# Supplementary material for: Diffusion-mediated HEI10 coarsening can explain meiotic crossover positioning in Arabidopsis
Source: Nat Commun. 2021 Aug 3;12:4674. doi: 10.1038/s41467-021-24827-w (PMC8333306; doi:10.1038/s41467-021-24827-w)
Supplement: Supplementary file 4 — Source Data File [file 41467_2021_24827_MOESM4_ESM.zip]

Archive with 45 entries (45 files):
- source_data/fig1a_HEI10_trace_lower.csv
- source_data/fig1a_HEI10_trace_mid.csv
- source_data/fig1a_HEI10_trace_upper.csv
- source_data/fig1b_left.csv
- source_data/fig1b_left_mid.csv
- source_data/fig1b_right.csv
- source_data/fig1b_right_mid.csv
- source_data/fig2_cytology.csv
- source_data/fig2_cytology_raw_traces.csv
- source_data/fig2_simulations_density_0.25.csv
- source_data/fig2_simulations_density_0.375.csv
- source_data/fig2_simulations_density_0.5.csv
- source_data/fig2j_kymo1.csv
- source_data/fig2j_kymo2.csv
- source_data/fig2j_kymo3.csv
- source_data/fig3_cytology.csv
- source_data/fig3_cytology_raw_traces.csv
- source_data/fig3_simulations_density_0.25.csv
- source_data/fig3_simulations_density_0.375.csv
- source_data/fig3_simulations_density_0.5.csv
- source_data/fig3a_HEI10_trace.csv
- source_data/fig4_cytology.csv
- source_data/fig4_cytology_raw_traces.csv
- source_data/fig4_simulations_density_0.25.csv
- source_data/fig4_simulations_density_0.375.csv
- source_data/fig4_simulations_density_0.5.csv
- source_data/fig4a_HEI10_trace.csv
- source_data/Suppl_Fig_2def_Source Data.xlsx
- source_data/Suppl_Fig_3_simulations_density_0.25.csv
- source_data/Suppl_Fig_3_simulations_density_0.375.csv
- source_data/Suppl_Fig_3_simulations_density_0.5.csv
- source_data/Suppl_Fig_3h_kymo1.csv
- source_data/Suppl_Fig_3h_kymo2.csv
- source_data/Suppl_Fig_3h_kymo3.csv
- source_data/Suppl_Fig_4b_simulations_density_0.25.csv
- source_data/Suppl_Fig_4b_simulations_density_0.375.csv
- source_data/Suppl_Fig_4b_simulations_density_0.5.csv
- source_data/Suppl_Fig_5a.csv
- source_data/Suppl_Fig_5b.csv
- source_data/Suppl_Fig_6_simulations_density_0.25.csv
- source_data/Suppl_Fig_6_simulations_density_0.375.csv
- source_data/Suppl_Fig_6_simulations_density_0.5.csv
- source_data/Suppl_Fig_6h_kymo1.csv
- source_data/Suppl_Fig_6h_kymo2.csv
- source_data/Suppl_Fig_6h_kymo3.csv
