# Supplementary material for: Diffusion-mediated HEI10 coarsening can explain meiotic crossover positioning in Arabidopsis
Source: Nat Commun. 2021 Aug 3;12:4674. doi: 10.1038/s41467-021-24827-w (PMC8333306; doi:10.1038/s41467-021-24827-w)
Supplement: Supplementary file 4 — Source Data File [file 41467_2021_24827_MOESM4_ESM.zip › source_data/fig1a_HEI10_trace_lower.csv]

5819.88038277512
5558.205741626794
5310.574162679426
5103.832535885167
5181.8421052631575
5354.105263157895
5584.267942583732
5809.1578947368425
5950.708133971292
5879.88038277512
5814.0382775119615
5648.650717703349
5412.11961722488
5138.741626794258
4899.272727272727
4931.813397129186
4972.100478468899
5270.937799043062
5501.923444976077
5623.755980861244
5672.665071770335
5704.966507177033
5610.607655502392
5400.88038277512
5130.66985645933
4844.8421052631575
4599.444976076555
4418.8708133971295
4395.760765550239
4374.133971291866
4369.062200956938
4504.909090909091
4417.516746411483
4348.918660287081
4259.966507177033
4293.803827751196
4417.387559808612
4620.502392344498
5026.755980861244
5487.349282296651
5913.047846889952
6220.813397129186
6382.8421052631575
6288.55980861244
5886.296650717703
5431.956937799043
4814.521531100479
4413.511961722488
4224.062200956938
4367.114832535885
4472.4162679425835
4685.1578947368425
4901.382775119617
5558.6746411483255
6131.808612440192
6423.401913875598
6264.44019138756
6195.153110047847
5954.5837320574165
5653.373205741626
5444.593301435407
5245.425837320574
5032.736842105263
4966.368421052632
4941.531100478469
4797.99043062201
4623.602870813397
4448.047846889952
4482.081339712919
4678.44976076555
5066.071770334928
5498.650717703349
5857.722488038277
6612.8421052631575
7082.885167464115
7131.55980861244
6664.5837320574165
5766.732057416268
4765.827751196172
4084.5215311004786
3845.913875598086
3913.3444976076553
4088.6172248803828
4244.636363636364
4453.645933014354
4582.2488038277515
4726.861244019139
4876.028708133971
4835.44019138756
4716.344497607655
4988.2344497607655
5269.076555023923
5686.77033492823
7645.741626794258
9318.21052631579
11152.21052631579
15779.813397129186
17332.58851674641
17887.13875598086
19812.81818181818
17949.674641148325
16277.354066985647
12982.593301435407
9952.937799043062
7470.33014354067
5849.3253588516745
5104.1291866028705
5178.44976076555
5080.306220095694
5161.660287081339
5147.77033492823
5042.382775119617
4969.956937799043
4914.373205741626
4922.803827751196
4973.588516746411
4916.7799043062205
4982.918660287081
4859.55980861244
4949.062200956938
5021.2200956937795
5032.076555023923
4961.8564593301435
4840.545454545455
4717.698564593302
4653.885167464115
4574.062200956938
4496.349282296651
4400.224880382775
4304.56937799043
4264.588516746411
4317.435406698564
4455.588516746411
4662.928229665072
4945.258373205742
5302.641148325359
5687.411483253589
6010.789473684211
6195.066985645933
6218.784688995215
6118.1435406698565
5951.239234449761
5757.923444976077
5490.645933014354
5325.4162679425835
5120.612440191388
4884.1578947368425
4639.866028708134
4408.047846889952
4200.253588516746
4030.028708133971
3907.9617224880385
3868.5167464114834
3900.306220095694
4104.0
4189.354066985646
4519.593301435407
4619.942583732058
4710.358851674641
4802.258373205742
4807.377990430622
4846.258373205742
5030.564593301436
5308.244019138756
5430.784688995215
5569.210526315789
5634.344497607655
5663.172248803828
5655.33014354067
5762.622009569378
5798.9617224880385
5756.00956937799
5776.138755980861
5708.023923444976
5569.708133971292
5386.282296650717
5186.349282296651
5014.306220095694
4920.555023923445
4914.133971291866
4947.43062200957
4970.612440191388
4978.502392344498
4990.894736842105
5202.062200956938
5255.019138755981
5320.224880382775
5393.387559808612
5479.966507177033
5603.684210526316
5780.866028708134
5990.105263157895
6193.095693779905
6374.114832535885
6526.00956937799
6613.468899521531
6590.995215311004
6433.976076555024
6191.928229665072
5869.377990430622
5544.760765550239
5330.55023923445
5285.7655502392345
5384.019138755981
5575.607655502392
5820.502392344498
6058.086124401914
6212.837320574163
6097.574162679426
6050.382775119617
5869.827751196172
5589.263157894737
5295.7655502392345
5067.033492822967
4939.133971291866
4930.511961722488
5039.349282296651
5236.928229665072
5454.789473684211
5712.392344497608
6007.43062200957
6278.8564593301435
6378.062200956938
6424.425837320574
6104.095693779905
5975.985645933014
5846.277511961723
5780.071770334928
5781.105263157895
5782.971291866029
5922.5837320574165
6170.133971291866
6430.832535885167
6656.22966507177
6782.736842105263
6733.387559808612
6591.392344497608
6284.138755980861
6185.851674641149
5899.578947368421
5865.334928229665
5626.760765550239
5545.167464114833
5649.138755980861
5859.985645933014
6053.100478468899
6143.913875598086
6129.6746411483255
6058.133971291866
5960.076555023923
5973.421052631579
5828.722488038277
5529.837320574163
5573.846889952153
5580.382775119617
5588.210526315789
5642.7655502392345
5722.818181818182
5754.88995215311
5783.473684210527
5731.956937799043
5604.894736842105
5391.44019138756
5204.574162679426
5204.56937799043
5354.904306220095
5495.684210526316
5494.22966507177
5304.703349282297
4989.631578947368
4671.516746411483
4565.3253588516745
4848.626794258374
5455.799043062201
6216.076555023923
6940.913875598086
7489.784688995215
7832.67942583732
7884.837320574163
7651.114832535885
7264.397129186603
7150.435406698564
6885.799043062201
6404.076555023923
5940.9617224880385
5683.196172248804
5696.942583732058
5784.32057416268
5831.827751196172
5771.478468899521
5586.555023923445
5330.995215311004
5154.239234449761
4978.899521531101
4930.11961722488
4921.028708133971
4979.43062200957
5098.655502392345
5407.688995215311
5637.6746411483255
5803.162679425837
5927.4162679425835
5925.980861244019
5849.358851674641
5715.224880382775
5526.492822966507
5282.650717703349
5155.502392344498
5046.507177033493
5009.464114832536
5138.239234449761
5047.253588516746
5199.162679425837
5368.004784688996
5310.5837320574165
5186.88038277512
5064.88995215311
5189.9473684210525
5251.588516746411
5240.593301435407
5136.660287081339
4970.727272727273
4812.665071770335
4694.555023923445
4605.875598086124
4533.665071770335
4500.688995215311
4549.291866028708
4685.607655502392
4856.88038277512
4994.717703349283
5073.2344497607655
5118.588516746411
5172.67942583732
5257.894736842105
5369.492822966507
5489.363636363636
5601.88995215311
5695.516746411483
5752.822966507177
5752.033492822967
5688.502392344498
5589.263157894737
5497.660287081339
5441.2488038277515
5416.99043062201
5410.090909090909
5421.56937799043
5460.224880382775
5405.593301435407
5420.832535885167
5367.808612440192
5268.818181818182
5095.7655502392345
5077.287081339713
5052.186602870814
4989.832535885167
4862.822966507177
4704.607655502392
4598.224880382775
4596.014354066986
4702.3253588516745
4928.956937799043
5393.382775119617
5854.033492822967
6261.421052631579
6541.014354066986
6602.00956937799
6493.803827751196
6223.244019138756
5815.578947368421
5345.665071770335
4931.741626794258
4665.956937799043
4546.531100478469
4531.564593301436
4527.617224880383
4510.339712918661
4400.401913875598
4272.210526315789
4144.818181818182
4134.028708133971
4251.688995215311
4673.626794258374
5125.507177033493
5495.368421052632
5667.468899521531
5785.200956937799
5762.822966507177
5588.44019138756
5254.928229665072
4819.660287081339
4405.086124401914
4109.933014354067
3941.4736842105262
3743.684210526316
3685.3588516746413
3743.0095693779904
3846.4736842105262
4109.784688995215
4357.526315789473
4823.789473684211
5135.8708133971295
5573.124401913876
5793.086124401914
5946.832535885167
6213.138755980861
6249.77033492823
6151.033492822967
6054.478468899521
5981.866028708134
5968.11004784689
5977.181818181818
5982.808612440192
5961.535885167464
5893.2488038277515
5783.023923444976
5787.363636363636
5990.602870813397
6184.555023923445
6231.8708133971295
6156.44019138756
6029.703349282297
5878.11961722488
5693.464114832536
5692.937799043062
5505.851674641149
5498.272727272727
5443.928229665072
5521.1578947368425
5569.076555023923
5562.904306220095
5533.181818181818
5499.655502392345
5432.6746411483255
5287.56937799043
5315.980861244019
5372.636363636364
5424.593301435407
5438.564593301436
5423.387559808612
5341.746411483254
5160.167464114833
5028.593301435407
4931.622009569378
4837.6746411483255
4785.488038277512
4797.7511961722485
4849.167464114833
5038.918660287081
5085.755980861244
5103.076555023923
5113.760765550239
5296.473684210527
5403.851674641149
5663.755980861244
5757.258373205742
5822.349282296651
5891.191387559808
5960.631578947368
6007.196172248804
6043.822966507177
6120.2344497607655
6258.468899521531
6413.521531100479
6503.066985645933
6461.708133971292
6278.172248803828
6002.794258373206
5708.435406698564
5430.291866028708
5161.755980861244
4911.334928229665
4726.942583732058
4652.301435406698
4878.315789473684
5157.0526315789475
5391.909090909091
5578.933014354067
5642.885167464115
5543.526315789473
5374.660287081339
5295.267942583732
5343.578947368421
5515.832535885167
5619.33014354067
5822.019138755981
5910.32057416268
6144.191387559808
6133.708133971292
5720.851674641149
5558.956937799043
5314.645933014354
4890.43062200957
4612.100478468899
4621.004784688996
4734.650717703349
4901.985645933014
5337.956937799043
5403.11961722488
5517.760765550239
5600.511961722488
5538.138755980861
5361.99043062201
5050.311004784689
4930.0382775119615
4884.043062200957
4919.287081339713
4908.177033492823
4943.88995215311
5107.296650717703
5432.181818181818
5635.44019138756
5977.0
5856.612440191388
6010.478468899521
6011.799043062201
5824.244019138756
5494.827751196172
5036.9473684210525
4846.138755980861
4864.612440191388
4837.684210526316
4855.708133971292
4969.382775119617
5211.545454545455
5545.655502392345
5886.799043062201
6164.574162679426
6341.971291866029
6390.291866028708
6287.043062200957
6047.311004784689
5733.775119617225
5422.918660287081
5161.837320574163
4955.66985645933
4792.435406698564
4676.813397129186
4630.875598086124
4657.287081339713
4717.626794258374
4763.043062200957
4777.334928229665
4782.88995215311
4824.224880382775
4952.468899521531
5191.822966507177
5500.545454545455
5788.626794258374
5989.995215311004
6104.363636363636
6176.282296650717
6255.086124401914
6358.0
6442.99043062201
6433.937799043062
6111.339712918661
5905.971291866029
5664.095693779905
5416.5837320574165
5149.904306220095
4848.9473684210525
4537.3253588516745
4277.732057416268
4131.425837320574
4108.607655502392
4159.468899521531
4342.99043062201
4449.555023923445
4732.387559808612
4887.885167464115
4981.655502392345
5189.334928229665
5494.813397129186
5861.693779904306
5954.11004784689
5933.822966507177
5913.488038277512
5777.602870813397
5752.282296650717
5801.894736842105
5743.899521531101
5601.746411483254
5662.818181818182
5759.7511961722485
5807.090909090909
5874.153110047847
5909.808612440192
6129.645933014354
6034.153110047847
6036.909090909091
5951.191387559808
5853.392344497608
5709.703349282297
5935.287081339713
6056.937799043062
6223.066985645933
6067.392344497608
6065.478468899521
6012.086124401914
5940.3253588516745
5905.387559808612
5973.196172248804
6092.2200956937795
6412.148325358851
6563.1578947368425
6702.588516746411
6756.392344497608
6594.741626794258
6454.7799043062205
6346.43062200957
6403.1435406698565
6319.344497607655
6100.555023923445
5788.952153110048
5367.846889952153
5201.598086124402
5105.2488038277515
5064.377990430622
5085.641148325359
5191.468899521531
5364.593301435407
5533.540669856459
5628.373205741626
5629.818181818182
5564.401913875598
5473.641148325359
5384.019138755981
5289.942583732058
5091.746411483254
4849.081339712919
4700.875598086124
4703.00956937799
4810.062200956938
4856.22966507177
4853.976076555024
4836.028708133971
4935.081339712919
5008.732057416268
5177.167464114833
5186.272727272727
5071.483253588517
5003.468899521531
5026.133971291866
5101.909090909091
5223.444976076555
5515.923444976077
5931.9617224880385
6168.55023923445
6035.124401913876
5753.631578947368
5465.851674641149
5323.942583732058
5267.023923444976
5248.736842105263
5230.062200956938
5227.9473684210525
5276.354066985646
5364.722488038277
5444.239234449761
5472.492822966507
5431.698564593302
5388.7799043062205
5309.244019138756
5290.397129186603
5107.454545454545
5013.1578947368425
4909.215311004785
5006.942583732058
5268.980861244019
5705.866028708134
6119.88995215311
5942.755980861244
5894.200956937799
5661.88995215311
5370.133971291866
5093.406698564593
4928.555023923445
4986.00956937799
5157.574162679426
5407.488038277512
5658.822966507177
5794.531100478469
5791.4162679425835
5634.062200956938
5359.488038277512
5232.507177033493
5236.473684210527
5334.803827751196
5437.626794258374
5465.904306220095
5398.066985645933
5258.516746411483
5058.956937799043
4837.7799043062205
4646.4162679425835
4620.851674641149
4833.712918660287
5259.540669856459
5711.114832535885
6048.277511961723
6331.8564593301435
6511.976076555024
6607.488038277512
6660.598086124402
6827.617224880383
6760.755980861244
6419.043062200957
5935.67942583732
5679.363636363636
5084.492822966507
4768.421052631579
4229.875598086124
3824.4736842105262
3549.1004784688994
3511.3014354066986
3776.488038277512
4214.832535885167
4667.66985645933
5120.794258373206
5518.803827751196
5722.349282296651
5827.698564593302
5805.468899521531
6132.100478468899
6529.033492822967
7925.822966507177
9520.334928229666
11606.196172248803
13844.636363636364
15754.8995215311
16936.545454545456
17172.96172248804
16384.162679425837
14669.732057416268
12422.976076555024
10219.684210526315
8501.555023923445
6720.334928229665
5971.899521531101
6102.952153110048
6181.617224880383
6153.942583732058
5920.846889952153
5684.688995215311
5478.822966507177
5320.387559808612
5349.971291866029
5425.1578947368425
5534.492822966507
5805.081339712919
5890.55023923445
5804.454545454545
5755.861244019139
5728.200956937799
5676.846889952153
5597.722488038277
5508.636363636364
5423.483253588517
5352.043062200957
5318.1578947368425
5345.081339712919
5424.492822966507
5582.492822966507
5717.904306220095
5853.210526315789
5913.909090909091
5778.492822966507
5457.387559808612
5398.555023923445
5272.832535885167
5080.167464114833
4787.540669856459
4594.11961722488
4572.545454545455
4679.425837320574
4759.5837320574165
4773.88995215311
4767.22966507177
4781.8564593301435
4807.076555023923
4796.8564593301435
4891.555023923445
4756.148325358851
4777.535885167464
4819.344497607655
4766.665071770335
4823.928229665072
4790.612440191388
4752.846889952153
4687.5837320574165
4620.244019138756
4578.0382775119615
4621.8421052631575
4714.7655502392345
4955.11961722488
5151.631578947368
5385.478468899521
5536.339712918661
5604.933014354067
5639.186602870814
5580.650717703349
5520.33014354067
5314.535885167464
5046.598086124402
4834.5837320574165
4752.995215311004
4944.071770334928
5166.684210526316
5404.703349282297
5621.976076555024
5775.387559808612
5970.177033492823
6099.44976076555
6150.138755980861
6158.196172248804
6163.014354066986
6197.11961722488
6189.574162679426
6319.43062200957
6367.1578947368425
6267.019138755981
6016.818181818182
5677.282296650717
5310.985645933014
5108.626794258374
4792.1435406698565
4621.0
4467.799043062201
4470.688995215311
4515.909090909091
4552.918660287081
4784.301435406698
5103.56937799043
5497.521531100479
5840.435406698564
6063.014354066986
6104.789473684211
5940.693779904306
5647.526315789473
5458.200956937799
5217.478468899521
4974.287081339713
5019.698564593302
5273.827751196172
5540.22966507177
5416.019138755981
5611.521531100479
5670.023923444976
5467.263157894737
5102.43062200957
4777.081339712919
4559.736842105263
4252.090909090909
4034.6315789473683
4009.7272727272725
4175.162679425837
4593.344497607655
5122.9473684210525
5560.846889952153
5858.0526315789475
5991.502392344498
5941.2200956937795
5756.511961722488
5505.22966507177
5163.1435406698565
4874.263157894737
4806.598086124402
4686.799043062201
4759.210526315789
4902.822966507177
5062.832535885167
5094.894736842105
5221.043062200957
5288.8564593301435
5290.339712918661
5236.937799043062
5163.956937799043
5105.057416267942
5080.918660287081
5108.818181818182
5193.100478468899
5306.44976076555
5404.334928229665
5446.803827751196
5389.8564593301435
5195.6746411483255
4893.8421052631575
4599.387559808612
4423.071770334928
4382.545454545455
4429.062200956938
4525.933014354067
4669.047846889952
4746.540669856459
4886.181818181818
5063.7511961722485
5245.545454545455
5381.799043062201
5432.665071770335
5278.904306220095
