# Supplementary material for: Diffusion-mediated HEI10 coarsening can explain meiotic crossover positioning in Arabidopsis
Source: Nat Commun. 2021 Aug 3;12:4674. doi: 10.1038/s41467-021-24827-w (PMC8333306; doi:10.1038/s41467-021-24827-w)
Supplement: Supplementary file 4 — Source Data File [file 41467_2021_24827_MOESM4_ESM.zip › source_data/fig1a_HEI10_trace_mid.csv]

7949.88995215311
8711.856459330143
8467.55023923445
8781.68899521531
8944.722488038278
8059.545454545455
8015.755980861244
7856.2200956937795
7662.650717703349
7554.846889952153
7567.846889952153
7621.598086124402
7619.258373205742
7531.354066985646
7399.105263157895
7318.444976076555
7401.167464114833
7673.057416267942
8016.210526315789
9229.488038277512
9437.976076555024
9585.851674641148
9808.09090909091
10232.626794258373
10871.421052631578
11580.976076555024
12211.038277511961
12744.33971291866
13197.277511961722
13465.88038277512
12872.454545454546
12474.631578947368
11769.224880382775
10024.052631578947
9327.956937799043
7986.363636363636
7640.923444976077
6758.148325358851
5818.976076555024
5626.354066985646
5513.311004784689
5595.813397129186
6113.655502392345
6661.684210526316
6935.99043062201
6875.66985645933
6524.153110047847
5991.760765550239
5888.023923444976
5480.181818181818
5442.77033492823
5615.047846889952
5740.028708133971
5729.789473684211
5677.952153110048
5652.928229665072
5738.028708133971
5829.44019138756
5739.066985645933
5573.2200956937795
5464.9473684210525
5280.971291866029
5088.483253588517
5032.0526315789475
4993.502392344498
5131.507177033493
5470.755980861244
5832.373205741626
6235.502392344498
6548.77033492823
6928.851674641149
6688.631578947368
6377.287081339713
6024.267942583732
5829.033492822967
5795.401913875598
5767.976076555024
5735.971291866029
5678.866028708134
5685.401913875598
5833.377990430622
6131.55023923445
6515.665071770335
6743.301435406698
6737.301435406698
6575.799043062201
6316.693779904306
6087.200956937799
5886.196172248804
5742.626794258374
5598.555023923445
5761.382775119617
5776.88038277512
5730.239234449761
5757.100478468899
5865.526315789473
5872.593301435407
5929.846889952153
6028.215311004785
6434.88995215311
6592.2344497607655
6722.382775119617
7302.578947368421
7894.708133971292
8055.382775119617
8428.033492822966
8560.143540669857
9056.325358851675
8838.631578947368
8285.741626794259
7836.555023923445
7018.712918660287
6581.698564593302
6292.138755980861
6144.277511961723
5883.88995215311
6101.626794258374
6368.803827751196
6501.105263157895
6334.909090909091
6105.607655502392
6052.966507177033
5945.5837320574165
5926.133971291866
6153.478468899521
6434.88038277512
6753.736842105263
7087.866028708134
7361.612440191388
7490.258373205742
7473.995215311004
7780.521531100479
8316.622009569379
8596.77033492823
8838.272727272728
9017.397129186604
9069.650717703349
9492.234449760766
9274.736842105263
8853.129186602871
8279.626794258373
7611.239234449761
7328.6746411483255
6825.899521531101
6840.162679425837
6481.8421052631575
6544.172248803828
6385.885167464115
6361.799043062201
6453.162679425837
6643.531100478469
6958.459330143541
7425.593301435407
7992.047846889952
8505.555023923445
8801.80861244019
9483.77033492823
9186.23923444976
8705.478468899522
8162.205741626794
7647.923444976077
7222.995215311004
6937.473684210527
6832.177033492823
6779.837320574163
7112.8421052631575
7474.334928229665
7753.937799043062
7875.2344497607655
7811.071770334928
7544.11961722488
7259.397129186603
6794.693779904306
6245.511961722488
5864.349282296651
5894.966507177033
6207.909090909091
6439.516746411483
6453.435406698564
6364.483253588517
6374.11004784689
6217.267942583732
6008.846889952153
5911.244019138756
6022.77033492823
6249.626794258374
6459.421052631579
6664.397129186603
6837.502392344498
7144.444976076555
7600.095693779905
8004.191387559808
8185.406698564593
8190.306220095694
8179.980861244019
8118.531100478469
8176.574162679426
8099.555023923445
7929.086124401914
7707.3253588516745
7648.645933014354
7305.311004784689
7099.966507177033
6511.578947368421
5875.574162679426
5359.124401913876
5301.535885167464
5618.1291866028705
6021.717703349283
6485.531100478469
6800.11004784689
6808.8421052631575
6854.095693779905
6505.191387559808
6329.956937799043
6134.215311004785
5991.2200956937795
5952.8564593301435
6064.253588516746
6356.019138755981
7059.272727272727
7813.612440191388
8317.033492822966
8547.224880382775
8467.68899521531
8123.057416267942
7590.885167464115
6993.344497607655
6451.56937799043
6009.521531100479
5726.516746411483
5613.148325358851
5639.555023923445
5760.306220095694
5920.502392344498
6057.2488038277515
6331.593301435407
5751.894736842105
5852.956937799043
6010.258373205742
6248.732057416268
6552.105263157895
6864.11961722488
7133.507177033493
7347.985645933014
8033.966507177033
8250.966507177034
8234.133971291865
8295.129186602871
7988.172248803828
7464.425837320574
6671.081339712919
6319.047846889952
5936.019138755981
5510.3253588516745
5497.3253588516745
5571.717703349283
5745.066985645933
5992.760765550239
6247.655502392345
6450.612440191388
6597.67942583732
6723.0382775119615
6843.435406698564
6937.076555023923
6981.373205741626
6988.8708133971295
6990.56937799043
6987.818181818182
7070.138755980861
7203.655502392345
7380.047846889952
7522.521531100479
7568.88995215311
7531.631578947368
7618.684210526316
7433.167464114833
7239.928229665072
7018.315789473684
6822.755980861244
6691.100478468899
6682.406698564593
6837.444976076555
7124.468899521531
7471.588516746411
7815.693779904306
8093.784688995215
8249.78947368421
8288.478468899522
8284.177033492822
8325.832535885167
8483.717703349283
8798.497607655503
9240.473684210527
9697.454545454546
10062.765550239234
10323.77033492823
10517.88038277512
10622.923444976077
10551.1004784689
10250.349282296651
9768.468899521531
8923.516746411484
8651.028708133972
8424.31100478469
8139.535885167464
7620.688995215311
7162.7511961722485
6670.205741626794
6441.526315789473
6375.995215311004
6398.2200956937795
6595.755980861244
6791.722488038277
6884.540669856459
6716.086124401914
6386.899521531101
6116.760765550239
5964.282296650717
5907.985645933014
6044.593301435407
6431.913875598086
6712.803827751196
7074.846889952153
7104.593301435407
6934.196172248804
7115.88995215311
7058.492822966507
6809.851674641149
6880.861244019139
6922.650717703349
6858.177033492823
6885.693779904306
6736.942583732058
6536.8564593301435
6377.387559808612
6592.507177033493
6668.88995215311
6721.555023923445
6887.334928229665
6922.511961722488
6709.177033492823
6543.502392344498
6405.535885167464
6618.1291866028705
6410.55980861244
6719.894736842105
6730.822966507177
6698.100478468899
6844.196172248804
6356.904306220095
6059.578947368421
5976.952153110048
5924.7799043062205
6238.114832535885
6454.454545454545
7098.306220095694
7511.746411483254
7838.2344497607655
7976.708133971292
8242.985645933015
7889.77033492823
7406.636363636364
6887.736842105263
6379.846889952153
5911.655502392345
5693.937799043062
5430.540669856459
5537.377990430622
5901.703349282297
6341.760765550239
6503.736842105263
6556.789473684211
6532.244019138756
6428.99043062201
6265.6746411483255
6146.138755980861
6173.741626794258
6342.574162679426
6580.43062200957
6842.066985645933
7100.244019138756
7311.545454545455
7326.636363636364
7183.43062200957
7401.7511961722485
7560.100478468899
7633.966507177033
7686.784688995215
7792.918660287081
7928.488038277512
7995.9617224880385
7804.526315789473
7683.014354066986
7504.33014354067
7333.736842105263
7205.956937799043
7103.244019138756
6971.55980861244
6789.153110047847
6616.186602870814
7026.913875598086
7211.488038277512
7409.631578947368
8285.004784688996
8845.052631578947
8793.68899521531
8957.244019138756
8777.200956937799
8068.851674641149
7053.114832535885
6494.521531100479
6083.588516746411
6050.952153110048
6056.062200956938
6184.4162679425835
6297.2344497607655
6158.693779904306
6003.923444976077
5982.191387559808
6157.311004784689
6410.153110047847
6993.411483253589
7585.636363636364
9579.607655502392
10526.622009569379
12606.88038277512
13781.531100478469
13450.0
12981.200956937799
11417.162679425837
9219.732057416268
7961.626794258374
7119.5837320574165
6720.11004784689
6600.693779904306
6591.411483253589
6579.2344497607655
7057.937799043062
6937.617224880383
6645.301435406698
6651.272727272727
6652.794258373206
6588.564593301436
6388.444976076555
6015.191387559808
5700.516746411483
5393.923444976077
5176.67942583732
5169.435406698564
5231.88995215311
5299.913875598086
5364.760765550239
5430.516746411483
5516.138755980861
5572.507177033493
5598.3253588516745
5699.1435406698565
5961.339712918661
6328.133971291866
6681.913875598086
6988.641148325359
7277.688995215311
7548.153110047847
7686.382775119617
7919.55023923445
7988.043062200957
8131.406698564593
8408.181818181818
8783.995215311004
8822.052631578947
9247.22009569378
8774.54066985646
7957.363636363636
7848.578947368421
7466.191387559808
6919.904306220095
6365.67942583732
5937.339712918661
5696.784688995215
5635.377990430622
5714.066985645933
5883.401913875598
6443.191387559808
6589.076555023923
6920.899521531101
7197.105263157895
7015.717703349283
6698.866028708134
6636.0
6206.746411483254
6106.124401913876
6012.277511961723
5879.7511961722485
5740.3253588516745
5713.468899521531
5848.741626794258
6049.88995215311
6462.00956937799
6455.349282296651
6424.6746411483255
6107.090909090909
5717.760765550239
5453.2488038277515
5241.755980861244
5336.296650717703
5577.162679425837
5759.478468899521
5812.105263157895
5741.918660287081
5601.875598086124
5474.047846889952
5424.636363636364
5483.258373205742
5562.291866028708
5632.2488038277515
5647.468899521531
5690.181818181818
5842.755980861244
6036.167464114833
6171.928229665072
6183.626794258374
5978.358851674641
5961.421052631579
5916.047846889952
5635.004784688996
5503.105263157895
5354.363636363636
5112.1435406698565
4993.636363636364
4997.315789473684
4919.181818181818
4887.641148325359
4908.942583732058
4932.406698564593
4966.153110047847
4995.641148325359
4900.913875598086
4899.861244019139
4954.727272727273
5159.775119617225
5589.019138755981
6189.588516746411
6400.626794258374
6384.861244019139
6951.832535885167
7404.2488038277515
7630.588516746411
6969.531100478469
6219.574162679426
5851.468899521531
5718.311004784689
5515.650717703349
5453.425837320574
5703.607655502392
5915.339712918661
6073.56937799043
5958.688995215311
5805.425837320574
5881.67942583732
5848.2488038277515
5946.301435406698
6200.43062200957
6309.287081339713
6199.813397129186
5873.913875598086
5552.382775119617
5456.401913875598
5678.444976076555
6055.2200956937795
6266.2200956937795
6176.373205741626
5898.55023923445
5649.162679425837
5570.904306220095
5486.5837320574165
5718.181818181818
5725.794258373206
5856.966507177033
5829.507177033493
5600.789473684211
5323.315789473684
5053.937799043062
4955.267942583732
4913.736842105263
5245.411483253589
5670.014354066986
6074.301435406698
6325.803827751196
6727.755980861244
6968.239234449761
7132.033492822967
7093.736842105263
6886.55980861244
6588.540669856459
6129.382775119617
5738.803827751196
5483.287081339713
5376.837320574163
5593.9473684210525
6236.263157894737
6480.88038277512
6632.267942583732
6666.521531100479
6581.066985645933
5983.105263157895
5727.736842105263
5467.708133971292
5243.277511961723
5415.799043062201
5685.794258373206
5906.081339712919
6040.11004784689
6122.641148325359
6302.56937799043
6536.966507177033
6716.602870813397
6890.641148325359
6827.267942583732
6849.344497607655
6667.344497607655
6379.177033492823
6113.0526315789475
5936.727272727273
5969.244019138756
5813.095693779905
5825.755980861244
6190.459330143541
6802.1578947368425
7129.488038277512
7851.741626794258
8443.918660287081
8664.320574162679
8686.78947368421
8528.023923444976
8496.177033492822
8195.325358851675
7947.1435406698565
7721.827751196172
7563.899521531101
7401.00956937799
7202.717703349283
6983.497607655502
6735.3253588516745
6440.421052631579
6138.507177033493
5853.062200956938
5567.909090909091
5462.511961722488
5230.215311004785
5317.885167464115
5372.861244019139
5813.11961722488
6410.636363636364
6688.444976076555
6744.832535885167
6586.244019138756
6146.0
5563.105263157895
5221.794258373206
5265.712918660287
5416.645933014354
5627.062200956938
5792.334928229665
5962.2488038277515
6094.191387559808
6113.215311004785
5978.612440191388
5585.8421052631575
5443.406698564593
5451.062200956938
5543.928229665072
5602.1435406698565
5590.2488038277515
5559.004784688996
5829.277511961723
5892.851674641149
5927.210526315789
5850.712918660287
5644.468899521531
5385.282296650717
5466.258373205742
5724.224880382775
6177.928229665072
6262.918660287081
6730.071770334928
7436.492822966507
8092.2488038277515
8958.832535885167
10727.598086124402
11457.009569377991
11857.722488038278
12042.602870813396
12028.186602870814
11740.693779904306
11112.497607655503
10183.976076555024
9174.55023923445
8671.90909090909
8265.918660287081
7970.411483253589
7595.047846889952
7167.0526315789475
6906.0526315789475
6934.55980861244
7095.411483253589
6758.660287081339
7662.100478468899
7920.588516746411
8307.344497607655
8279.397129186604
8058.660287081339
7658.660287081339
7150.837320574163
6922.803827751196
6513.578947368421
6382.636363636364
6103.933014354067
5898.741626794258
5779.11961722488
6085.4162679425835
6357.67942583732
6193.454545454545
6329.56937799043
6055.540669856459
6265.8421052631575
6410.373205741626
6076.636363636364
6112.047846889952
6075.200956937799
6029.071770334928
6103.124401913876
6017.918660287081
6415.885167464115
6885.502392344498
7175.732057416268
7213.277511961723
6997.11004784689
6565.846889952153
6099.732057416268
5912.138755980861
5848.502392344498
6273.406698564593
6673.081339712919
6741.44976076555
7177.028708133971
7125.200956937799
7390.492822966507
7531.014354066986
7584.708133971292
7482.148325358851
7334.11961722488
7459.215311004785
7506.224880382775
7377.995215311004
7159.315789473684
7048.67942583732
6807.473684210527
6302.971291866029
5806.636363636364
5331.406698564593
4968.186602870814
4962.033492822967
5100.444976076555
5413.636363636364
5757.454545454545
6102.7655502392345
6430.114832535885
6558.043062200957
6664.444976076555
6247.373205741626
5662.196172248804
5131.344497607655
4674.837320574163
4294.7799043062205
4056.3301435406697
4007.6746411483255
3953.0095693779904
3938.7464114832537
4047.803827751196
4401.148325358851
5009.196172248804
5738.77033492823
6361.081339712919
6885.956937799043
7021.023923444976
7691.626794258374
8311.521531100478
8494.081339712919
8202.612440191388
7597.459330143541
6798.875598086124
5952.741626794258
5444.377990430622
5426.133971291866
5817.995215311004
5825.8708133971295
6037.105263157895
5919.516746411483
5659.693779904306
5214.555023923445
4666.425837320574
4180.043062200957
3943.1387559808613
3822.177033492823
3792.6315789473683
3799.0382775119615
3839.775119617225
3890.8516746411483
3971.5885167464116
4154.177033492823
4517.837320574163
5055.076555023923
5656.296650717703
6515.645933014354
6933.354066985646
7085.746411483254
6956.224880382775
6571.267942583732
5982.267942583732
5283.382775119617
4639.397129186603
4214.133971291866
4042.401913875598
4025.77990430622
4058.712918660287
4116.775119617225
4265.397129186603
4477.655502392345
4655.698564593302
4853.66985645933
4910.406698564593
5092.444976076555
5261.44019138756
5474.105263157895
5676.827751196172
5826.8708133971295
5922.622009569378
5967.516746411483
5933.277511961723
5778.406698564593
5490.377990430622
5110.177033492823
4728.818181818182
4347.205741626794
4269.1578947368425
4346.712918660287
4548.124401913876
4815.401913875598
5072.894736842105
5178.741626794258
5244.215311004785
5219.435406698564
5130.727272727273
5022.956937799043
4940.942583732058
4915.827751196172
5356.7655502392345
5657.942583732058
6696.8564593301435
7813.105263157895
8457.23923444976
