# Supplementary material for: Diffusion-mediated HEI10 coarsening can explain meiotic crossover positioning in Arabidopsis
Source: Nat Commun. 2021 Aug 3;12:4674. doi: 10.1038/s41467-021-24827-w (PMC8333306; doi:10.1038/s41467-021-24827-w)
Supplement: Supplementary file 4 — Source Data File [file 41467_2021_24827_MOESM4_ESM.zip › source_data/fig1a_HEI10_trace_upper.csv]

11454.306220095694
11945.004784688996
12196.622009569379
12228.818181818182
12538.35885167464
11837.267942583732
11747.081339712919
11544.282296650717
11260.19138755981
11084.435406698565
10611.55023923445
9816.287081339713
9013.153110047846
8405.961722488039
8084.44976076555
7924.904306220095
7866.626794258374
8011.373205741626
8177.358851674641
7995.086124401914
7437.971291866029
6814.693779904306
6367.253588516746
6193.1435406698565
6528.794258373206
7349.44019138756
8125.167464114833
8592.258373205741
9038.775119617225
9306.162679425837
9314.01913875598
9272.129186602871
9104.301435406698
9585.23923444976
9323.105263157895
8737.679425837321
7760.071770334928
6652.076555023923
5730.99043062201
5349.138755980861
5253.334928229665
5635.138755980861
6059.808612440192
6413.760765550239
6409.0
6407.626794258374
6048.296650717703
5679.0
5512.22966507177
5674.153110047847
5852.928229665072
6085.827751196172
6609.942583732058
6975.172248803828
7285.6746411483255
7423.0382775119615
7551.081339712919
7528.942583732058
7502.66985645933
7417.411483253589
7729.239234449761
8013.0526315789475
7817.186602870814
7489.612440191388
7199.885167464115
6837.468899521531
6561.909090909091
6446.540669856459
6347.827751196172
6435.277511961723
6712.277511961723
7077.760765550239
7434.1291866028705
8470.746411483253
9161.425837320574
9312.602870813396
9205.626794258373
9187.181818181818
9111.76076555024
9308.35885167464
10493.904306220096
11181.425837320574
11764.071770334927
12067.392344497608
12014.626794258373
11619.54066985646
10926.593301435407
10020.617224880383
9288.382775119617
8545.014354066985
8127.057416267942
8055.684210526316
8245.923444976077
8677.186602870814
8843.320574162679
8845.598086124402
8678.933014354066
8357.674641148325
7882.373205741626
7295.9473684210525
6715.306220095694
6256.076555023923
5970.411483253589
5903.200956937799
6152.296650717703
6798.5837320574165
7787.114832535885
8918.181818181818
9943.143540669857
10657.918660287081
10949.153110047846
10791.904306220096
10207.473684210527
9391.555023923445
8377.468899521531
7573.277511961723
7571.411483253589
7886.564593301436
8313.746411483253
8539.157894736842
8804.387559808612
8807.851674641148
8532.11961722488
8586.545454545454
8647.583732057416
9154.555023923445
10063.732057416268
11398.071770334927
12279.511961722488
12500.827751196171
12693.712918660287
12888.258373205741
13511.014354066985
13529.818181818182
12501.626794258373
11991.157894736842
11016.19138755981
9937.215311004784
8945.21052631579
8804.722488038278
8780.813397129186
8750.425837320574
9207.507177033493
9727.583732057416
10533.392344497608
11148.148325358852
11553.143540669857
11591.775119617225
11891.196172248803
12053.215311004784
12280.985645933015
12427.114832535884
12593.813397129186
12086.143540669857
11859.995215311004
11208.31100478469
10809.411483253589
10661.263157894737
11059.181818181818
11648.392344497608
12406.133971291865
12992.086124401914
13151.23923444976
13344.574162679426
12976.928229665073
12663.665071770334
11996.942583732058
11161.803827751197
10546.263157894737
10295.717703349283
10062.397129186604
9857.334928229666
9670.23923444976
9587.43062200957
9650.157894736842
9831.837320574163
9665.129186602871
10003.133971291865
10525.77033492823
11290.468899521531
12210.382775119617
13043.961722488039
11805.875598086124
12190.837320574163
12251.746411483253
11930.736842105263
11266.033492822966
10456.248803827752
9746.263157894737
9309.521531100478
9638.531100478469
10038.186602870814
10618.478468899522
11170.004784688996
12134.784688995216
12397.354066985647
12423.842105263158
12292.224880382775
12061.023923444976
11725.267942583732
11335.78947368421
11039.114832535884
10903.033492822966
12402.516746411484
12257.866028708135
13084.392344497608
12461.622009569379
12025.564593301435
11982.081339712919
13090.421052631578
14084.277511961722
15467.468899521531
17263.019138755983
18722.06698564593
19502.947368421053
20272.83253588517
20630.177033492822
20482.645933014355
19884.148325358852
19374.57894736842
19119.406698564595
18705.645933014355
17984.32057416268
17181.21052631579
16627.813397129186
15668.22966507177
14198.732057416268
12489.626794258373
11186.583732057416
10584.794258373206
10499.77990430622
10483.851674641148
10215.124401913876
9681.679425837321
8911.349282296651
8448.172248803829
7469.928229665072
6722.918660287081
6341.2200956937795
6274.090909090909
6034.507177033493
6100.717703349283
6042.55023923445
5689.272727272727
5720.167464114833
5875.368421052632
7423.803827751196
8699.215311004784
10559.464114832535
11507.765550239234
12049.722488038278
12165.282296650717
11887.870813397129
11206.368421052632
9979.172248803829
9167.837320574163
8741.593301435407
8926.444976076555
9988.0
11014.291866028709
12101.933014354066
12589.813397129186
12646.435406698565
12500.555023923445
12136.722488038278
11444.1004784689
10654.004784688996
9747.990430622009
8865.124401913876
7767.660287081339
7029.138755980861
6405.2344497607655
5965.985645933014
6155.124401913876
6870.7655502392345
8077.014354066986
9537.095693779904
10883.8995215311
11787.665071770334
12577.296650717703
12707.765550239234
12056.406698564593
11086.755980861244
10667.401913875598
9592.143540669857
8735.765550239234
8250.033492822966
8185.612440191388
8450.617224880383
8857.851674641148
9246.727272727272
9272.291866028709
9446.162679425837
9528.272727272728
9645.574162679426
9912.397129186604
10337.483253588516
10863.35885167464
11426.287081339713
11958.105263157895
12388.492822966507
12657.631578947368
12700.13875598086
12445.344497607655
11876.507177033493
11077.272727272728
10201.755980861244
9410.741626794259
8824.636363636364
8484.33971291866
7901.148325358851
7802.904306220095
7972.019138755981
8455.693779904306
9219.650717703349
10093.148325358852
10918.555023923445
11698.77033492823
12152.846889952154
12382.66028708134
13989.306220095694
15600.43062200957
14999.181818181818
16060.866028708135
16685.755980861242
16789.105263157893
13889.133971291865
13028.531100478469
11869.976076555024
10763.545454545454
10000.502392344497
9656.153110047846
9522.875598086124
9829.157894736842
10072.071770334927
10362.43062200957
11077.153110047846
11421.708133971291
11373.703349282297
11050.421052631578
10705.784688995216
10460.33014354067
10365.440191387559
10455.885167464116
10857.004784688996
11539.19138755981
12080.78947368421
12129.004784688996
11364.421052631578
11072.923444976077
10790.559808612441
10087.866028708135
10024.062200956938
9596.813397129186
10187.655502392345
10129.990430622009
10893.904306220096
11278.066985645934
11171.196172248803
10862.947368421053
10096.028708133972
9587.990430622009
8117.478468899521
7513.047846889952
7623.8708133971295
8272.717703349283
9089.248803827752
9528.186602870814
9843.497607655503
10527.827751196171
11201.416267942584
11888.488038277512
12238.454545454546
12129.818181818182
11641.952153110047
10895.875598086124
10147.674641148325
9828.622009569379
10011.047846889953
10662.712918660287
11457.258373205741
11651.617224880383
12312.033492822966
12947.411483253589
13566.77033492823
13927.803827751197
14384.052631578947
14835.363636363636
15014.244019138756
14637.574162679426
14032.406698564593
13496.1004784689
13459.531100478469
13220.794258373206
12896.023923444976
13107.31100478469
13016.454545454546
12874.44976076555
12876.0
12469.095693779904
11667.071770334927
10815.440191387559
10224.11961722488
9913.846889952154
9481.722488038278
9044.755980861244
8740.277511961722
8126.282296650717
8326.488038277512
8777.172248803829
9496.124401913876
10419.784688995216
10601.583732057416
11758.956937799043
12810.076555023923
13442.516746411484
13398.301435406698
12812.301435406698
12226.354066985647
11748.387559808612
11681.129186602871
12096.066985645934
12651.33014354067
12644.593301435407
12274.114832535884
11745.918660287081
10411.095693779904
8761.478468899522
7565.205741626794
7327.023923444976
7822.411483253589
8445.344497607655
8810.66028708134
8365.066985645934
8277.181818181818
8020.612440191388
7505.062200956938
7449.11961722488
7255.923444976077
7624.555023923445
8030.377990430622
8203.803827751197
8186.626794258374
8300.248803827752
8828.354066985647
9896.263157894737
10775.588516746411
10772.822966507178
11238.023923444976
11282.784688995216
10849.387559808612
10170.153110047846
9649.918660287081
9596.995215311004
9946.11961722488
10217.784688995216
10710.583732057416
11100.334928229666
11314.755980861244
11506.736842105263
11676.081339712919
11793.971291866028
12004.373205741627
12148.717703349283
12023.827751196171
11695.55023923445
11099.45933014354
10622.186602870814
9912.607655502392
9118.301435406698
8211.866028708135
7208.2200956937795
6422.1435406698565
6689.885167464115
7575.9473684210525
8949.1004784689
9972.114832535884
11595.751196172248
12243.076555023923
12438.277511961722
12567.961722488039
12021.574162679426
11176.196172248803
10398.88038277512
9890.133971291865
9471.052631578947
9761.952153110047
10563.473684210527
10837.784688995216
11399.076555023923
11640.913875598086
11081.44976076555
10835.894736842105
10078.674641148325
9517.775119617225
9257.68899521531
9212.77033492823
9077.722488038278
8523.617224880383
8206.636363636364
7858.555023923445
7493.837320574163
7338.023923444976
7502.846889952153
7530.339712918661
9715.78947368421
11275.78947368421
12565.794258373206
13624.751196172248
13930.995215311004
14377.698564593302
14418.014354066985
14251.244019138756
14002.727272727272
13715.55023923445
13346.851674641148
12865.21052631579
12273.942583732058
11237.885167464116
10494.244019138756
9720.244019138756
8872.971291866028
8788.248803827752
9053.095693779904
9589.267942583732
9884.8995215311
10614.732057416268
11169.248803827752
11545.478468899522
11822.626794258373
12046.813397129186
12187.885167464116
12191.842105263158
12030.043062200957
11046.502392344497
10626.105263157895
10053.13875598086
8335.387559808612
8614.98086124402
7859.019138755981
7227.287081339713
6878.138755980861
7007.44019138756
7266.88038277512
7538.349282296651
7731.2488038277515
8350.023923444976
8824.22966507177
11084.172248803829
12540.45933014354
12914.607655502392
12909.344497607655
12929.11004784689
12598.0
12664.205741626794
12590.866028708135
12289.354066985647
11834.301435406698
11333.387559808612
10767.90909090909
10059.68899521531
9289.55023923445
8729.33971291866
8857.722488038278
9508.21052631579
10848.488038277512
13239.818181818182
14702.363636363636
15139.885167464116
14605.66028708134
13797.196172248803
14315.172248803829
14335.54066985646
14967.602870813396
15755.301435406698
16244.531100478469
16324.555023923445
16000.09090909091
15259.033492822966
14169.043062200957
12702.751196172248
12115.349282296651
10309.8995215311
8148.564593301436
8561.44976076555
9434.172248803829
10405.794258373206
11025.86124401914
11276.425837320574
11309.564593301435
10673.622009569379
11144.349282296651
10990.004784688996
10770.77033492823
10501.755980861244
10255.244019138756
10105.77990430622
10050.66028708134
10038.291866028709
10370.77990430622
10778.181818181818
11068.794258373206
12930.095693779904
14416.038277511961
14403.684210526315
14080.622009569379
13590.856459330143
13071.22966507177
12911.344497607655
12923.564593301435
12605.349282296651
11859.114832535884
11509.78947368421
10721.578947368422
10462.607655502392
10261.77033492823
10170.736842105263
10433.023923444976
10791.593301435407
11051.665071770334
11071.014354066985
11071.851674641148
11225.531100478469
11512.086124401914
11922.22966507177
12464.933014354066
12938.258373205741
12988.894736842105
13255.406698564593
13101.818181818182
13359.80861244019
13438.856459330143
13662.56937799043
13836.172248803829
13983.77990430622
14156.531100478469
13773.215311004784
12778.095693779904
11546.837320574163
10717.406698564593
10708.516746411484
11320.473684210527
11811.856459330143
12400.444976076555
11838.952153110047
10804.78947368421
9686.076555023923
8770.248803827752
8342.703349282297
8534.124401913876
9210.186602870814
9667.062200956938
9471.851674641148
10605.454545454546
10540.320574162679
10619.157894736842
10380.129186602871
9759.765550239234
9621.19138755981
9539.143540669857
9170.712918660287
9639.028708133972
9747.870813397129
10710.746411483253
11632.923444976077
11802.205741626794
11934.813397129186
11660.535885167465
11200.55023923445
9403.22009569378
8525.822966507178
7462.507177033493
6666.124401913876
6447.66985645933
6548.2200956937795
7386.282296650717
7860.578947368421
8421.224880382775
8664.732057416268
8828.301435406698
9012.425837320574
8944.784688995216
8654.813397129186
8162.11961722488
7562.272727272727
7008.0382775119615
7345.4162679425835
7493.980861244019
9118.822966507178
11133.722488038278
12924.961722488039
13311.885167464116
13199.382775119617
12628.976076555024
12337.43062200957
11301.593301435407
10896.942583732058
10752.64114832536
11110.794258373206
11755.856459330143
13849.143540669857
15082.736842105263
15376.334928229666
15198.105263157895
14910.741626794259
13848.77033492823
12452.607655502392
11028.617224880383
10021.124401913876
9357.382775119617
8959.277511961722
8873.435406698565
8817.344497607655
8897.746411483253
9079.105263157895
9254.78947368421
9290.31100478469
9150.54066985646
8964.133971291865
8889.062200956938
8946.09090909091
9072.066985645934
9278.19138755981
9626.717703349283
10082.19138755981
10128.325358851675
10402.942583732058
10465.205741626794
10301.64114832536
10019.966507177034
9782.8995215311
9506.497607655503
9428.904306220096
9356.114832535884
9333.478468899522
9387.373205741627
9232.521531100478
9146.143540669857
8863.382775119617
8451.143540669857
7978.406698564593
7959.148325358851
8289.368421052632
8643.574162679426
8136.004784688996
8985.8995215311
8841.488038277512
8734.574162679426
8643.1004784689
8763.45933014354
9408.287081339713
10454.373205741627
11046.33971291866
11537.157894736842
11209.612440191388
10363.411483253589
9241.224880382775
8078.588516746411
7201.942583732058
6806.933014354067
6834.645933014354
7350.2344497607655
7939.473684210527
8798.11961722488
9743.851674641148
10761.913875598086
11610.43062200957
12194.377990430621
12381.129186602871
12467.88038277512
13072.44976076555
14313.832535885167
15689.971291866028
16604.72248803828
16595.72248803828
15405.703349282297
13264.842105263158
11018.755980861244
10041.177033492822
9390.057416267942
9470.923444976077
10015.875598086124
10699.976076555024
11036.98086124402
10840.885167464116
10248.894736842105
9788.162679425837
9462.679425837321
9008.851674641148
9038.765550239234
9506.564593301435
10280.535885167465
11037.708133971291
12386.913875598086
12888.956937799043
12856.985645933015
12057.387559808612
10873.765550239234
10065.004784688996
9825.196172248803
9892.186602870814
10010.09090909091
9942.736842105263
9581.488038277512
9051.88038277512
8786.746411483253
9170.401913875598
10017.736842105263
10880.363636363636
11418.052631578947
11407.751196172248
9013.66028708134
