# Supplementary material for: Diffusion-mediated HEI10 coarsening can explain meiotic crossover positioning in Arabidopsis
Source: Nat Commun. 2021 Aug 3;12:4674. doi: 10.1038/s41467-021-24827-w (PMC8333306; doi:10.1038/s41467-021-24827-w)
Supplement: Supplementary file 4 — Source Data File [file 41467_2021_24827_MOESM4_ESM.zip › source_data/fig1b_left.csv]

stage	Relative_bivalent_SC_length	Relative_total_HEI10_per_bivalent
late	0.16569381601676167	0.10084244749124827
late	0.16075077481894698	0.21203780575268816
late	0.18357846791206842	0.18595430084851183
late	0.2595134854811438	0.24174891892045375
late	0.2304634557710792	0.259416526987098
late	0.1732380634834208	0.22420889122570858
late	0.220524852329839	0.2560721774320087
late	0.16218568880914289	0.018460945911238955
late	0.19385223675993948	0.2772482682186524
late	0.25019915861765785	0.22400971721239132
late	0.258288819608544	0.25915293454664196
late	0.1693431637036554	0.16883970868061032
late	0.2227960387276498	0.20185254148577297
late	0.18564090780576414	0.22087043409669277
late	0.16393107015438677	0.14928438119028192
late	0.18798585895443523	0.17664413672756257
late	0.26951502170404035	0.36089757419601876
late	0.1657100981155868	0.13242014894342466
late	0.22712671946118068	0.14743565170553127
late	0.1496623017647568	0.18260248842746277
late	0.1944393602160471	0.14704871130087455
late	0.24665836690363013	0.19984044194995393
late	0.18260615437213906	0.22285310936227443
late	0.22388725905793663	0.2150818376669014
late	0.15240885945024718	0.21517589971999565
late	0.19137133245101726	0.2886245182056023
late	0.2645656868579795	0.35208512410469717
late	0.154777475924172	0.1525323058878324
late	0.14576036300161127	0.03518833659334424
late	0.24352514176522005	0.17156971520852377
late	0.14260373059191353	0.1580464649324852
late	0.2986610849098264	0.3477164070268329
late	0.23842050412449436	0.2094355859715968
late	0.2046605903237772	0.19774436545628812
late	0.11565409004998853	0.08705717661279698
late	0.1828828999271613	0.13489056338492844
late	0.15583324662056702	0.18421210934018925
late	0.2580595574811045	0.3345512513444259
late	0.23722106079668537	0.14597321610212527
late	0.16600323517448187	0.20037285982833114
late	0.1691891682249735	0.19886286700910435
late	0.16716750133656827	0.1411940156649663
late	0.20078912757562473	0.17610151159227297
late	0.22432745701503193	0.22572629759903584
late	0.2385267458478016	0.25811530813462047
late	0.19579394045586385	0.2152199457610136
late	0.25388600794816546	0.20596959301289638
late	0.1756690886451584	0.17596594984007805
late	0.15907188765201055	0.1535795861180171
late	0.21557907529880183	0.24926492526799485
late	0.2265607595684856	0.17547906946069272
late	0.26825857963635974	0.31324733201412824
late	0.19028104810994434	0.2490953458083159
late	0.15681847207601304	0.15330435218747232
late	0.15808114060919726	0.10887390052939078
late	0.19556188631835025	0.003844311452648753
late	0.19691005008070628	0.15699790067330419
late	0.3036174001622127	0.5168941565520141
late	0.13825127531867082	0.1530687125308664
late	0.16565938812006	0.1691949187911665
late	0.2418227472002897	0.2559059602872719
late	0.21138395674097807	0.15225246968937808
late	0.21735546032669228	0.23415459231294183
late	0.1535036158923682	0.18253543467201433
late	0.17593421983967167	0.175151543038394
late	0.25142233211584025	0.2173400024226012
late	0.20806353561674182	0.2431826843391369
late	0.15647355749642003	0.2203405691684927
late	0.22230273379291243	0.18773602008964055
late	0.16173784097808552	0.13140072398012864
late	0.25050737606928575	0.2510325158037087
late	0.24708006752179254	0.2970279620342511
late	0.15252376685002556	0.11317326101207953
late	0.16595838045050126	0.15033278272680803
late	0.18393040910839484	0.1884334784231525
late	0.18044150411293333	0.168703373628874
late	0.18771758536781832	0.26351698907355947
late	0.2261595479977942	0.22299713129387932
late	0.2431136139729086	0.18747202868505497
late	0.16256774854854572	0.15731047731863224
late	0.17311460317029204	0.18554937609431651
late	0.15744595206781414	0.17236818672214896
late	0.2224493697266117	0.17756240254254552
late	0.25899829691602866	0.2751408943674133
late	0.1879917781192535	0.18937914027357575
late	0.19840703938369592	0.04289711017755531
late	0.24980400414089052	0.1999945048384132
late	0.16042533623581856	0.1990833326929098
late	0.15149527999013268	0.22045582042749057
late	0.2398683402494623	0.3375692318636311
late	0.2270295800546984	0.16736168723039782
late	0.2520582826953413	0.26083335198175234
late	0.18734507574696874	0.17889464145665804
late	0.17354615291273465	0.23150014216501721
late	0.160020908590257	0.1614101771661746
late	0.22986175693896016	0.2013309285102184
late	0.2629272367818604	0.3390166225866208
late	0.15922190524844165	0.19502982629347304
late	0.1928039567678025	0.17251518222517137
late	0.1551851442629354	0.09210744038451649
late	0.2589681104312765	0.23941711436009866
late	0.15819030624780978	0.16094125235713927
late	0.21705248063545515	0.25303618196503075
late	0.17237365213503422	0.15519145673757653
late	0.19341545055042436	0.1914139945801548
late	0.16302764972879655	0.2548889407154932
late	0.15178668896594544	0.10693182463045704
late	0.2249979241945348	0.18736593339975055
late	0.26098796538610197	0.2759582823080636
late	0.19919977172462133	0.17485501894623567
late	0.20063194472818396	0.2552317537304818
late	0.17079707141870423	0.2397610571789985
late	0.24785930668970305	0.22839582656599153
late	0.1580667316511307	0.10664119514939151
late	0.22264494551227795	0.16997016737513684
late	0.1955389436066536	0.1284010839303004
late	0.17207247490224176	0.16406040343435363
late	0.24046406035546886	0.28866871983788217
late	0.16847807884537364	0.19267913582405188
late	0.22344644229026214	0.22619065697341204
late	0.18871423599493584	0.14421603317881465
late	0.2304889982127455	0.23691534121610536
late	0.16872783796007512	0.1447146882573765
late	0.17359444959118445	0.2048839820830059
late	0.23847447824105908	0.26926995526469755
late	0.19118003567796443	0.18361273824612004
late	0.1617582837084121	0.17349531017888553
late	0.22724230297127487	0.24822830174578195
late	0.16532906254380395	0.1624845787563399
late	0.25449031509854475	0.23217907107287264
late	0.17827005742944987	0.13404830906330173
late	0.15625332868746356	0.16954634503536276
late	0.17293874131833173	0.20892970544732642
late	0.2312067947650917	0.24176561633244614
late	0.2613310777996631	0.245710024121563
late	0.15116030529462338	0.17378962288629465
late	0.17252716638621018	0.1783239201769515
late	0.25566103138604207	0.2872724894853786
late	0.2006053697142226	0.1012144185250693
late	0.22004612721890174	0.25939954892630585
late	0.15807449272418417	0.1558623475411896
late	0.23419543835122664	0.23742115972209818
late	0.18217081588312495	0.23045299820016038
late	0.16259113439797032	0.1444662377869153
late	0.26296811864349395	0.2317972567496365
late	0.2032993739353654	0.21258481056241996
late	0.1590077514877153	0.15702739015987832
late	0.2657977352602942	0.23722220540789513
late	0.14842866691110657	0.15849504816950657
late	0.2234664724055185	0.2346705457002999
late	0.21590732971701893	0.14757064003050183
late	0.17750937480515547	0.23503844595468001
late	0.16971782059161478	0.14726300690639837
late	0.23627671040091208	0.31527747662907274
late	0.2005887644852987	0.15485043047934707
late	0.23237992154006162	0.20795160164265827
late	0.2263247328348045	0.2413977479104811
late	0.19185263176793915	0.14665192090160503
late	0.16166440742740404	0.14407385407470363
late	0.18777830642979068	0.25992487547055193
late	0.23609597029814813	0.1951280616715295
late	0.16634071388422758	0.14582463957470487
late	0.258629582902926	0.33439064745010727
late	0.16339738520995487	0.13801441077430213
late	0.1755363477047435	0.18664224052935632
late	0.19858187150238993	0.16809244923443295
late	0.1740005911628604	0.09424415053426712
late	0.23960062560596265	0.24078641608432513
late	0.22391990653996682	0.30640792395606964
late	0.16389700518882025	0.19046906019090507
late	0.22981979223104282	0.2874785429617851
late	0.25254246071941766	0.1765068301263482
late	0.16250265011424933	0.16087506868501422
late	0.16659254198958798	0.21598334798090454
late	0.1885425549457021	0.159156210245948
late	0.15625444749095388	0.17368587693218412
late	0.15526618613822812	0.17807360322033072
late	0.2663758978421561	0.21590149224869204
late	0.22333573051783803	0.2337269620594529
late	0.19876773801082387	0.19861206553934027
late	0.24675681258176038	0.2689331976318647
late	0.2589822177063491	0.25706444255651656
late	0.150636870249553	0.14918588259638185
late	0.18338650148029303	0.15383024528078798
late	0.16023759798204454	0.1709862319344489
late	0.14883536224593577	0.06128317448629977
late	0.23277435897868734	0.239771698715513
late	0.19415398016018043	0.2544903781689823
late	0.16894274001531073	0.19181420342516725
late	0.25529355859988573	0.2526405452040375
late	0.17466270964816674	0.19655442267046525
late	0.2030031744089174	0.2119260118468693
late	0.16514851107732786	0.10055678267115827
late	0.2278833378390646	0.26041614861697404
late	0.2293022670265233	0.23054663419453314
late	0.23362520744518578	0.24493063089569692
late	0.19645238783584557	0.2519273141520191
late	0.16580999857843148	0.16725992313064234
late	0.15652308291897538	0.19078517080959245
late	0.24758932322156185	0.14509696101204927
late	0.24585238519320393	0.2572449715394478
late	0.2359903925128944	0.3023175264736168
late	0.16373559112951697	0.01426169139678848
late	0.19205179483467755	0.22772138221391136
late	0.16236983632970703	0.1984544283762355
late	0.2104788218728098	0.23873669923869595
late	0.20281281488124783	0.1904290443087749
late	0.16514785172435095	0.15283767485210029
late	0.1601319066172727	0.12214085591009885
late	0.26142860490431874	0.2958557256903301
late	0.2569821764480534	0.25224083878714565
late	0.2154516314472822	0.1683723228823697
late	0.1858155155858271	0.17533864308596567
late	0.1641592237910293	0.19108237124412078
late	0.17759145272780807	0.21296582400039818
late	0.1937618343758546	0.2503964429856835
late	0.210735834230467	0.2816818897560411
late	0.18673130644586217	0.17287084730096144
late	0.247432784206755	0.15944544377949604
late	0.16133824074106123	0.13560537617781798
late	0.18479115496211357	0.10508513084970451
late	0.1898287630723843	0.19599574023258226
late	0.17733483127063657	0.22126972577600534
late	0.19918034497874323	0.21916733565326924
late	0.24886490571612233	0.25848206748843844
late	0.23562260388948753	0.3736968019302663
late	0.19561058210366591	0.004504526108133524
late	0.2844984936115937	0.1906343051960187
late	0.1320309732026575	0.23791734585259852
late	0.15223734719259535	0.193247020912983
late	0.16034241733009783	0.19528016717399135
late	0.16717688634498806	0.14566242734560664
late	0.20251378418023006	0.17058125540957114
late	0.22070555399473135	0.394720063796474
late	0.24926135814995265	0.09375608627435694
late	0.20599225179377856	0.23612461390012515
late	0.24700272791875846	0.24212258395154326
late	0.17410592410592413	0.16610305176961543
late	0.12319918808468427	0.16245269001955637
late	0.2496999080968547	0.19319706035915973
late	0.2195754785407103	0.29256563397273333
late	0.16460282850645308	0.10375934070162786
late	0.17256344277039198	0.12329318623232252
late	0.19456973181188225	0.2428618767518362
late	0.24868851837056247	0.23751996234148018
late	0.22628138006631449	0.25465520420554777
late	0.2622602716306212	0.3525399618504839
late	0.15273090015119223	0.1668524996539676
late	0.16856966016687142	0.09916827348789199
late	0.19015778798500071	0.12678406080210866
late	0.22778909822152216	0.1862872146172581
late	0.2586185639135687	0.24991265280403888
late	0.21121001101035275	0.1157253057414933
late	0.17086977964002262	0.23335396953443296
late	0.13151254721453365	0.21472085730277676
late	0.1671652830007968	0.17012637193239472
late	0.1493281649278281	0.2041029357418223
late	0.25966847888983924	0.21454691142164237
late	0.23494961292385158	0.21056185073607173
late	0.1888884602576842	0.20066193016806882
late	0.23155653463587647	0.23388841103257124
late	0.17657234628248403	0.16871224135924792
late	0.16817069718175381	0.15717095032174444
late	0.26011118579926246	0.3576807844357599
late	0.1635892361006232	0.08254761285067641
late	0.1897104329256904	0.15183325823607474
late	0.14926529912752468	0.1607257332351044
late	0.1701365421016046	0.1865313322555213
late	0.2285212399894479	0.25768309241293275
late	0.2623664858557325	0.2432265838603668
late	0.2438116979236984	0.1627307559639686
late	0.24842687256310822	0.25347123538635963
late	0.16433984506124144	0.1854897768580276
late	0.19147072726151726	0.17958412692877196
late	0.15195085719043472	0.21872410486287217
late	0.14916724201188658	0.1827973974135083
late	0.26453735355486807	0.24599528894390557
late	0.18267912371988881	0.14796237006319155
late	0.24016925100002914	0.2414650324966873
late	0.16344702971332756	0.1817799110827072
late	0.19372519022233606	0.21522094249647392
late	0.22823563307476127	0.3085808069052344
late	0.15537112731586006	0.09392748868423663
late	0.1602939095154975	0.17674492433844805
late	0.2623741398715452	0.20552583757560697
late	0.17709719915426722	0.22017603608899922
late	0.18999187588132949	0.24060635916258447
late	0.2507329741316382	0.2677904861032721
late	0.15209105883201626	0.13519961016661958
late	0.2300868920007489	0.1362275084785247
late	0.22624517791376247	0.22609541316058554
late	0.2492720168209236	0.13203413988949975
late	0.16988036895977054	0.19716539641696013
late	0.16146224316535016	0.21161200641051164
late	0.19314019314019312	0.23309304412244294
late	0.17680246764671897	0.08010934779006589
late	0.24819013093136458	0.3596579530082377
late	0.1850195220410549	0.17659387490061135
late	0.22896836408754173	0.2558708484090898
late	0.16101951529331981	0.12776797589199532
late	0.23445188133140374	0.20679716516397986
late	0.19467532876108978	0.1510653625565822
late	0.2528094129490971	0.3083313571049737
late	0.16328965582331842	0.136539358881064
late	0.1547737211350909	0.19726675629340013
late	0.14661605080547527	0.20370290459150003
late	0.1878071851880148	0.1327534466372669
late	0.20145183355162904	0.11229983421574517
late	0.21986053532438188	0.37413724326948045
late	0.244264395130499	0.17710657128600743
late	0.23724024015933254	0.24668760771983123
late	0.24292609732794765	0.2526868413763278
late	0.1838530775336623	0.1984541094642372
late	0.17172801561823206	0.13787712693854132
late	0.16425256936082552	0.16429431450106244
late	0.24216923872000862	0.3455322758869622
late	0.1799578708595532	0.10522130369423299
late	0.15032926976048416	0.10039136348200792
late	0.2473275117302048	0.24990907748469898
late	0.18021610892974918	0.19894597945209788
late	0.2573646399894221	0.2178179399712046
late	0.22420975580982436	0.23938760372188114
late	0.16253414953070497	0.23882357850304461
late	0.18998283071848512	0.18897957196645446
late	0.1659086239515634	0.11499130583741508
late	0.2524383436014272	0.25637095318165476
late	0.1990507454088982	0.22631695436261678
late	0.22308456382057015	0.22224042691997545
late	0.16422493822527193	0.12269915097758044
late	0.1612014089438326	0.1723725145581725
late	0.2373350987453106	0.27635766901191783
late	0.20000217707755044	0.23415489709722984
late	0.15942639944029313	0.16370866140095897
late	0.16993376736343044	0.12841975245892173
late	0.2333025573734153	0.19735902003097153
late	0.2411688717021869	0.16207365250796746
late	0.1647153320273424	0.19124337312235057
late	0.1935445691514611	0.24484477088539106
late	0.23518619215756806	0.24281990072288825
late	0.16538503496144155	0.15901830276140255
late	0.16901756097898035	0.16194578060353035
late	0.24435430283715742	0.3413949326144914
late	0.2357793766460899	0.25346580372521305
late	0.17033500867741996	0.1309438748949277
late	0.18051375086035248	0.11224960816183756
late	0.16764775811040147	0.0887542606120364
late	0.2576738294540595	0.12463158498014941
late	0.17355644281931248	0.25219165635429347
late	0.23174268075721677	0.3235962300600948
late	0.1693792888590098	0.210826267993426
late	0.17373207312857408	0.16407069765301718
late	0.24820138993899082	0.2957172079355687
late	0.23728756294259654	0.21000608606303106
late	0.17260393743255598	0.10227582217222282
late	0.16817503655728255	0.2279301861761604
late	0.2434698062460148	0.35841676217399904
late	0.17008549009562607	0.19195876121050956
late	0.1968985223429694	0.13163384333279957
late	0.1652093917455211	0.07644255888833322
late	0.22433678956986866	0.2415480743943587
late	0.18967562716280117	0.18739533892157823
late	0.20822166108415516	0.16703158141889737
late	0.21095992481885095	0.2579446274139243
late	0.23009606382294734	0.24853451557111642
late	0.16104672311124538	0.13909393667448364
late	0.17592935357237632	0.15145578979370802
late	0.18308517018980966	0.23248989986018476
late	0.24204162885086836	0.256027446883321
late	0.20862216839045702	0.19382913004590083
late	0.19032167899648864	0.16619773341688532
late	0.2019268027591729	0.23703065482510266
late	0.21311491750016512	0.23065102184956218
late	0.2630475745102526	0.12178798376450707
late	0.1539855711985474	0.23560399187369646
late	0.167925134031862	0.17492634768713175
late	0.2658449088573845	0.2895707661246553
late	0.15796492139280216	0.18373171023989854
late	0.17051100104753747	0.1478504748537913
late	0.1843719287369881	0.1660764341878218
late	0.2213072399652877	0.21277061459383304
late	0.21074053711925564	0.20454039477129954
late	0.20159003024409053	0.20242397177882704
late	0.16275025084409195	0.14240096562006851
late	0.22459796695535966	0.226455349279159
late	0.2003212148372023	0.22417931855064585
late	0.1540302828260217	0.12297567850254876
late	0.19944628200752984	0.2941480886021824
late	0.22930475569871533	0.310737770250578
late	0.1657851170436513	0.2763643067921026
late	0.25143356242408177	-0.004225844147411666
late	0.18261112213576514	0.09516941103488823
late	0.22268962220692942	0.22192610320794057
late	0.20708653423818255	0.2051602569268089
late	0.18251266545695888	0.26511788413997656
late	0.20510005596216407	0.2126263446903859
late	0.1666800602433844	0.22930301658857546
late	0.15379105188994915	0.2273765185633923
late	0.2127805203820218	0.11649336436214824
late	0.26195930939023665	0.20478797073852686
late	0.20478905809440812	0.22203912974735718
late	0.16572503057561838	0.15410692621754604
late	0.17223614336877582	0.18310751615101215
late	0.18818844938789006	0.17642788307046378
late	0.2323161379508161	0.25820475276607757
late	0.24153423871689964	0.22815292179490046
late	0.27656272550461486	0.3966203970135221
late	0.21483115932566815	0.10656492012107462
late	0.16306904478822323	0.2132932229698274
late	0.1759696268908025	0.16117253154667574
late	0.16956744349069117	0.12234892834890017
late	0.16101428991588812	0.13730634944057224
late	0.16436407642980855	0.24138944288228004
late	0.23241818885234056	0.20730083765446022
late	0.1961151893650164	0.19522526577729205
late	0.24608825543694632	0.21877810424539545
late	0.24257091796814687	0.13724102112573316
late	0.20294088353504483	0.24444088904955644
late	0.24175804102310283	0.275779112412373
late	0.14682192949760375	0.15892883159007973
late	0.16590822797610166	0.18361014582225776
late	0.23386824908491938	0.22584644824856032
late	0.16756581745659596	0.040604415585589915
late	0.13943263639616443	0.28437786498825907
late	0.21420021054615107	0.18387646059102492
late	0.2449330865161692	0.26529481058656595
late	0.15065361518941042	0.13470350430773148
late	0.23385492072332342	0.13352334826204407
late	0.21244924567266735	0.19899184355171826
late	0.2538550117531982	0.3695859540556867
late	0.14918720666140073	0.1631953498228194
late	0.1567637724639215	0.22463689622840477
late	0.2458763727349548	0.18456332279834028
late	0.2106524579525362	0.15097144628535974
late	0.22004318833689332	0.2848317585481487
late	0.16666420851169417	0.15499657613974652
late	0.2385002861053405	0.2007671687147003
late	0.20759334541291638	0.17036125015515471
late	0.162507455190382	0.19500303762263982
late	0.2235191826728706	0.23070161081396476
late	0.16787973061849054	0.20316693269354047
late	0.18749400978573535	0.12611713252256837
late	0.14870047230185587	0.17461526388113477
late	0.20065852927652772	0.19245384244568922
late	0.22247241266217055	0.2317398645882512
late	0.2406745759737106	0.27507389656235653
late	0.29210659564558633	0.3648058756655618
late	0.16520131032956167	0.2271210889579436
late	0.17582050780540875	0.05524515978578483
late	0.14537146890504873	0.2594458578771449
late	0.22150011731439434	0.09338201771356491
late	0.16667883011166043	0.16946964350315363
late	0.2389641336907473	0.16510504556842137
late	0.2415369073088091	0.22195704105233915
late	0.18618311916103392	0.26800240137879816
late	0.1666370097277493	0.17546586849728765
late	0.22433461020809606	0.22106333525236252
late	0.2614949787762708	0.3479426574928837
late	0.1851115022259033	0.19390769929824483
late	0.15400186354695103	0.09165170379137186
late	0.17505704524277874	0.14543460416513712
late	0.16346126126293686	0.12442511854740212
late	0.1858355520547856	0.16273566872660278
late	0.1757669119582189	0.21463013631762398
late	0.27392429595310785	0.24157452803283594
late	0.20101197877095076	0.25663454837553523
late	0.2305391341362367	0.21885300673425534
late	0.17808380237541188	0.1987734707081886
late	0.16169904726922896	0.1605271138560425
late	0.25241422397905305	0.24189471425113682
late	0.17726379224006947	0.17995169445037681
late	0.24948179674349616	0.30567974850195256
late	0.18921553922303885	0.17768898250070314
late	0.16793691565421728	0.1446277481055729
late	0.16724684599103376	0.18650179887032148
late	0.22611890238821392	0.18550172202144982
late	0.22387641556288881	0.21965024553811205
late	0.18414517603360503	0.15806732319051886
late	0.1799038458623973	0.26778640756245964
late	0.16446575044697428	0.12932545070873017
late	0.24760881209413457	0.2251705730001793
late	0.17024622715303706	0.012429626629670464
late	0.17270677952018154	0.005513496004258936
late	0.27810581163128534	0.1277639042063457
late	0.16999300873621445	0.35658590764229037
late	0.20894817295928161	0.49770706551743454
late	0.22353044432254524	0.3262198698296285
late	0.1866747120131651	0.11875557763732142
late	0.16237630279758639	0.10941613028677381
late	0.21072386176631927	0.2250620578030419
late	0.21669467910038398	0.2205463644432345
late	0.16607973135672136	0.2121253615174025
late	0.18624917235440236	0.17305478923280443
late	0.20246111966338495	0.1689393299489863
late	0.25233364957036153	0.22289818476401307
late	0.19287632705512983	0.2229823345367939
late	0.16845963265976438	0.1408795810368632
late	0.1588306812623281	0.22843812606442152
late	0.18555917759016188	0.21076060199305194
late	0.23235921008252	0.1472464857772017
late	0.25479129840522563	0.2726752051284616
late	0.1738887778114593	0.22318103572470568
late	0.16531202366594214	0.1602884054842372
late	0.26160153587836804	0.19171506355830553
late	0.17155916163055931	0.18477281574922885
late	0.2276385010136711	0.2400426794835228
late	0.13733540428740182	0.1860574674203694
late	0.1705038594055163	0.1533372740205747
late	0.24228961561692564	0.22097445089623347
late	0.275665346943567	0.2612315544877783
late	0.1742057737465891	0.17839925317504426
late	0.15857877205811718	0.14291322474498488
late	0.20649250205362762	0.2047211320453015
late	0.23285833596367583	0.27015160058126614
late	0.1500221536917265	0.19873371251689015
late	0.25204823623285294	0.18348033011155737
late	0.2541375046530227	0.2605270605090631
late	0.18987327193186132	0.09668140064262104
late	0.17199322593604074	0.20389000445897446
late	0.1612323046928268	0.15314830149188474
late	0.22276369278624844	0.28575323289745663
mid	0.1613666911441066	0.17685355698367775
mid	0.1581038126784762	0.1101911912578863
mid	0.2252875483250816	0.2635395448751398
mid	0.26003134639839787	0.25658567128249027
mid	0.19521060145393776	0.19283003560080597
mid	0.16255484006576998	0.14822392192682332
mid	0.255863880709093	0.3033078736581266
mid	0.16668451714066695	0.1409148611758826
mid	0.18373553058628578	0.12147103747179579
mid	0.23116123149818427	0.28608230576737165
mid	0.23088694235984503	0.12091654694671657
mid	0.2615890400178943	0.3393134510474924
mid	0.15778047788471286	0.1744411761630095
mid	0.19717609301939673	0.09354662499277519
mid	0.1525674467181512	0.2717822008500063
mid	0.2591250834388041	0.27187555809551117
mid	0.15384805119327127	0.03181725452977168
mid	0.1685168370385558	0.33903388408261814
mid	0.23535369574165343	0.1768386048565221
mid	0.18315633258771546	0.18043469843557694
mid	0.2559588472106844	0.16665275360599974
mid	0.20424079360371128	0.2838919206503949
mid	0.1658577201537841	0.13723625014082796
mid	0.22039699260741474	0.03622556847314125
mid	0.15354564642440555	0.3759935071296362
mid	0.19457182063287384	0.18030394730227273
mid	0.16093669192737603	0.15708721888283447
mid	0.2473021148661228	0.3317125528240331
mid	0.2259838230325263	0.13625804797050997
mid	0.17120554954110093	0.1946382330203498
mid	0.20272996488643774	0.18973594821803702
mid	0.22895417547453964	0.2620371491611923
mid	0.2542118987294953	0.2584926853145425
mid	0.14078592627197212	0.15985788935096737
mid	0.17331803463755519	0.12987632795526086
mid	0.24792424025043222	0.2500090073383671
mid	0.24936534095335727	0.266109972551366
mid	0.18677218560695882	0.11758037173536191
mid	0.15272261600009193	0.15465679884896363
mid	0.16321561718915967	0.21164384952594117
mid	0.2198166573130041	0.2280171777561223
mid	0.15442699381186753	0.1478557601510382
mid	0.1598131502004736	0.1478557601510382
mid	0.1910436194055322	0.17141137092092676
mid	0.2748995792691227	0.3048599310208746
mid	0.16377917157671684	0.16400954479319965
mid	0.162703164189928	0.1325152347656549
mid	0.25415658581377	0.2592928459226136
mid	0.18727345341479687	0.18248759827108424
mid	0.23208762500478838	0.2616947762474476
mid	0.20188161714480873	0.24477980000662766
mid	0.22177410085645227	0.16278619448308349
mid	0.2635626839007986	0.25342164432914344
mid	0.15430180091424966	0.1451657831584889
mid	0.1584797971836906	0.19384657802265645
mid	0.22659685049799447	0.15166229580705995
mid	0.24213224376343123	0.24120313351753533
mid	0.20134391805574348	0.18452687770449
mid	0.16030940253138798	0.2765127542376244
mid	0.1696175851514427	0.14609493873329035
mid	0.22860115362750014	0.22100222487053933
mid	0.18085841211061704	0.21218107026665822
mid	0.1576703645364031	0.11878920785075821
mid	0.1870444980237332	0.13695019116241572
mid	0.24582557170174665	0.31107730584962845
mid	0.14988278106301833	0.2633569018743201
mid	0.15011933296009894	0.25568089047771175
mid	0.1994803147999114	0.18993516412065128
mid	0.22744592474660885	0.145107619972083
mid	0.27307164643036264	0.14591942355523402
mid	0.16028638376076565	0.171761629776553
mid	0.1530585991476594	0.16246333853707198
mid	0.2715650661678852	0.29629302710634897
mid	0.22373166541092782	0.19188300271473435
mid	0.1913582855127619	0.1775990018652918
mid	0.1534934727694562	0.1362904852932304
mid	0.18146138955043686	0.12406012645192974
mid	0.19979465756151243	0.11062588622583017
mid	0.23232475767363617	0.3729769451640808
mid	0.2329257224449583	0.2560465568649288
mid	0.1786610394700757	0.20202872740944933
mid	0.2684570862909017	0.25051659391865183
mid	0.15685033937701112	0.21447624258944212
mid	0.21933764364821193	0.15443214692340337
mid	0.17669389121379953	0.1785462891590534
mid	0.22747569393641834	0.2310148476899737
mid	0.1722026218420469	0.1520771895919045
mid	0.16254807288626366	0.11449725219867622
mid	0.2601795860741603	0.2821243102354446
mid	0.17759402526111076	0.22028640028400104
mid	0.18126040225484374	0.21030400705379645
mid	0.22537298343689563	0.2488967785706881
mid	0.16559406821070918	0.2121286430113455
mid	0.26218503048831854	0.26026986440620115
mid	0.1655875156092328	0.06840070695796872
mid	0.2494451280029366	0.2690218049063114
mid	0.2294072811442089	0.19427215541280735
mid	0.17063036177994098	0.04864671431977412
mid	0.17026667844955337	0.22552725868123621
mid	0.18025055062336	0.26253206667987095
mid	0.26516557719623113	0.23176489836364098
mid	0.15927053819095852	0.14639156560844654
mid	0.14954524834720273	0.14864632560315788
mid	0.20582104425555334	0.28760158072574254
mid	0.22019759201005437	0.18559562969901208
mid	0.1774518338703909	0.18185173935157195
mid	0.1618257773158294	0.1983824781563107
mid	0.17196699998681633	0.18154556875560346
mid	0.27398737684427915	0.3184271527091803
mid	0.2147680119826843	0.11979306102733366
mid	0.15284223674389555	0.1595089452698248
mid	0.14746089049338146	0.1706026708746238
mid	0.2507888924431446	0.1935607753941393
mid	0.20867004828710262	0.18612073303471138
mid	0.24023793203247573	0.29020687542670076
mid	0.2353539889913723	0.1500358070323229
mid	0.1492456675249996	0.22108646676003144
mid	0.20257229066568574	0.1795237547991385
mid	0.2535739674615838	0.2813365132804892
mid	0.15925408535635863	0.1680174581280181
mid	0.265237065513375	0.2725328204890866
mid	0.22550149024049793	0.2595392039714747
mid	0.20565211608430012	0.1944201552746461
mid	0.15130052801995378	0.12158710072906603
mid	0.1523088001418732	0.1519207195357266
mid	0.2016842176637554	0.24871751093771913
mid	0.24149321284013492	0.18986633459505933
mid	0.21486818388146062	0.24565741323183257
mid	0.1732147801306766	0.14451279110194326
mid	0.16873960548397246	0.17124595013344573
mid	0.1355931622838666	0.14313670374968956
mid	0.2239642799511635	0.0768208413504578
mid	0.16658065478637082	0.19895178087098292
mid	0.27124759851785546	0.2769291146113249
mid	0.20261430446074355	0.3041615594175447
mid	0.16903716006423633	0.17946679102763236
mid	0.15541225034522063	0.1821821219099528
mid	0.2288461213904375	0.2786934841762679
mid	0.25171441912273496	0.1759026785216548
mid	0.19499004907737053	0.1837549243644921
mid	0.2008451465969174	0.23669425068269564
mid	0.2261755588370356	0.18374504858741275
mid	0.27219360921235325	0.2436168121268648
mid	0.14497092124692976	0.16681076908148082
mid	0.15581476410676412	0.16913311952154608
mid	0.16960358706968684	0.10736104741909212
mid	0.24611879826352442	0.23835070169761738
mid	0.22940170794592996	0.27744918648453604
mid	0.19033909816537395	0.27185662238788366
mid	0.1645368085554848	0.10498244201087079
mid	0.22505684152298672	0.19746540523496034
mid	0.21457929138245901	0.37302928509682026
mid	0.2525792222371359	0.19839967244436776
mid	0.15772404101537874	0.02084360433039019
mid	0.15006060384203954	0.21026203289346151
mid	0.1554835434016185	0.26214122923337474
mid	0.25304117522912606	0.22614955654868493
mid	0.23603662903543884	0.10077203577731
mid	0.16693682036307272	0.12858251845126684
mid	0.1885018319707438	0.2823546599893635
mid	0.16971175108273256	0.21480655671005738
mid	0.171891608986353	0.27230150215038884
mid	0.25570073403378385	0.24307864255827263
mid	0.18470906878459184	0.16789601557574776
mid	0.21798683711253874	0.10191728300553338
mid	0.24081264384669088	0.24724923200414944
mid	0.23839406897646395	0.1148254634185183
mid	0.1911010434307713	0.2196873398080076
mid	0.15810155324160324	0.23945398897014242
mid	0.1715906905044706	0.1787839757991823
mid	0.19573365414398086	0.22508814467155558
mid	0.15804281950632376	0.10753508507888225
mid	0.26389296183366134	0.26548042461580473
mid	0.15674026232512348	0.1393577757230845
mid	0.2255903021909106	0.262538569910673
mid	0.23736881181442507	0.31522243744448364
mid	0.2220334162849143	0.14122338037623394
mid	0.14606954777902229	0.1678228558693437
mid	0.13542306962491027	0.08549739985448158
mid	0.25910515449672805	0.29023392645545704
mid	0.1714315804417231	0.192472598041429
mid	0.16355568140260132	0.17608181472362275
mid	0.19409716489237763	0.1579632055210664
mid	0.24924041706465366	0.2621948133694435
mid	0.22167515619864422	0.2112875683444384
mid	0.2360662404169313	0.2508182748250608
mid	0.15300496705291738	0.15550335081406116
mid	0.17886324801958067	0.18285010814329888
mid	0.17678701394492558	0.25611130447817976
mid	0.25527853056564515	0.1547169617393993
mid	0.15655005076462922	0.1140886628518443
mid	0.25760118209659166	0.2863768372268461
mid	0.16482081873659685	0.19933009520290332
mid	0.19216387038513763	0.22188259376854086
mid	0.2288640780170446	0.17832181094986538
mid	0.17323310144618578	0.1667411111032123
mid	0.2571415807409312	0.2291550770861165
mid	0.18737714631462454	0.20656395345694445
mid	0.22443389335281227	0.20659830950854163
mid	0.1578142781454462	0.19094154884518508
mid	0.160284195883449	0.20509318086351147
mid	0.1672879598458212	0.1503591172933795
mid	0.1877235406037687	0.17894391074677563
mid	0.21637018658471083	0.26069498325815477
mid	0.2683341170822504	0.2049088078381785
early	0.247918119138245	0.18146035800889584
early	0.1610859201385991	0.11608499289099838
early	0.23514536672961353	0.3168299827223052
early	0.1879142762669311	0.2596843749412532
early	0.16793631772661133	0.12594029143654728
early	0.19978195266865761	0.17646090203656253
early	0.22249831546692517	0.2049835572071079
early	0.2397644736500859	0.24747417442650743
early	0.15850514265805377	0.10302966653572548
early	0.1794501155562776	0.26805169979409665
early	0.1664591938384702	0.1623680434860566
early	0.168237800672828	0.24618065474867293
early	0.24192283363058167	0.325857003388362
early	0.1918284754390736	0.2713447162662236
early	0.23155169641904652	-0.005750417889315083
early	0.19537575515589192	0.10725092421086058
early	0.1586048711895007	0.14134175104116486
early	0.2615608291090896	0.2725083590884999
early	0.16357544614957292	0.35689472538469585
early	0.22088309839594472	0.12200424027477896
early	0.1650856089402743	0.15779654109562813
early	0.16150375884515322	0.12165163748578334
early	0.20396086238174263	0.08097386658189465
early	0.24281403743758256	0.27793109840171293
early	0.22663573239524726	0.3616468564349809
early	0.24871435973181352	0.3305659279604617
early	0.23309044720948394	0.24006429989122305
early	0.1956725155243479	0.269194534956116
early	0.16288337212809229	0.097709980761031
early	0.1596393054062623	0.06246525643116808
early	0.18379641021903395	0.28817886018707856
early	0.15785518056065706	0.16059709478614648
early	0.16266695627764266	0.13658730028275634
early	0.22254174042245198	0.3477023291519746
early	0.27313971252021446	0.06693441559204401
early	0.1653143996299817	0.23913637042497526
early	0.197626554236014	0.19533467084134218
early	0.15932439436814544	0.21315987619110827
early	0.219136029274515	0.17385894157124906
early	0.2585986224913439	0.17851014097132534
early	0.19711539071832151	0.0979734444668927
early	0.23960214970501004	0.3750894192224193
early	0.23171614618704936	0.1603576523743569
early	0.17258233293177636	0.1897731838053911
early	0.15898398045784262	0.17680630013093995
early	0.1598821306565822	0.20780412903287196
early	0.15757463771309535	0.20658910410372933
early	0.20179990110166915	0.17255647143303332
early	0.2596570419371781	0.2082732701601872
early	0.22108628859147508	0.20477702527017816
early	0.25835563650419024	0.2290932057332434
early	0.2242584317698664	0.21390357696780662
early	0.1551055227921813	0.18946430525551844
early	0.19651621543008516	0.19885901523429006
early	0.16576419350367683	0.16867989680914144
early	0.221404405927852	0.1453805140797206
early	0.1870405338869664	0.25795131962765483
early	0.16458538968291572	0.2042853787428198
early	0.2290573113807307	0.3596498154687321
early	0.19791235912153518	0.03273297208107265
early	0.16908579502320387	0.05538390025076927
early	0.25817814383857735	0.4145171166870032
early	0.17722696141843022	0.1936528729026726
early	0.20939815431483863	0.12200832837450094
early	0.18611094540495002	0.21443778178505396
early	0.17015909140948104	0.15452017772615317
early	0.22666672846923908	0.24525736316939167
early	0.16790870523996973	0.19318063333651722
early	0.17045497122510853	0.1358105456052548
early	0.2648105036562015	0.2712312801626831
early	0.1925526550127189	0.12366717481737977
early	0.22006906831187983	0.12513335146187501
early	0.16593031569069908	0.2483214498130598
early	0.16245016963866807	0.3724012929757736
early	0.2589977913460342	0.13047673093191173
