# Supplementary material for: Diffusion-mediated HEI10 coarsening can explain meiotic crossover positioning in Arabidopsis
Source: Nat Commun. 2021 Aug 3;12:4674. doi: 10.1038/s41467-021-24827-w (PMC8333306; doi:10.1038/s41467-021-24827-w)
Supplement: Supplementary file 4 — Source Data File [file 41467_2021_24827_MOESM4_ESM.zip › source_data/fig1b_left_mid.csv]

Relative_bivalent_SC_length	Relative_total_focal_HEI10_per_bivalent
0.16569381601676167	0.12765160389461294
0.16075077481894698	0.22145249245016246
0.18357846791206842	0.1873771238851637
0.2595134854811438	0.27908218456648315
0.2304634557710792	0.1844365952035776
0.258288819608544	0.2493832455208152
0.1693431637036554	0.21218960614406304
0.2227960387276498	0.18267504086339312
0.18564090780576414	0.2425352470089489
0.16393107015438677	0.11321686046277972
0.18798585895443523	0.17337967503755727
0.26951502170404035	0.37783048986007906
0.1657100981155868	0.13445956562144232
0.22712671946118068	0.1425920155528488
0.1496623017647568	0.1717382539280725
0.1944393602160471	0.16054480793146078
0.24665836690363013	0.23576352759089567
0.18260615437213906	0.1987006962659008
0.22388725905793663	0.2054519033042268
0.15240885945024718	0.19953906490751597
0.14260373059191353	0.17168237629781866
0.2986610849098264	0.27636144092333204
0.23842050412449436	0.23363479500076162
0.2046605903237772	0.2172111315318815
0.11565409004998853	0.10111025624620631
0.1828828999271613	0.1741315614402482
0.15583324662056702	0.23674590257079178
0.2580595574811045	0.23774963655715745
0.23722106079668537	0.17486854442550606
0.16600323517448187	0.17650435500629655
0.1691891682249735	0.23699932535831594
0.16716750133656827	0.13644062870879267
0.20078912757562473	0.19874582759174145
0.22432745701503193	0.2296994338580913
0.2385267458478016	0.1981147844830585
0.19579394045586385	0.19895922012976194
0.25388600794816546	0.22520746262996694
0.1756690886451584	0.143838280435422
0.15907188765201055	0.18820218144601386
0.21557907529880183	0.24379285535883524
0.2418227472002897	0.2572812943942664
0.21138395674097807	0.14843834763295777
0.21735546032669228	0.24340289802354306
0.1535036158923682	0.1744055960228115
0.17593421983967167	0.17647186392642117
0.25142233211584025	0.23402831293129403
0.20806353561674182	0.2605457876052714
0.15647355749642003	0.19048793214013113
0.22230273379291243	0.2171696233462283
0.16173784097808552	0.09776834397707507
0.25050737606928575	0.17828599018765268
0.24708006752179254	0.3035189350941373
0.15252376685002556	0.11189727749462246
0.16595838045050126	0.19959362326125224
0.18393040910839484	0.20670417396233534
0.18044150411293333	0.16775764117315659
0.18771758536781832	0.2718204943477494
0.2261595479977942	0.20807214805842922
0.2431136139729086	0.16116225271526752
0.16256774854854572	0.19118746370539727
0.17311460317029204	0.16241430021045125
0.15744595206781414	0.18837797814877166
0.2224493697266117	0.19855535236101474
0.25899829691602866	0.25297235526441986
0.1879917781192535	0.1976800140153425
0.19840703938369592	0.1431973492468298
0.24980400414089052	0.19694572836388416
0.16042533623581856	0.2135253654178051
0.15149527999013268	0.17817471640417512
0.2398683402494623	0.2681568405673058
0.2270295800546984	0.2223999668957416
0.2520582826953413	0.2057754904839196
0.18734507574696874	0.18995793036943442
0.17354615291273465	0.154986829085983
0.160020908590257	0.2268797831649212
0.22986175693896016	0.23159848514113893
0.2629272367818604	0.2950221987013183
0.15922190524844165	0.15785769286500742
0.1928039567678025	0.18029733754531238
0.1551851442629354	0.13522428574722292
0.2589681104312765	0.26514276484798144
0.15819030624780978	0.13249538470442335
0.21705248063545515	0.28917199106550767
0.17237365213503422	0.17761543959649054
0.19341545055042436	0.1355744197855971
0.16302764972879655	0.20823496467927263
0.15178668896594544	0.14766828186959513
0.2249979241945348	0.18048278424550362
0.26098796538610197	0.31150171485671047
0.19919977172462133	0.15211225434891812
0.20063194472818396	0.17278600967588076
0.17079707141870423	0.18687891305947454
0.24785930668970305	0.2563345938146993
0.1580667316511307	0.17551615196606507
0.22264494551227795	0.20848433148388035
0.1955389436066536	0.1779042417969632
0.17207247490224176	0.14822985277045253
0.24046406035546886	0.24752825129227882
0.16847807884537364	0.13948215725295446
0.22344644229026214	0.28685549688735107
0.18871423599493584	0.15817139277209216
0.2304889982127455	0.2834315257084261
0.16872783796007512	0.14702235662301624
0.17359444959118445	0.20035591791610305
0.23847447824105908	0.2110188069803625
0.19118003567796443	0.1352199760622513
0.1617582837084121	0.1247739243097602
0.22724230297127487	0.2694772860166028
0.16532906254380395	0.24106464837729052
0.25449031509854475	0.22946416523409516
0.17827005742944987	0.11167478141763296
0.15625332868746356	0.2129346356346112
0.17293874131833173	0.22383984002239024
0.2312067947650917	0.2086818218852974
0.2613310777996631	0.24286892104006827
0.15116030529462338	0.12969076122160114
0.17252716638621018	0.1829285102058175
0.25566103138604207	0.36126947327556685
0.2006053697142226	0.10186646834440898
0.22004612721890174	0.22424478695260547
0.15807449272418417	0.16157335177263216
0.23419543835122664	0.26580926896117874
0.18217081588312495	0.2394118880122596
0.16259113439797032	0.1378197432793074
0.26296811864349395	0.19538574797462213
0.2032993739353654	0.2338801017656725
0.1590077514877153	0.12409806683289239
0.2657977352602942	0.21566033486235622
0.14842866691110657	0.18318157305366808
0.2234664724055185	0.24317992348541087
0.21590732971701893	0.2250988293979806
0.17750937480515547	0.1262231966133596
0.16971782059161478	0.18304712869178344
0.23627671040091208	0.31364230796662407
0.2005887644852987	0.15198853733025236
0.23609597029814813	0.20053517033996227
0.16634071388422758	0.15571847255837676
0.258629582902926	0.25881956470272216
0.16339738520995487	0.1529628986453001
0.1755363477047435	0.23196389375363866
0.22981979223104282	0.202175205485286
0.25254246071941766	0.19493863123376345
0.16250265011424933	0.20931629828371873
0.16659254198958798	0.2345208466419659
0.1885425549457021	0.15904901835526591
0.15625444749095388	0.24567343118315982
0.15526618613822812	0.1250768377429852
0.2663758978421561	0.2515925697199785
0.22333573051783803	0.18759214930996823
0.19876773801082387	0.19006501204390824
0.24675681258176038	0.21325708470876356
0.2589822177063491	0.23659269412673598
0.150636870249553	0.2436745038446827
0.18338650148029303	0.17576093411424415
0.16023759798204454	0.13071478320557361
0.2104788218728098	0.16413072375949905
0.20281281488124783	0.2593646639673821
0.16514785172435095	0.23764099692161236
0.1601319066172727	0.1345366869577488
0.26142860490431874	0.20432692839375757
0.2569821764480534	0.3317636859251154
0.2154516314472822	0.206049243779001
0.1858155155858271	0.16407561132441023
0.1641592237910293	0.20626385342177286
0.17759145272780807	0.0918476055497005
0.1937618343758546	0.2853152389444574
0.210735834230467	0.2108035125848742
0.18673130644586217	0.1661948596202906
0.247432784206755	0.16335778271448873
0.16133824074106123	0.17432860613588907
0.18479115496211357	0.11747164341615611
0.1898287630723843	0.16535725333834483
0.17733483127063657	0.12834145585505444
0.19918034497874323	0.2935412371184353
0.24886490571612233	0.2952884102720092
0.16034241733009783	0.22935379174171155
0.16717688634498806	0.15774891330667154
0.20251378418023006	0.2351494227337415
0.22070555399473135	0.2242560980847663
0.24926135814995265	0.15349177413310924
0.20599225179377856	0.21037847146264424
0.24700272791875846	0.29310891515600185
0.17410592410592413	0.16506977815573576
0.12319918808468427	0.1576006977091208
0.2496999080968547	0.17384213751649746
0.22628138006631449	0.29970837266589817
0.2622602716306212	0.350656501745104
0.15273090015119223	0.14871049483704366
0.16856966016687142	0.09287595407041765
0.19015778798500071	0.1080486766815366
0.22778909822152216	0.11599963302554252
0.2586185639135687	0.3387984608659518
0.21121001101035275	0.10478605928796161
0.17086977964002262	0.22301089590337778
0.13151254721453365	0.2174049509171663
0.23155653463587647	0.1817755011094661
0.17657234628248403	0.206118366253863
0.16817069718175381	0.19341631592999595
0.26011118579926246	0.27228162550353113
0.1635892361006232	0.14640819120314383
0.1897104329256904	0.13220348813879296
0.14926529912752468	0.1748078577300171
0.1701365421016046	0.18828332671838238
0.2285212399894479	0.26945517857296797
0.2623664858557325	0.23525014883983972
0.14916724201188658	0.1881017302121406
0.26453735355486807	0.21455435987532537
0.18267912371988881	0.1728661253287908
0.24016925100002914	0.2624815525309918
0.16344702971332756	0.16199623205275124
0.19372519022233606	0.16507864984154375
0.22823563307476127	0.2587694249210107
0.15537112731586006	0.17582749847923623
0.1602939095154975	0.14260158241311344
0.2623741398715452	0.2577228443450958
0.22624517791376247	0.20963012505660644
0.2492720168209236	0.17948026613717913
0.16988036895977054	0.1800108335945937
0.16146224316535016	0.11285498310516599
0.19314019314019312	0.3180237921064549
0.17680246764671897	0.11998307170668522
0.24819013093136458	0.3132130676000202
0.1850195220410549	0.22320428636393302
0.22896836408754173	0.2534298625607983
0.16101951529331981	0.09016971176856314
0.23445188133140374	0.22958511098896545
0.19467532876108978	0.15116047240925776
0.2528094129490971	0.27927896978857897
0.16328965582331842	0.16509932378197872
0.1547737211350909	0.1748761230312191
0.23724024015933254	0.242112212759902
0.24292609732794765	0.24457570096825085
0.1838530775336623	0.24144484786575027
0.17172801561823206	0.1527584776203609
0.16425256936082552	0.11910876078573594
0.24216923872000862	0.23005540149710044
0.1799578708595532	0.14795619296860926
0.15032926976048416	0.13908652276944444
0.2473275117302048	0.2576408199126219
0.18021610892974918	0.22526106285222394
0.2573646399894221	0.19794721065833362
0.22420975580982436	0.20403558502655486
0.16253414953070497	0.23271687773369018
0.18998283071848512	0.2049032645464413
0.1659086239515634	0.16039706203498008
0.2524383436014272	0.24787309202254584
0.1990507454088982	0.20743177215618383
0.22308456382057015	0.2764372995429133
0.16422493822527193	0.11858546264982674
0.1612014089438326	0.14967237362853017
0.2373350987453106	0.28566734786478903
0.20000217707755044	0.19457372489949232
0.15942639944029313	0.1399233812791288
0.16993376736343044	0.15234570711933654
0.2333025573734153	0.2274898388372534
0.2411688717021869	0.17312306893316218
0.1647153320273424	0.227248604472083
0.1935445691514611	0.21641310767087474
0.23518619215756806	0.22483510392778083
0.16538503496144155	0.1583801149960993
0.16901756097898035	0.1862731775964917
0.24435430283715742	0.34470007312038303
0.2357793766460899	0.2430688265408572
0.17033500867741996	0.11149103499281098
0.18051375086035248	0.11446688774945715
0.17373207312857408	0.10434490083600682
0.24820138993899082	0.3812053181456118
0.23728756294259654	0.18879157516268957
0.17260393743255598	0.09538572902360322
0.16817503655728255	0.23027247683208857
0.2434698062460148	0.417041322639864
0.17008549009562607	0.18966515464104877
0.1968985223429694	0.14148689730188835
0.1652093917455211	0.07543599838036164
0.22433678956986866	0.1763706270368373
0.18967562716280117	0.1475967128001686
0.20822166108415516	0.18581475652047172
0.21095992481885095	0.288320488480099
0.23009606382294734	0.23818862747810585
0.16104672311124538	0.14007941472115487
0.2658449088573845	0.27261935484163263
0.15796492139280216	0.16870651136890624
0.17051100104753747	0.15532570775730517
0.1843719287369881	0.19242845550513707
0.2213072399652877	0.210919970527019
0.21074053711925564	0.23667429713145982
0.20159003024409053	0.20473674376736378
0.16275025084409195	0.14654442331174994
0.22459796695535966	0.15274862612221063
0.2003212148372023	0.25929590966721594
0.16572503057561838	0.1766120001862269
0.17223614336877582	0.18823654958415212
0.18818844938789006	0.13374053743850503
0.2323161379508161	0.25623670229272666
0.24153423871689964	0.24517421049838936
0.16101428991588812	0.17386776994851375
0.16436407642980855	0.23591311329843836
0.23241818885234056	0.1702533698001317
0.1961151893650164	0.24616822451320888
0.24608825543694632	0.17379752243970747
0.15065361518941042	0.14673488189622047
0.23385492072332342	0.22424807019179904
0.21244924567266735	0.23704807276434067
0.2538550117531982	0.2390712803057466
0.14918720666140073	0.1528976948418932
0.1567637724639215	0.1351788178733509
0.2458763727349548	0.32558123544289164
0.2106524579525362	0.18340125363905832
0.22004318833689332	0.21183822992644002
0.16666420851169417	0.14400046311825906
0.18749400978573535	0.1374737224863092
0.14870047230185587	0.18717207802952693
0.20065852927652772	0.19605428227698463
0.22247241266217055	0.24806135430924214
0.2406745759737106	0.23123856289793715
0.16667883011166043	0.19945146281120438
0.2389641336907473	0.20438755252671945
0.2415369073088091	0.23846558774887766
0.18618311916103392	0.17553457471486344
0.1666370097277493	0.182160822198335
0.16346126126293686	0.1503795129871606
0.1858355520547856	0.1989123972246846
0.1757669119582189	0.22132510491585886
0.27392429595310785	0.21033027501686474
0.20101197877095076	0.21905270985543127
0.2305391341362367	0.224374062750006
0.17808380237541188	0.20500924196918183
0.16169904726922896	0.16128992648493465
0.25241422397905305	0.2823083290617951
0.17726379224006947	0.1270184397340824
0.24948179674349616	0.2485423724520377
0.18921553922303885	0.1667370418179674
0.16793691565421728	0.1613426787312631
0.16724684599103376	0.1933674329598628
0.22611890238821392	0.23001047403886912
0.22387641556288881	0.14781285954490686
0.18414517603360503	0.23572051436031904
0.1799038458623973	0.241095136557641
0.16446575044697428	0.11988983757987488
0.24760881209413457	0.25548165195725825
0.22353044432254524	0.28925072447266775
0.1866747120131651	0.1747611773191193
0.16237630279758639	0.06179002818144743
0.21072386176631927	0.21725998092449758
0.21669467910038398	0.2569380891022681
0.16607973135672136	0.22655182158796078
0.18624917235440236	0.15668740208371856
0.20246111966338495	0.2036421083296591
0.25233364957036153	0.18572816090353128
0.19287632705512983	0.22739050709513012
0.16845963265976438	0.19572717726051367
0.1588306812623281	0.0992607596850847
0.18555917759016188	0.18647001964752738
0.23235921008252	0.17671768763739285
0.25479129840522563	0.34182435576948145
0.1738887778114593	0.2611115525175856
0.16531202366594214	0.19065210729931312
0.26160153587836804	0.1694767908830044
0.17155916163055931	0.16118883256603017
0.2276385010136711	0.21757071673406672
0.15857877205811718	0.15622383679843085
0.20649250205362762	0.16568896790586676
0.23285833596367583	0.33248893027584897
0.1500221536917265	0.1825840278752992
0.25204823623285294	0.16301423714455426
0.2541375046530227	0.28591680220724464
0.18987327193186132	0.12402765031088181
0.17199322593604074	0.2030750209061098
0.1612323046928268	0.11690527777088024
0.22276369278624844	0.2700752488048834
