# Supplementary material for: Diffusion-mediated HEI10 coarsening can explain meiotic crossover positioning in Arabidopsis
Source: Nat Commun. 2021 Aug 3;12:4674. doi: 10.1038/s41467-021-24827-w (PMC8333306; doi:10.1038/s41467-021-24827-w)
Supplement: Supplementary file 4 — Source Data File [file 41467_2021_24827_MOESM4_ESM.zip › source_data/fig1b_right.csv]

Number_of_foci_on_SC	Relative_HEI10_focus_intensity
1	0.18267504086339312
1	0.2425352470089489
1	0.11321686046277972
1	0.13445956562144232
1	0.1717382539280725
1	0.16054480793146078
1	0.1987006962659008
1	0.2054519033042268
1	0.19953906490751597
1	0.10111025624620631
1	0.17650435500629655
1	0.09776834397707507
1	0.11189727749462246
1	0.1431973492468298
1	0.13249538470442335
1	0.1355744197855971
1	0.14766828186959513
1	0.15211225434891812
1	0.14822985277045253
1	0.13948215725295446
1	0.1352199760622513
1	0.1247739243097602
1	0.11167478141763296
1	0.12969076122160114
1	0.10186646834440898
1	0.16157335177263216
1	0.1378197432793074
1	0.12409806683289239
1	0.1262231966133596
1	0.202175205485286
1	0.19493863123376345
1	0.15904901835526591
1	0.16413072375949905
1	0.1345366869577488
1	0.20432692839375757
1	0.16407561132441023
1	0.0918476055497005
1	0.11747164341615611
1	0.12834145585505444
1	0.16506977815573576
1	0.1576006977091208
1	0.17384213751649746
1	0.14871049483704366
1	0.09287595407041765
1	0.1080486766815366
1	0.11599963302554252
1	0.10478605928796161
1	0.13220348813879296
1	0.1748078577300171
1	0.11285498310516599
1	0.11998307170668522
1	0.09016971176856314
1	0.11910876078573594
1	0.20743177215618383
1	0.11858546264982674
1	0.14967237362853017
1	0.19457372489949232
1	0.1399233812791288
1	0.11149103499281098
1	0.10434490083600682
1	0.09538572902360322
1	0.18966515464104877
1	0.14148689730188835
1	0.07543599838036164
1	0.1475967128001686
1	0.14007941472115487
1	0.14654442331174994
1	0.1528976948418932
1	0.1351788178733509
1	0.1374737224863092
1	0.182160822198335
1	0.1503795129871606
1	0.1270184397340824
1	0.14781285954490686
1	0.11988983757987488
1	0.06179002818144743
1	0.0992607596850847
1	0.16568896790586676
1	0.11690527777088024
2	0.056903360130854744
2	0.0707482437637582
2	0.132373258820553
2	0.08907923362960947
2	0.12877826145768484
2	0.058598862427478866
2	0.11609445648771463
2	0.06834213871586298
2	0.10855952448617191
2	0.1408237210346433
2	0.10149740581325185
2	0.1106922003308112
2	0.07393638961642206
2	0.09944328542113522
2	0.08380797246004446
2	0.05878404309280436
2	0.11871546903508863
2	0.11704805855580704
2	0.09367943372579536
2	0.07800294257202327
2	0.1281898432306229
2	0.1054449517701387
2	0.1125809384943952
2	0.061550622945853
2	0.0829014239207773
2	0.15384447865001447
2	0.1222026821211161
2	0.11554695443604135
2	0.12793211254354905
2	0.10906721281476689
2	0.04791019564983676
2	0.08853043305895592
2	0.12448042200234784
2	0.07426540558939358
2	0.12309899610590454
2	0.07501578837715396
2	0.06988995510348338
2	0.0739483253319386
2	0.10111973789793349
2	0.08708244354808035
2	0.16519024586452996
2	0.07860260949430532
2	0.08555164707221688
2	0.06288670056074087
2	0.09086806425611356
2	0.08353753176669795
2	0.06840400885648239
2	0.1080678550699388
2	0.10860261926247619
2	0.08188531287765492
2	0.08508031774192971
2	0.11451330551932251
2	0.13779287032969234
2	0.06891130363264301
2	0.07952817429947134
2	0.08822946687368521
2	0.09183647992229636
2	0.11623566813613287
2	0.08289785717216794
2	0.07826439554309958
2	0.1316401943000274
2	0.05954726940536986
2	0.09196785050466831
2	0.07044644970578294
2	0.0942965398401508
2	0.09408143830862087
2	0.09370165572716746
2	0.1592706995372524
2	0.05914151838487841
2	0.13853849563046408
2	0.07926796077018099
2	0.11767776759370317
2	0.056305983267855096
2	0.12186873313632002
2	0.15190243409773121
2	0.11625440646957462
2	0.06780520294134128
2	0.09005248992366614
2	0.07246447955852091
2	0.10783285798679147
2	0.12313474140961657
2	0.14200802343836486
2	0.11059497153154654
2	0.17857701953396113
2	0.1190510123000639
2	0.05856442729642664
2	0.11756436236459937
2	0.09067060231467326
2	0.11758968163998561
2	0.06289310260551803
2	0.08682497325342624
2	0.08596103642245452
2	0.1014746282080669
2	0.08540428485140764
2	0.11123441513157144
2	0.06666982666539177
2	0.07772463919462393
2	0.08044675357746821
2	0.07927904692318125
2	0.067743309699835
2	0.12591525232459883
2	0.07444066559150422
2	0.10015489092018404
2	0.11086391606017845
2	0.13865946413232244
2	0.1308178218842804
2	0.12792543533900658
2	0.11313921303828393
2	0.06737905787076905
2	0.1620851073633261
2	0.12004472375034674
2	0.09288991188426449
2	0.12220527005983566
2	0.1016345699625546
2	0.11546704001174485
2	0.09321478187355255
2	0.10293568557489098
2	0.07999282463092651
2	0.09671732317295256
2	0.1275274637796529
2	0.14952323156483815
2	0.08988865644742144
2	0.09229137148485039
2	0.10309437648977172
2	0.10911792509691214
2	0.10654240976544409
2	0.06567660848766313
2	0.11750496456600495
2	0.08834300718145612
2	0.06737546537692064
2	0.1405915224301985
2	0.11822804227252366
2	0.05584177211685204
2	0.09712112652844805
2	0.1023059890073303
2	0.12965790474630834
2	0.06130931391337675
2	0.14800698437034196
2	0.048456684571572
2	0.07662015317141321
2	0.1049668126698923
2	0.08262533664007593
2	0.0594871088612924
2	0.0712276743442812
2	0.09436835104324118
2	0.1649963129241409
2	0.11515731007578081
2	0.12248368684583157
2	0.12988394796915498
2	0.20187973795596043
2	0.11193526403115117
2	0.09411397974784981
2	0.13045459887469465
2	0.07580925454707821
2	0.11376117061538193
2	0.09704234196949228
2	0.07505137515208687
2	0.09114348446820374
2	0.09105180759099542
2	0.0723059751234933
2	0.06429600063084094
2	0.10106125270750392
2	0.15335679521178194
2	0.14018444190665338
2	0.10384367325258809
2	0.12551011848912347
2	0.053656729718691745
2	0.10409218358797982
2	0.13947844218813707
2	0.0847776558966292
2	0.06888410083529442
2	0.08460767329781482
2	0.11317075667732453
2	0.09720771478531973
2	0.09723946702356731
2	0.12577142887981047
2	0.1387430693096023
2	0.078661881607564
2	0.06930153407388603
2	0.11247396703558007
2	0.0748216258718523
2	0.1312967403820107
2	0.0800796741964007
2	0.11333664173359524
2	0.12675292277854674
2	0.1455287027249844
2	0.10672989074410777
2	0.12852025809573195
2	0.08617063452020761
2	0.10193109569193301
2	0.09672555493314001
2	0.11782880494218535
2	0.12796400395849003
2	0.13451754857250178
2	0.0684031332652252
2	0.09359309878752603
2	0.06521730972029888
2	0.09986134012124485
2	0.09748564784536007
2	0.07834185063387616
2	0.06227322879212634
2	0.08032835362098711
2	0.1471131246944399
2	0.1106097196506559
2	0.11723217333751351
2	0.09239795171909293
2	0.08038978297976104
2	0.09909048315741809
2	0.12396788239802142
2	0.056042951196572266
2	0.12285280241700855
2	0.10035148394692449
2	0.12857183145124615
2	0.12485803110955218
2	0.08068878089358276
2	0.07047169151567499
2	0.07522490956313295
2	0.08987441421884579
2	0.09769899586994976
2	0.07717712716126936
2	0.1225190991532038
2	0.11892574871254646
2	0.07965714178234509
2	0.0731013358380158
2	0.06308553604019072
2	0.08487065692841854
2	0.07058779067842558
2	0.06849873209101885
2	0.11425895249805033
2	0.08368825816028332
2	0.12630020150358984
2	0.07773538352296504
2	0.08056928294489853
2	0.07982777909008157
2	0.13062230968171618
2	0.11725078234082968
2	0.1633706234916515
2	0.12229672437313759
2	0.06732932552941835
2	0.08501638158991819
2	0.14601159454009932
2	0.08147824429715406
2	0.11110220766263026
2	0.062020861270531906
2	0.1470629907062019
2	0.0801856137658811
2	0.1064932709559135
2	0.10991983671496124
2	0.13646355797505016
2	0.0883715459527307
2	0.050669087142747385
2	0.10771102785335193
2	0.12929611230631377
2	0.05697706529017794
2	0.07077882739223246
2	0.0436880603572247
2	0.12785290133917146
2	0.06093867382351809
2	0.06935568778839579
2	0.16091678904369278
2	0.06851084011889301
2	0.10785978691794429
2	0.06520094426833285
2	0.12061381225213887
2	0.10388939127622719
2	0.13429923620187864
2	0.09562924480384673
2	0.07307726656505951
2	0.08856578700204387
2	0.06675992075526128
2	0.1152487056018768
2	0.07717974990326028
2	0.10119858148678403
2	0.10972138904023497
2	0.12289916430428897
2	0.08183757946307481
2	0.07934520494714674
2	0.07340342117506386
2	0.061902362377259774
2	0.11470963780896713
2	0.09562802292392085
2	0.09260852666023128
2	0.08790448347559714
2	0.045836053962907894
2	0.07238839962185736
2	0.10147937032665637
2	0.09476313565101473
2	0.07549023414911696
2	0.08746996692879944
2	0.08632755551090804
2	0.08937006494059842
2	0.05736481695562205
2	0.08283731410678885
2	0.10056393953226948
2	0.15027141702699898
2	0.06156681289944103
2	0.09810630005114146
2	0.0458941630671176
2	0.07593292571504692
2	0.15530563718289023
2	0.1057893013376229
2	0.09366216147358146
2	0.1130779395681683
2	0.12538764818070935
2	0.05587210197183321
2	0.11966247274303024
2	0.08524575945094924
2	0.11366663777373534
2	0.08987952957268852
2	0.1314455753431703
2	0.13678650822214683
2	0.07354376679471791
2	0.10331315237228335
2	0.11573955748314793
2	0.14964540834612422
2	0.07472865440388177
2	0.056964370281539986
2	0.10432555620339465
2	0.15145817284178203
2	0.09708419961025568
2	0.10858712876154891
2	0.058149913056418485
2	0.10007372900146058
2	0.061268949729802506
2	0.08150752984802047
2	0.11185990311184234
2	0.14965681229852165
2	0.08035366174034746
2	0.08716805901422481
2	0.08759311830489451
2	0.07068656347183845
2	0.08600083861188013
2	0.08041050996413013
2	0.12323159836552898
2	0.13082242252319587
2	0.09656808457193426
2	0.07652261477812959
2	0.11920456248238408
2	0.11469396944839212
2	0.07177605019913527
2	0.11962535099028077
2	0.07102675630903235
2	0.08388213268696847
2	0.08559465819603591
2	0.051181141463171945
2	0.11000769110285824
2	0.05880253829922318
2	0.09742129849920766
2	0.10142744109970547
2	0.08115658677559374
2	0.08453724394658903
2	0.07847699319796524
2	0.060210156898627125
2	0.06381749341225469
3	0.12161937436240075
3	0.05480404336824691
3	0.10265876683583552
3	0.09475580965783036
3	0.1058085340391094
3	0.17726614616313924
3	0.09289217270320732
3	0.06447518584109883
3	0.11899408237902588
3	0.04464469663657255
3	0.06508973861519822
3	0.0651341091737353
3	0.07083189478729013
3	0.09750363366363841
3	0.06136390540716277
3	0.04755485676394437
3	0.10328289183288432
3	0.048121471532933266
3	0.08889770306486511
3	0.06468620736504821
3	0.07162355220005365
3	0.08557709855244983
3	0.0906155741831004
3	0.08108862165871615
3	0.056920076356971605
3	0.12052577727974356
3	0.06595704438682788
3	0.07780453543481096
3	0.0755628344170971
3	0.08066094307938598
3	0.07575787957772513
3	0.10569848132902648
3	0.07908942669851984
3	0.07224589033085892
3	0.08501759618339415
3	0.059906136831975224
3	0.07220189157125398
3	0.0698333781172221
3	0.036250720499176624
3	0.09468226906625697
3	0.1267987714572309
3	0.08203789457064943
3	0.055927378738319475
3	0.13403442711177388
3	0.08185868849765607
3	0.060835142362035896
3	0.05318643287232337
3	0.08453377712665545
3	0.061081847969625305
3	0.10682991630420725
3	0.04561360114397252
3	0.04230236071735878
3	0.09654846562363835
3	0.0669246641429225
3	0.06514793410787603
3	0.047950337490151665
3	0.07685965877140671
3	0.08654984832630633
3	0.07598193199625546
3	0.06906670481857713
3	0.09035809710933622
3	0.08556872939938073
3	0.11909537219260137
3	0.09233527139647865
3	0.1234722985032092
3	0.09569414495702261
3	0.07591656313011935
3	0.06365042691290276
3	0.03594916192304292
3	0.06604215093272886
3	0.08336462700109633
3	0.059077553550055145
3	0.09394026423326969
3	0.07640950072048831
3	0.07717848633852081
3	0.07635422584492241
3	0.12537660715627397
3	0.08512466388615468
3	0.07983250517027017
3	0.07312634219515259
3	0.08991007367464551
3	0.12927212532687185
3	0.14941004944243674
3	0.08258729850625829
3	0.10216891859528975
3	0.07641266916753367
3	0.08722768119835532
3	0.07190100052659294
3	0.09315825704080147
3	0.06882084419827811
3	0.07235428285020018
3	0.07664598361851832
3	0.09417965701669237
3	0.05792355020609993
3	0.04422589403686337
3	0.08089768444882015
3	0.03353937687148558
3	0.07566090838189583
3	0.04278825207687096
3	0.03497840093752364
3	0.08360639224220504
3	0.0819503771602336
3	0.06810770805364362
3	0.041616731861027996
3	0.08034057212923662
3	0.07309912952307515
3	0.042660795090775125
3	0.09749716009491328
3	0.12738822389408794
3	0.0842884793445611
3	0.07363853570580836
3	0.056561376662323644
3	0.0373244440827932
3	0.08044278539077221
3	0.09655284053830393
3	0.11697972180266848
3	0.08175584793103677
3	0.0771034404379681
3	0.08431710428598124
3	0.07372887800979218
3	0.07340249577815477
3	0.10609080552855281
3	0.11361561384929426
3	0.1210627704234962
3	0.09150841258204497
3	0.1380853187395628
3	0.08447328911650899
3	0.15127731935952166
3	0.10304785238992115
3	0.05445022238601315
3	0.07253326109445156
3	0.06129984323791766
3	0.10275307089838452
3	0.10507402773233855
3	0.06162807994224488
3	0.11549138836604639
3	0.052701372832591804
3	0.0905766637223725
3	0.09424309764113398
3	0.1407280817845214
3	0.07824188817436482
3	0.08423961052982862
3	0.08468143429544854
3	0.06066406616368828
3	0.0776761555852195
3	0.12800405398183956
3	0.07359876022151987
3	0.11414465212451409
3	0.07469811065753258
3	0.05326944997785532
3	0.07386596866877458
3	0.0903526852374691
3	0.08035704706200716
3	0.06592640800460685
3	0.08445535411377095
3	0.07967363937872263
3	0.05694999828108396
3	0.09156050342246898
3	0.10913031820906893
3	0.09492359239634122
3	0.08960725904985467
3	0.04073021140602804
3	0.054300577233365295
3	0.06543841449253389
3	0.11297788600779099
3	0.0762957474832129
3	0.12686445247073244
3	0.07327709958896791
3	0.09950267964243269
3	0.13513347464531075
3	0.11006391883263959
3	0.07186257592663697
3	0.09565854648734291
3	0.07554770412687735
3	0.11175043147896202
3	0.15904046221002963
3	0.1462504289508723
3	0.07331841805764126
3	0.12424309114605683
3	0.09075897927640089
3	0.06468765486779039
3	0.09259490502065132
3	0.1153367949531909
3	0.09198378485086378
3	0.056323943677832056
3	0.08836656860276394
3	0.08292770773440161
3	0.1105661191598121
3	0.0658020827730022
3	0.10771194872994089
3	0.06924689752863812
3	0.0792778560341477
3	0.09236273589355326
3	0.0780644419553739
3	0.07474703264946218
3	0.10669990589848737
3	0.06634250104527087
3	0.06287070635468009
3	0.07288938797114222
3	0.09703867255001111
3	0.07624016399205559
3	0.06150818470205945
3	0.09276900344559799
3	0.0699708820441416
3	0.10646708030992692
3	0.07290460854759119
3	0.05767638390682255
3	0.1065235154424852
3	0.0676300299218751
3	0.06491773494138627
3	0.06599062814520651
3	0.07307162023690109
3	0.04810982964741933
3	0.062032116306026404
3	0.05875154329300742
3	0.07527062267795082
3	0.04649385624881537
3	0.056359540950628735
3	0.10153415532727536
3	0.06770095668457356
3	0.07159207235721216
3	0.06571621292739613
3	0.12454517104529884
3	0.07795763122852381
3	0.07980552678797243
3	0.08291649824633113
3	0.10810270024569654
3	0.04470131586829136
3	0.11034478809743493
3	0.04947767883135499
3	0.08127266962885107
3	0.07798662738340992
3	0.05491165713697008
3	0.12258336743687824
3	0.06717170994934785
3	0.0929794735857082
3	0.1290995409376117
3	0.07500114410558205
3	0.06756071407525342
3	0.07469812274366211
3	0.10142612411109252
3	0.06262740979449496
3	0.09288455519668062
3	0.052431281131195884
3	0.041382170797286254
3	0.09191470897504914
3	0.06431230681544664
3	0.07969637108385176
3	0.032709009738094465
3	0.08889513084214251
3	0.11777981887776233
3	0.05443660279768081
3	0.04996804561340623
3	0.0887268851197433
3	0.07887578600091717
3	0.08713617771184289
3	0.09101411722597166
3	0.09192495386706889
