# Supplementary material for: Diffusion-mediated HEI10 coarsening can explain meiotic crossover positioning in Arabidopsis
Source: Nat Commun. 2021 Aug 3;12:4674. doi: 10.1038/s41467-021-24827-w (PMC8333306; doi:10.1038/s41467-021-24827-w)
Supplement: Supplementary file 4 — Source Data File [file 41467_2021_24827_MOESM4_ESM.zip › source_data/fig1b_right_mid.csv]

Relative_bivalent_SC_length	Relative_total_focal_HEI10_per_bivalent
0.16569381601676167	0.12765160389461294
0.16075077481894698	0.22145249245016246
0.18357846791206842	0.1873771238851637
0.2304634557710792	0.1844365952035776
0.258288819608544	0.2493832455208152
0.1693431637036554	0.21218960614406304
0.18798585895443523	0.17337967503755727
0.22712671946118068	0.1425920155528488
0.24665836690363013	0.23576352759089567
0.14260373059191353	0.17168237629781866
0.23842050412449436	0.23363479500076162
0.1828828999271613	0.1741315614402482
0.15583324662056702	0.23674590257079178
0.2580595574811045	0.23774963655715745
0.1691891682249735	0.23699932535831594
0.16716750133656827	0.13644062870879267
0.20078912757562473	0.19874582759174145
0.2385267458478016	0.1981147844830585
0.1756690886451584	0.143838280435422
0.15907188765201055	0.18820218144601386
0.21557907529880183	0.24379285535883524
0.21138395674097807	0.14843834763295777
0.1535036158923682	0.1744055960228115
0.17593421983967167	0.17647186392642117
0.15647355749642003	0.19048793214013113
0.16595838045050126	0.19959362326125224
0.18393040910839484	0.20670417396233534
0.18044150411293333	0.16775764117315659
0.2261595479977942	0.20807214805842922
0.2431136139729086	0.16116225271526752
0.16256774854854572	0.19118746370539727
0.17311460317029204	0.16241430021045125
0.15744595206781414	0.18837797814877166
0.25899829691602866	0.25297235526441986
0.1879917781192535	0.1976800140153425
0.24980400414089052	0.19694572836388416
0.15149527999013268	0.17817471640417512
0.2398683402494623	0.2681568405673058
0.15922190524844165	0.15785769286500742
0.1928039567678025	0.18029733754531238
0.2589681104312765	0.26514276484798144
0.21705248063545515	0.28917199106550767
0.17237365213503422	0.17761543959649054
0.16302764972879655	0.20823496467927263
0.2249979241945348	0.18048278424550362
0.20063194472818396	0.17278600967588076
0.17079707141870423	0.18687891305947454
0.1955389436066536	0.1779042417969632
0.18871423599493584	0.15817139277209216
0.16872783796007512	0.14702235662301624
0.17359444959118445	0.20035591791610305
0.23847447824105908	0.2110188069803625
0.22724230297127487	0.2694772860166028
0.16532906254380395	0.24106464837729052
0.25449031509854475	0.22946416523409516
0.15625332868746356	0.2129346356346112
0.17293874131833173	0.22383984002239024
0.2312067947650917	0.2086818218852974
0.17252716638621018	0.1829285102058175
0.22004612721890174	0.22424478695260547
0.18217081588312495	0.2394118880122596
0.26296811864349395	0.19538574797462213
0.2657977352602942	0.21566033486235622
0.14842866691110657	0.18318157305366808
0.16634071388422758	0.15571847255837676
0.258629582902926	0.25881956470272216
0.16339738520995487	0.1529628986453001
0.1755363477047435	0.23196389375363866
0.16250265011424933	0.20931629828371873
0.15526618613822812	0.1250768377429852
0.22333573051783803	0.18759214930996823
0.16023759798204454	0.13071478320557361
0.20281281488124783	0.2593646639673821
0.16514785172435095	0.23764099692161236
0.2569821764480534	0.3317636859251154
0.2154516314472822	0.206049243779001
0.1641592237910293	0.20626385342177286
0.210735834230467	0.2108035125848742
0.18673130644586217	0.1661948596202906
0.247432784206755	0.16335778271448873
0.1898287630723843	0.16535725333834483
0.19918034497874323	0.2935412371184353
0.16034241733009783	0.22935379174171155
0.16717688634498806	0.15774891330667154
0.22070555399473135	0.2242560980847663
0.24926135814995265	0.15349177413310924
0.20599225179377856	0.21037847146264424
0.17086977964002262	0.22301089590337778
0.13151254721453365	0.2174049509171663
0.23155653463587647	0.1817755011094661
0.17657234628248403	0.206118366253863
0.16817069718175381	0.19341631592999595
0.26011118579926246	0.27228162550353113
0.2623664858557325	0.23525014883983972
0.14916724201188658	0.1881017302121406
0.26453735355486807	0.21455435987532537
0.24016925100002914	0.2624815525309918
0.16344702971332756	0.16199623205275124
0.19372519022233606	0.16507864984154375
0.15537112731586006	0.17582749847923623
0.1602939095154975	0.14260158241311344
0.2623741398715452	0.2577228443450958
0.22624517791376247	0.20963012505660644
0.2492720168209236	0.17948026613717913
0.16988036895977054	0.1800108335945937
0.1850195220410549	0.22320428636393302
0.22896836408754173	0.2534298625607983
0.19467532876108978	0.15116047240925776
0.16328965582331842	0.16509932378197872
0.1547737211350909	0.1748761230312191
0.1838530775336623	0.24144484786575027
0.17172801561823206	0.1527584776203609
0.1799578708595532	0.14795619296860926
0.15032926976048416	0.13908652276944444
0.2573646399894221	0.19794721065833362
0.22420975580982436	0.20403558502655486
0.1659086239515634	0.16039706203498008
0.2524383436014272	0.24787309202254584
0.2373350987453106	0.28566734786478903
0.16993376736343044	0.15234570711933654
0.2333025573734153	0.2274898388372534
0.2411688717021869	0.17312306893316218
0.1647153320273424	0.227248604472083
0.1935445691514611	0.21641310767087474
0.23518619215756806	0.22483510392778083
0.16538503496144155	0.1583801149960993
0.16901756097898035	0.1862731775964917
0.18051375086035248	0.11446688774945715
0.23728756294259654	0.18879157516268957
0.16817503655728255	0.23027247683208857
0.22433678956986866	0.1763706270368373
0.20822166108415516	0.18581475652047172
0.23009606382294734	0.23818862747810585
0.15796492139280216	0.16870651136890624
0.17051100104753747	0.15532570775730517
0.1843719287369881	0.19242845550513707
0.2213072399652877	0.210919970527019
0.20159003024409053	0.20473674376736378
0.22459796695535966	0.15274862612221063
0.16572503057561838	0.1766120001862269
0.17223614336877582	0.18823654958415212
0.18818844938789006	0.13374053743850503
0.16101428991588812	0.17386776994851375
0.23241818885234056	0.1702533698001317
0.24608825543694632	0.17379752243970747
0.15065361518941042	0.14673488189622047
0.2106524579525362	0.18340125363905832
0.22004318833689332	0.21183822992644002
0.16666420851169417	0.14400046311825906
0.2406745759737106	0.23123856289793715
0.16667883011166043	0.19945146281120438
0.2415369073088091	0.23846558774887766
0.18618311916103392	0.17553457471486344
0.1858355520547856	0.1989123972246846
0.1757669119582189	0.22132510491585886
0.27392429595310785	0.21033027501686474
0.20101197877095076	0.21905270985543127
0.2305391341362367	0.224374062750006
0.16169904726922896	0.16128992648493465
0.24948179674349616	0.2485423724520377
0.18921553922303885	0.1667370418179674
0.16793691565421728	0.1613426787312631
0.16724684599103376	0.1933674329598628
0.22611890238821392	0.23001047403886912
0.1866747120131651	0.1747611773191193
0.18624917235440236	0.15668740208371856
0.20246111966338495	0.2036421083296591
0.19287632705512983	0.22739050709513012
0.16845963265976438	0.19572717726051367
0.18555917759016188	0.18647001964752738
0.16531202366594214	0.19065210729931312
0.26160153587836804	0.1694767908830044
0.17155916163055931	0.16118883256603017
0.15857877205811718	0.15622383679843085
0.1500221536917265	0.1825840278752992
0.25204823623285294	0.16301423714455426
0.18987327193186132	0.12402765031088181
