# Supplementary material for: Diffusion-mediated HEI10 coarsening can explain meiotic crossover positioning in Arabidopsis
Source: Nat Commun. 2021 Aug 3;12:4674. doi: 10.1038/s41467-021-24827-w (PMC8333306; doi:10.1038/s41467-021-24827-w)
Supplement: Supplementary file 4 — Source Data File [file 41467_2021_24827_MOESM4_ESM.zip › source_data/fig2_cytology.csv]

	Genotype	Date	Plant	Slide	Image	SC length	Stage	good trace?	quality	original_trace_pixel_length	trace_pixel_length	all_quality	all_good	num_foci	trace_median_hei10	trace_sum_hei10	ch_sort_idx	cell_total_SC_length	norm_lengths	pos_0	HEI10_0	pos_1	HEI10_1	pos_2	HEI10_2	pos_3	HEI10_3	pos_4	HEI10_4	pos_5	HEI10_5	pos_6	HEI10_6	pos_7	HEI10_7	pos_8	HEI10_8	pos_9	HEI10_9	pos_10	HEI10_10	pos_11	HEI10_11	pos_12	HEI10_12	pos_13	HEI10_13	pos_14	HEI10_14
0	hei10 ++	2.8.19	17	2	7.1	39.0113	late	y	1.0	708	708	True	y	2	6122.93062200957	4429700.301435407	1	235.44209999999998	0.16569381601676167	22.0	13107.306220095694	598.0	14806.64114832536
1	hei10 ++	2.8.19	17	2	7.1	37.8475	late	y	1.0	749	749	True	y	2	6057.511961722488	4736126.052631579	0	235.44209999999998	0.16075077481894698	461.0	22305.13875598086	686.0	16991.186602870814
2	hei10 ++	2.8.19	17	2	7.1	43.2221	late	y	1.0	881	881	True	y	2	6083.0382775119615	5533720.535885168	2	235.44209999999998	0.18357846791206842	253.0	21889.41148325359	685.0	13275.521531100478
3	hei10 ++	2.8.19	17	2	7.1	61.1004	late	y	1.0	1177	1177	True	y	3	6032.444976076555	7327128.511961723	4	235.44209999999998	0.2595134854811438	111.0	20960.12918660287	609.0	12759.148325358852	912.0	18632.885167464116
4	hei10 ++	2.8.19	17	2	7.1	54.2608	late	y	1.0	1065	1065	True	y	2	6031.894736842105	6667494.062200956	3	235.44209999999998	0.2304634557710792	79.0	20281.444976076556	841.0	14420.277511961722
5	hei10 ++	2.8.19	17	2	7.2	24.9278	mid/late	y		1062	1061	False	y	3	5556.090909090909	6061179.583732057	0	183.31939999999997	0.1359801526734214	11.0	14337.416267942584	277.0	12557.784688995216	476.0	11512.612440191388
6	hei10 ++	2.8.19	17	2	7.2	34.8735	mid/late	y		659	659	False	y	4	5661.904306220095	3880395.3636363633	2	183.31939999999997	0.190233548658789	149.0	10048.665071770334	386.0	8641.081339712919	411.0	12481.248803827752	461.0	8787.803827751197
7	hei10 ++	2.8.19	17	2	7.2	34.1274	mid/late	y		684	684	False	y	3	5678.086124401914	4017039.698564593	1	183.31939999999997	0.186163602979281	136.0	9846.186602870814	272.0	9318.765550239234	595.0	12995.813397129186
8	hei10 ++	2.8.19	17	2	7.2	47.9064	mid/late	y		920	920	False	y	2	5632.581339712919	5377371.105263159	4	183.31939999999997	0.26132749725342763	327.0	18474.186602870814	734.0	11025.114832535884
9	hei10 ++	2.8.19	17	2	7.2	41.4843	mid/late	y		799	798	False	y	1	5530.023923444976	4612960.387559809	3	183.31939999999997	0.22629519843508109	515.0	22563.947368421053
10	hei10 ++	2.8.19	17	2	7.3	36.3176	mid/late	y		703	703	False	y	1	5724.095693779905	4167133.688995215	2	195.14839999999998	0.18610247380967512	259.0	25457.47846889952
11	hei10 ++	2.8.19	17	2	7.3	41.8582	mid/late	y		782	782	False	y	3	5587.047846889952	4575465.334928229	3	195.14839999999998	0.21449420031114783	74.0	11146.349282296651	381.0	16207.55023923445	765.0	17175.593301435405
12	hei10 ++	2.8.19	17	2	7.3	48.1581	mid/late	y		909	909	False	y	2	5848.593301435407	5505837.043062201	4	195.14839999999998	0.24677681190314654	535.0	18550.574162679426	891.0	12097.698564593302
13	hei10 ++	2.8.19	17	2	7.3	32.957	mid/late	y		611	611	False	y	2	5772.966507177033	3650810.1913875598	0	195.14839999999998	0.16888173308108087	111.0	15405.22009569378	554.0	12994.177033492822
14	hei10 ++	2.8.19	17	2	7.3	35.8575	mid/late	y		646	646	False	y	3	5610.67942583732	3758969.6028708136	1	195.14839999999998	0.18374478089494972	7.0	12155.478468899522	372.0	10772.995215311004	575.0	9681.129186602871
15	hei10 ++	2.8.19	17	2	8.1	39.6434	late	y	0.0	768	768	False	n	2	4766.124401913876	3792951.4545454546	1	228.83769999999998	0.1732380634834208	26.0	9117.44976076555	667.0	13348.095693779904
16	hei10 ++	2.8.19	17	2	8.1	50.4644	late	y	0.0	980	980	False	n	2	4900.746411483254	4954139.19138756	3	228.83769999999998	0.220524852329839	64.0	12534.88995215311	605.0	12755.856459330143
17	hei10 ++	2.8.19	17	2	8.1	37.1142	late	n	0.0	702	119	False	n	2	4807.923444976077	583058.2870813397	0	228.83769999999998	0.16218568880914289	46.0	5714.138755980861	111.0	6259.564593301436
18	hei10 ++	2.8.19	17	2	8.1	44.3607	late	y	1.0	880	880	False	n	2	4698.9617224880385	4299014.803827751	2	228.83769999999998	0.19385223675993948	115.0	13227.33971291866	758.0	14050.674641148325
19	hei10 ++	2.8.19	17	2	8.1	57.255	late	y	1.0	1088	1087	False	n	2	4857.071770334928	5412087.162679426	4	228.83769999999998	0.25019915861765785	28.0	12134.45933014354	1011.0	11559.588516746411
20	hei10 ++	2.8.19	17	2	8.2	54.6301	late	y	1.0	1068	1068	True	y	2	4968.301435406698	5519595.928229665	4	211.50779999999997	0.258288819608544	271.0	14015.511961722488	908.0	16704.36842105263
21	hei10 ++	2.8.19	17	2	8.2	35.8174	late	y	1.0	704	704	True	y	2	4957.031100478469	3628813.861244019	1	211.50779999999997	0.1693431637036554	130.0	13415.693779904306	385.0	14181.976076555024
22	hei10 ++	2.8.19	17	2	8.2	47.1231	late	y	1.0	910	910	True	y	1	4936.351674641148	4658334.842105263	3	211.50779999999997	0.2227960387276498	540.0	20160.253588516745
23	hei10 ++	2.8.19	17	2	8.2	39.2645	late	y	1.0	739	739	True	y	1	5087.722488038277	3941745.727272727	2	211.50779999999997	0.18564090780576414	355.0	25300.296650717704
24	hei10 ++	2.8.19	17	2	8.2	34.6727	late	y	1.0	666	666	True	y	1	4893.686602870814	3382152.5980861243	0	211.50779999999997	0.16393107015438677	452.0	14329.033492822966
25	hei10 ++	2.8.19	17	2	8.3	43.1724	late	y	1.0	832	832	True	y	2	4879.5980861244025	4208318.995215311	2	229.65770000000003	0.18798585895443523	211.0	11584.708133971291	503.0	13897.866028708135
26	hei10 ++	2.8.19	17	2	8.3	61.8962	late	y	1.0	1226	1173	True	y	3	4738.263157894737	5861366.110047847	4	229.65770000000003	0.26951502170404035	319.0	13331.435406698565	528.0	14333.77990430622	1005.0	20814.095693779906
27	hei10 ++	2.8.19	17	2	8.3	38.0566	late	y	1.0	711	711	True	y	1	4815.727272727273	3535299.210526316	1	229.65770000000003	0.1657100981155868	474.0	17009.535885167465
28	hei10 ++	2.8.19	17	2	8.3	52.1614	late	y	1.0	976	976	True	y	2	4967.105263157895	4971834.42583732	3	229.65770000000003	0.22712671946118068	203.0	12567.444976076555	951.0	10298.086124401914
29	hei10 ++	2.8.19	17	2	8.3	34.3711	late	y	1.0	638	638	True	y	1	4816.3253588516745	3226317.7703349283	0	229.65770000000003	0.1496623017647568	199.0	20390.846889952154
30	hei10 ++	2.8.19	17	2	10.0	84.1646	mid/early	y		1651	1651	False	y	7	6365.612440191388	11118798.287081338	4	331.9541	0.25354288439275185	409.0	13074.478468899522	706.0	15700.325358851675	819.0	20326.28229665072	956.0	12357.444976076555	1099.0	12644.277511961722	1194.0	13499.43062200957	1331.0	16739.913875598086
31	hei10 ++	2.8.19	17	2	10.0	57.5705	mid/early	y		1045	1045	False	y	9	6473.483253588517	7047885.19138756	1	331.9541	0.17342909757704456	129.0	14019.894736842105	167.0	11759.33971291866	372.0	14557.267942583732	464.0	13243.052631578947	491.0	13210.593301435407	600.0	11976.325358851675	650.0	10055.306220095694	1015.0	11935.153110047846	1032.0	10168.272727272728
32	hei10 ++	2.8.19	17	2	10.0	53.3889	mid/early	y		1014	1014	False	y	7	6552.617224880383	6934056.540669857	0	331.9541	0.1608321752917045	29.0	10949.081339712919	190.0	11586.507177033493	521.0	10818.478468899522	534.0	16735.16746411483	614.0	14460.526315789473	720.0	10985.77033492823	966.0	11772.373205741627
33	hei10 ++	2.8.19	17	2	10.0	63.8371	mid/early	y		1212	1211	False	y	10	6540.918660287081	8414022.937799044	2	331.9541	0.19230700870993914	118.0	13098.598086124402	138.0	16535.626794258373	331.0	12439.956937799043	479.0	11726.172248803829	569.0	13506.784688995216	583.0	14125.626794258373	790.0	12627.478468899522	827.0	15131.19138755981	939.0	12972.114832535884	966.0	11080.832535885167
34	hei10 ++	2.8.19	17	2	10.0	72.993	mid/early	y		1402	1402	False	y	9	6258.480861244019	9229428.736842105	3	331.9541	0.21988883402855997	26.0	14755.866028708135	433.0	11288.598086124402	463.0	15904.679425837321	488.0	11564.148325358852	742.0	10514.009569377991	854.0	10533.382775119617	955.0	13632.507177033493	1112.0	14579.13875598086	1301.0	13473.559808612441
35	hei10 ++	2.8.19	17	2	11.0	43.6641	mid	y		827	826	False	y	5	5704.990430622009	5094112.62200957	1	270.5893	0.1613666911441066	355.0	14634.483253588516	550.0	11133.043062200957	637.0	10170.918660287081	647.0	12600.535885167465	765.0	15377.344497607655
36	hei10 ++	2.8.19	17	2	11.0	42.7812	mid	y		777	776	False	y	4	6345.2488038277515	5161793.234449761	0	270.5893	0.1581038126784762	79.0	13163.215311004784	302.0	11673.832535885167	371.0	17786.1004784689	448.0	14671.334928229666
37	hei10 ++	2.8.19	17	2	11.0	60.9604	mid	y		1174	1174	False	y	3	5903.992822966507	7500215.354066985	3	270.5893	0.2252875483250816	39.0	22154.52153110048	120.0	21451.593301435405	1021.0	12756.076555023923
38	hei10 ++	2.8.19	17	2	11.0	70.3617	mid	y		1265	1264	False	y	9	5932.102870813397	8052093.822966508	4	270.5893	0.26003134639839787	39.0	12643.813397129186	74.0	18224.34928229665	219.0	12401.645933014353	292.0	14162.885167464116	471.0	13257.306220095694	497.0	13731.775119617225	1187.0	11326.827751196171	1242.0	13403.86124401914	1259.0	12602.598086124402
39	hei10 ++	2.8.19	17	2	11.0	52.8219	mid	y		969	969	False	y	9	6351.464114832536	6570849.191387559	2	270.5893	0.19521060145393776	187.0	14934.856459330143	220.0	11765.066985645934	336.0	11769.578947368422	391.0	15444.172248803829	429.0	11091.44976076555	460.0	13170.559808612441	705.0	11434.11004784689	716.0	14190.937799043062	783.0	11185.483253588516
40	hei10 ++	2.8.19	17	2	12.0	40.5238	mid	y		767	767	False	y	4	5867.3253588516745	4731807.363636363	0	249.2931	0.16255484006576998	30.0	16815.086124401914	43.0	10568.502392344497	170.0	10785.775119617225	237.0	13427.913875598086
41	hei10 ++	2.8.19	17	2	12.0	63.7851	mid	y		1209	1209	False	y	12	5785.090909090909	7468029.894736842	4	249.2931	0.255863880709093	45.0	9713.918660287081	174.0	10035.45933014354	330.0	10282.88995215311	416.0	10155.966507177034	457.0	10966.35885167464	710.0	10178.129186602871	883.0	12281.990430622009	938.0	14755.066985645934	1000.0	10812.971291866028	1076.0	10313.8995215311	1120.0	11790.454545454546	1152.0	10096.703349282297
42	hei10 ++	2.8.19	17	2	12.0	41.5533	mid	y		773	773	False	y	7	5656.8708133971295	4592911.076555024	1	249.2931	0.16668451714066695	8.0	10655.851674641148	51.0	9646.215311004784	73.0	11664.511961722488	170.0	10526.411483253589	222.0	10791.306220095694	369.0	9595.928229665073	711.0	11340.43062200957
43	hei10 ++	2.8.19	17	2	12.0	45.804	mid	y		874	873	False	y	9	5965.6746411483255	5397807.0	2	249.2931	0.18373553058628578	60.0	8189.32057416268	115.0	10910.894736842105	400.0	9679.435406698565	419.0	9241.870813397129	560.0	10315.244019138756	734.0	9826.923444976077	743.0	8117.301435406698	770.0	10560.732057416268	789.0	8347.86124401914
44	hei10 ++	2.8.19	17	2	12.0	57.6269	mid	y		1124	1124	False	y	2	5821.607655502392	6990430.650717704	3	249.2931	0.23116123149818427	34.0	21948.334928229666	117.0	23241.52153110048
45	hei10 ++	2.8.19	17	2	13.0	53.9855	mid	n		996	592	False	n	6	4866.736842105263	3030424.3684210526	3	233.81789999999998	0.23088694235984503	6.0	7445.138755980861	38.0	7355.047846889952	49.0	9488.68899521531	69.0	8289.344497607655	154.0	9332.626794258373	274.0	7240.88995215311
46	hei10 ++	2.8.19	17	2	13.0	61.1642	mid	y		1138	1138	False	n	1	4973.387559808612	6078722.880382775	4	233.81789999999998	0.2615890400178943	1067.0	20587.36842105263
47	hei10 ++	2.8.19	17	2	13.0	36.8919	mid	y		683	683	False	n	7	4955.076555023923	3599729.377990431	1	233.81789999999998	0.15778047788471286	19.0	9395.267942583732	135.0	8671.291866028709	165.0	8317.961722488039	192.0	9536.86124401914	257.0	9721.870813397129	410.0	11507.703349282297	450.0	9274.88038277512
48	hei10 ++	2.8.19	17	2	13.0	46.1033	mid	n		855	195	False	n	1	4998.081339712919	1090143.7368421054	2	233.81789999999998	0.19717609301939673	119.0	12320.66028708134
49	hei10 ++	2.8.19	17	2	13.0	35.673	mid	y		656	656	False	n	4	4932.672248803828	3571448.550239234	0	233.81789999999998	0.1525674467181512	191.0	10627.066985645934	228.0	10632.588516746411	467.0	17891.052631578947	551.0	10720.124401913876
50	hei10 ++	2.8.19	17	1	3.0	45.0425	late	y	1.0	912	912	True	y	1	5520.095693779905	5184383.167464115	2	231.65319999999997	0.1944393602160471	436.0	22815.727272727272
51	hei10 ++	2.8.19	17	1	3.0	57.1392	late	y	1.0	1112	1111	True	y	2	5689.9617224880385	6525474.703349283	4	231.65319999999997	0.24665836690363013	4.0	18479.28229665072	956.0	18299.65071770335
52	hei10 ++	2.8.19	17	1	3.0	42.3013	late	y	1.0	843	842	True	y	1	5427.892344497608	4797695.866028708	1	231.65319999999997	0.18260615437213906	435.0	26834.090909090908
53	hei10 ++	2.8.19	17	1	3.0	51.8642	late	y	1.0	1020	1019	True	y	1	5347.655502392345	5668741.2727272725	3	231.65319999999997	0.22388725905793663	543.0	27481.16746411483
54	hei10 ++	2.8.19	17	1	3.0	35.306	late	y	1.0	718	718	True	y	1	5532.196172248804	4191693.153110048	0	231.65319999999997	0.15240885945024718	512.0	27028.712918660287
55	hei10 ++	23.10.19	21	1	2.0	51.8672	late	y	0.0	979	979	False	n	2	5663.33014354067	5794691.153110048	2	271.02909999999997	0.19137133245101726	346.0	15447.712918660287	895.0	13452.856459330143
56	hei10 ++	23.10.19	21	1	2.0	71.705	late	n	0.0	1382	946	False	n	2	5568.9330143540665	5573533.6794258375	4	271.02909999999997	0.2645656868579795	126.0	17552.062200956938	877.0	30034.569377990432
57	hei10 ++	23.10.19	21	1	2.0	41.9492	late	y	0.0	790	790	False	n	2	5646.308612440192	4592857.578947369	1	271.02909999999997	0.154777475924172	309.0	17956.837320574163	387.0	10975.344497607655
58	hei10 ++	23.10.19	21	1	2.0	39.5053	late	n	0.0	758	314	False	n	6	4857.832535885167	1555874.224880383	0	271.02909999999997	0.14576036300161127	2.0	6443.00956937799	65.0	6102.311004784689	77.0	7523.444976076555	103.0	6076.468899521531	147.0	6021.832535885167	158.0	6242.818181818182
59	hei10 ++	23.10.19	21	1	2.0	66.0024	late	y	0.0	1285	1284	False	n	3	5603.196172248803	7343286.62200957	3	271.02909999999997	0.24352514176522005	452.0	10991.8995215311	644.0	10532.598086124402	1181.0	16413.397129186604
60	hei10 ++	23.10.19	21	1	3.0	55.9092	mid/late	y		959	959	False	y	2	8922.267942583732	8775684.24401914	4	216.15390000000002	0.25865459748817854	12.0	18119.33971291866	770.0	21315.875598086124
61	hei10 ++	23.10.19	21	1	3.0	47.7933	mid/late	y		860	860	False	y	3	8706.775119617225	7723202.784688995	3	216.15390000000002	0.22110773851408647	7.0	18133.99043062201	328.0	20315.34928229665	854.0	23126.28229665072
62	hei10 ++	23.10.19	21	1	3.0	43.9175	mid/late	y		762	762	False	y	2	8752.976076555024	6871069.244019139	2	216.15390000000002	0.2031769956498587	114.0	15773.933014354066	367.0	24989.91866028708
63	hei10 ++	23.10.19	21	1	3.0	33.8905	mid/late	y		609	609	False	y	1	8709.961722488039	5416250.28708134	0	216.15390000000002	0.15678875097789122	276.0	20505.215311004784
64	hei10 ++	23.10.19	21	1	3.0	34.6434	mid/late	y		644	643	False	y	1	8693.98086124402	5734565.732057416	1	216.15390000000002	0.16027191736998497	465.0	26077.258373205743
65	hei10 ++	23.10.19	21	1	4.0	32.2929	late	y	1.0	612	612	False	y	2	5727.868421052632	3690484.1196172247	1	226.452	0.14260373059191353	54.0	16768.985645933015	534.0	14921.344497607655
66	hei10 ++	23.10.19	21	1	4.0	67.6324	late	y	1.0	1308	1308	False	y	3	5818.397129186604	8017543.071770335	4	226.452	0.2986610849098264	294.0	16766.727272727272	690.0	13417.483253588516	1093.0	19843.114832535884
67	hei10 ++	23.10.19	21	1	4.0	53.9908	late	y	1.0	1018	1018	False	y	2	6003.157894736842	6356405.813397129	3	226.452	0.23842050412449436	223.0	21111.693779904308	906.0	18430.966507177032
68	hei10 ++	23.10.19	21	1	4.0	46.3458	late	y	0.0	884	883	False	y	4	5685.904306220095	5252157.397129186	2	226.452	0.2046605903237772	8.0	13196.272727272728	210.0	12735.114832535884	405.0	8997.684210526315	873.0	13415.186602870814
69	hei10 ++	23.10.19	21	1	4.0	26.1901	late	y	1.0	505	504	False	y	1	5569.0382775119615	2908715.138755981	0	226.452	0.11565409004998853	311.0	17485.956937799045
70	hei10 ++	23.10.19	21	1	5.0	37.8489	mid/late	y		733	733	False	y	2	5136.555023923445	3967909.703349282	2	196.60860000000002	0.1925088729587617	82.0	11515.80861244019	321.0	19180.33971291866
71	hei10 ++	23.10.19	21	1	5.0	45.7139	mid/late	y		885	885	False	y	1	5268.00956937799	4891553.330143541	3	196.60860000000002	0.23251220953712096	402.0	20523.425837320574
72	hei10 ++	23.10.19	21	1	5.0	35.4395	mid/late	y		666	666	False	y	2	5163.224880382775	3525777.8803827753	1	196.60860000000002	0.18025406823506193	173.0	15644.693779904306	321.0	10209.066985645934
73	hei10 ++	23.10.19	21	1	5.0	30.9819	mid/late	y		601	599	False	y	2	5100.363636363636	3173934.0574162677	0	196.60860000000002	0.1575816113842426	219.0	12691.258373205741	563.0	16014.842105263158
74	hei10 ++	23.10.19	21	1	5.0	46.6244	mid/late	y		908	907	False	y	2	5084.851674641149	4869418.148325359	4	196.60860000000002	0.23714323788481276	266.0	19321.07177033493	784.0	17954.8995215311
75	hei10 ++	23.10.19	21	1	6.1	38.6662	late	y	0.0	762	762	False	y	2	5487.504784688996	4295539.9138755975	2	211.426	0.1828828999271613	91.0	16717.133971291867	559.0	11627.004784688996
76	hei10 ++	23.10.19	21	1	6.1	32.9472	late	y	1.0	624	623	False	y	2	5418.617224880383	3531565.2966507175	0	211.426	0.15583324662056702	140.0	13687.799043062201	404.0	20764.16746411483
77	hei10 ++	23.10.19	21	1	6.1	54.5605	late	y	0.0	1031	1030	False	y	2	5384.576555023923	5829004.95215311	4	211.426	0.2580595574811045	177.0	17573.947368421053	879.0	16910.057416267944
78	hei10 ++	23.10.19	21	1	6.1	50.1547	late	y	1.0	968	968	False	y	3	5399.177033492823	5349835.947368422	3	211.426	0.23722106079668537	35.0	9852.35885167464	484.0	11891.693779904306	964.0	11896.11961722488
79	hei10 ++	23.10.19	21	1	6.1	35.0974	late	y	1.0	669	667	False	y	1	5331.976076555024	3725860.076555024	1	211.426	0.16600323517448187	427.0	22937.784688995216
80	hei10 ++	23.10.19	21	1	6.2	34.4627	late	y	1.0	714	714	False	y	2	4992.456937799043	3745593.918660287	1	203.6933	0.1691891682249735	240.0	18056.492822966506	622.0	16130.066985645934
81	hei10 ++	23.10.19	21	1	6.2	34.0509	late	y	0.0	676	676	False	y	2	5262.504784688996	3685950.052631579	0	203.6933	0.16716750133656827	90.0	10154.947368421053	465.0	14302.961722488039
82	hei10 ++	23.10.19	21	1	6.2	40.8994	late	y	1.0	839	839	False	y	2	5294.784688995215	4602589.531100479	2	203.6933	0.20078912757562473	138.0	18006.344497607657	828.0	12878.54066985646
83	hei10 ++	23.10.19	21	1	6.2	45.694	late	y	1.0	914	914	False	y	3	5177.61961722488	4937771.669856459	3	203.6933	0.22432745701503193	112.0	12410.755980861244	465.0	15134.392344497608	907.0	11443.913875598086
84	hei10 ++	23.10.19	21	1	6.2	48.5863	late	y	0.0	955	955	False	y	2	5381.645933014354	5374375.559808613	4	203.6933	0.2385267458478016	512.0	17952.13875598086	828.0	13042.028708133972
85	hei10 ++	23.10.19	21	1	7.0	42.0155	late	y	0.0	825	825	False	y	3	4871.7655502392345	4259531.04784689	2	214.5904	0.19579394045586385	5.0	10874.827751196171	440.0	17909.626794258373	812.0	10946.354066985647
86	hei10 ++	23.10.19	21	1	7.0	54.4815	late	y	1.0	1071	1070	False	y	3	4899.246411483254	5472188.760765551	4	214.5904	0.25388600794816546	214.0	16121.200956937799	678.0	13064.875598086124	1028.0	13940.607655502392
87	hei10 ++	23.10.19	21	1	7.0	37.6969	late	y	0.0	733	733	False	y	2	4853.2488038277515	3753923.028708134	1	214.5904	0.1756690886451584	259.0	13675.77033492823	565.0	14188.076555023923
88	hei10 ++	23.10.19	21	1	7.0	34.1353	late	y	1.0	655	654	False	y	2	4805.868421052632	3314531.961722488	0	214.5904	0.15907188765201055	121.0	17570.665071770334	635.0	15798.674641148325
89	hei10 ++	23.10.19	21	1	7.0	46.2612	late	y	1.0	891	891	False	y	2	4988.7799043062205	4723343.550239234	3	214.5904	0.21557907529880183	311.0	25841.483253588518	824.0	14911.13875598086
90	hei10 ++	23.10.19	21	1	10.0	54.8159	late	y	1.0	1032	1032	False	n	2	4305.937799043062	4604951.229665073	3	241.9479	0.2265607595684856	163.0	17946.124401913876	947.0	10148.234449760766
91	hei10 ++	23.10.19	21	1	10.0	64.9046	late	n	0.0	1282	1280	False	n	3	4193.547846889952	5655540.846889952	4	241.9479	0.26825857963635974	64.0	15189.559808612441	721.0	12475.004784688996	1132.0	9813.22009569378
92	hei10 ++	23.10.19	21	1	10.0	46.0381	late	n	0.0	897	513	False	n	1	4387.344497607655	2479566.95215311	2	241.9479	0.19028104810994434	112.0	23723.444976076556
93	hei10 ++	23.10.19	21	1	10.0	37.9419	late	y	0.0	743	743	False	n	2	4217.210526315789	3274237.564593301	0	241.9479	0.15681847207601304	13.0	9025.832535885167	566.0	11805.148325358852
94	hei10 ++	23.10.19	21	1	10.0	38.2474	late	y	1.0	724	724	False	n	2	4429.473684210527	3306968.1004784685	1	241.9479	0.15808114060919726	114.0	12643.655502392345	606.0	8203.636363636364
95	hei10 ++	23.10.19	21	1	11.0	41.5446	late	n	0.0	842	227	False	n	7	6825.397129186603	1552087.923444976	2	212.4371	0.19556188631835025	17.0	8801.913875598086	60.0	7922.162679425837	97.0	8434.746411483253	167.0	8755.966507177034	179.0	8028.401913875598	190.0	8043.090909090909	220.0	8469.363636363636
96	hei10 ++	23.10.19	21	1	11.0	41.831	late	y	0.0	854	854	False	n	1	7056.23923444976	6137223.765550239	3	212.4371	0.19691005008070628	741.0	20641.698564593302
97	hei10 ++	23.10.19	21	1	11.0	64.4996	late	n	0.0	1305	1305	False	n	5	6970.794258373206	9462982.37799043	4	212.4371	0.3036174001622127	34.0	14467.167464114833	369.0	15050.612440191388	551.0	19003.363636363636	937.0	15113.09090909091	1065.0	18452.444976076556
98	hei10 ++	23.10.19	21	1	11.0	29.3697	late	y	0.0	572	571	False	n	4	7233.172248803828	4238553.923444975	0	212.4371	0.13825127531867082	8.0	10342.665071770334	140.0	11142.454545454546	254.0	10190.54066985646	474.0	14114.846889952154
99	hei10 ++	23.10.19	21	1	11.0	35.1922	late	y	0.0	701	701	False	n	2	7351.511961722488	5273244.014354067	1	212.4371	0.16565938812006	301.0	17440.81818181818	670.0	14633.966507177034
100	hei10 ++	23.10.19	21	1	13.1	50.4267	mid	y		1003	1002	False	n	2	7084.607655502392	7228794.90430622	4	194.60369999999998	0.2591250834388041	395.0	15289.698564593302	795.0	11696.598086124402
101	hei10 ++	23.10.19	21	1	13.1	29.9394	mid	y		599	599	False	n	3	7593.023923444976	4563437.177033492	0	194.60369999999998	0.15384805119327127	156.0	14425.454545454546	336.0	11085.468899521531	362.0	11713.35885167464
102	hei10 ++	23.10.19	21	1	13.1	32.794	mid	y		656	656	False	n	1	6777.074162679426	4607895.559808613	1	194.60369999999998	0.1685168370385558	475.0	20048.177033492822
103	hei10 ++	23.10.19	21	1	13.1	45.8007	mid	n		923	791	False	n	3	7511.311004784689	6026015.870813398	3	194.60369999999998	0.23535369574165343	71.0	11371.435406698565	461.0	11434.421052631578	628.0	16020.66985645933
104	hei10 ++	23.10.19	21	1	13.1	35.6429	mid	y		709	709	False	n	8	7261.712918660287	5234843.071770335	2	194.60369999999998	0.18315633258771546	47.0	10479.698564593302	82.0	9840.071770334927	128.0	9926.607655502392	236.0	9698.478468899522	331.0	9669.200956937799	368.0	12936.765550239234	409.0	10424.0	532.0	10289.215311004784
105	hei10 ++	23.10.19	21	1	13.2	53.6737	mid	y		1055	1029	False	n	9	7005.138755980861	7283261.076555023	4	209.6966	0.2559588472106844	39.0	11752.531100478469	139.0	9019.344497607655	292.0	9352.057416267942	519.0	9622.564593301435	534.0	9608.196172248803	588.0	9358.827751196171	598.0	10240.200956937799	830.0	9071.535885167465	841.0	10798.143540669857
106	hei10 ++	23.10.19	21	1	13.2	42.8286	mid	y		823	821	False	n	3	7170.617224880383	6014793.282296651	2	209.6966	0.20424079360371128	458.0	10551.626794258373	613.0	10793.612440191388	734.0	15257.665071770334
107	hei10 ++	23.10.19	21	1	13.2	34.7798	mid	y		697	697	False	n	14	7463.703349282297	5263940.712918661	1	209.6966	0.1658577201537841	47.0	10088.933014354066	96.0	9400.913875598086	110.0	10923.66985645933	174.0	9005.382775119617	256.0	9553.172248803829	349.0	10609.023923444976	414.0	10771.143540669857	451.0	9211.267942583732	463.0	8907.866028708135	543.0	10040.516746411484	624.0	9355.009569377991	639.0	9401.76076555024	660.0	9741.598086124402	678.0	10783.31100478469
108	hei10 ++	23.10.19	21	1	13.2	46.2165	mid	n		922	80	False	n	2	8798.322966507178	720162.8995215311	3	209.6966	0.22039699260741474	5.0	12916.832535885167	27.0	11327.626794258373
109	hei10 ++	23.10.19	21	1	13.2	32.198	mid	y		648	648	False	n	2	7711.428229665072	5166156.449760765	0	209.6966	0.15354564642440555	98.0	17645.923444976077	571.0	12834.76076555024
110	hei10 ++	23.10.19	21	1	14.0	32.2461	mid/late	y		585	585	False	y	1	6660.56937799043	4056008.1483253585	1	195.5651	0.1648867819462675	394.0	19914.55980861244
111	hei10 ++	23.10.19	21	1	14.0	31.9617	mid/late	y		621	621	False	y	2	6781.033492822967	4379211.708133971	0	195.5651	0.16343253474162825	288.0	16843.55023923445	577.0	14760.368421052632
112	hei10 ++	23.10.19	21	1	14.0	50.7349	mid/late	y		1008	1008	False	y	3	6875.413875598086	7109693.291866028	4	195.5651	0.2594271677308477	62.0	11371.205741626794	370.0	17478.91866028708	999.0	14652.052631578947
113	hei10 ++	23.10.19	21	1	14.0	35.3607	mid/late	y		683	683	False	y	3	6795.6746411483255	4805134.870813397	2	195.5651	0.18081293645952168	39.0	11630.64114832536	213.0	15121.832535885167	673.0	12513.377990430621
114	hei10 ++	23.10.19	21	1	14.0	45.2617	mid/late	y		885	885	False	y	1	6828.138755980861	6135768.923444976	3	195.5651	0.2314405791217349	341.0	16581.626794258373
115	hei10 ++	23.10.19	21	1	15.0	42.3255	mid	y		845	845	False	y	3	6030.555023923445	5197906.899521532	2	217.53150000000002	0.19457182063287384	285.0	13148.717703349283	373.0	9155.985645933015	777.0	9839.478468899522
116	hei10 ++	23.10.19	21	1	15.0	35.0088	mid	y		728	728	False	y	8	5987.217703349283	4447637.105263159	0	217.53150000000002	0.16093669192737603	86.0	8090.9617224880385	99.0	9219.665071770334	123.0	8639.406698564593	142.0	10906.985645933015	275.0	8885.01913875598	400.0	10742.071770334927	638.0	10921.736842105263	679.0	8064.464114832536
117	hei10 ++	23.10.19	21	1	15.0	53.796	mid	y		1090	1090	False	y	2	6020.722488038277	6750402.80861244	4	217.53150000000002	0.2473021148661228	128.0	12395.133971291865	598.0	16381.425837320574
118	hei10 ++	23.10.19	21	1	15.0	49.1586	mid	y		996	996	False	y	1	6320.976076555024	6372841.334928229	3	217.53150000000002	0.2259838230325263	503.0	16945.02870813397
119	hei10 ++	23.10.19	21	1	15.0	37.2426	mid	y		732	732	False	y	2	6033.519138755981	4526739.971291866	1	217.53150000000002	0.17120554954110093	368.0	13312.832535885167	651.0	10407.655502392345
120	hei10++	15.11.19	22	2	9.0	70.5159	late	y	1.0	1360	1060	True	y	3	5262.901913875598	5897787.114832536	4	291.6016	0.2418227472002897	62.0	18205.583732057417	627.0	18967.602870813396	869.0	17526.746411483255
121	hei10++	15.11.19	22	2	9.0	61.6399	late	y	1.0	1195	1193	True	y	2	5289.56937799043	6500312.928229665	2	291.6016	0.21138395674097807	709.0	18228.401913875598	1151.0	14800.555023923445
122	hei10++	15.11.19	22	2	9.0	63.3812	late	y	1.0	1253	1251	True	y	3	5236.105263157895	6842355.124401914	3	291.6016	0.21735546032669228	27.0	13844.698564593302	604.0	23464.425837320574	947.0	15211.44976076555
123	hei10++	15.11.19	22	2	9.0	44.7619	late	y	1.0	844	844	True	y	2	5225.973684210527	4638340.875598086	0	291.6016	0.1535036158923682	333.0	18968.86124401914	598.0	17860.191387559807
124	hei10++	15.11.19	22	2	9.0	51.3027	late	y	1.0	1022	1022	True	y	2	5249.184210526315	5583077.7416267935	1	291.6016	0.17593421983967167	346.0	15594.607655502392	746.0	21593.36842105263
125	hei10++	15.11.19	22	2	2.0	65.7178	late	y	1.0	1369	1369	False	y	3	4845.6746411483255	6993724.325358852	4	261.3841	0.25142233211584025	105.0	18611.72248803828	718.0	18215.095693779906	1306.0	19117.11004784689
126	hei10++	15.11.19	22	2	2.0	54.3845	late	y	1.0	1094	1094	False	y	3	4763.131578947368	5613666.765550239	2	261.3841	0.20806353561674182	57.0	18167.062200956938	529.0	23464.48803827751	693.0	18756.516746411482
127	hei10++	15.11.19	22	2	2.0	40.8997	late	y	1.0	842	842	False	y	2	4855.332535885167	4453155.7894736845	0	261.3841	0.15647355749642003	320.0	24070.52153110048	665.0	19343.397129186604
128	hei10++	15.11.19	22	2	2.0	58.1064	late	y	0.0	1155	1155	False	y	3	4743.339712918661	5789517.923444976	3	261.3841	0.22230273379291243	15.0	17525.88995215311	753.0	19785.602870813396	1085.0	15342.602870813396
129	hei10++	15.11.19	22	2	2.0	42.2757	late	y	0.0	866	866	False	y	1	5012.263157894737	4558268.28229665	1	261.3841	0.16173784097808552	418.0	22310.531100478467
130	hei10++	15.11.19	22	2	3.0	68.9619	late	y	1.0	1292	1291	True	y	3	4597.492822966507	6214461.157894736	4	275.2889	0.25050737606928575	40.0	13629.961722488039	875.0	13333.66028708134	1246.0	9132.464114832535
131	hei10++	15.11.19	22	2	3.0	68.0184	late	y	1.0	1282	1282	True	y	3	4593.882775119617	6219593.373205742	3	275.2889	0.24708006752179254	518.0	16438.65071770335	622.0	20456.430622009568	1118.0	14856.837320574163
132	hei10++	15.11.19	22	2	3.0	41.9881	late	y	1.0	794	794	True	y	1	4611.78947368421	3787586.861244019	0	275.2889	0.15252376685002556	445.0	18610.157894736843
133	hei10++	15.11.19	22	2	3.0	45.6865	late	y	1.0	890	890	True	y	2	4641.700956937799	4298253.822966507	1	275.2889	0.16595838045050126	70.0	15285.263157894737	634.0	18967.334928229666
134	hei10++	15.11.19	22	2	3.0	50.634	late	y	1.0	986	986	True	y	2	4624.480861244019	4769238.449760765	2	275.2889	0.18393040910839484	131.0	21862.392344497606	814.0	13245.296650717703
135	hei10++	15.11.19	22	2	7.0	40.77	late	y	1.0	780	780	True	y	2	4905.232057416268	3974931.813397129	1	225.94579999999996	0.18044150411293333	82.0	14567.674641148325	479.0	15624.856459330143
136	hei10++	15.11.19	22	2	7.0	42.414	late	y	1.0	775	775	True	y	3	4991.277511961723	4100747.081339713	2	225.94579999999996	0.18771758536781832	13.0	11786.291866028709	409.0	21276.07177033493	687.0	14936.870813397129
137	hei10++	15.11.19	22	2	7.0	51.0998	late	y	1.0	956	955	True	y	2	4915.933014354067	4891471.449760766	3	225.94579999999996	0.2261595479977942	85.0	16073.799043062201	626.0	19038.22966507177
138	hei10++	15.11.19	22	2	7.0	54.9305	late	y	1.0	999	998	True	y	2	5173.141148325359	5328205.684210526	4	225.94579999999996	0.2431136139729086	77.0	15244.990430622009	688.0	14682.038277511961
139	hei10++	15.11.19	22	2	7.0	36.7315	late	y	1.0	677	676	True	y	2	5081.581339712919	3573947.5837320574	0	225.94579999999996	0.16256774854854572	227.0	21075.483253588518	633.0	12316.401913875598
140	hei10++	15.11.19	22	2	8.0	49.7159	late	y	1.0	969	968	False	y	2	19341.059808612437	18823168.239234447	1	287.18489999999997	0.17311460317029204	104.0	25013.842105263157	938.0	23686.354066985645
141	hei10++	15.11.19	22	2	8.0	45.2161	late	y	1.0	859	859	False	y	2	19312.837320574163	16683573.105263159	0	287.18489999999997	0.15744595206781414	309.0	25129.258373205743	738.0	25115.99043062201
142	hei10++	15.11.19	22	2	8.0	63.8841	late	y	0.0	1248	1246	False	y	3	19304.581339712917	24150182.186602872	3	287.18489999999997	0.2224493697266117	36.0	23057.02870813397	99.0	22585.23923444976	677.0	24518.813397129186
143	hei10++	15.11.19	22	2	8.0	74.3804	late	y	1.0	1501	1501	False	y	2	19347.63157894737	29190595.440191388	4	287.18489999999997	0.25899829691602866	61.0	25127.358851674642	913.0	29171.803827751195
144	hei10++	15.11.19	22	2	8.0	53.9884	late	y	0.0	1038	1037	False	y	2	19332.02870813397	20150421.22966507	2	287.18489999999997	0.1879917781192535	30.0	22980.00956937799	717.0	27877.392344497606
145	hei10++	15.11.19	22	2	10.0	60.9659	late	y	1.0	1196	1196	False	y	1	7081.679425837321	8523130.287081338	2	307.2769	0.19840703938369592	429.0	24665.665071770334
146	hei10++	15.11.19	22	2	10.0	76.759	late	y	0.0	1512	1509	False	y	2	6789.196172248804	10494052.387559809	4	307.2769	0.24980400414089052	299.0	16522.942583732056	867.0	21239.492822966506
147	hei10++	15.11.19	22	2	10.0	49.295	late	y	0.0	961	961	False	y	3	6703.162679425837	6689759.550239235	1	307.2769	0.16042533623581856	265.0	14203.736842105263	628.0	19821.392344497606	781.0	12304.306220095694
148	hei10++	15.11.19	22	2	10.0	46.551	late	y	1.0	937	935	False	y	2	6886.693779904306	6713704.980861244	0	307.2769	0.15149527999013268	161.0	13800.813397129186	845.0	21851.62200956938
149	hei10++	15.11.19	22	2	10.0	73.706	late	y	1.0	1482	1482	False	y	2	6548.763157894737	10125814.478468899	3	307.2769	0.2398683402494623	248.0	25201.693779904308	1223.0	20824.27751196172
150	hei10++	15.11.19	22	2	11.0	60.8059	late	y	0.0	1236	1236	False	y	4	9625.392344497608	12193203.267942583	3	267.8325	0.2270295800546984	100.0	17496.38277511962	647.0	18646.82775119617	675.0	18019.665071770334	837.0	23271.923444976077
151	hei10++	15.11.19	22	2	11.0	67.5094	late	y	0.0	1363	1363	False	y	3	9428.933014354066	13313292.253588518	4	267.8325	0.2520582826953413	662.0	16834.363636363636	719.0	26330.66028708134	1153.0	21144.73205741627
152	hei10++	15.11.19	22	2	11.0	50.1771	late	y	0.0	1031	1031	False	y	3	8839.976076555024	9430646.177033491	2	267.8325	0.18734507574696874	288.0	20244.741626794257	420.0	17234.13875598086	623.0	22294.99043062201
153	hei10++	15.11.19	22	2	11.0	46.4813	late	y	0.0	951	951	False	y	4	8743.497607655503	8724805.076555025	1	267.8325	0.17354615291273465	64.0	18098.124401913876	477.0	17833.11004784689	819.0	12990.77990430622	849.0	13183.894736842105
154	hei10++	15.11.19	22	2	11.0	42.8588	late	y	0.0	814	814	False	y	6	9124.858851674642	7713319.684210526	0	267.8325	0.160020908590257	21.0	13978.598086124402	61.0	15707.129186602871	138.0	14043.755980861244	168.0	14418.272727272728	557.0	16278.11961722488	617.0	20040.741626794257
155	hei10++	15.11.19	22	2	12.0	56.3784	late	y	1.0	1031	1031	False	y	3	6750.966507177033	7235191.918660287	3	245.27089999999998	0.22986175693896016	78.0	20311.665071770334	631.0	18655.875598086124	1004.0	17572.392344497606
156	hei10++	15.11.19	22	2	12.0	64.4884	late	y	1.0	1198	1198	False	y	3	6326.607655502392	8042250.43062201	4	245.27089999999998	0.2629272367818604	166.0	20483.985645933015	511.0	19733.583732057417	917.0	24986.564593301435
157	hei10++	15.11.19	22	2	12.0	39.0525	late	y	1.0	766	766	False	y	2	6503.131578947368	5247739.205741627	1	245.27089999999998	0.15922190524844165	38.0	17126.904306220094	512.0	20612.626794258373
158	hei10++	15.11.19	22	2	12.0	47.2892	late	y	1.0	880	880	False	y	2	6543.284688995216	5993684.057416268	2	245.27089999999998	0.1928039567678025	337.0	17897.076555023923	826.0	23438.62200956938
159	hei10++	15.11.19	22	2	12.0	38.0624	late	y	0.0	692	692	False	y	4	6949.703349282297	4934980.267942584	0	245.27089999999998	0.1551851442629354	25.0	11813.086124401914	144.0	13291.224880382775	564.0	10027.306220095694	662.0	13854.244019138756
160	hei10++	15.11.19	22	2	14.0	64.2922	late	y	1.0	1228	1228	True	y	2	5236.614832535885	6680237.071770335	4	248.26299999999998	0.2589681104312765	357.0	19345.904306220094	1021.0	21508.483253588518
161	hei10++	15.11.19	22	2	14.0	39.2728	late	y	1.0	745	745	True	y	1	4972.55980861244	3872393.2440191386	0	248.26299999999998	0.15819030624780978	494.0	20154.430622009568
162	hei10++	15.11.19	22	2	14.0	53.8861	late	y	1.0	1027	1027	True	y	2	5029.598086124402	5429273.818181818	3	248.26299999999998	0.21705248063545515	225.0	17702.02870813397	799.0	25491.693779904308
163	hei10++	15.11.19	22	2	14.0	42.794	late	y	1.0	811	811	True	y	2	5287.851674641149	4450287.770334928	1	248.26299999999998	0.17237365213503422	336.0	18929.21052631579	762.0	11998.406698564593
164	hei10++	15.11.19	22	2	14.0	48.0179	late	y	1.0	953	953	True	y	1	5286.258373205742	5237418.650717703	2	248.26299999999998	0.19341545055042436	896.0	20820.937799043062
165	hei10++	15.11.19	22	2	15.0	38.6795	late	y	1.0	744	731	False	y	2	5701.502392344498	4373616.315789474	1	237.2573	0.16302764972879655	219.0	18176.13875598086	665.0	15322.468899521531
166	hei10++	15.11.19	22	2	15.0	36.0125	late	y	1.0	712	712	False	y	1	5981.832535885167	4345410.220095694	0	237.2573	0.15178668896594544	400.0	21650.765550239234
167	hei10++	15.11.19	22	2	15.0	53.3824	late	y	0.0	1060	1060	False	y	2	5744.811004784689	6240794.162679426	3	237.2573	0.2249979241945348	375.0	18222.133971291867	684.0	12418.334928229666
168	hei10++	15.11.19	22	2	15.0	61.9213	late	y	1.0	1151	1143	False	y	3	5770.392344497608	6818389.6172248805	4	237.2573	0.26098796538610197	48.0	15567.995215311004	607.0	18871.913875598086	1046.0	15924.401913875598
169	hei10++	15.11.19	22	2	15.0	47.2616	late	y	1.0	897	894	False	y	1	5845.267942583732	5366861.708133971	2	237.2573	0.19919977172462133	284.0	21985.746411483255
170	hei10++	15.11.19	22	2	16.0	51.5593	late	y	0.0	1046	1046	False	y	2	7139.476076555024	7814205.0239234455	2	256.9845	0.20063194472818396	597.0	19695.626794258373	1020.0	19570.68899521531
171	hei10++	15.11.19	22	2	16.0	43.8922	late	y	0.0	862	862	False	y	2	7200.425837320574	6532088.593301436	1	256.9845	0.17079707141870423	49.0	21875.12918660287	552.0	19551.124401913876
172	hei10++	15.11.19	22	2	16.0	63.696	late	y	0.0	1286	1286	False	y	5	7237.653110047847	9617522.42583732	4	256.9845	0.24785930668970305	13.0	14905.832535885167	342.0	13398.693779904306	354.0	14422.832535885167	568.0	12154.765550239234	1155.0	18375.842105263157
173	hei10++	15.11.19	22	2	16.0	40.6207	late	y	0.0	791	791	False	y	3	7252.392344497608	5881339.220095694	0	256.9845	0.1580667316511307	328.0	18231.02870813397	577.0	16457.16746411483	640.0	12451.162679425837
174	hei10++	15.11.19	22	2	16.0	57.2163	late	y	1.0	1124	1122	False	y	3	7582.61961722488	8738324.459330143	3	256.9845	0.22264494551227795	56.0	17133.272727272728	502.0	19638.354066985645	1113.0	16126.09090909091
175	hei10++	15.11.19	22	2	17.0	56.6315	late	y	1.0	1094	1092	False	y	2	6731.255980861244	7486140.899521532	2	289.6175	0.1955389436066536	259.0	19099.24880382775	871.0	14144.177033492822
176	hei10++	15.11.19	22	2	17.0	49.8352	late	y	1.0	982	982	False	y	1	7115.94976076555	7161133.224880383	1	289.6175	0.17207247490224176	300.0	23597.41148325359
177	hei10++	15.11.19	22	2	17.0	69.6426	late	y	0.0	1299	1296	False	y	3	7063.66028708134	9459377.971291866	4	289.6175	0.24046406035546886	391.0	17508.741626794257	494.0	15559.521531100478	1183.0	15645.023923444976
178	hei10++	15.11.19	22	2	17.0	48.7942	late	y	1.0	969	968	False	y	1	7160.631578947368	7134987.282296651	0	289.6175	0.16847807884537364	179.0	22669.44976076555
179	hei10++	15.11.19	22	2	17.0	64.714	late	y	1.0	1243	1242	False	y	3	6869.724880382775	8771087.033492824	3	289.6175	0.22344644229026214	40.0	15359.440191387559	501.0	20810.16746411483	1205.0	16334.612440191388
180	hei10++	15.11.19	22	2	18.0	44.8964	late	y	1.0	744	744	True	y	2	4622.363636363636	3567673.3397129187	2	237.9068	0.18871423599493584	236.0	13279.535885167465	633.0	13582.732057416268
181	hei10++	15.11.19	22	2	18.0	54.8349	late	y	1.0	854	853	True	y	4	4589.081339712919	4125805.1626794254	3	237.9068	0.2304889982127455	78.0	16504.846889952154	334.0	9920.157894736842	528.0	11321.334928229666	847.0	12179.325358851675
182	hei10++	15.11.19	22	2	18.0	40.1415	late	y	1.0	656	655	True	y	2	4598.444976076555	3141061.033492823	0	237.9068	0.16872783796007512	268.0	13428.751196172248	633.0	12143.870813397129
183	hei10++	15.11.19	22	2	18.0	41.2993	late	y	1.0	650	650	True	y	2	4574.820574162679	3156381.4928229665	1	237.9068	0.17359444959118445	219.0	18599.58851674641	581.0	12866.215311004784
184	hei10++	15.11.19	22	2	18.0	56.7347	late	y	1.0	993	993	True	y	2	4652.148325358851	4859761.057416268	4	237.9068	0.23847447824105908	280.0	15807.66028708134	885.0	17000.45933014354
185	hei10++	15.11.19	22	2	20.0	44.872	late	y	1.0	883	883	True	y	1	5350.411483253589	4826565.531100478	2	234.71069999999997	0.19118003567796443	573.0	11247.885167464116
186	hei10++	15.11.19	22	2	20.0	37.9664	late	y	1.0	753	753	True	y	1	5175.1291866028705	3993395.6794258375	0	234.71069999999997	0.1617582837084121	430.0	10617.009569377991
187	hei10++	15.11.19	22	2	20.0	53.3362	late	y	1.0	1043	1043	True	y	2	5043.191387559808	5398149.411483253	3	234.71069999999997	0.22724230297127487	308.0	11090.674641148325	807.0	10748.66985645933
188	hei10++	15.11.19	22	2	20.0	38.8045	late	y	1.0	753	753	True	y	2	5097.406698564593	3928744.8708133968	1	234.71069999999997	0.16532906254380395	224.0	10676.736842105263	689.0	10031.851674641148
189	hei10++	15.11.19	22	2	20.0	59.7316	late	y	1.0	1157	1156	True	y	2	5304.43062200957	6261093.66985646	4	234.71069999999997	0.25449031509854475	130.0	8243.095693779904	745.0	12373.598086124402
190	hei10++	15.11.19	22	2	21.1	39.4973	late	y	1.0	787	787	True	y	1	6926.081339712919	5511269.454545455	2	221.55880000000002	0.17827005742944987	552.0	11824.961722488039
191	hei10++	15.11.19	22	2	21.1	34.6193	late	y	1.0	702	702	True	y	2	6919.937799043062	4934246.119617225	0	221.55880000000002	0.15625332868746356	238.0	12185.985645933015	554.0	10994.775119617225
192	hei10++	15.11.19	22	2	21.1	38.3161	late	y	1.0	759	758	True	y	2	6858.672248803828	5293081.6172248805	1	221.55880000000002	0.17293874131833173	291.0	12219.497607655503	417.0	11317.114832535884
193	hei10++	15.11.19	22	2	21.1	51.2259	late	y	1.0	1043	1042	True	y	2	6897.557416267942	7296268.851674641	3	221.55880000000002	0.2312067947650917	66.0	11962.794258373206	989.0	10986.645933014353
194	hei10++	15.11.19	22	2	21.1	57.9002	late	y	1.0	1163	1163	True	y	3	6879.138755980861	8111230.961722488	4	221.55880000000002	0.2613310777996631	34.0	10381.181818181818	513.0	10087.0	1051.0	10823.258373205741
195	hei10++	15.11.19	22	2	21.2	37.7645	late	y	1.0	678	678	True	y	1	7007.688995215311	4821482.660287081	0	249.8308	0.15116030529462338	305.0	12698.11004784689
196	hei10++	15.11.19	22	2	21.2	43.1026	late	y	1.0	792	792	True	y	2	6931.703349282297	5562011.956937799	1	249.8308	0.17252716638621018	55.0	11448.196172248803	714.0	10441.535885167465
197	hei10++	15.11.19	22	2	21.2	63.872	late	y	1.0	1206	1206	True	y	3	6941.478468899521	8487577.842105264	4	249.8308	0.25566103138604207	101.0	12613.531100478469	704.0	13497.11961722488	1077.0	10565.148325358852
198	hei10++	15.11.19	22	2	21.2	50.1174	late	y	1.0	735	735	True	y	1	6953.933014354067	5152065.468899522	2	249.8308	0.2006053697142226	386.0	11423.511961722488
199	hei10++	15.11.19	22	2	21.2	54.9743	late	y	1.0	963	961	True	y	2	7026.9617224880385	6857794.971291866	3	249.8308	0.22004612721890174	116.0	11270.612440191388	812.0	12622.464114832535
200	hei10++	15.11.19	22	2	22.0	39.688	late	y	1.0	770	769	True	y	1	5649.167464114833	4507622.511961723	0	251.0715	0.15807449272418417	474.0	23355.177033492822
201	hei10++	15.11.19	22	2	22.0	58.7998	late	y	1.0	1157	1157	True	y	3	5616.397129186603	6747093.947368422	3	251.0715	0.23419543835122664	364.0	16812.574162679426	533.0	13990.076555023923	989.0	15175.23923444976
202	hei10++	15.11.19	22	2	22.0	45.7379	late	y	1.0	875	874	True	y	2	5525.435406698564	5070847.296650718	2	251.0715	0.18217081588312495	165.0	21910.93301435407	683.0	15375.88038277512
203	hei10++	15.11.19	22	2	22.0	40.822	late	y	1.0	780	778	True	y	1	5608.497607655502	4514875.703349283	1	251.0715	0.16259113439797032	485.0	20711.468899521533
204	hei10++	15.11.19	22	2	22.0	66.0238	late	y	1.0	1319	1319	True	y	2	5577.985645933014	7600389.196172249	4	251.0715	0.26296811864349395	215.0	15691.732057416268	718.0	16875.57894736842
205	hei10++	15.11.19	22	2	25.0	50.4007	late	y	1.0	931	930	True	y	3	4823.966507177033	4766036.234449761	2	247.9137	0.2032993739353654	106.0	15668.77033492823	547.0	18874.995215311006	886.0	15204.19138755981
206	hei10++	15.11.19	22	2	25.0	39.4202	late	y	1.0	765	765	True	y	1	4688.684210526316	3793480.956937799	1	247.9137	0.1590077514877153	336.0	23406.354066985645
207	hei10++	15.11.19	22	2	25.0	65.8949	late	y	1.0	1296	1296	True	y	2	4774.66028708134	6500128.277511962	4	247.9137	0.2657977352602942	499.0	21232.880382775118	858.0	20844.416267942583
208	hei10++	15.11.19	22	2	25.0	36.7975	late	y	1.0	661	661	True	y	2	4762.626794258374	3356665.186602871	0	247.9137	0.14842866691110657	15.0	14668.607655502392	440.0	22485.86124401914
209	hei10++	15.11.19	22	2	25.0	55.4004	late	y	1.0	1007	1005	True	y	3	4551.377990430622	4882945.612440191	3	247.9137	0.2234664724055185	65.0	15464.55023923445	358.0	16111.866028708135	527.0	18756.464114832535
210	hei10++	15.11.19	22	2	28.0	48.4794	late	y	0.0	928	926	False	y	5	6447.691387559808	6126254.837320574	3	224.538	0.21590732971701893	69.0	12475.732057416268	137.0	9617.703349282297	546.0	10454.703349282297	559.0	9921.751196172248	781.0	13960.157894736842
211	hei10++	15.11.19	22	2	28.0	39.8576	late	y	1.0	770	770	False	y	1	6562.736842105263	5301281.827751196	1	224.538	0.17750937480515547	487.0	20128.06698564593
212	hei10++	15.11.19	22	2	28.0	38.1081	late	y	0.0	721	721	False	y	3	6735.086124401914	5011365.143540669	0	224.538	0.16971782059161478	103.0	12960.186602870814	158.0	11488.086124401914	565.0	15429.23923444976
213	hei10++	15.11.19	22	2	28.0	53.0531	late	y	0.0	1041	1041	False	y	5	6800.1578947368425	7411594.043062201	4	224.538	0.23627671040091208	171.0	13416.478468899522	600.0	11463.918660287081	609.0	10855.033492822966	712.0	15673.11004784689	982.0	16299.693779904306
214	hei10++	15.11.19	22	2	28.0	45.0398	late	y	0.0	821	820	False	y	3	7081.255980861244	5970002.971291866	2	224.538	0.2005887644852987	174.0	10685.765550239234	286.0	15212.607655502392	507.0	11679.751196172248
215	hei10++	15.11.19	22	2	29.0	90.6004	late	n		1656	773	False	n	1	4384.77033492823	3659693.6315789474	4	389.8805	0.23237992154006162	716.0	20927.81818181818
216	hei10++	15.11.19	22	2	29.0	88.2396	late	y		1487	1483	False	n	3	5312.617224880383	8192346.090909091	3	389.8805	0.2263247328348045	83.0	16368.1004784689	733.0	21055.32057416268	986.0	14645.502392344497
217	hei10++	15.11.19	22	2	29.0	74.7996	late	n		1401	809	False	n	1	5026.043062200957	4256666.3205741625	2	389.8805	0.19185263176793915	21.0	17198.004784688994
218	hei10++	15.11.19	22	2	29.0	63.0298	late	y		1099	1099	False	n	2	4893.047846889952	5564706.459330143	0	389.8805	0.16166440742740404	105.0	10492.755980861244	405.0	16328.818181818182
219	hei10++	15.11.19	22	2	29.0	73.2111	late	y		1319	1316	False	n	2	4626.112440191388	6425777.665071771	1	389.8805	0.18777830642979068	510.0	17616.875598086124	879.0	16038.454545454546
220	hei10++	15.11.19	22	1	1.1	50.3072	mid/late	y		962	962	False	y	9	6658.997607655502	6627156.019138756	2	254.0016	0.19805859490648878	3.0	9462.928229665073	207.0	11711.602870813396	410.0	10999.832535885167	520.0	12942.923444976077	530.0	10376.382775119617	557.0	10515.143540669857	589.0	9363.55023923445	737.0	11742.368421052632	812.0	10600.181818181818
221	hei10++	15.11.19	22	1	1.1	63.2988	mid/late	y		1253	1253	False	y	4	6161.808612440192	8168433.684210526	4	254.0016	0.24920630421225692	60.0	15751.334928229666	489.0	18260.775119617225	813.0	11306.636363636364	1046.0	14905.253588516747
222	hei10++	15.11.19	22	1	1.1	38.8074	mid/late	y		788	788	False	y	8	6552.851674641149	5335830.660287082	0	254.0016	0.15278407695069637	11.0	9476.148325358852	25.0	10337.531100478469	260.0	10179.531100478469	337.0	9469.933014354066	500.0	10734.344497607655	653.0	9513.976076555024	665.0	8830.267942583732	764.0	11826.875598086124
223	hei10++	15.11.19	22	1	1.1	39.0628	mid/late	y		748	748	False	y	1	6526.291866028708	5048065.933014354	1	254.0016	0.15378958242782723	242.0	20476.272727272728
224	hei10++	15.11.19	22	1	1.1	62.5254	mid/late	y		1250	1249	False	y	3	6443.421052631579	8429758.19138756	3	254.0016	0.2461614415027307	140.0	12872.55023923445	518.0	19219.909090909092	931.0	17759.45933014354
225	hei10++	15.11.19	22	1	1.2	50.4262	mid	y		990	990	False	n	6	6413.107655502392	6609328.129186602	2	248.7358	0.20272996488643774	61.0	15599.421052631578	294.0	14917.851674641148	388.0	10848.004784688996	541.0	13670.77033492823	865.0	11595.727272727272	973.0	13041.746411483253
226	hei10++	15.11.19	22	1	1.2	56.9491	mid	y		1144	1144	False	n	5	6446.717703349283	7734606.741626794	3	248.7358	0.22895417547453964	387.0	17200.612440191388	611.0	13295.555023923445	625.0	11145.315789473685	710.0	17239.27751196172	1047.0	13924.181818181818
227	hei10++	15.11.19	22	1	1.2	63.2316	mid	n		1259	1247	False	n	9	6313.00956937799	8227020.985645933	4	248.7358	0.2542118987294953	59.0	10416.296650717703	97.0	11588.368421052632	216.0	12750.521531100478	239.0	10057.205741626794	350.0	10666.875598086124	494.0	13911.88995215311	708.0	10347.68899521531	845.0	14556.679425837321	1128.0	10904.143540669857
228	hei10++	15.11.19	22	1	1.2	35.0185	mid	y		748	748	False	n	4	6376.511961722488	4988984.473684211	0	248.7358	0.14078592627197212	7.0	11048.13875598086	162.0	14357.301435406698	369.0	13056.755980861244	454.0	11509.78947368421
229	hei10++	15.11.19	22	1	1.2	43.1104	mid	y		875	875	False	n	5	6307.363636363636	5697156.660287082	1	248.7358	0.17331803463755519	72.0	12663.68899521531	259.0	10848.68899521531	345.0	10281.722488038278	645.0	10004.732057416268	799.0	14536.794258373206
230	hei10++	15.11.19	22	1	2.0	52.0428	late	y	1.0	1016	1016	True	y	3	5217.270334928229	5495928.894736842	3	220.4307	0.23609597029814813	39.0	9403.272727272728	587.0	15222.775119617225	842.0	15024.593301435407
231	hei10++	15.11.19	22	1	2.0	36.6666	late	y	1.0	714	713	True	y	2	5245.928229665072	3886211.95215311	1	220.4307	0.16634071388422758	254.0	15818.282296650717	468.0	13309.014354066985
232	hei10++	15.11.19	22	1	2.0	57.0099	late	y	1.0	1092	1092	True	y	2	5142.741626794258	5950357.339712919	4	220.4307	0.258629582902926	281.0	21967.880382775118	1025.0	19291.555023923444
233	hei10++	15.11.19	22	1	2.0	36.0178	late	y	1.0	710	710	True	y	2	5142.516746411484	3789239.6172248805	0	220.4307	0.16339738520995487	11.0	11825.320574162679	418.0	16765.38277511962
234	hei10++	15.11.19	22	1	2.0	38.6936	late	y	1.0	712	712	True	y	2	5335.023923444976	3985231.090909091	2	220.4307	0.1755363477047435	29.0	17578.38277511962	419.0	20851.693779904308
235	hei10++	15.11.19	22	1	4.0	47.969	late	y	1.0	874	874	False	n	2	7571.392344497608	6688764.765550239	2	241.5578	0.19858187150238993	146.0	10372.846889952154	440.0	13772.13875598086
236	hei10++	15.11.19	22	1	4.0	42.0312	late	y	1.0	807	807	False	n	2	7664.574162679426	6225325.062200957	1	241.5578	0.1740005911628604	52.0	12201.43062200957	784.0	10365.162679425837
237	hei10++	15.11.19	22	1	4.0	57.8774	late	n	0.0	1076	1075	False	n	2	7554.033492822967	8222817.90430622	4	241.5578	0.23960062560596265	225.0	13167.291866028709	810.0	11098.492822966507
238	hei10++	15.11.19	22	1	4.0	54.0896	late	y	1.0	1040	1040	False	n	2	7559.287081339713	7991751.71770335	3	241.5578	0.22391990653996682	18.0	12362.076555023923	633.0	13733.21052631579
239	hei10++	15.11.19	22	1	4.0	39.5906	late	y	1.0	719	719	False	n	1	7597.55023923445	5543507.028708134	0	241.5578	0.16389700518882025	382.0	13413.66028708134
240	hei10++	15.11.19	22	1	7.0	50.9185	mid/late	y		1067	1067	False	n	3	7204.181818181818	8030837.397129186	2	247.7883	0.2054919461491927	410.0	13095.88038277512	525.0	16430.57894736842	1028.0	18744.26794258373
241	hei10++	15.11.19	22	1	7.0	61.4706	mid/late	n		1279	498	False	n	1	7119.055023923445	3553733.014354067	4	247.7883	0.2480770883855291	344.0	17436.205741626793
242	hei10++	15.11.19	22	1	7.0	60.4822	mid/late	y		1263	1263	False	n	2	6658.358851674641	8701243.24401914	3	247.7883	0.24408819948318786	211.0	19975.205741626793	1033.0	19433.736842105263
243	hei10++	15.11.19	22	1	7.0	36.3848	mid/late	n		723	173	False	n	1	6784.368421052632	1237303.966507177	0	247.7883	0.1468382486178726	42.0	18142.837320574163
244	hei10++	15.11.19	22	1	7.0	38.5322	mid/late	y		797	797	False	n	2	6852.358851674641	5816496.205741627	1	247.7883	0.15550451736421778	436.0	17872.473684210527	678.0	12201.258373205741
245	hei10++	15.11.19	22	1	9.1	48.7804	late	y	1.0	974	974	False	y	1	4828.755980861244	4807476.90430622	3	212.25500000000002	0.22981979223104282	371.0	10507.315789473685
246	hei10++	15.11.19	22	1	9.1	53.6034	late	y	0.0	1020	1020	False	y	1	4664.002392344498	4821301.535885168	4	212.25500000000002	0.25254246071941766	746.0	10139.306220095694
247	hei10++	15.11.19	22	1	9.1	34.492	late	y	0.0	634	634	False	y	2	4742.186602870814	3064895.7559808614	0	212.25500000000002	0.16250265011424933	49.0	6464.200956937799	415.0	8899.306220095694
248	hei10++	15.11.19	22	1	9.1	35.3601	late	y	0.0	675	675	False	y	4	4734.200956937799	3273922.889952153	1	212.25500000000002	0.16659254198958798	123.0	5948.473684210527	314.0	5928.32057416268	637.0	7229.081339712919	664.0	6417.99043062201
249	hei10++	15.11.19	22	1	9.1	40.0191	late	y	1.0	773	772	False	y	1	4909.648325358852	3847974.526315789	2	212.25500000000002	0.1885425549457021	372.0	9376.90909090909
250	hei10++	15.11.19	22	1	9.2	37.2192	late	y	0.0	694	694	False	y	6	4838.016746411483	3431947.3349282295	1	238.1961	0.15625444749095388	33.0	6461.980861244019	49.0	6215.7799043062205	75.0	7472.315789473684	134.0	6862.588516746411	257.0	6550.492822966507	506.0	7800.942583732058
251	hei10++	15.11.19	22	1	9.2	36.9838	late	y	0.0	722	722	False	y	2	4893.787081339713	3609556.5933014355	0	238.1961	0.15526618613822812	245.0	7326.942583732058	514.0	8741.114832535884
252	hei10++	15.11.19	22	1	9.2	63.4497	late	y	0.0	1162	1162	False	y	5	4933.428229665072	5825081.956937799	4	238.1961	0.2663758978421561	19.0	7175.918660287081	463.0	8736.875598086124	609.0	7259.177033492823	747.0	7394.593301435407	928.0	6733.794258373206
253	hei10++	15.11.19	22	1	9.2	53.1977	late	y	0.0	937	937	False	y	2	4878.88038277512	4671581.258373206	3	238.1961	0.22333573051783803	178.0	10149.578947368422	743.0	9027.746411483253
254	hei10++	15.11.19	22	1	9.2	47.3457	late	y	0.0	882	882	False	y	3	4786.5526315789475	4306775.296650717	2	238.1961	0.19876773801082387	292.0	8206.444976076555	371.0	6876.253588516746	849.0	8820.693779904306
255	hei10++	15.11.19	22	1	9.3	59.1349	late	y	1.0	1166	1165	False	y	3	4881.55023923445	5801028.760765551	3	239.64849999999998	0.24675681258176038	407.0	9028.736842105263	1086.0	7301.8564593301435	1125.0	10412.928229665073
256	hei10++	15.11.19	22	1	9.3	62.0647	late	y	0.0	1242	1242	False	y	5	4881.94019138756	6172360.315789474	4	239.64849999999998	0.2589822177063491	93.0	6464.933014354067	206.0	8436.990430622009	540.0	8594.54066985646	914.0	7637.827751196172	1128.0	6698.196172248804
257	hei10++	15.11.19	22	1	9.3	36.0999	late	y	0.0	693	693	False	y	7	4980.200956937799	3514531.33492823	0	239.64849999999998	0.150636870249553	65.0	6904.186602870814	104.0	6279.636363636364	132.0	7658.540669856459	220.0	7662.392344497608	279.0	6327.727272727273	553.0	6256.535885167464	563.0	7596.952153110048
258	hei10++	15.11.19	22	1	9.3	43.9483	late	y	1.0	872	872	False	y	4	4940.636363636364	4373456.105263158	2	239.64849999999998	0.18338650148029303	10.0	8530.722488038278	520.0	8169.095693779905	602.0	6421.578947368421	687.0	6612.722488038277
259	hei10++	15.11.19	22	1	9.3	38.4007	late	y	1.0	762	762	False	y	2	4870.763157894737	3784016.5454545454	1	239.64849999999998	0.16023759798204454	69.0	8245.68899521531	752.0	8911.775119617225
260	hei10++	15.11.19	22	1	10.0	55.8308	mid/late	y		1076	1075	False	y	3	7047.909090909091	7717651.7272727275	1	308.7896	0.18080531209600323	384.0	13567.287081339713	629.0	13276.320574162679	1018.0	12376.282296650717
261	hei10++	15.11.19	22	1	10.0	74.5826	mid/late	y		1460	1459	False	y	4	6848.1578947368425	10270805.349282298	4	308.7896	0.24153209823128757	235.0	11158.545454545454	300.0	16436.2009569378	953.0	11006.44976076555	1436.0	15840.942583732058
262	hei10++	15.11.19	22	1	10.0	47.3463	mid/late	y		911	911	False	y	3	7005.282296650717	6554077.818181818	0	308.7896	0.15332867428177632	172.0	15383.526315789473	204.0	11804.124401913876	740.0	16495.856459330145
263	hei10++	15.11.19	22	1	10.0	68.126	mid/late	y		1318	1316	False	y	5	6980.61961722488	9410804.66507177	3	308.7896	0.22062271527279417	59.0	12097.057416267942	440.0	14508.588516746411	556.0	11350.583732057416	817.0	12183.306220095694	1294.0	12774.894736842105
264	hei10++	15.11.19	22	1	10.0	62.9039	mid/late	y		1251	1251	False	y	2	6986.760765550239	8887817.56937799	2	308.7896	0.2037112001181387	283.0	13106.77033492823	621.0	9627.263157894737
265	hei10++	15.11.19	22	1	14.1	35.2677	late	y	1.0	683	681	False	n	1	4286.090909090909	2963523.5693779904	0	236.9578	0.14883536224593577	601.0	9802.344497607655
266	hei10++	15.11.19	22	1	14.1	55.1577	late	y	1.0	1095	1095	False	n	3	4063.22009569378	4624098.708133971	3	236.9578	0.23277435897868734	32.0	14916.22009569378	534.0	12715.77033492823	1073.0	9774.301435406698
267	hei10++	15.11.19	22	1	14.1	46.0063	late	y	1.0	886	885	False	n	2	4052.497607655502	3772067.861244019	2	236.9578	0.19415398016018043	333.0	17482.837320574163	763.0	13840.1004784689
268	hei10++	15.11.19	22	1	14.1	40.0323	late	n	0.0	711	532	False	n	2	4256.358851674641	2404278.7703349283	1	236.9578	0.16894274001531073	110.0	13922.009569377991	465.0	12280.22966507177
269	hei10++	15.11.19	22	1	14.1	60.4938	late	y	1.0	1195	1194	False	n	3	4073.9593301435407	5048565.779904306	4	236.9578	0.25529355859988573	275.0	14379.55023923445	490.0	10840.105263157895	1150.0	9582.961722488039
270	hei10++	15.11.19	22	1	14.2	34.8235	late	y	1.0	677	677	False	n	1	4179.124401913876	2980169.8373205746	1	199.37570000000002	0.17466270964816674	415.0	20808.21052631579
271	hei10++	15.11.19	22	1	14.2	40.4739	late	y	1.0	764	764	False	n	2	4032.3086124401916	3243387.775119617	2	199.37570000000002	0.2030031744089174	287.0	10143.440191387559	645.0	15915.258373205741
272	hei10++	15.11.19	22	1	14.2	32.9266	late	y	1.0	587	587	False	n	1	4171.746411483254	2526016.5693779904	0	199.37570000000002	0.16514851107732786	328.0	12014.086124401914
273	hei10++	15.11.19	22	1	14.2	45.4344	late	y	1.0	851	851	False	n	2	4017.287081339713	3618643.100478469	3	199.37570000000002	0.2278833378390646	108.0	10562.291866028709	380.0	16387.980861244017
274	hei10++	15.11.19	22	1	14.2	45.7173	late	n	0.0	856	856	False	n	2	4106.253588516746	3691952.8564593303	4	199.37570000000002	0.2293022670265233	19.0	16491.655502392343	789.0	9437.267942583732
275	hei10++	15.11.19	22	1	14.3	58.5062	late	y	1.0	1112	1110	False	n	2	4405.05980861244	5104774.626794258	3	250.42759999999998	0.23362520744518578	396.0	18431.708133971293	706.0	15050.818181818182
276	hei10++	15.11.19	22	1	14.3	49.1971	late	y	0.0	955	955	False	n	1	4399.578947368421	4422902.339712918	2	250.42759999999998	0.19645238783584557	480.0	17617.454545454544
277	hei10++	15.11.19	22	1	14.3	41.5234	late	y	0.0	750	749	False	n	3	4301.827751196172	3368997.7320574163	1	250.42759999999998	0.16580999857843148	76.0	9370.349282296651	278.0	9549.11961722488	340.0	11897.406698564593
278	hei10++	15.11.19	22	1	14.3	39.1977	late	y	1.0	815	815	False	n	2	4292.866028708134	3666280.2105263155	0	250.42759999999998	0.15652308291897538	251.0	18788.41148325359	644.0	12454.13875598086
279	hei10++	15.11.19	22	1	14.3	62.0032	late	n	1.0	1217	732	False	n	2	4283.655502392345	3263095.6172248805	4	250.42759999999998	0.24758932322156185	389.0	11884.287081339713	697.0	11563.086124401914
280	hei10++	15.11.19	22	1	14.4	62.5002	late	y	1.0	1171	1171	False	n	3	4303.224880382775	5219340.751196172	4	254.21840000000003	0.24585238519320393	70.0	12608.937799043062	540.0	15582.157894736842	1164.0	11090.478468899522
281	hei10++	15.11.19	22	1	14.4	59.9931	late	y	1.0	1133	1133	False	n	2	4216.114832535885	4988707.114832535	3	254.21840000000003	0.2359903925128944	53.0	14153.35885167464	780.0	11796.650717703349
282	hei10++	15.11.19	22	1	14.4	41.6246	late	n	0.0	775	166	False	n	5	4197.198564593302	706728.8421052633	1	254.21840000000003	0.16373559112951697	4.0	4928.2488038277515	52.0	5135.760765550239	108.0	5021.32057416268	146.0	5393.210526315789	159.0	5037.464114832536
283	hei10++	15.11.19	22	1	14.4	48.8231	late	y	1.0	954	953	False	n	2	4186.578947368421	4149385.497607656	2	254.21840000000003	0.19205179483467755	56.0	9304.444976076555	851.0	14987.267942583732
284	hei10++	15.11.19	22	1	14.4	41.2774	late	y	1.0	798	798	False	n	2	4267.870813397129	3544827.851674641	0	254.21840000000003	0.16236983632970703	54.0	10244.31100478469	701.0	13003.842105263158
285	hei10++	15.11.19	22	1	17.1	62.2596	mid/late	y		1214	1211	False	y	5	13500.497607655503	16404615.80861244	4	247.26670000000001	0.2517912844713825	291.0	14923.043062200957	679.0	15476.392344497608	798.0	14350.822966507178	909.0	15403.105263157895	963.0	14648.301435406698
286	hei10++	15.11.19	22	1	17.1	48.7694	mid/late	y		929	920	False	y	3	13487.06937799043	12472875.24401914	2	247.26670000000001	0.19723399875519024	35.0	15449.349282296651	651.0	14984.54066985646	896.0	15894.88995215311
287	hei10++	15.11.19	22	1	17.1	40.1989	mid/late	y		788	786	False	y	2	13526.234449760766	10672464.071770335	0	247.26670000000001	0.1625730436002907	41.0	15605.765550239234	536.0	16272.626794258373
288	hei10++	15.11.19	22	1	17.1	42.4007	mid/late	y		844	844	False	y	6	13520.703349282296	11486613.32535885	1	247.26670000000001	0.17147759888411984	6.0	15429.057416267942	34.0	14358.435406698565	571.0	15439.86124401914	738.0	14411.631578947368	805.0	14648.483253588516	816.0	14582.502392344497
289	hei10++	15.11.19	22	1	17.1	53.6381	mid/late	y		1072	1072	False	y	5	13482.566985645932	14497447.832535885	3	247.26670000000001	0.21692407428901667	28.0	14319.483253588516	270.0	15269.961722488039	459.0	14491.86124401914	763.0	15198.956937799043	1066.0	14972.454545454546
290	hei10++	15.11.19	22	1	17.2	49.4018	late	y	1.0	978	978	False	y	1	13510.078947368422	13266004.153110048	3	234.7115	0.2104788218728098	503.0	17060.641148325358
291	hei10++	15.11.19	22	1	17.2	47.6025	late	y	1.0	945	945	False	y	2	13488.822966507178	12789330.5215311	2	234.7115	0.20281281488124783	47.0	15530.248803827752	703.0	17058.11004784689
292	hei10++	15.11.19	22	1	17.2	38.7621	late	y	1.0	724	724	False	y	2	13493.19138755981	9803094.889952153	1	234.7115	0.16514785172435095	195.0	15984.334928229666	440.0	16142.822966507178
293	hei10++	15.11.19	22	1	17.2	37.5848	late	y	1.0	707	707	False	y	1	13462.066985645934	9544872.03827751	0	234.7115	0.1601319066172727	344.0	16372.435406698565
294	hei10++	15.11.19	22	1	17.2	61.3603	late	y	0.0	1228	1228	False	y	1	13460.868421052632	16595809.05263158	4	234.7115	0.26142860490431874	530.0	17880.976076555024
295	hei10++	19.11.19	11	3	1.0	69.8039	early	y		1422	1422	False	y	16	6515.138755980861	9377357.674641147	4	281.5603	0.247918119138245	88.0	8549.851674641148	181.0	8570.502392344497	269.0	10005.196172248803	292.0	9363.956937799043	314.0	9010.526315789473	532.0	11229.387559808612	580.0	8512.287081339713	756.0	11326.401913875598	830.0	9221.77033492823	894.0	8966.172248803829	928.0	8615.062200956938	990.0	9555.574162679426	1090.0	9487.444976076555	1190.0	8621.306220095694	1279.0	8506.066985645934
296	hei10++	19.11.19	11	3	1.0	45.3554	early	y		924	924	False	y	10	6323.3564593301435	5914961.937799043	0	281.5603	0.1610859201385991	29.0	8569.066985645934	78.0	8067.44976076555	167.0	8208.564593301435	250.0	8110.306220095694	267.0	8870.765550239234	317.0	10465.13875598086	395.0	8529.827751196171	415.0	8280.301435406698	568.0	9499.483253588516	598.0	10185.799043062201
297	hei10++	19.11.19	11	3	1.0	66.2076	early	y		1341	1340	False	y	10	6335.444976076555	8686498.205741627	3	281.5603	0.23514536672961353	14.0	11568.13875598086	277.0	8773.837320574163	393.0	10349.387559808612	429.0	10514.023923444976	446.0	9615.057416267942	460.0	9349.0	750.0	10226.177033492822	1050.0	11881.157894736842	1076.0	10002.822966507178	1329.0	8794.153110047846
298	hei10++	19.11.19	11	3	1.0	52.9092	early	y		1061	1061	False	y	12	6478.732057416268	7035404.043062201	2	281.5603	0.1879142762669311	3.0	10714.023923444976	30.0	8780.043062200957	46.0	9172.66985645933	94.0	9564.976076555024	111.0	9408.88995215311	123.0	8934.0	820.0	9714.0	852.0	8638.148325358852	876.0	11111.411483253589	928.0	8721.258373205741	1009.0	9046.966507177034	1029.0	8479.215311004784
299	hei10++	19.11.19	11	3	1.0	47.2842	early	y		947	947	False	y	12	6663.315789473684	6388468.5550239235	1	281.5603	0.16793631772661133	195.0	10161.473684210527	255.0	11363.665071770334	630.0	8892.186602870814	722.0	9000.875598086124	764.0	9686.45933014354	783.0	8934.545454545454	807.0	10494.875598086124	832.0	9175.626794258373	893.0	9040.0	916.0	9628.531100478469	926.0	9242.66028708134	938.0	8664.727272727272
300	hei10++	19.11.19	11	3	2.0	40.8273	early	y		812	812	False	n	4	13145.866028708135	10807961.545454547	2	204.3593	0.19978195266865761	281.0	18610.54066985646	422.0	26206.913875598086	526.0	18754.708133971293	670.0	18792.12918660287
301	hei10++	19.11.19	11	3	2.0	45.4696	early	y		895	895	False	n	19	13048.1004784689	11833149.794258373	3	204.3593	0.22249831546692517	5.0	19496.72248803828	15.0	16828.105263157893	115.0	19505.263157894737	172.0	16305.22009569378	196.0	16926.162679425837	214.0	20524.043062200955	233.0	16339.827751196171	275.0	19865.186602870814	300.0	17505.81818181818	354.0	18391.545454545456	385.0	16309.86124401914	439.0	17053.119617224882	453.0	19136.583732057417	677.0	17232.186602870814	697.0	16156.66028708134
302	hei10++	19.11.19	11	3	2.0	48.9981	early	n		990	736	False	n	6	12093.42822966507	9088013.37320574	4	204.3593	0.2397644736500859	175.0	16544.095693779906	219.0	16134.45933014354	270.0	16658.846889952154	299.0	21493.598086124402	524.0	20734.703349282296	605.0	16926.090909090908
303	hei10++	19.11.19	11	3	2.0	32.392	early	y		642	642	False	n	6	13113.877990430621	8497066.593301434	0	204.3593	0.15850514265805377	1.0	17644.114832535884	145.0	18902.52153110048	190.0	22031.004784688994	426.0	18820.784688995216	495.0	16973.73205741627	570.0	20121.387559808612
304	hei10++	19.11.19	11	3	2.0	36.6723	early	y		730	730	False	n	8	13125.681818181818	9784567.81339713	1	204.3593	0.1794501155562776	127.0	19294.48803827751	149.0	17660.55023923445	179.0	19194.22966507177	300.0	17888.47846889952	485.0	18312.937799043062	564.0	19547.143540669855	620.0	23611.583732057417	673.0	19667.55980861244
305	hei10++	19.11.19	11	3	3.0	58.2349	mid	y		1150	1150	False	y	8	8421.354066985647	10098475.698564593	3	234.8899	0.24792424025043222	22.0	15598.966507177034	241.0	16015.712918660287	371.0	13462.043062200957	518.0	15762.736842105263	720.0	18442.875598086124	772.0	16598.866028708133	817.0	18540.45933014354	1137.0	19491.2009569378
306	hei10++	19.11.19	11	3	3.0	58.5734	mid	y		1163	1163	False	y	4	8282.822966507178	10073498.62200957	4	234.8899	0.24936534095335727	62.0	16607.18181818182	154.0	16125.291866028709	945.0	23527.703349282296	1132.0	16057.028708133972
307	hei10++	19.11.19	11	3	3.0	43.8709	mid	y		857	857	False	y	6	8684.521531100478	7637302.712918661	2	234.8899	0.18677218560695882	209.0	14120.535885167465	243.0	15579.272727272728	333.0	21376.124401913876	408.0	16199.995215311004	563.0	16878.483253588518	809.0	20244.205741626793
308	hei10++	19.11.19	11	3	3.0	35.873	mid	y		711	711	False	y	4	8356.22009569378	6197324.516746412	0	234.8899	0.15272261600009193	224.0	19415.61722488038	375.0	18366.24880382775	430.0	16425.846889952154	614.0	15538.052631578947
309	hei10++	19.11.19	11	3	3.0	38.3377	mid	y		750	750	False	y	3	8280.44976076555	6560737.933014354	1	234.8899	0.16321561718915967	330.0	17944.55980861244	486.0	23076.564593301435	657.0	18222.708133971293
310	hei10++	19.11.19	11	3	4.0	44.3147	early	y		913	913	False	n	14	10012.11004784689	9316376.358851675	0	266.2196	0.1664591938384702	232.0	13392.655502392345	292.0	16575.96172248804	313.0	17295.21052631579	345.0	16799.62200956938	413.0	13450.593301435407	547.0	13555.827751196171	576.0	17590.019138755983	661.0	14397.98086124402	691.0	13622.124401913876	727.0	13600.416267942584	754.0	16566.28229665072	819.0	13371.13875598086	834.0	14314.11961722488	908.0	13165.19138755981
311	hei10++	19.11.19	11	3	4.0	44.7882	early	n		895	656	False	n	5	8801.784688995216	6039788.8516746415	1	266.2196	0.168237800672828	115.0	13792.952153110047	137.0	15782.76076555024	257.0	13991.799043062201	404.0	13578.775119617225	451.0	19485.83253588517
312	hei10++	19.11.19	11	3	4.0	64.4046	early	y		1324	1323	False	n	13	9504.043062200957	12925699.071770335	4	266.2196	0.24192283363058167	108.0	14484.291866028709	117.0	14084.784688995216	210.0	16816.703349282296	312.0	19227.21052631579	394.0	14562.095693779904	517.0	15837.425837320574	614.0	14022.665071770334	725.0	19802.397129186604	839.0	14543.124401913876	1182.0	14687.444976076555	1196.0	15060.177033492822	1253.0	16127.961722488039	1275.0	14606.545454545454
313	hei10++	19.11.19	11	3	4.0	51.0685	early	y		1033	1031	False	n	9	9246.76076555024	9826399.803827751	2	266.2196	0.1918284754390736	14.0	14163.177033492822	215.0	16177.363636363636	297.0	16545.358851674642	338.0	16378.411483253589	405.0	13377.516746411484	579.0	13143.531100478469	749.0	13017.990430622009	829.0	18183.301435406698	844.0	13329.349282296651
314	hei10++	19.11.19	11	3	4.0	61.6436	early	n		1234	457	False	n	7	9458.421052631578	4316289.301435407	3	266.2196	0.23155169641904652	4.0	13526.21052631579	47.0	14393.511961722488	194.0	12318.578947368422	241.0	12266.416267942584	284.0	12331.205741626794	358.0	12579.985645933015	401.0	16477.803827751195
315	hei10++	19.11.19	11	3	5.0	45.0177	early	y		896	896	False	n	12	12159.222488038278	11029140.196172249	2	230.41600000000003	0.19537575515589192	38.0	16433.196172248805	71.0	18523.263157894737	227.0	16992.497607655503	278.0	20701.033492822968	384.0	17535.99043062201	453.0	16289.64114832536	507.0	16245.54066985646	602.0	20586.244019138758	684.0	16788.387559808612	846.0	19275.746411483255	860.0	19905.334928229666	872.0	18824.387559808612
316	hei10++	19.11.19	11	3	5.0	36.5451	early	y		730	730	False	n	8	11917.796650717704	8877213.272727273	0	230.41600000000003	0.1586048711895007	16.0	18749.224880382775	27.0	23016.51196172249	51.0	17780.77033492823	73.0	17658.956937799045	89.0	20315.06698564593	470.0	17157.746411483255	512.0	16905.607655502394	620.0	18533.148325358852
317	hei10++	19.11.19	11	3	5.0	60.2678	early	y		1204	1204	False	n	12	11797.83014354067	14546272.799043063	4	230.41600000000003	0.2615608291090896	23.0	23564.358851674642	50.0	16973.81818181818	107.0	17228.153110047846	152.0	17630.062200956938	303.0	16717.014354066985	479.0	19966.755980861242	520.0	21054.124401913876	782.0	17251.47846889952	925.0	17776.27751196172	977.0	18350.73205741627	1072.0	17964.626794258373	1137.0	17913.24880382775
318	hei10++	19.11.19	11	3	5.0	37.6904	early	y		743	743	False	n	5	11055.956937799043	8662069.373205742	1	230.41600000000003	0.16357544614957292	73.0	25391.22009569378	340.0	17345.583732057417	477.0	18574.105263157893	693.0	25859.334928229666	709.0	17499.952153110047
319	hei10++	19.11.19	11	3	5.0	50.895	early	n		991	622	False	n	6	12052.440191387559	7649593.129186603	3	230.41600000000003	0.22088309839594472	137.0	18613.526315789473	148.0	19219.755980861242	334.0	17184.995215311006	371.0	18960.03827751196	416.0	23471.86124401914	517.0	17203.937799043062
320	hei10++	19.11.19	11	3	11.0	44.8635	early	n		914	774	False	n	6	12505.095693779906	9882435.421052631	1	271.759	0.1650856089402743	166.0	22134.93301435407	196.0	19188.401913875598	213.0	20408.966507177032	237.0	24463.851674641148	667.0	18190.87081339713	705.0	18072.966507177032
321	hei10++	19.11.19	11	3	11.0	43.8901	early	y		892	892	False	n	11	12535.531100478469	11338573.330143541	0	271.759	0.16150375884515322	26.0	16829.1004784689	50.0	18490.387559808612	102.0	17306.593301435405	124.0	16327.177033492822	203.0	17139.99043062201	229.0	18113.784688995216	438.0	17752.703349282296	509.0	21183.83253588517	526.0	20181.06698564593	562.0	18954.44976076555	576.0	21745.555023923444
322	hei10++	19.11.19	11	3	11.0	55.4282	early	n		1096	663	False	n	3	12173.631578947368	8175540.062200957	2	271.759	0.20396086238174263	50.0	17527.904306220094	356.0	18406.435406698565	468.0	23941.430622009568
323	hei10++	19.11.19	11	3	11.0	65.9869	early	y		1310	1310	False	n	12	12551.385167464116	16800729.114832535	4	271.759	0.24281403743758256	26.0	21135.645933014355	38.0	19307.564593301435	178.0	17452.8995215311	210.0	20618.708133971293	291.0	18410.244019138758	430.0	17708.66028708134	522.0	17143.425837320574	722.0	18156.105263157893	993.0	17188.741626794257	1131.0	17330.03827751196	1191.0	17415.08133971292	1273.0	23450.019138755983
324	hei10++	19.11.19	11	3	11.0	61.5903	early	y		1233	1233	False	n	10	11955.306220095694	15207265.330143541	3	271.759	0.22663573239524726	28.0	23383.02870813397	128.0	17950.626794258373	167.0	18672.894736842107	198.0	17146.693779904308	349.0	17373.07177033493	369.0	23986.157894736843	489.0	18960.086124401914	858.0	19255.985645933015	935.0	17385.444976076556	1083.0	18480.033492822968
325	hei10++	19.11.19	11	3	14.0	51.4592	early	y		1000	1000	False	y	12	13562.358851674642	13929749.186602872	4	206.9008	0.24871435973181352	54.0	19163.937799043062	240.0	18411.425837320574	299.0	23426.516746411482	320.0	22110.258373205743	333.0	18443.784688995216	509.0	18982.502392344497	551.0	21127.65071770335	604.0	21002.444976076556	623.0	18413.641148325358	648.0	18638.33014354067	758.0	19727.736842105263	919.0	23668.473684210527
326	hei10++	19.11.19	11	3	14.0	48.2266	early	y		945	945	False	y	19	12985.602870813396	12538201.712918662	3	206.9008	0.23309044720948394	67.0	17970.47846889952	89.0	16689.712918660287	180.0	19922.44019138756	195.0	16456.215311004784	210.0	15972.392344497608	250.0	19005.746411483255	342.0	19394.444976076556	374.0	19093.794258373207	548.0	16268.028708133972	563.0	17474.980861244017	598.0	16385.23923444976	696.0	18043.65071770335	724.0	19658.564593301435	748.0	16531.51196172249	765.0	17498.51196172249
327	hei10++	19.11.19	11	3	14.0	40.4848	early	y		787	787	False	y	8	12938.167464114833	10481520.081339713	2	206.9008	0.1956725155243479	25.0	21218.334928229666	199.0	18173.736842105263	288.0	17938.693779904308	407.0	24244.77033492823	543.0	17790.435406698565	711.0	19271.287081339713	737.0	18852.133971291867	747.0	19146.076555023923
328	hei10++	19.11.19	11	3	14.0	33.7007	early	y		626	626	False	y	9	13557.01913875598	8595288.66507177	1	206.9008	0.16288337212809229	65.0	17532.344497607657	156.0	20255.909090909092	192.0	18010.014354066985	416.0	17240.63157894737	444.0	20472.87081339713	470.0	17293.483253588518	491.0	18765.430622009568	594.0	22001.574162679426	619.0	18537.00956937799
329	hei10++	19.11.19	11	3	14.0	33.0295	early	y		656	656	False	y	9	13700.502392344497	9056953.33492823	0	206.9008	0.1596393054062623	44.0	21855.593301435405	193.0	17484.813397129186	278.0	17272.325358851675	300.0	18084.1004784689	316.0	17769.52153110048	330.0	17162.1004784689	448.0	18650.842105263157	467.0	20798.014354066985	588.0	17436.22966507177
330	hei10++	19.11.19	11	3	16.0	50.9398	early	y		975	975	False	n	8	12474.09090909091	12632667.66507177	2	277.1534	0.18379641021903395	218.0	19830.105263157893	293.0	23376.23923444976	332.0	18313.55980861244	346.0	22947.435406698565	603.0	19087.88995215311	615.0	21264.703349282296	664.0	19307.947368421053	933.0	26344.301435406698
331	hei10++	19.11.19	11	3	16.0	43.7501	early	y		831	831	False	n	5	11608.234449760766	9908604.789473685	0	277.1534	0.15785518056065706	450.0	18643.444976076556	529.0	19654.913875598086	547.0	22030.665071770334	747.0	18031.626794258373	761.0	25484.177033492822
332	hei10++	19.11.19	11	3	16.0	45.0837	early	y		875	875	False	n	3	11335.44976076555	10141486.425837321	1	277.1534	0.16266695627764266	71.0	27460.306220095692	823.0	18104.44976076555	839.0	23002.92822966507
333	hei10++	19.11.19	11	3	16.0	61.6782	early	y		1227	1227	False	n	10	11722.086124401914	14950596.023923445	3	277.1534	0.22254174042245198	17.0	17949.52153110048	34.0	18672.373205741627	261.0	19088.31100478469	327.0	17986.244019138758	377.0	19765.17224880383	593.0	17467.531100478467	974.0	20501.76076555024	1024.0	19250.301435406698	1057.0	24515.813397129186	1153.0	17368.775119617225
334	hei10++	19.11.19	11	3	16.0	75.7016	early	n		1448	465	False	n	9	11479.387559808612	5447180.315789474	4	277.1534	0.27313971252021446	24.0	20792.21052631579	34.0	16253.344497607655	47.0	16675.373205741627	76.0	17098.133971291867	96.0	17144.033492822968	131.0	17019.73205741627	189.0	21336.574162679426	363.0	16767.765550239234	411.0	16442.956937799045
335	hei10++	19.11.19	11	3	18.0	42.0682	early	y		833	833	False	y	8	16022.1004784689	13466628.96172249	1	254.4739	0.1653143996299817	10.0	18539.22966507177	47.0	19234.545454545456	78.0	19558.473684210527	369.0	18597.78947368421	454.0	18412.03827751196	570.0	19467.06698564593	653.0	18957.253588516745	698.0	21733.607655502394
336	hei10++	19.11.19	11	3	18.0	50.2908	early	y		1016	1016	False	y	4	15843.607655502394	16195304.535885168	2	254.4739	0.197626554236014	574.0	19495.095693779906	838.0	17889.894736842107	898.0	20760.21052631579	965.0	18677.607655502394
337	hei10++	19.11.19	11	3	18.0	40.5439	early	y		824	823	False	y	15	15775.1004784689	13090067.985645933	0	254.4739	0.15932439436814544	9.0	18534.37799043062	22.0	19142.191387559807	39.0	17501.583732057417	172.0	17513.794258373207	186.0	18220.97129186603	241.0	18386.885167464116	354.0	17794.090909090908	424.0	17585.062200956938	441.0	18352.851674641148	484.0	19074.875598086124	522.0	17704.18181818182	539.0	17378.22009569378	595.0	18201.736842105263	779.0	17206.0	816.0	17622.693779904308
338	hei10++	19.11.19	11	3	18.0	55.7644	early	y		1129	1129	False	y	11	16034.76076555024	18190647.727272727	3	254.4739	0.219136029274515	176.0	18706.712918660287	421.0	18433.531100478467	436.0	19570.645933014355	467.0	20283.55980861244	480.0	18319.153110047846	506.0	17844.665071770334	669.0	18942.13875598086	773.0	19174.0	808.0	18366.454545454544	883.0	18996.03827751196	1014.0	17885.880382775118
339	hei10++	19.11.19	11	3	18.0	65.8066	early	y		1300	1300	False	y	21	15964.007177033493	20842950.416267943	4	254.4739	0.2585986224913439	41.0	17852.08133971292	156.0	18180.45933014354	239.0	17955.263157894737	312.0	17592.72248803828	332.0	19362.41148325359	555.0	17797.344497607657	634.0	18243.62200956938	679.0	17740.52153110048	793.0	17571.18181818182	847.0	18864.33014354067	872.0	18989.492822966506	896.0	18169.26794258373	904.0	18292.535885167465	925.0	17538.803827751195	951.0	19351.66028708134
340	hei10++	5.12.19	16	2	1.0	56.8175	late	y	1.0	1119	1119	True	y	2	644.5454545454545	929403.8277511962	4	221.0951	0.2569821764480534	308.0	12380.990430622009	946.0	18886.602870813396
341	hei10++	5.12.19	16	2	1.0	47.6353	late	y	1.0	894	894	True	y	2	580.5741626794259	657979.6985645932	3	221.0951	0.2154516314472822	202.0	10695.157894736842	587.0	9084.80861244019
342	hei10++	5.12.19	16	2	1.0	41.0829	late	y	1.0	793	793	True	y	1	639.3827751196172	651725.7751196172	2	221.0951	0.1858155155858271	438.0	15465.421052631578
343	hei10++	5.12.19	16	2	1.0	36.2948	late	y	1.0	679	679	True	y	2	614.6028708133971	575002.8277511962	0	221.0951	0.1641592237910293	84.0	12402.612440191388	550.0	7464.803827751196
344	hei10++	5.12.19	16	2	1.0	39.2646	late	y	1.0	730	730	True	y	1	538.2416267942583	568662.8133971291	1	221.0951	0.17759145272780807	480.0	8837.684210526315
345	hei10++	5.12.19	16	2	2.0	53.4696	mid/late	n		998	745	False	n	1	1364.267942583732	1204071.172248804	4	213.1118	0.2508992932348185	409.0	18581.153110047846
346	hei10++	5.12.19	16	2	2.0	45.3921	mid/late	y		831	830	False	n	3	1458.1555023923445	1343764.3157894737	2	213.1118	0.2129966524612903	17.0	4497.43062200957	555.0	6979.0382775119615	600.0	3881.885167464115
347	hei10++	5.12.19	16	2	2.0	31.4968	mid/late	y		596	594	False	n	2	1482.129186602871	977112.3157894737	0	213.1118	0.14779472558535003	67.0	6296.186602870814	537.0	10557.976076555024
348	hei10++	5.12.19	16	2	2.0	33.6915	mid/late	y		629	629	False	n	5	1278.0382775119617	938215.8468899522	1	213.1118	0.15809307602863848	28.0	3712.444976076555	51.0	3930.665071770335	284.0	4541.282296650717	570.0	4199.918660287081	591.0	5193.909090909091
349	hei10++	5.12.19	16	2	2.0	49.0618	mid/late	y		861	861	False	n	1	1228.511961722488	1261038.6650717705	3	213.1118	0.23021625268990267	139.0	16369.296650717703
350	hei10++	5.12.19	16	2	3.0	44.7796	late	y	1.0	873	873	True	y	3	5018.827751196172	4596978.799043062	2	231.1064	0.1937618343758546	292.0	19243.27751196172	600.0	14430.665071770334	816.0	13241.468899521531
351	hei10++	5.12.19	16	2	3.0	48.7024	late	y	1.0	1001	1001	True	y	2	4943.492822966507	5190909.114832535	3	231.1064	0.210735834230467	479.0	17646.315789473683	808.0	15779.454545454546
352	hei10++	5.12.19	16	2	3.0	43.1548	late	y	1.0	834	833	True	y	2	4704.11961722488	4067339.497607656	1	231.1064	0.18673130644586217	292.0	13084.521531100478	738.0	14881.401913875598
353	hei10++	5.12.19	16	2	3.0	57.1833	late	y	1.0	1204	1204	True	y	2	4863.227272727272	5992576.856459331	4	231.1064	0.247432784206755	238.0	15030.272727272728	915.0	12937.071770334927
354	hei10++	5.12.19	16	2	3.0	37.2863	late	y	1.0	758	758	True	y	3	4930.543062200957	3854081.244019139	0	231.1064	0.16133824074106123	165.0	11246.31100478469	309.0	9098.272727272728	581.0	13912.961722488039
355	hei10++	5.12.19	16	2	4.0	34.5254	late	y	1.0	640	640	True	y	1	4978.655502392345	3277157.1818181816	1	186.8347	0.18479115496211357	510.0	16778.765550239234
356	hei10++	5.12.19	16	2	4.0	35.4666	late	y	1.0	651	651	True	y	2	5094.6746411483255	3486018.4736842103	2	186.8347	0.1898287630723843	77.0	11553.253588516747	336.0	15246.349282296651
357	hei10++	5.12.19	16	2	4.0	33.1323	late	y	1.0	590	590	True	y	1	5162.181818181818	3236915.076555024	0	186.8347	0.17733483127063657	200.0	18054.17224880383
358	hei10++	5.12.19	16	2	4.0	37.2138	late	y	1.0	690	690	True	y	2	5071.071770334928	3688450.37799043	3	186.8347	0.19918034497874323	143.0	20475.87081339713	450.0	19152.698564593302
359	hei10++	5.12.19	16	2	4.0	46.4966	late	y	1.0	852	852	True	y	3	5033.188995215311	4511664.827751196	4	186.8347	0.24886490571612233	17.0	14731.990430622009	494.0	16783.885167464116	844.0	13245.622009569379
360	hei10++	5.12.19	16	2	5.0	48.2151	late	y	1.0	979	979	False	n	2	4861.861244019139	4993889.995215312	3	204.6285	0.23562260388948753	392.0	18583.78947368421	724.0	10725.23923444976
361	hei10++	5.12.19	16	2	5.0	40.0275	late	n	0.0	765	21	False	n	1	5698.55980861244	122491.92344497607	2	204.6285	0.19561058210366591	8.0	7592.354066985646
362	hei10++	5.12.19	16	2	5.0	58.2165	late	y	1.0	1134	1134	False	n	1	4945.528708133971	5727665.411483253	4	204.6285	0.2844984936115937	638.0	14812.703349282297
363	hei10++	5.12.19	16	2	5.0	27.0173	late	y	1.0	531	531	False	n	1	4988.11961722488	2797751.0574162677	0	204.6285	0.1320309732026575	466.0	18763.92822966507
364	hei10++	5.12.19	16	2	5.0	31.1521	late	y	1.0	628	628	False	n	1	4856.076555023923	3170688.8468899517	1	204.6285	0.15223734719259535	242.0	15812.507177033493
365	hei10++	5.12.19	16	2	6.0	33.0446	late	y	1.0	573	573	True	y	2	6185.0382775119615	3774611.5119617227	0	206.0877	0.16034241733009783	222.0	19829.61722488038	437.0	22676.48803827751
366	hei10++	5.12.19	16	2	6.0	34.4531	late	y	1.0	560	560	True	y	2	6125.595693779904	3602330.110047847	1	206.0877	0.16717688634498806	23.0	13175.842105263158	327.0	19802.82775119617
367	hei10++	5.12.19	16	2	6.0	41.7356	late	y	1.0	702	702	True	y	3	6118.035885167465	4496281.578947368	2	206.0877	0.20251378418023006	21.0	16249.071770334927	262.0	17196.913875598086	536.0	15805.66985645933
368	hei10++	5.12.19	16	2	6.0	45.4847	late	y	1.0	821	821	True	y	2	6123.301435406698	5493311.397129186	3	206.0877	0.22070555399473135	326.0	24450.124401913876	534.0	17262.693779904308
369	hei10++	5.12.19	16	2	6.0	51.3697	late	y	1.0	875	875	True	y	2	6197.392344497608	5533424.411483254	4	206.0877	0.24926135814995265	219.0	15248.444976076555	872.0	17314.44976076555
370	hei10++	5.12.19	16	2	7.0	44.0209	late/mid	y		841	841	False	n	1	5054.55980861244	4413392.765550239	2	236.5894	0.18606454896119604	211.0	18837.727272727272
371	hei10++	5.12.19	16	2	7.0	59.2482	late/mid	y		1149	1149	False	n	2	5051.267942583732	6094226.387559809	4	236.5894	0.25042626592738304	338.0	23778.904306220094	1063.0	13914.842105263158
372	hei10++	5.12.19	16	2	7.0	38.3218	late/mid	n		711	401	False	n	2	5047.8708133971295	2130274.4784688996	0	236.5894	0.16197598032709834	3.0	8480.416267942584	123.0	12486.124401913876
373	hei10++	5.12.19	16	2	7.0	52.6024	late/mid	y		1028	1028	False	n	4	5111.9330143540665	5509873.736842105	3	236.5894	0.22233625006023094	395.0	10523.177033492822	474.0	14036.406698564593	659.0	11161.971291866028	818.0	9844.574162679426
374	hei10++	5.12.19	16	2	7.0	42.3961	late/mid	n		820	260	False	n	1	4831.535885167464	1343696.5023923444	1	236.5894	0.17919695472409158	255.0	17688.612440191388
375	hei10++	5.12.19	16	2	8.0	53.7772	mid	y		1098	1098	False	n	4	5585.311004784689	6440361.813397129	3	244.64569999999998	0.2198166573130041	94.0	17112.253588516745	384.0	12740.90909090909	667.0	12018.784688995216	802.0	14598.80861244019
376	hei10++	5.12.19	16	2	8.0	37.7799	mid	y		715	715	False	n	5	5516.349282296651	4143708.861244019	0	244.64569999999998	0.15442699381186753	37.0	11997.679425837321	64.0	10041.626794258373	198.0	10102.483253588516	489.0	15128.497607655503	658.0	11016.258373205741
377	hei10++	5.12.19	16	2	8.0	39.0976	mid	same as path 2?		715	715	False	n	0	5516.349282296651	4143708.861244019	1	244.64569999999998	0.1598131502004736
378	hei10++	5.12.19	16	2	8.0	46.738	mid	y		896	895	False	n	4	5610.985645933014	5253137.626794258	2	244.64569999999998	0.1910436194055322	173.0	12494.923444976077	453.0	14051.153110047846	566.0	16210.86124401914	879.0	11232.43062200957
379	hei10++	5.12.19	16	2	8.0	67.253	mid	y		1333	1331	False	n	6	5433.626794258374	7643540.535885167	4	244.64569999999998	0.2748995792691227	345.0	17409.32057416268	512.0	10854.248803827752	678.0	17334.03827751196	940.0	11511.272727272728	973.0	11884.1004784689	1229.0	11502.377990430621
380	hei10++	5.12.19	16	2	11.0	39.5384	late	y	1.0	781	781	True	y	2	4367.2344497607655	3607535.325358852	2	191.94119999999998	0.20599225179377856	271.0	15580.22009569378	719.0	13998.598086124402
381	hei10++	5.12.19	16	2	11.0	47.41	late	y	1.0	902	901	True	y	3	4359.473684210527	4129608.1674641147	3	191.94119999999998	0.24700272791875846	160.0	11632.21052631579	387.0	14870.976076555024	725.0	15616.535885167465
382	hei10++	5.12.19	16	2	11.0	33.4181	late	y	1.0	618	618	True	y	1	4394.808612440192	2854379.071770335	1	191.94119999999998	0.17410592410592413	254.0	20749.96172248804
383	hei10++	5.12.19	16	2	11.0	23.647	late	y	1.0	464	462	True	y	1	4401.684210526315	2168924.186602871	0	191.94119999999998	0.12319918808468427	446.0	20016.7990430622
384	hei10++	5.12.19	16	2	11.0	47.9277	late	y	1.0	906	906	True	y	1	4483.392344497608	4222913.956937799	4	191.94119999999998	0.2496999080968547	309.0	21707.712918660287
385	hei10++	5.12.19	16	2	12.0	43.182	mid	y		824	824	False	y	4	4563.2488038277515	3920485.5598086123	1	263.6599	0.16377917157671684	51.0	9158.564593301435	330.0	10493.196172248803	573.0	12685.382775119617	740.0	8863.799043062201
386	hei10++	5.12.19	16	2	12.0	42.8983	mid	y		824	824	False	y	1	4622.473684210527	3938491.7224880382	0	263.6599	0.162703164189928	672.0	20394.904306220094
387	hei10++	5.12.19	16	2	12.0	67.0109	mid	y		1238	1238	False	y	5	4661.887559808612	6024953.363636363	4	263.6599	0.25415658581377	204.0	13899.105263157895	346.0	9776.870813397129	638.0	9641.397129186604	973.0	9366.942583732058	1204.0	12793.918660287081
388	hei10++	5.12.19	16	2	12.0	49.3765	mid	y		954	954	False	y	5	4529.787081339713	4499853.263157895	2	263.6599	0.18727345341479687	145.0	8602.86124401914	229.0	9331.052631578947	441.0	9242.038277511961	755.0	7476.923444976077	909.0	9241.263157894737
389	hei10++	5.12.19	16	2	12.0	61.1922	mid	y		1118	1118	False	y	2	4575.131578947368	5370882.277511962	3	263.6599	0.23208762500478838	114.0	21874.416267942583	715.0	17735.880382775118
390	hei10++	5.12.19	16	2	13.0	49.1938	late	y	1.0	928	928	False	n	2	4771.349282296651	4719955.842105263	3	224.04049999999998	0.2195754785407103	365.0	15116.837320574163	631.0	22246.44976076555
391	hei10++	5.12.19	16	2	13.0	36.8777	late	n	0.0	711	622	False	n	1	4997.722488038277	3212193.090909091	0	224.04049999999998	0.16460282850645308	319.0	22201.58851674641
392	hei10++	5.12.19	16	2	13.0	38.6612	late	y	1.0	738	738	False	n	2	5038.717703349283	3841689.0430622012	1	224.04049999999998	0.17256344277039198	265.0	16195.105263157895	569.0	9985.894736842105
393	hei10++	5.12.19	16	2	13.0	43.5915	late	y	1.0	852	852	False	n	2	4881.490430622009	4401541.478468899	2	224.04049999999998	0.19456973181188225	46.0	14184.028708133972	573.0	18746.44019138756
394	hei10++	5.12.19	16	2	13.0	55.7163	late	y	1.0	1081	1081	False	n	1	4991.67942583732	5633182.880382774	4	224.04049999999998	0.24868851837056247	486.0	27629.82775119617
395	hei10++	5.12.19	16	2	14.0	48.4938	mid/late	y		936	936	False	y	2	4115.074162679426	4076560.296650718	2	257.1539	0.18857890158383753	214.0	15046.751196172248	856.0	17608.32057416268
396	hei10++	5.12.19	16	2	14.0	67.1874	mid/late	y		1292	1291	False	y	3	4136.732057416268	5625797.4449760765	4	257.1539	0.26127311310464274	66.0	15558.464114832535	312.0	14615.799043062201	1154.0	11647.143540669857
397	hei10++	5.12.19	16	2	14.0	41.6515	mid/late	y		806	806	False	y	2	4115.095693779904	3493527.76076555	0	257.1539	0.16197109979665872	271.0	11681.181818181818	574.0	15133.76076555024
398	hei10++	5.12.19	16	2	14.0	56.608	mid/late	y		1088	1088	False	y	4	4058.5	4675343.913875598	3	257.1539	0.22013276874276452	37.0	10471.856459330143	341.0	12006.052631578947	697.0	16069.382775119617	1053.0	9018.435406698565
399	hei10++	5.12.19	16	2	14.0	43.2132	mid/late	y		827	827	False	y	1	4185.019138755981	3706969.5645933016	1	257.1539	0.16804411677209638	505.0	20202.784688995216
400	hei10++	5.12.19	16	2	15.0	49.1803	mid	y		949	947	False	y	4	5423.971291866029	5538840.315789473	2	243.60960000000003	0.20188161714480873	59.0	13006.904306220096	467.0	12258.66028708134	639.0	17163.76076555024	774.0	13619.626794258373
401	hei10++	5.12.19	16	2	15.0	54.0263	mid	y		1062	1062	False	y	4	5773.844497607655	6399391.162679426	3	243.60960000000003	0.22177410085645227	2.0	11899.68899521531	279.0	14447.038277511961	424.0	14405.617224880383	816.0	14780.167464114833
402	hei10++	5.12.19	16	2	15.0	64.2064	mid	y		1277	1277	False	y	6	5411.909090909091	7327551.832535885	4	243.60960000000003	0.2635626839007986	11.0	14202.555023923445	197.0	14187.961722488039	373.0	12732.464114832535	472.0	15105.875598086124	995.0	15347.526315789473	1228.0	14147.086124401914
403	hei10++	5.12.19	16	2	15.0	37.5894	mid	y		776	776	False	y	5	5606.368421052632	4589147.894736842	0	243.60960000000003	0.15430180091424966	24.0	12161.578947368422	241.0	15164.382775119617	354.0	10840.0	579.0	10166.334928229666	730.0	14312.799043062201
404	hei10++	5.12.19	16	2	15.0	38.6072	mid	y		788	788	False	y	3	5408.947368421053	4580872.14354067	1	243.60960000000003	0.1584797971836906	52.0	12816.33971291866	359.0	15875.172248803829	686.0	20649.52153110048
405	hei10++	5.12.19	16	2	16.0	45.6627	late	y	0.0	869	869	False	y	4	7005.244019138756	6344075.918660287	3	201.7961	0.22628138006631449	51.0	14554.392344497608	486.0	12850.866028708135	537.0	19955.765550239234	806.0	13955.794258373206
406	hei10++	5.12.19	16	2	16.0	52.9231	late	y	0.0	1064	1061	False	y	3	6769.923444976077	7538008.755980861	4	201.7961	0.2622602716306212	180.0	20219.287081339713	581.0	16935.97129186603	789.0	22110.392344497606
407	hei10++	5.12.19	16	2	16.0	30.8205	late	y	1.0	600	600	False	y	1	7196.954545454546	4486246.315789474	0	201.7961	0.15273090015119223	414.0	23717.81818181818
408	hei10++	5.12.19	16	2	16.0	34.0167	late	y	1.0	678	678	False	y	1	7204.145933014353	4984304.966507178	1	201.7961	0.16856966016687142	156.0	17522.119617224882
409	hei10++	5.12.19	16	2	16.0	38.3731	late	y	1.0	781	781	False	y	1	7462.645933014354	5956038.387559809	2	201.7961	0.19015778798500071	272.0	19466.22009569378
410	hei10++	5.12.19	16	2	17.0	47.2173	mid	y		894	894	False	y	7	8301.655502392343	7603559.401913877	3	208.37580000000003	0.22659685049799447	169.0	19610.354066985645	178.0	13361.22009569378	346.0	12966.354066985647	424.0	18606.61722488038	601.0	15986.593301435407	792.0	13664.88038277512	866.0	13839.282296650717
411	hei10++	5.12.19	16	2	17.0	50.4545	mid	y		980	980	False	y	7	8199.461722488039	8324732.760765551	4	208.37580000000003	0.24213224376343123	12.0	13804.755980861244	360.0	19753.464114832535	385.0	13621.521531100478	531.0	15691.200956937799	731.0	13736.124401913876	919.0	13904.703349282297	943.0	13856.406698564593
412	hei10++	5.12.19	16	2	17.0	41.9552	mid	y		818	818	False	y	3	7786.741626794259	6590846.531100479	2	208.37580000000003	0.20134391805574348	17.0	22193.894736842107	245.0	17454.363636363636	693.0	14026.253588516747
413	hei10++	5.12.19	16	2	17.0	33.4046	mid	y		629	629	False	y	7	7774.100478468899	5221514.157894736	0	208.37580000000003	0.16030940253138798	52.0	18367.698564593302	74.0	12470.33971291866	353.0	14819.301435406698	441.0	16050.507177033493	499.0	15058.401913875598	543.0	13205.741626794259	594.0	16777.043062200955
414	hei10++	5.12.19	16	2	17.0	35.3442	mid	y		683	683	False	y	2	7989.985645933014	5632362.985645933	1	208.37580000000003	0.1696175851514427	43.0	17249.645933014355	523.0	25376.846889952154
415	hei10++	5.12.19	16	2	18.0	46.1233	mid/late	y		937	936	False	n	4	6030.873205741626	5950999.363636363	2	238.9692	0.19300939200532957	316.0	14959.497607655503	649.0	17939.105263157893	806.0	11900.004784688996	890.0	11030.736842105263
416	hei10++	5.12.19	16	2	18.0	54.3255	mid/late	y		1111	1111	False	n	3	6314.760765550239	7374744.330143541	3	238.9692	0.22733264370471173	14.0	19779.444976076556	747.0	16932.88995215311	1070.0	17859.88995215311
417	hei10++	5.12.19	16	2	18.0	40.8997	mid/late	n		806	662	False	n	4	6309.801435406698	4383034.196172249	1	238.9692	0.1711505080989517	31.0	10039.043062200957	312.0	9984.377990430621	444.0	10853.296650717703	629.0	12938.291866028709
418	hei10++	5.12.19	16	2	18.0	40.0035	mid/late	y		793	793	False	n	3	6512.406698564593	5439805.784688994	0	238.9692	0.16740023400505172	345.0	21609.507177033494	622.0	14227.435406698565	652.0	12895.0
419	hei10++	5.12.19	16	2	18.0	57.6172	mid/late	n		1141	846	False	n	2	6477.3851674641155	5679385.535885167	4	238.9692	0.24110722218595534	231.0	16056.8995215311	562.0	16515.846889952154
420	hei10++	5.12.19	16	2	19.0	50.8673	mid	y		998	998	False	y	3	6224.636363636364	6493798.401913876	3	222.51549999999997	0.22860115362750014	155.0	12264.837320574163	424.0	15248.224880382775	627.0	18575.856459330145
421	hei10++	5.12.19	16	2	19.0	40.2438	mid	y		811	810	False	y	2	5816.844497607655	4982015.028708134	1	222.51549999999997	0.18085841211061704	256.0	18608.674641148325	641.0	15761.157894736842
422	hei10++	5.12.19	16	2	19.0	35.0841	mid	y		690	689	False	y	1	6129.598086124402	4374659.813397129	0	222.51549999999997	0.1576703645364031	525.0	18192.157894736843
423	hei10++	5.12.19	16	2	19.0	41.6203	mid	y		794	794	False	y	3	6172.83971291866	5075743.033492823	2	222.51549999999997	0.1870444980237332	81.0	13700.325358851675	413.0	15173.028708133972	648.0	14009.693779904306
424	hei10++	5.12.19	16	2	19.0	54.7	mid	y		1065	1065	False	y	3	6109.593301435407	6903106.033492823	4	222.51549999999997	0.24582557170174665	92.0	15966.009569377991	440.0	16210.617224880383	878.0	21961.57894736842
425	hei10++	5.12.19	16	2	21.0	47.6666	late	y	1.0	934	934	True	y	1	6980.7511961722485	6662324.6315789465	3	209.25760000000002	0.22778909822152216	319.0	19836.38277511962
426	hei10++	5.12.19	16	2	21.0	54.1179	late	y	1.0	1042	1042	True	y	3	6435.636363636364	6896838.966507177	4	209.25760000000002	0.2586185639135687	72.0	15797.368421052632	534.0	23200.909090909092	948.0	17855.88995215311
427	hei10++	5.12.19	16	2	21.0	44.1973	late	y	1.0	892	892	True	y	1	6861.138755980861	6208537.220095694	2	209.25760000000002	0.21121001101035275	458.0	18474.02870813397
428	hei10++	5.12.19	16	2	21.0	35.7558	late	y	1.0	732	730	True	y	2	6507.224880382775	4928531.019138756	1	209.25760000000002	0.17086977964002262	303.0	17283.765550239234	640.0	20445.813397129186
429	hei10++	5.12.19	16	2	21.0	27.52	late	y	1.0	542	542	True	y	2	6314.77033492823	3586628.7224880382	0	209.25760000000002	0.13151254721453365	158.0	21690.937799043062	367.0	15032.454545454546
430	hei10++	5.12.19	16	2	22.0	37.6998	late	y	0.0	725	725	False	n	3	7102.66985645933	5348085.822966507	1	225.52410000000003	0.1671652830007968	113.0	14876.373205741627	292.0	15999.464114832535	719.0	11284.784688995216
431	hei10++	5.12.19	16	2	22.0	33.6771	late	y	1.0	654	654	False	n	2	6485.471291866029	4479821.559808612	0	225.52410000000003	0.1493281649278281	197.0	24281.569377990432	417.0	16386.26794258373
432	hei10++	5.12.19	16	2	22.0	58.5615	late	n	1.0	1097	934	False	n	3	6790.361244019139	6592715.775119618	4	225.52410000000003	0.25966847888983924	151.0	16002.531100478469	339.0	13888.78947368421	617.0	18441.942583732056
433	hei10++	5.12.19	16	2	22.0	52.9868	late	y	1.0	1052	1052	False	n	3	7002.495215311004	7612490.1339712925	3	225.52410000000003	0.23494961292385158	370.0	18399.177033492822	554.0	13652.411483253589	785.0	18383.966507177032
434	hei10++	5.12.19	16	2	22.0	42.5989	late	y	1.0	817	817	False	n	2	6802.066985645933	5791594.129186603	2	225.52410000000003	0.1888884602576842	21.0	15927.043062200957	779.0	18855.83253588517
435	hei10++	5.12.19	16	2	23.0	45.2301	late	y	1.0	831	831	False	y	2	6679.296650717703	5789755.234449761	3	195.3307	0.23155653463587647	303.0	14853.693779904306	435.0	19946.057416267944
436	hei10++	5.12.19	16	2	23.0	34.49	late	y	1.0	656	656	False	y	2	6594.342105263158	4498475.181818182	2	195.3307	0.17657234628248403	49.0	15419.856459330143	445.0	22081.325358851675
437	hei10++	5.12.19	16	2	23.0	32.8489	late	y	0.0	599	599	False	y	2	6193.1578947368425	3870482.0	1	195.3307	0.16817069718175381	64.0	15638.88038277512	402.0	19561.674641148325
438	hei10++	5.12.19	16	2	23.0	50.8077	late	y	1.0	980	980	False	y	2	6439.629186602871	6676731.61722488	4	195.3307	0.26011118579926246	238.0	21390.65071770335	623.0	23605.33014354067
439	hei10++	5.12.19	16	2	23.0	31.954	late	y	0.0	572	572	False	y	5	6535.11961722488	3822531.7607655497	0	195.3307	0.1635892361006232	115.0	9186.751196172248	335.0	12891.555023923445	384.0	9411.057416267942	490.0	9202.947368421053	560.0	9252.727272727272
440	hei10++	5.12.19	16	2	24.0	50.1395	mid/late	n		948	397	False	n	3	5565.459330143541	2344821.4162679426	3	214.3234	0.23394319052422646	24.0	14178.047846889953	190.0	11019.827751196171	338.0	10361.296650717703
441	hei10++	5.12.19	16	2	24.0	34.0672	mid/late	y		626	626	False	n	1	5549.045454545454	3589071.114832536	0	214.3234	0.1589523122533517	271.0	16323.45933014354
442	hei10++	5.12.19	16	2	24.0	36.1737	mid/late	n		673	673	False	n	2	5601.239234449761	3913921.0717703346	1	214.3234	0.16878091706271922	115.0	13322.794258373206	620.0	17601.71770334928
443	hei10++	5.12.19	16	2	24.0	41.6689	mid/late	y		808	808	False	n	3	5513.562200956938	4647511.3205741625	2	214.3234	0.19442067455070236	3.0	12220.363636363636	405.0	11663.755980861244	611.0	17538.019138755983
444	hei10++	5.12.19	16	2	24.0	52.2741	mid/late	y		965	963	False	n	3	5716.818181818182	5740274.411483253	4	214.3234	0.24390290560900021	139.0	20296.612440191388	590.0	12355.057416267942	647.0	12933.33971291866
445	hei10++	5.12.19	16	2	25.0	39.4087	late	y	1.0	737	737	False	y	1	4132.6746411483255	3163983.6076555024	2	207.7308	0.1897104329256904	516.0	15616.401913875598
446	hei10++	5.12.19	16	2	25.0	31.007	late	y	1.0	612	612	False	y	1	4148.681818181818	2664118.4736842103	0	207.7308	0.14926529912752468	348.0	19333.196172248805
447	hei10++	5.12.19	16	2	25.0	35.3426	late	y	1.0	707	707	False	y	3	4025.5502392344497	2991278.9138755985	1	207.7308	0.1701365421016046	21.0	8755.315789473685	382.0	10326.081339712919	475.0	9350.301435406698
448	hei10++	5.12.19	16	2	25.0	47.4709	late	y	0.0	954	953	False	y	3	4091.775119617225	4100068.3253588513	3	207.7308	0.2285212399894479	188.0	13017.320574162679	394.0	13218.928229665073	919.0	9445.038277511961
449	hei10++	5.12.19	16	2	25.0	54.5016	late	y	1.0	1092	1092	False	y	2	4151.203349282297	4722466.28229665	4	207.7308	0.2623664858557325	268.0	13422.19138755981	649.0	15314.990430622009
450	hei10++	5.12.19	16	2	26.0	46.267	late	y	1.0	857	854	False	n	2	4698.677033492822	4165654.5023923446	3	189.7653	0.2438116979236984	67.0	10857.363636363636	519.0	9601.956937799043
451	hei10++	5.12.19	16	2	26.0	47.1428	late	y	1.0	925	924	False	n	3	4810.394736842105	4683094.80861244	4	189.7653	0.24842687256310822	183.0	15850.071770334927	434.0	16405.44019138756	900.0	13522.736842105263
452	hei10++	5.12.19	16	2	26.0	31.186	late	y	1.0	596	596	False	n	1	4699.112440191388	2975051.2440191386	1	189.7653	0.16433984506124144	365.0	21561.842105263157
453	hei10++	5.12.19	16	2	26.0	36.3345	late	n	0.0	678	586	False	n	1	4833.966507177034	3001532.6602870813	2	189.7653	0.19147072726151726	19.0	18856.052631578947
454	hei10++	5.12.19	16	2	26.0	28.835	late	y	1.0	549	549	False	n	1	4671.899521531101	2770496.889952153	0	189.7653	0.15195085719043472	141.0	21279.00956937799
455	hei10++	5.12.19	16	2	27.0	29.2322	late	y	1.0	541	538	False	y	2	4605.418660287081	2631080.325358852	0	195.96929999999998	0.14916724201188658	193.0	13676.13875598086	323.0	15335.157894736842
456	hei10++	5.12.19	16	2	27.0	51.8412	late	y	1.0	990	989	False	y	2	4625.301435406698	4780810.56937799	4	195.96929999999998	0.26453735355486807	42.0	14807.081339712919	872.0	17028.507177033494
457	hei10++	5.12.19	16	2	27.0	35.7995	late	y	0.0	669	667	False	y	4	4671.339712918661	3239922.4545454546	2	195.96929999999998	0.18267912371988881	18.0	7561.349282296651	340.0	10367.531100478469	489.0	10584.01913875598	639.0	8369.148325358852
458	hei10++	5.12.19	16	2	27.0	47.0658	late	y	1.0	902	900	False	y	2	4496.71052631579	4249626.0861244025	3	195.96929999999998	0.24016925100002914	285.0	17966.794258373207	590.0	18656.65071770335
459	hei10++	5.12.19	16	2	27.0	32.0306	late	y	1.0	590	589	False	y	2	4546.11004784689	2830170.2440191386	1	195.96929999999998	0.16344702971332756	36.0	11746.54066985646	453.0	14398.153110047846
460	hei10++	5.12.19	16	2	28.0	45.9916	late	y	1.0	910	910	False	y	2	6425.464114832535	6080414.363636363	2	237.4064	0.19372519022233606	362.0	13742.516746411484	720.0	17629.401913875598
461	hei10++	5.12.19	16	2	28.0	54.1846	late	y	1.0	1107	1107	False	y	3	6188.832535885167	7185456.794258373	3	237.4064	0.22823563307476127	261.0	19146.38277511962	675.0	12101.66028708134	840.0	16351.076555023923
462	hei10++	5.12.19	16	2	28.0	36.8861	late	y	1.0	739	738	False	y	2	6542.564593301435	4930204.980861244	0	237.4064	0.15537112731586006	35.0	17479.96172248804	624.0	15332.124401913876
463	hei10++	5.12.19	16	2	28.0	38.0548	late	y	0.0	771	771	False	y	2	6555.277511961723	5245663.253588516	1	237.4064	0.1602939095154975	18.0	13542.01913875598	673.0	15567.712918660287
464	hei10++	5.12.19	16	2	28.0	62.2893	late	y	1.0	1244	1242	False	y	2	6484.511961722488	8276498.971291866	4	237.4064	0.2623741398715452	313.0	22989.86124401914	1106.0	18894.363636363636
465	hei10++	5.12.19	16	2	30.0	54.7909	mid/late	y		1055	1055	False	y	4	7134.980861244019	7757244.645933014	4	216.7706	0.25275982997694335	70.0	11729.033492822966	573.0	12030.507177033493	654.0	13892.004784688996	836.0	17552.880382775118
466	hei10++	5.12.19	16	2	30.0	42.2553	mid/late	y		742	742	False	y	2	7147.978468899522	5499179.698564594	2	216.7706	0.1949309546589805	163.0	17614.63157894737	527.0	21076.86124401914
467	hei10++	5.12.19	16	2	30.0	47.3318	mid/late	y		945	945	False	y	3	6808.32057416268	6873067.722488038	3	216.7706	0.21834972085697968	27.0	15301.799043062201	482.0	20171.942583732056	924.0	17091.42105263158
468	hei10++	5.12.19	16	2	30.0	37.0455	mid/late	y		695	695	False	y	1	6910.971291866029	4980103.909090908	1	216.7706	0.17089725267171837	266.0	19922.444976076556
469	hei10++	5.12.19	16	2	30.0	35.3471	mid/late	y		649	636	False	y	4	7441.456937799043	4783185.483253589	0	216.7706	0.16306224183537804	46.0	10692.105263157895	271.0	14758.13875598086	487.0	11900.976076555024	501.0	11799.44976076555
470	hei10++	5.12.19	16	2	31.0	41.1216	mid	y		854	854	False	n	3	7590.849282296651	6770617.578947369	0	274.35839999999996	0.14988278106301833	123.0	14173.765550239234	231.0	21032.37799043062	551.0	17068.062200956938
471	hei10++	5.12.19	16	2	31.0	41.1865	mid	y		841	841	False	n	5	7303.956937799043	6422264.856459331	1	274.35839999999996	0.15011933296009894	185.0	19986.483253588518	211.0	14421.320574162679	472.0	16168.803827751197	580.0	13281.813397129186	782.0	14474.531100478469
472	hei10++	5.12.19	16	2	31.0	54.7291	mid	n		1119	961	False	n	6	7279.516746411483	7203346.8516746415	2	274.35839999999996	0.1994803147999114	27.0	12631.66985645933	178.0	11889.511961722488	374.0	14819.21052631579	458.0	10886.68899521531	598.0	14214.655502392345	899.0	11369.133971291865
473	hei10++	5.12.19	16	2	31.0	62.4017	mid	n		1303	247	False	n	2	7690.88038277512	2058351.023923445	3	274.35839999999996	0.22744592474660885	198.0	15746.827751196171	212.0	17196.27751196172
474	hei10++	5.12.19	16	2	31.0	74.9195	mid	n		1498	859	False	n	5	7275.602870813397	6409334.301435407	4	274.35839999999996	0.27307164643036264	5.0	12816.167464114833	279.0	14663.626794258373	360.0	13847.071770334927	541.0	10682.755980861244	580.0	10990.622009569379
475	hei10++	5.12.19	16	2	33.0	38.3142	mid	y		757	757	False	y	5	7125.822966507177	5679672.607655503	1	239.0359	0.16028638376076565	97.0	19118.36842105263	271.0	13294.727272727272	395.0	15527.406698564593	425.0	19295.842105263157	673.0	14893.822966507178
476	hei10++	5.12.19	16	2	33.0	36.5865	mid	y		720	718	False	y	6	7326.9162679425835	5530699.081339712	0	239.0359	0.1530585991476594	27.0	12572.377990430621	56.0	12293.507177033493	233.0	16505.755980861242	357.0	15648.392344497608	542.0	15066.272727272728	617.0	17183.114832535884
477	hei10++	5.12.19	16	2	33.0	64.9138	mid	y		1256	1256	False	y	3	7178.851674641148	9509002.181818184	4	239.0359	0.2715650661678852	88.0	20369.966507177032	734.0	23189.177033492822	1201.0	14127.411483253589
478	hei10++	5.12.19	16	2	33.0	53.4799	mid	y		1007	1005	False	y	6	7417.071770334928	7773018.411483252	3	239.0359	0.22373166541092782	104.0	18480.985645933015	369.0	13166.971291866028	387.0	15067.885167464116	623.0	12685.650717703349	643.0	15174.574162679426	992.0	14608.143540669857
479	hei10++	5.12.19	16	2	33.0	45.7415	mid	y		890	890	False	y	6	7373.562200956938	6857595.224880382	2	239.0359	0.1913582855127619	35.0	16494.215311004784	185.0	18036.090909090908	198.0	12344.995215311004	375.0	15790.444976076555	807.0	15283.86124401914	864.0	16837.043062200955
480	Col-0	5.12.19	11	1	1.0	41.2436	late	y	0.0	832	832	False	n	8	6201.813397129186	5415438.325358852	1	232.8868	0.17709719915426722	20.0	10455.224880382775	33.0	10425.511961722488	73.0	10666.617224880383	312.0	13947.33971291866	385.0	10229.31100478469	403.0	9489.11961722488	708.0	9666.904306220096	779.0	11144.88038277512
481	Col-0	5.12.19	11	1	1.0	44.2466	late	y	1.0	914	914	False	n	2	6071.653110047847	5828731.330143541	2	232.8868	0.18999187588132949	397.0	16006.885167464116	729.0	13616.066985645934
482	Col-0	5.12.19	11	1	1.0	58.3924	late	y	1.0	1153	1153	False	n	3	5846.861244019139	7052220.468899522	4	232.8868	0.2507329741316382	325.0	22279.02870813397	707.0	14917.133971291865	1073.0	19613.516746411482
483	Col-0	5.12.19	11	1	1.0	35.42	late	y	1.0	734	734	False	n	2	6461.7344497607655	4899821.62200957	0	232.8868	0.15209105883201626	167.0	18583.569377990432	652.0	15727.961722488039
484	Col-0	5.12.19	11	1	1.0	53.5842	late	n	0.0	1074	904	False	n	1	6219.188995215311	5780248.334928229	3	232.8868	0.2300868920007489	891.0	18249.08133971292
485	Col-0	5.12.19	11	1	2.0	59.0411	late	y	1.0	1191	1191	False	y	2	5626.99043062201	7035779.6315789465	3	260.96070000000003	0.22624517791376247	594.0	21729.306220095692	957.0	18318.224880382775
486	Col-0	5.12.19	11	1	2.0	65.0502	late	y	0.0	1296	1294	False	y	2	5509.9019138755975	7324880.703349283	4	260.96070000000003	0.2492720168209236	120.0	16551.765550239234	998.0	19120.38277511962
487	Col-0	5.12.19	11	1	2.0	44.3321	late	y	0.0	874	874	False	y	2	5365.88038277512	4981072.19138756	1	260.96070000000003	0.16988036895977054	308.0	22393.373205741627	649.0	13063.607655502392
488	Col-0	5.12.19	11	1	2.0	42.1353	late	y	0.0	848	848	False	y	1	5354.5837320574165	4853323.205741627	0	260.96070000000003	0.16146224316535016	498.0	20855.674641148325
489	Col-0	5.12.19	11	1	2.0	50.402	late	y	0.0	1021	1021	False	y	4	5327.148325358851	5783390.7894736845	2	260.96070000000003	0.19314019314019312	179.0	12294.55023923445	463.0	16362.244019138756	815.0	21788.51196172249	925.0	14545.148325358852
490	Col-0	5.12.19	11	1	3.0	41.9228	late	y	1.0	810	810	True	y	1	5294.600478468899	4363399.497607656	1	237.1166	0.17680246764671897	558.0	19371.023923444976
491	Col-0	5.12.19	11	1	3.0	58.85	late	y	1.0	1179	1179	True	y	3	5271.851674641149	6551213.56937799	4	237.1166	0.24819013093136458	25.0	16328.45933014354	680.0	21782.08133971292	814.0	14451.196172248803
492	Col-0	5.12.19	11	1	3.0	43.8712	late	y	1.0	902	902	True	y	2	5399.717703349283	5035375.985645933	2	237.1166	0.1850195220410549	99.0	19812.81818181818	733.0	17172.96172248804
493	Col-0	5.12.19	11	1	3.0	54.2922	late	y	1.0	1076	1073	True	y	2	5521.100478468899	6162967.612440191	3	237.1166	0.22896836408754173	354.0	20605.157894736843	919.0	20169.454545454544
494	Col-0	5.12.19	11	1	3.0	38.1804	late	y	1.0	755	755	True	y	1	5086.291866028708	3959407.4641148327	0	237.1166	0.16101951529331981	381.0	15665.009569377991
495	Col-0	5.12.19	11	1	4.0	59.6183	late	y	1.0	1154	1154	True	y	3	6571.799043062201	7834551.277511962	3	254.288	0.23445188133140374	86.0	18398.401913875598	669.0	18460.430622009568	939.0	15088.574162679426
496	Col-0	5.12.19	11	1	4.0	49.5036	late	y	1.0	990	990	True	y	2	6612.887559808612	6729891.555023923	2	254.288	0.19467532876108978	279.0	17940.980861244017	684.0	16506.57894736842
497	Col-0	5.12.19	11	1	4.0	64.2864	late	y	1.0	1266	1264	True	y	3	6557.784688995216	8662822.464114832	4	254.288	0.2528094129490971	111.0	17462.92822966507	490.0	24528.583732057417	1195.0	16890.492822966506
498	Col-0	5.12.19	11	1	4.0	41.5226	late	y	1.0	843	842	True	y	2	6704.007177033493	5810297.392344497	1	254.288	0.16328965582331842	370.0	17265.014354066985	672.0	19321.693779904308
499	Col-0	5.12.19	11	1	4.0	39.3571	late	y	1.0	768	768	True	y	2	6490.992822966507	5224224.186602871	0	254.288	0.1547737211350909	242.0	20207.191387559807	695.0	17326.076555023923
500	Col-0	5.12.19	11	1	5.0	39.9464	mid	y		762	762	False	y	7	8661.16028708134	6756790.674641149	0	260.2482	0.1534934727694562	83.0	13513.679425837321	196.0	17482.72248803828	468.0	14395.354066985647	506.0	12752.416267942584	550.0	13693.507177033493	604.0	13208.411483253589	700.0	12921.937799043062
501	Col-0	5.12.19	11	1	5.0	47.225	mid	y		928	928	False	y	3	8082.1746411483255	7643157.033492822	1	260.2482	0.18146138955043686	518.0	15550.799043062201	621.0	14951.894736842105	809.0	21659.06698564593
502	Col-0	5.12.19	11	1	5.0	51.9962	mid	y		1024	1022	False	y	5	8300.952153110047	8610997.803827751	2	260.2482	0.19979465756151243	36.0	18837.057416267944	73.0	14758.765550239234	904.0	12818.531100478469	918.0	14095.22009569378	1004.0	15685.157894736842
503	Col-0	5.12.19	11	1	5.0	60.4621	mid	y		1126	1066	False	y	3	8498.767942583732	9489301.05263158	3	260.2482	0.23232475767363617	83.0	28205.856459330145	969.0	18800.88995215311	1035.0	21784.497607655503
504	Col-0	5.12.19	11	1	5.0	60.6185	mid	y		1189	1187	False	y	6	8437.746411483253	10310532.85645933	4	260.2482	0.2329257224449583	327.0	17120.545454545456	342.0	13901.425837320574	502.0	12406.22009569378	546.0	12457.497607655503	726.0	14898.047846889953	1147.0	12327.057416267942
505	Col-0	5.12.19	11	1	6.0	38.7648	late	y	1.0	738	738	False	n	2	4432.466507177033	3409931.8899521534	0	264.3967	0.14661605080547527	257.0	13798.612440191388	551.0	16012.344497607655
506	Col-0	5.12.19	11	1	6.0	49.6556	late	y	1.0	968	967	False	n	2	4550.311004784689	4490588.37799043	1	264.3967	0.1878071851880148	43.0	9771.057416267942	687.0	12739.736842105263
507	Col-0	5.12.19	11	1	6.0	53.2632	late	n	0.0	1020	454	False	n	1	4589.681818181818	2160219.2583732056	2	264.3967	0.20145183355162904	232.0	15918.803827751197
508	Col-0	5.12.19	11	1	6.0	58.1304	late	y	1.0	1102	1102	False	n	3	4659.4019138755975	5389540.076555023	3	264.3967	0.21986053532438188	25.0	13013.636363636364	507.0	17804.995215311006	874.0	21584.44019138756
509	Col-0	5.12.19	11	1	6.0	64.5827	late	n	0.0	1221	928	False	n	1	4615.703349282297	4404025.693779904	4	264.3967	0.244264395130499	275.0	19759.153110047846
510	Col-0	5.12.19	11	1	7.0	43.7128	mid	y		864	863	False	y	3	5365.014354066986	4819093.330143541	2	244.6689	0.1786610394700757	131.0	10439.11961722488	441.0	16243.856459330143	539.0	12376.583732057416
511	Col-0	5.12.19	11	1	7.0	65.6831	mid	y		1321	1320	False	y	3	5052.315789473684	6903524.3205741625	4	244.6689	0.2684570862909017	236.0	16460.344497607657	754.0	14221.411483253589	1282.0	12067.588516746411
512	Col-0	5.12.19	11	1	7.0	38.3764	mid	y		726	725	False	y	3	5053.966507177033	3864861.736842105	0	244.6689	0.15685033937701112	189.0	8262.057416267942	271.0	8388.784688995216	284.0	12341.277511961722
513	Col-0	5.12.19	11	1	7.0	53.6651	mid	y		1065	1064	False	y	6	5281.208133971291	5763744.04784689	3	244.6689	0.21933764364821193	101.0	7805.8421052631575	233.0	10151.33971291866	612.0	9263.086124401914	761.0	7829.861244019139	863.0	9343.607655502392	948.0	11106.765550239234
514	Col-0	5.12.19	11	1	7.0	43.2315	mid	y		853	853	False	y	2	4887.043062200957	4335755.6172248805	1	244.6689	0.17669389121379953	218.0	14360.368421052632	380.0	13236.674641148325
515	Col-0	5.12.19	11	1	8.0	43.6777	late/mid	y		861	861	False	y	1	6234.354066985646	5517039.162679426	1	240.2785	0.18177947673220868	650.0	16847.11004784689
516	Col-0	5.12.19	11	1	8.0	40.5107	late/mid	y		814	814	False	y	2	6260.7200956937795	5343599.770334927	0	240.2785	0.1685989383153299	256.0	19361.205741626793	761.0	20718.58851674641
517	Col-0	5.12.19	11	1	8.0	58.1022	late/mid	y		1184	1184	False	y	4	6641.923444976077	8124431.95215311	4	240.2785	0.2418118974440077	115.0	16761.444976076556	462.0	16830.73205741627	758.0	14132.167464114833	1165.0	12743.784688995216
518	Col-0	5.12.19	11	1	8.0	46.6565	late/mid	y		989	989	False	y	2	6640.918660287081	6792262.803827751	2	240.2785	0.19417675738778126	19.0	18660.52153110048	338.0	17165.043062200955
519	Col-0	5.12.19	11	1	8.0	51.3314	late/mid	y		1042	1042	False	y	3	6647.791866028709	7212991.306220096	3	240.2785	0.21363293012067247	71.0	14552.866028708135	573.0	18725.45933014354	1015.0	15569.205741626794
520	Col-0	5.12.19	11	1	10.0	45.2428	mid	y		868	868	False	y	4	7053.186602870814	6281825.703349283	3	198.8907	0.22747569393641834	294.0	16741.497607655503	605.0	12592.167464114833	684.0	17436.344497607657	849.0	11889.598086124402
521	Col-0	5.12.19	11	1	10.0	34.2495	mid	y		661	661	False	y	4	6880.239234449761	4652942.215311005	1	198.8907	0.1722026218420469	75.0	12589.985645933015	113.0	9562.77990430622	196.0	10088.181818181818	383.0	13137.354066985647
522	Col-0	5.12.19	11	1	10.0	32.3293	mid	y		626	626	False	y	3	7415.081339712919	4720972.631578947	0	198.8907	0.16254807288626366	67.0	12655.052631578947	543.0	11650.344497607655	565.0	14502.282296650717
523	Col-0	5.12.19	11	1	10.0	51.7473	mid	y		1029	1029	False	y	3	6826.712918660287	7219670.263157895	4	198.8907	0.2601795860741603	192.0	18884.78947368421	329.0	13966.866028708135	883.0	17435.11004784689
524	Col-0	5.12.19	11	1	10.0	35.3218	mid	y		664	664	False	y	2	7232.913875598086	4954899.8660287075	2	198.8907	0.17759402526111076	168.0	20028.645933014355	582.0	16352.803827751197
525	Col-0	5.12.19	11	1	11.0	38.7273	mid	y		667	667	False	y	6	10174.44976076555	7065600.153110048	2	213.65560000000002	0.18126040225484374	5.0	19777.306220095692	164.0	17254.593301435405	391.0	20649.569377990432	551.0	17253.44019138756	566.0	15526.11961722488	619.0	14757.507177033493
526	Col-0	5.12.19	11	1	11.0	48.1522	mid	y		914	914	False	y	10	9912.16028708134	9390200.239234451	3	213.65560000000002	0.22537298343689563	54.0	17592.18181818182	74.0	17629.846889952154	136.0	20181.947368421053	449.0	15253.057416267942	505.0	18968.464114832535	629.0	14901.842105263158	674.0	20464.057416267944	689.0	14954.478468899522	726.0	14530.01913875598	827.0	16223.98086124402
527	Col-0	5.12.19	11	1	11.0	35.3801	mid	y		635	635	False	y	5	9619.88038277512	6390288.9617224885	1	213.65560000000002	0.16559406821070918	133.0	15525.545454545454	248.0	16791.8995215311	274.0	15587.11961722488	530.0	15038.535885167465	579.0	21590.34928229665
528	Col-0	5.12.19	11	1	11.0	56.0173	mid	y		996	996	False	y	3	9711.126794258373	10017869.23444976	4	213.65560000000002	0.26218503048831854	105.0	26570.63157894737	157.0	22549.980861244017	368.0	21559.18181818182
529	Col-0	5.12.19	11	1	11.0	35.3787	mid	y		648	648	False	y	5	10346.045454545454	6795060.076555024	0	213.65560000000002	0.1655875156092328	188.0	17349.1004784689	203.0	20126.215311004784	240.0	15451.684210526315	255.0	15484.411483253589	326.0	15699.086124401914
530	Col-0	5.12.19	11	1	13.0	58.7118	mid	y		1184	1184	False	n	10	10925.77990430622	13150162.258373206	4	235.36960000000002	0.2494451280029366	20.0	14440.440191387559	41.0	14496.301435406698	167.0	14660.722488038278	430.0	19376.96172248804	713.0	14742.440191387559	977.0	18115.23923444976	1073.0	15109.425837320574	1141.0	15096.105263157895	1152.0	16282.153110047846	1161.0	17340.32057416268
531	Col-0	5.12.19	11	1	13.0	53.9955	mid	n		1135	362	False	n	2	10298.162679425837	3882501.502392345	3	235.36960000000002	0.2294072811442089	60.0	25120.497607655503	187.0	19668.07177033493
532	Col-0	5.12.19	11	1	13.0	40.1612	mid	y		804	804	False	n	5	10567.782296650717	8535201.215311006	1	235.36960000000002	0.17063036177994098	112.0	17355.55023923445	393.0	18377.004784688994	432.0	14166.483253588516	489.0	16506.41148325359	506.0	14986.43062200957
533	Col-0	5.12.19	11	1	13.0	40.0756	mid	y		844	844	False	n	10	10414.88995215311	8969600.885167463	0	235.36960000000002	0.17026667844955337	51.0	14652.722488038278	74.0	14506.607655502392	99.0	13047.277511961722	162.0	13079.454545454546	174.0	13478.961722488039	184.0	13394.894736842105	207.0	13875.698564593302	552.0	14615.54066985646	599.0	13635.488038277512	780.0	16330.028708133972
534	Col-0	5.12.19	11	1	13.0	42.4255	mid	y		877	876	False	n	5	10113.988038277512	9068729.014354067	2	235.36960000000002	0.18025055062336	59.0	14100.01913875598	109.0	16755.062200956938	494.0	13758.894736842105	740.0	14249.598086124402	759.0	18714.37799043062
535	Col-0	5.12.19	11	1	14.0	46.5843	early	n		912	382	False	n	4	4829.045454545454	1874142.6507177034	2	236.33010000000002	0.19711539071832151	65.0	8133.373205741626	85.0	6286.741626794258	194.0	6267.062200956938	205.0	7426.401913875598
536	Col-0	5.12.19	11	1	14.0	56.6252	early	y		1145	1145	False	n	8	4575.55023923445	5351743.387559809	4	236.33010000000002	0.23960214970501004	169.0	8534.148325358852	293.0	6603.2488038277515	364.0	6415.645933014354	378.0	6304.181818181818	409.0	6272.5837320574165	749.0	7058.090909090909	798.0	6310.794258373206	1023.0	6975.277511961723
537	Col-0	5.12.19	11	1	14.0	54.7615	early	y		1050	1050	False	n	8	4466.954545454546	4738500.004784688	3	236.33010000000002	0.23171614618704936	13.0	6198.186602870814	68.0	6622.832535885167	139.0	6065.32057416268	714.0	6138.794258373206	786.0	5807.717703349283	809.0	7618.971291866029	838.0	6763.564593301436	941.0	5949.464114832536
538	Col-0	5.12.19	11	1	14.0	40.7864	early	y		750	750	False	n	4	4503.593301435407	3434733.956937799	1	236.33010000000002	0.17258233293177636	4.0	8092.291866028708	110.0	6226.421052631579	280.0	6672.215311004785	430.0	6142.114832535885
539	Col-0	5.12.19	11	1	14.0	37.5727	early	y		731	731	False	n	8	4685.22966507177	3478044.4880382777	0	236.33010000000002	0.15898398045784262	48.0	5895.473684210527	57.0	7545.076555023923	94.0	6544.7655502392345	444.0	5877.277511961723	506.0	6152.540669856459	570.0	6526.373205741626	692.0	6248.813397129186	713.0	6349.435406698564
540	Col-0	5.12.19	11	1	15.0	39.5428	early	y		770	770	False	y	10	9739.822966507178	7886639.43062201	1	247.32470000000004	0.1598821306565822	9.0	19159.17224880383	17.0	18113.2009569378	51.0	18905.076555023923	117.0	15409.851674641148	483.0	20122.86124401914	576.0	19759.406698564595	642.0	14376.626794258373	663.0	16031.8995215311	696.0	14235.746411483253	759.0	14300.732057416268
541	Col-0	5.12.19	11	1	15.0	38.9721	early	y		778	778	False	y	4	10130.698564593302	8266396.593301435	0	247.32470000000004	0.15757463771309535	254.0	17693.66028708134	658.0	20927.014354066985	674.0	24592.291866028707	723.0	16235.267942583732
542	Col-0	5.12.19	11	1	15.0	49.9101	early	y		993	993	False	y	11	10520.755980861244	10768447.75598086	2	247.32470000000004	0.20179990110166915	4.0	20868.665071770334	27.0	16056.009569377991	184.0	15174.320574162679	213.0	17920.942583732056	260.0	17185.004784688994	383.0	16817.58851674641	464.0	15752.578947368422	529.0	18047.88995215311	564.0	18409.119617224882	814.0	17894.636363636364	826.0	17458.55980861244
543	Col-0	5.12.19	11	1	15.0	64.2196	early	y		1273	1272	False	y	12	10387.468899521531	13600709.827751197	4	247.32470000000004	0.2596570419371781	46.0	19549.78947368421	78.0	21676.612440191388	129.0	17214.0	203.0	15778.531100478469	230.0	20973.023923444976	395.0	16747.24880382775	410.0	16266.162679425837	466.0	15694.55023923445	919.0	16250.124401913876	1020.0	16408.31100478469	1212.0	16640.004784688994	1241.0	17869.846889952154
544	Col-0	5.12.19	11	1	15.0	54.6801	early	y		1114	1113	False	y	3	10117.129186602871	11641703.416267943	3	247.32470000000004	0.22108628859147508	580.0	19383.143540669855	905.0	24092.708133971293	1088.0	16771.81818181818
545	Col-0	5.12.19	11	1	16.0	71.3131	mid	y		1325	1325	False	y	3	6162.344497607655	8540438.392344497	4	268.938	0.26516557719623113	111.0	16870.105263157893	568.0	17010.119617224882	840.0	13562.22009569378
546	Col-0	5.12.19	11	1	16.0	42.8339	mid	y		862	862	False	y	4	6178.334928229665	5562798.698564593	1	268.938	0.15927053819095852	66.0	10899.722488038278	127.0	15636.918660287081	555.0	14882.933014354066	793.0	13935.875598086124
547	Col-0	5.12.19	11	1	16.0	40.2184	mid	y		776	776	False	y	2	6387.435406698565	5197375.339712919	0	268.938	0.14954524834720273	418.0	24584.244019138758	608.0	17603.97129186603
548	Col-0	5.12.19	11	1	16.0	55.3531	mid	y		1087	1087	False	y	6	5961.631578947368	6946050.23923445	2	268.938	0.20582104425555334	145.0	15344.866028708135	229.0	12695.923444976077	244.0	17282.894736842107	754.0	19632.18181818182	904.0	13532.66985645933	946.0	12780.478468899522
549	Col-0	5.12.19	11	1	16.0	59.2195	mid	y		1142	1142	False	y	5	6135.031100478469	7306768.57416268	3	268.938	0.22019759201005437	45.0	16773.995215311006	155.0	13865.574162679426	505.0	14420.306220095694	654.0	13888.373205741627	1099.0	12204.66028708134
550	Col-0	5.12.19	11	1	17.0	66.1725	early	y		1290	1290	False	y	10	9065.961722488039	12156140.645933015	4	256.1295	0.25835563650419024	2.0	15146.062200956938	111.0	15811.13875598086	447.0	19654.96172248804	771.0	13800.559808612441	977.0	16008.942583732058	1021.0	13738.421052631578	1072.0	17550.12918660287	1091.0	17583.51196172249	1193.0	15456.602870813396	1240.0	13880.918660287081
551	Col-0	5.12.19	11	1	17.0	57.4392	early	y		1131	1131	False	y	8	8543.578947368422	10093268.688995216	3	256.1295	0.2242584317698664	174.0	13389.157894736842	250.0	19274.18181818182	326.0	13681.913875598086	419.0	15644.574162679426	818.0	13941.574162679426	880.0	15260.11961722488	999.0	14146.095693779904	1092.0	13249.263157894737
552	Col-0	5.12.19	11	1	17.0	39.7271	early	y		759	759	False	y	3	8779.832535885167	7045189.765550239	0	256.1295	0.1551055227921813	47.0	17804.564593301435	261.0	25133.019138755983	500.0	16155.153110047846
553	Col-0	5.12.19	11	1	17.0	50.3336	early	y		987	987	False	y	6	8844.976076555024	9130195.110047847	2	256.1295	0.19651621543008516	68.0	14083.55023923445	173.0	16814.502392344497	624.0	15878.105263157895	643.0	16813.143540669855	853.0	16074.526315789473	925.0	19352.397129186604
554	Col-0	5.12.19	11	1	17.0	42.4571	early	y		837	837	False	y	4	8821.066985645934	7722701.3205741625	1	256.1295	0.16576419350367683	135.0	21831.937799043062	269.0	15711.172248803829	316.0	18133.71770334928	723.0	15528.588516746411
555	hei10++	5.12.19	16	1	1.0	68.6829	late	y	1.0	1310	1309	True	y	3	4742.1291866028705	6458949.703349282	3	289.5078	0.23724024015933254	402.0	17111.684210526317	977.0	12836.966507177034	1295.0	10514.799043062201
556	hei10++	5.12.19	16	1	1.0	70.329	late	y	1.0	1415	1415	True	y	3	4746.827751196172	6974380.196172249	4	289.5078	0.24292609732794765	23.0	12751.488038277512	843.0	14538.11004784689	1313.0	13454.90909090909
557	hei10++	5.12.19	16	1	1.0	53.2269	late	y	1.0	1059	1059	True	y	2	4733.55980861244	5215167.488038277	2	289.5078	0.1838530775336623	324.0	18010.63157894737	754.0	17621.22966507177
558	hei10++	5.12.19	16	1	1.0	49.7166	late	y	1.0	941	939	True	y	2	4734.421052631579	4586189.660287081	1	289.5078	0.17172801561823206	27.0	13366.655502392345	648.0	12656.22009569378
559	hei10++	5.12.19	16	1	1.0	47.5524	late	y	1.0	914	914	True	y	1	4974.4162679425835	4714117.57416268	0	289.5078	0.16425256936082552	585.0	17881.91866028708
560	hei10++	5.12.19	16	1	4.0	74.6469	late	y	1.0	1481	1481	True	y	3	6315.191387559808	9802410.483253587	3	308.2427	0.24216923872000862	473.0	16247.64114832536	1046.0	19039.205741626793	1363.0	18318.794258373207
561	hei10++	5.12.19	16	1	4.0	55.4707	late	y	1.0	1081	1081	True	y	2	6639.760765550239	7314497.004784688	1	308.2427	0.1799578708595532	573.0	16144.205741626794	1068.0	19426.344497607657
562	hei10++	5.12.19	16	1	4.0	46.3379	late	y	1.0	888	888	True	y	2	6444.444976076555	5853297.9617224885	0	308.2427	0.15032926976048416	268.0	17079.177033492822	835.0	16764.44019138756
563	hei10++	5.12.19	16	1	4.0	76.2369	late	y	1.0	1458	1457	True	y	3	6399.033492822967	9648577.425837321	4	308.2427	0.2473275117302048	125.0	14979.1004784689	418.0	20193.507177033494	794.0	22840.569377990432
564	hei10++	5.12.19	16	1	4.0	55.5503	late	y	1.0	1072	1072	True	y	3	6460.102870813397	7184101.918660287	2	308.2427	0.18021610892974918	410.0	20761.258373205743	637.0	19960.301435406698	1021.0	12596.502392344497
565	hei10++	5.12.19	16	1	5.0	41.7259	mid	y		820	820	False	y	2	5473.722488038278	4732241.373205742	2	235.1393	0.1774518338703909	376.0	14596.952153110047	554.0	21708.153110047846
566	hei10++	5.12.19	16	1	5.0	38.0516	mid	y		742	742	False	y	4	5420.375598086124	4287868.598086124	0	235.1393	0.1618257773158294	40.0	10109.755980861244	250.0	14632.09090909091	542.0	16269.947368421053	642.0	13948.956937799043
567	hei10++	5.12.19	16	1	5.0	40.4362	mid	y		759	759	False	y	3	5481.55980861244	4403882.37799043	1	235.1393	0.17196699998681633	36.0	13206.846889952154	271.0	18311.837320574163	619.0	18148.87081339713
568	hei10++	5.12.19	16	1	5.0	64.4252	mid	y		1256	1256	False	y	5	5378.186602870814	7181883.172248804	4	235.1393	0.27398737684427915	8.0	10151.368421052632	356.0	15336.45933014354	403.0	9732.301435406698	680.0	13432.937799043062	1116.0	14124.794258373206
569	hei10++	5.12.19	16	1	5.0	50.5004	mid	y		945	944	False	y	1	5726.047846889952	5565982.751196172	3	235.1393	0.2147680119826843	311.0	21110.224880382775
570	hei10++	5.12.19	16	1	6.0	65.0109	late	y	1.0	1248	1248	True	y	2	5731.61961722488	7437788.464114833	4	252.6023	0.2573646399894221	194.0	23907.703349282296	882.0	19044.57894736842
571	hei10++	5.12.19	16	1	6.0	56.6359	late	y	1.0	1058	1058	True	y	2	6252.155502392345	6927703.129186602	3	252.6023	0.22420975580982436	317.0	26343.736842105263	1024.0	18618.143540669855
572	hei10++	5.12.19	16	1	6.0	41.0565	late	y	1.0	792	792	True	y	3	5713.136363636364	4836989.325358852	0	252.6023	0.16253414953070497	69.0	14351.162679425837	311.0	16122.947368421053	669.0	23685.430622009568
573	hei10++	5.12.19	16	1	6.0	47.9901	late	y	1.0	885	885	True	y	4	6004.004784688996	5560574.488038277	2	252.6023	0.18998283071848512	92.0	17724.124401913876	339.0	11004.918660287081	552.0	16732.401913875598	709.0	11150.172248803829
574	hei10++	5.12.19	16	1	6.0	41.9089	late	y	1.0	793	793	True	y	2	5612.459330143541	4600994.545454546	1	252.6023	0.1659086239515634	64.0	18429.258373205743	459.0	18311.301435406698
575	hei10++	5.12.19	16	1	9.0	75.2006	late	y	1.0	1434	1434	True	y	2	4194.9019138755975	6219182.861244019	4	297.89689999999996	0.2524383436014272	650.0	15115.129186602871	1163.0	13997.248803827752
576	hei10++	5.12.19	16	1	9.0	59.2966	late	y	1.0	1109	1109	True	y	1	4172.712918660287	4807353.4449760765	2	297.89689999999996	0.1990507454088982	800.0	21514.33014354067
577	hei10++	5.12.19	16	1	9.0	66.4562	late	y	1.0	1305	1304	True	y	3	4246.471291866028	5713974.47368421	3	297.89689999999996	0.22308456382057015	18.0	10624.913875598086	733.0	14852.535885167465	1104.0	10372.55023923445
578	hei10++	5.12.19	16	1	9.0	48.9221	late	y	1.0	907	905	True	y	1	4305.11961722488	3993620.980861244	1	297.89689999999996	0.16422493822527193	821.0	14219.047846889953
579	hei10++	5.12.19	16	1	9.0	48.0214	late	y	1.0	942	942	True	y	1	4323.0382775119615	4209256.588516747	0	297.89689999999996	0.1612014089438326	417.0	16835.880382775118
580	hei10++	5.12.19	16	1	12.0	47.9668	late	y	1.0	948	948	True	y	2	4965.468899521531	4966220.349282296	4	202.10580000000002	0.2373350987453106	114.0	19499.18181818182	518.0	15845.181818181818
581	hei10++	5.12.19	16	1	12.0	40.4216	late	y	1.0	806	806	True	y	1	5050.753588516746	4290317.899521532	2	202.10580000000002	0.20000217707755044	520.0	22360.344497607657
582	hei10++	5.12.19	16	1	12.0	32.221	late	y	1.0	649	649	True	y	1	4914.813397129186	3343114.062200957	0	202.10580000000002	0.15942639944029313	268.0	17362.62200956938
583	hei10++	5.12.19	16	1	12.0	34.3446	late	y	1.0	634	634	True	y	2	4858.739234449761	3200774.023923445	1	202.10580000000002	0.16993376736343044	255.0	10848.464114832535	496.0	12421.933014354066
584	hei10++	5.12.19	16	1	12.0	47.1518	late	y	1.0	885	885	True	y	2	4823.531100478469	4453756.636363637	3	202.10580000000002	0.2333025573734153	127.0	17812.956937799045	664.0	12071.966507177034
585	hei10++	5.12.19	16	1	13.0	57.258	late	y	1.0	1060	1059	True	y	2	5728.090909090909	6282773.85645933	4	237.4187	0.2411688717021869	724.0	20893.42105263158	1011.0	14193.870813397129
586	hei10++	5.12.19	16	1	13.0	39.1065	late	y	1.0	743	743	True	y	2	5646.090909090909	4450777.004784689	0	237.4187	0.1647153320273424	248.0	25720.02870813397	661.0	16591.33971291866
587	hei10++	5.12.19	16	1	13.0	45.9511	late	y	1.0	876	876	True	y	2	5757.306220095694	5370807.7272727275	2	237.4187	0.1935445691514611	59.0	20293.52153110048	697.0	20761.244019138758
588	hei10++	5.12.19	16	1	13.0	55.8376	late	y	1.0	1092	1092	True	y	2	5611.600478468899	6452567.535885167	3	237.4187	0.23518619215756806	358.0	24238.727272727272	857.0	17674.22009569378
589	hei10++	5.12.19	16	1	13.0	39.2655	late	y	1.0	746	746	True	y	2	5902.05980861244	4615576.57416268	1	237.4187	0.16538503496144155	194.0	12818.334928229666	443.0	20604.497607655503
590	hei10++	5.12.19	16	1	14.0	50.1697	mid	y		944	944	False	y	8	4192.55980861244	4064316.1052631577	1	328.245	0.15284223674389555	205.0	5533.421052631579	365.0	5560.196172248804	420.0	7347.8564593301435	711.0	5847.0526315789475	798.0	5898.650717703349	831.0	6396.803827751196	866.0	5851.148325358851	914.0	5881.660287081339
591	hei10++	5.12.19	16	1	14.0	48.4033	mid	y		936	935	False	y	8	4208.066985645933	4048492.028708134	0	328.245	0.14746089049338146	14.0	5925.626794258374	55.0	5841.531100478469	203.0	7350.99043062201	357.0	6063.019138755981	506.0	7461.875598086124	548.0	5856.937799043062	580.0	5660.684210526316	672.0	6403.655502392345
592	hei10++	5.12.19	16	1	14.0	82.3202	mid	y		1494	1492	False	y	12	4495.095693779904	6835966.411483254	4	328.245	0.2507888924431446	10.0	7129.468899521531	66.0	6700.153110047847	194.0	7921.655502392345	398.0	8280.535885167465	461.0	6228.708133971292	489.0	6240.2344497607655	556.0	6688.43062200957	610.0	6078.808612440192	854.0	6420.444976076555	973.0	7816.928229665072	1291.0	6248.7511961722485	1361.0	6247.488038277512
593	hei10++	5.12.19	16	1	14.0	68.4949	mid	y		1324	1323	False	y	10	4367.641148325359	5902703.502392345	2	328.245	0.20867004828710262	117.0	6321.373205741626	152.0	6270.617224880383	178.0	8397.703349282297	311.0	6167.004784688996	441.0	8128.6746411483255	887.0	6176.454545454545	1075.0	6656.339712918661	1160.0	6514.062200956938	1234.0	6877.306220095694	1260.0	6066.827751196172
594	hei10++	5.12.19	16	1	14.0	78.8569	mid	y		1502	1502	False	y	9	4270.820574162679	6608608.263157895	3	328.245	0.24023793203247573	2.0	6344.851674641149	149.0	6426.511961722488	280.0	7597.822966507177	780.0	8522.004784688996	869.0	6072.334928229665	962.0	6061.933014354067	991.0	6923.555023923445	1220.0	8421.607655502392	1361.0	6386.626794258374
595	Col-0	5.12.19	11	2	1.0	44.0297	late	y	1.0	890	890	False	y	2	4360.736842105263	4105025.033492823	0	260.5037	0.16901756097898035	213.0	23573.047846889953	581.0	12827.047846889953
596	Col-0	5.12.19	11	2	1.0	63.6552	late	y	1.0	1293	1293	False	y	3	4290.708133971292	6020031.076555024	4	260.5037	0.24435430283715742	25.0	19075.966507177032	566.0	24370.401913875598	1099.0	20645.27751196172
597	Col-0	5.12.19	11	2	1.0	61.4214	late	y	1.0	1231	1230	False	y	3	4121.177033492822	5419588.186602871	3	260.5037	0.2357793766460899	11.0	14799.349282296651	371.0	18335.22966507177	1220.0	15346.928229665073
598	Col-0	5.12.19	11	2	1.0	44.3729	late	y	0.0	894	894	False	y	1	4074.272727272727	3823493.765550239	1	260.5037	0.17033500867741996	292.0	20640.8995215311
599	Col-0	5.12.19	11	2	1.0	47.0245	late	y	1.0	944	944	False	y	2	4402.978468899521	4311651.655502392	2	260.5037	0.18051375086035248	308.0	14920.114832535884	892.0	10894.655502392345
600	Col-0	5.12.19	11	2	2.1	40.897	late	n	0.0	805	455	False	n	1	3920.4497607655503	1847231.837320574	0	243.946	0.16764775811040147	421.0	10478.272727272728
601	Col-0	5.12.19	11	2	2.1	62.8585	late	n	0.0	1223	787	False	n	2	3837.7416267942585	3109369.1674641147	4	243.946	0.2576738294540595	468.0	8957.990430622009	756.0	6600.497607655502
602	Col-0	5.12.19	11	2	2.1	42.3384	late	y	1.0	837	836	False	n	2	3825.433014354067	3378287.822966507	2	243.946	0.17355644281931248	315.0	13948.382775119617	783.0	11793.291866028709
603	Col-0	5.12.19	11	2	2.1	56.5327	late	y	1.0	1103	1103	False	n	2	3830.3205741626793	4456097.861244018	3	243.946	0.23174268075721677	225.0	12797.167464114833	606.0	12579.961722488039
604	Col-0	5.12.19	11	2	2.1	41.3194	late	y	1.0	856	856	False	n	2	3807.6698564593303	3410029.928229665	1	243.946	0.1693792888590098	346.0	13971.349282296651	690.0	9522.177033492822
605	Col-0	5.12.19	11	2	2.2	42.165	late	y	1.0	811	810	True	y	1	3975.985645933014	3410810.387559809	2	242.7013	0.17373207312857408	458.0	16101.105263157895
606	Col-0	5.12.19	11	2	2.2	60.2388	late	y	1.0	1123	1123	True	y	5	4002.1052631578946	4837288.0382775115	4	242.7013	0.24820138993899082	221.0	9751.325358851675	452.0	10844.22966507177	615.0	12797.047846889953	736.0	16743.095693779906	1102.0	14171.77033492823
607	Col-0	5.12.19	11	2	2.2	57.59	late	y	1.0	1147	1147	True	y	2	4027.6076555023924	4863196.248803828	3	242.7013	0.23728756294259654	391.0	18884.41148325359	1030.0	11108.822966507178
608	Col-0	5.12.19	11	2	2.2	41.8912	late	y	1.0	801	799	True	y	1	3969.1722488038276	3289971.181818182	1	242.7013	0.17260393743255598	280.0	15053.215311004784
609	Col-0	5.12.19	11	2	2.2	40.8163	late	y	1.0	799	799	True	y	2	4003.177033492823	3462854.1196172247	0	242.7013	0.16817503655728255	45.0	12062.468899521531	484.0	22702.08133971292
610	Col-0	5.12.19	11	2	3.1	53.037	late	y	1.0	1018	1018	True	y	3	5217.906698564593	5574054.358851675	4	217.8381	0.2434698062460148	95.0	16163.033492822966	413.0	20794.741626794257	831.0	19542.052631578947
611	Col-0	5.12.19	11	2	3.1	37.0511	late	y	1.0	721	721	True	y	1	5334.617224880383	3986700.138755981	1	217.8381	0.17008549009562607	236.0	23910.913875598086
612	Col-0	5.12.19	11	2	3.1	42.892	late	y	1.0	832	832	True	y	1	5263.014354066985	4475134.066985646	2	217.8381	0.1968985223429694	453.0	19120.607655502394
613	Col-0	5.12.19	11	2	3.1	35.9889	late	y	1.0	705	704	True	y	1	5259.612440191388	3758694.162679426	0	217.8381	0.1652093917455211	476.0	12648.009569377991
614	Col-0	5.12.19	11	2	3.1	48.8691	late	y	1.0	932	932	True	y	2	5222.851674641148	5044419.478468899	3	217.8381	0.22433678956986866	53.0	11932.98086124402	771.0	15786.918660287081
615	Col-0	5.12.19	11	2	3.2	43.0712	late	y	1.0	842	842	False	y	1	4932.3564593301435	4333870.406698565	1	227.0782	0.18967562716280117	279.0	21170.88995215311
616	Col-0	5.12.19	11	2	3.2	47.2826	late	y	1.0	959	959	False	y	2	4916.971291866029	4876551.822966507	2	227.0782	0.20822166108415516	149.0	12090.354066985647	867.0	18186.856459330145
617	Col-0	5.12.19	11	2	3.2	47.9044	late	y	0.0	908	908	False	y	3	4886.511961722488	4685855.339712919	3	227.0782	0.21095992481885095	142.0	12952.976076555024	516.0	18555.68899521531	660.0	14871.77990430622
618	Col-0	5.12.19	11	2	3.2	52.2498	late	y	1.0	1014	1014	False	y	2	4912.315789473685	5220910.4449760765	4	227.0782	0.23009606382294734	138.0	16342.186602870814	471.0	19687.866028708133
619	Col-0	5.12.19	11	2	3.2	36.5702	late	y	1.0	697	697	False	y	1	4956.918660287081	3589190.358851675	0	227.0782	0.16104672311124538	275.0	20368.401913875598
620	Col-0	5.12.19	11	2	4.0	42.2969	late	y	1.0	855	855	False	n	2	5436.2488038277515	4816908.90430622	0	240.4198	0.17592935357237632	386.0	16804.043062200955	625.0	11745.35885167464
621	Col-0	5.12.19	11	2	4.0	44.0173	late	y	1.0	883	883	False	n	3	5530.444976076555	5142675.114832535	1	240.4198	0.18308517018980966	146.0	13254.387559808612	303.0	18102.531100478467	702.0	21412.177033492822
622	Col-0	5.12.19	11	2	4.0	58.1916	late	y	1.0	1167	1167	False	n	1	5540.459330143541	6751259.282296651	4	240.4198	0.24204162885086836	759.0	28121.41148325359
623	Col-0	5.12.19	11	2	4.0	50.1569	late	n	0.0	1012	839	False	n	2	5614.736842105263	4926938.684210526	3	240.4198	0.20862216839045702	261.0	16379.186602870814	435.0	23350.215311004784
624	Col-0	5.12.19	11	2	4.0	45.7571	late	n	0.0	914	592	False	n	2	5495.61004784689	3438758.775119617	2	240.4198	0.19032167899648864	56.0	18537.665071770334	435.0	14871.248803827752
625	Col-0	5.12.19	11	2	5.0	48.6204	late	y	1.0	955	955	False	n	1	6239.22966507177	6142690.349282296	2	240.7823	0.2019268027591729	503.0	20106.07177033493
626	Col-0	5.12.19	11	2	5.0	51.3143	late	y	1.0	1027	1027	False	n	2	6290.77033492823	6639888.746411484	3	240.7823	0.21311491750016512	254.0	17073.93301435407	956.0	12329.904306220096
627	Col-0	5.12.19	11	2	5.0	63.3372	late	n	0.0	1219	368	False	n	1	6033.478468899521	2314976.674641148	4	240.7823	0.2630475745102526	51.0	18336.21052631579
628	Col-0	5.12.19	11	2	5.0	37.077	late	y	1.0	699	699	False	n	1	6304.928229665072	4590262.014354067	0	240.7823	0.1539855711985474	448.0	22043.148325358852
629	Col-0	5.12.19	11	2	5.0	40.4334	late	y	1.0	839	839	False	n	2	6141.354066985646	5288553.09569378	1	240.7823	0.167925134031862	57.0	14241.511961722488	502.0	19202.77990430622
630	Col-0	5.12.19	11	2	6.0	69.8151	late	y	1.0	1396	1396	True	y	3	6464.377990430622	9448539.799043063	4	262.6159	0.2658449088573845	487.0	17395.17224880383	677.0	22110.885167464116	1196.0	25953.765550239234
631	Col-0	5.12.19	11	2	6.0	41.4841	late	y	1.0	839	839	True	y	2	6164.473684210527	5441190.167464115	0	262.6159	0.15796492139280216	149.0	22323.71770334928	802.0	18512.92822966507
632	Col-0	5.12.19	11	2	6.0	44.7789	late	y	1.0	900	899	True	y	2	6150.698564593302	5746102.928229665	1	262.6159	0.17051100104753747	287.0	21116.373205741627	768.0	17431.66028708134
633	Col-0	5.12.19	11	2	6.0	48.419	late	y	1.0	957	956	True	y	2	6449.593301435407	6409140.100478469	2	262.6159	0.1843719287369881	297.0	25924.095693779906	735.0	19491.27751196172
634	Col-0	5.12.19	11	2	6.0	58.1188	late	y	1.0	1167	1167	True	y	2	6428.076555023923	7813308.7894736845	3	262.6159	0.2213072399652877	294.0	23528.416267942583	754.0	24968.583732057417
635	Col-0	5.12.19	11	2	7.0	50.1765	late	y	1.0	931	931	True	y	3	6313.44976076555	6110334.703349282	3	238.09609999999998	0.21074053711925564	204.0	16475.24880382775	549.0	12535.77033492823	809.0	16075.64114832536
636	Col-0	5.12.19	11	2	7.0	47.9978	late	y	1.0	935	935	True	y	2	5970.521531100479	5812544.746411484	2	238.09609999999998	0.20159003024409053	155.0	19547.66028708134	691.0	15011.43062200957
637	Col-0	5.12.19	11	2	7.0	38.7502	late	y	1.0	706	706	True	y	1	6313.014354066986	4618863.602870814	0	238.09609999999998	0.16275025084409195	378.0	22502.334928229666
638	Col-0	5.12.19	11	2	7.0	53.4759	late	y	1.0	1021	1020	True	y	2	5960.117224880383	6336744.550239234	4	238.09609999999998	0.22459796695535966	39.0	14725.684210526315	516.0	14069.272727272728
639	Col-0	5.12.19	11	2	7.0	47.6957	late	y	1.0	926	926	True	y	3	5828.966507177034	5652460.66985646	1	238.09609999999998	0.2003212148372023	117.0	14990.306220095694	568.0	18043.626794258373	901.0	13098.373205741627
640	Col-0	5.12.19	11	2	8.0	44.864	late	y	1.0	920	919	False	n	1	5067.167464114833	4802499.488038277	0	291.2674	0.1540302828260217	122.0	14276.401913875598
641	Col-0	5.12.19	11	2	8.0	58.0922	late	y	1.0	1170	1170	False	n	3	4838.464114832536	6009679.507177033	2	291.2674	0.19944628200752984	322.0	15792.583732057416	421.0	14541.425837320574	894.0	20928.023923444976
642	Col-0	5.12.19	11	2	8.0	66.789	late	y	0.0	1371	1371	False	n	4	4850.913875598086	7018944.449760765	3	291.2674	0.22930475569871533	259.0	12188.717703349283	416.0	19837.55980861244	964.0	13363.421052631578	1318.0	12581.33014354067
643	Col-0	5.12.19	11	2	8.0	48.2878	late	y	0.0	993	991	False	n	2	5099.521531100479	5381221.837320574	1	291.2674	0.1657851170436513	306.0	18091.464114832535	795.0	12531.712918660287
644	Col-0	5.12.19	11	2	8.0	73.2344	late	n	0.0	1461	241	False	n	7	5046.100478468899	1211100.9952153112	4	291.2674	0.25143356242408177	36.0	7000.598086124402	66.0	6050.263157894737	76.0	6670.153110047847	85.0	6243.535885167464	158.0	6035.875598086124	206.0	6439.287081339713	230.0	6631.813397129186
645	Col-0	5.12.19	11	2	9.0	40.6914	late/mid	y	0.0	811	811	False	y	2	7909.2488038277515	6683232.598086124	2	212.55110000000002	0.19144290478854262	326.0	15941.21052631579	749.0	26426.698564593302
646	Col-0	5.12.19	11	2	9.0	48.2033	late/mid	y	1.0	994	994	False	y	3	8117.49043062201	8312309.143540669	3	212.55110000000002	0.22678452381568476	40.0	15179.574162679426	589.0	18710.784688995216	982.0	18258.727272727272
647	Col-0	5.12.19	11	2	9.0	34.9239	late/mid	y	0.0	707	707	False	y	2	7973.7511961722485	5786855.114832535	0	212.55110000000002	0.1643082534035345	366.0	16106.90909090909	663.0	20965.344497607657
648	Col-0	5.12.19	11	2	9.0	36.2862	late/mid	y	0.0	720	720	False	y	3	7637.811004784689	5742677.205741627	1	212.55110000000002	0.17071753568906486	104.0	14564.421052631578	142.0	13740.54066985646	644.0	19272.62200956938
649	Col-0	5.12.19	11	2	9.0	52.4463	late/mid	y	0.0	1036	1036	False	y	3	8068.772727272727	8654412.248803828	4	212.55110000000002	0.2467467823031732	212.0	16886.636363636364	434.0	13203.617224880383	788.0	18772.119617224882
650	Col-0	5.12.19	11	2	10.0	35.7964	late	n	0.0	707	301	False	n	1	5101.971291866029	1593868.708133971	1	196.0253	0.18261112213576514	104.0	16258.971291866028
651	Col-0	5.12.19	11	2	10.0	43.6528	late	y	1.0	821	821	False	n	2	5187.349282296651	4394473.196172249	4	196.0253	0.22268962220692942	233.0	14957.803827751197	782.0	12094.483253588516
652	Col-0	5.12.19	11	2	10.0	40.5942	late	y	1.0	750	750	False	n	1	5376.23923444976	4157590.200956938	3	196.0253	0.20708653423818255	302.0	20288.535885167465
653	Col-0	5.12.19	11	2	10.0	35.7771	late	y	1.0	678	678	False	n	2	5097.095693779905	3617892.674641148	0	196.0253	0.18251266545695888	104.0	17292.401913875598	581.0	11138.507177033493
654	Col-0	5.12.19	11	2	10.0	40.2048	late	y	1.0	710	662	False	n	2	4970.267942583732	3420292.038277512	2	196.0253	0.20510005596216407	49.0	14477.277511961722	567.0	10265.483253588516
655	Col-0	5.12.19	11	2	11.0	48.1198	late	y	1.0	1010	1010	False	n	3	7358.318181818182	7787077.842105263	1	288.69559999999996	0.1666800602433844	54.0	16073.473684210527	416.0	22201.497607655503	975.0	20233.32057416268
656	Col-0	5.12.19	11	2	11.0	44.3988	late	y	1.0	932	932	False	n	2	7608.002392344497	7442850.6794258375	0	288.69559999999996	0.15379105188994915	59.0	18511.894736842107	533.0	23436.344497607657
657	Col-0	5.12.19	11	2	11.0	61.4288	late	n	0.0	1311	448	False	n	1	7222.492822966507	3416117.947368421	3	288.69559999999996	0.2127805203820218	54.0	23796.885167464116
658	Col-0	5.12.19	11	2	11.0	75.6265	late	n	0.0	1556	1329	False	n	2	7189.784688995215	9872428.009569379	4	288.69559999999996	0.26195930939023665	485.0	22509.57894736842	996.0	17502.306220095692
659	Col-0	5.12.19	11	2	11.0	59.1217	late	y	1.0	1191	1191	False	n	5	7571.291866028708	9361333.77033493	2	288.69559999999996	0.20478905809440812	57.0	19889.23923444976	108.0	13635.904306220096	660.0	13018.033492822966	676.0	14714.22966507177	951.0	17318.416267942583
660	Col-0	5.12.19	11	2	12.0	56.2061	mid/late	y		1089	1089	False	n	6	6921.100478468899	7864181.416267943	3	263.3897	0.21339520869646764	19.0	11515.502392344497	447.0	11775.784688995216	543.0	16775.784688995216	666.0	16299.712918660287	856.0	12078.296650717703	986.0	11402.052631578947
661	Col-0	5.12.19	11	2	12.0	47.5797	mid/late	y		968	968	False	n	6	6475.404306220095	6426338.311004785	1	263.3897	0.1806437381568072	31.0	12321.617224880383	76.0	10544.842105263158	480.0	15765.014354066985	604.0	10361.014354066985	711.0	10409.320574162679	751.0	10353.387559808612
662	Col-0	5.12.19	11	2	12.0	49.8719	mid/late	y		1032	1032	False	n	3	6175.997607655503	6696321.775119618	2	263.3897	0.18934643230164275	32.0	16129.0	172.0	17163.88995215311	1024.0	14210.679425837321
663	Col-0	5.12.19	11	2	12.0	65.7642	mid/late	n		1295	520	False	n	4	6756.346889952153	3670057.9377990435	4	263.3897	0.24968402333120848	167.0	12887.435406698565	196.0	11025.693779904306	245.0	12816.043062200957	419.0	13949.35885167464
664	Col-0	5.12.19	11	2	12.0	43.9678	mid/late	y		862	862	False	n	4	6442.35885167464	5785905.90430622	0	263.3897	0.1669305975138739	29.0	13465.88038277512	298.0	10622.923444976077	427.0	13781.531100478469	692.0	12042.602870813396
665	Col-0	5.12.19	11	2	14.0	45.9727	mid/late	n		924	924	False	n	5	5284.93062200957	5156187.765550239	1	264.9023	0.1735458695526615	68.0	12418.21052631579	245.0	13325.344497607655	268.0	11043.334928229666	748.0	16086.64114832536	831.0	15976.468899521531
666	Col-0	5.12.19	11	2	14.0	41.0564	mid/late	n		812	812	False	n	4	5213.555023923445	4530024.822966507	0	264.9023	0.1549869517931705	103.0	12221.784688995216	466.0	14748.990430622009	598.0	10355.473684210527	807.0	13693.708133971291
667	Col-0	5.12.19	11	2	14.0	65.4948	mid/late	n		1270	1247	False	n	9	5130.540669856459	6833734.76076555	4	264.9023	0.24724134143040657	45.0	14374.717703349283	204.0	13825.296650717703	285.0	12585.947368421053	296.0	10730.832535885167	556.0	10690.277511961722	752.0	10253.133971291865	849.0	15117.775119617225	1076.0	10943.272727272728	1236.0	10856.813397129186
668	Col-0	5.12.19	11	2	14.0	61.1244	mid/late	y		1258	1257	False	n	6	5042.555023923445	6753695.435406698	3	264.9023	0.23074318343026842	38.0	11260.803827751197	408.0	14811.813397129186	679.0	13298.464114832535	814.0	13280.1004784689	1039.0	17076.425837320574	1126.0	10574.574162679426
669	Col-0	5.12.19	11	2	14.0	51.254	mid/late	n		993	399	False	n	3	5204.746411483254	2225285.5885167466	2	264.9023	0.1934826537934929	177.0	14389.114832535884	192.0	14021.693779904306	269.0	10901.966507177034
670	Col-0	5.12.19	11	2	15.0	57.2887	early	n		1159	595	False	n	8	9678.33014354067	5909471.894736842	3	258.7514	0.221404405927852	197.0	14801.846889952154	227.0	14838.636363636364	246.0	19064.435406698565	376.0	16704.143540669855	435.0	15768.937799043062	484.0	14001.727272727272	503.0	16210.885167464116	561.0	15488.727272727272
671	Col-0	5.12.19	11	2	15.0	48.397	early	y		1006	1006	False	n	4	8444.349282296651	8762698.736842107	1	258.7514	0.1870405338869664	184.0	15118.818181818182	230.0	21826.019138755983	288.0	14573.248803827752	473.0	17933.564593301435
672	Col-0	5.12.19	11	2	15.0	42.5867	early	y		878	878	False	n	10	8378.643540669857	7568441.7272727275	0	258.7514	0.16458538968291572	94.0	13351.526315789473	146.0	15989.387559808612	200.0	12472.98086124402	232.0	13737.521531100478	493.0	11733.349282296651	613.0	16145.722488038278	657.0	14303.028708133972	701.0	14892.444976076555	731.0	14005.483253588516	836.0	12475.56937799043
673	Col-0	5.12.19	11	2	15.0	59.2689	early	y		1213	1213	False	n	15	9256.521531100478	11601379.373205744	4	258.7514	0.2290573113807307	24.0	14846.564593301435	59.0	13750.483253588516	143.0	15254.526315789473	155.0	13222.22009569378	283.0	15396.124401913876	295.0	15845.856459330143	374.0	16793.856459330145	469.0	13165.368421052632	536.0	12729.64114832536	560.0	13793.693779904306	805.0	15233.559808612441	901.0	13413.148325358852	937.0	13609.081339712919	992.0	16359.014354066985	1010.0	13642.401913875598
674	Col-0	5.12.19	11	2	15.0	51.2101	early	n		1071	191	False	n	4	10364.196172248803	2013529.3971291867	2	258.7514	0.19791235912153518	43.0	15957.248803827752	100.0	14122.531100478469	136.0	13272.33971291866	169.0	13688.665071770334
675	Col-0	5.12.19	11	2	16.0	41.3827	early	y		812	812	False	n	6	10408.444976076555	8520488.89952153	0	244.7438	0.16908579502320387	216.0	20630.177033492822	325.0	16789.105263157893	388.0	15014.244019138756	576.0	16324.555023923445	702.0	15376.334928229666	773.0	16604.72248803828
676	Col-0	5.12.19	11	2	16.0	63.1875	early	y		1335	1335	False	n	7	9410.88038277512	13078690.684210526	4	244.7438	0.25817814383857735	4.0	17751.468899521533	120.0	18446.980861244017	130.0	20148.995215311006	290.0	16431.612440191388	488.0	16483.794258373207	578.0	20503.315789473683	1152.0	25128.607655502394
677	Col-0	5.12.19	11	2	16.0	43.3752	early	y		896	896	False	n	3	10183.299043062201	9364909.368421052	1	244.7438	0.17722696141843022	11.0	19277.894736842107	337.0	24971.143540669855	349.0	16433.76076555024
678	Col-0	5.12.19	11	2	16.0	51.2489	early	n		1055	301	False	n	3	10359.937799043062	3269974.258373206	3	244.7438	0.20939815431483863	181.0	17259.08133971292	200.0	16688.794258373207	272.0	16884.492822966506
679	Col-0	5.12.19	11	2	16.0	45.5495	early	n		946	666	False	n	6	9212.313397129186	6401905.80861244	2	244.7438	0.18611094540495002	55.0	19812.492822966506	265.0	13767.282296650717	436.0	16684.36842105263	447.0	15668.612440191388	499.0	13934.196172248803	621.0	18895.612440191388
680	hei10++	2.12.19	11	1	1.0	41.5998	late	y	1.0	806	806	True	y	2	7042.906698564593	5891581.894736842	0	251.017	0.16572503057561838	248.0	16515.593301435405	564.0	24596.492822966506
681	hei10++	2.12.19	11	1	1.0	43.2342	late	y	1.0	835	835	True	y	2	7389.7655502392345	6425912.90430622	1	251.017	0.17223614336877582	51.0	22023.363636363636	635.0	21561.301435406698
682	hei10++	2.12.19	11	1	1.0	47.2385	late	y	1.0	910	910	True	y	2	7499.631578947368	7070804.454545455	2	251.017	0.18818844938789006	382.0	20951.325358851675	838.0	14513.751196172248
683	hei10++	2.12.19	11	1	1.0	58.3153	late	y	1.0	1155	1155	True	y	3	7329.028708133971	8825257.18660287	3	251.017	0.2323161379508161	39.0	23811.784688995216	505.0	17925.62200956938	1060.0	19460.62200956938
684	hei10++	2.12.19	11	1	1.0	60.6292	late	y	1.0	1211	1211	True	y	3	7198.172248803828	9035289.430622011	4	251.017	0.24153423871689964	326.0	21332.095693779906	693.0	19144.08133971292	1187.0	18636.430622009568
685	hei10++	2.12.19	11	1	2.0	64.3869	late	y	1.0	1271	1271	False	n	3	6184.588516746411	8271844.301435407	4	232.8112	0.27656272550461486	158.0	18740.45933014354	507.0	16846.52153110048	894.0	23764.301435406698
686	hei10++	2.12.19	11	1	2.0	50.0151	late	n	0.0	974	229	False	n	1	6740.368421052632	1654035.248803828	3	232.8112	0.21483115932566815	156.0	21173.28229665072
687	hei10++	2.12.19	11	1	2.0	37.9643	late	y	0.0	730	730	False	n	3	6435.93062200957	4919380.516746411	0	232.8112	0.16306904478822323	9.0	15337.13875598086	249.0	18165.636363636364	470.0	22039.65071770335
688	hei10++	2.12.19	11	1	2.0	40.9677	late	y	1.0	803	803	False	n	2	6234.574162679426	5173473.344497608	2	232.8112	0.1759696268908025	134.0	20712.502392344497	764.0	15556.712918660287
689	hei10++	2.12.19	11	1	2.0	39.4772	late	y	1.0	786	786	False	n	1	6553.342105263158	5277783.28229665	1	232.8112	0.16956744349069117	33.0	23296.913875598086
690	hei10++	2.12.19	11	1	3.0	45.8223	late	y	1.0	906	905	False	y	2	4367.813397129186	4074264.7703349283	0	284.5853	0.16101428991588812	179.0	10111.856459330143	433.0	12420.234449760766
691	hei10++	2.12.19	11	1	3.0	46.7756	late	y	0.0	929	928	False	y	3	4349.289473684211	4249554.9760765545	1	284.5853	0.16436407642980855	64.0	12815.961722488039	506.0	9613.588516746411	849.0	9338.1004784689
692	hei10++	2.12.19	11	1	3.0	66.1428	late	y	1.0	1314	1314	False	y	2	4361.8253588516745	5914714.856459331	3	284.5853	0.23241818885234056	448.0	11881.31100478469	1128.0	10352.0
693	hei10++	2.12.19	11	1	3.0	55.8115	late	y	0.0	1102	1102	False	y	3	4385.964114832535	5005932.6794258375	2	284.5853	0.1961151893650164	159.0	10169.76076555024	653.0	12086.014354066985	1079.0	10435.645933014353
694	hei10++	2.12.19	11	1	3.0	70.0331	late	y	0.0	1375	1374	False	y	2	4331.971291866029	6145552.033492823	4	284.5853	0.24608825543694632	248.0	11272.741626794259	847.0	11182.09090909091
695	hei10++	2.12.19	11	1	4.0	55.7729	late	n	0.0	1123	815	False	n	3	7589.066985645933	6354965.8660287075	4	229.9241	0.24257091796814687	179.0	17644.358851674642	485.0	13882.31100478469	761.0	12121.31100478469
696	hei10++	2.12.19	11	1	4.0	46.661	late	y	0.0	910	910	False	n	2	7479.389952153109	7108812.607655503	2	229.9241	0.20294088353504483	524.0	14727.248803827752	549.0	21474.775119617225
697	hei10++	2.12.19	11	1	4.0	55.586	late	y	1.0	1076	1076	False	n	3	7318.016746411484	8215544.071770335	3	229.9241	0.24175804102310283	53.0	13713.009569377991	437.0	18271.851674641148	842.0	21304.483253588518
698	hei10++	2.12.19	11	1	4.0	33.7579	late	y	1.0	658	658	False	n	2	7497.444976076555	5130040.133971292	0	229.9241	0.14682192949760375	59.0	15977.971291866028	401.0	20825.430622009568
699	hei10++	2.12.19	11	1	4.0	38.1463	late	y	1.0	782	782	False	n	2	7507.287081339713	6097970.248803828	1	229.9241	0.16590822797610166	31.0	17961.727272727272	477.0	21710.401913875598
700	hei10++	2.12.19	11	1	7.0	85.8847	late	n	0.0	1666	1120	False	n	2	6010.377990430621	7016253.37799043	3	367.23539999999997	0.23386824908491938	338.0	19225.124401913876	1114.0	14575.68899521531
701	hei10++	2.12.19	11	1	7.0	61.5361	late	n	0.0	1219	254	False	n	1	6510.011961722488	1704716.0191387562	1	367.23539999999997	0.16756581745659596	32.0	17344.272727272728
702	hei10++	2.12.19	11	1	7.0	51.2046	late	y	1.0	1022	1021	False	n	2	6342.425837320574	6834012.8516746415	0	367.23539999999997	0.13943263639616443	237.0	24128.33971291866	846.0	23346.741626794257
703	hei10++	2.12.19	11	1	7.0	78.6619	late	n	0.0	1556	1170	False	n	3	6300.533492822966	7603360.229665072	2	367.23539999999997	0.21420021054615107	160.0	20629.22009569378	826.0	14272.248803827752	1118.0	13165.263157894737
704	hei10++	2.12.19	11	1	7.0	89.9481	late	y	1.0	1783	1779	False	n	2	6335.22966507177	11604719.631578946	4	367.23539999999997	0.2449330865161692	565.0	16420.808612440193	1211.0	21272.51196172249
705	hei10++	2.12.19	11	1	8.0	36.4098	late	y	1.0	693	692	True	y	2	13047.744019138756	9103884.392344497	1	241.67889999999997	0.15065361518941042	332.0	19696.545454545456	670.0	17315.473684210527
706	hei10++	2.12.19	11	1	8.0	56.5178	late	y	1.0	1121	1121	True	y	3	12996.674641148325	14643462.071770335	3	241.67889999999997	0.23385492072332342	5.0	17572.655502392343	618.0	19898.344497607657	1059.0	18202.24880382775
707	hei10++	2.12.19	11	1	8.0	51.3445	late	y	1.0	992	992	True	y	3	12981.31100478469	12988026.684210526	2	241.67889999999997	0.21244924567266735	7.0	20902.06698564593	457.0	18405.143540669855	937.0	17272.22009569378
708	hei10++	2.12.19	11	1	8.0	61.3514	late	y	1.0	1188	1188	True	y	3	12801.131578947368	15413097.971291866	4	241.67889999999997	0.2538550117531982	68.0	20726.086124401914	732.0	17832.555023923444	1091.0	17630.77033492823
709	hei10++	2.12.19	11	1	8.0	36.0554	late	y	1.0	666	666	True	y	1	12878.241626794257	8667585.42583732	0	241.67889999999997	0.14918720666140073	399.0	24253.263157894737
710	hei10++	2.12.19	11	1	9.0	36.138	late	y	1.0	691	691	False	y	1	4562.607655502392	3247909.4258373203	0	230.52519999999998	0.1567637724639215	435.0	12417.057416267942
711	hei10++	2.12.19	11	1	9.0	56.6807	late	y	0.0	1108	1108	False	y	9	4792.667464114833	5388449.464114833	4	230.52519999999998	0.2458763727349548	2.0	7794.665071770335	76.0	6234.133971291866	165.0	7443.88038277512	198.0	7614.22966507177	592.0	6332.612440191388	626.0	6653.162679425837	665.0	6337.086124401914	769.0	6984.244019138756	997.0	6657.612440191388
712	hei10++	2.12.19	11	1	9.0	48.5607	late	y	1.0	932	932	False	y	2	4642.545454545455	4390798.052631579	2	230.52519999999998	0.2106524579525362	224.0	9455.736842105263	672.0	10485.727272727272
713	hei10++	2.12.19	11	1	9.0	50.7255	late	y	1.0	1008	1008	False	y	2	4633.090909090909	4790799.397129186	3	230.52519999999998	0.22004318833689332	334.0	13364.483253588516	983.0	8210.377990430621
714	hei10++	2.12.19	11	1	9.0	38.4203	late	y	1.0	739	739	False	y	2	4778.593301435407	3597031.028708134	1	230.52519999999998	0.16666420851169417	363.0	10478.976076555024	689.0	7445.2344497607655
715	hei10++	2.12.19	11	1	10.0	63.0626	late	n	0.0	1216	1216	False	n	2	7173.566985645933	8972946.296650719	4	264.4131	0.2385002861053405	202.0	20358.416267942583	738.0	24170.473684210527
716	hei10++	2.12.19	11	1	10.0	54.8904	late	n	0.0	1040	1038	False	n	1	6764.057416267942	7233135.110047847	2	264.4131	0.20759334541291638	723.0	20227.655502392343
717	hei10++	2.12.19	11	1	10.0	42.9691	late	n	0.0	827	827	False	n	3	7134.531100478469	6142971.62200957	0	264.4131	0.162507455190382	42.0	15611.564593301435	309.0	18036.296650717704	745.0	18562.8995215311
718	hei10++	2.12.19	11	1	10.0	59.1014	late	n	0.0	1143	1143	False	n	2	7177.014354066986	8490474.746411484	3	264.4131	0.2235191826728706	27.0	16990.574162679426	590.0	24991.06698564593
719	hei10++	2.12.19	11	1	10.0	44.3896	late	y	1.0	840	840	False	n	3	7034.923444976077	6162211.449760766	1	264.4131	0.16787973061849054	88.0	12344.425837320574	293.0	15588.263157894737	752.0	18752.564593301435
720	hei10++	2.12.19	11	1	11.0	39.7328	late/mid	y	0.0	753	753	False	y	3	9065.717703349283	6977813.693779904	1	236.9696	0.1676704522436633	68.0	16185.043062200957	399.0	15027.473684210527	723.0	17626.746411483255
721	hei10++	2.12.19	11	1	11.0	54.0588	late/mid	y	0.0	1003	1003	False	y	3	8749.904306220096	9111019.545454545	3	236.9696	0.22812546419456334	43.0	16561.22009569378	448.0	14802.124401913876	848.0	22695.99043062201
722	hei10++	2.12.19	11	1	11.0	38.5587	late/mid	y	1.0	729	729	False	y	3	8835.444976076555	6602349.167464115	0	236.9696	0.16271580827245352	23.0	19092.736842105263	363.0	21119.02870813397	674.0	15752.047846889953
723	hei10++	2.12.19	11	1	11.0	57.7638	late/mid	y	0.0	1062	1062	False	y	7	9008.88995215311	9918204.990430623	4	236.9696	0.2437603810784168	34.0	16098.593301435407	273.0	19910.956937799045	419.0	17312.086124401914	490.0	19426.593301435405	865.0	15164.775119617225	978.0	16890.58851674641	1053.0	14728.894736842105
724	hei10++	2.12.19	11	1	11.0	46.8555	late/mid	y	1.0	868	868	False	y	4	8461.165071770334	7644910.057416268	2	236.9696	0.19772789421090298	121.0	22230.363636363636	448.0	21610.444976076556	570.0	14444.622009569379	833.0	18047.014354066985
725	Col-0	27.2.20	1	1	1.0	52.1435	mid	y		1015	1014	False	y	6	5810.66028708134	6099603.9760765545	3	221.55349999999999	0.2353539889913723	95.0	11091.22009569378	121.0	11571.440191387559	442.0	13484.698564593302	642.0	11286.617224880383	690.0	17057.24880382775	975.0	14440.698564593302
726	Col-0	27.2.20	1	1	1.0	33.0659	mid	y		624	624	False	y	6	5284.7799043062205	3603605.1196172247	0	221.55349999999999	0.1492456675249996	133.0	10699.334928229666	154.0	12394.473684210527	166.0	11150.822966507178	336.0	14048.397129186604	354.0	10612.832535885167	435.0	11557.440191387559
727	Col-0	27.2.20	1	1	1.0	44.8806	mid	y		867	866	False	y	5	5506.834928229666	5017313.980861245	2	221.55349999999999	0.20257229066568574	12.0	14436.334928229666	79.0	9947.856459330143	181.0	11218.631578947368	678.0	13441.90909090909	843.0	9731.014354066985
728	Col-0	27.2.20	1	1	1.0	56.1802	mid	y		1049	1049	False	y	3	5455.55980861244	6112148.631578947	4	221.55349999999999	0.2535739674615838	598.0	19066.234449760766	671.0	12209.751196172248	922.0	11850.76076555024
729	Col-0	27.2.20	1	1	1.0	35.2833	mid	y		674	674	False	y	2	5583.468899521531	3995732.483253588	1	221.55349999999999	0.15925408535635863	283.0	14732.258373205741	415.0	15648.66028708134
730	Col-0	27.2.20	1	1	4.0	34.8311		y	1.0	692	692	False	y	2	5464.308612440191	3943713.8373205746	0	225.3121	0.15459045475143146	45.0	17330.63157894737	424.0	15247.799043062201
731	Col-0	27.2.20	1	1	4.0	38.9555		y	0.0	787	787	False	y	2	5579.837320574163	4595640.062200957	1	225.3121	0.17289572996745406	252.0	16601.153110047846	761.0	16344.033492822966
732	Col-0	27.2.20	1	1	4.0	55.1456		y	1.0	1115	1115	False	y	2	5536.344497607655	6424710.909090908	4	225.3121	0.24475205725746643	73.0	20074.33014354067	762.0	19205.583732057417
733	Col-0	27.2.20	1	1	4.0	52.8324		y	1.0	1086	1086	False	y	3	5512.677033492823	6263747.703349282	3	225.3121	0.2344854093499639	41.0	14903.071770334927	524.0	20000.483253588518	898.0	14511.205741626794
734	Col-0	27.2.20	1	1	4.0	43.5475		y	1.0	894	894	False	y	2	5520.866028708135	5168958.90430622	2	225.3121	0.1932763486736842	34.0	14500.296650717703	549.0	25317.665071770334
735	Col-0	27.2.20	1	1	5.0	74.1832	mid	y		1484	1483	False	y	10	5623.11004784689	8786439.392344497	4	279.6864	0.265237065513375	78.0	9305.88995215311	189.0	10707.703349282297	324.0	12094.794258373206	415.0	9570.626794258373	474.0	13923.622009569379	536.0	12470.076555023923	888.0	12009.167464114833	1239.0	10225.913875598086	1303.0	10877.114832535884	1360.0	11633.794258373206
736	Col-0	27.2.20	1	1	5.0	63.0697	mid	y		1261	1261	False	y	10	5646.1291866028705	7545806.85645933	3	279.6864	0.22550149024049793	69.0	12386.68899521531	267.0	12829.277511961722	275.0	8982.837320574163	290.0	10943.631578947368	463.0	12587.296650717703	754.0	9348.64114832536	767.0	10757.98086124402	1055.0	9454.593301435407	1100.0	13083.80861244019	1249.0	12288.502392344497
737	Col-0	27.2.20	1	1	5.0	57.5181	mid	y		1141	1141	False	y	2	5703.454545454545	6826785.578947368	2	279.6864	0.20565211608430012	23.0	12232.875598086124	774.0	20974.66985645933
738	Col-0	27.2.20	1	1	5.0	42.3167	mid	y		864	864	False	y	2	5834.815789473684	5240868.105263158	0	279.6864	0.15130052801995378	6.0	15934.368421052632	857.0	17138.047846889953
739	Col-0	27.2.20	1	1	5.0	42.5987	mid	y		861	861	False	y	4	5902.8708133971295	5331752.177033493	1	279.6864	0.1523088001418732	205.0	9380.68899521531	225.0	14022.918660287081	566.0	12545.851674641148	622.0	11799.626794258373
740	Col-0	27.2.20	1	1	7.0	42.832	mid	y		872	872	False	y	7	4755.741626794259	4436726.086124402	2	212.3716	0.2016842176637554	51.0	9816.23923444976	280.0	8436.76076555024	308.0	9720.712918660287	384.0	8397.129186602871	466.0	12759.33014354067	757.0	9582.373205741627	851.0	8658.248803827752
741	Col-0	27.2.20	1	1	7.0	51.2863	mid	y		1050	1050	False	y	5	4952.105263157895	5420876.933014354	4	212.3716	0.24149321284013492	86.0	12527.22009569378	272.0	10245.497607655503	590.0	8593.267942583732	876.0	8582.98086124402	1028.0	9187.64114832536
742	Col-0	27.2.20	1	1	7.0	45.6319	mid	y		1087	1087	False	y	7	5008.861244019139	5730786.995215312	3	212.3716	0.21486818388146062	125.0	10608.933014354066	351.0	9574.291866028709	717.0	8977.148325358852	849.0	7736.1291866028705	908.0	8419.488038277512	958.0	9525.54066985646	1081.0	8666.851674641148
743	Col-0	27.2.20	1	1	7.0	36.7859	mid	y		757	757	False	y	6	4854.181818181818	3842951.822966507	1	212.3716	0.1732147801306766	124.0	9906.507177033493	135.0	9731.224880382775	198.0	7840.344497607655	268.0	8363.0	411.0	8135.344497607655	665.0	10042.918660287081
744	Col-0	27.2.20	1	1	7.0	35.8355	mid	y		706	706	False	y	4	4922.0	3674408.3923444976	0	212.3716	0.16873960548397246	230.0	12520.507177033493	428.0	9530.66985645933	467.0	9031.655502392345	636.0	9408.052631578947
745	Col-0	27.2.20	1	1	8.0	52.4663	mid/late	y		946	945	False	y	8	5246.885167464115	5172462.459330143	4	207.12859999999998	0.2533030204423725	15.0	9049.22009569378	68.0	8885.8995215311	137.0	11634.985645933015	228.0	8868.746411483253	296.0	9441.454545454546	609.0	11520.35885167464	653.0	12371.105263157895	790.0	13023.033492822966
746	Col-0	27.2.20	1	1	8.0	38.5248	mid/late	y		718	718	False	y	3	4761.2799043062205	3612245.4593301434	2	207.12859999999998	0.18599459466244644	133.0	9338.114832535884	501.0	14372.028708133972	704.0	10203.98086124402
747	Col-0	27.2.20	1	1	8.0	35.7341	mid/late	y		672	671	False	y	1	4877.196172248804	3487163.985645933	1	207.12859999999998	0.17252132250205912	481.0	24644.22966507177
748	Col-0	27.2.20	1	1	8.0	34.1973	mid/late	y		679	679	False	y	3	4689.617224880383	3371895.698564593	0	207.12859999999998	0.16510177734991693	149.0	14701.35885167464	437.0	11298.066985645934	544.0	11752.052631578947
749	Col-0	27.2.20	1	1	8.0	46.2061	mid/late	y		843	842	False	y	4	4849.363636363636	4370208.985645933	3	207.12859999999998	0.22307928504320507	229.0	13901.712918660287	462.0	13655.368421052632	655.0	11546.966507177034	796.0	12652.349282296651
750	Col-0	27.2.20	1	1	9.0	56.9163	mid/late	y		1122	1122	False	y	3	7603.0382775119615	8984199.411483254	4	225.8671	0.2519902190270296	364.0	24807.301435406698	780.0	19021.7990430622	926.0	14786.98086124402
751	Col-0	27.2.20	1	1	9.0	41.4905	mid/late	y		825	825	False	y	8	7609.933014354067	6526827.392344498	2	225.8671	0.1836943051909729	49.0	15922.885167464116	179.0	12109.55023923445	212.0	11416.574162679426	267.0	14325.43062200957	280.0	14331.382775119617	493.0	14627.942583732058	666.0	14070.421052631578	743.0	12854.09090909091
752	Col-0	27.2.20	1	1	9.0	39.5907	mid/late	y		798	798	False	y	3	7561.677033492822	6277112.0239234455	1	225.8671	0.17528316430325622	76.0	18677.12918660287	291.0	17632.93301435407	792.0	12203.258373205741
753	Col-0	27.2.20	1	1	9.0	38.6885	mid/late	y		794	794	False	y	5	7469.9617224880385	6246406.296650718	0	225.8671	0.17128877999496164	44.0	17441.17224880383	106.0	15388.071770334927	387.0	14877.11004784689	614.0	14822.693779904306	715.0	19998.535885167465
754	Col-0	27.2.20	1	1	9.0	49.1811	mid/late	y		965	965	False	y	5	7501.306220095694	7615201.516746411	3	225.8671	0.21774353148377962	105.0	14450.148325358852	197.0	13651.488038277512	591.0	22084.693779904308	621.0	16642.765550239234	734.0	17519.143540669855
755	Col-0	27.2.20	1	1	12.0	46.3632	late	y	1.0	925	925	True	y	1	3610.282296650718	3445895.736842105	1	247.27829999999997	0.18749400978573535	525.0	18586.55023923445
756	Col-0	27.2.20	1	1	12.0	36.7704	late	y	1.0	742	742	True	y	3	3641.6315789473683	2849385.2679425837	0	247.27829999999997	0.14870047230185587	170.0	10830.593301435407	429.0	11601.990430622009	722.0	8882.674641148325
757	Col-0	27.2.20	1	1	12.0	49.6185	late	y	1.0	988	988	True	y	3	3576.8540669856457	3696273.976076555	2	247.27829999999997	0.20065852927652772	223.0	10334.578947368422	528.0	9977.196172248803	777.0	11776.77033492823
758	Col-0	27.2.20	1	1	12.0	55.0126	late	y	1.0	1130	1130	True	y	4	3580.7009569377988	4241673.497607656	3	247.27829999999997	0.22247241266217055	43.0	10986.454545454546	564.0	11867.650717703349	742.0	10117.248803827752	1040.0	8375.038277511961
759	Col-0	27.2.20	1	1	12.0	59.5136	late	y	1.0	1195	1193	True	y	2	3612.1483253588517	4541328.277511962	4	247.27829999999997	0.2406745759737106	120.0	11884.215311004784	644.0	20531.00956937799
760	Col-0	27.2.20	1	1	13.0	35.6277	mid	y		723	723	False	n	9	5872.473684210527	4503663.392344497	0	262.75440000000003	0.1355931622838666	24.0	15018.124401913876	33.0	9812.578947368422	256.0	10394.564593301435	450.0	10855.1004784689	468.0	11437.291866028709	528.0	10221.56937799043	666.0	10765.521531100478	676.0	10291.68899521531	690.0	10498.708133971291
761	Col-0	27.2.20	1	1	13.0	58.8476	mid	n		1198	742	False	n	5	5802.543062200957	4443881.923444977	3	262.75440000000003	0.2239642799511635	218.0	10026.78947368421	474.0	12204.22009569378	565.0	9571.617224880383	634.0	11221.057416267942	724.0	13657.014354066985
762	Col-0	27.2.20	1	1	13.0	43.7698	mid	y		878	877	False	n	3	5928.6746411483255	5557865.057416268	1	262.75440000000003	0.16658065478637082	58.0	14405.406698564593	502.0	16557.72248803828	802.0	20332.076555023923
763	Col-0	27.2.20	1	1	13.0	71.2715	mid	y		1448	1448	False	n	10	5565.181818181818	8557279.09569378	4	262.75440000000003	0.27124759851785546	10.0	11003.349282296651	29.0	15321.349282296651	157.0	11974.875598086124	217.0	14314.617224880383	324.0	11070.655502392345	377.0	10125.22966507177	499.0	15013.751196172248	699.0	12112.928229665073	794.0	12934.77990430622	855.0	10556.349282296651
764	Col-0	27.2.20	1	1	13.0	53.2378	mid	y		1108	1107	False	n	4	5475.909090909091	6609787.224880382	2	262.75440000000003	0.20261430446074355	21.0	21013.41148325359	73.0	14582.703349282297	208.0	13388.248803827752	896.0	14659.468899521531
765	Col-0	27.2.20	1	1	14.0	39.0618	mid	y		742	742	False	y	4	8125.806220095694	6390298.354066986	1	231.0841	0.16903716006423633	178.0	17853.162679425837	249.0	17336.114832535884	375.0	15813.846889952154	477.0	19575.33014354067
766	Col-0	27.2.20	1	1	14.0	35.9133	mid	y		696	696	False	y	6	7851.409090909091	5830992.038277512	0	231.0841	0.15541225034522063	34.0	14139.196172248803	117.0	17425.741626794257	173.0	13621.507177033493	279.0	14659.09090909091	297.0	17450.31100478469	616.0	21247.354066985645
767	Col-0	27.2.20	1	1	14.0	52.8827	mid	y		1041	1041	False	y	6	7876.684210526316	8760146.736842105	3	231.0841	0.2288461213904375	74.0	14774.473684210527	115.0	15842.956937799043	244.0	19168.27751196172	296.0	19166.205741626793	839.0	16716.416267942583	871.0	24040.712918660287
768	Col-0	27.2.20	1	1	14.0	58.1672	mid	y		1160	1160	False	y	4	8241.662679425837	9914110.574162677	4	231.0841	0.25171441912273496	435.0	13879.66028708134	933.0	18033.97129186603	1029.0	20690.947368421053	1080.0	20321.904306220094
769	Col-0	27.2.20	1	1	14.0	45.0591	mid	y		862	862	False	y	3	7949.282296650717	7221855.928229665	2	231.0841	0.19499004907737053	27.0	18581.18181818182	287.0	16624.464114832535	810.0	22411.224880382775
770	Col-0	27.2.20	1	1	16.0	51.916	mid	y		983	980	False	y	11	8767.356459330143	9107557.90430622	2	258.48769999999996	0.2008451465969174	27.0	14788.062200956938	69.0	16132.234449760766	100.0	16557.325358851675	247.0	17169.425837320574	376.0	15989.157894736842	402.0	18512.612440191388	433.0	16897.26794258373	673.0	18686.373205741627	777.0	16876.047846889953	875.0	20916.253588516745	896.0	22984.693779904308
771	Col-0	27.2.20	1	1	16.0	58.4636	mid	y		1083	1081	False	y	8	8752.124401913876	9861265.315789474	3	258.48769999999996	0.2261755588370356	15.0	17375.186602870814	143.0	16204.803827751197	262.0	18471.81818181818	417.0	14537.009569377991	541.0	19755.224880382775	789.0	15650.205741626794	822.0	14570.306220095694	1047.0	17291.114832535884
772	Col-0	27.2.20	1	1	16.0	70.3587	mid	y		1372	1372	False	y	7	8316.672248803829	11941101.071770335	4	258.48769999999996	0.27219360921235325	2.0	20140.406698564595	264.0	16262.153110047846	437.0	15364.55023923445	738.0	14695.267942583732	957.0	22180.78947368421	1157.0	19874.363636363636	1278.0	15458.674641148325
773	Col-0	27.2.20	1	1	16.0	37.4732	mid	y		706	706	False	y	3	8847.433014354068	6609621.645933014	0	258.48769999999996	0.14497092124692976	39.0	22119.66028708134	147.0	26058.06698564593	355.0	17110.191387559807
774	Col-0	27.2.20	1	1	16.0	40.2762	mid	y		780	780	False	y	5	8521.703349282296	7015320.909090908	1	258.48769999999996	0.15581476410676412	39.0	21724.86124401914	189.0	18409.76076555024	348.0	20522.545454545456	522.0	16696.516746411482	652.0	18682.497607655503
775	Col-0	27.2.20	1	1	17.0	39.8303	mid	y		741	741	False	y	12	5306.239234449761	4009354.846889952	1	234.8435	0.16960358706968684	221.0	8017.545454545455	271.0	8824.674641148325	299.0	7737.507177033493	403.0	6826.43062200957	463.0	6927.808612440192	490.0	6862.047846889952	507.0	7889.861244019139	548.0	8290.296650717703	573.0	6836.789473684211	622.0	7747.205741626794	694.0	7996.8421052631575	715.0	6885.3253588516745
776	Col-0	27.2.20	1	1	17.0	57.7994	mid	y		1111	1111	False	y	9	5278.799043062201	6036650.449760766	4	234.8435	0.24611879826352442	45.0	10739.722488038278	140.0	8501.377990430621	316.0	7888.755980861244	415.0	7563.334928229665	604.0	8559.598086124402	670.0	8276.205741626794	912.0	10586.488038277512	957.0	7786.33014354067	1015.0	8171.11961722488
777	Col-0	27.2.20	1	1	17.0	53.8735	mid	y		1051	1051	False	y	4	5051.909090909091	5509660.009569379	3	234.8435	0.22940170794592996	139.0	9285.870813397129	226.0	8266.665071770334	287.0	8235.645933014353	952.0	12542.004784688996
778	Col-0	27.2.20	1	1	17.0	44.6999	mid	y		848	848	False	y	9	5197.2511961722485	4603339.066985646	2	234.8435	0.19033909816537395	16.0	7506.717703349283	78.0	9817.004784688996	89.0	8322.052631578947	137.0	7383.665071770335	204.0	8574.846889952154	259.0	7770.421052631579	594.0	7384.507177033493	702.0	9459.066985645934	761.0	10137.665071770334
779	Col-0	27.2.20	1	1	17.0	38.6404	mid	y		761	761	False	y	8	5139.076555023923	3986553.3205741625	0	234.8435	0.1645368085554848	3.0	7427.641148325359	34.0	7118.014354066986	67.0	7274.645933014354	288.0	7034.794258373206	297.0	7374.244019138756	531.0	9414.765550239234	650.0	8058.454545454545	685.0	7507.0526315789475
780	Col-0	27.2.20	2	1	2.0	35.1842	late/mid	n	0.0	719	546	False	n	2	6423.0382775119615	3651193.3684210526	0	223.7625	0.15723903692531144	81.0	15179.856459330143	243.0	20813.191387559807
781	Col-0	27.2.20	2	1	2.0	54.1388	late/mid	n	0.0	1122	1122	False	n	2	6594.899521531101	7747351.870813397	3	223.7625	0.24194760069269877	275.0	22918.397129186604	517.0	15726.464114832535
782	Col-0	27.2.20	2	1	2.0	44.0461	late/mid	n	0.0	939	63	False	n	1	6770.6746411483255	423944.7559808612	2	223.7625	0.19684308139210102	42.0	9144.277511961722
783	Col-0	27.2.20	2	1	2.0	35.2514	late/mid	y	1.0	725	725	False	n	2	6300.8421052631575	4786235.665071771	1	223.7625	0.1575393553432769	243.0	19801.65071770335	654.0	16987.72248803828
784	Col-0	27.2.20	2	1	2.0	55.142	late/mid	n	0.0	1131	484	False	n	1	6064.49043062201	3070420.7416267944	4	223.7625	0.24643092564661195	388.0	21742.813397129186
785	Col-0	27.2.20	2	1	4.0	44.2658	mid	n		915	608	False	n	2	7534.578947368421	4767344.18660287	3	196.68720000000002	0.22505684152298672	261.0	18803.904306220094	599.0	18576.842105263157
786	Col-0	27.2.20	2	1	4.0	42.205	mid	y		847	847	False	n	3	7165.8708133971295	6421467.578947369	2	196.68720000000002	0.21457929138245901	60.0	13046.421052631578	221.0	12689.09090909091	765.0	18220.42105263158
787	Col-0	27.2.20	2	1	4.0	49.6791	mid	n		979	656	False	n	4	7415.8564593301435	5052003.559808613	4	196.68720000000002	0.2525792222371359	150.0	16895.851674641148	306.0	12904.253588516747	573.0	11506.200956937799	603.0	16775.483253588518
788	Col-0	27.2.20	2	1	4.0	31.0223	mid	n		614	148	False	n	1	7529.796650717703	1134077.0669856458	1	196.68720000000002	0.15772404101537874	95.0	12098.416267942584
789	Col-0	27.2.20	2	1	4.0	29.515	mid	y		596	596	False	n	5	7606.014354066985	4731579.110047847	0	196.68720000000002	0.15006060384203954	13.0	11983.468899521531	110.0	11275.746411483253	164.0	14052.153110047846	177.0	15215.287081339713	547.0	15798.617224880383
790	Col-0	27.2.20	2	1	7.0	52.6278		y	0.0	1054	990	False	y	4	5597.866028708134	5840538.2583732065	3	233.7114	0.22518285372472202	42.0	10515.066985645934	256.0	13691.545454545454	414.0	15092.153110047846	798.0	11947.22009569378
791	Col-0	27.2.20	2	1	7.0	46.9284		y	1.0	936	936	False	y	1	5616.612440191388	5484804.808612441	2	233.7114	0.200796366801106	639.0	21266.143540669855
792	Col-0	27.2.20	2	1	7.0	59.7749		y	1.0	1182	1182	False	y	3	5632.342105263158	6935922.636363637	4	233.7114	0.2557637325350839	100.0	11942.124401913876	631.0	17956.114832535884	1154.0	13657.846889952154
793	Col-0	27.2.20	2	1	7.0	36.7105		y	0.0	756	756	False	y	1	5756.00956937799	4602860.995215312	0	233.7114	0.1570762059531542	114.0	21784.06698564593
794	Col-0	27.2.20	2	1	7.0	37.6698		y	1.0	768	768	False	y	2	5464.363636363636	4362551.784688995	1	233.7114	0.16118084098593394	267.0	14598.11004784689	629.0	15592.894736842105
795	Col-0	27.2.20	2	1	8.0	39.3068	late/mid	y		751	751	False	n	2	4347.846889952153	3435681.71291866	2	216.34599999999998	0.18168489364259108	451.0	8530.54066985646	588.0	13539.531100478469
796	Col-0	27.2.20	2	1	8.0	54.229	late/mid	y		1019	1019	False	n	5	4512.315789473684	4822575.468899522	4	216.34599999999998	0.2506586671350522	172.0	8765.722488038278	264.0	8410.961722488039	594.0	13049.401913875598	776.0	8445.425837320574	1002.0	11133.990430622009
797	Col-0	27.2.20	2	1	8.0	33.827	late/mid	y		620	619	False	n	7	4402.1435406698565	2888220.674641148	0	216.34599999999998	0.15635602229761586	4.0	6946.55023923445	187.0	7532.593301435407	298.0	7372.181818181818	313.0	6670.861244019139	390.0	7349.444976076555	525.0	6619.952153110048	598.0	9414.440191387559
798	Col-0	27.2.20	2	1	8.0	38.3644	late/mid	y		693	693	False	n	2	4535.712918660287	3205758.2057416267	1	216.34599999999998	0.17732890832277928	77.0	9499.990430622009	341.0	8818.282296650717
799	Col-0	27.2.20	2	1	8.0	50.6188	late/mid	n		976	537	False	n	3	4486.617224880383	2485001.827751196	3	216.34599999999998	0.2339715086019617	318.0	8403.971291866028	343.0	7831.306220095694	514.0	6245.267942583732
800	Col-0	27.2.20	2	1	9.0	74.8229	late	y	1.0	1590	1590	False	n	1	3871.8636363636365	6429795.52631579	4	256.14930000000004	0.29210659564558633	785.0	23372.698564593302
801	Col-0	27.2.20	2	1	9.0	42.3162	late	y	1.0	894	894	False	n	2	3833.3803827751194	3597338.014354067	1	256.14930000000004	0.16520131032956167	235.0	14919.985645933015	827.0	11028.521531100478
802	Col-0	27.2.20	2	1	9.0	45.0363	late	n	0.0	944	423	False	n	1	3850.186602870813	1670051.889952153	2	256.14930000000004	0.17582050780540875	341.0	8692.66028708134
803	Col-0	27.2.20	2	1	9.0	37.2368	late	y	1.0	796	796	False	n	2	3855.815789473684	3263762.5119617227	0	256.14930000000004	0.14537146890504873	41.0	12768.746411483253	757.0	16997.516746411482
804	Col-0	27.2.20	2	1	9.0	56.7371	late	n	0.0	1282	251	False	n	1	3861.3014354066986	1039204.7272727272	3	256.14930000000004	0.22150011731439434	58.0	6482.153110047847
805	Col-0	27.2.20	2	1	10.0	40.653	late	y	1.0	827	827	False	y	2	4112.224880382775	3542053.5406698566	1	243.90019999999998	0.16667883011166043	56.0	14711.43062200957	750.0	13496.392344497608
806	Col-0	27.2.20	2	1	10.0	58.2834	late	y	1.0	1153	1153	False	y	3	4088.0191387559807	4851091.980861244	3	243.90019999999998	0.2389641336907473	68.0	8746.315789473685	220.0	9734.775119617225	745.0	14260.894736842105
807	Col-0	27.2.20	2	1	10.0	58.9109	late	y	1.0	1202	1202	False	y	2	3981.413875598086	4970648.3827751195	4	243.90019999999998	0.2415369073088091	291.0	15310.88038277512	878.0	16544.21052631579
808	Col-0	27.2.20	2	1	10.0	45.4101	late	y	0.0	921	921	False	y	2	4171.636363636364	4065442.253588517	2	243.90019999999998	0.18618311916103392	138.0	9769.555023923445	370.0	16160.818181818182
809	Col-0	27.2.20	2	1	10.0	40.6428	late	y	1.0	839	669	False	y	1	3976.913875598086	2806796.4688995215	0	243.90019999999998	0.1666370097277493	358.0	22227.909090909092
810	Col-0	27.2.20	2	1	11.0	39.954	late/mid	y		770	769	False	y	2	6324.736842105263	5060361.224880382	1	233.9221	0.17080045023535614	155.0	12287.693779904306	671.0	15499.33971291866
811	Col-0	27.2.20	2	1	11.0	44.8449	late/mid	y		865	865	False	y	1	6465.124401913876	5779089.287081339	2	233.9221	0.19170869276566857	439.0	23074.794258373207
812	Col-0	27.2.20	2	1	11.0	36.5029	late/mid	y		676	675	False	y	1	6465.454545454545	4538758.660287081	0	233.9221	0.15604724820784355	130.0	21901.746411483255
813	Col-0	27.2.20	2	1	11.0	59.4098	late/mid	y		1123	1123	False	y	2	6354.665071770335	7353201.861244019	4	233.9221	0.25397258318046906	441.0	13471.129186602871	674.0	21755.301435406698
814	Col-0	27.2.20	2	1	11.0	53.2105	late/mid	y		1006	1006	False	y	5	6387.277511961722	6646397.880382775	3	233.9221	0.2274710256106627	28.0	14942.287081339713	522.0	13113.296650717703	670.0	11466.143540669857	840.0	10928.315789473685	970.0	11862.765550239234
815	Col-0	27.2.20	2	1	13.0	35.9519	mid	y		725	725	False	n	8	8819.143540669857	6728943.971291866	0	231.2264	0.1554835434016185	42.0	14385.392344497608	53.0	20297.913875598086	64.0	16842.497607655503	75.0	14879.8995215311	107.0	16289.88038277512	345.0	19243.73205741627	513.0	13991.172248803829	624.0	14912.167464114833
816	Col-0	27.2.20	2	1	13.0	58.5098	mid	n		1187	975	False	n	2	9184.507177033493	9243955.397129185	4	231.2264	0.25304117522912606	445.0	18322.119617224882	802.0	26183.942583732056
817	Col-0	27.2.20	2	1	13.0	54.5779	mid	n		1093	482	False	n	9	9357.263157894737	4639006.114832535	3	231.2264	0.23603662903543884	11.0	13650.650717703349	127.0	13698.406698564593	160.0	13547.44976076555	171.0	12155.172248803829	215.0	12631.076555023923	254.0	15386.736842105263	299.0	12617.971291866028	330.0	12312.755980861244	424.0	15655.827751196171
818	Col-0	27.2.20	2	1	13.0	38.6002	mid	y		803	803	False	n	9	8897.349282296651	7308923.6794258375	1	231.2264	0.16693682036307272	9.0	12067.43062200957	168.0	11978.392344497608	265.0	12090.162679425837	386.0	12260.215311004784	484.0	13328.583732057416	494.0	15881.095693779904	633.0	14278.86124401914	758.0	12081.33014354067	768.0	14892.023923444976
819	Col-0	27.2.20	2	1	13.0	43.5866	mid	n		885	748	False	n	6	8602.059808612441	6795242.138755981	2	231.2264	0.1885018319707438	109.0	19654.019138755983	201.0	19557.77033492823	228.0	13547.86124401914	304.0	16841.8995215311	632.0	19030.942583732056	685.0	15359.200956937799
820	Col-0	27.2.20	2	1	14.0	32.4264	mid	y		675	675	False	n	5	9114.387559808612	6449746.009569379	0	191.0675	0.16971175108273256	5.0	16274.727272727272	39.0	18850.91866028708	200.0	22259.08133971292	346.0	15032.86124401914	621.0	20941.755980861242
821	Col-0	27.2.20	2	1	14.0	32.8429	mid	y		670	670	False	n	4	9099.717703349283	6473983.081339713	1	191.0675	0.171891608986353	232.0	16156.009569377991	435.0	21805.636363636364	583.0	16189.822966507178	649.0	15921.497607655503
822	Col-0	27.2.20	2	1	14.0	48.8561	mid	y		1010	1010	False	n	4	8596.16985645933	9018826.397129185	4	191.0675	0.25570073403378385	170.0	21370.755980861242	295.0	20059.26794258373	699.0	14648.09090909091	764.0	22068.583732057417
823	Col-0	27.2.20	2	1	14.0	35.2919	mid	n		722	552	False	n	4	8863.272727272728	5125083.885167465	2	191.0675	0.18470906878459184	63.0	18159.61722488038	112.0	17058.497607655503	126.0	14439.004784688996	476.0	19432.612440191388
824	Col-0	27.2.20	2	1	14.0	41.6502	mid	n		846	232	False	n	2	8780.117224880383	2178155.5980861243	3	191.0675	0.21798683711253874	71.0	17447.626794258373	100.0	21695.822966507178
825	Col-0	27.2.20	3	1	2.0	54.1712	late	y	1.0	1138	976	False	n	3	4898.370813397129	5049680.071770335	3	241.47500000000002	0.22433461020809606	364.0	19533.48803827751	481.0	15260.66028708134	973.0	18661.851674641148
826	Col-0	27.2.20	3	1	2.0	63.1445	late	y	1.0	1249	1249	False	n	2	5003.392344497608	6672425.248803828	4	241.47500000000002	0.2614949787762708	265.0	21478.61722488038	916.0	24751.12918660287
827	Col-0	27.2.20	3	1	2.0	44.6998	late	y	1.0	869	869	False	n	3	5005.0382775119615	4585220.148325359	2	241.47500000000002	0.1851115022259033	83.0	16162.77990430622	337.0	15217.655502392345	860.0	13812.799043062201
828	Col-0	27.2.20	3	1	2.0	37.1876	late	n	0.0	743	538	False	n	1	4668.382775119617	2623062.09569378	0	241.47500000000002	0.15400186354695103	508.0	15220.674641148325
829	Col-0	27.2.20	3	1	2.0	42.2719	late	y	1.0	850	850	False	n	3	4946.078947368421	4381053.177033493	1	241.47500000000002	0.17505704524277874	86.0	10662.928229665073	354.0	10664.43062200957	731.0	15762.88038277512
830	Col-0	27.2.20	3	1	3.0	35.1546	late	y	1.0	681	680	True	y	1	4928.217703349283	3488272.626794258	0	215.06380000000001	0.16346126126293686	358.0	24157.444976076556
831	Col-0	27.2.20	3	1	3.0	39.9665	late	y	1.0	791	791	True	y	2	4861.909090909091	4025063.086124402	2	215.06380000000001	0.1858355520547856	107.0	15762.397129186604	707.0	19396.612440191388
832	Col-0	27.2.20	3	1	3.0	37.8011	late	y	1.0	746	745	True	y	2	4931.33014354067	3910308.3540669857	1	215.06380000000001	0.1757669119582189	90.0	16424.344497607657	734.0	21739.44976076555
833	Col-0	27.2.20	3	1	3.0	58.9112	late	y	1.0	1161	1161	True	y	2	4883.196172248804	5935543.966507177	4	215.06380000000001	0.27392429595310785	389.0	22374.26794258373	908.0	14287.334928229666
834	Col-0	27.2.20	3	1	3.0	43.2304	late	y	1.0	854	854	True	y	2	5001.387559808612	4553930.468899522	3	215.06380000000001	0.20101197877095076	243.0	18212.177033492822	776.0	19801.157894736843
835	Col-0	27.2.20	3	1	4.0	53.7262	late	y	1.0	1049	1049	True	y	2	4664.727272727273	5147338.837320574	3	233.0459	0.2305391341362367	565.0	24782.244019138758	987.0	14710.842105263158
836	Col-0	27.2.20	3	1	4.0	41.5017	late	y	1.0	815	815	True	y	3	4543.746411483254	3933885.3540669857	2	233.0459	0.17808380237541188	11.0	13645.095693779904	295.0	14168.196172248803	679.0	13378.277511961722
837	Col-0	27.2.20	3	1	4.0	37.6833	late	y	1.0	754	754	True	y	2	4485.535885167465	3568430.5263157897	0	233.0459	0.16169904726922896	88.0	12143.516746411484	473.0	18510.497607655503
838	Col-0	27.2.20	3	1	4.0	58.8241	late	y	1.0	1155	1155	True	y	3	4586.985645933014	5578754.674641149	4	233.0459	0.25241422397905305	130.0	21330.162679425837	627.0	15067.186602870814	1092.0	15315.607655502392
839	Col-0	27.2.20	3	1	4.0	41.3106	late	y	1.0	809	809	True	y	1	4545.545454545455	3886230.3827751195	1	233.0459	0.17726379224006947	313.0	21621.215311004784
840	Col-0	27.2.20	3	1	5.0	47.9029	late	y	1.0	895	895	True	y	2	4505.291866028708	4176878.90430622	4	192.0096	0.24948179674349616	229.0	12744.918660287081	700.0	9786.866028708135
841	Col-0	27.2.20	3	1	5.0	36.3312	late	y	1.0	670	670	True	y	2	4555.514354066985	3136274.153110048	2	192.0096	0.18921553922303885	326.0	10462.870813397129	617.0	7718.985645933014
842	Col-0	27.2.20	3	1	5.0	32.2455	late	y	1.0	612	612	True	y	2	4700.803827751197	2945327.4401913877	1	192.0096	0.16793691565421728	185.0	10145.014354066985	566.0	8033.956937799043
843	Col-0	27.2.20	3	1	5.0	32.113	late	y	1.0	583	583	True	y	2	4341.966507177033	2619616.090909091	0	192.0096	0.16724684599103376	94.0	8776.13875598086	453.0	10427.368421052632
844	Col-0	27.2.20	3	1	5.0	43.417	late	y	1.0	812	812	True	y	2	4536.552631578947	3771457.133971292	3	192.0096	0.22611890238821392	393.0	12678.181818181818	663.0	8907.952153110047
845	Col-0	27.2.20	3	1	7.0	51.7024	late	y	1.0	1039	1039	True	y	1	6243.741626794258	6778589.5550239235	3	230.9417	0.22387641556288881	818.0	23103.71770334928
846	Col-0	27.2.20	3	1	7.0	42.5268	late	y	1.0	873	872	True	y	3	6238.196172248803	5649366.062200956	2	230.9417	0.18414517603360503	6.0	15695.8995215311	458.0	18568.712918660287	836.0	11336.961722488039
847	Col-0	27.2.20	3	1	7.0	41.5473	late	y	1.0	881	880	True	y	3	5666.160287081339	5341410.406698564	1	230.9417	0.1799038458623973	151.0	18252.416267942583	374.0	11309.732057416268	806.0	14936.363636363636
848	Col-0	27.2.20	3	1	7.0	37.982	late	y	1.0	778	778	True	y	1	6151.940191387559	4957745.5215311	0	230.9417	0.16446575044697428	470.0	19826.93301435407
849	Col-0	27.2.20	3	1	7.0	57.1832	late	y	1.0	1145	1145	True	y	3	5972.578947368421	7137267.009569379	4	230.9417	0.24760881209413457	236.0	14867.966507177034	456.0	12235.966507177034	981.0	19954.803827751195
850	Col-0	27.2.20	3	1	10.0	47.5337	late	n	0.0	1003	82	False	n	1	4100.633971291866	344247.7607655503	1	279.2056	0.17024622715303706	10.0	5612.56937799043
851	Col-0	27.2.20	3	1	10.0	48.2207	late	n	0.0	974	37	False	n	1	5087.727272727273	191792.65071770336	2	279.2056	0.17270677952018154	15.0	6595.803827751196
852	Col-0	27.2.20	3	1	10.0	77.6487	late	n	0.0	1591	273	False	n	1	4282.741626794258	1251376.8899521532	4	279.2056	0.27810581163128534	106.0	18180.12918660287
853	Col-0	27.2.20	3	1	10.0	47.463	late	y	1.0	997	997	False	n	2	4543.612440191388	4759367.47368421	0	279.2056	0.16999300873621445	359.0	11482.411483253589	769.0	15178.43062200957
854	Col-0	27.2.20	3	1	10.0	58.3395	late	n	0.0	1254	900	False	n	1	4105.732057416268	4015325.6507177036	3	279.2056	0.20894817295928161	25.0	19033.703349282296
855	Col-0	27.2.20	3	1	12.0	71.6093	mid	y		1515	1515	False	n	10	6291.593301435407	9840706.52631579	4	297.3652	0.24081264384669088	19.0	9798.956937799043	56.0	9994.693779904306	71.0	12843.0	240.0	11144.90909090909	742.0	10764.947368421053	866.0	13612.875598086124	1138.0	10988.870813397129	1210.0	11268.947368421053	1429.0	9548.263157894737	1470.0	10201.488038277512
856	Col-0	27.2.20	3	1	12.0	70.8901	mid	n		1388	477	False	n	4	6916.846889952153	3442812.593301435	3	297.3652	0.23839406897646395	133.0	12278.516746411484	169.0	10336.492822966507	427.0	14044.253588516747	461.0	10733.612440191388
857	Col-0	27.2.20	3	1	12.0	56.8268	mid	y		1128	1128	False	n	6	6278.210526315789	7356325.033492822	2	297.3652	0.1911010434307713	35.0	10430.205741626794	504.0	10240.66985645933	544.0	14087.411483253589	581.0	10941.291866028709	695.0	15116.258373205741	865.0	10613.071770334927
858	Col-0	27.2.20	3	1	12.0	47.0139	mid	y		992	992	False	n	6	6527.492822966507	6774475.248803828	0	297.3652	0.15810155324160324	228.0	11456.813397129186	292.0	10799.655502392345	312.0	14439.473684210527	477.0	10760.502392344497	495.0	10415.01913875598	573.0	12318.727272727272
859	Col-0	27.2.20	3	1	12.0	51.0251	mid	y		1033	1033	False	n	7	6793.377990430622	7240953.483253589	1	297.3652	0.1715906905044706	52.0	13350.344497607655	165.0	10036.129186602871	553.0	10112.200956937799	590.0	13415.56937799043	717.0	10215.88995215311	734.0	10333.961722488039	747.0	9859.870813397129
860	Col-0	27.2.20	3	1	13.0	66.4789	mid	y		1347	1345	False	n	6	6179.311004784689	8790559.263157895	2	339.6396	0.19573365414398086	140.0	11039.990430622009	382.0	13502.602870813396	720.0	16893.923444976077	809.0	13433.918660287081	972.0	12156.583732057416	1016.0	12476.478468899522
861	Col-0	27.2.20	3	1	13.0	53.6776	mid	n		1069	799	False	n	3	6191.071770334928	5175691.334928229	1	339.6396	0.15804281950632376	269.0	17513.205741626793	612.0	12662.43062200957	693.0	11280.985645933015
862	Col-0	27.2.20	3	1	13.0	89.6285	mid	n		1821	1292	False	n	8	5972.471291866028	8281845.133971292	4	339.6396	0.26389296183366134	75.0	18620.468899521533	607.0	12689.267942583732	814.0	11617.842105263158	823.0	18285.090909090908	1023.0	13911.875598086124	1052.0	14368.77033492823	1109.0	19342.014354066985	1277.0	12361.421052631578
863	Col-0	27.2.20	3	1	13.0	53.2352	mid	y		1070	1068	False	n	4	6060.148325358852	6769038.411483254	0	339.6396	0.15674026232512348	364.0	16464.02870813397	515.0	13731.387559808612	727.0	19196.516746411482	1031.0	12086.722488038278
864	Col-0	27.2.20	3	1	13.0	76.6194	mid	y		1606	1606	False	n	8	6279.545454545454	10644096.751196172	3	339.6396	0.2255903021909106	12.0	14417.636363636364	702.0	11593.373205741627	800.0	14113.703349282297	1102.0	17216.765550239234	1122.0	14904.511961722488	1432.0	16192.488038277512	1527.0	14694.086124401914	1549.0	12902.320574162679
865	Col-0	27.2.20	3	1	14.0	44.0523	early	y		899	899	False	n	2	7929.712918660287	7334976.6172248805	1	258.88890000000004	0.17015909140948104	512.0	21257.444976076556	850.0	15972.598086124402
866	Col-0	27.2.20	3	1	14.0	58.6815	early	y		1186	1186	False	n	10	8389.71052631579	10277425.220095694	3	258.88890000000004	0.22666672846923908	19.0	15775.124401913876	50.0	14072.947368421053	122.0	12944.712918660287	177.0	13001.502392344497	439.0	18288.27751196172	608.0	14060.602870813396	629.0	12590.732057416268	898.0	17719.090909090908	1017.0	14695.794258373206	1138.0	16340.01913875598
867	Col-0	27.2.20	3	1	14.0	43.4697	early	y		877	877	False	n	4	8293.851674641148	7531454.373205742	0	258.88890000000004	0.16790870523996973	313.0	21022.904306220094	523.0	13871.90909090909	787.0	16296.215311004784	837.0	14786.234449760766
868	Col-0	27.2.20	3	1	14.0	44.1289	early	n		914	695	False	n	5	8287.598086124402	5941082.511961723	2	258.88890000000004	0.17045497122510853	266.0	18575.334928229666	537.0	14287.43062200957	590.0	15839.004784688996	601.0	13698.602870813396	658.0	12821.722488038278
869	Col-0	27.2.20	3	1	14.0	68.5565	early	n		1413	1162	False	n	6	7792.361244019139	9416607.354066987	4	258.88890000000004	0.2648105036562015	89.0	14770.588516746411	388.0	15013.923444976077	513.0	14095.081339712919	750.0	12710.148325358852	914.0	13944.564593301435	993.0	18891.401913875598
870	Col-0	27.2.20	4	1	4.0	35.0231	mid/late	y		708	708	False	n	3	6802.600478468899	4980501.660287081	2	192.5134	0.1819255179119999	14.0	16684.124401913876	541.0	15685.1004784689	578.0	12986.990430622009
871	Col-0	27.2.20	4	1	4.0	48.6185	mid/late	y		999	999	False	n	3	7179.894736842105	7453995.105263159	4	192.5134	0.25254605653424644	116.0	19396.703349282296	226.0	14590.870813397129	592.0	19277.86124401914
872	Col-0	27.2.20	4	1	4.0	43.4363	mid/late	y		875	875	False	n	3	7309.11004784689	6625018.516746411	3	192.5134	0.22562741087113938	159.0	20134.076555023923	491.0	12609.062200956938	549.0	14238.511961722488
873	Col-0	27.2.20	4	1	4.0	33.5331	mid/late	y		674	674	False	n	1	6737.540669856459	4774477.665071771	1	192.5134	0.17418579693673272	535.0	23362.837320574163
874	Col-0	27.2.20	4	1	4.0	31.9024	mid/late	n		646	278	False	n	1	6230.7799043062205	1828487.6794258375	0	192.5134	0.1657152177458816	16.0	19186.583732057417
875	Col-0	27.2.20	4	1	7.0	48.9823	late/mid	y	1.0	991	991	False	n	2	5686.803827751196	5914761.856459331	4	205.95929999999998	0.23782514312293743	376.0	18719.593301435405	879.0	16233.344497607655
876	Col-0	27.2.20	4	1	7.0	33.3687	late/mid	y	0.0	675	675	False	n	3	5401.071770334928	3939419.234449761	0	205.95929999999998	0.1620159905379364	158.0	19222.91866028708	367.0	17548.67942583732	643.0	19474.023923444976
877	Col-0	27.2.20	4	1	7.0	36.8886	late/mid	n	0.0	740	396	False	n	6	5156.997607655502	2145190.4928229665	1	205.95929999999998	0.17910626031453786	10.0	6973.263157894737	51.0	7427.626794258374	96.0	6904.875598086124	108.0	9007.444976076555	285.0	7209.239234449761	342.0	7368.406698564593
878	Col-0	27.2.20	4	1	7.0	47.4493	late/mid	y	1.0	962	962	False	n	3	5566.473684210527	5726645.397129186	3	205.95929999999998	0.23038192497255527	28.0	20725.65071770335	342.0	15595.344497607655	907.0	14327.349282296651
879	Col-0	27.2.20	4	1	7.0	39.2704	late/mid	y	1.0	803	803	False	n	2	5381.177033492823	4513514.779904306	2	205.95929999999998	0.1906706810520331	111.0	16979.507177033494	547.0	18103.68899521531
880	Col-0	27.2.20	4	1	8.0	44.8583	late/mid	y	1.0	940	851	False	n	3	4971.655502392345	4426577.258373206	0	278.414	0.1611208488078904	20.0	13360.038277511961	166.0	8901.76076555024	686.0	13757.43062200957
881	Col-0	27.2.20	4	1	8.0	53.4135	late/mid	y	1.0	1070	1070	False	n	2	4736.708133971292	5206381.5550239235	1	278.414	0.19184918861838846	633.0	14334.263157894737	958.0	9273.392344497608
882	Col-0	27.2.20	4	1	8.0	58.7502	late/mid	y	0.0	1235	547	False	n	2	4902.311004784689	2766355.311004785	3	278.414	0.21101740573390707	138.0	9550.866028708135	506.0	9188.827751196171
883	Col-0	27.2.20	4	1	8.0	67.6096	late/mid	n	0.0	1410	1160	False	n	2	4915.56937799043	5867105.61722488	4	278.414	0.24283836301335424	528.0	12461.181818181818	718.0	10939.732057416268
884	Col-0	27.2.20	4	1	8.0	53.7824	late/mid	n	0.0	1093	881	False	n	2	4959.411483253589	4475830.899521532	2	278.414	0.1931741938264599	150.0	13577.277511961722	791.0	9469.406698564593
885	Col-0	27.2.20	4	1	9.0	39.0404	late/mid	y	1.0	803	803	False	y	2	4723.44019138756	4032951.990430622	0	248.3517	0.1571980381048328	109.0	18446.16746411483	557.0	21074.244019138758
886	Col-0	27.2.20	4	1	9.0	71.3488	late/mid	y	1.0	1443	1443	False	y	5	4650.755980861244	7252321.660287081	4	248.3517	0.28728935618318696	79.0	19216.502392344497	632.0	19475.18181818182	845.0	11601.172248803829	972.0	20251.875598086124	1361.0	11330.081339712919
887	Col-0	27.2.20	4	1	9.0	40.6748	late/mid	y	1.0	857	857	False	y	2	4553.507177033493	4106150.727272727	2	248.3517	0.16377902788666235	487.0	19290.21052631579	833.0	11490.205741626794
888	Col-0	27.2.20	4	1	9.0	57.3572	late/mid	y	0.0	1178	1176	False	y	3	4829.165071770334	5988937.296650717	3	248.3517	0.2309515094923852	3.0	11113.937799043062	308.0	14118.799043062201	757.0	20142.105263157893
889	Col-0	27.2.20	4	1	9.0	39.9305	late/mid	y	1.0	811	811	False	y	3	4732.186602870814	4028775.674641148	1	248.3517	0.1607820683329327	167.0	10446.009569377991	381.0	12649.918660287081	517.0	18457.21052631579
890	Col-0	27.2.20	4	1	11.0	50.1627	mid	y		926	926	False	y	6	7602.212918660287	7466577.933014355	3	211.3281	0.23736881181442507	7.0	15294.617224880383	17.0	14532.803827751197	292.0	14542.129186602871	332.0	13815.531100478469	368.0	17180.87081339713	871.0	22020.607655502394
891	Col-0	27.2.20	4	1	11.0	46.9219	mid	y		895	895	False	y	4	7758.368421052632	7135008.875598086	2	211.3281	0.2220334162849143	31.0	14456.205741626794	332.0	15728.617224880383	695.0	15519.143540669857	863.0	20866.909090909092
892	Col-0	27.2.20	4	1	11.0	30.8686	mid	y		585	585	False	y	4	7401.086124401914	4556930.1339712925	1	211.3281	0.14606954777902229	76.0	21231.44019138756	189.0	14409.047846889953	245.0	20949.71770334928	532.0	14505.181818181818
893	Col-0	27.2.20	4	1	11.0	28.6187	mid	y		545	545	False	y	4	7833.277511961723	4384931.6172248805	0	211.3281	0.13542306962491027	23.0	17218.17224880383	212.0	12317.425837320574	282.0	13439.885167464116	493.0	12454.492822966507
894	Col-0	27.2.20	4	1	11.0	54.7562	mid	y		1071	1071	False	y	4	7683.976076555024	8622623.38277512	4	211.3281	0.25910515449672805	95.0	17381.401913875598	204.0	16224.851674641148	329.0	16796.636363636364	994.0	23600.866028708133
895	Col-0	27.2.20	4	1	12.0	48.2634	early	y		925	925	False	y	7	13510.023923444976	12627226.220095694	2	250.6504	0.1925526550127189	14.0	20163.755980861242	26.0	23542.133971291867	102.0	19316.55023923445	206.0	18755.33971291866	250.0	18964.784688995216	629.0	19257.71770334928	796.0	25411.976076555024
896	Col-0	27.2.20	4	1	12.0	55.1604	early	y		1035	1034	False	y	18	14338.650717703349	14958165.57416268	3	250.6504	0.22006906831187983	27.0	20240.66985645933	92.0	18993.076555023923	102.0	21816.966507177032	118.0	21631.27751196172	202.0	21211.765550239234	269.0	18744.373205741627	292.0	19912.32057416268	360.0	24702.76076555024	370.0	19999.83253588517	404.0	19731.291866028707	462.0	24368.215311004784	548.0	20610.38277511962	558.0	19428.885167464116	588.0	21712.813397129186	643.0	21076.272727272728
897	Col-0	27.2.20	4	1	12.0	41.5905	early	y		799	799	False	y	12	13276.88995215311	10870184.52631579	1	250.6504	0.16593031569069908	38.0	20154.143540669855	208.0	18455.483253588518	236.0	18396.26794258373	259.0	19733.24880382775	302.0	18165.875598086124	399.0	23711.08133971292	431.0	20063.105263157893	506.0	23995.019138755983	546.0	20223.82775119617	633.0	21566.583732057417	726.0	21597.047846889953	735.0	22451.846889952154
898	Col-0	27.2.20	4	1	12.0	40.7182	early	y		761	761	False	y	8	13217.722488038278	10451525.674641147	0	250.6504	0.16245016963866807	23.0	25278.416267942583	172.0	21360.004784688994	225.0	26444.03827751196	364.0	19129.043062200955	387.0	21205.645933014355	609.0	19253.430622009568	621.0	19164.545454545456	701.0	19567.42105263158
899	Col-0	27.2.20	4	1	12.0	64.9179	early	y		1182	1182	False	y	8	13625.095693779904	16242500.468899522	4	250.6504	0.2589977913460342	174.0	21900.813397129186	184.0	19597.995215311006	201.0	19842.483253588518	448.0	27259.545454545456	552.0	20473.052631578947	562.0	20946.607655502394	757.0	23144.602870813396	778.0	20358.66028708134
900	Col-0	25.2.20	1	1	1.0	50.937	late	y	1.0	997	996	False	y	3	7511.492822966507	7893483.62200957	4	227.875	0.22353044432254524	42.0	17276.77990430622	419.0	21028.66028708134	714.0	26279.72248803828
901	Col-0	25.2.20	1	1	1.0	42.5385	late	y	1.0	813	813	False	y	2	7302.598086124402	6087008.2105263155	1	227.875	0.1866747120131651	91.0	19974.913875598086	755.0	20036.708133971293
902	Col-0	25.2.20	1	1	1.0	37.0015	late	y	0.0	728	728	False	y	1	7563.942583732058	5644749.842105264	0	227.875	0.16237630279758639	392.0	16546.851674641148
903	Col-0	25.2.20	1	1	1.0	48.0187	late	y	1.0	979	978	False	y	3	7183.255980861244	7309492.267942583	2	227.875	0.21072386176631927	101.0	18086.77033492823	387.0	17005.095693779906	731.0	18042.71770334928
904	Col-0	25.2.20	1	1	1.0	49.3793	late	y	1.0	947	947	False	y	3	7109.277511961723	7011050.110047847	3	227.875	0.21669467910038398	177.0	21854.401913875598	443.0	16213.923444976077	886.0	20612.645933014355
905	Col-0	25.2.20	1	1	3.1	36.0445	late	y	0.0	714	714	False	y	5	6585.844497607655	4906840.200956938	0	217.0313	0.16607973135672136	93.0	11138.531100478469	433.0	13338.33014354067	544.0	9777.258373205741	657.0	10613.205741626794	674.0	10145.77033492823
906	Col-0	25.2.20	1	1	3.1	40.4219	late	y	1.0	769	769	False	y	2	6786.114832535885	5385394.751196172	1	217.0313	0.18624917235440236	4.0	13676.516746411484	323.0	15169.325358851675
907	Col-0	25.2.20	1	1	3.1	43.9404	late	y	1.0	864	864	False	y	2	6908.074162679426	6131480.086124402	3	217.0313	0.20246111966338495	392.0	14746.349282296651	594.0	18920.473684210527
908	Col-0	25.2.20	1	1	3.1	54.7643	late	y	1.0	1071	1071	False	y	3	6826.382775119617	7525991.1483253585	4	217.0313	0.25233364957036153	205.0	11937.291866028709	422.0	10860.244019138756	715.0	15786.066985645934
909	Col-0	25.2.20	1	1	3.1	41.8602	late	y	1.0	855	855	False	y	2	6938.133971291866	6147120.885167464	2	217.0313	0.19287632705512983	225.0	19690.473684210527	758.0	16351.421052631578
910	Col-0	25.2.20	1	1	3.2	38.1586	late	y	1.0	758	758	True	y	2	6672.208133971291	5156130.186602871	1	226.5148	0.16845963265976438	176.0	12676.956937799043	454.0	16026.22009569378
911	Col-0	25.2.20	1	1	3.2	35.9775	late	y	1.0	729	728	True	y	1	6687.552631578947	5028413.732057417	0	226.5148	0.1588306812623281	302.0	14476.56937799043
912	Col-0	25.2.20	1	1	3.2	42.0319	late	y	1.0	799	796	True	y	2	6885.667464114833	5628494.870813397	2	226.5148	0.18555917759016188	177.0	15885.732057416268	609.0	12517.952153110047
913	Col-0	25.2.20	1	1	3.2	52.6328	late	y	1.0	1047	1047	True	y	3	6813.832535885167	7237135.04784689	3	226.5148	0.23235921008252	331.0	11860.435406698565	640.0	13067.626794258373	923.0	9380.516746411484
914	Col-0	25.2.20	1	1	3.2	57.714	late	y	1.0	1117	1117	True	y	4	6728.291866028708	7706337.330143541	4	226.5148	0.25479129840522563	43.0	11756.775119617225	375.0	15137.846889952154	644.0	14688.157894736842	1079.0	12153.43062200957
915	Col-0	25.2.20	1	1	3.3	40.4414	late	y	1.0	840	838	True	y	3	6683.964114832535	5829214.607655502	2	232.5705	0.1738887778114593	182.0	16020.095693779904	449.0	19053.684210526317	834.0	12401.11961722488
916	Col-0	25.2.20	1	1	3.3	38.4467	late	y	1.0	755	755	True	y	2	6779.55023923445	5282347.645933013	0	232.5705	0.16531202366594214	59.0	19343.095693779906	714.0	14239.071770334927
917	Col-0	25.2.20	1	1	3.3	60.8408	late	y	1.0	1216	1215	True	y	2	6817.3253588516745	8478950.172248803	4	232.5705	0.26160153587836804	131.0	15626.971291866028	728.0	15806.827751196171
918	Col-0	25.2.20	1	1	3.3	39.8996	late	y	1.0	800	800	True	y	2	6587.736842105263	5458995.550239235	1	232.5705	0.17155916163055931	74.0	11962.990430622009	556.0	18141.196172248805
919	Col-0	25.2.20	1	1	3.3	52.942	late	y	1.0	1016	1016	True	y	3	6697.294258373206	7049733.349282297	3	232.5705	0.2276385010136711	46.0	11945.143540669857	389.0	16015.755980861244	970.0	14981.153110047846
920	Col-0	25.2.20	1	1	4.0	35.4476	late	y	1.0	703	703	False	n	3	10730.023923444976	7650030.502392344	0	258.10970000000003	0.13733540428740182	25.0	13358.09090909091	330.0	15672.612440191388	550.0	17024.234449760766
921	Col-0	25.2.20	1	1	4.0	44.0087	late	y	1.0	843	843	False	n	2	10549.196172248803	8981009.971291866	1	258.10970000000003	0.1705038594055163	5.0	15974.961722488039	472.0	16760.244019138758
922	Col-0	25.2.20	1	1	4.0	62.5373	late	y	1.0	1186	1186	False	n	3	10527.27990430622	12612225.009569377	3	258.10970000000003	0.24228961561692564	96.0	16514.196172248805	748.0	16273.177033492822	1178.0	15304.368421052632
923	Col-0	25.2.20	1	1	4.0	71.1519	late	n	0.0	1333	1001	False	n	4	10556.21052631579	10716751.13397129	4	258.10970000000003	0.275665346943567	43.0	18167.516746411482	504.0	15476.01913875598	570.0	15249.961722488039	934.0	15050.80861244019
924	Col-0	25.2.20	1	1	4.0	44.9642	late	y	1.0	842	842	False	n	2	10626.363636363636	9049824.952153109	2	258.10970000000003	0.1742057737465891	28.0	16790.143540669855	708.0	16562.62200956938
925	Col-0	25.2.20	1	1	5.0	32.3547	late	y	1.0	635	635	True	y	2	9662.196172248803	6201050.038277512	1	204.02919999999997	0.15857877205811718	73.0	12757.588516746411	512.0	14790.497607655503
926	Col-0	25.2.20	1	1	5.0	42.1305	late	y	1.0	818	818	True	y	1	9651.363636363636	7988722.71770335	2	204.02919999999997	0.20649250205362762	494.0	18373.306220095692
927	Col-0	25.2.20	1	1	5.0	47.5099	late	y	1.0	951	950	True	y	4	9632.325358851675	9274629.846889952	3	204.02919999999997	0.23285833596367583	2.0	14761.277511961722	425.0	15510.531100478469	709.0	12775.837320574163	941.0	12984.023923444976
928	Col-0	25.2.20	1	1	5.0	30.6089	late	y	1.0	591	591	True	y	2	9551.105263157895	5735863.995215311	0	204.02919999999997	0.1500221536917265	221.0	14890.291866028709	586.0	13823.224880382775
929	Col-0	25.2.20	1	1	5.0	51.4252	late	y	1.0	1024	1024	True	y	2	9632.3995215311	9947741.043062203	4	204.02919999999997	0.25204823623285294	269.0	14082.478468899522	791.0	13763.464114832535
930	Col-0	25.2.20	1	1	7.0	72.3323		n	0.0	1483	1170	False	n	2	5913.155502392345	7257696.114832535	4	244.1691	0.29623854943152106	551.0	22784.880382775118	1047.0	18697.22009569378
931	Col-0	25.2.20	1	1	7.0	42.2061		y	1.0	866	866	False	n	3	5817.222488038278	5450201.80861244	2	244.1691	0.17285602477954828	130.0	18315.57894736842	452.0	13175.33971291866	727.0	21929.430622009568
932	Col-0	25.2.20	1	1	7.0	52.873		n	0.0	1091	69	False	n	3	5647.153110047847	396826.9473684211	3	244.1691	0.21654255186262308	1.0	7266.665071770335	25.0	6575.311004784689	63.0	6484.1435406698565
933	Col-0	25.2.20	1	1	7.0	38.2491		y	0.0	799	799	False	n	2	6130.334928229665	5291934.956937799	0	244.1691	0.15665004294155158	20.0	18434.062200956938	620.0	19444.186602870814
934	Col-0	25.2.20	1	1	7.0	38.5086		y	1.0	787	703	False	n	2	6001.985645933014	4494593.038277512	1	244.1691	0.15771283098475608	158.0	23791.794258373207	457.0	21688.736842105263
935	Col-0	25.2.20	1	1	11.0	44.4387	mid	y		858	858	False	y	7	7081.717703349283	6524642.435406698	1	259.2212	0.1714315804417231	87.0	21266.937799043062	97.0	13839.559808612441	282.0	18560.13875598086	345.0	14791.057416267942	639.0	15108.822966507178	649.0	17303.526315789473	705.0	13440.937799043062
936	Col-0	25.2.20	1	1	11.0	42.3971	mid	y		773	773	False	y	8	6828.660287081339	5688886.775119618	0	259.2212	0.16355568140260132	123.0	19977.55980861244	141.0	16178.593301435407	300.0	14081.33971291866	399.0	12961.918660287081	410.0	16015.033492822966	682.0	16471.387559808612	697.0	13871.679425837321	732.0	15367.832535885167
937	Col-0	25.2.20	1	1	11.0	50.3141	mid	y		894	894	False	y	5	7119.361244019139	6732818.612440191	2	259.2212	0.19409716489237763	22.0	13999.794258373206	192.0	16392.325358851675	673.0	17457.205741626793	698.0	21842.68899521531	845.0	17395.77990430622
938	Col-0	25.2.20	1	1	11.0	64.6084	mid	y		1174	1174	False	y	12	7307.107655502392	9189550.24401914	4	259.2212	0.24924041706465366	137.0	16757.55023923445	233.0	14116.287081339713	300.0	13954.535885167465	329.0	21345.1004784689	343.0	13906.961722488039	522.0	14129.822966507178	674.0	16244.425837320574	710.0	20665.253588516745	917.0	17629.67942583732	1058.0	13989.837320574163	1091.0	13436.325358851675	1117.0	21745.177033492822
939	Col-0	25.2.20	1	1	11.0	57.4629	mid	y		1047	1047	False	y	5	6699.081339712919	7506312.28708134	3	259.2212	0.22167515619864422	106.0	19965.00956937799	609.0	13861.129186602871	834.0	14916.54066985646	879.0	20237.052631578947	1030.0	18055.995215311006
940	Col-0	25.2.20	1	1	12.0	55.4966	mid	y		1089	1089	False	y	1	5777.861244019139	6536355.7272727275	3	235.08909999999997	0.2360662404169313	64.0	17971.13875598086
941	Col-0	25.2.20	1	1	12.0	35.9698	mid	y		633	633	False	y	6	5925.861244019139	3902510.4880382773	0	235.08909999999997	0.15300496705291738	82.0	9159.258373205741	261.0	10313.875598086124	288.0	10573.875598086124	303.0	10178.521531100478	339.0	10291.794258373206	585.0	13329.244019138756
942	Col-0	25.2.20	1	1	12.0	42.0488	mid	y		806	806	False	y	6	5531.6148325358845	4636554.110047847	2	235.08909999999997	0.17886324801958067	50.0	10454.23923444976	324.0	9175.650717703349	528.0	9548.68899521531	708.0	10960.09090909091	766.0	12561.234449760766	787.0	9077.894736842105
943	Col-0	25.2.20	1	1	12.0	41.5607	mid	y		784	784	False	y	7	6195.741626794259	5106881.0	1	235.08909999999997	0.17678701394492558	65.0	10430.325358851675	94.0	9787.267942583732	270.0	10133.468899521531	683.0	9652.35885167464	701.0	14287.966507177034	714.0	10571.22009569378	749.0	12724.636363636364
944	Col-0	25.2.20	1	1	12.0	60.0132	mid	y		1082	1081	False	y	10	5669.995215311004	6279939.306220096	4	235.08909999999997	0.25527853056564515	19.0	8965.54066985646	66.0	9396.014354066985	124.0	10796.583732057416	223.0	11719.88995215311	254.0	8814.54066985646	290.0	8953.373205741627	334.0	10964.086124401914	350.0	13143.301435406698	399.0	12307.444976076555	986.0	10367.78947368421
945	Col-0	25.2.20	2	1	2.0	54.9552	late/mid	y	1.0	1070	1066	False	n	2	6095.409090909091	6904746.033492822	4	207.30180000000001	0.26509755342211205	154.0	23133.11004784689	499.0	19712.851674641148
946	Col-0	25.2.20	2	1	2.0	31.2564	late/mid	y	1.0	619	619	False	n	1	5923.296650717703	3903117.5071770335	1	207.30180000000001	0.15077727255624407	247.0	26676.995215311006
947	Col-0	25.2.20	2	1	2.0	40.751	late/mid	y	0.0	815	813	False	n	3	5970.684210526316	5295099.301435406	2	207.30180000000001	0.1965781290852274	143.0	17072.684210526317	554.0	21943.291866028707	627.0	14688.856459330143
948	Col-0	25.2.20	2	1	2.0	27.1684	late/mid	y	1.0	537	537	False	n	1	6181.066985645933	3433197.612440191	0	207.30180000000001	0.13105723153392781	208.0	23678.00956937799
949	Col-0	25.2.20	2	1	2.0	53.1708	late/mid	n	0.0	1064	108	False	n	1	5794.4473684210525	673953.8086124401	3	207.30180000000001	0.25648981340248855	97.0	14682.555023923445
950	Col-0	25.2.20	2	1	3.0	53.276	late/mid	y	0.0	1082	1082	False	n	3	6328.966507177034	7135992.794258373	4	212.6276	0.2505601342440963	129.0	18348.72248803828	299.0	17737.851674641148	927.0	14285.502392344497
951	Col-0	25.2.20	2	1	3.0	49.7548	late/mid	y	1.0	958	958	False	n	2	6180.035885167465	6095821.306220096	3	212.6276	0.23399972534139502	141.0	13253.626794258373	632.0	23333.13875598086
952	Col-0	25.2.20	2	1	3.0	31.5666	late/mid	n	0.0	612	90	False	n	2	5553.693779904306	528797.5550239235	0	212.6276	0.14845956028286075	54.0	6987.377990430622	82.0	6673.478468899521
953	Col-0	25.2.20	2	1	3.0	34.0421	late/mid	y	0.0	654	654	False	n	4	6003.61004784689	4168948.751196172	1	212.6276	0.1601019811162803	114.0	16381.004784688996	253.0	10644.602870813396	552.0	11878.397129186604	569.0	11988.598086124402
954	Col-0	25.2.20	2	1	3.0	43.9881	late/mid	n	1.0	861	646	False	n	2	6263.0669856459335	4310772.980861244	2	212.6276	0.20687859901536773	24.0	14204.397129186604	239.0	20100.397129186604
955	Col-0	25.2.20	2	1	4.0	55.1639	late	y	1.0	1093	1093	True	y	5	11911.78947368421	13347244.354066987	4	217.0632	0.2541375046530227	11.0	20604.727272727272	181.0	20980.373205741627	439.0	18605.464114832535	707.0	20829.430622009568	1062.0	20024.06698564593
956	Col-0	25.2.20	2	1	4.0	41.2145	late	y	1.0	825	825	True	y	2	11989.937799043062	10013292.497607656	2	217.0632	0.18987327193186132	302.0	20726.133971291867	622.0	21249.54066985646
957	Col-0	25.2.20	2	1	4.0	37.3334	late	y	1.0	715	715	True	y	5	12097.923444976077	8906442.693779904	1	217.0632	0.17199322593604074	90.0	17376.569377990432	428.0	19689.114832535884	545.0	19173.37799043062	682.0	15514.88995215311	706.0	18200.846889952154
958	Col-0	25.2.20	2	1	4.0	34.9976	late	y	1.0	685	685	True	y	1	11786.19138755981	8266151.942583732	0	217.0632	0.1612323046928268	354.0	28748.569377990432
959	Col-0	25.2.20	2	1	4.0	48.3538	late	y	1.0	931	930	True	y	3	11932.607655502392	11456709.913875598	3	217.0632	0.22276369278624844	18.0	24575.636363636364	521.0	25138.306220095692	871.0	25270.464114832535
960	Col-0	25.2.20	2	1	5.0	51.369	mid/late	n		665	665	False	n	5	5012.8564593301435	3684350.1339712916	4	202.65300000000002	0.2534825539222217	61.0	10638.588516746411	307.0	11676.21052631579	350.0	9992.636363636364	383.0	14713.205741626794	575.0	13447.904306220096
961	Col-0	25.2.20	2	1	5.0	30.3165	mid/late	n		1167	267	False	n	2	4889.200956937799	1458274.5454545454	0	202.65300000000002	0.14959808144957143	9.0	10942.684210526315	113.0	18650.057416267944
962	Col-0	25.2.20	2	1	5.0	33.6155	mid/late	n		785	785	False	n	9	5214.698564593302	4400793.172248804	1	202.65300000000002	0.1658771397413312	115.0	9991.698564593302	203.0	9273.172248803829	250.0	9522.837320574163	310.0	12537.277511961722	342.0	11632.421052631578	414.0	11537.995215311004	491.0	10959.349282296651	570.0	9805.023923444976	599.0	9665.478468899522
963	Col-0	25.2.20	2	1	5.0	39.4287	mid/late	n		689	689	False	n	3	5357.315789473684	3911674.282296651	2	202.65300000000002	0.19456262675608058	146.0	19080.612440191388	441.0	12984.287081339713	478.0	12924.765550239234
964	Col-0	25.2.20	2	1	5.0	47.9233	mid/late	n		1009	1009	False	n	4	4875.732057416268	5204951.722488038	3	202.65300000000002	0.23647959813079497	484.0	10086.153110047846	606.0	11365.593301435407	632.0	15712.645933014353	837.0	14935.363636363636
965	Col-0	25.2.20	2	1	6.0	34.1657	mid/late	y		665	665	False	n	5	5012.8564593301435	3684350.1339712916	0	223.5365	0.1528417059406406	61.0	10638.588516746411	307.0	11676.21052631579	350.0	9992.636363636364	383.0	14713.205741626794	575.0	13447.904306220096
966	Col-0	25.2.20	2	1	6.0	59.9458	mid/late	n		1167	267	False	n	2	4889.200956937799	1458274.5454545454	4	223.5365	0.26817007513314384	9.0	10942.684210526315	113.0	18650.057416267944
967	Col-0	25.2.20	2	1	6.0	41.7624	mid/late	y		785	785	False	n	9	5214.698564593302	4400793.172248804	2	223.5365	0.18682586512717164	115.0	9991.698564593302	203.0	9273.172248803829	250.0	9522.837320574163	310.0	12537.277511961722	342.0	11632.421052631578	414.0	11537.995215311004	491.0	10959.349282296651	570.0	9805.023923444976	599.0	9665.478468899522
968	Col-0	25.2.20	2	1	6.0	35.547	mid/late	y		689	689	False	n	3	5357.315789473684	3911674.282296651	1	223.5365	0.15902100999165683	146.0	19080.612440191388	441.0	12984.287081339713	478.0	12924.765550239234
969	Col-0	25.2.20	2	1	6.0	52.1156	mid/late	y		1009	1009	False	n	4	4875.732057416268	5204951.722488038	3	223.5365	0.23314134380738719	484.0	10086.153110047846	606.0	11365.593301435407	632.0	15712.645933014353	837.0	14935.363636363636
970	Col-0	25.2.20	2	1	8.0	37.6537	mid	y		750	750	False	y	7	6750.552631578947	5262950.923444976	0	240.5218	0.15655005076462922	117.0	14329.382775119617	213.0	12238.961722488039	271.0	12875.416267942584	318.0	14664.952153110047	413.0	13207.454545454546	636.0	12166.712918660287	704.0	14610.244019138756
971	Col-0	25.2.20	2	1	8.0	61.9587	mid	y		1212	1212	False	y	9	6881.617224880383	8842636.626794258	4	240.5218	0.25760118209659166	97.0	14706.33014354067	110.0	12931.162679425837	122.0	15958.043062200957	156.0	12703.344497607655	227.0	11158.76076555024	561.0	16778.043062200955	782.0	16263.574162679426	841.0	12373.947368421053	1192.0	16809.636363636364
972	Col-0	25.2.20	2	1	8.0	39.643	mid	y		768	768	False	y	5	6775.94976076555	5553423.253588516	1	240.5218	0.16482081873659685	107.0	20479.454545454544	218.0	17856.114832535884	324.0	13834.258373205741	442.0	12687.535885167465	713.0	14311.80861244019
973	Col-0	25.2.20	2	1	8.0	46.2196	mid	y		924	924	False	y	6	6621.956937799043	6507724.291866029	2	240.5218	0.19216387038513763	148.0	14323.86124401914	193.0	11261.952153110047	319.0	11247.80861244019	479.0	17091.07177033493	853.0	12699.971291866028	908.0	12394.799043062201
974	Col-0	25.2.20	2	1	8.0	55.0468	mid	y		1090	1090	False	y	8	6850.294258373206	7779479.870813398	3	240.5218	0.2288640780170446	10.0	17278.105263157893	154.0	12442.622009569379	218.0	14377.411483253589	398.0	12850.68899521531	438.0	11376.54066985646	719.0	13202.526315789473	972.0	14097.33014354067	1036.0	14970.373205741627
975	Col-0	25.2.20	2	1	9.0	37.1795	late/mid	y		715	715	False	y	1	7664.43062200957	5750819.19138756	0	233.55169999999998	0.15919173356477387	211.0	23401.253588516745
976	Col-0	25.2.20	2	1	9.0	45.4407	late/mid	y		914	914	False	y	3	7675.5	7252953.622009569	2	233.55169999999998	0.19456377324592372	655.0	14411.913875598086	823.0	13216.258373205741	850.0	14117.607655502392
977	Col-0	25.2.20	2	1	9.0	37.2761	late/mid	y		698	698	False	y	4	7947.337320574163	5777739.693779904	1	233.55169999999998	0.15960534648217076	25.0	13330.344497607655	169.0	12566.062200956938	433.0	17746.904306220094	515.0	13564.01913875598
978	Col-0	25.2.20	2	1	9.0	52.5589	late/mid	y		1023	1023	False	y	7	7781.354066985646	8269408.708133971	3	233.55169999999998	0.2250418215752658	14.0	12160.736842105263	176.0	14171.86124401914	197.0	12473.578947368422	215.0	12695.382775119617	489.0	11948.22009569378	718.0	17290.272727272728	875.0	15976.464114832535
979	Col-0	25.2.20	2	1	9.0	61.0965	late/mid	y		1206	1206	False	y	6	7616.377990430621	9536747.4354067	4	233.55169999999998	0.2615973251318659	143.0	15068.952153110047	156.0	15142.531100478469	388.0	18658.698564593302	454.0	13585.746411483253	942.0	13318.306220095694	1121.0	14018.004784688996
980	Col-0	25.2.20	2	1	10.0	49.9435	late/mid	y	0.0	1018	1018	False	y	2	5374.995215311004	5717991.885167464	4	196.11769999999999	0.2546608490717564	278.0	17841.626794258373	698.0	11758.612440191388
981	Col-0	25.2.20	2	1	10.0	32.3175	late/mid	y	1.0	642	642	False	y	3	5459.06937799043	3634414.7081339713	1	196.11769999999999	0.16478624825806137	90.0	11618.8995215311	200.0	8707.129186602871	395.0	11458.68899521531
982	Col-0	25.2.20	2	1	10.0	45.3175	late/mid	y	1.0	914	914	False	y	2	5551.236842105263	5219046.454545455	3	196.11769999999999	0.23107297301569418	194.0	16467.44976076555	788.0	12110.8995215311
983	Col-0	25.2.20	2	1	10.0	37.1127	late/mid	y	0.0	737	737	False	y	7	5374.607655502392	4048905.3157894737	2	196.11769999999999	0.18923687153173835	50.0	6961.483253588517	240.0	8503.66985645933	324.0	7156.023923444976	360.0	6965.641148325359	490.0	8569.287081339713	680.0	7950.607655502392	720.0	7291.282296650717
984	Col-0	25.2.20	2	1	10.0	31.4265	late/mid	y	1.0	596	596	False	y	3	5358.507177033493	3302403.8516746415	0	196.11769999999999	0.16024305812274978	53.0	13530.454545454546	188.0	8868.349282296651	384.0	11938.444976076555
985	Col-0	25.2.20	2	1	11.0	44.2059	mid	y		873	873	False	y	8	5812.995215311004	5453164.90430622	1	255.1816	0.17323310144618578	236.0	16472.995215311006	250.0	11254.31100478469	440.0	11521.918660287081	488.0	13846.66028708134	544.0	11687.411483253589	559.0	10808.559808612441	674.0	11005.607655502392	743.0	13309.77990430622
986	Col-0	25.2.20	2	1	11.0	65.6178	mid	y		1250	1250	False	y	8	5829.921052631579	7807470.315789473	4	255.1816	0.2571415807409312	79.0	10827.43062200957	161.0	11155.794258373206	195.0	11115.114832535884	468.0	14548.956937799043	480.0	15203.349282296651	730.0	10133.866028708135	1055.0	12456.416267942584	1244.0	10476.746411483253
987	Col-0	25.2.20	2	1	11.0	47.8152	mid	y		919	919	False	y	7	5946.478468899521	5933612.004784688	2	255.1816	0.18737714631462454	60.0	18871.148325358852	214.0	12017.272727272728	266.0	13674.296650717703	571.0	17920.287081339713	687.0	13650.124401913876	715.0	11551.66028708134	896.0	16649.13875598086
988	Col-0	25.2.20	2	1	11.0	57.2714	mid	y		1095	1095	False	y	7	5839.7511961722485	6863403.822966507	3	255.1816	0.22443389335281227	271.0	19050.397129186604	416.0	11639.870813397129	748.0	13603.712918660287	802.0	14835.832535885167	935.0	11530.291866028709	962.0	13717.837320574163	977.0	11699.55023923445
989	Col-0	25.2.20	2	1	11.0	40.2713	mid	y		795	795	False	y	5	5906.794258373206	5129244.574162679	0	255.1816	0.1578142781454462	56.0	20551.942583732056	257.0	12960.153110047846	451.0	12180.315789473685	583.0	16747.22966507177	754.0	12549.626794258373
990	Col-0	25.2.20	2	1	12.0	40.7315	mid	y		752	752	False	y	7	5589.9162679425835	4509777.478468899	0	254.12049999999996	0.160284195883449	32.0	9479.320574162679	52.0	10266.746411483253	207.0	14222.784688995216	373.0	12256.856459330143	440.0	10493.98086124402	609.0	11194.531100478469	699.0	10243.626794258373
991	Col-0	25.2.20	2	1	12.0	42.5113	mid	y		820	820	False	y	8	5558.4473684210525	4782380.985645933	1	254.12049999999996	0.1672879598458212	46.0	10117.435406698565	140.0	8447.406698564593	158.0	9565.435406698565	210.0	8402.33014354067	348.0	10970.732057416268	389.0	9492.177033492822	499.0	11913.01913875598	693.0	10546.387559808612
992	Col-0	25.2.20	2	1	12.0	47.7044	mid	y		884	884	False	y	5	5670.145933014354	5279534.157894737	2	254.12049999999996	0.1877235406037687	56.0	15643.397129186604	396.0	12994.22009569378	647.0	11154.746411483253	768.0	14478.267942583732	867.0	10251.679425837321
993	Col-0	25.2.20	2	1	12.0	54.9841	mid	y		1063	1063	False	y	11	5715.277511961723	6464502.090909091	3	254.12049999999996	0.21637018658471083	135.0	11174.224880382775	146.0	9193.454545454546	191.0	9842.626794258373	230.0	10999.368421052632	389.0	9464.937799043062	596.0	13762.004784688996	605.0	13334.291866028709	706.0	10956.631578947368	845.0	11217.301435406698	1012.0	11947.392344497608	1039.0	13040.650717703349
994	Col-0	25.2.20	2	1	12.0	68.1892	mid	y		1254	1253	False	y	2	5417.660287081339	7094213.5550239235	4	254.12049999999996	0.2683341170822504	74.0	19085.12918660287	1178.0	13086.33014354067
995	Col-0	25.2.20	2	1	13.1	67.0244	mid/late	y		1377	1377	False	y	5	4968.387559808612	7375106.550239235	3	288.4684	0.23234572660298322	356.0	16140.593301435407	455.0	16687.244019138758	855.0	17666.746411483255	1017.0	16716.765550239234	1091.0	17055.263157894737
996	Col-0	25.2.20	2	1	13.1	73.7403	mid/late	y		1466	1466	False	y	7	4937.851674641148	7722793.980861244	4	288.4684	0.2556269594867237	234.0	13966.263157894737	405.0	12505.009569377991	433.0	17336.952153110047	688.0	12782.952153110047	1091.0	10805.942583732058	1336.0	11763.708133971291	1443.0	12144.985645933015
997	Col-0	25.2.20	2	1	13.1	50.0622	mid/late	y		1018	1018	False	y	3	5055.703349282297	5418130.502392344	1	288.4684	0.17354483194693077	108.0	15725.09090909091	523.0	12606.88038277512	1006.0	21160.91866028708
998	Col-0	25.2.20	2	1	13.1	40.732	mid/late	y		852	852	False	y	4	5132.502392344497	4548360.7894736845	0	288.4684	0.14120090796773582	208.0	11899.095693779904	347.0	11346.995215311004	740.0	13657.488038277512	792.0	10848.033492822966
999	Col-0	25.2.20	2	1	13.1	56.9095	mid/late	y		1185	1185	False	y	8	4887.641148325359	6109194.641148325	2	288.4684	0.19728157399562657	120.0	13844.272727272728	140.0	9829.421052631578	290.0	10566.186602870814	680.0	8917.373205741627	726.0	10515.181818181818	1064.0	12828.933014354066	1156.0	8813.492822966507	1170.0	9156.526315789473
1000	Col-0	25.2.20	2	1	13.2	79.0737		y		1600	1600	False	y	2	4678.421052631579	7841113.406698564	4	282.5149	0.2798921402021628	90.0	18889.526315789473	1114.0	14097.56937799043
1001	Col-0	25.2.20	2	1	13.2	42.3158		y		847	847	False	y	4	4733.023923444976	4186679.3540669857	1	282.5149	0.14978254244289416	111.0	11647.172248803829	253.0	13203.382775119617	371.0	13572.320574162679	786.0	9137.822966507178
1002	Col-0	25.2.20	2	1	13.2	68.4007		y		1332	1332	False	y	2	4658.193779904306	6562314.655502392	3	282.5149	0.24211360179586988	426.0	10871.679425837321	838.0	18746.894736842107
1003	Col-0	25.2.20	2	1	13.2	36.7415		y		737	737	False	y	3	4847.354066985646	3788186.545454546	0	282.5149	0.13005154772367758	270.0	9093.488038277512	393.0	14841.071770334927	717.0	10125.196172248803
1004	Col-0	25.2.20	2	1	13.2	55.9832		y		1141	1141	False	y	8	4787.555023923445	5751773.559808613	2	282.5149	0.19816016783539556	117.0	10961.846889952154	440.0	10985.062200956938	610.0	7691.698564593302	733.0	7721.846889952153	766.0	7757.459330143541	1067.0	10574.746411483253	1075.0	10415.038277511961	1134.0	9085.66985645933
1005	Col-0	25.2.20	2	1	14.0	36.111	mid/late	y		737	737	False	y	4	5932.215311004785	4502500.775119618	0	222.4382	0.16234172008225206	273.0	14570.143540669857	666.0	10069.440191387559	679.0	10482.014354066985	708.0	11862.33014354067
1006	Col-0	25.2.20	2	1	14.0	36.5963	mid/late	y		733	732	False	y	1	5643.605263157895	4282385.889952153	1	222.4382	0.16452344965927615	220.0	19433.83253588517
1007	Col-0	25.2.20	2	1	14.0	50.4899	mid/late	y		1020	1020	False	y	3	5557.06937799043	6059850.4449760765	3	222.4382	0.22698394430453042	213.0	19457.153110047846	620.0	14270.344497607655	660.0	15697.009569377991
1008	Col-0	25.2.20	2	1	14.0	41.1925	mid/late	y		853	853	False	y	4	5708.44019138756	5126412.2105263155	2	222.4382	0.18518626746664918	152.0	11909.80861244019	334.0	13632.966507177034	568.0	12688.416267942584	699.0	16988.708133971293
1009	Col-0	25.2.20	2	1	14.0	58.0485	mid/late	y		1120	1120	False	y	8	5358.741626794259	6371831.665071771	4	222.4382	0.2609646184872922	25.0	11478.64114832536	156.0	10149.622009569379	171.0	9915.1004784689	317.0	14293.143540669857	588.0	12559.224880382775	657.0	13802.794258373206	963.0	9984.248803827752	977.0	14798.511961722488
1010	Col-0	25.2.20	2	1	15.0	53.8437	mid/late	y		1051	1051	False	y	6	4943.162679425837	5571174.85645933	4	207.8987	0.2589900754550173	52.0	14170.421052631578	97.0	10417.617224880383	247.0	13009.717703349283	325.0	13941.473684210527	736.0	16123.177033492822	1006.0	10555.186602870814
1011	Col-0	25.2.20	2	1	15.0	38.6981	mid/late	y		776	776	False	y	3	5126.258373205741	4158190.8038277514	2	207.8987	0.18613921106769787	257.0	11126.736842105263	319.0	12856.593301435407	692.0	16632.004784688994
1012	Col-0	25.2.20	2	1	15.0	48.4076	mid/late	y		977	977	False	y	5	5066.665071770335	5201613.354066986	3	207.8987	0.2328422448048016	37.0	10127.559808612441	137.0	10042.736842105263	310.0	14717.038277511961	826.0	13334.33014354067	867.0	12285.062200956938
1013	Col-0	25.2.20	2	1	15.0	33.9748	mid/late	y		671	670	False	y	5	5269.911483253589	3675416.5741626793	1	207.8987	0.16341997328506624	121.0	10872.492822966507	237.0	10335.253588516747	391.0	9814.057416267942	401.0	8432.66985645933	537.0	12606.655502392345
1014	Col-0	25.2.20	2	1	15.0	32.9745	mid/late	y		643	643	False	y	2	5213.488038277512	3517937.62200957	0	207.8987	0.15860849538741706	31.0	13222.33971291866	323.0	21978.023923444976
[truncated: 12 more columns]
