# Supplementary material for: Diffusion-mediated HEI10 coarsening can explain meiotic crossover positioning in Arabidopsis
Source: Nat Commun. 2021 Aug 3;12:4674. doi: 10.1038/s41467-021-24827-w (PMC8333306; doi:10.1038/s41467-021-24827-w)
Supplement: Supplementary file 4 — Source Data File [file 41467_2021_24827_MOESM4_ESM.zip › source_data/fig2_cytology_raw_traces.csv]

6630.727272727273	6745.822966507177	6758.88038277512	6577.698564593302	6297.358851674641	5989.473684210527	5669.406698564593	5481.023923444976	5525.2488038277515	5603.287081339713	6053.1435406698565	6582.784688995215	6837.181818181818	6793.401913875598	6492.885167464115	6366.425837320574	6538.1578947368425	6758.722488038277	6924.473684210527	8437.11961722488	10550.22009569378	12340.55023923445	13107.306220095694	12591.253588516747	10888.047846889953	8659.78947368421	7144.861244019139	5880.67942583732	5378.980861244019	5513.373205741626	5900.387559808612	6229.00956937799	6408.837320574163	6520.521531100479	6335.521531100479	6188.473684210527	5944.244019138756	5642.851674641149	5279.755980861244	5076.899521531101	4946.167464114833	4884.7511961722485	4883.923444976077	4888.272727272727	5008.602870813397	5105.148325358851	5247.612440191388	5402.899521531101	5556.454545454545	5690.516746411483
6955.942583732058	7773.421052631579	8313.803827751197	8475.038277511961	7758.258373205742	7740.200956937799	7563.267942583732	7281.181818181818	6925.588516746411	6477.684210526316	6141.349282296651	5978.081339712919	5931.124401913876	5930.076555023923	5963.693779904306	6109.210526315789	6372.148325358851	6325.555023923445	6043.995215311004	6320.0526315789475	6554.736842105263	6578.133971291866	6929.315789473684	7026.148325358851	7044.645933014354	6533.2200956937795	5928.349282296651	5456.540669856459	5210.794258373206	5157.043062200957	5289.507177033493	5532.459330143541	5576.56937799043	5730.2488038277515	5662.1291866028705	5494.722488038277	5282.602870813397	5174.617224880383	5125.88995215311	5165.827751196172	5386.44019138756	5603.1435406698565	5747.698564593302	5911.502392344498	5627.832535885167	5605.588516746411	5532.66985645933	5490.698564593302	5488.564593301436	5517.813397129186
6080.885167464115	6473.717703349283	7149.062200956938	7210.598086124402	6747.239234449761	6297.866028708134	6023.88995215311	5774.598086124402	5558.43062200957	5385.066985645933	5325.177033492823	5331.258373205742	5352.354066985646	5487.363636363636	5673.918660287081	5866.827751196172	6087.382775119617	6455.803827751196	6566.67942583732	6482.6746411483255	6241.0	6123.660287081339	5925.894736842105	5550.2200956937795	5381.8421052631575	5361.473684210527	5517.153110047847	5595.181818181818	5983.363636363636	6454.368421052632	6525.0	6427.397129186603	6185.2344497607655	5873.741626794258	5635.497607655502	5582.4162679425835	5710.612440191388	5959.138755980861	6295.995215311004	6691.507177033493	7064.794258373206	7239.497607655502	7375.287081339713	7306.650717703349	7121.11961722488	6817.277511961723	6449.9473684210525	6063.837320574163	5714.727272727273	5480.822966507177
6218.148325358851	5663.014354066986	5228.578947368421	5140.593301435407	5207.971291866029	5499.492822966507	5795.822966507177	6083.047846889952	6164.507177033493	6061.985645933014	6076.191387559808	6068.028708133971	6157.0	6118.373205741626	6022.507177033493	5870.88038277512	5695.287081339713	5548.4162679425835	5447.33014354067	5357.894736842105	5256.239234449761	5164.516746411483	5098.832535885167	5043.334928229665	5021.933014354067	5129.282296650717	5429.277511961723	5870.727272727273	6109.043062200957	6503.851674641149	6779.272727272727	6968.028708133971	7135.875598086124	7652.133971291866	7682.578947368421	7717.952153110048	7429.77033492823	7547.492822966507	7129.095693779905	6767.813397129186	6297.095693779905	5994.153110047847	5945.971291866029	5900.531100478469	5918.133971291866	5986.033492822967	6097.650717703349	6231.368421052632	6343.081339712919	5872.933014354067
6053.55980861244	6250.933014354067	6332.11961722488	6210.33014354067	5940.33014354067	5567.105263157895	5245.028708133971	5146.617224880383	5134.11961722488	5377.574162679426	5423.531100478469	5410.124401913876	5347.33014354067	5271.985645933014	5331.368421052632	5319.492822966507	5385.267942583732	5523.899521531101	5614.062200956938	5831.832535885167	5857.923444976077	5983.799043062201	5747.196172248804	5663.43062200957	5534.732057416268	5268.545454545455	5114.837320574163	5068.167464114833	5102.794258373206	5278.593301435407	5408.913875598086	5534.435406698564	5640.717703349283	5703.712918660287	5707.349282296651	5823.602870813397	5918.866028708134	5966.3253588516745	5893.598086124402	5809.421052631579	5953.421052631579	6289.2488038277515	6507.827751196172	6527.138755980861	6481.521531100479	6382.55023923445	6177.057416267942	5922.444976076555	5790.100478468899	5787.2200956937795
5577.0526315789475	5688.698564593302	5714.593301435407	5685.9617224880385	5655.162679425837	5801.2488038277515	6237.0	7942.617224880383	11076.803827751197	12923.267942583732	13667.33014354067	14337.416267942584	12425.521531100478	9761.454545454546	7376.832535885167	6563.66985645933	5726.406698564593	5629.6746411483255	5802.114832535885	6100.732057416268	6262.507177033493	5879.837320574163	5571.282296650717	5251.77033492823	5098.358851674641	5162.923444976077	5243.124401913876	5434.215311004785	5540.578947368421	5775.282296650717	5933.0526315789475	5993.736842105263	5936.162679425837	5814.468899521531	5930.808612440192	5861.272727272727	5940.698564593302	5852.655502392345	5826.564593301436	5817.526315789473	5775.918660287081	5642.808612440192	5484.923444976077	5637.636363636364	5510.66985645933	5481.090909090909	5514.186602870814	5588.645933014354	5739.296650717703	5671.210526315789
5406.291866028708	5457.555023923445	5180.368421052632	5294.641148325359	5088.875598086124	5255.138755980861	5450.00956937799	5652.650717703349	5822.516746411483	5938.555023923445	6021.2200956937795	6092.301435406698	6378.133971291866	6379.272727272727	6327.727272727273	6223.454545454545	6074.555023923445	6021.598086124402	6018.373205741626	6170.354066985646	6356.88038277512	6581.047846889952	6746.717703349283	6822.062200956938	6806.100478468899	6725.574162679426	6587.688995215311	6347.33014354067	5925.062200956938	5497.899521531101	5275.406698564593	5428.210526315789	5814.602870813397	6176.99043062201	6354.191387559808	6810.0382775119615	6803.421052631579	6702.057416267942	6466.306220095694	6035.22966507177	5625.693779904306	5459.444976076555	5356.354066985646	5146.215311004785	4980.181818181818	4909.861244019139	4830.0	4815.703349282297	4910.741626794258	5073.397129186603
7545.545454545455	7610.363636363636	7440.210526315789	7067.507177033493	6343.612440191388	6006.205741626794	5868.8708133971295	5934.4162679425835	5704.913875598086	5693.435406698564	5670.301435406698	5635.301435406698	5583.497607655502	5414.693779904306	5343.397129186603	5394.454545454545	5480.205741626794	5311.956937799043	5102.344497607655	4943.066985645933	5088.607655502392	5281.6746411483255	5261.124401913876	5271.784688995215	5297.258373205742	5420.923444976077	5310.9473684210525	5278.1435406698565	5129.521531100479	5104.712918660287	5101.22966507177	5111.832535885167	5118.67942583732	5119.033492822967	5115.315789473684	5097.665071770335	5102.411483253589	5008.1435406698565	4855.708133971292	4671.846889952153	4528.354066985646	4386.937799043062	4459.291866028708	4611.162679425837	4759.5837320574165	5013.923444976077	5297.358851674641	5385.3253588516745	5294.985645933014	5119.966507177033
6812.105263157895	6579.746411483254	6442.511961722488	6302.387559808612	6070.966507177033	5878.444976076555	5583.177033492823	5150.124401913876	4982.7511961722485	4873.971291866029	4805.071770334928	4840.602870813397	4956.521531100479	5160.794258373206	5099.459330143541	5370.612440191388	5682.22966507177	6121.200956937799	6568.822966507177	6961.177033492823	7165.55023923445	7176.287081339713	7024.899521531101	6795.44019138756	6477.655502392345	6195.066985645933	5958.421052631579	5783.421052631579	5633.827751196172	5468.43062200957	5223.722488038277	5156.846889952153	5076.9617224880385	5296.803827751196	5401.11961722488	5322.511961722488	5122.875598086124	4943.789473684211	4826.980861244019	4885.301435406698	5029.253588516746	5044.3253588516745	5018.923444976077	5254.138755980861	5146.531100478469	5132.215311004785	5029.622009569378	4849.258373205742	4807.468899521531	4791.861244019139
5094.535885167464	5089.712918660287	5195.306220095694	5312.88995215311	5425.622009569378	5482.5837320574165	5478.239234449761	5429.8421052631575	5300.057416267942	5282.105263157895	5356.827751196172	5487.153110047847	5624.555023923445	5770.497607655502	5940.813397129186	6107.435406698564	6214.5837320574165	6450.88038277512	6348.488038277512	6153.837320574163	5926.167464114833	5686.43062200957	5479.244019138756	5233.8708133971295	5222.574162679426	5199.114832535885	5165.727272727273	5159.311004784689	5219.775119617225	5023.492822966507	5463.44019138756	6422.464114832536	7898.99043062201	9174.129186602871	10400.574162679426	11324.952153110047	12089.291866028709	11900.22009569378	11215.497607655503	10130.68899521531	8790.665071770334	7417.7511961722485	6253.626794258374	5460.421052631579	5080.2344497607655	5059.047846889952	5280.698564593302	5605.9617224880385	5939.004784688996	6305.272727272727
5207.200956937799	5392.377990430622	5588.162679425837	5791.43062200957	5984.602870813397	6126.741626794258	6179.918660287081	6144.296650717703	6032.602870813397	5888.913875598086	5756.114832535885	5688.937799043062	5758.196172248804	6023.401913875598	5916.435406698564	6361.693779904306	6844.555023923445	6327.172248803828	5811.22966507177	5468.11004784689	5264.526315789473	5151.7511961722485	5105.789473684211	5075.8708133971295	5063.1578947368425	5102.186602870814	5184.368421052632	5268.698564593302	5379.698564593302	5439.899521531101	5450.095693779905	5282.555023923445	5294.167464114833	5332.5837320574165	5381.88995215311	5423.44019138756	5443.794258373206	5450.133971291866	5617.531100478469	5668.033492822967	5854.492822966507	5931.315789473684	5930.727272727273	5920.1578947368425	5746.8564593301435	5666.397129186603	5541.00956937799	5388.641148325359	5227.287081339713	5082.00956937799
5414.373205741626	5445.177033492823	5271.9473684210525	5284.086124401914	5137.650717703349	5091.105263157895	4988.497607655502	5016.301435406698	5075.425837320574	5180.315789473684	5305.114832535885	5388.736842105263	5400.631578947368	5383.44976076555	5405.071770334928	5489.00956937799	5611.306220095694	5732.66985645933	6029.980861244019	6088.2344497607655	6097.253588516746	6111.803827751196	6438.660287081339	6363.760765550239	6154.918660287081	5941.11004784689	5825.894736842105	5773.88038277512	5702.478468899521	5526.354066985646	5431.650717703349	5077.004784688996	4747.952153110048	4536.172248803828	4437.846889952153	4393.9473684210525	4400.210526315789	4449.521531100479	4581.794258373206	4727.866028708134	4861.655502392345	4972.090909090909	5077.047846889952	5125.033492822967	5133.822966507177	5175.473684210527	5293.741626794258	5524.837320574163	5775.43062200957	5958.425837320574
6401.258373205742	6681.167464114833	6863.775119617225	6992.1435406698565	6976.397129186603	6856.210526315789	6708.645933014354	6521.736842105263	6310.755980861244	5979.263157894737	5641.703349282297	5473.0	5458.521531100479	5358.507177033493	5185.0382775119615	4968.105263157895	4763.88995215311	4609.076555023923	4504.406698564593	4440.354066985646	4430.818181818182	4502.287081339713	4653.502392344498	4854.3253588516745	5190.301435406698	5550.626794258374	6629.028708133971	7577.875598086124	8383.253588516747	8605.923444976077	9115.88038277512	9426.124401913876	9497.406698564593	9262.842105263158	8723.09090909091	8001.593301435407	7300.138755980861	6459.703349282297	6352.598086124402	6509.516746411483	6891.004784688996	7432.531100478469	8045.832535885167	8618.287081339713	9030.095693779904	9195.435406698565	9096.559808612441	8470.133971291865	7941.980861244019	7219.086124401914
6276.244019138756	6766.224880382775	7033.2344497607655	6933.196172248804	6502.019138755981	6181.004784688996	5888.755980861244	5441.913875598086	5190.909090909091	4980.775119617225	4882.114832535885	4890.593301435407	4911.99043062201	4887.100478468899	4971.952153110048	5036.622009569378	5112.545454545455	5275.263157894737	5558.377990430622	5820.076555023923	6081.55980861244	6263.019138755981	6341.464114832536	6313.464114832536	5816.8421052631575	5513.291866028708	5223.291866028708	4990.913875598086	4795.832535885167	4833.684210526316	4973.354066985646	5371.688995215311	5541.205741626794	5668.205741626794	5611.33014354067	5833.531100478469	5893.244019138756	5564.44019138756	5440.2344497607655	5245.708133971292	5061.7799043062205	4928.296650717703	4824.9617224880385	4723.846889952153	4657.641148325359	4586.712918660287	4565.205741626794	4584.306220095694	4562.133971291866	4661.2488038277515
5041.942583732058	5131.334928229665	5588.67942583732	6656.612440191388	8489.11961722488	10446.181818181818	11293.502392344497	12155.478468899522	12099.143540669857	11149.291866028709	9507.086124401914	7870.540669856459	6917.966507177033	6562.578947368421	6343.746411483254	6085.4162679425835	5996.215311004785	5915.478468899521	5825.617224880383	5732.22966507177	5681.626794258374	5707.4162679425835	5788.598086124402	5880.67942583732	5969.239234449761	6073.516746411483	6206.468899521531	6345.866028708134	6443.7799043062205	6583.77033492823	6760.655502392345	6612.545454545455	6600.311004784689	6169.033492822967	5626.483253588517	5253.210526315789	5157.8421052631575	5224.392344497608	5331.334928229665	5390.56937799043	5331.191387559808	5297.598086124402	5061.301435406698	4854.181818181818	4771.6746411483255	4732.483253588517	5069.66985645933	5630.258373205742	6293.272727272727	6823.066985645933
4811.755980861244	4792.727272727273	4603.540669856459	4461.282296650717	4577.459330143541	4712.215311004785	4694.4162679425835	4677.588516746411	4661.464114832536	4638.0382775119615	4695.885167464115	4581.454545454545	4454.885167464115	4379.066985645933	4404.641148325359	4520.535885167464	4661.507177033493	4764.210526315789	4802.0382775119615	4777.9473684210525	4633.382775119617	5285.526315789473	6035.693779904306	7001.827751196172	7978.334928229665	8737.751196172248	9117.44976076555	9046.01913875598	7388.645933014354	6755.535885167464	5986.976076555024	5225.909090909091	4614.507177033493	4244.349282296651	4102.014354066986	4090.4832535885166	4117.5837320574165	4150.755980861244	4199.382775119617	4278.406698564593	4551.8708133971295	4698.832535885167	4798.703349282297	4853.913875598086	4934.655502392345	4970.904306220095	4947.693779904306	4874.459330143541	4806.344497607655	4754.775119617225
4537.564593301436	4772.928229665072	5015.564593301436	5169.813397129186	5095.086124401914	4920.397129186603	4744.44976076555	4600.933014354067	4550.9617224880385	4587.645933014354	4707.196172248804	4877.794258373206	5043.813397129186	5156.602870813397	5195.454545454545	5164.33014354067	5077.942583732058	4955.976076555024	4822.177033492823	4700.88038277512	4625.138755980861	4627.722488038277	4700.794258373206	4759.0	4865.291866028708	4967.435406698564	5016.339712918661	4985.133971291866	4884.162679425837	4817.2488038277515	4774.153110047847	4811.574162679426	4912.44019138756	5342.555023923445	5708.942583732058	5714.8708133971295	5536.363636363636	5222.071770334928	4768.363636363636	4557.019138755981	4452.861244019139	4401.535885167464	4465.315789473684	4607.0	4775.392344497608	4930.593301435407	5030.468899521531	4987.622009569378	5190.626794258374	5151.626794258374
4803.521531100479	4934.32057416268	5019.488038277512	5052.100478468899	5034.282296650717	4986.593301435407	4947.186602870814	4939.813397129186	4998.411483253589	5029.995215311004	5006.736842105263	4929.851674641149	4785.8421052631575	4583.483253588517	4229.363636363636	4192.421052631579	4196.803827751196	4208.421052631579	4225.354066985646	4257.296650717703	4290.454545454545	4327.354066985646	4373.794258373206	4426.66985645933	4476.019138755981	4443.368421052632	4434.047846889952	4397.655502392345	4344.401913875598	4206.966507177033	4196.952153110048	4256.511961722488	4415.655502392345	4696.712918660287	4847.837320574163	4964.497607655502	5008.56937799043	5218.760765550239	5122.88038277512	4979.373205741626	4813.8421052631575	4675.1291866028705	4729.023923444976	5071.899521531101	5298.727272727273	5548.382775119617	5714.138755980861	5537.0526315789475	5144.67942583732	4678.995215311004
4723.028708133971	4758.344497607655	4903.866028708134	5013.033492822967	5186.215311004785	5114.717703349283	5151.11004784689	5122.928229665072	4980.267942583732	4788.239234449761	4623.8708133971295	4640.0	4673.349282296651	4706.531100478469	4944.693779904306	4921.636363636364	5015.349282296651	4968.2200956937795	4744.866028708134	4541.980861244019	4520.655502392345	4554.660287081339	4695.660287081339	4864.636363636364	5011.88038277512	5132.727272727273	5283.373205741626	5432.334928229665	5557.071770334928	5638.368421052632	5544.904306220095	5385.421052631579	5165.507177033493	5085.2488038277515	4976.205741626794	4858.535885167464	4762.8421052631575	4717.253588516746	4564.952153110048	4611.77033492823	4659.8564593301435	4711.354066985646	4762.645933014354	4804.138755980861	4836.239234449761	4865.736842105263	4884.492822966507	4868.67942583732	4805.736842105263	4700.1291866028705
4755.593301435407	4817.918660287081	4774.3253588516745	4711.138755980861	4662.885167464115	4670.148325358851	4990.655502392345	5067.047846889952	5289.488038277512	5245.617224880383	5130.239234449761	4987.177033492823	4826.081339712919	4640.138755980861	4460.301435406698	4327.397129186603	4271.382775119617	4285.722488038277	4325.473684210527	4347.736842105263	4368.617224880383	4479.086124401914	4790.019138755981	5351.043062200957	6112.047846889952	7700.535885167464	10218.80861244019	11573.866028708135	12134.45933014354	12046.679425837321	11300.559808612441	9964.263157894737	8431.636363636364	6751.334928229665	5699.1435406698565	4987.11961722488	4742.406698564593	4672.708133971292	4682.516746411483	4683.6746411483255	4593.397129186603	4461.258373205742	4366.277511961723	4372.291866028708	4401.162679425837	4449.258373205742	4516.741626794258	4598.473684210527	4683.138755980861	4757.11004784689
4533.406698564593	4655.502392344498	4819.349282296651	4977.799043062201	5143.0526315789475	5307.837320574163	5352.1291866028705	5537.67942583732	5672.712918660287	5711.717703349283	5635.483253588517	5476.368421052632	5176.387559808612	4962.11961722488	4863.382775119617	4800.282296650717	4775.253588516746	4802.598086124402	4861.004784688996	4943.334928229665	5074.090909090909	5098.645933014354	5100.200956937799	5321.473684210527	5550.421052631579	5568.459330143541	5613.392344497608	5871.502392344498	5917.933014354067	5935.775119617225	5927.55023923445	5910.913875598086	5896.631578947368	5881.784688995215	5850.602870813397	5783.602870813397	5539.00956937799	5420.200956937799	5303.215311004785	5079.454545454545	4834.665071770335	4905.8708133971295	5102.32057416268	5059.88995215311	5289.004784688996	5450.837320574163	5553.602870813397	5604.698564593302	5293.459330143541	5264.521531100479
5217.818181818182	5386.985645933014	5394.722488038277	5205.066985645933	5103.593301435407	4838.799043062201	4733.282296650717	4650.282296650717	4603.382775119617	4607.818181818182	4675.8564593301435	4796.67942583732	4955.0526315789475	5094.952153110048	5192.023923444976	5128.062200956938	5174.909090909091	5198.244019138756	5174.090909090909	5106.784688995215	5056.277511961723	5090.334928229665	5209.703349282297	5379.741626794258	5557.708133971292	5385.2344497607655	5332.205741626794	5211.153110047847	5037.722488038277	4678.827751196172	4468.057416267942	4622.913875598086	4902.224880382775	5646.301435406698	5900.755980861244	6060.258373205742	5731.258373205742	5557.99043062201	5704.708133971292	5858.0382775119615	5970.363636363636	6575.258373205742	6639.55023923445	6581.287081339713	6360.492822966507	5817.11004784689	5112.071770334928	4497.732057416268	4293.368421052632	4185.923444976077
4920.688995215311	5129.660287081339	5298.32057416268	5298.722488038277	5279.071770334928	5114.153110047847	5000.909090909091	4803.224880382775	4613.722488038277	4584.933014354067	4403.401913875598	4378.660287081339	4272.0526315789475	4356.1435406698565	4652.894736842105	5013.818181818182	5275.555023923445	5358.162679425837	5238.44976076555	4918.827751196172	4496.607655502392	4164.0	4004.684210526316	3943.2918660287082	3901.8325358851675	3853.1483253588517	3825.6124401913876	3862.215311004785	3954.6363636363635	4167.665071770335	4390.2200956937795	4574.095693779905	4750.55023923445	4836.5837320574165	4843.272727272727	4834.937799043062	4897.263157894737	5048.177033492823	5324.138755980861	5653.789473684211	5853.406698564593	5804.033492822967	5725.985645933014	5397.8708133971295	5115.818181818182	4939.837320574163	4883.1291866028705	4887.622009569378	4828.684210526316	4674.306220095694
5145.861244019139	5172.291866028708	5017.153110047847	4775.636363636364	4564.244019138756	4426.339712918661	4346.617224880383	4355.258373205742	4385.2200956937795	4421.047846889952	4495.153110047847	4513.693779904306	4676.56937799043	4870.2200956937795	5054.191387559808	5043.2200956937795	5089.11004784689	5062.617224880383	4999.287081339713	4926.899521531101	4802.191387559808	4836.703349282297	4919.387559808612	5041.392344497608	5074.555023923445	5146.0526315789475	5138.9473684210525	4997.976076555024	4897.344497607655	4765.334928229665	4638.665071770335	4560.425837320574	4550.803827751196	4599.952153110048	4686.363636363636	4785.095693779905	4866.822966507177	4913.928229665072	4935.478468899521	4953.665071770335	4982.894736842105	5030.712918660287	5102.612440191388	5194.186602870814	5286.971291866029	5332.8708133971295	5382.837320574163	5200.11961722488	5244.387559808612	5250.727272727273
4402.703349282297	4606.210526315789	4921.727272727273	5529.3253588516745	6224.023923444976	6385.435406698564	6657.976076555024	6513.363636363636	6377.081339712919	6059.885167464115	5948.062200956938	6023.7799043062205	6207.057416267942	6375.708133971292	6500.253588516746	6558.153110047847	6497.392344497608	6346.2200956937795	6125.760765550239	5952.239234449761	5641.239234449761	5335.727272727273	5258.066985645933	5229.928229665072	5290.822966507177	5490.8708133971295	5824.411483253589	6202.722488038277	6535.875598086124	6825.708133971292	7132.703349282297	7454.665071770335	7684.67942583732	7701.832535885167	7129.215311004785	6800.444976076555	6015.114832535885	5261.224880382775	4673.913875598086	4381.545454545455	4351.377990430622	4443.200956937799	4517.976076555024	4795.105263157895	5094.66985645933	5875.023923444976	6413.976076555024	7077.9473684210525	7368.67942583732	7508.468899521531
4763.071770334928	5060.373205741626	4869.7799043062205	4563.665071770335	4586.023923444976	4642.028708133971	4679.88038277512	4584.9473684210525	4520.186602870814	4427.2488038277515	4399.540669856459	4727.88995215311	4884.3253588516745	4992.014354066986	5059.593301435407	5349.081339712919	5374.995215311004	5128.693779904306	4797.933014354067	4361.602870813397	4234.483253588517	4366.5837320574165	4667.205741626794	4515.813397129186	4604.2200956937795	4890.177033492823	5063.636363636364	5122.358851674641	5164.875598086124	5191.387559808612	5219.11961722488	5258.397129186603	5362.7799043062205	5275.588516746411	5427.0382775119615	5466.942583732058	5253.019138755981	4825.32057416268	4330.736842105263	4009.1387559808613	4054.0717703349283	4391.421052631579	4761.435406698564	4988.827751196172	4901.0526315789475	4943.77033492823	4828.555023923445	4598.488038277512	4380.0526315789475	4255.67942583732
4586.023923444976	4747.913875598086	4903.023923444976	5049.11004784689	4959.722488038277	5200.1578947368425	5276.904306220095	5456.019138755981	5477.784688995215	5488.454545454545	5297.650717703349	4958.521531100479	4913.397129186603	5089.88995215311	5145.11004784689	5275.693779904306	5398.358851674641	5436.473684210527	5389.253588516746	5226.2344497607655	5136.933014354067	5058.913875598086	5025.483253588517	4979.181818181818	4914.904306220095	4926.6746411483255	4907.311004784689	4862.1291866028705	4836.057416267942	4875.081339712919	4945.717703349283	4943.2344497607655	4878.411483253589	4807.459330143541	4736.521531100479	4753.306220095694	4882.66985645933	4991.358851674641	4984.464114832536	4868.377990430622	4771.861244019139	4884.411483253589	5237.502392344498	5698.358851674641	6082.55023923445	6199.095693779905	5959.99043062201	5445.478468899521	4872.488038277512	4490.444976076555
5775.181818181818	5892.66985645933	5782.282296650717	5722.866028708134	5581.066985645933	5424.411483253589	5343.11004784689	5310.832535885167	5279.8421052631575	5224.1578947368425	5133.444976076555	5029.339712918661	4959.0526315789475	4954.124401913876	5018.6746411483255	5103.167464114833	5253.2344497607655	5539.277511961723	5797.909090909091	6510.425837320574	7306.004784688996	8047.354066985646	8560.296650717703	8699.325358851675	8869.535885167465	8700.559808612441	8214.923444976077	7495.598086124402	6230.545454545455	5723.311004784689	5385.0382775119615	5220.66985645933	5163.631578947368	5153.191387559808	5158.808612440192	5162.602870813397	5128.387559808612	5082.272727272727	5055.727272727273	5056.540669856459	5070.885167464115	5081.444976076555	5074.124401913876	5040.167464114833	4981.722488038277	4906.56937799043	4820.952153110048	4743.933014354067	4715.354066985646	4761.995215311004
4913.7511961722485	4974.3253588516745	4890.0526315789475	4749.531100478469	4564.411483253589	4389.626794258374	4372.497607655502	4475.354066985646	4604.511961722488	4580.377990430622	4523.574162679426	4452.44976076555	4397.004784688996	4359.287081339713	4353.267942583732	4379.799043062201	4540.712918660287	4521.564593301436	4461.846889952153	4354.861244019139	4228.66985645933	4206.435406698564	4371.5837320574165	4627.971291866029	4794.277511961723	4975.172248803828	5028.732057416268	5055.090909090909	5042.373205741626	5041.358851674641	5098.55980861244	5218.655502392345	5362.435406698564	5475.014354066986	5515.483253588517	5584.861244019139	5606.354066985646	5494.473684210527	5110.267942583732	4929.411483253589	5060.2488038277515	4873.832535885167	4654.808612440192	4456.459330143541	4400.11004784689	4540.861244019139	4709.971291866029	4937.88995215311	5029.354066985646	5100.349282296651
4648.425837320574	4763.55980861244	4609.909090909091	4476.545454545455	4358.66985645933	4338.425837320574	4340.488038277512	4440.191387559808	4612.1435406698565	4816.339712918661	5009.0526315789475	5156.071770334928	5391.588516746411	5365.177033492823	5149.401913875598	4985.885167464115	4788.191387559808	4628.124401913876	4611.88038277512	4924.377990430622	5256.425837320574	5498.827751196172	5634.358851674641	5642.33014354067	5536.282296650717	5654.406698564593	5432.832535885167	5176.004784688996	4964.799043062201	4970.028708133971	5049.808612440192	4947.622009569378	4913.9617224880385	4744.875598086124	4653.578947368421	4611.306220095694	4622.11004784689	4660.708133971292	4718.899521531101	4726.205741626794	4815.191387559808	4990.980861244019	5175.239234449761	5084.291866028708	4882.454545454545	4676.191387559808	4611.923444976077	4755.114832535885	4984.56937799043	5154.095693779905
4210.9473684210525	4383.827751196172	4639.478468899521	5011.712918660287	5371.708133971292	5995.224880382775	6515.267942583732	6951.789473684211	7249.172248803828	7467.516746411483	7011.459330143541	7062.0	7089.760765550239	7134.956937799043	7183.224880382775	7229.693779904306	7270.2200956937795	7507.387559808612	8232.244019138756	8610.674641148325	8399.971291866028	7753.971291866029	6739.593301435407	6290.287081339713	6013.224880382775	5969.693779904306	6198.287081339713	6529.7799043062205	7021.67942583732	7470.7655502392345	7693.459330143541	7785.100478468899	7824.698564593302	7641.708133971292	7372.0526315789475	7114.32057416268	6684.861244019139	7001.9617224880385	6885.8708133971295	6768.827751196172	6591.8564593301435	6362.153110047847	6165.349282296651	6098.531100478469	6416.401913875598	6758.56937799043	7054.956937799043	7280.827751196172	7401.1435406698565	7395.693779904306
7475.377990430622	8061.837320574163	8032.377990430622	7984.22966507177	7972.952153110048	7985.354066985646	7909.535885167464	7648.741626794258	7256.057416267942	6571.32057416268	6380.019138755981	6184.492822966507	5961.66985645933	5764.2344497607655	5652.033492822967	5349.9473684210525	5342.641148325359	5367.899521531101	5550.043062200957	6508.985645933014	7805.832535885167	8737.846889952154	9001.66985645933	8857.368421052632	8407.952153110047	7756.641148325359	7025.315789473684	5801.406698564593	5362.095693779905	5274.564593301436	5472.363636363636	5781.263157894737	7211.368421052632	7958.535885167464	8854.234449760766	8474.875598086124	7149.282296650717	6293.928229665072	5413.722488038277	4671.952153110048	4163.55980861244	3973.971291866029	4313.22966507177	4773.349282296651	5499.200956937799	5993.660287081339	6214.717703349283	6305.028708133971	6287.966507177033	6079.444976076555
6865.722488038277	7588.196172248804	8343.516746411484	8695.22009569378	8629.956937799043	8363.062200956938	7718.641148325359	6935.7799043062205	6519.521531100479	6083.937799043062	5641.67942583732	5251.172248803828	4966.7799043062205	4861.210526315789	4784.071770334928	4691.215311004785	4570.186602870814	4441.77033492823	4276.66985645933	4141.162679425837	4103.387559808612	3869.2105263157896	4101.88038277512	4501.1435406698565	4974.507177033493	5751.976076555024	6688.086124401914	8461.799043062201	10143.679425837321	10949.081339712919	10856.014354066985	10181.181818181818	8866.35885167464	7668.043062200957	6770.5837320574165	6150.511961722488	6014.67942583732	6103.023923444976	6385.186602870814	6747.952153110048	7032.607655502392	8072.598086124402	8367.928229665073	8502.985645933015	8332.052631578947	7667.521531100479	7062.296650717703	6501.980861244019	6185.5837320574165	5979.531100478469
6812.186602870814	7665.722488038277	8128.296650717703	8375.01913875598	8468.607655502392	8483.033492822966	8486.172248803829	8474.937799043062	8539.837320574163	8254.526315789473	8181.641148325359	8155.459330143541	8146.650717703349	8164.636363636364	7850.153110047847	7227.287081339713	6831.191387559808	6135.650717703349	5431.952153110048	4903.77033492823	4737.789473684211	4950.382775119617	5610.028708133971	6728.7511961722485	7571.789473684211	8355.928229665073	9434.923444976077	9541.928229665073	8574.272727272728	8248.784688995216	7710.244019138756	7032.655502392345	6713.392344497608	6579.8708133971295	6503.9617224880385	6976.507177033493	7528.066985645933	8056.454545454545	7784.315789473684	7979.626794258374	7901.406698564593	7555.851674641149	7001.296650717703	6312.66985645933	5074.334928229665	4560.066985645933	4232.8708133971295	4107.995215311004	4127.210526315789	4181.511961722488
4568.555023923445	4882.368421052632	5427.966507177033	5790.488038277512	6092.177033492823	6318.775119617225	6452.1578947368425	6495.076555023923	6487.976076555024	6493.885167464115	6590.717703349283	6846.488038277512	7246.722488038277	7439.985645933014	7666.215311004785	7642.191387559808	7392.928229665072	7022.425837320574	6654.703349282297	6459.7799043062205	6705.464114832536	7664.095693779905	9370.521531100478	11500.626794258373	13546.684210526315	14569.43062200957	14755.866028708135	12552.148325358852	11447.732057416268	7208.712918660287	6311.00956937799	5772.105263157895	5668.933014354067	6153.124401913876	6536.44019138756	6849.186602870814	6929.7799043062205	6390.196172248804	5411.727272727273	4834.607655502392	4488.334928229665	4563.837320574163	4780.200956937799	5054.626794258374	5214.9473684210525	5267.0	5208.124401913876	5062.11961722488	4866.11961722488	4684.588516746411
4925.956937799043	5105.095693779905	5359.516746411483	5478.133971291866	5515.660287081339	5452.755980861244	5332.488038277512	5186.287081339713	5034.411483253589	4915.483253588517	4886.133971291866	4978.186602870814	5158.861244019139	5692.722488038277	5770.732057416268	5712.6746411483255	5559.55023923445	5219.047846889952	4973.712918660287	4764.784688995215	4709.727272727273	4656.464114832536	4612.502392344498	4776.693779904306	4672.588516746411	4785.167464114833	4600.2488038277515	4419.22966507177	4359.607655502392	4361.124401913876	4513.7799043062205	4745.263157894737	4826.00956937799	4787.746411483254	4661.411483253589	4479.114832535885	4433.210526315789	4396.253588516746	4370.062200956938	4424.760765550239	4518.5837320574165	4623.622009569378	4700.368421052632	4774.392344497608	4797.0526315789475	4974.7799043062205	5136.894736842105	5285.282296650717	5314.43062200957	5316.952153110048
7726.186602870814	8018.712918660287	8058.502392344498	7912.1578947368425	7523.287081339713	6994.995215311004	6468.535885167464	6109.904306220095	6024.8708133971295	6159.172248803828	6195.641148325359	6224.808612440192	6410.885167464115	6757.755980861244	7134.77033492823	7437.832535885167	7676.392344497608	7855.373205741626	8612.277511961722	8344.291866028709	7902.555023923445	7390.162679425837	6378.593301435407	6036.827751196172	5655.473684210527	5240.464114832536	4828.0	4484.67942583732	4258.545454545455	4144.885167464115	4125.239234449761	4460.837320574163	5240.9617224880385	6352.837320574163	7205.11004784689	7946.215311004785	8090.473684210527	8207.64114832536	7645.11004784689	6659.406698564593	5677.5837320574165	5681.459330143541	5420.799043062201	5241.028708133971	5062.0526315789475	4879.933014354067	4730.511961722488	4659.004784688996	4717.44976076555	4921.2200956937795
5982.444976076555	6172.086124401914	6229.736842105263	6438.866028708134	6556.956937799043	6603.0526315789475	6566.904306220095	6509.99043062201	6842.846889952153	6783.2344497607655	6545.301435406698	6199.44019138756	5856.497607655502	5883.755980861244	5607.899521531101	5307.177033492823	5283.253588516746	5002.43062200957	5191.272727272727	5491.215311004785	5848.133971291866	6228.937799043062	6576.306220095694	6793.282296650717	7576.062200956938	6867.162679425837	7342.712918660287	6704.913875598086	6221.789473684211	5862.043062200957	5986.99043062201	5815.277511961723	6001.00956937799	6945.66985645933	8916.578947368422	11762.248803827752	15838.263157894737	18914.71770334928	21115.708133971293	22154.52153110048	21895.808612440193	20281.392344497606	17379.62200956938	13085.8995215311	9308.205741626794	7376.918660287081	7058.736842105263	7039.8421052631575	7251.799043062201	7099.846889952153
4672.205741626794	4849.799043062201	4969.818181818182	5133.019138755981	5348.358851674641	5875.555023923445	5930.827751196172	6835.837320574163	7392.181818181818	7976.641148325359	7949.578947368421	7838.655502392345	7620.2488038277515	7669.11961722488	7312.602870813397	6888.507177033493	6480.196172248804	6501.564593301436	6558.612440191388	6587.622009569378	6685.9617224880385	6738.655502392345	6742.5837320574165	6709.827751196172	6754.55023923445	6660.665071770335	6514.215311004785	6406.44976076555	6354.210526315789	6460.502392344498	6801.9617224880385	7195.291866028708	7120.607655502392	7564.928229665072	8025.732057416268	8943.464114832535	10228.33014354067	11434.248803827752	12100.071770334927	12643.813397129186	11608.645933014353	10238.741626794259	8599.354066985647	8216.741626794259	7929.186602870814	7203.7799043062205	7116.124401913876	7206.722488038277	6988.105263157895	6980.526315789473
5468.191387559808	5923.1291866028705	6667.200956937799	7417.933014354067	7871.047846889952	7727.708133971292	7915.8421052631575	7405.866028708134	7446.1578947368425	7037.866028708134	6483.1435406698565	6496.066985645933	6524.153110047847	6399.521531100479	6253.545454545455	6382.344497607655	6459.502392344498	6462.1435406698565	6344.866028708134	6081.397129186603	5720.392344497608	5363.11961722488	5079.966507177033	4882.803827751196	4775.899521531101	4783.444976076555	4783.77033492823	4993.593301435407	5211.952153110048	5426.909090909091	5644.803827751196	5346.0382775119615	5531.258373205742	5267.866028708134	5377.8708133971295	5463.492822966507	5521.803827751196	5596.057416267942	5712.497607655502	5909.167464114833	6165.406698564593	6423.894736842105	6427.272727272727	6551.598086124402	6618.488038277512	6622.622009569378	6816.282296650717	6735.555023923445	6591.593301435407	6434.803827751196
4466.0382775119615	4538.846889952153	4622.43062200957	4727.1435406698565	4888.488038277512	4966.56937799043	5153.047846889952	5327.775119617225	5502.636363636364	5621.090909090909	5704.363636363636	5671.43062200957	5535.693779904306	5471.794258373206	5385.808612440192	5397.77033492823	5584.808612440192	5901.105263157895	6351.081339712919	6572.708133971292	6998.22966507177	7130.956937799043	7785.784688995215	8187.885167464115	9896.263157894737	10985.44976076555	12057.54066985646	12835.976076555024	13064.105263157895	15576.947368421053	16815.086124401914	16416.023923444976	14667.961722488039	12081.186602870814	9278.282296650717	7328.090909090909	5846.612440191388	5524.8564593301435	6234.081339712919	7673.2200956937795	9182.19138755981	10106.277511961722	10209.368421052632	10568.502392344497	9792.971291866028	8714.344497607655	7819.535885167464	6834.511961722488	6217.540669856459	5946.516746411483
4489.387559808612	4530.88995215311	4540.588516746411	4634.315789473684	4706.382775119617	4708.354066985646	4821.11961722488	5132.698564593302	5890.803827751196	6741.473684210527	7593.5837320574165	8279.038277511961	8596.44976076555	8460.196172248803	8396.382775119617	7606.363636363636	6887.062200956938	6611.33014354067	6752.980861244019	7105.349282296651	7417.2488038277515	7603.837320574163	7543.645933014354	7495.712918660287	7099.8708133971295	6679.909090909091	6179.851674641149	5686.244019138756	5302.708133971292	5139.626794258374	5093.354066985646	5110.507177033493	5167.722488038277	5196.095693779905	5192.535885167464	5125.593301435407	5027.296650717703	5016.224880382775	5125.100478468899	5299.22966507177	5788.401913875598	6445.995215311004	7165.2344497607655	7782.071770334928	9577.143540669857	9713.918660287081	9500.870813397129	8969.55023923445	8247.545454545454	7528.660287081339
5566.626794258374	6413.081339712919	7267.942583732058	8195.947368421053	9188.062200956938	10151.516746411484	10294.411483253589	10640.153110047846	10655.851674641148	9169.617224880383	8821.014354066985	8295.392344497608	7262.167464114833	6748.483253588517	6630.588516746411	6517.746411483254	6288.712918660287	6238.531100478469	6188.650717703349	6153.88995215311	6133.282296650717	6126.693779904306	6158.727272727273	6256.272727272727	6391.808612440192	6487.464114832536	6500.277511961723	6471.148325358851	6463.708133971292	6481.555023923445	6471.555023923445	6382.784688995215	6104.124401913876	6102.502392344498	6050.047846889952	5972.44019138756	6023.090909090909	5922.650717703349	5962.712918660287	5944.913875598086	6002.291866028708	6050.578947368421	6090.8421052631575	6075.076555023923	5934.760765550239	5696.588516746411	5805.980861244019	6119.172248803828	6794.655502392345	7974.789473684211
5505.401913875598	5677.2344497607655	5785.502392344498	5760.645933014354	6116.200956937799	6466.8421052631575	6761.942583732058	6942.411483253589	6943.277511961723	6679.22966507177	6350.794258373206	6107.153110047847	6021.014354066986	6034.368421052632	6087.239234449761	6170.875598086124	6359.832535885167	6499.497607655502	6429.153110047847	6272.411483253589	6187.88038277512	6106.956937799043	5941.755980861244	5795.004784688996	5739.397129186603	5734.488038277512	5755.22966507177	5992.555023923445	6187.066985645933	6527.645933014354	6634.645933014354	6788.00956937799	6753.688995215311	6599.272727272727	6335.516746411483	6005.574162679426	5666.253588516746	5485.473684210527	5505.980861244019	5700.904306220095	5948.540669856459	6169.11004784689	6300.177033492823	6269.9473684210525	6039.4162679425835	5727.703349282297	5771.937799043062	6377.775119617225	7095.354066985646	7648.497607655502
4577.717703349283	4618.349282296651	4745.976076555024	4863.421052631579	5006.976076555024	5039.8421052631575	5103.253588516746	5257.717703349283	5377.545454545455	5633.114832535885	5575.775119617225	5748.488038277512	6871.732057416268	8324.746411483253	9585.947368421053	10184.555023923445	10613.961722488039	9892.98086124402	8294.22966507177	7620.397129186603	6840.980861244019	6133.837320574163	5598.4162679425835	5271.291866028708	5196.502392344498	5440.267942583732	6019.244019138756	6874.698564593302	7999.464114832536	9572.617224880383	11850.693779904306	14831.33014354067	18028.574162679426	20634.784688995216	21948.334928229666	21698.105263157893	20052.45933014354	17422.47846889952	14283.8995215311	9372.574162679426	7305.315789473684	5787.77033492823	4810.66985645933	4603.282296650717	4670.349282296651	4879.760765550239	5131.344497607655	5132.885167464115	5132.392344497608	5078.995215311004
4915.99043062201	5470.684210526316	6044.090909090909	6714.023923444976	7225.511961722488	7403.267942583732	7445.138755980861	7232.507177033493	6767.22966507177	6098.909090909091	5253.77033492823	4760.224880382775	4534.2344497607655	4533.535885167464	4661.511961722488	4857.904306220095	5157.688995215311	5349.995215311004	5486.593301435407	5553.545454545455	5647.382775119617	5599.239234449761	5471.507177033493	5278.67942583732	5231.019138755981	5107.741626794258	5024.684210526316	5250.282296650717	5400.368421052632	5464.851674641149	5505.081339712919	5617.966507177033	5976.736842105263	6309.574162679426	6667.43062200957	6959.153110047847	7095.995215311004	7018.727272727273	7355.047846889952	7210.6746411483255	6583.196172248804	5838.344497607655	5258.296650717703	5294.851674641149	5795.028708133971	6677.746411483254	7705.607655502392	8627.583732057416	8570.373205741627	9488.68899521531
4611.468899521531	4881.043062200957	5122.540669856459	5236.923444976077	5205.186602870814	5151.760765550239	5076.502392344498	5025.698564593302	4936.9473684210525	4862.574162679426	4775.081339712919	4679.44976076555	4744.44976076555	4818.555023923445	4867.55980861244	4893.923444976077	4907.358851674641	4907.425837320574	4908.2344497607655	4959.55980861244	5049.239234449761	5257.976076555024	5586.971291866029	5954.827751196172	6242.875598086124	6356.464114832536	6924.263157894737	7100.473684210527	6820.722488038277	6168.473684210527	6085.339712918661	5882.435406698564	5621.942583732058	5374.138755980861	5205.177033492823	5139.995215311004	5136.526315789473	5120.540669856459	5212.148325358851	5089.8708133971295	4926.32057416268	4751.746411483254	4596.827751196172	4484.454545454545	4510.267942583732	4626.684210526316	4863.985645933014	5172.43062200957	5452.516746411483	5611.11004784689
4386.0526315789475	4334.866028708134	4300.67942583732	4278.406698564593	4417.263157894737	4710.44019138756	5217.535885167464	5724.665071770335	6479.239234449761	6882.272727272727	7521.239234449761	6879.478468899521	5782.56937799043	5329.55980861244	5479.478468899521	6053.913875598086	7776.755980861244	7972.555023923445	9199.133971291865	9395.267942583732	9199.507177033493	8624.023923444976	7625.775119617225	6747.655502392345	6248.99043062201	6210.253588516746	5796.425837320574	6140.827751196172	6325.822966507177	6327.540669856459	6267.1578947368425	6024.588516746411	5678.665071770335	5539.9617224880385	5384.377990430622	5225.1578947368425	5083.473684210527	5074.794258373206	5015.626794258374	5019.464114832536	5110.7799043062205	5219.354066985646	5286.722488038277	5035.033492822967	4992.698564593302	4847.7799043062205	4752.349282296651	4679.995215311004	4647.846889952153	4639.11004784689
4517.311004784689	4892.239234449761	5138.382775119617	5278.263157894737	5273.483253588517	5105.631578947368	4820.153110047847	4577.837320574163	4524.7511961722485	4644.56937799043	4635.593301435407	4730.535885167464	4749.67942583732	4768.6746411483255	4766.401913875598	4795.598086124402	4837.468899521531	4850.334928229665	4817.564593301436	4748.952153110048	4663.535885167464	4573.435406698564	4495.55980861244	4480.368421052632	4571.650717703349	4728.478468899521	4831.693779904306	4898.2200956937795	4906.598086124402	4892.971291866029	4821.923444976077	4749.459330143541	4691.0	4684.918660287081	4717.66985645933	4806.196172248804	4946.684210526316	5109.588516746411	5267.095693779905	5415.483253588517	5620.181818181818	5717.0	5745.023923444976	5676.210526315789	5518.382775119617	5330.224880382775	5181.684210526316	5093.334928229665	5043.660287081339	5033.0526315789475
4634.019138755981	4841.7799043062205	4986.43062200957	4995.727272727273	5045.191387559808	5041.7799043062205	4773.775119617225	4740.564593301436	4782.617224880383	5219.866028708134	5777.00956937799	6796.44976076555	7133.942583732058	6962.081339712919	6191.641148325359	5456.172248803828	4940.655502392345	4729.210526315789	4769.167464114833	5138.655502392345	5464.665071770335	5826.942583732058	5828.138755980861	5790.11004784689	5605.6746411483255	5474.55023923445	6090.047846889952	6881.43062200957	7459.885167464115	7824.755980861244	7783.296650717703	8114.851674641149	6942.617224880383	5622.267942583732	5231.746411483254	4575.617224880383	4590.406698564593	4717.057416267942	5070.846889952153	5411.507177033493	5658.100478468899	5757.99043062201	5607.406698564593	5390.272727272727	5088.755980861244	4736.071770334928	4460.7799043062205	4452.2488038277515	4452.578947368421	4478.660287081339
4170.071770334928	4296.971291866029	4738.047846889952	5030.358851674641	5179.358851674641	5465.622009569378	5565.535885167464	5650.88995215311	5656.177033492823	5976.617224880383	5851.33014354067	5685.1435406698565	5518.43062200957	5422.645933014354	5391.014354066986	5558.985645933014	5825.296650717703	6138.684210526316	6437.885167464115	6653.588516746411	6740.980861244019	6694.090909090909	6441.516746411483	6147.688995215311	5875.794258373206	5690.746411483254	5429.641148325359	5320.55023923445	5271.899521531101	5330.358851674641	5456.382775119617	5565.952153110048	5617.645933014354	5624.311004784689	5613.267942583732	5601.167464114833	5593.688995215311	5596.5837320574165	5747.44019138756	5848.244019138756	5961.224880382775	6015.995215311004	5935.655502392345	5648.980861244019	5388.105263157895	5375.799043062201	5954.66985645933	6342.564593301436	6745.727272727273	7147.846889952153
9625.564593301435	13535.09090909091	14968.88995215311	18244.26794258373	18479.28229665072	16739.354066985645	13348.76076555024	9504.45933014354	7966.521531100479	5924.813397129186	5108.497607655502	4973.301435406698	5064.827751196172	5241.712918660287	5249.67942583732	5321.904306220095	5187.019138755981	5199.019138755981	5197.062200956938	4957.985645933014	4970.708133971292	5007.153110047847	5031.392344497608	4931.047846889952	4983.818181818182	5130.435406698564	5457.66985645933	5574.071770334928	5749.224880382775	5831.8421052631575	5830.9473684210525	5462.043062200957	5689.9617224880385	5546.363636363636	5526.574162679426	5336.435406698564	5192.224880382775	5795.564593301436	6344.617224880383	6772.043062200957	6883.153110047847	6676.545454545455	6518.306220095694	6287.88995215311	5822.593301435407	5629.282296650717	5447.555023923445	5286.291866028708	5161.851674641149	5082.846889952153
6169.693779904306	6264.0526315789475	6241.133971291866	5982.43062200957	5741.574162679426	5700.995215311004	5665.9617224880385	5507.172248803828	5334.7511961722485	5233.7511961722485	5284.028708133971	5440.574162679426	5678.066985645933	5767.047846889952	5761.200956937799	5691.033492822967	5523.626794258374	5380.454545454545	5104.5837320574165	4867.22966507177	4707.2200956937795	4777.344497607655	4830.291866028708	4850.55980861244	4866.535885167464	4921.923444976077	5050.727272727273	5131.200956937799	5195.081339712919	5330.272727272727	5427.43062200957	5451.459330143541	5486.44019138756	5620.444976076555	5822.100478468899	5995.435406698564	6049.851674641149	5961.866028708134	5774.909090909091	5492.574162679426	5158.574162679426	4985.832535885167	4790.746411483254	4650.392344497608	4650.760765550239	4772.200956937799	4909.253588516746	4951.258373205742	4951.56937799043	4883.535885167464
4929.956937799043	5142.636363636364	5279.253588516746	5465.717703349283	5625.99043062201	5666.377990430622	6160.272727272727	6457.67942583732	6727.617224880383	6830.014354066986	6782.373205741626	6588.483253588517	6439.014354066986	6106.6746411483255	5642.722488038277	5373.645933014354	5292.478468899521	5258.511961722488	5197.540669856459	5125.4162679425835	4988.497607655502	4800.55023923445	4788.775119617225	5078.2488038277515	5161.287081339713	5868.004784688996	5841.181818181818	5741.980861244019	5616.645933014354	5508.057416267942	5459.3253588516745	5740.8564593301435	5768.191387559808	5881.511961722488	5847.0526315789475	5845.296650717703	5842.114832535885	5866.8564593301435	5810.028708133971	5871.727272727273	5979.5837320574165	6120.368421052632	6262.976076555024	6576.540669856459	6560.808612440192	6394.545454545455	6111.636363636364	5840.789473684211	5689.67942583732	5669.138755980861
4146.44976076555	4280.177033492823	4428.9617224880385	4528.56937799043	4667.349282296651	4820.2344497607655	4963.564593301436	5096.081339712919	5226.177033492823	5344.435406698564	5425.11004784689	5450.775119617225	5418.354066985646	5596.253588516746	5982.339712918661	6247.846889952153	6309.846889952153	6331.478468899521	6413.736842105263	6501.8421052631575	6609.334928229665	6595.492822966507	6379.578947368421	6395.358851674641	6317.421052631579	6170.244019138756	6444.387559808612	6864.277511961723	6435.631578947368	6230.32057416268	5986.200956937799	5805.081339712919	5983.267942583732	6105.354066985646	6163.511961722488	6141.22966507177	6033.861244019139	5940.181818181818	5843.866028708134	5924.7511961722485	6018.650717703349	6242.736842105263	6616.004784688996	7025.22966507177	6951.00956937799	7271.727272727273	7457.473684210527	7449.267942583732	6703.349282296651	6219.913875598086
5286.827751196172	5374.708133971292	5768.2200956937795	5766.32057416268	6006.172248803828	6046.105263157895	5902.464114832536	5866.090909090909	5670.837320574163	5559.090909090909	5533.349282296651	5560.578947368421	5570.928229665072	5635.062200956938	5653.066985645933	5656.196172248804	5732.358851674641	5859.344497607655	5983.4162679425835	6085.22966507177	6379.497607655502	6541.00956937799	6546.722488038277	6464.971291866029	6066.555023923445	5615.291866028708	5665.923444976077	5358.167464114833	5530.540669856459	5728.67942583732	5637.32057416268	5841.732057416268	6031.081339712919	6211.287081339713	6393.033492822967	6587.2344497607655	6640.306220095694	6565.11004784689	6315.598086124402	6373.775119617225	6517.239234449761	6346.387559808612	6233.665071770335	6165.105263157895	6498.899521531101	6280.545454545455	5884.382775119617	5372.071770334928	5353.138755980861	5233.191387559808
6860.114832535885	6374.392344497608	5804.746411483254	5386.373205741626	5245.952153110048	5350.7799043062205	5726.712918660287	5999.861244019139	6581.794258373206	7063.019138755981	7080.904306220095	7275.028708133971	7221.138755980861	6819.047846889952	6186.272727272727	5585.492822966507	5279.028708133971	4912.22966507177	4738.7799043062205	4520.760765550239	4479.636363636364	4564.708133971292	4891.00956937799	5328.913875598086	5825.803827751196	6389.7799043062205	7024.081339712919	7629.071770334928	7751.899521531101	7806.311004784689	7559.732057416268	7148.023923444976	6695.516746411483	6122.488038277512	5661.9473684210525	5228.617224880383	4973.282296650717	4966.172248803828	5114.6746411483255	5282.555023923445	5431.177033492823	5592.540669856459	5943.77033492823	6030.148325358851	6030.535885167464	5956.875598086124	5851.11961722488	5754.019138755981	5655.306220095694	5512.732057416268
7605.799043062201	8167.8564593301435	8225.559808612441	7762.851674641149	7309.0526315789475	7176.641148325359	6816.0382775119615	6893.799043062201	6688.363636363636	6608.373205741626	6314.8564593301435	5994.928229665072	5679.665071770335	5508.473684210527	5454.8421052631575	5612.645933014354	5983.602870813397	6326.43062200957	6545.057416267942	6463.349282296651	6125.9617224880385	5756.665071770335	5561.095693779905	5666.741626794258	5996.148325358851	6328.985645933014	6620.956937799043	6866.401913875598	6965.918660287081	6764.32057416268	6536.7799043062205	6142.497607655502	5845.224880382775	5692.578947368421	5669.2488038277515	5866.2344497607655	6145.789473684211	6397.2344497607655	6539.66985645933	6421.693779904306	6347.784688995215	6181.712918660287	5986.516746411483	5815.363636363636	5716.885167464115	5721.578947368421	5794.755980861244	5436.253588516746	5432.760765550239	5356.928229665072
5994.057416267942	6277.287081339713	6443.00956937799	6432.521531100479	6218.100478468899	5634.617224880383	4762.0526315789475	4499.545454545455	4319.444976076555	4061.282296650718	4154.717703349283	4317.019138755981	4539.617224880383	4815.172248803828	4767.377990430622	4586.9617224880385	5129.444976076555	5205.244019138756	5244.11004784689	5238.1291866028705	5153.0	4969.191387559808	4721.755980861244	4484.971291866029	4313.124401913876	4215.358851674641	4190.722488038277	4254.32057416268	4407.1578947368425	4602.32057416268	4765.923444976077	4849.631578947368	4858.1435406698565	4836.966507177033	4838.665071770335	4886.746411483254	4959.818181818182	5011.612440191388	5007.693779904306	4939.813397129186	5084.062200956938	4891.956937799043	4747.086124401914	4515.1578947368425	4378.339712918661	4362.306220095694	4462.540669856459	4642.019138755981	4835.894736842105	5032.511961722488
5777.478468899521	5733.473684210527	6119.004784688996	6064.612440191388	6300.535885167464	6376.803827751196	6280.478468899521	6163.2344497607655	6014.057416267942	5763.162679425837	5516.287081339713	5690.081339712919	5930.588516746411	5994.406698564593	6016.545454545455	5834.526315789473	5611.861244019139	5366.33014354067	5120.971291866029	4966.7511961722485	4668.44019138756	4249.133971291866	3892.7368421052633	3893.186602870813	3967.488038277512	4013.33971291866	4042.6363636363635	4063.401913875598	4094.555023923445	4163.937799043062	4352.645933014354	4308.32057416268	4310.909090909091	4248.354066985646	4322.612440191388	4557.933014354067	4954.076555023923	5063.114832535885	5264.846889952153	5173.545454545455	4880.980861244019	4530.6746411483255	4303.822966507177	4323.047846889952	4390.459330143541	4523.028708133971	4523.492822966507	4454.794258373206	4375.397129186603	4270.047846889952
8906.531100478469	9126.574162679426	9249.631578947368	9166.602870813396	8978.56937799043	8952.244019138756	9350.081339712919	10496.377990430621	12550.813397129186	15259.966507177034	16661.813397129186	17705.842105263157	18119.33971291866	17734.784688995216	16592.96172248804	16536.334928229666	15418.009569377991	13478.177033492822	11408.13875598086	9818.574162679426	8841.200956937799	8807.526315789473	8868.301435406698	8946.349282296651	9045.464114832535	9171.23923444976	9266.961722488039	8895.732057416268	8695.368421052632	8834.645933014353	9034.1004784689	9016.736842105263	9026.56937799043	8690.736842105263	8534.928229665073	8350.516746411484	8059.291866028708	7906.598086124402	7750.622009569378	7703.44976076555	7763.315789473684	7936.028708133971	8112.435406698564	8291.928229665073	8196.157894736842	8110.741626794258	8042.00956937799	7950.454545454545	7819.8564593301435	7715.0382775119615
9178.196172248803	9247.76076555024	9507.0	9563.45933014354	10728.205741626794	13550.31100478469	16733.023923444976	18133.99043062201	17133.7990430622	16208.19138755981	14770.995215311004	13097.224880382775	11513.947368421053	10276.33971291866	9645.354066985647	9570.617224880383	9268.693779904306	8956.736842105263	8475.200956937799	7937.210526315789	7583.2200956937795	7575.985645933014	7933.66985645933	8450.11004784689	8864.985645933015	9175.397129186604	9403.45933014354	9380.846889952154	9405.296650717703	9415.952153110047	9498.583732057416	9574.741626794259	9416.411483253589	9144.124401913876	8546.153110047846	8342.086124401914	8530.617224880383	8807.775119617225	8950.033492822966	9400.583732057416	9556.54066985646	9871.01913875598	9860.44976076555	9698.334928229666	9389.153110047846	9477.56937799043	9248.028708133972	8881.602870813396	8477.124401913876	8227.167464114833
8837.421052631578	8749.564593301435	8754.593301435407	8881.052631578947	9122.325358851675	9384.215311004784	9533.77990430622	9533.435406698565	9476.746411483253	9465.162679425837	9499.775119617225	9515.55023923445	9462.028708133972	9350.095693779904	9160.320574162679	8930.291866028709	8651.114832535884	8278.885167464116	8034.885167464115	7725.454545454545	7387.43062200957	6884.593301435407	6869.100478468899	7011.224880382775	7241.693779904306	7449.789473684211	7516.535885167464	7321.545454545455	7323.263157894737	7554.832535885167	8140.588516746411	8714.31100478469	9428.722488038278	9468.334928229666	9308.076555023923	9431.148325358852	9334.19138755981	9087.736842105263	8680.56937799043	8342.043062200957	8163.736842105263	8146.3253588516745	8231.33971291866	8716.124401913876	9306.33971291866	9483.913875598086	9673.55023923445	9947.80861244019	9655.650717703349	9139.995215311004
9537.373205741627	10245.047846889953	10594.406698564593	10727.014354066985	10672.822966507178	10248.531100478469	9549.363636363636	9190.712918660287	8919.133971291865	9154.698564593302	9755.76076555024	10008.574162679426	10043.143540669857	9928.511961722488	9662.287081339713	9148.698564593302	8683.052631578947	7820.7655502392345	7595.904306220095	7200.311004784689	7094.0526315789475	7123.239234449761	7178.631578947368	7272.7511961722485	7379.043062200957	7441.808612440192	7829.722488038277	8358.588516746411	8831.454545454546	8932.354066985647	8581.837320574163	8099.2488038277515	8145.899521531101	7901.1578947368425	8067.32057416268	8224.320574162679	8230.956937799043	8312.76076555024	8358.105263157895	8280.947368421053	8289.502392344497	8602.913875598086	9082.956937799043	9699.746411483253	10413.755980861244	10931.22966507177	10977.727272727272	10471.894736842105	9960.54066985646	9369.44976076555
7832.9473684210525	8248.162679425837	8222.129186602871	7654.138755980861	7004.827751196172	6502.028708133971	6352.44976076555	6639.746411483254	7259.186602870814	8041.827751196172	8832.157894736842	9292.263157894737	9301.732057416268	9047.272727272728	8783.755980861244	8631.148325358852	8736.22009569378	8874.344497607655	9063.444976076555	8688.622009569379	8150.377990430622	8071.421052631579	8002.2200956937795	7358.794258373206	7364.703349282297	7373.287081339713	7382.1435406698565	7392.894736842105	7403.444976076555	7433.186602870814	7509.4162679425835	7637.090909090909	8120.492822966507	8530.19138755981	8776.33971291866	9004.397129186604	9150.478468899522	9211.483253588516	9313.167464114833	9268.373205741627	9354.732057416268	9354.248803827752	9309.215311004784	9334.258373205741	9497.200956937799	9833.645933014353	10191.851674641148	10415.526315789473	10327.794258373206	10141.583732057416
6878.866028708134	7666.282296650717	7918.952153110048	7937.923444976077	7847.2200956937795	7410.995215311004	6777.344497607655	6406.296650717703	6032.598086124402	5686.492822966507	5480.956937799043	5627.133971291866	6076.502392344498	6599.401913875598	6830.760765550239	6917.444976076555	6885.794258373206	6774.454545454545	6759.028708133971	6576.306220095694	6399.602870813397	6298.148325358851	6495.4162679425835	6978.344497607655	7323.081339712919	7440.631578947368	7321.7799043062205	7006.7655502392345	6534.67942583732	6010.918660287081	5443.32057416268	5161.210526315789	5088.033492822967	5071.301435406698	5324.521531100479	5728.535885167464	6096.913875598086	6222.717703349283	6163.354066985646	6106.468899521531	6059.186602870814	5900.511961722488	5659.11004784689	5434.1578947368425	5277.162679425837	5169.913875598086	5236.263157894737	5690.2344497607655	6910.311004784689	8591.607655502392
7174.971291866029	7003.593301435407	7092.105263157895	7094.799043062201	7051.956937799043	6977.837320574163	6855.866028708134	6675.507177033493	6462.755980861244	6262.1435406698565	6151.497607655502	6079.1291866028705	6058.822966507177	6129.617224880383	6285.578947368421	6466.612440191388	6789.062200956938	7099.942583732058	7346.784688995215	7327.717703349283	6938.253588516746	6362.899521531101	5913.401913875598	5775.172248803828	5678.196172248804	5490.822966507177	5371.454545454545	5383.133971291866	5586.746411483254	5632.492822966507	5646.866028708134	5816.698564593302	5794.866028708134	5783.727272727273	5888.181818181818	5879.650717703349	5849.033492822967	5820.095693779905	5903.277511961723	5807.162679425837	5652.67942583732	5480.287081339713	5473.693779904306	5366.971291866029	5442.401913875598	5396.803827751196	5368.688995215311	5473.287081339713	5585.3253588516745	5756.258373205742
6288.588516746411	6194.507177033493	6117.56937799043	5994.358851674641	5872.6746411483255	5795.516746411483	5783.885167464115	5826.971291866029	5682.736842105263	5702.387559808612	5708.77033492823	5802.406698564593	5890.9473684210525	5994.411483253589	5632.105263157895	5883.516746411483	6262.239234449761	7115.655502392345	7754.846889952153	7957.612440191388	7966.492822966507	7617.277511961723	6986.392344497608	6365.081339712919	6186.813397129186	6256.196172248804	6237.660287081339	6174.636363636364	6129.1291866028705	6109.885167464115	6061.076555023923	5961.8564593301435	6094.617224880383	5914.291866028708	5763.645933014354	5685.66985645933	5526.736842105263	5436.086124401914	5325.516746411483	5254.578947368421	5159.492822966507	5034.727272727273	4878.545454545455	4761.516746411483	4771.574162679426	4813.736842105263	4837.5837320574165	5022.521531100479	5322.875598086124	5714.0382775119615
6009.2344497607655	6468.095693779905	7116.301435406698	8426.55023923445	10292.937799043062	11075.11961722488	12291.77033492823	13016.014354066985	13196.272727272728	12876.942583732058	11793.64114832536	8923.564593301435	6687.090909090909	5588.004784688996	5213.8564593301435	5119.11961722488	5129.267942583732	5194.311004784689	5297.282296650717	5468.186602870814	5563.952153110048	5619.56937799043	5655.966507177033	5676.665071770335	5663.923444976077	5591.047846889952	5450.215311004785	5045.837320574163	4768.722488038277	4735.32057416268	4932.435406698564	5256.2344497607655	5694.540669856459	5986.928229665072	6216.153110047847	6006.875598086124	5971.301435406698	5934.851674641149	5842.827751196172	5688.3253588516745	5521.148325358851	5398.224880382775	5351.516746411483	5380.172248803828	5488.253588516746	5685.904306220095	5796.4162679425835	6024.4162679425835	6072.191387559808	5897.282296650717
5518.612440191388	5483.6746411483255	5438.244019138756	5317.626794258374	5271.244019138756	5266.349282296651	5314.224880382775	5413.2200956937795	5536.502392344498	5637.507177033493	5683.564593301436	5676.363636363636	5538.665071770335	5463.1435406698565	5364.066985645933	5282.535885167464	5235.540669856459	5359.287081339713	5544.894736842105	5728.267942583732	5788.44019138756	5807.88038277512	5803.368421052632	5841.043062200957	5955.578947368421	6137.516746411483	6354.44976076555	6569.976076555024	6766.722488038277	6952.7511961722485	7116.43062200957	7190.0382775119615	7626.406698564593	7542.540669856459	7143.928229665072	6709.688995215311	6320.44976076555	6048.468899521531	5868.497607655502	5911.693779904306	6064.827751196172	6099.0382775119615	5945.397129186603	5871.478468899521	5711.162679425837	5486.464114832536	5228.296650717703	4964.598086124402	4643.928229665072	4380.545454545455
4423.023923444976	4597.913875598086	4834.2488038277515	5147.861244019139	5516.799043062201	5592.421052631579	5787.784688995215	5834.784688995215	5775.358851674641	5660.2200956937795	5500.55980861244	5299.105263157895	5073.545454545455	4540.047846889952	4412.832535885167	4375.803827751196	4386.521531100479	4111.028708133971	4049.813397129187	3959.1100478468898	3836.0717703349283	3811.3444976076553	3814.9425837320573	3911.1004784688994	4067.5263157894738	4203.019138755981	4289.2488038277515	4414.593301435407	4686.454545454545	5064.215311004785	5531.784688995215	5955.071770334928	5904.086124401914	5939.344497607655	5850.56937799043	5649.181818181818	5358.11004784689	5047.263157894737	4781.507177033493	4600.377990430622	4560.818181818182	4572.755980861244	4975.913875598086	5605.224880382775	6367.2488038277515	7138.492822966507	7775.732057416268	7473.923444976077	6861.794258373206	6770.210526315789
5606.909090909091	5845.004784688996	5755.588516746411	5684.086124401914	5479.8708133971295	5571.511961722488	5324.7655502392345	5100.095693779905	4942.67942583732	4909.794258373206	5026.612440191388	5796.215311004785	6037.88995215311	6177.267942583732	6195.837320574163	6097.598086124402	6406.124401913876	6442.11961722488	5643.88995215311	5622.593301435407	5207.9473684210525	4933.66985645933	4771.377990430622	4641.976076555024	4529.574162679426	4479.306220095694	4500.913875598086	4530.095693779905	4426.138755980861	4635.507177033493	4750.177033492823	4881.287081339713	5161.9473684210525	5446.665071770335	5627.913875598086	5712.377990430622	5738.511961722488	5963.660287081339	6180.459330143541	6428.258373205742	6703.32057416268	6835.708133971292	6794.933014354067	6618.88038277512	6104.55023923445	5111.196172248804	4660.832535885167	4550.0526315789475	4470.339712918661	4389.272727272727
4730.191387559808	5009.387559808612	5159.210526315789	5028.803827751196	4820.799043062201	4618.507177033493	4517.712918660287	4436.033492822967	4456.655502392345	4580.952153110048	4601.00956937799	4773.100478468899	4951.334928229665	5214.913875598086	5421.913875598086	5427.023923444976	5264.822966507177	4996.301435406698	4709.291866028708	4662.028708133971	4511.732057416268	4411.047846889952	4474.7511961722485	4418.023923444976	4361.6746411483255	4271.153110047847	4122.339712918661	4030.8564593301435	4153.622009569378	4077.9282296650717	4262.9617224880385	4681.153110047847	5050.492822966507	5381.301435406698	5599.818181818182	5648.258373205742	5499.0382775119615	5437.803827751196	5225.521531100479	4933.971291866029	4758.976076555024	4746.598086124402	4875.665071770335	5070.67942583732	5549.454545454545	5620.373205741626	5659.44019138756	5497.043062200957	5256.00956937799	4961.1435406698565
4357.574162679426	4354.746411483254	4306.368421052632	4610.224880382775	4609.311004784689	4913.191387559808	5514.258373205742	5703.11004784689	5839.626794258374	5622.851674641149	5091.650717703349	4696.88995215311	4073.626794258373	3855.129186602871	4225.655502392345	4884.358851674641	5422.468899521531	5649.588516746411	5522.081339712919	5053.7655502392345	4813.167464114833	4111.492822966507	3659.6172248803828	3500.334928229665	3403.2631578947367	3412.684210526316	3556.904306220096	3784.6555023923447	4274.205741626794	4808.956937799043	4911.483253588517	5283.11004784689	5535.401913875598	5659.813397129186	5651.186602870814	5485.846889952153	5171.086124401914	4805.88038277512	4529.813397129186	4405.267942583732	4392.483253588517	4502.803827751196	4545.8708133971295	4438.794258373206	4307.11004784689	4364.832535885167	4345.760765550239	4440.861244019139	4479.631578947368	4291.081339712919
4361.526315789473	4382.210526315789	4380.473684210527	4386.296650717703	4422.162679425837	4421.722488038277	4435.464114832536	4523.837320574163	4554.684210526316	4361.535885167464	4170.7511961722485	4078.803827751196	4527.44019138756	5422.9473684210525	6290.507177033493	6770.267942583732	7094.808612440192	6899.497607655502	6275.88995215311	6216.287081339713	6055.373205741626	5880.3253588516745	5744.32057416268	5597.971291866029	5334.564593301436	5193.578947368421	4997.918660287081	4839.1435406698565	4977.822966507177	5472.196172248804	6143.22966507177	6650.200956937799	7020.167464114833	7739.244019138756	8447.440191387559	9007.875598086124	9366.354066985647	9508.68899521531	9423.09090909091	9092.043062200957	8481.315789473685	7591.3253588516745	6556.784688995215	7147.645933014354	6879.162679425837	7011.425837320574	6745.473684210527	6339.358851674641	6631.076555023923	6803.177033492823
5294.311004784689	5152.421052631579	5535.789473684211	5776.937799043062	6041.736842105263	6242.186602870814	6205.818181818182	6099.133971291866	5864.062200956938	5783.866028708134	5702.425837320574	5625.918660287081	5570.334928229665	5559.909090909091	5396.196172248804	5431.062200956938	5459.023923444976	5482.899521531101	5529.502392344498	5610.028708133971	5616.555023923445	5561.349282296651	5482.688995215311	5458.306220095694	5455.253588516746	5351.253588516746	5101.177033492823	4831.124401913876	4672.100478468899	4602.7511961722485	4644.846889952153	4557.354066985646	4647.244019138756	5046.071770334928	5529.32057416268	5847.172248803828	5681.985645933014	5534.818181818182	5453.483253588517	5436.67942583732	5448.511961722488	5453.665071770335	5427.100478468899	5348.444976076555	4906.813397129186	4837.502392344498	4675.9473684210525	4858.712918660287	5076.88995215311	5307.066985645933
4834.033492822967	4826.598086124402	4780.918660287081	4737.693779904306	4701.717703349283	4703.928229665072	4763.191387559808	4869.411483253589	4998.272727272727	5131.464114832536	5263.607655502392	5442.794258373206	5565.784688995215	5646.44019138756	5660.8708133971295	5634.684210526316	5622.602870813397	5558.918660287081	5556.191387559808	5210.401913875598	5007.138755980861	4866.56937799043	4732.655502392345	4677.885167464115	4735.377990430622	4866.062200956938	4924.258373205742	4994.11961722488	5125.444976076555	5266.492822966507	5359.014354066986	5374.43062200957	5456.808612440192	5487.521531100479	5475.315789473684	5418.617224880383	5295.210526315789	5161.851674641149	5086.483253588517	4986.511961722488	4996.32057416268	5051.775119617225	5160.531100478469	5309.44019138756	5369.459330143541	5469.736842105263	5555.660287081339	5605.952153110048	5619.473684210527	5622.497607655502
5666.641148325359	5280.9617224880385	4917.894736842105	4944.760765550239	5176.775119617225	5230.114832535885	5186.019138755981	5073.564593301436	4937.421052631579	4811.564593301436	4714.684210526316	4656.263157894737	4640.114832535885	4658.995215311004	4691.516746411483	4716.574162679426	4815.43062200957	4919.363636363636	5093.641148325359	5030.794258373206	4933.2200956937795	4831.813397129186	4732.7799043062205	4633.464114832536	4632.133971291866	4827.5837320574165	5050.253588516746	5608.086124401914	5776.224880382775	5978.0382775119615	6093.004784688996	6043.253588516746	6005.942583732058	5873.368421052632	5674.454545454545	5449.6746411483255	5243.502392344498	5130.808612440192	5122.784688995215	5166.727272727273	5380.617224880383	5420.727272727273	5551.459330143541	5524.023923444976	5348.794258373206	5173.358851674641	5047.655502392345	4963.636363636364	4848.894736842105	4747.913875598086
5746.832535885167	5683.392344497608	5683.952153110048	5674.521531100479	5537.942583732058	5366.598086124402	5210.722488038277	5132.205741626794	5176.483253588517	5212.186602870814	5227.913875598086	5233.7655502392345	5242.306220095694	5168.88038277512	5065.588516746411	5048.105263157895	5109.0526315789475	5225.435406698564	5311.3253588516745	5460.952153110048	5711.047846889952	5907.799043062201	5929.789473684211	5829.373205741626	5730.066985645933	5613.846889952153	5354.851674641149	5026.56937799043	4855.344497607655	4862.153110047847	4995.22966507177	5378.665071770335	6313.684210526316	7608.291866028708	9028.167464114833	9852.35885167464	9771.655502392345	8861.258373205741	7602.076555023923	7408.028708133971	6171.004784688996	5512.8421052631575	5270.784688995215	5179.349282296651	5148.00956937799	5211.090909090909	5399.492822966507	5645.794258373206	5843.124401913876	5950.210526315789
4713.693779904306	4641.488038277512	4646.8708133971295	4787.272727272727	5071.784688995215	5447.808612440192	5842.22966507177	6203.617224880383	6360.9617224880385	6277.952153110048	6370.832535885167	6277.387559808612	6244.7655502392345	6202.444976076555	6090.014354066986	5934.818181818182	5767.162679425837	5554.306220095694	5439.4162679425835	5556.56937799043	5800.425837320574	5993.502392344498	6183.291866028708	6126.253588516746	6297.028708133971	6484.688995215311	6532.641148325359	6388.923444976077	6121.047846889952	5752.837320574163	5337.622009569378	5025.205741626794	4938.444976076555	4906.736842105263	4965.334928229665	4996.66985645933	5013.478468899521	5081.210526315789	5051.114832535885	5002.722488038277	4940.794258373206	4817.933014354067	4814.244019138756	4887.392344497608	5014.722488038277	5173.727272727273	5381.287081339713	5622.090909090909	5831.866028708134	5946.397129186603
4702.047846889952	4683.952153110048	4641.8708133971295	4594.612440191388	4531.086124401914	4484.138755980861	4646.928229665072	4779.531100478469	4890.837320574163	4946.808612440192	4958.296650717703	4967.459330143541	5020.535885167464	5113.827751196172	5189.2200956937795	5267.081339712919	5308.019138755981	5295.2344497607655	5250.564593301436	5195.684210526316	5156.22966507177	5027.263157894737	4909.99043062201	4816.253588516746	4754.057416267942	4738.684210526316	4782.535885167464	4881.047846889952	5007.655502392345	5117.837320574163	5155.832535885167	5203.507177033493	5220.655502392345	5224.344497607655	5327.263157894737	5459.894736842105	5607.67942583732	5782.33014354067	5892.306220095694	5911.196172248804	5869.55980861244	5792.626794258374	5674.837320574163	5502.11004784689	5282.401913875598	5264.2200956937795	5225.760765550239	5175.7655502392345	5056.162679425837	4842.736842105263
4458.574162679426	4737.693779904306	5182.167464114833	5540.760765550239	5664.3253588516745	5517.899521531101	5246.272727272727	4961.813397129186	4802.196172248804	4771.186602870814	4853.392344497608	4992.224880382775	5181.4162679425835	5368.602870813397	5499.641148325359	5543.574162679426	5565.272727272727	5514.411483253589	5511.272727272727	5711.827751196172	5745.478468899521	5896.401913875598	5618.784688995215	5235.5837320574165	5137.56937799043	5020.315789473684	4892.291866028708	4770.832535885167	4699.7799043062205	4829.401913875598	4907.3253588516745	4994.181818181818	5073.6746411483255	5166.253588516746	5270.995215311004	5403.263157894737	5406.641148325359	5297.210526315789	5127.263157894737	5032.832535885167	5111.650717703349	5270.32057416268	5409.923444976077	5465.645933014354	5498.976076555024	5471.650717703349	5364.703349282297	5365.382775119617	5196.167464114833	5311.995215311004
4533.459330143541	4610.148325358851	4871.287081339713	5099.44976076555	5286.851674641149	5361.497607655502	5332.464114832536	5265.301435406698	5125.287081339713	4939.368421052632	4764.966507177033	4673.598086124402	4708.315789473684	4854.995215311004	5073.1435406698565	5344.090909090909	5657.32057416268	5964.507177033493	6192.2344497607655	6295.875598086124	6272.885167464115	6136.746411483254	5904.5837320574165	5607.626794258374	5308.545454545455	5160.354066985646	5156.526315789473	5370.564593301436	5557.095693779905	5675.650717703349	5738.866028708134	5723.578947368421	5592.315789473684	5414.435406698564	5340.794258373206	5338.971291866029	5356.937799043062	5400.315789473684	5465.306220095694	5511.971291866029	5548.995215311004	5577.186602870814	5603.421052631579	5746.789473684211	5730.799043062201	5859.985645933014	5972.478468899521	6076.923444976077	6151.062200956938	6155.210526315789
4971.473684210527	5147.287081339713	5171.291866028708	5155.43062200957	5088.349282296651	4981.526315789473	4850.196172248804	4840.803827751196	4735.296650717703	4854.650717703349	4967.507177033493	5340.799043062201	5524.181818181818	5541.464114832536	5411.645933014354	5179.851674641149	5082.100478468899	5041.138755980861	5051.444976076555	5120.066985645933	5157.3253588516745	5084.081339712919	5047.641148325359	4912.263157894737	4808.468899521531	4819.846889952153	4787.014354066986	4830.612440191388	4974.253588516746	5178.334928229665	5361.3253588516745	5483.148325358851	5681.081339712919	5684.406698564593	5596.1435406698565	5354.205741626794	5120.722488038277	5003.784688995215	5063.00956937799	5014.406698564593	5164.411483253589	5098.387559808612	5017.894736842105	5003.483253588517	5085.55980861244	5104.239234449761	5109.258373205742	5133.703349282297	5106.0382775119615	5018.995215311004
5983.593301435407	5912.435406698564	5768.0526315789475	5598.784688995215	5461.7655502392345	5385.693779904306	5358.545454545455	5346.459330143541	5330.411483253589	5344.263157894737	5440.799043062201	5768.1435406698565	6028.138755980861	6492.282296650717	6703.1291866028705	6652.622009569378	6443.071770334928	7102.708133971292	7465.698564593302	7798.468899521531	7457.373205741626	6752.473684210527	6399.334928229665	6148.162679425837	5847.263157894737	5612.373205741626	5418.507177033493	5239.545454545455	5082.813397129186	4965.33014354067	4856.435406698564	4841.1578947368425	4923.760765550239	5080.535885167464	5277.1291866028705	5514.488038277512	5720.827751196172	6016.425837320574	6131.287081339713	6154.2488038277515	6099.349282296651	6054.306220095694	5909.660287081339	5804.11004784689	5794.923444976077	5885.708133971292	6030.287081339713	6175.105263157895	6525.837320574163	6577.684210526316
6033.789473684211	7297.0526315789475	8634.913875598086	9790.124401913876	10571.717703349283	10874.827751196171	10665.904306220096	9975.23923444976	8911.827751196171	7678.349282296651	6533.588516746411	5649.507177033493	5332.44019138756	5224.985645933014	5451.622009569378	5461.454545454545	5621.177033492823	5663.244019138756	5389.258373205742	5328.818181818182	5249.162679425837	5168.22966507177	5054.2200956937795	4865.995215311004	4656.8708133971295	4532.933014354067	4545.980861244019	4660.602870813397	4823.511961722488	5026.875598086124	5256.272727272727	5442.043062200957	5509.253588516746	5573.2344497607655	5527.923444976077	5528.334928229665	5495.8421052631575	5441.100478468899	5338.588516746411	5219.162679425837	5122.215311004785	5117.205741626794	5011.631578947368	4927.296650717703	4827.885167464115	4752.755980861244	4718.55980861244	4824.373205741626	4830.875598086124	4821.253588516746
4212.306220095694	4167.650717703349	4132.7655502392345	4128.196172248804	4166.8421052631575	4217.846889952153	4278.918660287081	4350.55980861244	4426.492822966507	4543.3253588516745	4666.622009569378	4874.521531100479	4942.937799043062	5082.392344497608	4840.210526315789	4744.966507177033	4790.081339712919	4828.210526315789	4872.172248803828	4986.822966507177	5087.617224880383	5118.11961722488	4983.162679425837	4789.1578947368425	4530.6746411483255	4348.277511961723	4170.574162679426	4325.885167464115	4384.244019138756	4494.645933014354	4686.210526315789	4939.7799043062205	5198.55980861244	5407.588516746411	5534.373205741626	5568.8421052631575	5522.066985645933	5418.33014354067	5278.913875598086	5133.7655502392345	5018.784688995215	4851.239234449761	4723.784688995215	4589.0382775119615	4465.32057416268	4370.167464114833	4310.722488038277	4276.306220095694	4265.885167464115	4280.205741626794
5406.617224880383	5730.44976076555	5870.6746411483255	5818.980861244019	5979.622009569378	5688.090909090909	5457.507177033493	5338.507177033493	5405.971291866029	5404.076555023923	5329.741626794258	5206.904306220095	5066.655502392345	4939.894736842105	4942.382775119617	4971.574162679426	5070.746411483254	5517.598086124402	5692.985645933014	5844.7799043062205	5938.148325358851	5949.832535885167	5876.904306220095	5730.047846889952	5523.497607655502	5171.511961722488	4802.913875598086	4540.8708133971295	4481.607655502392	4432.081339712919	4470.028708133971	4538.435406698564	4596.7799043062205	4642.497607655502	4667.822966507177	4661.88038277512	4626.995215311004	4556.296650717703	4500.665071770335	4432.444976076555	4381.521531100479	4386.153110047847	4504.497607655502	4719.827751196172	4944.047846889952	5096.928229665072	5094.760765550239	5058.114832535885	4933.181818181818	4785.421052631579
5025.191387559808	5090.047846889952	5261.148325358851	5373.952153110048	5412.287081339713	5375.392344497608	5267.9473684210525	5100.631578947368	4908.258373205742	4763.598086124402	4754.588516746411	4925.803827751196	5235.057416267942	5574.803827751196	5725.3253588516745	5597.928229665072	5524.641148325359	5390.411483253589	5249.88038277512	5145.497607655502	5076.803827751196	5016.808612440192	4949.904306220095	4883.114832535885	4823.578947368421	4761.239234449761	4684.732057416268	4606.44976076555	4557.00956937799	4551.598086124402	4573.928229665072	4664.019138755981	4693.167464114833	4784.086124401914	4890.33014354067	4972.732057416268	5021.1578947368425	5019.181818181818	4965.244019138756	4907.631578947368	4859.258373205742	4764.014354066986	4662.933014354067	4565.11961722488	4507.334928229665	4578.8708133971295	4815.760765550239	5091.9473684210525	5217.047846889952	5117.789473684211
4628.138755980861	4806.693779904306	4960.277511961723	4999.7511961722485	5101.7511961722485	5170.397129186603	5186.502392344498	5126.392344497608	4989.684210526316	4861.200956937799	4746.875598086124	4662.200956937799	4609.502392344498	4534.535885167464	4646.803827751196	4848.727272727273	5105.306220095694	5448.1578947368425	5712.339712918661	5859.516746411483	5891.311004784689	5832.363636363636	5548.296650717703	5340.918660287081	5186.258373205742	5072.468899521531	4995.3253588516745	4963.028708133971	4951.703349282297	4925.995215311004	4946.162679425837	4853.622009569378	4890.368421052632	4708.397129186603	4544.531100478469	4504.77033492823	4684.67942583732	4907.210526315789	5336.641148325359	5721.789473684211	5840.473684210527	5976.55980861244	5913.808612440192	5813.167464114833	5654.205741626794	5485.167464114833	5389.291866028708	5406.239234449761	5452.497607655502	5461.660287081339
5439.612440191388	5882.033492822967	5930.354066985646	5297.047846889952	5052.942583732058	4821.066985645933	4834.186602870814	4987.55980861244	5227.736842105263	5533.698564593302	5405.32057416268	5142.267942583732	5231.22966507177	5073.851674641149	5102.339712918661	4771.593301435407	4664.9473684210525	4493.9617224880385	4310.956937799043	4165.607655502392	3961.9282296650717	4170.124401913876	4251.7655502392345	4413.8708133971295	4578.062200956938	4623.277511961723	4568.861244019139	4496.014354066986	4409.071770334928	4284.909090909091	4159.861244019139	4208.971291866029	4286.023923444976	4396.732057416268	4525.114832535885	4614.296650717703	4671.43062200957	4694.636363636364	4703.540669856459	4654.995215311004	4630.124401913876	4572.162679425837	4485.11961722488	4413.387559808612	4299.11961722488	4156.708133971292	3958.7033492822966	3758.267942583732	3652.1387559808613	3653.2057416267944
4598.8421052631575	4592.473684210527	4802.502392344498	4589.99043062201	4554.186602870814	4456.99043062201	4339.622009569378	4149.956937799043	3979.177033492823	3802.444976076555	3525.77990430622	3397.6985645933014	3482.7033492822966	3441.8899521531102	3544.4258373205744	3481.8373205741627	3461.8803827751194	3474.1100478468898	3519.818181818182	3644.933014354067	3834.5885167464116	4100.397129186603	4430.808612440192	4624.215311004785	4790.693779904306	4727.406698564593	4658.421052631579	4586.2488038277515	4408.277511961723	4149.799043062201	3960.0191387559807	3895.2918660287082	3889.8086124401916	3946.7942583732056	4021.9282296650717	4115.435406698564	4213.483253588517	4303.521531100479	4375.555023923445	4417.296650717703	4585.99043062201	4602.2344497607655	4579.622009569378	4473.736842105263	4263.076555023923	3985.497607655502	3716.200956937799	3521.062200956938	3449.086124401914	3551.4258373205744
4036.7081339712918	4261.497607655502	4335.488038277512	4798.516746411483	5002.148325358851	5398.502392344498	5666.44976076555	5723.602870813397	5584.057416267942	5289.090909090909	4933.186602870814	4693.827751196172	4648.837320574163	4667.464114832536	4594.301435406698	4623.698564593302	4284.846889952153	3879.4784688995214	3735.9808612440193	3595.3444976076553	3546.0	3785.8564593301435	4135.162679425837	4427.377990430622	4549.215311004785	4688.382775119617	4559.55023923445	4369.99043062201	4432.827751196172	4478.578947368421	4494.617224880383	4489.698564593302	4506.971291866029	4588.282296650717	4731.822966507177	4900.9473684210525	5059.425837320574	5179.00956937799	5235.454545454545	5221.3253588516745	5137.090909090909	4841.899521531101	4422.933014354067	4274.081339712919	4160.459330143541	4110.866028708134	4110.291866028708	4127.995215311004	4142.976076555024	4032.9856459330144
3809.1100478468898	4041.885167464115	4185.866028708134	4399.531100478469	4515.88038277512	4588.650717703349	4649.205741626794	4760.698564593302	4933.11961722488	6165.272727272727	6256.507177033493	7776.875598086124	8981.607655502392	9025.832535885167	7496.923444976077	7939.904306220095	7493.44019138756	6475.56937799043	6124.928229665072	5949.5837320574165	4800.980861244019	4604.181818181818	4446.641148325359	6034.516746411483	6611.253588516746	6726.598086124402	6483.88038277512	5870.507177033493	5180.473684210527	4248.344497607655	3719.8516746411483	3431.813397129187	3458.870813397129	3693.6411483253587	3963.129186602871	4036.248803827751	4224.708133971292	4552.172248803828	4706.976076555024	4833.827751196172	4870.923444976077	4838.468899521531	4674.799043062201	4603.521531100479	4493.057416267942	4310.272727272727	4051.7655502392345	3777.248803827751	3581.397129186603	3506.9234449760766
4646.7655502392345	4691.56937799043	4658.741626794258	4853.626794258374	4867.8421052631575	5113.775119617225	5005.0526315789475	4837.315789473684	4483.956937799043	3986.401913875598	3759.9234449760766	3619.22009569378	3715.1196172248806	4056.77990430622	4201.301435406698	4695.526315789473	4775.191387559808	4808.516746411483	4814.277511961723	4825.9617224880385	4707.11961722488	4475.349282296651	4383.794258373206	4278.55023923445	4371.387559808612	4516.894736842105	4716.44019138756	4995.468899521531	5187.368421052632	5192.703349282297	5075.090909090909	4800.607655502392	4777.588516746411	4763.167464114833	4762.287081339713	4670.55023923445	4716.923444976077	4720.296650717703	4610.923444976077	4606.019138755981	4632.985645933014	4596.22966507177	4685.588516746411	4791.789473684211	4872.315789473684	4884.851674641149	4806.741626794258	4645.047846889952	4432.344497607655	4213.081339712919
8993.80861244019	8924.057416267942	8669.775119617225	8386.56937799043	8192.866028708135	7703.507177033493	7103.822966507177	6819.425837320574	6288.086124401914	5989.191387559808	6230.387559808612	6545.377990430622	6938.827751196172	7526.277511961723	7876.086124401914	8158.181818181818	8358.507177033493	8801.913875598086	8317.167464114833	8322.272727272728	8206.272727272728	7968.435406698564	7052.808612440192	6705.9617224880385	5870.708133971292	5792.760765550239	5720.746411483254	5677.516746411483	5736.196172248804	5915.124401913876	6165.818181818182	6457.22966507177	6720.33014354067	6956.114832535885	7071.980861244019	7075.885167464115	6953.43062200957	6670.588516746411	6239.693779904306	5742.712918660287	5144.272727272727	4772.1291866028705	4826.382775119617	5230.851674641149	5783.535885167464	6252.22966507177	6219.918660287081	6083.033492822967	5845.755980861244	5993.0
5605.56937799043	6640.693779904306	7867.315789473684	8523.818181818182	9014.645933014353	9252.44976076555	9286.68899521531	9233.985645933015	9159.799043062201	9053.612440191388	8897.052631578947	8714.215311004784	8545.502392344497	8385.521531100478	8613.368421052632	8308.406698564593	7775.555023923445	7156.425837320574	6649.6746411483255	6335.071770334928	6173.9617224880385	6137.397129186603	6228.67942583732	6405.349282296651	6919.488038277512	7175.444976076555	7319.918660287081	7367.636363636364	7349.808612440192	7373.88995215311	7327.602870813397	7117.9473684210525	7128.693779904306	7509.344497607655	7986.641148325359	8282.708133971291	8434.244019138756	9004.143540669857	8790.291866028709	8870.181818181818	8839.617224880383	8742.679425837321	8514.846889952154	8153.354066985646	7868.904306220095	7285.722488038277	7613.0	8351.722488038278	9264.971291866028	10058.846889952154
5502.923444976077	5586.794258373206	5580.732057416268	5507.851674641149	5419.497607655502	5329.822966507177	5225.287081339713	5128.612440191388	5088.425837320574	5121.717703349283	5217.789473684211	5373.047846889952	5582.478468899521	5829.459330143541	6111.736842105263	6438.722488038277	6779.861244019139	7061.11004784689	7217.124401913876	7483.124401913876	7786.913875598086	8095.172248803828	8336.90909090909	8460.741626794259	8451.009569377991	8341.105263157895	8246.684210526315	8331.0	8708.607655502392	9432.598086124402	10531.693779904306	11921.181818181818	13292.45933014354	14234.535885167465	14467.167464114833	13894.602870813396	12560.86124401914	9663.64114832536	8016.502392344498	6671.459330143541	5877.401913875598	5695.521531100479	5961.861244019139	6390.717703349283	6801.033492822967	7169.56937799043	7148.602870813397	7304.708133971292	7337.909090909091	7228.607655502392
6378.306220095694	6368.210526315789	6559.803827751196	6885.196172248804	7350.44976076555	8053.789473684211	8659.167464114833	9668.33014354067	10342.665071770334	9940.904306220096	9502.033492822966	7979.985645933014	7396.172248803828	6901.99043062201	6787.631578947368	7165.468899521531	7544.153110047847	7468.244019138756	7057.100478468899	6733.928229665072	6655.8708133971295	6787.11004784689	7118.488038277512	7490.349282296651	7681.617224880383	7510.784688995215	6959.468899521531	6303.473684210527	5758.593301435407	5454.665071770335	5453.253588516746	5536.55980861244	5614.799043062201	5622.617224880383	5570.272727272727	5546.057416267942	5912.923444976077	5990.698564593302	6695.789473684211	7051.866028708134	7398.688995215311	7646.684210526316	7737.33014354067	7670.444976076555	7642.5837320574165	7437.124401913876	7227.282296650717	7145.267942583732	7134.693779904306	7093.267942583732
7325.282296650717	7496.913875598086	7960.746411483254	8170.995215311004	8228.741626794259	8191.851674641149	7848.8421052631575	7352.923444976077	7121.976076555024	6925.516746411483	6623.411483253589	6693.593301435407	6805.521531100479	6920.210526315789	7029.9617224880385	7135.684210526316	7233.358851674641	7305.665071770335	7335.655502392345	7503.588516746411	7568.650717703349	7658.368421052632	7729.1578947368425	7717.459330143541	7711.44976076555	7548.244019138756	7508.507177033493	7356.722488038277	7469.22966507177	7408.698564593302	7137.722488038277	6890.100478468899	6713.468899521531	6595.545454545455	6843.578947368421	6951.703349282297	7191.315789473684	7303.277511961723	7248.507177033493	7113.22966507177	6988.622009569378	6986.339712918661	7216.808612440192	7602.047846889952	8101.535885167464	8544.320574162679	8843.09090909091	9000.1004784689	9021.995215311004	8865.387559808612
8054.822966507177	8085.306220095694	7923.296650717703	7855.985645933014	6756.655502392345	6687.602870813397	6481.066985645933	6438.133971291866	6410.980861244019	6431.995215311004	6408.6746411483255	6365.435406698564	6355.377990430622	6402.688995215311	6480.358851674641	6540.44019138756	6542.755980861244	6478.650717703349	6396.296650717703	6375.468899521531	6457.258373205742	6548.66985645933	6823.492822966507	7150.866028708134	7492.526315789473	7807.6746411483255	7972.267942583732	7807.32057416268	7421.966507177033	6913.373205741626	7035.086124401914	6709.181818181818	6885.492822966507	6939.033492822967	6909.090909090909	6672.071770334928	6350.100478468899	5951.081339712919	5541.717703349283	5294.215311004785	5265.172248803828	5319.574162679426	5691.55980861244	6161.114832535885	6730.066985645933	7275.832535885167	7698.181818181818	8067.626794258374	8216.411483253589	8368.626794258373
5920.00956937799	6781.334928229665	6792.162679425837	6729.741626794258	6608.095693779905	6472.200956937799	6378.626794258374	6307.861244019139	7063.263157894737	6821.090909090909	6563.894736842105	6313.191387559808	6040.626794258374	5750.033492822967	5472.081339712919	5198.918660287081	4918.655502392345	4683.306220095694	4566.99043062201	4592.205741626794	5101.464114832536	5337.612440191388	5805.081339712919	6070.655502392345	6265.00956937799	6337.736842105263	6498.377990430622	6833.387559808612	7117.933014354067	7163.894736842105	7051.789473684211	6935.047846889952	7391.205741626794	7582.401913875598	7717.315789473684	7760.464114832536	7692.186602870814	7774.612440191388	7754.622009569378	7591.401913875598	7271.263157894737	6841.282296650717	6610.349282296651	6480.406698564593	6526.564593301436	6717.095693779905	6992.488038277512	7253.741626794258	7492.9473684210525	7542.44019138756
7275.023923444976	7528.2344497607655	7744.028708133971	7954.612440191388	8111.210526315789	8153.985645933014	8072.56937799043	7887.937799043062	7612.607655502392	7161.0382775119615	6719.349282296651	5934.196172248804	5523.937799043062	5107.937799043062	4874.076555023923	4747.421052631579	4735.191387559808	4893.593301435407	5666.349282296651	6595.349282296651	7421.344497607655	8034.205741626794	8211.33014354067	8227.387559808612	7886.263157894737	7432.033492822967	6990.263157894737	6705.722488038277	7335.196172248804	6986.928229665072	6473.775119617225	6181.44019138756	6571.0382775119615	7108.77033492823	7099.306220095694	7348.2488038277515	7391.382775119617	7677.334928229665	7570.971291866029	7616.315789473684	7465.377990430622	7271.186602870814	7064.693779904306	6701.535885167464	6796.832535885167	6916.066985645933	7133.043062200957	7359.617224880383	7511.382775119617	7791.444976076555
8431.564593301435	9360.406698564593	9313.837320574163	9710.626794258373	9124.076555023923	8370.856459330143	7923.258373205742	7808.282296650717	7881.177033492823	8080.99043062201	8365.401913875598	8824.918660287081	9005.923444976077	8866.8995215311	8329.21052631579	7834.047846889952	7611.578947368421	7390.162679425837	7383.2344497607655	7441.746411483254	7356.162679425837	7206.2200956937795	7136.99043062201	7046.153110047847	6996.349282296651	7312.980861244019	7983.1291866028705	8693.224880382775	9237.397129186604	9420.856459330143	9409.928229665073	8963.583732057416	8489.80861244019	8326.727272727272	8180.822966507177	8331.033492822966	8750.19138755981	8986.377990430621	8630.143540669857	8172.306220095694	7419.832535885167	6693.0	6082.296650717703	5742.588516746411	5801.593301435407	6203.196172248804	6638.291866028708	6881.976076555024	6972.9617224880385	6942.8564593301435
6276.397129186603	6472.923444976077	6425.138755980861	6542.727272727273	6490.913875598086	6209.617224880383	5901.315789473684	5896.755980861244	6172.210526315789	6714.99043062201	7375.133971291866	7446.425837320574	7771.43062200957	7557.32057416268	7311.44019138756	7050.339712918661	6924.392344497608	6990.952153110048	7206.401913875598	7409.344497607655	7485.832535885167	7480.095693779905	7436.377990430622	7282.153110047847	7081.99043062201	6843.55980861244	6490.095693779905	6335.114832535885	6218.937799043062	6005.172248803828	6025.397129186603	6443.454545454545	6735.827751196172	7565.966507177033	8320.521531100478	8806.990430622009	9139.114832535884	8938.478468899522	8782.535885167465	7874.909090909091	7217.578947368421	7062.8708133971295	7525.43062200957	8078.411483253589	8600.526315789473	9040.478468899522	10034.062200956938	10479.698564593302	10370.803827751197	10305.363636363636
7945.349282296651	7862.861244019139	7563.344497607655	7404.11961722488	6964.114832535885	6740.1435406698565	6301.736842105263	6288.7799043062205	6377.334928229665	6487.598086124402	7160.105263157895	7264.574162679426	7259.755980861244	7134.272727272727	6902.593301435407	6651.071770334928	6481.210526315789	6530.138755980861	6352.277511961723	6271.775119617225	6295.210526315789	6408.425837320574	6548.741626794258	6621.521531100479	6579.645933014354	6491.732057416268	6492.1578947368425	6626.454545454545	7042.177033492823	7092.535885167464	7222.636363636364	7069.22966507177	7287.818181818182	7816.7511961722485	8522.818181818182	9496.947368421053	10224.473684210527	11060.014354066985	11587.181818181818	11752.531100478469	11533.33014354067	10902.167464114833	9872.468899521531	8594.593301435407	7365.99043062201	6474.43062200957	6143.956937799043	6250.521531100479	6385.200956937799	6393.062200956938
6830.100478468899	7022.497607655502	6645.885167464115	6196.904306220095	5956.937799043062	5582.267942583732	5648.851674641149	5351.660287081339	5188.306220095694	5362.698564593302	5621.526315789473	5855.526315789473	6112.033492822967	6465.258373205742	6741.722488038277	6828.004784688996	7035.55023923445	7173.617224880383	7238.4162679425835	7644.66985645933	7607.808612440192	7433.626794258374	7580.033492822967	7852.655502392345	7997.708133971292	8390.306220095694	8386.397129186604	8151.612440191388	8035.296650717703	7993.55980861244	8094.531100478469	8208.746411483253	8329.21052631579	8382.531100478469	8252.038277511961	7808.641148325359	7854.622009569378	8000.789473684211	8134.712918660287	7895.77033492823	7570.464114832536	7286.004784688996	6823.047846889952	6413.478468899521	6120.086124401914	5967.114832535885	5883.483253588517	6038.703349282297	6118.861244019139	6197.1435406698565
8701.224880382775	8772.277511961722	8718.33971291866	8705.425837320574	8662.650717703349	8543.679425837321	8194.325358851675	8068.181818181818	7856.167464114833	7787.516746411483	7931.062200956938	7921.133971291866	7747.397129186603	7473.837320574163	7474.727272727273	7418.593301435407	7154.421052631579	6779.593301435407	6372.028708133971	6319.368421052632	6267.980861244019	6634.11961722488	6758.377990430622	6956.8708133971295	7336.497607655502	7546.535885167464	7533.827751196172	7091.56937799043	7057.851674641149	7072.909090909091	7112.971291866029	7087.789473684211	6949.43062200957	6792.215311004785	7062.746411483254	7261.535885167464	7493.813397129186	7671.684210526316	7797.2200956937795	7945.306220095694	8193.64114832536	8538.755980861244	8441.354066985647	8767.177033492822	9075.22966507177	9480.124401913876	9862.162679425837	10088.933014354066	9812.224880382775	9133.401913875598
11442.076555023923	11562.19138755981	12672.421052631578	12139.186602870814	12780.33971291866	12916.832535885167	12691.607655502392	12270.263157894737	11756.68899521531	11171.593301435407	10911.488038277512	10581.674641148325	10261.947368421053	10002.755980861244	9827.416267942584	9649.507177033493	9463.942583732058	9280.712918660287	9096.344497607655	9030.196172248803	9107.684210526315	9383.588516746411	9817.200956937799	10278.143540669857	10653.148325358852	10899.066985645934	10994.435406698565	11327.626794258373	11321.832535885167	11121.746411483253	10383.052631578947	10114.488038277512	9272.679425837321	9416.377990430621	8910.679425837321	9154.712918660287	9242.64114832536	9144.684210526315	8921.645933014353	8868.153110047846	8687.105263157895	8526.928229665073	8303.043062200957	7959.425837320574	7606.741626794258	7213.507177033493	7410.473684210527	7674.918660287081	7907.148325358851	8098.397129186603
7268.727272727273	7714.287081339713	7915.32057416268	7968.622009569378	7559.794258373206	7660.086124401914	7780.708133971292	8089.602870813397	8462.875598086124	8790.55023923445	8986.44976076555	9118.215311004784	8969.822966507178	8672.301435406698	8314.081339712919	7962.722488038277	7646.741626794258	7429.956937799043	7422.956937799043	7657.44019138756	8029.1435406698565	8244.56937799043	8282.55023923445	8154.334928229665	7996.588516746411	7837.1291866028705	7724.296650717703	7592.363636363636	7411.004784688996	7235.124401913876	7137.593301435407	7123.923444976077	7113.7511961722485	6995.535885167464	6717.717703349283	7065.004784688996	7693.88995215311	8034.2488038277515	7877.8421052631575	7638.1435406698565	7331.755980861244	6994.985645933014	6875.454545454545	6761.741626794258	6729.483253588517	6787.1435406698565	6833.913875598086	7014.971291866029	7500.746411483254	7985.392344497608
6105.741626794258	6702.224880382775	6660.56937799043	6261.090909090909	5717.406698564593	5263.727272727273	5113.191387559808	5579.913875598086	5657.43062200957	5633.502392344498	6157.444976076555	6347.373205741626	6485.555023923445	6262.00956937799	5966.200956937799	5757.851674641149	5762.2488038277515	6005.971291866029	6188.334928229665	6572.287081339713	6658.497607655502	6702.196172248804	6519.339712918661	6228.444976076555	5854.1435406698565	5646.22966507177	5467.875598086124	5367.210526315789	5455.267942583732	5605.684210526316	5749.665071770335	5904.0	5906.1435406698565	5847.9617224880385	5770.22966507177	5688.311004784689	5842.023923444976	5786.956937799043	5869.942583732058	5813.784688995215	5740.181818181818	5614.612440191388	5362.631578947368	5088.531100478469	4991.808612440192	4976.167464114833	4920.956937799043	5010.794258373206	5348.047846889952	5699.291866028708
4705.44019138756	5314.952153110048	6108.028708133971	6841.507177033493	6751.043062200957	6550.7511961722485	6209.081339712919	5840.1578947368425	5589.124401913876	5500.244019138756	5535.22966507177	5632.593301435407	5519.574162679426	5587.33014354067	5616.124401913876	5626.899521531101	5678.186602870814	5805.755980861244	5998.023923444976	6220.22966507177	6465.382775119617	6758.918660287081	7009.382775119617	6965.315789473684	7366.655502392345	7398.287081339713	6832.425837320574	6642.942583732058	6038.899521531101	5515.531100478469	5196.172248803828	5063.708133971292	5016.741626794258	5022.076555023923	5131.971291866029	5381.387559808612	5743.866028708134	7047.339712918661	7435.531100478469	7758.531100478469	7626.641148325359	6993.076555023923	6733.88038277512	6013.526315789473	5472.885167464115	5585.813397129186	5557.090909090909	5573.822966507177	5898.100478468899	5849.138755980861
5006.976076555024	5078.899521531101	5317.789473684211	5522.598086124402	5950.899521531101	6283.789473684211	6405.937799043062	6321.4162679425835	6065.497607655502	5672.688995215311	5524.636363636364	5508.186602870814	5612.894736842105	5775.622009569378	5954.483253588517	6137.77033492823	6513.712918660287	6777.239234449761	7032.732057416268	7195.148325358851	7250.444976076555	7253.894736842105	7247.904306220095	7176.483253588517	7154.076555023923	7176.3253588516745	7150.191387559808	7061.7655502392345	6996.282296650717	6969.851674641149	7076.818181818182	6995.258373205742	6893.545454545455	6823.775119617225	6717.2200956937795	6658.727272727273	6659.760765550239	6626.425837320574	6675.746411483254	6504.598086124402	6780.11004784689	6892.741626794258	7199.88995215311	7554.9473684210525	7610.397129186603	7535.626794258374	7390.191387559808	7245.67942583732	7124.626794258374	6995.5837320574165
6879.799043062201	6880.3253588516745	6879.435406698564	6793.650717703349	6644.334928229665	6515.717703349283	6362.822966507177	6248.952153110048	6112.0526315789475	6050.373205741626	6020.205741626794	6029.655502392345	6795.6746411483255	7026.387559808612	7115.511961722488	7314.612440191388	7115.066985645933	7145.755980861244	6832.081339712919	6834.861244019139	6869.851674641149	7383.555023923445	8044.004784688996	8269.885167464116	8093.9473684210525	7170.602870813397	6437.148325358851	6335.521531100479	6759.66985645933	6644.095693779905	6692.459330143541	6889.909090909091	7070.2200956937795	7881.205741626794	8174.660287081339	8575.354066985647	10118.54066985646	11383.081339712919	11453.593301435407	11630.64114832536	11204.76076555024	8928.655502392345	8341.320574162679	8013.88995215311	7509.334928229665	7733.933014354067	7755.894736842105	7674.066985645933	7518.88995215311	7357.454545454545
4735.693779904306	5170.488038277512	5876.645933014354	6455.808612440192	6874.88995215311	7053.1435406698565	7041.090909090909	7169.377990430622	7088.976076555024	7214.488038277512	7782.722488038277	8010.937799043062	8216.88038277512	7938.9473684210525	7820.047846889952	7482.239234449761	7009.688995215311	6509.081339712919	6071.507177033493	5788.55023923445	5375.588516746411	5619.9617224880385	6014.507177033493	6433.296650717703	6821.44019138756	7172.985645933014	7450.019138755981	7577.043062200957	7088.712918660287	6541.0526315789475	6479.712918660287	6596.607655502392	6570.698564593302	6882.435406698564	6784.617224880383	6641.406698564593	6461.0526315789475	5900.7799043062205	5368.660287081339	5535.483253588517	5796.8564593301435	6097.215311004785	5967.755980861244	6281.602870813397	6568.224880382775	6776.717703349283	6883.028708133971	6897.631578947368	6844.827751196172	6765.775119617225
4706.444976076555	4462.44976076555	4260.435406698564	4233.023923444976	4436.306220095694	4781.660287081339	5125.775119617225	5414.88038277512	5682.277511961723	5938.483253588517	6146.468899521531	6287.516746411483	6379.822966507177	6446.267942583732	6259.755980861244	6310.636363636364	6445.7799043062205	6624.526315789473	6767.8421052631575	6456.181818181818	6465.071770334928	5975.846889952153	5910.540669856459	5500.688995215311	5152.344497607655	4979.177033492823	4776.258373205742	4672.277511961723	4839.382775119617	5116.56937799043	5477.44019138756	5868.784688995215	6839.9617224880385	7029.564593301436	7182.995215311004	7101.296650717703	6874.775119617225	6661.081339712919	6050.971291866029	6003.062200956938	5383.564593301436	5451.172248803828	5311.933014354067	5700.114832535885	6194.124401913876	6568.454545454545	6592.693779904306	6549.196172248804	6172.861244019139	5880.133971291866
4528.980861244019	4938.650717703349	5487.1291866028705	5737.4162679425835	5825.32057416268	5763.2200956937795	5893.555023923445	6128.717703349283	6408.0526315789475	6630.578947368421	6541.287081339713	6456.540669856459	6274.818181818182	6086.076555023923	5966.028708133971	5951.090909090909	5823.822966507177	6050.066985645933	6328.808612440192	6468.086124401914	6687.732057416268	6766.181818181818	6894.114832535885	6746.933014354067	6518.397129186603	6625.789473684211	6257.100478468899	6066.588516746411	5725.516746411483	5413.6746411483255	5289.660287081339	5244.488038277512	5158.387559808612	5652.99043062201	5815.181818181818	5878.263157894737	6083.693779904306	6374.215311004785	6509.047846889952	6379.822966507177	5961.808612440192	5414.334928229665	4748.014354066986	4221.8564593301435	4028.688995215311	4117.090909090909	4436.32057416268	4694.244019138756	5027.1291866028705	5383.473684210527
4272.77033492823	4501.478468899521	4771.722488038277	4813.483253588517	4860.77033492823	4951.861244019139	5088.574162679426	5240.602870813397	5378.846889952153	5074.306220095694	5181.425837320574	5345.516746411483	5619.794258373206	6010.564593301436	6472.9473684210525	6929.703349282297	7281.368421052632	7439.138755980861	7368.090909090909	6517.468899521531	6066.626794258374	4997.7655502392345	4316.44019138756	4187.272727272727	4163.789473684211	4238.8421052631575	4825.516746411483	5463.1578947368425	5618.464114832536	5827.875598086124	5775.258373205742	5738.047846889952	5725.942583732058	5799.0526315789475	5929.923444976077	6019.086124401914	6117.492822966507	6344.181818181818	6623.468899521531	6838.043062200957	6900.703349282297	6968.258373205742	6139.377990430622	6018.7655502392345	5855.540669856459	5654.478468899521	5447.502392344498	5246.162679425837	5030.8421052631575	4812.406698564593
6341.641148325359	6432.00956937799	6811.813397129186	6105.114832535885	5953.631578947368	5312.712918660287	5083.387559808612	5249.488038277512	5395.148325358851	5497.133971291866	5700.545454545455	5801.8421052631575	5935.411483253589	5841.8564593301435	5738.511961722488	5460.023923444976	5457.545454545455	5626.32057416268	5915.311004784689	6186.076555023923	5942.913875598086	5595.684210526316	5589.56937799043	5236.086124401914	5223.755980861244	5122.899521531101	5134.339712918661	5164.794258373206	5360.9473684210525	5240.315789473684	5309.6746411483255	5030.6746411483255	5182.521531100479	5420.22966507177	5701.287081339713	5971.296650717703	6213.985645933014	6434.846889952153	6624.511961722488	6774.492822966507	6895.717703349283	6975.272727272727	6653.306220095694	6511.397129186603	6265.918660287081	5963.244019138756	5616.77033492823	5224.459330143541	5111.502392344498	4967.933014354067
4895.263157894737	5529.100478468899	6704.784688995215	7485.191387559808	8107.3253588516745	8573.45933014354	8691.928229665073	8638.315789473685	8359.086124401914	7617.22966507177	6992.258373205742	6420.56937799043	6414.2344497607655	6630.8421052631575	6855.377990430622	6761.047846889952	6653.617224880383	6602.258373205742	6644.3253588516745	6238.272727272727	6411.660287081339	6304.784688995215	6523.215311004785	6617.497607655502	6493.311004784689	6331.196172248804	5889.4162679425835	5379.55980861244	5134.593301435407	4803.77033492823	4663.023923444976	4548.755980861244	4527.1578947368425	4680.578947368421	4792.966507177033	4878.090909090909	4880.373205741626	4876.473684210527	4964.095693779905	5175.641148325359	5549.358851674641	6160.066985645933	6878.9617224880385	7497.980861244019	7906.5837320574165	8066.205741626794	7204.913875598086	6908.483253588517	6516.827751196172	6089.9473684210525
5366.315789473684	5423.837320574163	5517.760765550239	5622.980861244019	5712.535885167464	5759.00956937799	5738.377990430622	5643.784688995215	5492.267942583732	5317.952153110048	5159.799043062201	5049.755980861244	5002.727272727273	5181.760765550239	5263.578947368421	5529.966507177033	5684.564593301436	5678.602870813397	5515.971291866029	5252.44976076555	5214.363636363636	4986.789473684211	4866.928229665072	4852.186602870814	4956.339712918661	5063.186602870814	5165.622009569378	5265.588516746411	5351.641148325359	5359.181818181818	5243.00956937799	5055.133971291866	4926.9617224880385	4809.837320574163	4705.77033492823	4662.6746411483255	4665.397129186603	4733.789473684211	4818.167464114833	4916.200956937799	5025.062200956938	5056.7655502392345	5089.291866028708	5049.014354066986	5052.114832535885	5074.215311004785	5059.617224880383	5030.019138755981	4957.636363636364	4919.1435406698565
5245.349282296651	5323.095693779905	5408.32057416268	5644.282296650717	5668.904306220095	5591.746411483254	5513.88038277512	5430.004784688996	5259.468899521531	5072.11004784689	4951.985645933014	4925.081339712919	4988.531100478469	5139.033492822967	5366.732057416268	5659.593301435407	5993.162679425837	6310.0526315789475	6505.99043062201	6577.6746411483255	6440.641148325359	5895.210526315789	5566.224880382775	5296.3253588516745	5162.622009569378	5156.607655502392	5208.296650717703	5235.459330143541	5213.387559808612	5156.358851674641	5079.598086124402	5063.602870813397	4963.803827751196	5083.492822966507	5243.1291866028705	5491.0526315789475	5643.076555023923	5654.555023923445	5542.775119617225	5366.531100478469	5200.095693779905	5168.401913875598	5101.775119617225	5122.535885167464	5145.736842105263	5173.492822966507	5148.789473684211	5087.344497607655	5029.138755980861	5017.411483253589
4627.1578947368425	4604.0382775119615	4669.703349282297	4701.875598086124	4706.488038277512	4695.803827751196	4686.200956937799	4677.172248803828	4695.602870813397	4738.631578947368	4864.014354066986	4986.971291866029	5199.200956937799	5335.8708133971295	5325.712918660287	5187.377990430622	4983.435406698564	4764.22966507177	4667.799043062201	4726.645933014354	5149.311004784689	6100.717703349283	7569.789473684211	9348.794258373206	11125.464114832535	12599.473684210527	13550.468899521531	13844.698564593302	13419.133971291865	12300.277511961722	9554.947368421053	6823.741626794258	5118.172248803828	4812.411483253589	4704.004784688996	4890.636363636364	4987.655502392345	4911.291866028708	4758.540669856459	4638.665071770335	4673.775119617225	4877.808612440192	5126.454545454545	5287.976076555024	5361.650717703349	5426.650717703349	5519.555023923445	5622.277511961723	5716.636363636364	5792.684210526316
4479.980861244019	4478.56937799043	4512.971291866029	4599.602870813397	4657.588516746411	4726.354066985646	4789.799043062201	4911.488038277512	4919.291866028708	4964.138755980861	4961.177033492823	4955.861244019139	4983.832535885167	4904.8564593301435	4876.349282296651	4842.712918660287	4817.057416267942	4772.483253588517	4707.3253588516745	4639.0382775119615	4597.693779904306	4587.215311004785	4649.971291866029	4710.287081339713	4776.952153110048	4813.578947368421	4817.77033492823	4866.502392344498	4842.473684210527	4904.7511961722485	5025.746411483254	5116.11004784689	5198.818181818182	5245.875598086124	5255.511961722488	5402.315789473684	5453.688995215311	5399.688995215311	5313.468899521531	5206.334928229665	5131.822966507177	5053.540669856459	5007.9617224880385	5092.373205741626	5042.296650717703	4974.985645933014	4932.488038277512	4883.33014354067	4820.617224880383	4739.540669856459
4461.555023923445	4346.913875598086	4320.401913875598	4374.464114832536	4504.244019138756	4819.1578947368425	5092.698564593302	5365.0526315789475	5595.650717703349	6036.8421052631575	6092.502392344498	6030.43062200957	5955.014354066986	5739.626794258374	5531.9617224880385	5340.746411483254	5190.22966507177	5089.894736842105	5024.789473684211	5005.526315789473	5041.6746411483255	5159.6746411483255	5383.607655502392	5671.492822966507	5975.904306220095	6241.9617224880385	6424.0	6490.688995215311	6423.349282296651	6178.459330143541	5915.7511961722485	5566.832535885167	5378.306220095694	5255.9617224880385	5198.7799043062205	5193.081339712919	5228.239234449761	5293.138755980861	5324.066985645933	5352.645933014354	5148.794258373206	5114.928229665072	5096.224880382775	5112.540669856459	5161.033492822967	5234.464114832536	5331.435406698564	5448.349282296651	5568.239234449761	5659.033492822967
4630.56937799043	4565.421052631579	4476.899521531101	4433.933014354067	4434.55980861244	4452.172248803828	4428.334928229665	4479.253588516746	4568.401913875598	4684.507177033493	4801.478468899521	4934.574162679426	5079.703349282297	5173.344497607655	5256.354066985646	5263.813397129186	5142.545454545455	5089.043062200957	5012.406698564593	4908.526315789473	4811.650717703349	4793.9617224880385	4799.598086124402	4887.7655502392345	4916.5837320574165	4931.272727272727	5036.789473684211	5198.373205741626	5327.349282296651	5394.755980861244	5396.789473684211	5338.655502392345	5209.827751196172	5133.066985645933	5023.722488038277	5039.373205741626	5007.1291866028705	5038.100478468899	5051.832535885167	5051.55980861244	5142.215311004785	5208.507177033493	5321.535885167464	5498.502392344498	5657.076555023923	5757.617224880383	5900.392344497608	5906.3253588516745	5805.760765550239	5729.11961722488
4574.148325358851	4502.655502392345	4401.095693779905	4434.746411483254	4419.2488038277515	4408.205741626794	4402.076555023923	4416.933014354067	4473.8421052631575	4585.0382775119615	4741.655502392345	5265.837320574163	5723.057416267942	6014.588516746411	6060.7655502392345	6056.555023923445	5958.760765550239	5791.349282296651	5582.0	5369.526315789473	5197.066985645933	5231.818181818182	5322.057416267942	5420.8564593301435	5498.9473684210525	5520.492822966507	5456.071770334928	5371.995215311004	5355.1435406698565	5382.177033492823	5393.55023923445	5375.090909090909	5340.464114832536	5316.66985645933	5323.626794258374	5359.421052631579	5395.066985645933	5387.377990430622	5403.741626794258	5372.803827751196	5145.315789473684	4843.8421052631575	4705.11004784689	4705.196172248804	4721.727272727273	4725.923444976077	4682.215311004785	4592.311004784689	4820.77033492823	4848.296650717703
4162.799043062201	4212.593301435407	4167.00956937799	4144.564593301436	4178.703349282297	4268.22966507177	4382.0382775119615	4531.401913875598	4625.44019138756	4686.693779904306	4711.866028708134	4707.598086124402	4659.641148325359	4583.827751196172	4512.478468899521	4470.086124401914	4376.851674641149	4372.301435406698	4346.655502392345	4293.77033492823	4230.177033492823	4179.502392344498	4151.311004784689	4141.980861244019	4123.11004784689	4216.00956937799	4378.741626794258	4590.301435406698	4806.818181818182	5119.2200956937795	5305.631578947368	5432.210526315789	5501.1435406698565	5372.545454545455	5124.22966507177	5073.315789473684	5024.511961722488	5002.354066985646	4992.88038277512	4966.282296650717	4912.995215311004	4847.746411483254	4785.727272727273	4710.023923444976	4673.172248803828	4622.741626794258	4555.459330143541	4473.3253588516745	4377.885167464115	4267.44976076555
4564.043062200957	4691.698564593302	4725.291866028708	4814.822966507177	4942.56937799043	5083.153110047847	5172.301435406698	5141.928229665072	5013.612440191388	4931.014354066986	4999.8708133971295	6546.904306220095	9508.45933014354	13100.956937799043	16088.095693779904	17525.88995215311	16968.87081339713	14485.507177033493	12582.186602870814	10337.382775119617	8177.497607655502	6460.655502392345	5348.803827751196	4773.368421052632	4559.349282296651	4561.622009569378	4616.578947368421	4683.502392344498	4948.952153110048	5193.77033492823	5466.2200956937795	5714.488038277512	5893.1291866028705	5983.641148325359	5991.095693779905	5917.980861244019	5553.837320574163	5125.727272727273	4999.023923444976	4892.952153110048	4838.311004784689	4833.387559808612	4987.311004784689	5065.7655502392345	5018.071770334928	4853.516746411483	4627.11004784689	4436.1291866028705	4372.4162679425835	4425.607655502392
5601.88038277512	5938.976076555024	6157.626794258374	6366.32057416268	6354.655502392345	6205.339712918661	6063.913875598086	5847.0526315789475	5646.196172248804	5549.1291866028705	5478.66985645933	5433.019138755981	5414.076555023923	5406.239234449761	5372.545454545455	5275.11961722488	5105.4162679425835	4899.918660287081	4720.511961722488	4612.358851674641	4582.066985645933	4612.181818181818	4681.291866028708	4767.574162679426	4848.444976076555	4906.473684210527	4929.688995215311	4906.057416267942	4830.851674641149	4727.722488038277	4656.478468899521	4686.148325358851	5067.421052631579	5411.861244019139	5962.717703349283	6238.626794258374	6378.4162679425835	6413.153110047847	6321.148325358851	6124.133971291866	5806.66985645933	5572.545454545455	5395.904306220095	5266.717703349283	5227.425837320574	5255.263157894737	5455.263157894737	5402.612440191388	5471.411483253589	5464.7799043062205
5243.698564593302	5966.282296650717	6412.593301435407	6411.205741626794	6706.44019138756	6468.090909090909	6568.358851674641	6143.258373205742	6151.574162679426	5955.3253588516745	5524.0526315789475	5579.736842105263	5382.942583732058	5585.358851674641	5797.665071770335	5982.33014354067	6096.1578947368425	6112.909090909091	6041.244019138756	6273.263157894737	6190.11004784689	5711.358851674641	5524.267942583732	5383.239234449761	5208.153110047847	5045.904306220095	4931.712918660287	4872.1578947368425	4674.301435406698	4683.746411483254	4419.636363636364	4193.741626794258	4031.6076555023924	4072.8755980861242	4138.004784688996	5185.095693779905	7374.215311004785	10412.78947368421	12014.712918660287	13157.784688995216	13629.961722488039	13339.684210526315	12331.507177033493	10800.68899521531	9059.846889952154	7445.244019138756	6211.703349282297	5239.665071770335	5035.210526315789	5163.186602870814
3869.315789473684	3987.0574162679427	4130.578947368421	4244.698564593302	4282.684210526316	4297.5837320574165	4277.66985645933	4209.545454545455	4171.913875598086	4235.602870813397	4334.631578947368	4442.56937799043	4530.282296650717	4676.153110047847	4857.406698564593	5134.0382775119615	5419.004784688996	5658.181818181818	5736.311004784689	5584.885167464115	5314.511961722488	5268.019138755981	5217.124401913876	5097.55980861244	5130.186602870814	5268.215311004785	5238.100478468899	5470.363636363636	5411.712918660287	5283.3253588516745	5366.799043062201	5098.377990430622	4980.722488038277	4828.693779904306	4533.693779904306	4461.593301435407	4422.746411483254	4462.1291866028705	4639.100478468899	4851.401913875598	5224.014354066986	5365.397129186603	5330.334928229665	5494.435406698564	5473.435406698564	5350.7799043062205	4742.717703349283	5008.454545454545	4884.913875598086	4973.631578947368
5473.8421052631575	5630.535885167464	5817.0382775119615	5911.535885167464	5959.918660287081	6012.602870813397	6102.717703349283	6183.976076555024	6624.708133971292	6730.502392344498	6324.995215311004	6033.7799043062205	5637.803827751196	5559.291866028708	5400.760765550239	5188.200956937799	4953.555023923445	4712.760765550239	4467.698564593302	4691.148325358851	5166.334928229665	5445.8421052631575	5646.899521531101	5749.612440191388	5852.291866028708	5655.564593301436	5373.272727272727	5005.899521531101	4800.885167464115	4761.9617224880385	4783.555023923445	4733.267942583732	4696.464114832536	4678.172248803828	4681.77033492823	4611.200956937799	4496.88995215311	4437.617224880383	4452.650717703349	4438.56937799043	4529.306220095694	4592.224880382775	4637.3253588516745	4668.866028708134	4716.933014354067	4644.655502392345	4562.521531100479	4500.722488038277	4370.866028708134	4208.401913875598
4522.0526315789475	4457.287081339713	4353.818181818182	4242.918660287081	4149.401913875598	4101.574162679426	4129.387559808612	4238.014354066986	4391.866028708134	4534.0526315789475	4619.875598086124	4633.004784688996	4578.081339712919	4601.789473684211	4466.684210526316	4516.789473684211	4590.014354066986	4714.3253588516745	4744.607655502392	4819.105263157895	5114.846889952153	5076.244019138756	5160.7511961722485	5190.8564593301435	5156.11961722488	5061.057416267942	4710.028708133971	4654.5837320574165	4623.760765550239	4504.186602870814	4400.177033492823	4325.0526315789475	4289.354066985646	4271.373205741626	4264.760765550239	4294.253588516746	4387.521531100479	4512.349282296651	4640.9473684210525	4670.315789473684	4704.540669856459	4610.382775119617	4582.133971291866	4523.775119617225	4445.607655502392	4294.033492822967	4219.392344497608	4241.531100478469	4242.272727272727	4259.966507177033
4285.564593301436	4299.956937799043	4328.578947368421	4256.44019138756	4160.258373205742	4079.224880382775	4031.267942583732	4065.9665071770337	4144.55023923445	4219.033492822967	4274.2488038277515	4301.43062200957	4300.7655502392345	4302.784688995215	4320.8708133971295	4231.181818181818	4221.794258373206	4186.3253588516745	4121.210526315789	4041.1483253588517	3972.7942583732056	3925.1052631578946	3917.1435406698565	3966.8086124401916	4087.2966507177034	4233.607655502392	4372.043062200957	4485.239234449761	4558.894736842105	4382.291866028708	4229.43062200957	4196.909090909091	4261.593301435407	4324.995215311004	4325.124401913876	4246.6746411483255	4117.32057416268	3973.6794258373207	3853.9617224880385	3817.2344497607655	3804.55980861244	3823.2344497607655	3865.1483253588517	3926.497607655502	3967.7272727272725	4021.028708133971	4144.837320574163	4255.444976076555	4418.832535885167	4690.617224880383
4927.44019138756	4888.0	4938.133971291866	5057.808612440192	5092.43062200957	5069.66985645933	5020.0	4949.028708133971	4853.296650717703	4807.703349282297	4878.282296650717	4951.526315789473	5069.296650717703	5222.799043062201	5384.444976076555	5585.516746411483	5653.698564593302	5651.660287081339	5586.88995215311	5471.789473684211	5325.44019138756	5167.478468899521	5007.114832535885	4825.205741626794	4656.942583732058	4533.703349282297	4417.44976076555	4369.306220095694	4346.354066985646	4349.918660287081	4365.7511961722485	4448.56937799043	4549.315789473684	4577.33014354067	4690.062200956938	4693.148325358851	4655.736842105263	4590.66985645933	4530.277511961723	4497.755980861244	4550.043062200957	4597.67942583732	4555.224880382775	4501.894736842105	4460.5837320574165	4443.0382775119615	4448.760765550239	4493.272727272727	4649.105263157895	4783.392344497608
4307.602870813397	4325.909090909091	4412.368421052632	4514.578947368421	4616.813397129186	4756.904306220095	5021.019138755981	5494.076555023923	6204.483253588517	7503.885167464115	8608.234449760766	9510.947368421053	10494.377990430621	11786.291866028709	11341.253588516747	10347.559808612441	8582.622009569379	6694.636363636364	5374.703349282297	4949.703349282297	4720.421052631579	4675.090909090909	4688.8708133971295	4694.602870813397	4808.7655502392345	4929.827751196172	5179.899521531101	5287.928229665072	5340.722488038277	5333.717703349283	5281.263157894737	5200.215311004785	5103.11004784689	5006.923444976077	4934.703349282297	4935.7655502392345	4926.822966507177	4971.736842105263	5059.497607655502	5191.0382775119615	5317.578947368421	5312.5837320574165	5253.775119617225	5180.425837320574	5233.043062200957	5239.464114832536	5326.0382775119615	5466.77033492823	5605.789473684211	5698.607655502392
5441.909090909091	5431.645933014354	5166.976076555024	5014.22966507177	4921.224880382775	4959.837320574163	4946.976076555024	5011.602870813397	5067.808612440192	4980.401913875598	4902.138755980861	4980.521531100479	5016.133971291866	4991.282296650717	4917.645933014354	4790.148325358851	4704.693779904306	4620.67942583732	4542.282296650717	4478.899521531101	4446.473684210527	4509.6746411483255	4560.612440191388	4602.574162679426	4651.851674641149	4624.7655502392345	4566.574162679426	4507.808612440192	4456.267942583732	4348.411483253589	4305.607655502392	4284.665071770335	4311.885167464115	4406.44019138756	4558.913875598086	4733.014354066986	4885.545454545455	4985.258373205742	5022.014354066986	5126.703349282297	5082.267942583732	4916.727272727273	4716.3253588516745	4540.55023923445	4553.028708133971	4619.200956937799	4736.277511961723	4848.7511961722485	4881.703349282297	4825.349282296651
5166.105263157895	5449.00956937799	5549.956937799043	5566.153110047847	5516.4162679425835	5431.282296650717	5338.358851674641	5183.67942583732	5073.148325358851	5041.971291866029	5120.6746411483255	5104.746411483254	5157.2200956937795	5060.196172248804	5045.315789473684	5015.014354066986	4993.655502392345	4985.851674641149	4980.066985645933	4969.545454545455	4961.33014354067	4898.239234449761	4975.564593301436	5020.6746411483255	5078.564593301436	5175.406698564593	5292.44976076555	5441.626794258374	5585.44019138756	5676.598086124402	5666.277511961723	5595.688995215311	5449.631578947368	5245.272727272727	5013.540669856459	4804.138755980861	4644.444976076555	4671.377990430622	4827.626794258374	5043.617224880383	5200.215311004785	5209.933014354067	5109.1435406698565	4984.918660287081	4932.942583732058	4869.258373205742	4811.660287081339	4782.909090909091	4829.540669856459	4917.444976076555
4493.32057416268	4465.464114832536	4416.014354066986	4414.822966507177	4448.425837320574	4515.521531100479	4612.808612440192	4732.071770334928	4856.047846889952	4961.44976076555	5028.086124401914	5031.488038277512	4980.875598086124	4890.421052631579	4858.459330143541	4845.7799043062205	4836.502392344498	4849.56937799043	4950.272727272727	5039.1578947368425	5157.095693779905	5234.913875598086	5230.258373205742	5167.191387559808	5103.392344497608	5032.114832535885	4996.555023923445	4932.387559808612	4838.9617224880385	4668.760765550239	4665.387559808612	4772.602870813397	4945.301435406698	5157.00956937799	5355.708133971292	5346.712918660287	5314.645933014354	5318.923444976077	5293.464114832536	5230.090909090909	5131.607655502392	5010.148325358851	4880.138755980861	4779.665071770335	4713.258373205742	4693.837320574163	4732.459330143541	4822.655502392345	4928.478468899521	5248.722488038277
19089.401913875598	19091.363636363636	19093.67942583732	19095.564593301435	19204.545454545456	19206.047846889953	19122.91866028708	19249.526315789473	19352.062200956938	19351.57894736842	19323.004784688994	19299.674641148325	19308.81818181818	19340.454545454544	19376.133971291867	19409.06698564593	19443.837320574163	19474.612440191388	19486.7990430622	19445.043062200955	19417.014354066985	19374.913875598086	19328.16746411483	19292.076555023923	19273.75119617225	19263.48803827751	19250.08133971292	19233.727272727272	19219.78947368421	19212.090909090908	19213.65071770335	19223.047846889953	19243.153110047846	19234.76076555024	19215.885167464116	19184.708133971293	19172.162679425837	19132.602870813396	19136.96172248804	19136.75119617225	19161.23923444976	19180.63157894737	19188.086124401914	19183.8995215311	19180.444976076556	19164.22966507177	19147.02870813397	19134.22009569378	19155.985645933015	19182.55980861244
19325.483253588518	19404.33014354067	19446.73205741627	19472.363636363636	19478.16746411483	19489.67942583732	19506.33971291866	19521.693779904308	19521.162679425837	19487.765550239234	19480.58851674641	19448.531100478467	19412.32057416268	19411.272727272728	19439.87081339713	19488.430622009568	19511.224880382775	19457.82775119617	19314.114832535884	19442.727272727272	19367.454545454544	19285.83253588517	19246.373205741627	19183.885167464116	19176.952153110047	19217.593301435405	19277.995215311006	19355.55980861244	19423.784688995216	19455.334928229666	19467.885167464116	19459.7990430622	19444.980861244017	19471.87081339713	19469.87081339713	19460.02870813397	19441.904306220094	19450.937799043062	19400.48803827751	19354.58851674641	19300.641148325358	19251.416267942583	19242.62200956938	19347.033492822968	19471.51196172249	19568.014354066985	19618.57894736842	19626.148325358852	19592.114832535884	19529.86124401914
19136.2009569378	19141.090909090908	19116.16746411483	19096.047846889953	19115.574162679426	19104.468899521533	19104.492822966506	19163.306220095692	19237.21052631579	19250.636363636364	19280.574162679426	19371.66985645933	19450.913875598086	19482.205741626793	19560.416267942583	19559.416267942583	19508.301435406698	19441.37799043062	19246.923444976077	19110.416267942583	19039.66028708134	19023.545454545456	19019.23923444976	19063.23923444976	19090.636363636364	19129.076555023923	19168.44019138756	19236.315789473683	19247.712918660287	19248.148325358852	19293.401913875598	19488.301435406698	19945.44019138756	20688.358851674642	21589.942583732056	22435.58851674641	23057.02870813397	22813.215311004784	22528.63157894737	22346.83253588517	21922.344497607657	21298.444976076556	20589.97129186603	19963.306220095692	19544.995215311006	19341.880382775118	19266.06698564593	19236.014354066985	19231.401913875598	19255.693779904308
19390.258373205743	19475.956937799045	19551.397129186604	19605.244019138758	19663.31100478469	19699.44976076555	19703.775119617225	19704.296650717704	19610.803827751195	19484.191387559807	19432.502392344497	19329.923444976077	19285.373205741627	19311.765550239234	19359.258373205743	19378.842105263157	19343.856459330145	19269.626794258373	19232.44976076555	19243.090909090908	19233.047846889953	19201.043062200955	19186.33971291866	19150.93301435407	19101.775119617225	19055.875598086124	19037.842105263157	19052.095693779906	19118.96172248804	19154.976076555024	19209.22966507177	19242.51196172249	19262.51196172249	19269.454545454544	19246.086124401914	19224.157894736843	19202.741626794257	19192.062200956938	19211.794258373207	19216.976076555024	19208.263157894737	19192.22009569378	19178.468899521533	19167.66028708134	19157.406698564595	19141.00956937799	19111.885167464116	19077.665071770334	19056.387559808612	19054.593301435405
19105.31100478469	19071.0	19098.775119617225	19142.741626794257	19179.435406698565	19205.306220095692	19226.65071770335	19237.483253588518	19215.645933014355	19154.63157894737	19158.91866028708	19188.86124401914	19279.28229665072	19411.93301435407	19516.58851674641	19597.66985645933	19556.186602870814	19571.153110047846	19495.224880382775	19450.105263157893	19379.555023923444	19177.708133971293	19105.66028708134	19086.425837320574	19164.92822966507	19430.47846889952	20274.822966507178	21170.77990430622	22314.492822966506	22931.727272727272	22980.00956937799	22493.22009569378	21443.92822966507	20196.387559808612	19414.435406698565	19207.54066985646	19207.866028708133	19183.105263157893	19140.124401913876	19100.014354066985	19090.42105263158	19069.023923444976	19060.655502392343	19074.392344497606	19107.052631578947	19145.684210526317	19178.765550239234	19149.234449760766	19139.91866028708	19072.301435406698
7094.7511961722485	7739.55023923445	8077.2200956937795	8428.172248803829	8613.928229665073	8588.636363636364	8714.344497607655	8880.521531100478	9167.071770334927	9254.535885167465	9634.846889952154	9774.645933014353	9670.306220095694	9661.291866028709	9664.09090909091	9623.148325358852	9819.263157894737	9789.306220095694	9519.961722488039	9016.062200956938	8313.11004784689	7834.047846889952	7393.698564593302	7141.655502392345	7440.358851674641	7566.200956937799	7682.722488038277	7764.296650717703	7787.133971291866	7726.56937799043	7581.44019138756	7374.062200956938	7153.153110047847	7011.258373205742	7042.593301435407	7245.0526315789475	7503.066985645933	7698.086124401914	7801.253588516746	7840.832535885167	7826.2488038277515	7737.473684210527	7564.904306220095	7343.43062200957	7163.473684210527	7140.976076555024	7335.607655502392	7686.066985645933	8049.1578947368425	8099.861244019139
7027.511961722488	6886.023923444976	6777.612440191388	6700.100478468899	6638.373205741626	6561.0526315789475	6283.578947368421	5943.272727272727	5863.760765550239	5754.535885167464	5636.263157894737	5542.952153110048	5492.904306220095	5485.684210526316	5368.732057416268	5460.980861244019	5730.44019138756	5972.741626794258	6169.956937799043	5824.803827751196	5944.7511961722485	6004.071770334928	6026.928229665072	5967.88995215311	6060.502392344498	6078.291866028708	5997.071770334928	5832.043062200957	5639.224880382775	5474.88995215311	5338.55980861244	5019.133971291866	4731.478468899521	4660.693779904306	4697.866028708134	4852.401913875598	5102.488038277512	5246.775119617225	5639.11961722488	6238.382775119617	6496.631578947368	6494.186602870814	6515.062200956938	6630.086124401914	6583.200956937799	6429.846889952153	6166.502392344498	6105.875598086124	6088.4162679425835	6108.894736842105
7329.44019138756	7272.181818181818	7204.1578947368425	6914.899521531101	6630.511961722488	6423.564593301436	6333.722488038277	6130.296650717703	6088.224880382775	5976.55023923445	5795.77033492823	5635.00956937799	5609.2200956937795	5748.55980861244	6093.138755980861	5970.502392344498	5911.923444976077	6049.502392344498	6123.832535885167	6210.215311004785	6388.138755980861	6504.8421052631575	6571.138755980861	6662.976076555024	6764.775119617225	6914.057416267942	7151.387559808612	7420.358851674641	7611.655502392345	7663.0526315789475	7602.239234449761	7495.966507177033	7306.1435406698565	7028.177033492823	7248.899521531101	7657.564593301436	7648.746411483254	7393.980861244019	7384.631578947368	6866.344497607655	7857.301435406698	8144.095693779905	8054.7655502392345	7934.349282296651	7816.382775119617	7650.923444976077	7445.784688995215	7211.0382775119615	6983.650717703349	7178.7799043062205
5821.071770334928	5993.8421052631575	6369.933014354067	6801.813397129186	7382.138755980861	7852.741626794258	8301.799043062201	8575.004784688996	8529.703349282297	8617.014354066985	8478.564593301435	8309.894736842105	8101.047846889952	7998.813397129186	7991.368421052632	8118.966507177033	8320.043062200957	8471.54066985646	8482.11961722488	8336.665071770334	8673.315789473685	8215.124401913876	7600.244019138756	7334.148325358851	6677.105263157895	6322.488038277512	6035.397129186603	6027.832535885167	6482.497607655502	7163.421052631579	7878.358851674641	8546.645933014353	8799.497607655503	8837.363636363636	8406.22009569378	8033.708133971292	7548.373205741626	7039.3253588516745	6398.684210526316	6259.980861244019	6339.564593301436	6568.239234449761	6858.918660287081	7149.468899521531	7086.88038277512	7229.215311004785	6923.794258373206	6971.966507177033	7123.411483253589	6920.478468899521
7904.086124401914	8018.851674641149	8066.210526315789	8084.507177033493	8116.358851674641	8076.387559808612	7751.306220095694	7218.732057416268	7311.535885167464	7352.0	7352.019138755981	7296.186602870814	7176.67942583732	7130.5837320574165	7404.717703349283	7268.267942583732	7170.205741626794	7105.727272727273	6941.813397129186	6684.5837320574165	6373.827751196172	6073.578947368421	5892.339712918661	5807.468899521531	5624.086124401914	5684.090909090909	5748.11961722488	5797.526315789473	5859.526315789473	6014.578947368421	6231.301435406698	6372.00956937799	6363.913875598086	6332.9617224880385	6551.311004784689	7117.076555023923	7830.368421052632	8458.373205741627	8853.478468899522	8890.35885167464	8576.942583732058	8200.56937799043	8109.593301435407	8331.942583732058	8678.636363636364	9062.086124401914	9251.866028708135	9588.531100478469	9525.645933014353	9471.354066985647
6822.014354066986	6706.67942583732	6696.784688995215	6855.2200956937795	7131.693779904306	7360.162679425837	7492.334928229665	7649.607655502392	7910.645933014354	8214.363636363636	8498.918660287081	8314.22009569378	8668.693779904306	9180.755980861244	9793.473684210527	10366.244019138756	10996.703349282297	11083.923444976077	11034.832535885167	10845.976076555024	10601.488038277512	10250.397129186604	9749.784688995216	9205.674641148325	8763.124401913876	8450.473684210527	8217.708133971291	8020.43062200957	7806.933014354067	7599.0	7268.368421052632	7067.650717703349	7023.622009569378	7061.516746411483	7158.1435406698565	7386.028708133971	7809.602870813397	8405.282296650717	9072.803827751197	9684.66985645933	10153.727272727272	10475.062200956938	10672.598086124402	10754.765550239234	10649.440191387559	10110.947368421053	9819.846889952154	8582.325358851675	8213.497607655503	8003.311004784689
5411.1578947368425	6177.928229665072	6259.4162679425835	6478.784688995215	6909.775119617225	7512.282296650717	8225.755980861244	8680.631578947368	8864.397129186604	9251.885167464116	9890.416267942584	9826.803827751197	10351.502392344497	9930.31100478469	9723.722488038278	8793.626794258373	8089.7655502392345	7936.7655502392345	7728.722488038277	7426.540669856459	7154.827751196172	7222.937799043062	7824.114832535885	8991.511961722488	10752.794258373206	12034.19138755981	13220.736842105263	15231.43062200957	16241.574162679426	16091.928229665073	14793.363636363636	13732.555023923445	11472.425837320574	9581.937799043062	8751.885167464116	8044.7511961722485	7504.210526315789	7132.8564593301435	7039.822966507177	7206.334928229665	7476.43062200957	7902.502392344498	8548.387559808612	9041.33971291866	9086.368421052632	8907.224880382775	8686.45933014354	8485.923444976077	8206.842105263158	8073.535885167464
8926.918660287081	8883.617224880383	8383.755980861244	8041.688995215311	7439.502392344498	7341.722488038277	7710.698564593302	8107.803827751196	8547.655502392345	8967.966507177034	9265.01913875598	9172.622009569379	9046.387559808612	8900.717703349283	8727.416267942584	8812.473684210527	8901.68899521531	8945.727272727272	8931.263157894737	8950.803827751197	9100.105263157895	9285.76076555024	9314.77033492823	9198.1004784689	9168.68899521531	9370.66985645933	11175.732057416268	11514.234449760766	11742.502392344497	11797.363636363636	11651.267942583732	11357.478468899522	11003.181818181818	10651.296650717703	10883.976076555024	11440.837320574163	12107.8995215311	12497.952153110047	12434.894736842105	11750.062200956938	10464.468899521531	9082.712918660287	8188.712918660287	7871.66985645933	7817.808612440192	7954.191387559808	8289.416267942584	8496.765550239234	8449.54066985646	8347.33014354067
6894.7511961722485	7727.062200956938	7731.593301435407	7774.516746411483	7758.2200956937795	7602.760765550239	8087.1578947368425	7966.952153110048	7992.913875598086	8103.454545454545	8249.521531100478	9198.205741626794	10515.411483253589	10534.282296650717	10460.636363636364	10352.827751196171	10207.645933014353	10099.172248803829	10125.368421052632	10259.846889952154	10385.09090909091	10423.411483253589	11041.98086124402	11437.22009569378	12169.947368421053	11171.842105263158	9883.77990430622	8581.387559808612	7603.43062200957	7113.650717703349	7024.923444976077	7154.540669856459	7381.535885167464	7649.258373205742	8198.822966507178	8674.066985645934	8806.803827751197	8901.559808612441	7922.114832535885	7842.928229665072	7772.607655502392	7836.808612440192	8044.014354066986	8228.928229665073	8364.784688995216	8407.66028708134	8336.23923444976	8188.210526315789	7330.531100478469	7501.956937799043
8318.287081339713	8768.679425837321	9104.43062200957	9260.665071770334	10037.846889952154	9998.401913875598	10012.028708133972	10029.961722488039	9974.186602870814	9782.875598086124	9440.684210526315	8998.401913875598	8564.444976076555	8289.923444976077	8339.354066985647	8803.727272727272	9851.612440191388	10945.933014354066	12127.057416267942	13143.148325358852	13839.784688995216	13978.598086124402	13567.492822966507	12721.583732057416	11646.511961722488	10647.009569377991	9958.363636363636	9275.11004784689	9344.751196172248	9573.401913875598	9914.081339712919	10309.511961722488	10754.43062200957	11246.320574162679	11671.09090909091	11866.559808612441	11804.114832535884	11588.057416267942	11452.588516746411	10573.377990430621	9290.081339712919	7742.5837320574165	7836.875598086124	8347.54066985646	8544.966507177034	9028.177033492822	9505.77990430622	9994.842105263158	10571.44976076555	10771.923444976077
5425.55023923445	5556.7511961722485	6047.301435406698	6703.607655502392	7269.138755980861	7675.014354066986	7922.976076555024	8047.7799043062205	7627.148325358851	6797.727272727273	6051.315789473684	5936.622009569378	6037.535885167464	6737.253588516746	7449.937799043062	7893.0382775119615	7970.411483253589	7355.287081339713	6823.086124401914	6423.478468899521	6254.612440191388	6357.0382775119615	6567.00956937799	6738.923444976077	6854.33014354067	6933.267942583732	6984.114832535885	6974.67942583732	6885.588516746411	6776.531100478469	6747.937799043062	6836.114832535885	6978.071770334928	7071.56937799043	7052.2344497607655	6928.411483253589	6754.655502392345	6570.2488038277515	6118.11004784689	5915.55980861244	5984.971291866029	6254.421052631579	6873.282296650717	7447.095693779905	7731.952153110048	7751.019138755981	7625.334928229665	7256.928229665072	7023.507177033493	6750.966507177033
5466.492822966507	5615.909090909091	5584.377990430622	5657.253588516746	5678.956937799043	6153.196172248804	6437.516746411483	6823.177033492823	7171.344497607655	7393.239234449761	7478.846889952153	7188.0382775119615	7194.976076555024	7103.435406698564	7094.167464114833	7021.933014354067	7000.444976076555	7221.181818181818	7470.114832535885	8085.636363636364	8093.425837320574	8067.966507177033	7945.995215311004	7550.090909090909	7003.200956937799	6540.186602870814	6234.808612440192	5975.425837320574	5720.574162679426	5523.0382775119615	5488.0	5641.047846889952	5642.77033492823	5860.162679425837	6027.349282296651	6164.138755980861	6290.291866028708	6525.899521531101	6611.722488038277	6733.205741626794	6656.339712918661	6602.133971291866	6603.200956937799	6603.937799043062	6626.205741626794	6908.464114832536	6692.253588516746	6209.004784688996	5904.349282296651	5993.574162679426
6788.732057416268	7254.899521531101	7033.846889952153	6780.033492822967	6546.081339712919	6340.272727272727	6163.985645933014	6095.028708133971	6111.2488038277515	6103.803827751196	6000.655502392345	5978.703349282297	5780.057416267942	5817.244019138756	5918.282296650717	6044.095693779905	6144.741626794258	6196.9473684210525	6208.851674641149	6199.244019138756	6178.483253588517	6147.296650717703	6075.339712918661	6069.2488038277515	6093.7655502392345	6094.387559808612	6024.598086124402	5751.0382775119615	5813.153110047847	5920.186602870814	6107.124401913876	6489.502392344498	7906.9473684210525	9461.23923444976	12385.105263157895	14505.33971291866	16142.473684210527	17041.755980861242	17126.904306220094	16403.813397129186	14926.143540669857	12887.200956937799	10877.66028708134	8835.842105263158	7222.086124401914	6579.071770334928	6415.105263157895	6411.545454545455	6469.746411483254	6564.019138755981
5824.435406698564	5866.057416267942	6052.177033492823	6068.114832535885	6094.464114832536	6093.311004784689	6029.77033492823	6119.645933014354	6126.196172248804	6066.909090909091	6033.004784688996	6002.507177033493	5936.598086124402	5855.851674641149	6214.789473684211	6334.1435406698565	6494.22966507177	6699.502392344498	6728.913875598086	6739.55023923445	6566.808612440192	6587.368421052632	6372.2344497607655	6334.913875598086	6266.2344497607655	6239.172248803828	6217.22966507177	6145.875598086124	6083.382775119617	6115.33014354067	6197.081339712919	6235.421052631579	6208.062200956938	5871.224880382775	5876.803827751196	5822.8708133971295	5707.392344497608	5580.1435406698565	5519.282296650717	5550.181818181818	5631.7799043062205	5746.971291866029	6013.468899521531	6266.99043062201	6531.392344497608	6764.1435406698565	6935.846889952153	7019.263157894737	7114.7511961722485	7116.904306220095
6556.124401913876	6346.44019138756	6222.99043062201	6215.511961722488	6131.11004784689	5953.186602870814	5811.090909090909	5671.224880382775	5530.454545454545	5534.846889952153	5609.923444976077	5803.980861244019	5967.698564593302	6039.444976076555	6107.8708133971295	6302.196172248804	6631.7511961722485	6853.684210526316	6910.497607655502	6935.909090909091	6753.894736842105	7635.708133971292	9168.66985645933	10800.598086124402	11793.253588516747	11813.086124401914	10902.172248803829	9687.985645933015	8405.244019138756	7296.473684210527	6496.272727272727	5993.401913875598	5691.827751196172	5498.555023923445	5158.224880382775	5305.387559808612	5404.033492822967	5457.071770334928	5517.598086124402	5693.775119617225	5743.602870813397	5729.622009569378	5600.368421052632	5427.574162679426	5193.354066985646	5298.698564593302	5636.822966507177	5816.22966507177	5862.607655502392	5914.377990430622
6854.4162679425835	6112.636363636364	5923.985645933014	5753.521531100479	5820.521531100479	5983.913875598086	6200.425837320574	6285.9473684210525	6299.478468899521	6159.760765550239	6048.090909090909	6099.0382775119615	6271.478468899521	6410.77033492823	6414.478468899521	6302.617224880383	6139.081339712919	5933.086124401914	5638.636363636364	5236.980861244019	4613.296650717703	4392.942583732058	4395.712918660287	4580.794258373206	4849.636363636364	5122.956937799043	5354.291866028708	5509.732057416268	5486.799043062201	5426.253588516746	5314.177033492823	5232.521531100479	5265.9473684210525	5448.67942583732	5742.205741626794	6063.205741626794	6318.435406698564	6424.138755980861	6239.0382775119615	5834.5837320574165	5446.043062200957	5218.966507177033	5214.401913875598	5391.301435406698	5588.933014354067	5776.167464114833	5796.521531100479	5902.722488038277	5901.421052631579	5810.937799043062
5458.497607655502	5080.846889952153	4723.186602870814	4423.531100478469	4190.899521531101	4146.287081339713	4060.3205741626793	4028.186602870813	4037.004784688995	4092.9665071770337	4302.918660287081	4501.942583732058	4709.88995215311	4960.397129186603	5184.033492822967	5304.502392344498	5296.392344497608	5319.172248803828	5229.004784688996	5139.148325358851	5018.698564593302	4840.401913875598	4649.837320574163	4561.727272727273	4596.511961722488	4670.239234449761	4778.382775119617	4837.086124401914	4849.066985645933	4838.267942583732	4810.6746411483255	4733.56937799043	4585.564593301436	4419.22966507177	4488.8421052631575	4543.636363636364	4657.478468899521	4743.44019138756	4767.311004784689	4741.760765550239	4686.392344497608	4603.148325358851	4476.540669856459	4300.488038277512	4110.6746411483255	3972.377990430622	3945.9521531100477	3985.7416267942585	4062.306220095694	4167.296650717703
4214.755980861244	4511.641148325359	4979.732057416268	5351.138755980861	5432.244019138756	5634.99043062201	5608.344497607655	5506.057416267942	5372.492822966507	5092.167464114833	5002.334928229665	4992.200956937799	5060.803827751196	5151.794258373206	5100.191387559808	5144.88995215311	5028.205741626794	4914.588516746411	4773.459330143541	4627.913875598086	4516.014354066986	4476.99043062201	4502.564593301436	4540.277511961723	4555.421052631579	4551.062200956938	4528.507177033493	4478.861244019139	4415.071770334928	4531.267942583732	4598.894736842105	4619.382775119617	4646.397129186603	4660.531100478469	4683.507177033493	4746.645933014354	4850.540669856459	4941.00956937799	4969.2344497607655	4882.181818181818	4798.033492822967	4851.555023923445	5057.004784688996	5013.980861244019	5192.66985645933	5393.909090909091	5493.066985645933	5847.148325358851	5893.755980861244	6086.736842105263
5161.598086124402	5347.732057416268	5396.382775119617	5280.665071770335	4984.028708133971	4773.224880382775	4811.186602870814	4853.956937799043	4515.909090909091	4319.956937799043	4183.210526315789	4142.296650717703	4289.602870813397	4535.4162679425835	4721.43062200957	4842.660287081339	4927.1578947368425	4908.2200956937795	4771.803827751196	4630.047846889952	4560.7799043062205	4547.717703349283	4612.741626794258	4773.191387559808	4864.985645933014	5140.708133971292	5531.684210526316	5841.918660287081	5616.2344497607655	5319.100478468899	4876.708133971292	4270.846889952153	4044.311004784689	3686.4114832535884	3444.306220095694	3366.6698564593303	3339.8086124401916	3325.5406698564593	3370.5741626794256	3481.755980861244	3651.0717703349283	3930.0382775119615	4104.540669856459	4379.712918660287	4618.411483253589	4780.444976076555	4851.5837320574165	4834.88038277512	4742.478468899521	4452.56937799043
4439.837320574163	4273.468899521531	4165.468899521531	4109.894736842105	4081.8612440191387	4043.2296650717703	3981.267942583732	3950.066985645933	4219.8564593301435	4462.875598086124	4804.0382775119615	5146.607655502392	5442.205741626794	5677.56937799043	5833.086124401914	5886.0	5821.875598086124	5635.837320574163	5881.306220095694	5567.057416267942	5287.9473684210525	5062.291866028708	4847.655502392345	4652.732057416268	4564.066985645933	4649.5837320574165	4882.545454545455	5133.971291866029	5363.540669856459	5506.684210526316	5536.468899521531	5447.712918660287	5235.775119617225	4935.803827751196	4662.526315789473	4548.028708133971	4628.311004784689	4831.684210526316	5073.277511961723	5306.9473684210525	5490.784688995215	5572.349282296651	5533.813397129186	5423.732057416268	5256.301435406698	5159.411483253589	5166.210526315789	5271.775119617225	5496.593301435407	5503.5837320574165
4639.985645933014	4799.8564593301435	4946.177033492823	4962.253588516746	5014.478468899521	5064.818181818182	5101.722488038277	5164.540669856459	5233.2488038277515	5310.253588516746	5431.712918660287	5510.258373205742	5563.712918660287	5489.808612440192	5456.105263157895	5402.918660287081	5336.296650717703	5206.114832535885	5185.167464114833	5117.444976076555	5216.684210526316	5400.535885167464	5644.435406698564	5687.382775119617	5906.210526315789	5795.22966507177	5860.516746411483	5841.8564593301435	5759.8708133971295	5626.535885167464	5386.277511961723	5125.966507177033	4955.00956937799	4910.421052631579	4934.095693779905	4979.861244019139	5007.0382775119615	5002.521531100479	4970.028708133971	4920.196172248804	4800.775119617225	4763.32057416268	4736.282296650717	4656.043062200957	4630.760765550239	4618.488038277512	4563.736842105263	4524.258373205742	4588.205741626794	4718.612440191388
7017.44019138756	7761.205741626794	8059.593301435407	7830.7511961722485	7166.133971291866	6432.004784688996	5953.789473684211	5704.641148325359	5482.67942583732	5425.358851674641	5507.224880382775	5668.349282296651	5847.287081339713	6089.133971291866	6123.43062200957	6418.904306220095	6420.373205741626	6375.382775119617	6286.014354066986	6270.397129186603	6061.564593301436	5802.631578947368	5540.535885167464	5340.186602870814	5262.803827751196	5342.363636363636	5559.598086124402	5841.0382775119615	6216.401913875598	6542.7655502392345	6753.837320574163	6773.066985645933	6737.32057416268	6650.306220095694	6515.181818181818	6411.980861244019	6404.349282296651	6357.913875598086	6275.6746411483255	6414.401913875598	6528.660287081339	6540.167464114833	6545.071770334928	6446.708133971292	6252.148325358851	6022.985645933014	5844.483253588517	5870.813397129186	6035.311004784689	6270.148325358851
5640.564593301436	5775.88995215311	5969.985645933014	6208.77033492823	6420.899521531101	6540.88038277512	6561.205741626794	6503.095693779905	6375.56937799043	6189.205741626794	5969.846889952153	5742.382775119617	5539.952153110048	5425.253588516746	5451.0382775119615	5604.311004784689	5833.578947368421	6111.454545454545	6422.392344497608	6710.205741626794	6893.047846889952	6931.803827751196	6858.425837320574	6742.99043062201	6646.631578947368	6350.66985645933	6315.44019138756	6027.258373205742	6094.153110047847	6125.521531100479	6163.344497607655	6192.287081339713	6303.521531100479	6342.181818181818	6265.444976076555	6078.77033492823	5920.44019138756	5882.660287081339	5890.124401913876	5912.913875598086	5996.976076555024	6012.464114832536	6196.253588516746	6331.933014354067	6319.755980861244	6204.66985645933	6055.392344497608	5958.0526315789475	5814.0382775119615	5605.090909090909
6817.44019138756	6929.33014354067	6967.076555023923	7012.095693779905	6954.033492822967	6391.56937799043	5773.11004784689	5551.904306220095	5397.985645933014	5330.100478468899	5345.9473684210525	5427.377990430622	5668.866028708134	5921.904306220095	6255.641148325359	6461.282296650717	6724.172248803828	6829.095693779905	6771.114832535885	6572.349282296651	6303.296650717703	6075.224880382775	5933.1291866028705	5893.081339712919	5900.617224880383	5827.985645933014	5755.636363636364	5671.717703349283	5589.44976076555	5609.277511961723	5749.311004784689	5982.794258373206	6244.181818181818	6635.071770334928	6675.0526315789475	6502.8564593301435	6180.564593301436	5850.186602870814	5648.215311004785	5624.2200956937795	5762.626794258374	6085.167464114833	6684.062200956938	7624.545454545455	9935.703349282297	11556.574162679426	12846.186602870814	14660.794258373206	15567.995215311004	14917.392344497608
5985.7655502392345	6156.473684210527	6015.464114832536	6082.655502392345	6073.177033492823	6028.526315789473	5991.028708133971	5970.2488038277515	5942.712918660287	5887.971291866029	5731.732057416268	5661.574162679426	5553.7511961722485	5518.837320574163	5549.334928229665	5614.799043062201	5697.191387559808	5784.387559808612	5864.985645933014	5962.861244019139	6052.2488038277515	6142.315789473684	6199.5837320574165	6272.253588516746	6382.033492822967	6528.933014354067	6659.186602870814	6733.660287081339	6540.712918660287	6128.588516746411	5636.1578947368425	5266.00956937799	5265.5837320574165	5417.11004784689	5690.3253588516745	6026.593301435407	6370.818181818182	6653.191387559808	6828.004784688996	6833.928229665072	6670.282296650717	6422.913875598086	6374.095693779905	6188.66985645933	6122.086124401914	6326.124401913876	6492.784688995215	6624.392344497608	6610.148325358851	6504.66985645933
6667.593301435407	6678.44976076555	6831.775119617225	7282.344497607655	7710.837320574163	8154.799043062201	8433.617224880383	8624.382775119617	8712.411483253589	8564.521531100478	8562.076555023923	8564.315789473685	8566.129186602871	8513.033492822966	8336.435406698565	8024.196172248804	7650.2200956937795	7309.507177033493	7026.971291866029	6761.397129186603	6495.502392344498	6271.296650717703	6128.167464114833	6059.717703349283	6053.708133971292	6131.057416267942	6316.023923444976	6587.755980861244	6873.698564593302	7076.875598086124	7112.866028708134	6947.904306220095	6621.287081339713	6240.693779904306	5964.354066985646	5967.263157894737	6368.253588516746	7153.99043062201	8182.421052631579	9259.047846889953	10192.765550239234	10808.598086124402	10978.583732057416	10670.167464114833	9957.947368421053	9007.583732057416	8054.55980861244	7327.55023923445	6610.985645933014	6577.727272727273
9145.559808612441	9265.574162679426	9354.22966507177	9666.684210526315	9874.995215311004	10323.971291866028	10375.35885167464	10769.33971291866	10998.755980861244	11071.842105263158	11012.727272727272	10842.66985645933	10229.066985645934	10058.315789473685	9841.028708133972	9571.248803827752	9308.244019138756	9106.90909090909	8955.684210526315	8801.732057416268	8833.224880382775	8601.009569377991	8449.885167464116	8127.377990430622	8026.2488038277515	7448.210526315789	6921.043062200957	7087.473684210527	7084.162679425837	7415.296650717703	7430.9617224880385	7278.071770334928	6981.794258373206	7072.401913875598	6459.746411483254	6341.382775119617	5664.00956937799	5141.612440191388	4839.612440191388	5008.306220095694	5529.363636363636	6605.5837320574165	8346.468899521531	10687.602870813396	13368.153110047846	15999.727272727272	18172.93301435407	19518.66028708134	19756.004784688994	21875.12918660287
8239.296650717703	7736.033492822967	7158.918660287081	6609.133971291866	6211.641148325359	6054.813397129186	6099.574162679426	6234.626794258374	6460.497607655502	7230.827751196172	9089.665071770334	11638.617224880383	13841.78947368421	14905.832535885167	14467.296650717703	12565.45933014354	9928.631578947368	8080.267942583732	6542.301435406698	5567.100478468899	5210.626794258374	4804.186602870814	4729.483253588517	4967.181818181818	5410.832535885167	5938.655502392345	6431.497607655502	6775.775119617225	6818.004784688996	6604.952153110048	6414.894736842105	6385.516746411483	6502.789473684211	6816.837320574163	7262.966507177033	7833.004784688996	8371.392344497608	8738.937799043062	8921.13875598086	8935.578947368422	8754.976076555024	7893.636363636364	6924.7511961722485	6214.636363636364	6116.866028708134	6457.4162679425835	6612.0526315789475	6922.2344497607655	7062.358851674641	7115.090909090909
7651.076555023923	7712.267942583732	7561.822966507177	7484.660287081339	7181.0	6765.411483253589	6838.358851674641	7062.55980861244	7312.095693779905	7495.593301435407	7478.306220095694	7659.363636363636	7882.813397129186	8150.985645933014	8429.368421052632	8641.574162679426	8736.473684210527	8728.813397129186	8711.09090909091	8385.133971291865	7508.971291866029	7278.665071770335	7032.507177033493	6785.971291866029	6589.732057416268	6495.354066985646	6476.004784688996	6474.837320574163	6447.358851674641	6417.081339712919	6447.698564593302	6578.2344497607655	6795.622009569378	7043.722488038277	7242.775119617225	7324.200956937799	7118.162679425837	6929.55023923445	6704.181818181818	6483.114832535885	6334.2200956937795	6415.913875598086	6683.349282296651	7276.019138755981	7336.019138755981	7354.7511961722485	7386.086124401914	7444.062200956938	7044.899521531101	6828.846889952153
7637.933014354067	8865.76076555024	9374.172248803829	9221.88995215311	9151.626794258373	9036.052631578947	9312.732057416268	9898.234449760766	10434.248803827752	10759.272727272728	10825.674641148325	10475.334928229666	9732.306220095694	9449.377990430621	8905.86124401914	8777.200956937799	8264.488038277512	8073.387559808612	7871.497607655502	7758.44019138756	7641.2344497607655	7526.822966507177	7379.2200956937795	7297.483253588517	7088.794258373206	6604.153110047847	6069.033492822967	6047.215311004785	5774.851674641149	5898.846889952153	6172.2488038277515	6494.803827751196	6718.784688995215	6714.846889952153	6525.540669856459	6286.933014354067	6104.215311004785	6022.344497607655	5956.373205741626	6015.650717703349	6388.88995215311	6841.421052631579	7126.760765550239	7687.7655502392345	8028.626794258374	8166.358851674641	8273.645933014353	8322.33014354067	8031.344497607655	7772.488038277512
6884.980861244019	7054.33014354067	7369.138755980861	7589.11004784689	7930.191387559808	8206.44976076555	8216.263157894737	8001.2344497607655	7811.727272727273	7810.287081339713	7945.732057416268	8171.387559808612	8397.1004784689	8427.186602870814	8429.602870813396	7974.224880382775	7620.531100478469	7520.545454545455	7609.894736842105	7730.492822966507	7801.904306220095	7723.655502392345	7615.258373205742	7465.373205741626	7316.344497607655	7216.775119617225	7252.650717703349	7206.717703349283	7256.296650717703	7376.693779904306	8000.3253588516745	7890.894736842105	7641.435406698564	7305.507177033493	7117.00956937799	6808.253588516746	6597.363636363636	6576.837320574163	6643.612440191388	6711.55980861244	6759.478468899521	6699.741626794258	6704.138755980861	6655.205741626794	6705.244019138756	6721.291866028708	6707.105263157895	6669.545454545455	6637.593301435407	6684.406698564593
5893.263157894737	6095.296650717703	5971.88995215311	5830.7655502392345	5858.00956937799	5701.492822966507	5584.875598086124	5533.540669856459	5527.44976076555	5538.296650717703	5574.578947368421	5614.11004784689	5753.239234449761	5921.564593301436	6054.224880382775	6314.703349282297	6558.258373205742	6650.746411483254	6666.100478468899	6578.377990430622	6374.88038277512	6104.8421052631575	6045.655502392345	6032.622009569378	6143.028708133971	6157.574162679426	6058.138755980861	5976.722488038277	5811.598086124402	5677.5837320574165	5649.985645933014	5613.205741626794	5545.665071770335	5474.186602870814	5428.985645933014	5409.468899521531	5415.224880382775	5400.33014354067	5333.086124401914	5373.636363636364	5416.392344497608	5458.377990430622	5510.861244019139	5823.043062200957	5919.578947368421	5996.2344497607655	6084.181818181818	6175.0	6221.296650717703	6218.717703349283
10135.124401913876	10225.80861244019	9374.526315789473	8084.363636363636	6859.138755980861	6076.028708133971	5707.636363636364	5570.985645933014	5528.732057416268	5714.095693779905	5961.086124401914	6097.574162679426	6029.645933014354	5852.43062200957	5876.665071770335	5847.650717703349	6008.210526315789	6239.952153110048	6439.177033492823	6505.488038277512	6726.741626794258	6523.047846889952	5948.655502392345	5854.55023923445	5767.0382775119615	5905.272727272727	6192.789473684211	6472.717703349283	6610.043062200957	6744.263157894737	7436.2488038277515	8228.593301435407	8692.86124401914	8964.952153110047	9088.631578947368	9126.076555023923	8822.918660287081	8676.995215311004	8404.995215311004	8074.861244019139	7793.956937799043	7613.2488038277515	7486.191387559808	7322.9617224880385	7149.717703349283	7008.421052631579	6880.100478468899	6706.55980861244	6489.593301435407	6324.655502392345
7555.894736842105	7439.593301435407	7092.473684210527	6707.77033492823	6563.976076555024	6257.818181818182	6059.799043062201	6175.148325358851	6219.55980861244	6347.913875598086	6753.641148325359	7132.11004784689	7143.105263157895	7246.88038277512	7055.564593301436	6884.473684210527	6827.851674641149	6712.411483253589	6609.483253588517	6523.775119617225	6664.971291866029	6577.153110047847	6630.837320574163	6477.11961722488	6155.019138755981	5824.7511961722485	5574.55980861244	5650.014354066986	5687.421052631579	6117.177033492823	6222.626794258374	6765.401913875598	6852.33014354067	6965.3253588516745	7068.444976076555	7112.66985645933	7080.071770334928	7256.5837320574165	7150.086124401914	7069.540669856459	7015.315789473684	6951.464114832536	6894.177033492823	6924.971291866029	7197.277511961723	7344.636363636364	7436.1578947368425	7375.660287081339	7113.167464114833	6781.406698564593
6708.818181818182	6870.985645933014	7200.459330143541	7789.444976076555	8285.875598086124	8483.631578947368	8501.679425837321	8510.870813397129	8142.9473684210525	8013.641148325359	7890.368421052632	7762.66985645933	7794.971291866029	7809.904306220095	7743.660287081339	7635.703349282297	7486.421052631579	7372.88038277512	7265.0	7191.985645933014	7186.344497607655	7265.377990430622	7429.775119617225	7650.263157894737	7873.822966507177	8070.382775119617	8249.698564593302	8412.846889952154	8517.693779904306	8509.866028708135	8363.167464114833	8012.057416267942	7710.1435406698565	7709.44019138756	8002.9617224880385	8705.918660287081	9984.492822966507	11760.392344497608	13692.827751196171	13803.765550239234	15359.440191387559	13655.444976076555	13681.248803827752	11618.818181818182	10856.555023923445	8846.291866028709	7926.267942583732	7899.526315789473	7423.516746411483	7326.028708133971
4969.066985645933	4823.191387559808	4699.358851674641	4597.172248803828	4579.153110047847	4753.401913875598	4849.076555023923	4958.105263157895	4988.837320574163	5158.057416267942	5118.645933014354	5129.555023923445	5124.636363636364	5234.67942583732	5129.598086124402	4913.043062200957	4787.22966507177	4510.483253588517	4372.789473684211	4505.062200956938	4741.258373205742	4882.373205741626	4951.373205741626	4926.315789473684	4790.00956937799	4539.813397129186	4269.655502392345	4083.6698564593303	4110.741626794258	4141.11004784689	4117.0382775119615	4078.7033492822966	4086.464114832536	4165.043062200957	4273.55980861244	4369.377990430622	4423.00956937799	4446.291866028708	4420.56937799043	4390.5837320574165	4240.363636363636	4204.631578947368	4194.846889952153	4330.2344497607655	4477.224880382775	4578.301435406698	4591.818181818182	4499.607655502392	4484.014354066986	4464.827751196172
4373.258373205742	4157.177033492823	4136.3253588516745	4173.177033492823	4257.741626794258	4377.344497607655	4554.55980861244	4726.0	5065.66985645933	5245.253588516746	5281.923444976077	5231.138755980861	5128.976076555024	5020.334928229665	5033.397129186603	4866.177033492823	4749.387559808612	4647.799043062201	4524.578947368421	4413.502392344498	4302.837320574163	4355.2488038277515	4512.622009569378	4732.8564593301435	4953.660287081339	5124.358851674641	5369.736842105263	5597.822966507177	5630.688995215311	5466.406698564593	5170.363636363636	4861.368421052632	4807.88038277512	4762.411483253589	4603.966507177033	4636.191387559808	4745.732057416268	4870.062200956938	4934.7799043062205	4910.392344497608	4813.712918660287	4879.334928229665	4719.186602870814	4753.5837320574165	4867.3253588516745	4811.057416267942	4729.023923444976	4786.014354066986	4639.1291866028705	4463.253588516746
4202.349282296651	4121.665071770335	4027.5885167464116	4022.4784688995214	4145.861244019139	4302.803827751196	4397.875598086124	4427.253588516746	4494.655502392345	4608.717703349283	4551.263157894737	4540.564593301436	4619.727272727273	4771.306220095694	4922.808612440192	5002.162679425837	4966.349282296651	4828.904306220095	4627.066985645933	4539.866028708134	4328.33014354067	4266.555023923445	4230.459330143541	4228.875598086124	4282.8421052631575	4332.454545454545	4415.153110047847	4611.287081339713	4764.334928229665	4948.090909090909	5061.555023923445	5071.291866028708	5002.062200956938	4946.99043062201	4897.253588516746	4934.837320574163	4968.1578947368425	4905.210526315789	4767.1291866028705	4696.741626794258	4581.885167464115	4443.028708133971	4303.904306220095	4201.468899521531	4175.813397129186	4231.760765550239	4329.344497607655	4549.363636363636	4613.043062200957	4656.952153110048
5006.334928229665	5007.980861244019	4960.354066985646	4857.1578947368425	4712.062200956938	4518.354066985646	4406.444976076555	4501.803827751196	4542.67942583732	4634.578947368421	4774.066985645933	4870.909090909091	4897.200956937799	4870.803827751196	4783.1291866028705	4591.258373205742	4339.641148325359	4131.014354066986	4064.626794258373	4227.047846889952	4266.086124401914	4331.799043062201	4384.00956937799	4383.574162679426	4372.057416267942	4437.172248803828	4426.9473684210525	4536.114832535885	4606.7799043062205	4566.11961722488	4554.866028708134	4475.861244019139	4403.425837320574	4323.818181818182	4249.186602870814	4172.665071770335	4082.2583732057415	3974.3636363636365	3889.8803827751194	3974.507177033493	4132.985645933014	4208.215311004785	4284.7655502392345	4423.966507177033	4528.263157894737	4651.822966507177	4787.33014354067	4858.473684210527	4944.114832535885	4985.00956937799
5586.44976076555	5434.775119617225	5328.708133971292	5383.1578947368425	5405.966507177033	5455.311004784689	5433.688995215311	5282.727272727273	5058.358851674641	4886.215311004785	4736.511961722488	4816.124401913876	4909.057416267942	5150.904306220095	5368.33014354067	5573.909090909091	5675.3253588516745	5738.368421052632	5837.334928229665	5724.956937799043	5625.086124401914	5463.574162679426	5268.368421052632	5059.937799043062	4850.224880382775	4655.909090909091	4560.956937799043	4525.741626794258	4653.071770334928	4750.177033492823	4725.138755980861	4666.095693779905	4584.32057416268	4547.43062200957	4416.267942583732	4375.564593301436	4337.66985645933	4265.502392344498	4204.799043062201	4174.464114832536	4239.564593301436	4374.531100478469	4587.425837320574	4852.306220095694	5127.88038277512	5346.894736842105	5477.363636363636	5450.904306220095	5436.913875598086	5371.047846889952
4774.387559808612	4835.239234449761	4856.5837320574165	5040.00956937799	5059.105263157895	5095.8421052631575	5117.760765550239	5065.722488038277	4942.2344497607655	4932.660287081339	4954.775119617225	5001.3253588516745	5047.507177033493	5066.755980861244	5045.095693779905	4991.32057416268	4937.153110047847	4922.339712918661	4971.832535885167	5404.593301435407	5587.023923444976	5807.507177033493	6024.239234449761	6192.200956937799	6262.918660287081	6210.655502392345	6051.124401913876	5848.468899521531	5691.22966507177	5636.277511961723	5676.177033492823	5770.67942583732	5890.937799043062	6012.645933014354	6089.253588516746	6069.531100478469	5942.444976076555	5747.775119617225	5543.607655502392	5211.2200956937795	5382.7799043062205	5326.44976076555	5231.866028708134	5224.741626794258	5372.7799043062205	5536.148325358851	5654.444976076555	5718.55980861244	5749.56937799043	5788.215311004785
5717.607655502392	5818.1578947368425	5844.837320574163	5939.296650717703	5914.44976076555	5832.626794258374	5909.885167464115	6071.698564593302	6334.311004784689	6433.057416267942	6276.77033492823	6025.937799043062	5657.937799043062	5431.99043062201	5325.081339712919	5322.282296650717	5363.0526315789475	5270.617224880383	5026.688995215311	4810.789473684211	4686.488038277512	4586.832535885167	4649.167464114833	4773.578947368421	4858.578947368421	4918.047846889952	4922.995215311004	4890.148325358851	4857.8708133971295	4844.588516746411	4835.081339712919	4823.67942583732	4834.22966507177	4881.507177033493	4941.794258373206	4974.11004784689	4993.411483253589	4951.6746411483255	4947.196172248804	4968.435406698564	4965.392344497608	5086.578947368421	5021.253588516746	4938.942583732058	4968.191387559808	4955.186602870814	4933.832535885167	4906.645933014354	5034.832535885167	5239.488038277512
5002.976076555024	5032.411483253589	5058.377990430622	5030.473684210527	4961.516746411483	4954.918660287081	4892.358851674641	4829.516746411483	4791.311004784689	4793.760765550239	4937.22966507177	5025.952153110048	4904.277511961723	4738.033492822967	4703.459330143541	4783.114832535885	4932.799043062201	5066.799043062201	5116.913875598086	5140.5837320574165	5103.66985645933	5001.976076555024	4775.066985645933	4553.636363636364	4472.626794258374	4460.043062200957	4513.019138755981	4616.612440191388	4650.794258373206	4760.047846889952	4756.985645933014	4695.153110047847	4688.22966507177	4589.813397129186	4533.4162679425835	4389.253588516746	4234.373205741626	4276.200956937799	4629.086124401914	5004.727272727273	5399.813397129186	5759.866028708134	6039.794258373206	6234.55980861244	6229.425837320574	6106.215311004785	5923.7799043062205	5768.942583732058	5725.071770334928	5740.813397129186
4707.153110047847	4845.9617224880385	4952.545454545455	4879.1435406698565	4714.755980861244	4676.090909090909	4605.44976076555	4631.688995215311	4757.105263157895	5017.976076555024	5236.444976076555	5143.224880382775	5066.444976076555	4955.090909090909	4943.397129186603	5069.894736842105	5031.703349282297	4977.612440191388	4929.2344497607655	4885.425837320574	4830.301435406698	4766.358851674641	4782.0382775119615	4737.263157894737	4703.684210526316	4658.703349282297	4603.334928229665	4555.813397129186	4571.464114832536	4571.818181818182	4596.88995215311	4641.617224880383	4688.535885167464	4827.086124401914	4800.684210526316	4809.11004784689	4718.8708133971295	4623.033492822967	4619.497607655502	4570.291866028708	4656.0	4822.086124401914	4925.612440191388	5145.894736842105	5191.655502392345	5162.607655502392	5068.464114832536	4939.837320574163	4943.00956937799	4851.047846889952
4778.047846889952	4693.397129186603	4725.3253588516745	4868.976076555024	5010.306220095694	5134.665071770335	5228.172248803828	5280.918660287081	5275.373205741626	5369.956937799043	5234.282296650717	5113.043062200957	5051.33014354067	5054.382775119617	5211.784688995215	5045.459330143541	5368.808612440192	5371.956937799043	5303.77033492823	5184.727272727273	5070.588516746411	5016.344497607655	5324.028708133971	5413.253588516746	5463.1578947368425	5459.8421052631575	5418.090909090909	5349.8708133971295	5262.196172248804	5021.397129186603	4980.818181818182	5049.382775119617	5256.043062200957	5576.363636363636	5937.851674641149	6250.497607655502	6435.894736842105	6743.77033492823	6778.162679425837	6549.636363636364	6216.076555023923	6136.172248803828	5980.315789473684	5757.1578947368425	5484.607655502392	5485.531100478469	5600.210526315789	5480.0382775119615	5326.306220095694	5146.555023923445
6925.301435406698	6953.851674641149	7073.028708133971	7258.282296650717	7417.291866028708	7459.172248803828	7416.693779904306	7303.019138755981	7169.454545454545	7080.2200956937795	7118.100478468899	7170.444976076555	7220.464114832536	7189.483253588517	7127.918660287081	7034.578947368421	6891.631578947368	6728.354066985646	6551.971291866029	6456.382775119617	6455.574162679426	6534.976076555024	6674.081339712919	6794.153110047847	6894.301435406698	7022.153110047847	7117.32057416268	7252.645933014354	7429.736842105263	7405.755980861244	7385.2200956937795	7356.88038277512	7310.789473684211	7360.287081339713	7351.617224880383	7377.511961722488	7416.866028708134	7455.885167464115	7461.650717703349	7387.531100478469	7330.435406698564	7241.727272727273	7118.540669856459	6987.167464114833	6908.186602870814	6876.267942583732	6936.813397129186	6935.071770334928	6938.861244019139	6895.784688995215
6751.086124401914	6676.55980861244	6669.846889952153	6699.459330143541	6735.995215311004	6767.081339712919	6789.626794258374	6798.224880382775	6787.7511961722485	6757.8564593301435	6717.32057416268	6668.545454545455	6642.444976076555	6629.181818181818	6604.133971291866	6562.55980861244	6502.057416267942	6448.311004784689	6431.636363636364	6426.540669856459	6442.2344497607655	6525.181818181818	6625.645933014354	6677.88995215311	6729.755980861244	6795.866028708134	6864.555023923445	6934.454545454545	6926.813397129186	6896.985645933014	6881.497607655502	6897.511961722488	6930.693779904306	6949.33014354067	6971.5837320574165	6976.7799043062205	6940.2488038277515	6886.277511961723	6804.813397129186	6719.588516746411	6650.540669856459	6569.636363636364	6496.837320574163	6444.076555023923	6403.612440191388	6390.287081339713	6409.578947368421	6455.071770334928	6513.789473684211	6575.181818181818
6976.277511961723	7259.11961722488	7280.9473684210525	7289.736842105263	7250.076555023923	7169.200956937799	7068.43062200957	6969.9473684210525	6882.32057416268	6799.095693779905	6714.1578947368425	6635.397129186603	6578.803827751196	6551.66985645933	6547.933014354067	6561.301435406698	6570.1578947368425	6583.2488038277515	6598.239234449761	6610.851674641149	6617.047846889952	6572.253588516746	6531.1435406698565	6510.626794258374	6498.822966507177	6500.215311004785	6518.760765550239	6549.555023923445	6595.138755980861	6652.090909090909	6707.5837320574165	6820.55980861244	6885.33014354067	6890.258373205742	6884.602870813397	6868.564593301436	6842.588516746411	6812.531100478469	6816.507177033493	6788.148325358851	6761.11004784689	6724.794258373206	6675.090909090909	6623.315789473684	6587.822966507177	6576.516746411483	6581.507177033493	6589.421052631579	6592.267942583732	6588.942583732058
6660.645933014354	6611.043062200957	6592.5837320574165	6603.392344497608	6609.028708133971	6616.8421052631575	6645.334928229665	6679.043062200957	6746.473684210527	6831.818181818182	6882.32057416268	6865.8421052631575	6794.593301435407	6780.368421052632	6741.282296650717	6690.44976076555	6652.210526315789	6650.688995215311	6724.2344497607655	6829.588516746411	6929.607655502392	7013.00956937799	7056.88995215311	7058.0	7009.923444976077	6946.100478468899	6901.3253588516745	6875.215311004785	6845.483253588517	6803.55980861244	6769.760765550239	6772.698564593302	6834.99043062201	6840.760765550239	6847.722488038277	6864.712918660287	6863.162679425837	6794.382775119617	6788.153110047847	6774.263157894737	6757.717703349283	6747.181818181818	6748.267942583732	6759.32057416268	6769.995215311004	6764.507177033493	6732.287081339713	6678.0382775119615	6620.205741626794	6578.057416267942
6877.822966507177	6884.464114832536	6884.315789473684	6879.138755980861	6874.866028708134	6854.435406698564	6824.617224880383	6801.401913875598	6803.0382775119615	6822.191387559808	6849.478468899521	6877.803827751196	6907.684210526316	6834.956937799043	6858.511961722488	6779.162679425837	6782.837320574163	6720.253588516746	6746.698564593302	6775.210526315789	6797.272727272727	6801.44019138756	6780.0382775119615	6734.937799043062	6681.875598086124	6655.918660287081	6714.167464114833	6957.521531100479	7432.8708133971295	8123.215311004785	8950.253588516747	9778.244019138756	10378.631578947368	10320.784688995216	10381.181818181818	10023.564593301435	9578.813397129186	8663.837320574163	8080.0526315789475	7547.315789473684	7150.511961722488	6926.282296650717	6862.296650717703	6907.77033492823	6935.818181818182	6995.2200956937795	7037.2488038277515	7061.784688995215	7067.99043062201	7055.0526315789475
6756.9473684210525	6759.124401913876	6785.976076555024	6827.354066985646	6859.88995215311	6912.014354066986	6945.909090909091	6919.172248803828	6841.401913875598	6718.626794258374	6636.56937799043	6561.703349282297	6516.540669856459	6498.717703349283	6505.028708133971	6533.775119617225	6567.722488038277	6629.44976076555	6689.454545454545	6740.200956937799	6810.258373205742	6892.899521531101	6904.0526315789475	6909.966507177033	6869.8708133971295	6839.612440191388	6845.019138755981	6899.617224880383	6919.11004784689	7027.459330143541	7119.526315789473	7168.3253588516745	7157.588516746411	7085.114832535885	6963.971291866029	6769.047846889952	6657.784688995215	6579.33014354067	6543.655502392345	6532.368421052632	6564.100478468899	6609.287081339713	6649.397129186603	6609.205741626794	6612.062200956938	6605.507177033493	6595.684210526316	6598.186602870814	6629.086124401914	6770.354066985646
7201.99043062201	7283.444976076555	7243.263157894737	7221.0	7162.459330143541	7086.942583732058	6893.22966507177	6870.66985645933	6887.698564593302	6949.894736842105	7051.660287081339	7116.655502392345	7271.995215311004	7557.2344497607655	7774.712918660287	7957.196172248804	7936.291866028708	7778.899521531101	7576.253588516746	7806.33014354067	7998.33014354067	7992.593301435407	7821.607655502392	7639.191387559808	7438.2488038277515	7183.526315789473	6899.622009569378	6637.794258373206	6394.9617224880385	6152.488038277512	6102.8421052631575	6013.531100478469	5990.712918660287	6102.0382775119615	6142.7799043062205	6260.315789473684	6355.473684210527	6429.311004784689	6519.8564593301435	6587.019138755981	6586.186602870814	6555.488038277512	6563.617224880383	6540.224880382775	6534.636363636364	6522.2200956937795	6519.909090909091	6529.822966507177	6551.00956937799	6702.066985645933
6873.296650717703	7004.244019138756	7221.971291866029	7332.1578947368425	7574.32057416268	7621.344497607655	7763.464114832536	7641.88995215311	7469.349282296651	7272.526315789473	7082.148325358851	6868.88995215311	6765.607655502392	6760.5837320574165	6780.133971291866	6852.8564593301435	6950.133971291866	7095.846889952153	7185.162679425837	7249.296650717703	7288.043062200957	7244.99043062201	7228.44976076555	7140.985645933014	7108.937799043062	7079.22966507177	6931.095693779905	7020.148325358851	7061.272727272727	7036.650717703349	7018.531100478469	7045.133971291866	7045.703349282297	7051.368421052632	6886.736842105263	6931.468899521531	6878.3253588516745	6942.43062200957	7054.612440191388	7102.105263157895	7178.732057416268	7230.933014354067	7240.11961722488	7263.631578947368	7273.894736842105	7274.344497607655	7270.995215311004	7269.483253588517	7217.526315789473	7128.645933014354
6903.363636363636	6832.77033492823	6846.425837320574	6828.459330143541	6747.861244019139	6720.555023923445	6748.732057416268	6801.44976076555	6817.545454545455	6870.282296650717	6895.272727272727	6904.339712918661	6938.306220095694	6980.401913875598	7018.913875598086	7076.885167464115	7159.488038277512	7250.44019138756	7313.162679425837	7291.023923444976	7162.933014354067	6973.421052631579	6789.483253588517	6738.258373205742	6635.028708133971	6665.066985645933	6638.818181818182	6692.153110047847	6835.4162679425835	7048.622009569378	7154.497607655502	7261.11004784689	7352.574162679426	7419.684210526316	7459.822966507177	7472.392344497608	7455.3253588516745	7407.736842105263	7233.239234449761	7169.641148325359	7030.741626794258	6992.315789473684	7101.224880382775	7243.6746411483255	7349.11961722488	7359.913875598086	7072.808612440192	6820.306220095694	6759.497607655502	6756.746411483254
7097.492822966507	7163.645933014354	7239.014354066986	7309.004784688996	7340.688995215311	7352.985645933014	7370.8564593301435	7357.387559808612	7432.444976076555	7383.942583732058	7322.77033492823	7242.277511961723	7110.918660287081	7014.071770334928	6928.468899521531	6875.913875598086	6900.784688995215	6836.6746411483255	6772.473684210527	6754.287081339713	6809.942583732058	6881.722488038277	6910.004784688996	6903.32057416268	6913.296650717703	6901.645933014354	6948.406698564593	7079.8564593301435	7192.933014354067	7377.626794258374	7504.7511961722485	7519.760765550239	7417.622009569378	7308.9617224880385	7186.253588516746	7078.210526315789	7003.574162679426	6963.291866028708	6948.77033492823	6938.239234449761	6986.578947368421	7082.645933014354	7114.808612440192	7215.339712918661	7230.090909090909	7232.703349282297	7223.645933014354	7214.167464114833	7218.540669856459	7121.574162679426
5278.894736842105	5340.645933014354	5738.105263157895	5877.928229665072	6009.688995215311	6118.411483253589	6420.086124401914	6592.382775119617	6447.311004784689	6199.1435406698565	5884.397129186603	5552.885167464115	5254.837320574163	5039.0382775119615	4974.114832535885	5102.392344497608	5336.899521531101	5589.019138755981	5794.354066985646	5919.043062200957	5914.368421052632	5640.818181818182	5534.827751196172	5408.339712918661	5136.272727272727	5188.736842105263	5316.401913875598	5472.717703349283	5591.88995215311	5669.708133971292	5624.665071770335	5471.43062200957	5225.67942583732	5323.923444976077	5409.775119617225	5523.933014354067	6050.708133971292	6607.349282296651	6890.387559808612	7188.607655502392	7292.660287081339	7242.200956937799	7013.444976076555	6263.014354066986	5815.023923444976	5389.062200956938	5072.7799043062205	4772.397129186603	4664.622009569378	4660.454545454545
4891.373205741626	4765.358851674641	4758.77033492823	4806.200956937799	5021.7511961722485	5433.909090909091	5809.205741626794	6296.368421052632	6550.291866028708	6553.7799043062205	6371.555023923445	6052.349282296651	5671.722488038277	5375.1291866028705	5215.808612440192	5047.086124401914	5233.722488038277	5482.205741626794	5656.397129186603	5826.435406698564	5981.665071770335	6121.511961722488	6218.086124401914	6224.373205741626	6123.33014354067	5960.2488038277515	5815.535885167464	5741.488038277512	5729.535885167464	5739.933014354067	5758.086124401914	6119.976076555024	6351.799043062201	7057.784688995215	7566.253588516746	7741.521531100479	7803.291866028708	7761.028708133971	7618.784688995215	7637.832535885167	7151.492822966507	6598.526315789473	6113.0	5787.334928229665	5782.425837320574	5709.105263157895	5658.966507177033	5748.598086124402	5811.55980861244	5789.253588516746
5844.124401913876	6333.722488038277	6616.516746411483	6584.617224880383	6408.545454545455	6181.186602870814	5890.4162679425835	5964.99043062201	5736.473684210527	6071.894736842105	5970.033492822967	5809.062200956938	6017.0382775119615	6335.913875598086	6649.9617224880385	6843.612440191388	6862.8564593301435	6723.617224880383	6480.822966507177	6181.861244019139	5837.9473684210525	5451.191387559808	5071.971291866029	4806.655502392345	4748.507177033493	4837.799043062201	5070.507177033493	5283.4162679425835	5534.282296650717	5717.44976076555	5679.913875598086	5690.454545454545	5523.866028708134	5368.593301435407	5348.492822966507	5380.358851674641	5462.607655502392	5533.373205741626	5582.760765550239	5598.712918660287	5574.899521531101	5523.808612440192	5503.894736842105	5559.846889952153	5719.177033492823	5936.2200956937795	6081.196172248804	6026.923444976077	5729.760765550239	5558.784688995215
5149.397129186603	5360.574162679426	5399.645933014354	5427.22966507177	5404.311004784689	5416.459330143541	5469.0382775119615	5631.306220095694	5788.124401913876	5992.9473684210525	6157.100478468899	6553.339712918661	7366.660287081339	8581.248803827752	9880.952153110047	10835.301435406698	11098.315789473685	10481.622009569379	9339.98086124402	7654.339712918661	6555.401913875598	6172.641148325359	6346.076555023923	6601.937799043062	6621.641148325359	6411.028708133971	6056.22966507177	5625.866028708134	5253.535885167464	5048.435406698564	4989.952153110048	4985.095693779905	4991.076555023923	5069.244019138756	5251.478468899521	5463.22966507177	5672.435406698564	5903.301435406698	6102.066985645933	6184.224880382775	6137.88038277512	6008.124401913876	5841.349282296651	5679.172248803828	5645.191387559808	5871.837320574163	6256.66985645933	6565.746411483254	6689.411483253589	6573.775119617225
5524.684210526316	5523.028708133971	5449.598086124402	5382.995215311004	5322.837320574163	5312.454545454545	5299.827751196172	5315.655502392345	5342.775119617225	5368.937799043062	5397.980861244019	5472.956937799043	5576.516746411483	5678.043062200957	5796.88995215311	5867.0	5907.287081339713	5909.4162679425835	5857.660287081339	5755.492822966507	5630.239234449761	5516.66985645933	5456.167464114833	5547.44976076555	5594.952153110048	5710.239234449761	5706.578947368421	5663.708133971292	5598.904306220095	5522.2200956937795	5454.712918660287	5419.794258373206	5472.612440191388	5533.660287081339	5602.296650717703	5795.3253588516745	5950.454545454545	6086.057416267942	6168.641148325359	6113.066985645933	6127.636363636364	5871.464114832536	5820.593301435407	5591.468899521531	5578.727272727273	5561.033492822967	5804.894736842105	6177.177033492823	6470.545454545455	6581.411483253589
4894.913875598086	4953.435406698564	4987.885167464115	4984.813397129186	4941.488038277512	4876.267942583732	4814.33014354067	4764.832535885167	4716.392344497608	4765.200956937799	4642.081339712919	4570.358851674641	4523.645933014354	4514.708133971292	4630.66985645933	4771.885167464115	4914.789473684211	5059.11004784689	5196.459330143541	5290.181818181818	5267.177033492823	4976.11004784689	4557.722488038277	4272.2200956937795	4228.368421052632	4220.0382775119615	4226.167464114833	4212.746411483254	4231.956937799043	4281.306220095694	4386.253588516746	4543.349282296651	4972.0526315789475	5130.617224880383	5175.263157894737	5091.956937799043	4927.339712918661	4611.837320574163	4425.66985645933	4231.775119617225	4077.693779904306	4041.282296650718	4218.607655502392	4446.162679425837	4690.755980861244	5023.019138755981	5294.2200956937795	5435.507177033493	5378.488038277512	5147.7655502392345
4406.377990430622	4689.712918660287	4980.32057416268	5217.028708133971	5365.502392344498	5498.492822966507	5465.368421052632	5350.832535885167	5169.124401913876	4872.43062200957	4706.2488038277515	4542.263157894737	4386.535885167464	4196.263157894737	4010.492822966507	3928.1435406698565	3878.0095693779904	3897.200956937799	3945.9425837320573	4173.387559808612	4319.909090909091	4511.4162679425835	4724.937799043062	4909.244019138756	5015.56937799043	5026.133971291866	4959.55023923445	4857.468899521531	4760.588516746411	4688.349282296651	4643.885167464115	4638.507177033493	4695.406698564593	4817.574162679426	4962.593301435407	5062.822966507177	4781.392344497608	5090.722488038277	5115.5837320574165	4900.019138755981	4674.2344497607655	4451.5837320574165	4291.6746411483255	4136.32057416268	4013.4258373205744	3979.306220095694	3942.803827751196	3968.593301435407	4029.062200956938	4129.267942583732
3968.2727272727275	3878.937799043062	3876.6698564593303	3906.937799043062	3921.976076555024	3904.287081339713	3937.2057416267944	3955.2775119617227	3965.803827751196	3974.4593301435407	3932.129186602871	3994.6794258373207	4076.755980861244	4215.344497607655	4333.0	4433.392344497608	4478.047846889952	4440.339712918661	4360.373205741626	4352.813397129186	4351.334928229665	4435.540669856459	4567.67942583732	4696.057416267942	4870.746411483254	4963.555023923445	4987.741626794258	4914.047846889952	4769.081339712919	4590.698564593302	4407.507177033493	4249.827751196172	4163.497607655502	4189.808612440192	4325.358851674641	4513.789473684211	4303.0526315789475	4373.4162679425835	4073.2583732057415	4791.3253588516745	5241.894736842105	5623.076555023923	5829.377990430622	5908.114832535885	5853.99043062201	5881.67942583732	5668.239234449761	5457.066985645933	5274.296650717703	5107.923444976077
4935.995215311004	4779.468899521531	4574.004784688996	4436.44019138756	4323.794258373206	4289.354066985646	4349.980861244019	4603.574162679426	4742.454545454545	4862.421052631579	5386.803827751196	6083.066985645933	8818.157894736842	11788.33971291866	13699.1004784689	14668.607655502392	13184.200956937799	10283.583732057416	8485.09090909091	6748.191387559808	5487.67942583732	4942.818181818182	4774.043062200957	4777.55980861244	4709.971291866029	4735.851674641149	4807.755980861244	4891.454545454545	4942.2200956937795	4933.354066985646	4907.401913875598	4742.057416267942	4690.918660287081	4601.253588516746	4480.799043062201	4592.813397129186	4895.684210526316	5199.708133971292	5460.177033492823	5582.358851674641	5464.717703349283	5169.11961722488	4799.698564593302	4782.578947368421	4394.55023923445	4215.344497607655	4189.153110047847	4166.904306220095	4280.358851674641	4459.076555023923
4426.712918660287	4608.808612440192	4808.942583732058	5131.076555023923	5476.937799043062	5632.43062200957	5709.99043062201	5480.775119617225	5079.846889952153	4704.521531100479	4463.521531100479	4467.425837320574	4660.846889952153	4869.019138755981	4973.521531100479	4990.191387559808	5136.7799043062205	5284.334928229665	5320.033492822967	5412.11961722488	5287.181818181818	5336.086124401914	5335.1435406698565	5440.985645933014	5424.650717703349	5319.11004784689	5285.851674641149	5102.832535885167	4943.6746411483255	4622.43062200957	4421.019138755981	4276.062200956938	4320.55023923445	4513.177033492823	4713.267942583732	4834.421052631579	4950.239234449761	4984.578947368421	4918.535885167464	4759.1291866028705	4396.708133971292	4193.363636363636	4028.842105263158	3894.885167464115	3927.023923444976	4033.650717703349	4038.2344497607655	4031.6698564593303	4026.1913875598084	4017.9234449760766
4935.468899521531	4526.181818181818	4510.966507177033	4334.933014354067	4500.607655502392	4637.421052631579	4731.1435406698565	4728.339712918661	4745.511961722488	4952.942583732058	5196.100478468899	5590.392344497608	5766.44976076555	5814.665071770335	5766.224880382775	5840.88038277512	5688.507177033493	5512.899521531101	5420.923444976077	5495.937799043062	5721.382775119617	6012.588516746411	6302.406698564593	6313.8421052631575	5803.521531100479	5806.985645933014	5858.980861244019	6059.392344497608	6120.918660287081	6094.11004784689	6108.521531100479	5990.6746411483255	5968.540669856459	5963.77033492823	5918.626794258374	5823.521531100479	5689.545454545455	5306.971291866029	4948.966507177033	5188.258373205742	5222.775119617225	5292.33014354067	5373.937799043062	5475.239234449761	5587.521531100479	5645.88038277512	5582.148325358851	5391.071770334928	5191.0382775119615	5015.1578947368425
8172.138755980861	8303.296650717703	8473.172248803829	8459.028708133972	8158.574162679426	7711.56937799043	7503.2344497607655	7602.454545454545	7635.296650717703	7648.0382775119615	7628.645933014354	7575.736842105263	7243.33014354067	7010.99043062201	6435.311004784689	5948.976076555024	5848.22966507177	6145.444976076555	6545.7655502392345	6811.306220095694	6797.071770334928	6698.655502392345	6539.162679425837	6382.913875598086	6231.617224880383	6263.602870813397	6332.0526315789475	6568.11961722488	6868.401913875598	7288.928229665072	7418.1578947368425	7444.033492822967	7631.196172248804	7918.076555023923	8231.64114832536	8484.612440191388	8706.234449760766	8678.368421052632	8534.54066985646	8193.325358851675	7819.971291866029	7335.956937799043	7342.153110047847	6708.4162679425835	6165.899521531101	5677.540669856459	5212.866028708134	4882.56937799043	4894.641148325359	5397.444976076555
5147.822966507177	5238.540669856459	5463.258373205742	5951.67942583732	5831.014354066986	5435.660287081339	5166.200956937799	5022.784688995215	5006.464114832536	5058.11004784689	5262.105263157895	5406.755980861244	5764.397129186603	6039.684210526316	6316.1291866028705	6473.492822966507	6439.358851674641	6015.846889952153	5772.851674641149	5452.311004784689	4789.55023923445	4523.846889952153	4331.282296650717	4413.923444976077	4602.377990430622	4722.32057416268	5275.004784688996	4796.397129186603	6246.488038277512	6800.636363636364	7257.574162679426	7563.124401913876	7745.047846889952	7327.7511961722485	7206.607655502392	6899.904306220095	6537.473684210527	6260.043062200957	6098.339712918661	6028.492822966507	6042.377990430622	6116.2200956937795	6278.401913875598	6599.861244019139	7011.521531100479	7386.162679425837	7685.186602870814	7942.942583732058	7696.244019138756	7336.306220095694
6285.66985645933	6198.100478468899	6172.866028708134	6269.526315789473	6439.511961722488	6574.56937799043	6604.258373205742	6519.100478468899	6348.980861244019	6154.698564593302	5711.358851674641	5727.277511961723	5813.598086124402	5904.0	5928.464114832536	5862.952153110048	5757.502392344498	5688.851674641149	5669.7799043062205	5641.521531100479	5568.727272727273	5499.315789473684	5502.985645933014	5574.913875598086	5632.397129186603	5777.937799043062	5558.933014354067	5507.660287081339	5534.602870813397	5529.071770334928	5416.555023923445	5260.607655502392	5194.019138755981	5156.933014354067	5361.287081339713	5601.315789473684	5852.397129186603	6126.67942583732	6443.502392344498	6771.497607655502	7008.703349282297	7065.095693779905	6862.172248803828	6502.11961722488	6127.832535885167	5827.277511961723	5625.071770334928	5519.980861244019	5546.047846889952	5646.813397129186
7545.401913875598	7641.076555023923	7609.00956937799	7260.071770334928	6752.43062200957	6496.267942583732	6666.732057416268	7042.8564593301435	7242.746411483254	7540.928229665072	7705.928229665072	7809.277511961723	8022.282296650717	8283.287081339713	8463.464114832535	8190.688995215311	7984.684210526316	7653.368421052632	7197.172248803828	6702.531100478469	6328.196172248804	6117.062200956938	6026.023923444976	6106.55980861244	6427.732057416268	6952.933014354067	7438.349282296651	8029.712918660287	8546.727272727272	8895.44976076555	8788.205741626794	8304.578947368422	7664.9617224880385	7539.057416267942	6997.933014354067	7081.712918660287	6906.267942583732	6761.607655502392	7424.177033492823	7716.928229665072	7810.00956937799	7950.306220095694	7947.545454545455	7926.755980861244	8235.129186602871	8525.832535885167	8248.636363636364	8318.703349282297	8326.478468899522	8312.01913875598
4262.526315789473	4948.645933014354	4966.33014354067	5110.521531100479	5686.483253588517	5782.086124401914	5179.971291866029	5205.0526315789475	5180.043062200957	5120.746411483254	5231.2344497607655	5078.67942583732	4545.789473684211	4314.263157894737	4135.8421052631575	4112.574162679426	4198.784688995215	4271.760765550239	4256.181818181818	4131.660287081339	4073.5215311004786	3969.7272727272725	3700.77990430622	3505.8516746411483	3492.5885167464116	3658.2775119617227	3916.3875598086124	4162.148325358851	4317.43062200957	4359.162679425837	4290.186602870814	4127.3253588516745	3946.6172248803828	3826.1100478468898	3779.028708133971	3812.8516746411483	3923.971291866029	4062.2918660287082	4192.698564593302	4307.086124401914	4384.77033492823	4378.4162679425835	4271.77033492823	4148.77033492823	4077.200956937799	4039.1674641148325	4039.2918660287082	4047.497607655502	4169.8564593301435	4326.301435406698
6419.775119617225	6849.0526315789475	7099.028708133971	7162.607655502392	6960.177033492823	6633.004784688996	6351.028708133971	6434.2488038277515	7184.244019138756	7786.918660287081	7685.1291866028705	7536.196172248804	7217.205741626794	6791.32057416268	6323.2488038277515	5856.933014354067	5531.181818181818	5167.8564593301435	4647.837320574163	4567.736842105263	4520.382775119617	4521.688995215311	4555.0526315789475	4610.44976076555	4641.373205741626	4659.043062200957	4610.0526315789475	4486.1291866028705	4503.746411483254	4455.114832535885	4549.66985645933	4718.2344497607655	4775.531100478469	4880.263157894737	4921.875598086124	4873.703349282297	4807.732057416268	4711.291866028708	4600.67942583732	4539.421052631579	4451.258373205742	4439.397129186603	4424.291866028708	4399.167464114833	4399.2344497607655	4227.468899521531	4271.454545454545	4344.822966507177	4603.593301435407	5016.760765550239
7084.363636363636	7122.875598086124	7059.282296650717	6807.77033492823	7009.0382775119615	6770.564593301436	6876.99043062201	6823.492822966507	6640.502392344498	6539.650717703349	6232.827751196172	5417.535885167464	4942.315789473684	4702.794258373206	5065.837320574163	6525.746411483254	9456.344497607655	12572.215311004784	13511.832535885167	13696.196172248803	16358.66028708134	17198.004784688994	14876.354066985647	11141.650717703349	9344.588516746411	7925.789473684211	6997.564593301436	6563.454545454545	6510.200956937799	6637.081339712919	6736.454545454545	6775.133971291866	6530.239234449761	6058.937799043062	5489.358851674641	5088.167464114833	4990.44976076555	5240.033492822967	5646.598086124402	5990.3253588516745	6355.028708133971	6734.9617224880385	7038.631578947368	7218.755980861244	7624.444976076555	7798.019138755981	7725.483253588517	7955.1578947368425	7839.832535885167	7614.0
5610.851674641149	5988.315789473684	5964.851674641149	5731.918660287081	5428.272727272727	5449.492822966507	5629.344497607655	5706.535885167464	5616.339712918661	5606.885167464115	5503.722488038277	5069.708133971292	4589.7655502392345	4359.258373205742	4262.827751196172	4264.033492822967	4593.315789473684	4565.5837320574165	4525.976076555024	4506.392344497608	4855.909090909091	4981.55023923445	5120.377990430622	5458.483253588517	5536.636363636364	5562.693779904306	5762.186602870814	5866.287081339713	5980.9617224880385	6318.708133971292	6799.057416267942	6989.44019138756	6970.775119617225	6736.722488038277	6346.086124401914	5907.291866028708	5515.392344497608	5222.196172248804	4985.794258373206	5086.741626794258	5243.516746411483	5395.444976076555	5431.626794258374	5399.306220095694	5210.7511961722485	4959.2200956937795	4806.535885167464	4882.076555023923	4893.047846889952	5074.377990430622
3661.4784688995214	3760.622009569378	3812.464114832536	3840.885167464115	3846.267942583732	3841.803827751196	3783.5741626794256	3709.0574162679427	3666.6315789473683	3601.196172248804	3552.732057416268	3517.4210526315787	3564.2727272727275	3631.593301435407	3698.909090909091	3674.9521531100477	3668.3923444976076	3669.3301435406697	3670.5837320574165	3670.693779904306	3669.1052631578946	3662.200956937799	3659.813397129187	3645.3253588516745	3643.200956937799	3640.842105263158	3720.9856459330144	3759.775119617225	3780.1004784688994	3775.684210526316	3751.2535885167463	3716.904306220096	3683.2918660287082	3611.602870813397	3521.511961722488	3551.933014354067	3604.8755980861242	3680.602870813397	3769.665071770335	3905.1435406698565	4023.995215311005	4110.090909090909	4159.933014354067	4177.789473684211	4307.617224880383	4319.00956937799	4355.822966507177	4423.186602870814	4511.8421052631575	4613.224880382775
6543.014354066986	7615.105263157895	8764.33014354067	9462.928229665073	9124.334928229666	8111.177033492823	7403.066985645933	6897.7655502392345	6869.827751196172	6431.2488038277515	6080.478468899521	5786.071770334928	5755.363636363636	5913.693779904306	6141.181818181818	6318.11961722488	6423.526315789473	6670.861244019139	7060.641148325359	7171.2344497607655	7339.717703349283	7484.636363636364	7402.11004784689	7351.181818181818	7088.966507177033	6887.660287081339	6866.56937799043	7195.124401913876	7578.918660287081	7978.114832535885	8500.306220095694	8830.870813397129	8231.497607655503	8200.11961722488	8016.9473684210525	7738.153110047847	7398.650717703349	7005.8708133971295	6583.124401913876	5878.344497607655	5526.162679425837	5273.660287081339	5114.301435406698	5367.846889952153	5574.1291866028705	5874.124401913876	6194.311004784689	6820.081339712919	7244.2488038277515	7288.956937799043
5913.22966507177	6090.287081339713	6080.057416267942	5906.454545454545	5689.023923444976	5528.875598086124	5446.224880382775	5461.535885167464	5567.00956937799	5704.8564593301435	5723.334928229665	5722.267942583732	5698.942583732058	5513.789473684211	5421.827751196172	5245.397129186603	5054.736842105263	4876.272727272727	4790.684210526316	4967.377990430622	5362.397129186603	5684.918660287081	6053.698564593302	6377.971291866029	6837.985645933014	6983.55980861244	7034.626794258374	6938.387559808612	6774.401913875598	6622.99043062201	6544.827751196172	6282.057416267942	6330.617224880383	6109.177033492823	6236.693779904306	6323.095693779905	6328.933014354067	6252.311004784689	6138.736842105263	6375.555023923445	7305.172248803828	7483.885167464115	8136.612440191388	7953.712918660287	8048.114832535885	7713.138755980861	7313.454545454545	6801.708133971292	6383.311004784689	6103.645933014354
6448.397129186603	6719.645933014354	6488.574162679426	6406.66985645933	6240.803827751196	6223.650717703349	6523.043062200957	6965.708133971292	7772.775119617225	8596.483253588516	9254.655502392345	9476.148325358852	9087.272727272728	8597.09090909091	7907.373205741626	7203.516746411483	6683.866028708134	6228.617224880383	5848.837320574163	5992.043062200957	6548.727272727273	7470.789473684211	8507.990430622009	9412.952153110047	10048.291866028709	10337.531100478469	10229.665071770334	9733.129186602871	8936.349282296651	7999.899521531101	7136.411483253589	6521.665071770335	6168.377990430622	5932.153110047847	5777.736842105263	5473.789473684211	5377.966507177033	5525.478468899521	5814.564593301436	6088.334928229665	6251.028708133971	6234.622009569378	6210.401913875598	5888.8564593301435	5481.794258373206	5174.339712918661	4991.918660287081	4967.1578947368425	5384.444976076555	6067.722488038277
6386.88038277512	6305.9473684210525	6110.114832535885	5953.8708133971295	5853.071770334928	5923.095693779905	6036.832535885167	6160.966507177033	6251.291866028708	6265.55980861244	6176.607655502392	5979.67942583732	5696.818181818182	5377.162679425837	5083.105263157895	4865.665071770335	4746.832535885167	4715.33014354067	4734.138755980861	4982.239234449761	5016.985645933014	5131.315789473684	5352.722488038277	5632.516746411483	5889.904306220095	6072.55980861244	6168.598086124402	6186.521531100479	6145.827751196172	6081.555023923445	6042.023923444976	6072.942583732058	6269.3253588516745	6504.502392344498	6742.760765550239	6925.535885167464	7033.655502392345	7069.5837320574165	7014.665071770335	6824.813397129186	6490.564593301436	6084.665071770335	5720.1578947368425	5463.014354066986	5304.952153110048	5216.196172248804	5196.339712918661	5258.306220095694	5492.3253588516745	5617.956937799043
5874.023923444976	6190.736842105263	6502.607655502392	6827.507177033493	7294.497607655502	7650.818181818182	7701.162679425837	7552.095693779905	7224.8421052631575	6747.22966507177	6253.311004784689	5695.794258373206	5299.464114832536	5459.952153110048	5960.923444976077	6597.502392344498	7208.358851674641	7477.478468899521	7576.703349282297	7526.224880382775	7642.358851674641	8033.808612440192	8408.033492822966	8733.521531100478	9225.167464114833	9679.86124401914	9739.832535885167	9041.014354066985	8493.727272727272	9288.626794258373	9088.33971291866	8508.440191387559	7961.717703349283	7507.636363636364	7161.210526315789	6941.421052631579	6786.004784688996	6621.9473684210525	7289.0	7119.5837320574165	7148.622009569378	7080.133971291866	7045.311004784689	7014.057416267942	6974.617224880383	6930.306220095694	6866.105263157895	6745.88038277512	6549.277511961723	6296.492822966507
5882.162679425837	6090.899521531101	6184.373205741626	6694.066985645933	6683.574162679426	6808.918660287081	7560.693779904306	7953.813397129186	8362.038277511961	8768.296650717703	9090.928229665073	9188.918660287081	9049.33971291866	8680.56937799043	8159.167464114833	7576.66985645933	7324.980861244019	7016.454545454545	6889.918660287081	6918.287081339713	6986.033492822967	6976.1435406698565	6858.578947368421	6696.851674641149	6566.885167464115	6472.531100478469	6355.296650717703	6195.277511961723	6077.511961722488	6068.1435406698565	6346.7799043062205	6687.708133971292	6942.516746411483	7040.153110047847	6996.019138755981	7020.507177033493	7005.8421052631575	6834.861244019139	6655.459330143541	6824.899521531101	6761.598086124402	7152.00956937799	7471.296650717703	7578.282296650717	7614.55980861244	7635.32057416268	7739.2200956937795	7994.44019138756	8276.913875598086	8547.526315789473
8456.253588516747	9804.684210526315	10081.626794258373	9988.885167464116	9578.894736842105	8608.057416267942	7914.387559808612	7176.9473684210525	6539.138755980861	6101.339712918661	6023.631578947368	6136.837320574163	6256.373205741626	6478.244019138756	6999.00956937799	7726.105263157895	8441.803827751197	9017.813397129186	9232.23923444976	9333.047846889953	9066.454545454546	8752.468899521531	8649.421052631578	8613.985645933015	8830.421052631578	8661.11004784689	8435.77990430622	8012.688995215311	7428.660287081339	6906.1435406698565	6527.885167464115	6216.090909090909	5966.186602870814	5910.023923444976	6023.401913875598	6118.2488038277515	6043.818181818182	5792.918660287081	5490.851674641149	5210.464114832536	5156.066985645933	5140.684210526316	5438.507177033493	6102.7655502392345	6436.851674641149	6994.291866028708	7259.67942583732	7296.588516746411	7299.980861244019	7564.717703349283
5983.736842105263	6185.186602870814	6002.258373205742	5867.2344497607655	5881.693779904306	6091.55023923445	6491.133971291866	6917.904306220095	7141.411483253589	7145.531100478469	6994.488038277512	6603.177033492823	6312.636363636364	6022.827751196172	5566.933014354067	5188.8564593301435	5105.866028708134	4977.291866028708	4991.77033492823	5033.454545454545	5183.966507177033	5263.2488038277515	5418.397129186603	5379.736842105263	5198.043062200957	5074.655502392345	5062.851674641149	5258.047846889952	5622.980861244019	6041.7799043062205	6616.4162679425835	6945.344497607655	7137.593301435407	7119.88995215311	7199.755980861244	7214.937799043062	6826.827751196172	6905.602870813397	7011.904306220095	7098.023923444976	7162.22966507177	7285.636363636364	7548.9473684210525	7929.363636363636	8313.803827751197	8599.68899521531	8754.401913875598	8790.593301435407	8715.717703349283	8513.617224880383
5991.411483253589	6230.5837320574165	6790.555023923445	7601.818181818182	8684.282296650717	9757.995215311004	10720.645933014353	11048.13875598086	10614.22966507177	10464.712918660287	9221.1004784689	8629.511961722488	7936.019138755981	7254.44019138756	6411.090909090909	6181.267942583732	6117.88995215311	6151.028708133971	6285.875598086124	6437.253588516746	6389.8708133971295	6442.186602870814	6446.32057416268	6361.282296650717	6170.8708133971295	5927.478468899521	5717.784688995215	5592.741626794258	5548.55980861244	5553.933014354067	5575.411483253589	5794.004784688996	5898.2200956937795	5871.918660287081	5843.650717703349	5801.291866028708	5588.732057416268	5544.066985645933	5506.090909090909	5465.985645933014	5442.909090909091	5468.00956937799	5546.100478468899	5651.540669856459	5743.904306220095	5775.645933014354	5717.373205741626	5592.9473684210525	5456.980861244019	5339.497607655502
9375.33971291866	9736.244019138756	8849.387559808612	7528.511961722488	6859.822966507177	5829.861244019139	5404.148325358851	5329.928229665072	5525.11961722488	5961.186602870814	6169.832535885167	6279.8421052631575	5952.7511961722485	6272.1435406698565	6140.272727272727	5956.980861244019	5703.133971291866	5411.688995215311	5400.033492822967	5383.5837320574165	5921.253588516746	6377.377990430622	6673.488038277512	6607.138755980861	6435.760765550239	6241.133971291866	6098.827751196172	6056.095693779905	6133.77033492823	6331.923444976077	6623.004784688996	6947.708133971292	7230.698564593302	7408.224880382775	7450.033492822967	7363.555023923445	7268.617224880383	7102.8564593301435	6860.167464114833	6569.291866028708	6289.473684210527	6077.832535885167	5952.631578947368	5886.588516746411	5836.081339712919	5779.4162679425835	5728.8708133971295	5703.7799043062205	5697.588516746411	5687.373205741626
4978.377990430622	5250.2200956937795	5626.224880382775	5964.7799043062205	6166.354066985646	6141.315789473684	5858.655502392345	5405.459330143541	5168.2488038277515	4914.88038277512	4922.019138755981	5047.205741626794	5084.5837320574165	4960.535885167464	4738.153110047847	4476.464114832536	4198.4162679425835	4011.1913875598084	4033.717703349282	4144.755980861244	4268.511961722488	4356.33014354067	4419.813397129186	4422.057416267942	4342.200956937799	4209.708133971292	4153.464114832536	4094.5406698564593	4121.894736842105	4186.760765550239	4184.602870813397	4286.296650717703	4364.66985645933	4422.488038277512	4734.076555023923	5386.287081339713	6387.942583732058	7355.574162679426	9164.200956937799	9403.272727272728	8574.712918660287	9239.665071770334	9363.56937799043	6952.650717703349	6443.354066985646	4864.593301435407	4318.138755980861	4271.478468899521	4306.861244019139	4361.090909090909
5122.387559808612	5317.181818181818	5429.377990430622	5552.1291866028705	5423.622009569378	5052.66985645933	4595.693779904306	4243.712918660287	4148.6746411483255	4087.6794258373207	4037.1913875598084	3987.933014354067	3931.784688995215	3891.4784688995214	3826.267942583732	3777.6985645933014	3821.1052631578946	3959.066985645933	4108.698564593302	4155.588516746411	4427.511961722488	4699.0526315789475	4947.301435406698	5144.44976076555	5224.851674641149	5128.425837320574	4921.382775119617	4961.660287081339	4780.966507177033	4616.167464114833	4465.808612440192	4380.617224880383	4340.875598086124	4285.267942583732	4317.851674641149	4367.354066985646	4478.516746411483	4511.2488038277515	4503.368421052632	4479.0382775119615	4473.215311004785	4418.373205741626	4392.736842105263	4359.44976076555	4348.224880382775	4397.282296650717	4507.0	4642.32057416268	4770.311004784689	4882.875598086124
5309.334928229665	5266.99043062201	5175.516746411483	4751.244019138756	4762.698564593302	4704.377990430622	4929.593301435407	5190.043062200957	5416.7799043062205	5607.88995215311	5789.167464114833	5946.8421052631575	6040.8421052631575	6070.172248803828	6075.368421052632	6073.406698564593	6027.33014354067	5887.43062200957	5645.373205741626	5352.00956937799	5089.980861244019	4917.535885167464	4833.885167464115	4803.732057416268	4803.626794258374	4739.693779904306	4766.397129186603	4785.224880382775	4776.607655502392	4734.354066985646	4667.444976076555	4591.215311004785	4382.736842105263	4368.267942583732	4411.832535885167	4503.354066985646	4609.2344497607655	4710.598086124402	4820.832535885167	4961.373205741626	5159.014354066986	5308.952153110048	5447.483253588517	5360.684210526316	5440.67942583732	5473.88038277512	5229.526315789473	5137.588516746411	4988.861244019139	4816.808612440192
4655.315789473684	4527.693779904306	4345.928229665072	4420.602870813397	4904.081339712919	5777.918660287081	7283.315789473684	8314.473684210527	9903.913875598086	11141.531100478469	11820.531100478469	11825.320574162679	11136.344497607655	9862.698564593302	7335.746411483254	5396.368421052632	4487.267942583732	4263.473684210527	4146.406698564593	4119.425837320574	4222.918660287081	4481.741626794258	4845.794258373206	5346.306220095694	5619.215311004785	5832.435406698564	5904.545454545455	5863.200956937799	5714.755980861244	5496.177033492823	5261.406698564593	4990.483253588517	4703.349282296651	4542.799043062201	4571.014354066986	4760.2200956937795	5093.296650717703	5455.952153110048	5689.397129186603	5774.11004784689	5786.602870813397	5768.722488038277	5721.923444976077	5665.301435406698	5633.2344497607655	5562.033492822967	5486.162679425837	5376.105263157895	5192.0	5091.995215311004
5591.167464114833	5681.019138755981	5639.3253588516745	5483.210526315789	5267.698564593302	5116.535885167464	4858.277511961723	4658.339712918661	4617.344497607655	4761.306220095694	5005.387559808612	5318.502392344498	5525.875598086124	5789.339712918661	5974.502392344498	6040.966507177033	5436.631578947368	5170.306220095694	4794.339712918661	4034.784688995215	3809.507177033493	3781.0526315789475	4294.224880382775	5547.210526315789	7638.755980861244	9765.43062200957	11006.502392344497	13954.263157894737	16312.157894736842	17578.38277511962	17553.502392344497	16312.334928229666	14111.722488038278	11343.846889952154	8538.11961722488	6260.435406698564	4857.464114832536	4278.162679425837	4194.363636363636	4255.507177033493	4452.851674641149	4704.9473684210525	4999.277511961723	5277.32057416268	5482.760765550239	5604.200956937799	5671.277511961723	5701.090909090909	5657.698564593302	5498.995215311004
7521.909090909091	7576.019138755981	7776.0382775119615	7843.894736842105	7909.918660287081	7951.578947368421	7949.784688995215	7892.588516746411	7779.952153110048	7627.1578947368425	7470.66985645933	7361.162679425837	7333.56937799043	7386.894736842105	7498.894736842105	7626.760765550239	7762.894736842105	7881.306220095694	7955.377990430622	7962.626794258374	7898.813397129186	7798.746411483254	7720.593301435407	7692.8421052631575	7696.641148325359	7705.282296650717	7731.454545454545	7751.7655502392345	7755.0382775119615	7594.631578947368	7661.186602870814	7663.602870813397	7606.641148325359	7564.593301435407	7598.775119617225	7673.263157894737	7752.44976076555	7846.899521531101	7960.028708133971	8042.846889952153	8046.55980861244	7981.736842105263	7904.894736842105	7782.598086124402	7667.215311004785	7603.114832535885	7560.803827751196	7526.43062200957	7462.205741626794	7383.665071770335
7001.837320574163	7076.306220095694	7106.55023923445	7174.564593301436	7309.918660287081	7395.11961722488	7450.071770334928	7585.2488038277515	7601.224880382775	7634.909090909091	7600.971291866029	7553.124401913876	7532.057416267942	7540.2200956937795	7570.114832535885	7616.712918660287	7651.215311004785	7539.535885167464	7532.023923444976	7550.684210526316	7617.88038277512	7681.43062200957	7791.88038277512	8033.43062200957	8272.942583732058	8218.679425837321	8280.803827751197	8254.1004784689	8164.3253588516745	8021.086124401914	7822.272727272727	7586.660287081339	7345.799043062201	7184.0382775119615	7133.7799043062205	7121.617224880383	7195.732057416268	7388.076555023923	7705.985645933014	7803.296650717703	7845.483253588517	7818.473684210527	7719.473684210527	7632.808612440192	7597.545454545455	7613.444976076555	7708.755980861244	7973.866028708134	8536.425837320574	9622.19138755981
7943.909090909091	8078.861244019139	8129.047846889952	8120.368421052632	8077.186602870814	8014.4162679425835	7887.44976076555	7756.545454545455	7675.851674641149	7573.358851674641	7407.698564593302	7341.8421052631575	7259.028708133971	7179.478468899521	7122.66985645933	7090.832535885167	7077.703349282297	7094.6746411483255	7168.818181818182	7338.5837320574165	7510.267942583732	7659.086124401914	7769.942583732058	7838.6746411483255	7859.622009569378	7975.267942583732	7880.153110047847	7745.258373205742	7616.507177033493	7578.684210526316	7641.6746411483255	7659.028708133971	7615.612440191388	7545.153110047847	7572.095693779905	7597.636363636364	7738.617224880383	7789.239234449761	7878.459330143541	7890.306220095694	7977.33014354067	7968.9473684210525	7945.545454545455	7915.799043062201	7823.258373205742	7794.645933014354	7746.162679425837	7682.741626794258	7616.8421052631575	7561.8564593301435
7507.808612440192	7375.464114832536	7269.086124401914	7251.239234449761	7202.0	7147.952153110048	7119.976076555024	7071.057416267942	7124.344497607655	7191.937799043062	7307.301435406698	7558.502392344498	7825.344497607655	8500.071770334927	9437.832535885167	10489.148325358852	11438.78947368421	12098.33971291866	12362.076555023923	12209.416267942584	11683.832535885167	10874.263157894737	10201.746411483253	9056.1004784689	7901.6746411483255	7383.473684210527	7141.200956937799	7075.760765550239	7082.004784688996	7093.497607655502	7080.4162679425835	7059.971291866029	7036.808612440192	7009.358851674641	6988.311004784689	6990.703349282297	7021.00956937799	7068.44019138756	7119.148325358851	7165.153110047847	7209.196172248804	7265.397129186603	7347.028708133971	7424.392344497608	7494.3253588516745	7562.952153110048	7579.186602870814	7548.995215311004	7483.88038277512	7400.411483253589
7492.775119617225	7596.507177033493	7558.358851674641	7505.435406698564	7456.3253588516745	7419.363636363636	7380.2200956937795	7352.258373205742	7352.693779904306	7377.244019138756	7396.741626794258	7401.928229665072	7416.478468899521	7456.822966507177	7556.162679425837	7588.602870813397	7487.574162679426	7428.468899521531	7315.535885167464	7184.0382775119615	7136.703349282297	7079.655502392345	7111.794258373206	7316.114832535885	7493.846889952153	7575.296650717703	7769.153110047847	7824.483253588517	7968.2200956937795	7953.885167464115	7891.8708133971295	7768.258373205742	7850.483253588517	7733.918660287081	7849.028708133971	7838.224880382775	7921.186602870814	7976.057416267942	7991.066985645933	7964.6746411483255	7773.382775119617	7573.267942583732	7592.11961722488	7559.373205741626	7597.55023923445	7585.918660287081	7635.071770334928	7693.578947368421	7748.138755980861	7770.555023923445
8101.311004784689	8540.578947368422	9053.043062200957	9611.64114832536	10117.244019138756	10427.047846889953	10443.956937799043	10189.559808612441	9788.244019138756	9383.224880382775	9058.435406698565	8815.846889952154	9136.033492822966	9143.574162679426	9251.224880382775	8971.014354066985	8436.186602870814	8324.11961722488	7586.066985645933	7489.8708133971295	7519.0382775119615	7758.980861244019	8178.684210526316	8630.425837320574	8984.655502392345	9232.535885167465	9425.473684210527	9559.732057416268	9575.062200956938	9444.698564593302	9220.421052631578	9001.856459330143	8884.703349282297	8909.105263157895	9034.741626794259	9359.177033492822	9586.741626794259	9771.971291866028	9846.77990430622	9708.143540669857	9341.248803827752	8842.90909090909	8305.44976076555	7758.057416267942	7236.866028708134	6822.315789473684	6576.090909090909	7506.803827751196	9606.44976076555	10575.851674641148
7665.253588516746	8643.650717703349	8955.43062200957	9124.775119617225	9160.186602870814	9108.33971291866	9034.918660287081	8962.492822966507	8830.382775119617	8554.516746411484	8145.349282296651	7739.622009569378	7490.401913875598	7437.937799043062	7499.88038277512	7564.966507177033	7570.7655502392345	7501.540669856459	7344.2200956937795	7170.468899521531	6817.684210526316	6376.67942583732	6045.397129186603	5813.425837320574	5677.0382775119615	5744.444976076555	5931.483253588517	6663.885167464115	7428.205741626794	7836.425837320574	7917.88038277512	7791.464114832536	7479.22966507177	7039.172248803828	6445.062200956938	5861.368421052632	5532.775119617225	5450.028708133971	5458.607655502392	5545.148325358851	5877.124401913876	6504.861244019139	7194.090909090909	7631.928229665072	7632.593301435407	7577.435406698564	7404.478468899521	7086.162679425837	6944.813397129186	6785.67942583732
6152.363636363636	6834.703349282297	7272.904306220095	7202.531100478469	7023.492822966507	6524.928229665072	5971.172248803828	5616.822966507177	5741.368421052632	6310.55023923445	6952.244019138756	7366.803827751196	7552.77033492823	7589.526315789473	7434.133971291866	7161.081339712919	7002.746411483254	6893.966507177033	6991.712918660287	6899.540669856459	6867.114832535885	6622.004784688996	6356.019138755981	5973.311004784689	5588.258373205742	5469.028708133971	5350.708133971292	5361.196172248804	5545.373205741626	5851.535885167464	6108.349282296651	6321.267942583732	6463.301435406698	6488.2488038277515	6395.392344497608	6204.8421052631575	5948.775119617225	5703.937799043062	5591.363636363636	5696.760765550239	5990.645933014354	6343.334928229665	7504.545454545455	8469.976076555024	8388.01913875598	8874.526315789473	8963.693779904306	8671.693779904306	8887.712918660287	8625.1004784689
5920.655502392345	6821.555023923445	7954.172248803828	8320.01913875598	8938.014354066985	9845.177033492822	10216.976076555024	10130.784688995216	9408.320574162679	8362.105263157895	7398.44976076555	6582.071770334928	5941.755980861244	5700.033492822967	5651.631578947368	6074.277511961723	6449.593301435407	6459.244019138756	6006.526315789473	5927.153110047847	5290.210526315789	4835.660287081339	4431.784688995215	4287.980861244019	4573.837320574163	5348.708133971292	6367.473684210527	7194.7511961722485	7592.377990430622	7525.473684210527	7195.215311004785	6566.516746411483	6051.282296650717	6003.363636363636	6301.033492822967	6784.368421052632	7217.263157894737	8816.124401913876	10749.645933014353	12656.904306220096	14121.181818181818	14800.55023923445	18142.837320574163	16721.875598086124	16700.062200956938	13377.622009569379	10912.282296650717	8243.923444976077	6523.511961722488	5970.88038277512
6214.167464114833	6520.066985645933	6578.775119617225	6634.095693779905	6496.909090909091	6227.086124401914	6025.99043062201	5919.224880382775	5977.995215311004	6159.631578947368	6383.9473684210525	7110.435406698564	7791.311004784689	7561.885167464115	7217.980861244019	6809.976076555024	6429.693779904306	6192.980861244019	6159.708133971292	6275.421052631579	6403.133971291866	6421.564593301436	6301.311004784689	6056.076555023923	5930.822966507177	5766.047846889952	5539.598086124402	5264.531100478469	5000.124401913876	4805.196172248804	4929.334928229665	4899.760765550239	5057.172248803828	5455.622009569378	6857.2200956937795	7804.521531100479	8719.349282296651	9389.277511961722	9686.23923444976	9598.401913875598	9186.516746411484	8582.894736842105	7375.124401913876	7374.636363636364	7720.655502392345	8258.813397129186	8465.894736842105	9030.23923444976	8944.196172248803	9222.153110047846
4191.0526315789475	4325.8708133971295	4492.334928229665	4651.521531100479	4834.1435406698565	4909.827751196172	4922.923444976077	4876.837320574163	4785.502392344498	4678.578947368421	4490.497607655502	4466.392344497608	4455.899521531101	4466.717703349283	4528.942583732058	4459.8708133971295	4570.349282296651	4709.1435406698565	4769.8421052631575	4950.88038277512	5174.5837320574165	5397.057416267942	5553.9473684210525	5593.339712918661	5501.540669856459	5186.980861244019	4824.105263157895	4842.99043062201	4890.717703349283	4964.311004784689	5034.727272727273	5084.349282296651	5125.602870813397	5246.215311004785	5319.014354066986	5374.952153110048	5404.023923444976	5416.545454545455	5464.497607655502	5429.464114832536	5310.837320574163	5247.899521531101	5153.822966507177	5091.808612440192	5020.124401913876	4953.32057416268	4868.172248803828	4775.086124401914	4710.114832535885	4640.177033492823
4497.645933014354	4639.272727272727	4703.818181818182	4724.588516746411	4722.081339712919	4695.133971291866	4656.526315789473	4652.373205741626	4588.497607655502	4496.373205741626	4393.717703349283	4310.866028708134	4269.937799043062	4268.894736842105	4368.626794258374	4391.851674641149	4404.703349282297	4508.818181818182	4547.387559808612	4708.727272727273	4984.822966507177	5234.076555023923	5380.631578947368	5264.703349282297	5250.799043062201	5153.507177033493	4968.741626794258	4917.564593301436	4893.894736842105	5055.023923444976	5234.014354066986	5243.918660287081	5285.913875598086	5092.846889952153	5033.124401913876	4940.468899521531	4844.263157894737	4955.382775119617	4922.162679425837	4959.186602870814	5050.454545454545	5141.7655502392345	5184.564593301436	5168.732057416268	5112.555023923445	5036.55023923445	4953.535885167464	4871.9617224880385	4796.191387559808	4688.095693779905
4038.956937799043	4031.593301435407	4091.3444976076553	4131.827751196172	4158.574162679426	4164.382775119617	4154.67942583732	4273.387559808612	4467.076555023923	4495.67942583732	4653.162679425837	4725.952153110048	4734.698564593302	4717.172248803828	4752.090909090909	4826.937799043062	4827.511961722488	4983.526315789473	5120.928229665072	5209.22966507177	4976.703349282297	4941.612440191388	4867.047846889952	4756.588516746411	4619.578947368421	4488.755980861244	4400.090909090909	4361.459330143541	4356.133971291866	4362.444976076555	4359.866028708134	4335.760765550239	4299.688995215311	4276.186602870814	4276.66985645933	4204.698564593302	4312.827751196172	4395.861244019139	4404.32057416268	4444.224880382775	4392.8421052631575	4502.688995215311	4715.55023923445	4883.502392344498	5381.9473684210525	5524.875598086124	5436.0526315789475	5899.488038277512	6272.483253588517	6464.200956937799
4401.626794258374	4595.244019138756	4828.373205741626	5097.66985645933	5175.0526315789475	5361.258373205742	5462.803827751196	5218.578947368421	5240.377990430622	5252.933014354067	5287.665071770335	5357.464114832536	5277.56937799043	5363.942583732058	5422.9617224880385	5443.488038277512	5111.191387559808	5038.239234449761	4914.382775119617	4782.186602870814	4689.698564593302	4754.349282296651	4882.181818181818	5083.11004784689	5151.88995215311	5098.464114832536	4912.703349282297	4663.1291866028705	4368.105263157895	4338.047846889952	4365.698564593302	4369.1435406698565	4383.076555023923	4397.2488038277515	4395.535885167464	4444.8564593301435	4472.406698564593	4518.971291866029	4532.057416267942	4537.655502392345	4599.368421052632	4629.32057416268	4669.923444976077	4713.980861244019	4746.081339712919	4893.794258373206	4832.617224880383	4663.813397129186	4555.435406698564	4433.444976076555
4999.014354066986	5117.99043062201	5152.511961722488	5117.44976076555	5297.377990430622	5496.511961722488	5675.985645933014	5794.875598086124	5833.32057416268	5794.598086124402	5607.918660287081	5535.162679425837	5439.531100478469	5352.803827751196	5578.545454545455	5649.210526315789	5557.985645933014	5712.899521531101	5778.200956937799	5663.966507177033	5477.66985645933	5302.971291866029	5154.267942583732	5000.703349282297	4824.4162679425835	4652.995215311004	4578.444976076555	4614.215311004785	4797.736842105263	4998.602870813397	5108.607655502392	5332.468899521531	5459.387559808612	5707.775119617225	5696.411483253589	5582.526315789473	5433.392344497608	5275.511961722488	5035.368421052632	4992.799043062201	5007.468899521531	5084.980861244019	5179.55023923445	5231.019138755981	5230.282296650717	5213.899521531101	5203.354066985646	5184.631578947368	5139.00956937799	5061.693779904306
4305.894736842105	4345.832535885167	4360.799043062201	4402.617224880383	4575.976076555024	4636.808612440192	4657.196172248804	4708.354066985646	4987.028708133971	4950.468899521531	4993.076555023923	5051.071770334928	5097.645933014354	5110.33014354067	4987.875598086124	4953.095693779905	4911.401913875598	4877.971291866029	4819.722488038277	4782.014354066986	4710.598086124402	4739.923444976077	4784.588516746411	4835.363636363636	4905.746411483254	4996.066985645933	5091.488038277512	5198.0382775119615	5422.578947368421	5695.67942583732	5982.645933014354	6201.703349282297	6347.363636363636	6461.980861244019	6413.0382775119615	6225.124401913876	5916.545454545455	5642.8421052631575	5318.952153110048	5005.315789473684	4874.076555023923	4783.315789473684	4854.626794258374	5212.67942583732	5493.665071770335	5733.181818181818	6132.0382775119615	6142.296650717703	5991.617224880383	6215.7799043062205
5235.148325358851	5397.861244019139	5449.387559808612	5162.67942583732	4987.626794258374	4935.937799043062	4895.186602870814	4862.411483253589	5023.732057416268	5334.894736842105	5438.622009569378	5449.468899521531	5482.368421052632	5406.813397129186	5265.081339712919	5161.698564593302	5045.033492822967	5251.631578947368	5619.066985645933	5992.631578947368	6172.837320574163	6152.057416267942	5878.933014354067	5582.545454545455	5396.717703349283	5289.88995215311	5249.545454545455	5398.11961722488	5702.11961722488	5928.459330143541	5974.191387559808	5911.593301435407	5830.148325358851	5739.760765550239	5606.344497607655	5485.047846889952	5404.358851674641	5251.612440191388	5078.181818181818	4925.531100478469	4837.56937799043	4931.0526315789475	5076.684210526316	5095.789473684211	5187.8708133971295	5183.5837320574165	5197.435406698564	5096.205741626794	4964.7511961722485	4824.2344497607655
5070.511961722488	5030.081339712919	4878.985645933014	4903.688995215311	5023.382775119617	5167.7511961722485	4889.77033492823	4992.980861244019	5113.464114832536	5224.22966507177	5299.043062200957	5234.296650717703	5431.1578947368425	5751.2200956937795	6167.43062200957	6574.641148325359	6874.224880382775	7044.684210526316	7120.578947368421	7175.918660287081	7093.913875598086	6855.023923444976	6488.837320574163	6067.942583732058	5564.277511961723	5286.2488038277515	5158.483253588517	5156.837320574163	5211.11004784689	5271.44976076555	5223.114832535885	5290.090909090909	5284.057416267942	5286.77033492823	5301.937799043062	5327.956937799043	5358.717703349283	5389.77033492823	5417.086124401914	5434.7799043062205	5434.1291866028705	5619.354066985646	5506.827751196172	5318.105263157895	5109.985645933014	4946.11961722488	5100.574162679426	5097.813397129186	4977.483253588517	4960.55980861244
4578.263157894737	4765.717703349283	4996.827751196172	5165.866028708134	5218.808612440192	5214.277511961723	5232.2344497607655	5272.574162679426	5362.411483253589	5339.516746411483	5282.952153110048	5224.861244019139	5151.626794258374	5060.966507177033	4989.966507177033	4966.0	4956.133971291866	4936.2200956937795	4908.698564593302	5246.784688995215	5179.086124401914	5057.531100478469	4934.043062200957	4712.712918660287	4546.77033492823	4437.047846889952	4440.980861244019	4546.081339712919	4540.995215311004	4512.339712918661	4446.267942583732	4334.239234449761	4192.277511961723	4057.822966507177	4041.904306220096	4118.2344497607655	4247.028708133971	4369.153110047847	4437.057416267942	4431.062200956938	4472.124401913876	4382.334928229665	4280.377990430622	4185.492822966507	4181.153110047847	4293.712918660287	4353.971291866029	4516.062200956938	4573.564593301436	4637.516746411483
4266.373205741626	4384.425837320574	4593.650717703349	4683.703349282297	4766.181818181818	4677.846889952153	4633.258373205742	4638.8421052631575	4723.832535885167	4873.56937799043	4886.913875598086	4895.2200956937795	4810.373205741626	4733.153110047847	4732.636363636364	4813.138755980861	4923.1291866028705	5045.516746411483	5205.866028708134	5260.794258373206	5336.607655502392	5386.076555023923	5415.047846889952	5388.923444976077	5355.11961722488	5244.837320574163	5112.105263157895	4904.483253588517	4704.789473684211	4534.832535885167	4451.258373205742	4379.100478468899	4309.2488038277515	4320.215311004785	4397.387559808612	4466.066985645933	4582.004784688996	4713.808612440192	4859.626794258374	4991.99043062201	5085.296650717703	5131.88038277512	5140.665071770335	5060.645933014354	5046.306220095694	5144.488038277512	5102.923444976077	5027.373205741626	4945.363636363636	4880.626794258374
4302.7655502392345	4375.531100478469	4451.019138755981	4519.727272727273	4571.660287081339	4596.6746411483255	4602.77033492823	4691.124401913876	4748.760765550239	4827.88038277512	4897.153110047847	4935.521531100479	4942.837320574163	4931.502392344498	4911.923444976077	4881.55023923445	4831.827751196172	4770.923444976077	4676.377990430622	4619.411483253589	4656.033492822967	4794.11004784689	4881.306220095694	4942.363636363636	4955.904306220095	4989.918660287081	4937.181818181818	4802.8421052631575	4646.2200956937795	4538.971291866029	4519.588516746411	4735.846889952153	5071.827751196172	5367.114832535885	5455.105263157895	5481.33014354067	5288.665071770335	4995.177033492823	4857.444976076555	4833.095693779905	5004.641148325359	5238.688995215311	5407.253588516746	5446.224880382775	5518.55980861244	5502.339712918661	5399.406698564593	5322.133971291866	5245.851674641149	5245.55023923445
4213.2200956937795	4437.153110047847	4624.708133971292	4805.77033492823	4954.822966507177	5053.483253588517	5256.167464114833	5294.808612440192	5164.703349282297	4853.11961722488	4813.105263157895	4682.799043062201	4716.971291866029	4780.019138755981	4930.200956937799	5072.56937799043	5212.315789473684	5676.090909090909	5964.655502392345	6149.44019138756	6192.956937799043	6080.66985645933	5812.703349282297	5610.574162679426	5346.44019138756	5097.3253588516745	4846.602870813397	4772.99043062201	4628.406698564593	4622.057416267942	4598.196172248804	4462.019138755981	4406.277511961723	4506.11961722488	4696.588516746411	4846.77033492823	4989.421052631579	4971.636363636364	4799.832535885167	4763.100478468899	4721.622009569378	4692.425837320574	4675.435406698564	4699.775119617225	4764.210526315789	4825.1435406698565	4869.598086124402	4878.133971291866	4846.684210526316	4968.138755980861
4393.090909090909	4441.22966507177	4475.172248803828	4501.760765550239	4503.6746411483255	4543.837320574163	4553.124401913876	4563.956937799043	4724.263157894737	4796.263157894737	4817.210526315789	4798.210526315789	4754.588516746411	4745.215311004785	4676.933014354067	4556.047846889952	4575.803827751196	4467.095693779905	4380.976076555024	4407.736842105263	4443.224880382775	4604.44019138756	4844.799043062201	5077.5837320574165	5187.267942583732	5114.727272727273	4906.019138755981	4696.760765550239	4453.406698564593	4301.44976076555	4283.00956937799	4334.9473684210525	4438.612440191388	4532.44976076555	4624.22966507177	4796.401913875598	4890.315789473684	4948.794258373206	5034.985645933014	5112.846889952153	5041.521531100479	4984.272727272727	4959.660287081339	4958.899521531101	4960.301435406698	5093.655502392345	5126.411483253589	5156.162679425837	5427.023923444976	5568.885167464115
4827.507177033493	4718.473684210527	4667.205741626794	4621.88038277512	4725.363636363636	5027.334928229665	5547.909090909091	6239.799043062201	6970.827751196172	8192.818181818182	8530.722488038278	8507.813397129186	8433.133971291865	7758.980861244019	6682.023923444976	5568.473684210527	4796.8564593301435	4428.526315789473	4262.339712918661	4180.382775119617	4205.478468899521	4338.11004784689	4517.588516746411	4684.66985645933	4806.822966507177	4841.578947368421	4760.44019138756	4617.66985645933	4608.9617224880385	4508.44019138756	4448.354066985646	4405.272727272727	4354.421052631579	4329.655502392345	4419.822966507177	4552.956937799043	4786.11004784689	5017.334928229665	5173.55980861244	5232.253588516746	5170.291866028708	5094.267942583732	5020.033492822967	4950.636363636364	4891.995215311004	4831.272727272727	4874.473684210527	4852.100478468899	4762.703349282297	4802.0
5400.2344497607655	5502.942583732058	5508.0382775119615	5447.564593301436	5146.401913875598	5017.655502392345	4651.344497607655	4671.88038277512	4685.081339712919	4795.019138755981	4903.995215311004	5001.602870813397	5073.708133971292	5138.822966507177	4976.588516746411	4676.464114832536	4474.105263157895	4278.071770334928	4129.928229665072	4067.186602870813	4113.277511961723	4264.976076555024	4615.612440191388	4933.411483253589	5229.014354066986	5554.55980861244	5808.741626794258	5868.2344497607655	5743.105263157895	5450.368421052632	5233.545454545455	4969.67942583732	4722.282296650717	4546.727272727273	4476.7655502392345	4511.358851674641	4605.593301435407	4697.741626794258	4757.521531100479	4795.344497607655	4828.043062200957	4896.373205741626	4892.956937799043	4822.703349282297	4795.401913875598	4668.746411483254	4604.339712918661	4521.133971291866	4431.7655502392345	4342.0
6765.421052631579	6801.1291866028705	6879.980861244019	6938.205741626794	6964.722488038277	7031.650717703349	6960.464114832536	7120.846889952153	6993.100478468899	7046.555023923445	7129.44019138756	7000.650717703349	7616.181818181818	7531.899521531101	8415.732057416268	8052.153110047847	8351.406698564593	7559.985645933014	7138.253588516746	6522.66985645933	5931.813397129186	5610.976076555024	5466.00956937799	5477.980861244019	5701.464114832536	6104.392344497608	6508.8421052631575	6914.794258373206	7243.3253588516745	7490.263157894737	7597.808612440192	7579.148325358851	7472.028708133971	7319.081339712919	7132.885167464115	7047.909090909091	7012.392344497608	7015.574162679426	7013.263157894737	6898.760765550239	6846.406698564593	6841.062200956938	6839.296650717703	6783.511961722488	6651.105263157895	6441.1578947368425	6415.306220095694	6154.937799043062	5850.66985645933	5729.8708133971295
8526.636363636364	8679.846889952154	8841.062200956938	8910.114832535884	8780.153110047846	8553.397129186604	8338.44976076555	8261.320574162679	7963.837320574163	7647.492822966507	7551.942583732058	7421.866028708134	7329.851674641149	7299.191387559808	7303.382775119617	7327.22966507177	7472.521531100479	7538.727272727273	7624.167464114833	7726.760765550239	7831.014354066986	7530.88995215311	7650.186602870814	7642.760765550239	7548.2488038277515	7555.2200956937795	7469.488038277512	7329.952153110048	7197.526315789473	7102.296650717703	7036.952153110048	6987.459330143541	6944.497607655502	6893.655502392345	6727.626794258374	6604.799043062201	6506.301435406698	6363.062200956938	6196.090909090909	6133.105263157895	5997.980861244019	6105.8421052631575	6357.425837320574	6629.282296650717	6866.578947368421	7089.401913875598	7229.272727272727	7236.464114832536	7160.502392344498	7319.803827751196
7689.980861244019	7348.899521531101	6980.822966507177	7014.287081339713	6882.722488038277	7059.368421052632	7269.67942583732	7159.507177033493	7285.516746411483	7600.464114832536	7844.315789473684	7831.808612440192	7971.535885167464	7793.172248803828	7680.062200956938	7437.468899521531	7190.7511961722485	6941.578947368421	6763.272727272727	6652.023923444976	6652.354066985646	6774.952153110048	7002.564593301436	7319.885167464115	7649.191387559808	7937.531100478469	7829.88038277512	7713.717703349283	7433.952153110048	7126.851674641149	6931.11004784689	6862.923444976077	6910.090909090909	7013.799043062201	7271.688995215311	7581.00956937799	7778.617224880383	7821.933014354067	7775.775119617225	7679.019138755981	7623.698564593302	7563.425837320574	7520.808612440192	7498.665071770335	7400.411483253589	7211.464114832536	6987.11004784689	6787.454545454545	6633.090909090909	6493.004784688996
8207.488038277512	8246.708133971291	8181.464114832536	8049.8708133971295	7894.612440191388	7756.516746411483	7675.277511961723	7665.521531100479	8016.55023923445	8007.588516746411	7997.631578947368	7815.617224880383	7653.076555023923	7413.980861244019	7244.444976076555	7119.311004784689	6903.760765550239	6700.775119617225	6540.655502392345	6330.636363636364	6046.67942583732	5797.746411483254	5783.263157894737	5841.885167464115	5790.301435406698	5808.459330143541	5884.555023923445	5995.717703349283	6091.866028708134	6100.478468899521	6062.540669856459	6181.928229665072	6428.172248803828	6746.660287081339	6993.56937799043	7132.066985645933	7271.349282296651	7462.358851674641	7590.622009569378	7625.33014354067	7631.095693779905	7545.540669856459	7333.67942583732	7091.612440191388	6986.9617224880385	7097.071770334928	7329.88995215311	7524.851674641149	7576.803827751196	7461.435406698564
7406.368421052632	7509.794258373206	7429.148325358851	7438.411483253589	7505.693779904306	7581.105263157895	7638.507177033493	7668.244019138756	7647.574162679426	7542.631578947368	7338.899521531101	7060.703349282297	6768.899521531101	6542.454545454545	6440.698564593302	6621.799043062201	6745.100478468899	6936.435406698564	7165.7511961722485	7357.349282296651	7475.88995215311	7494.784688995215	7434.392344497608	7335.181818181818	7216.492822966507	7085.287081339713	6956.6746411483255	6960.244019138756	6923.784688995215	6896.267942583732	6877.311004784689	7087.966507177033	7100.258373205742	7294.435406698564	7492.258373205742	7451.588516746411	7341.818181818182	7172.2344497607655	6909.688995215311	6593.267942583732	6384.071770334928	6399.4162679425835	6526.153110047847	6614.894736842105	6648.258373205742	6637.602870813397	6540.540669856459	6315.306220095694	6063.516746411483	5922.287081339713
3887.5502392344497	3860.2775119617227	3834.3827751196172	3834.4497607655503	3808.2727272727275	3881.133971291866	3996.645933014354	4064.9425837320573	4329.722488038277	4624.712918660287	4642.832535885167	4524.282296650717	4311.866028708134	4045.349282296651	3831.6555023923447	3646.1244019138758	3782.311004784689	3741.9904306220096	3714.0191387559807	3708.6746411483255	3742.334928229665	3772.77990430622	3767.7224880382773	3736.354066985646	3726.0382775119615	3691.870813397129	3683.3588516746413	3703.531100478469	3847.818181818182	3908.129186602871	3968.8086124401916	4036.555023923445	4125.55980861244	4242.086124401914	4374.736842105263	4504.564593301436	4508.291866028708	4609.483253588517	4681.200956937799	4685.301435406698	4600.622009569378	4437.397129186603	4437.9473684210525	4237.684210526316	4045.956937799043	3907.6315789473683	3866.004784688995	3949.401913875598	4150.014354066986	4414.014354066986
4442.851674641149	4508.239234449761	4515.315789473684	4668.602870813397	4646.387559808612	4486.004784688996	4271.354066985646	4207.0	3926.555023923445	3705.8516746411483	3569.6172248803828	3470.842105263158	3422.5406698564593	3422.311004784689	3418.3014354066986	3423.8947368421054	3459.488038277512	3525.8325358851675	3488.133971291866	3402.4258373205744	3341.9617224880385	3359.684210526316	3451.0478468899523	3574.186602870813	3716.062200956938	3893.5502392344497	3863.4593301435407	4334.966507177033	5659.0526315789475	8239.727272727272	11445.655502392345	13164.440191387559	14916.22009569378	14760.971291866028	12822.086124401914	9623.942583732058	6173.7655502392345	4860.057416267942	3834.200956937799	2870.995215311005	2840.7607655502393	3097.9665071770337	3390.8373205741627	3684.224880382775	3961.406698564593	4134.2488038277515	4301.555023923445	4502.913875598086	4570.311004784689	4490.9617224880385
4053.444976076555	4103.301435406698	4231.866028708134	4362.693779904306	4350.736842105263	4400.1291866028705	4401.602870813397	4380.028708133971	4361.086124401914	4345.612440191388	4307.200956937799	4222.373205741626	4096.33014354067	3951.444976076555	3801.866028708134	3652.846889952153	3519.4545454545455	3427.4306220095696	3390.133971291866	3396.885167464115	3582.6076555023924	3811.799043062201	4104.540669856459	4125.334928229665	4140.282296650717	4127.1435406698565	4311.8421052631575	4240.99043062201	4069.22009569378	3828.5885167464116	3693.354066985646	3569.1387559808613	3495.311004784689	3492.4306220095696	3548.5215311004786	3639.1244019138758	3752.913875598086	3886.3684210526317	4019.995215311005	4157.090909090909	4203.0382775119615	4187.502392344498	4154.200956937799	4085.095693779904	3962.043062200957	3869.397129186603	3764.995215311005	3798.4306220095696	3980.7224880382773	4137.88995215311
4382.937799043062	4647.062200956938	4503.813397129186	4840.047846889952	4944.301435406698	4957.736842105263	5084.813397129186	5246.894736842105	5319.985645933014	5093.846889952153	5168.0526315789475	5092.411483253589	4775.488038277512	4568.387559808612	4306.56937799043	4136.933014354067	4185.114832535885	4403.354066985646	4720.77033492823	5041.861244019139	5298.727272727273	5093.421052631579	5103.200956937799	5028.267942583732	4891.899521531101	4724.808612440192	4555.722488038277	4683.755980861244	4624.574162679426	4562.086124401914	4472.11004784689	4335.8708133971295	4161.133971291866	4143.535885167464	3953.7272727272725	3815.377990430622	3722.023923444976	3652.4784688995214	3594.5502392344497	3551.3684210526317	3534.5167464114834	3553.1196172248806	3606.023923444976	3604.4784688995214	3680.244019138756	3755.971291866029	3831.822966507177	3913.22009569378	4002.4210526315787	4090.6555023923447
4143.832535885167	4087.6315789473683	3999.22009569378	3897.1722488038276	3858.9282296650717	3886.8947368421054	4053.397129186603	4244.650717703349	4256.344497607655	4209.511961722488	3972.3684210526317	3876.4497607655503	3822.244019138756	3847.7703349282297	3962.645933014354	4103.598086124402	4242.282296650717	4388.827751196172	4498.014354066986	4572.846889952153	4610.55980861244	4608.636363636364	4581.511961722488	4559.617224880383	4472.296650717703	4298.1291866028705	4285.272727272727	4231.837320574163	4146.602870813397	4053.9282296650717	3974.224880382775	3910.5502392344497	3855.3923444976076	3804.55980861244	3758.3301435406697	3714.7607655502393	3672.2057416267944	3636.5167464114834	3616.6985645933014	3614.2105263157896	3622.3301435406697	3616.2057416267944	3629.4784688995214	3648.6315789473683	3654.6172248803828	3665.2105263157896	3679.2583732057415	3700.7224880382773	3735.095693779904	3765.3253588516745
4104.602870813397	4196.564593301436	4289.574162679426	4382.0	4470.44019138756	4543.382775119617	4577.789473684211	4551.368421052632	4463.598086124402	4334.076555023923	4180.688995215311	4052.004784688995	3869.0813397129186	3753.0478468899523	3671.5263157894738	3622.684210526316	3603.8373205741627	3611.775119617225	3641.5167464114834	3696.4354066985647	3768.784688995215	3836.622009569378	3888.866028708134	3908.215311004785	3883.306220095694	3844.9425837320573	3851.0095693779904	3919.215311004785	4077.066985645933	4170.9473684210525	4317.885167464115	4243.617224880383	4212.602870813397	4168.253588516746	4127.885167464115	4044.497607655502	3952.004784688995	3872.626794258373	3801.44019138756	3715.2057416267944	3630.602870813397	3615.8612440191387	3700.5645933014353	3778.933014354067	3929.937799043062	4044.732057416268	4106.598086124402	4134.086124401914	4116.971291866029	4111.913875598086
3837.66028708134	3852.4593301435407	3970.66028708134	3942.6124401913876	4029.784688995215	4032.2344497607655	4035.531100478469	4071.090909090909	4074.0574162679427	4049.3253588516745	4140.622009569378	4151.894736842105	4207.526315789473	4252.177033492823	4218.88038277512	4186.684210526316	4184.32057416268	4142.516746411483	4069.224880382775	3973.937799043062	3866.755980861244	3765.6076555023924	3697.0813397129186	3682.44019138756	3723.909090909091	3806.822966507177	3911.224880382775	4119.775119617225	4243.574162679426	4496.775119617225	4593.622009569378	4757.1435406698565	4768.641148325359	4648.942583732058	4462.114832535885	4248.712918660287	4034.8612440191387	3868.248803827751	3795.2583732057415	3798.818181818182	3789.9856459330144	3754.282296650718	3697.1674641148325	3646.8277511961724	3632.77990430622	3692.7033492822966	3782.7416267942585	3937.4832535885166	4156.655502392345	4405.354066985646
3676.9186602870814	3613.1387559808613	3538.2966507177034	3536.2105263157896	3560.645933014354	3553.971291866029	3598.397129186603	3647.406698564593	3693.0095693779904	3727.7464114832537	3747.224880382775	3754.8325358851675	3762.8277511961724	3779.444976076555	3827.9808612440193	3823.5645933014353	3763.043062200957	3764.7942583732056	3831.114832535885	3972.3588516746413	4164.531100478469	4367.712918660287	4546.464114832536	4681.7655502392345	4778.071770334928	4858.808612440192	4945.712918660287	5041.2344497607655	5090.966507177033	5161.421052631579	5185.8421052631575	5138.665071770335	5013.2488038277515	4772.755980861244	4427.913875598086	4122.464114832536	4021.406698564593	4116.66985645933	4098.966507177033	4164.1291866028705	4129.181818181818	4014.0765550239234	3896.3205741626793	3939.2105263157896	4195.086124401914	4522.464114832536	4765.028708133971	4833.095693779905	4497.918660287081	4396.0
4544.2344497607655	4553.88038277512	4524.435406698564	4374.401913875598	4100.7511961722485	3841.803827751196	3734.7942583732056	3742.22009569378	3777.492822966507	3833.086124401914	3847.406698564593	3818.555023923445	3732.5837320574165	3609.5263157894738	3503.177033492823	3449.3301435406697	3450.5885167464116	3453.842105263158	3409.1913875598084	3356.0813397129186	3345.799043062201	3326.3684210526317	3378.1435406698565	3459.4306220095696	3558.8325358851675	3609.354066985646	3801.129186602871	4054.7894736842104	3930.7368421052633	3716.200956937799	3601.8277511961724	3684.2392344497607	3716.650717703349	3935.2344497607655	4096.105263157895	4169.014354066986	4297.224880382775	4237.875598086124	4311.507177033493	4116.88038277512	3934.306220095694	3993.114832535885	4005.406698564593	4176.253588516746	4348.67942583732	4440.224880382775	4471.521531100479	4406.502392344498	4191.358851674641	3973.9521531100477
4302.267942583732	4152.4162679425835	4012.028708133971	3844.5454545454545	3718.712918660287	3594.8612440191387	3549.3444976076553	3622.66028708134	3716.885167464115	3746.1052631578946	3791.813397129187	3780.468899521531	4034.4832535885166	4578.444976076555	6158.516746411483	7715.741626794258	10888.913875598086	12814.153110047846	15433.196172248803	16491.655502392343	16439.148325358852	15412.555023923445	13623.21052631579	11410.248803827752	9128.511961722488	7067.11961722488	5423.904306220095	4300.253588516746	3691.1913875598084	3503.248803827751	3480.7703349282297	3556.6076555023924	3664.0478468899523	3770.315789473684	3845.186602870813	3590.712918660287	3609.9473684210525	3647.9186602870814	3797.4162679425835	3965.755980861244	4122.832535885167	4240.473684210527	4301.8708133971295	4302.435406698564	4248.311004784689	4154.459330143541	4038.7416267942585	3914.55980861244	3791.6698564593303	3838.2057416267944
5389.942583732058	5739.942583732058	5864.650717703349	5984.114832535885	5986.966507177033	5878.1291866028705	5345.727272727273	5152.966507177033	4957.004784688996	4774.956937799043	4491.526315789473	4404.985645933014	4340.492822966507	4303.861244019139	4311.306220095694	4330.995215311004	4294.832535885167	4181.822966507177	4006.4210526315787	3808.4162679425835	3632.306220095694	3516.488038277512	3489.3636363636365	3563.4736842105262	3730.5885167464116	3960.2918660287082	4517.928229665072	4818.392344497608	5067.267942583732	5047.311004784689	4978.468899521531	4848.995215311004	4715.167464114833	4615.105263157895	4582.133971291866	4617.67942583732	4623.33014354067	4604.622009569378	4495.1578947368425	4572.066985645933	4599.56937799043	4586.684210526316	4436.167464114833	4495.2200956937795	4563.794258373206	4820.071770334928	5190.77033492823	5361.1578947368425	5681.138755980861	5721.822966507177
3519.4162679425835	3795.0143540669856	3893.349282296651	4284.703349282297	4578.693779904306	4694.287081339713	4632.200956937799	4408.698564593302	4279.875598086124	3932.181818181818	3898.9904306220096	3887.8899521531102	4047.693779904306	4211.789473684211	4323.00956937799	4348.382775119617	4282.454545454545	4136.153110047847	3930.602870813397	3593.3636363636365	3507.0813397129186	3451.645933014354	3407.6124401913876	3605.870813397129	3831.688995215311	4086.177033492823	4358.7799043062205	4558.086124401914	4682.77033492823	4895.564593301436	5231.688995215311	5549.44976076555	5758.3253588516745	5964.688995215311	6041.483253588517	5912.076555023923	5517.253588516746	5202.0382775119615	4857.411483253589	4574.636363636364	4403.636363636364	4419.9617224880385	4438.593301435407	4401.1291866028705	4294.33014354067	4281.741626794258	4235.296650717703	4119.066985645933	3923.8325358851675	3654.956937799043
5218.191387559808	4459.885167464115	4185.8708133971295	4322.822966507177	4355.186602870814	4405.272727272727	4432.55980861244	4328.976076555024	4562.100478468899	4338.526315789473	4461.186602870814	4473.617224880383	4290.33014354067	4188.2488038277515	4004.373205741627	4003.2535885167463	4042.3588516746413	4040.6985645933014	4017.4593301435407	4026.5645933014353	4007.7368421052633	3945.1483253588517	3896.8899521531102	3885.7272727272725	3918.9665071770337	3995.842105263158	4052.933014354067	4144.88995215311	4227.33014354067	4124.090909090909	4003.4114832535884	3939.693779904306	3945.502392344498	3967.77990430622	4166.043062200957	4189.454545454545	4144.808612440192	4037.186602870813	3924.8947368421054	3874.535885167464	3860.684210526316	3842.688995215311	3819.6985645933014	3986.129186602871	3898.6315789473683	3901.0143540669856	3938.8947368421054	3916.665071770335	3903.4258373205744	4002.2966507177034
2899.3301435406697	2866.0478468899523	2850.7081339712918	2858.866028708134	2803.028708133971	2865.55980861244	2947.1196172248806	3124.956937799043	3357.5789473684213	3578.693779904306	3727.306220095694	3770.66028708134	3718.593301435407	3602.9282296650717	3485.22009569378	3406.334928229665	3352.282296650718	3280.464114832536	3179.9808612440193	3047.4210526315787	2890.712918660287	2906.4545454545455	3012.593301435407	3180.6124401913876	3358.0574162679427	3508.9425837320573	3638.0143540669856	3773.2727272727275	4134.382775119617	4348.88038277512	4519.401913875598	4633.028708133971	4685.32057416268	4471.827751196172	4346.32057416268	3909.1004784688994	3475.5167464114834	3235.4114832535884	3316.497607655502	3663.5502392344497	4098.114832535885	4481.478468899521	4744.617224880383	4813.784688995215	4630.066985645933	4248.315789473684	3853.5885167464116	3599.224880382775	3502.8373205741627	3594.813397129187
3804.153110047847	3768.7368421052633	3911.665071770335	3923.1052631578946	3943.622009569378	4134.555023923445	4201.497607655502	4504.7799043062205	4733.311004784689	4804.67942583732	4789.598086124402	4794.368421052632	4705.019138755981	4596.0382775119615	4812.55980861244	5027.205741626794	4902.291866028708	4740.55980861244	4607.799043062201	4553.057416267942	4613.363636363636	4570.966507177033	4485.124401913876	4383.22966507177	4351.421052631579	4413.708133971292	4441.99043062201	4678.564593301436	4909.028708133971	4886.77033492823	4773.7655502392345	4689.258373205742	4454.33014354067	4283.607655502392	4126.8564593301435	4096.263157894737	4212.794258373206	4352.062200956938	4340.397129186603	4338.851674641149	4421.421052631579	4266.99043062201	4328.1578947368425	4403.875598086124	4273.77033492823	4374.617224880383	4485.866028708134	4594.44976076555	4677.980861244019	4693.464114832536
3629.9665071770337	3684.502392344498	3890.8277511961724	4027.593301435407	4278.43062200957	4434.741626794258	4607.11004784689	4762.344497607655	4853.88038277512	4862.894736842105	4816.239234449761	4755.200956937799	4697.263157894737	4637.923444976077	4435.023923444976	4282.650717703349	4153.966507177033	4013.66028708134	3853.971291866029	3706.181818181818	3631.129186602871	3675.062200956938	3730.1722488038276	3791.799043062201	3867.023923444976	3955.784688995215	4041.511961722488	4103.497607655502	4136.253588516746	4150.899521531101	4155.186602870814	4138.263157894737	4170.411483253589	4111.411483253589	3998.3827751196172	3882.8516746411483	3790.4784688995214	3721.842105263158	3659.157894736842	3610.492822966507	3572.373205741627	3597.2631578947367	3727.8516746411483	3894.885167464115	4027.0717703349283	4091.5263157894738	4081.244019138756	4008.086124401914	3911.593301435407	3821.4832535885166
3624.4784688995214	3722.1387559808613	3797.66028708134	4038.8373205741627	4218.8708133971295	4360.8708133971295	4439.511961722488	4515.162679425837	4847.980861244019	5224.9617224880385	5411.339712918661	5328.239234449761	5038.502392344498	4642.44976076555	4216.966507177033	3838.712918660287	3589.090909090909	3500.9856459330144	3476.6698564593303	3541.9904306220096	3663.153110047847	3735.004784688995	3833.7033492822966	4116.22966507177	4524.057416267942	4806.1291866028705	5107.311004784689	5232.258373205742	5048.2344497607655	4920.736842105263	4690.976076555024	4454.133971291866	4293.5837320574165	4208.617224880383	4155.062200956938	4195.444976076555	4230.851674641149	4194.043062200957	4120.822966507177	3957.153110047847	3685.215311004785	3678.9425837320573	3459.086124401914	3538.956937799043	3553.803827751196	3883.751196172249	4360.1291866028705	4982.210526315789	6532.406698564593	8748.612440191388
3969.593301435407	4226.177033492823	4538.224880382775	4811.660287081339	4928.2488038277515	4831.55980861244	4513.626794258374	4253.909090909091	4113.224880382775	4090.1626794258373	4206.846889952153	4277.464114832536	4337.0	4371.315789473684	4364.88995215311	4309.334928229665	4212.133971291866	4089.186602870813	3956.6746411483255	3862.732057416268	3771.799043062201	3710.4162679425835	3670.7942583732056	3644.6076555023924	3617.6746411483255	3572.0191387559807	3500.1100478468898	3399.8086124401916	3326.7272727272725	3286.464114832536	3280.028708133971	3301.8755980861242	3342.114832535885	3384.492822966507	3413.3588516746413	3565.0382775119615	3562.7368421052633	3651.401913875598	3590.8086124401916	3583.2775119617227	3557.712918660287	3535.866028708134	3538.244019138756	3578.55980861244	3669.2535885167463	3831.0191387559807	3842.803827751196	4053.8373205741627	4333.88038277512	4349.684210526316
4786.200956937799	4650.105263157895	4472.311004784689	4077.535885167464	3927.9473684210525	4165.77033492823	4631.22966507177	5221.224880382775	5821.196172248804	6347.99043062201	6634.488038277512	6711.344497607655	6540.401913875598	5941.755980861244	5593.966507177033	5224.334928229665	5222.875598086124	5165.545454545455	5033.028708133971	5106.296650717703	5160.937799043062	5187.258373205742	5019.660287081339	4837.043062200957	4726.732057416268	4842.760765550239	4939.540669856459	5011.306220095694	5035.00956937799	5145.315789473684	5179.641148325359	5166.311004784689	5146.387559808612	5191.545454545455	4974.267942583732	4576.684210526316	4555.095693779905	4632.885167464115	4367.306220095694	4618.200956937799	4486.578947368421	4724.894736842105	4645.698564593302	4674.215311004785	4852.708133971292	4913.043062200957	5056.741626794258	5196.875598086124	5402.0	5709.827751196172
4186.602870813397	4386.851674641149	4553.8564593301435	4693.019138755981	4665.8564593301435	4402.186602870814	4346.1578947368425	4295.578947368421	4209.545454545455	4332.918660287081	4518.1291866028705	4746.454545454545	4976.88995215311	5156.334928229665	5243.32057416268	5007.88995215311	4924.090909090909	4748.311004784689	4716.258373205742	4719.813397129186	4718.3253588516745	4680.277511961723	4599.392344497608	4485.598086124402	4307.421052631579	4191.66985645933	4066.507177033493	3939.2105263157896	3938.535885167464	3858.971291866029	3799.0478468899523	3797.593301435407	3914.2057416267944	4179.794258373206	4743.0	5346.387559808612	5656.822966507177	5824.56937799043	5758.1291866028705	5542.502392344498	5240.334928229665	4829.497607655502	4471.645933014354	4243.722488038277	4194.406698564593	4113.397129186603	3993.9808612440193	3927.1913875598084	3884.1244019138758	4156.244019138756
13498.531100478469	13625.028708133972	13676.818181818182	13789.88995215311	13792.602870813396	13768.31100478469	13710.88038277512	13619.564593301435	13524.387559808612	13423.679425837321	13370.56937799043	13375.392344497608	13381.679425837321	13386.712918660287	13382.588516746411	13367.004784688996	13430.722488038278	13474.842105263158	13466.31100478469	13392.162679425837	13341.80861244019	13305.148325358852	13264.21052631579	13237.014354066985	13210.937799043062	13268.043062200957	13391.913875598086	13470.88995215311	13550.45933014354	13650.13875598086	13701.09090909091	13702.54066985646	13607.13875598086	13471.440191387559	13488.813397129186	13425.708133971291	13445.464114832535	13410.334928229666	13412.985645933015	13445.80861244019	13483.377990430621	13500.866028708135	13485.875598086124	13365.334928229666	13335.105263157895	13320.78947368421	13320.976076555024	13331.64114832536	13380.526315789473	13494.435406698565
13289.0	13214.66985645933	13205.507177033493	13225.799043062201	13248.813397129186	13267.598086124402	13255.928229665073	13239.846889952154	13254.0	13317.086124401914	13405.22009569378	13419.44976076555	13433.11961722488	13440.976076555024	13440.186602870814	13433.349282296651	13402.282296650717	13375.76076555024	13387.444976076555	13420.071770334927	13441.444976076555	13458.004784688996	13476.76076555024	13475.784688995216	13495.799043062201	13526.004784688996	13566.521531100478	13657.559808612441	13807.942583732058	14031.488038277512	14322.234449760766	14651.516746411484	14975.593301435407	15245.727272727272	15415.54066985646	15449.349282296651	15332.095693779904	15078.033492822966	14731.454545454546	14354.765550239234	14008.19138755981	13733.746411483253	13549.454545454546	13449.200956937799	13407.68899521531	13393.77033492823	13385.22009569378	13373.693779904306	13360.076555023923	13347.473684210527
13344.78947368421	13341.263157894737	13337.177033492822	13334.971291866028	13334.373205741627	13330.186602870814	13341.751196172248	13373.918660287081	13419.095693779904	13492.114832535884	13542.942583732058	13582.377990430621	13602.574162679426	13601.11004784689	13580.708133971291	13575.98086124402	13576.478468899522	13593.066985645934	13600.631578947368	13604.114832535884	13581.937799043062	13548.68899521531	13569.057416267942	13592.363636363636	13613.77990430622	13628.081339712919	13629.78947368421	13615.947368421053	13585.66985645933	13538.593301435407	13478.416267942584	13481.177033492822	13417.846889952154	13344.712918660287	13269.68899521531	13256.698564593302	13474.377990430621	14011.411483253589	14688.124401913876	15206.114832535884	15389.665071770334	15605.765550239234	15375.588516746411	14626.918660287081	14396.799043062201	14119.531100478469	13871.363636363636	13709.406698564593	13637.004784688996	13611.349282296651
13609.363636363636	13991.98086124402	14438.086124401914	14870.923444976077	15212.98086124402	15408.602870813396	15429.057416267942	15265.98086124402	14937.129186602871	14502.301435406698	14055.44976076555	13684.248803827752	13432.842105263158	13299.028708133972	13254.009569377991	13260.062200956938	13227.397129186604	13238.88038277512	13260.990430622009	13301.8995215311	13359.822966507178	13423.473684210527	13481.129186602871	13525.291866028709	13552.071770334927	13563.693779904306	13570.583732057416	13587.971291866028	13633.306220095694	13724.928229665073	13868.842105263158	14041.985645933015	14199.727272727272	14306.301435406698	14358.435406698565	14347.555023923445	14279.153110047846	14182.11961722488	14074.306220095694	13976.263157894737	13931.545454545454	13972.990430622009	13991.13875598086	13986.45933014354	13935.827751196171	13744.913875598086	13685.22966507177	13684.933014354066	13614.22009569378	13745.377990430621
13352.224880382775	13352.717703349283	13339.043062200957	13315.488038277512	13330.947368421053	13307.679425837321	13305.416267942584	13330.473684210527	13365.148325358852	13440.468899521531	13500.76076555024	13568.09090909091	13616.401913875598	13637.454545454546	13629.732057416268	13595.325358851675	13595.923444976077	13517.990430622009	13435.382775119617	13371.397129186604	13309.54066985646	13275.244019138756	13282.799043062201	13387.593301435407	13660.033492822966	13856.023923444976	14065.497607655503	14235.851674641148	14319.483253588516	14290.727272727272	14152.004784688996	13934.354066985647	13910.88038277512	13625.105263157895	13482.35885167464	13343.918660287081	13207.88995215311	13144.306220095694	13149.01913875598	13218.88038277512	13339.071770334927	13455.291866028709	13558.961722488039	13628.11004784689	13613.435406698565	13552.913875598086	13526.478468899522	13473.263157894737	13395.971291866028	13344.148325358852
13757.8995215311	13774.062200956938	13843.698564593302	13861.377990430621	13827.574162679426	13783.464114832535	13769.956937799043	13709.416267942584	13717.956937799043	13708.976076555024	13697.846889952154	13699.947368421053	13709.521531100478	13710.19138755981	13692.851674641148	13659.244019138756	13615.334928229666	13565.679425837321	13514.722488038278	13472.153110047846	13525.751196172248	13507.196172248803	13517.842105263158	13552.559808612441	13609.612440191388	13681.827751196171	13728.01913875598	13761.062200956938	13749.837320574163	13702.574162679426	13639.023923444976	13574.1004784689	13511.76076555024	13454.263157894737	13413.66028708134	13407.401913875598	13473.856459330143	13531.86124401914	13591.755980861244	13636.741626794259	13663.755980861244	13672.401913875598	13660.736842105263	13668.325358851675	13704.822966507178	13778.124401913876	13897.516746411484	13988.162679425837	14039.990430622009	14000.574162679426
13585.215311004784	13605.995215311004	13595.66985645933	13559.535885167465	13512.98086124402	13473.66985645933	13453.35885167464	13465.1004784689	13479.483253588516	13505.162679425837	13558.712918660287	13586.497607655503	13596.076555023923	13590.98086124402	13589.904306220096	13594.813397129186	13585.502392344497	13562.454545454546	13530.215311004784	13491.578947368422	13454.684210526315	13434.301435406698	13427.507177033493	13406.244019138756	13384.354066985647	13313.913875598086	13235.712918660287	13181.11004784689	13160.55023923445	13167.516746411484	13194.502392344497	13233.406698564593	13273.645933014353	13309.492822966507	13346.301435406698	13391.186602870814	13479.416267942584	13543.129186602871	13579.947368421053	13586.038277511961	13616.057416267942	13546.751196172248	13509.468899521531	13640.918660287081	14041.511961722488	14653.35885167464	15232.923444976077	15530.248803827752	15456.617224880383	15038.736842105263
13194.301435406698	13224.157894736842	13248.818181818182	13240.684210526315	13231.440191387559	13215.105263157895	13197.397129186604	13178.19138755981	13203.717703349283	13286.071770334927	13359.626794258373	13434.272727272728	13498.971291866028	13575.425837320574	13535.832535885167	13587.215311004784	13525.473684210527	13407.818181818182	13334.612440191388	13340.64114832536	13334.248803827752	13403.086124401914	13360.928229665073	13373.626794258373	13391.612440191388	13397.746411483253	13359.45933014354	13292.545454545454	13271.622009569379	13274.947368421053	13324.545454545454	13374.856459330143	13406.98086124402	13415.531100478469	13389.004784688996	13439.076555023923	13498.421052631578	13561.559808612441	13583.885167464116	13670.043062200957	13743.287081339713	13790.866028708135	13787.435406698565	13728.985645933015	13674.45933014354	13539.56937799043	13476.440191387559	13381.942583732058	13390.344497607655	13404.818181818182
13332.607655502392	13356.306220095694	13345.698564593302	13335.258373205741	13310.488038277512	13294.593301435407	13293.406698564593	13303.933014354066	13372.502392344497	13374.937799043062	13361.071770334927	13332.234449760766	13293.45933014354	13253.502392344497	13266.43062200957	13335.765550239234	13454.076555023923	13580.995215311004	13693.224880382775	13782.78947368421	13833.985645933015	13850.526315789473	13856.942583732058	13840.45933014354	13775.98086124402	13685.464114832535	13595.717703349283	13545.56937799043	13510.253588516747	13508.918660287081	13533.507177033493	13556.354066985647	13639.90909090909	13619.258373205741	13652.602870813396	13682.11004784689	13699.186602870814	13764.081339712919	13811.66028708134	13842.617224880383	13867.167464114833	13865.947368421053	13884.334928229666	13783.301435406698	13641.057416267942	13495.157894736842	13479.200956937799	13341.703349282297	13354.13875598086	13258.215311004784
13277.196172248803	13294.913875598086	13311.224880382775	13335.497607655503	13364.143540669857	13407.397129186604	13445.186602870814	13490.928229665073	13535.818181818182	13571.799043062201	13587.904306220096	13580.593301435407	13553.33014354067	13641.277511961722	13635.64114832536	13580.77033492823	13607.062200956938	13585.315789473685	13546.746411483253	13524.095693779904	13517.105263157895	13501.68899521531	13469.277511961722	13481.392344497608	13456.33971291866	13429.200956937799	13396.287081339713	13362.033492822966	13332.004784688996	13327.54066985646	13338.885167464116	13345.803827751197	13355.200956937799	13355.464114832535	13402.66028708134	13488.397129186604	13572.8995215311	13601.488038277512	13621.0	13588.732057416268	13532.755980861244	13468.11961722488	13390.33971291866	13312.942583732058	13251.583732057416	13243.177033492822	13280.851674641148	13283.392344497608	13280.650717703349	13276.77033492823
5580.722488038277	5740.511961722488	5996.0	6292.861244019139	6812.311004784689	7114.622009569378	7292.406698564593	7369.894736842105	7567.698564593302	7436.282296650717	7164.421052631579	6928.22966507177	6715.966507177033	6539.0382775119615	6685.861244019139	6711.650717703349	6051.224880382775	6088.0526315789475	5996.44976076555	5847.421052631579	5743.138755980861	5742.282296650717	5836.665071770335	5995.0526315789475	6169.392344497608	6202.971291866029	6234.507177033493	6191.985645933014	7116.354066985646	6972.607655502392	6723.851674641149	6530.6746411483255	6313.837320574163	6115.564593301436	5949.028708133971	5832.808612440192	5776.1578947368425	5779.693779904306	5796.205741626794	5960.22966507177	6038.885167464115	6169.062200956938	6382.99043062201	6654.641148325359	6910.215311004785	7096.588516746411	7340.368421052632	7294.057416267942	7017.033492822967	6590.425837320574
4643.818181818182	4444.803827751196	4295.311004784689	4477.794258373206	4803.349282296651	5054.688995215311	5159.387559808612	5272.253588516746	5641.55023923445	5977.942583732058	6628.043062200957	6808.588516746411	6868.334928229665	7042.272727272727	6854.00956937799	6283.813397129186	5386.210526315789	4547.464114832536	4328.377990430622	4310.665071770335	4135.799043062201	4384.688995215311	4697.966507177033	4907.526315789473	5506.124401913876	6434.483253588517	7283.703349282297	7974.602870813397	8319.033492822966	8569.066985645934	8346.033492822966	8039.540669856459	6998.641148325359	6367.617224880383	5514.885167464115	5121.88995215311	4782.688995215311	4581.138755980861	4613.277511961723	4885.44019138756	5292.162679425837	5687.631578947368	6106.392344497608	6284.665071770335	6251.803827751196	5972.392344497608	5475.511961722488	5091.516746411483	5107.808612440192	5400.837320574163
6815.99043062201	6461.071770334928	6558.67942583732	6614.9473684210525	6617.425837320574	6582.0382775119615	6563.976076555024	6558.617224880383	6762.454545454545	7390.784688995215	8454.956937799043	9708.918660287081	10839.483253588516	11520.698564593302	11568.13875598086	11021.377990430621	10070.492822966507	8960.325358851675	8489.153110047846	7972.153110047847	7101.114832535885	6817.239234449761	6428.253588516746	6352.995215311004	6572.377990430622	6912.88995215311	7201.564593301436	7341.363636363636	7375.665071770335	7251.090909090909	7191.5837320574165	7084.138755980861	7045.736842105263	7380.665071770335	7546.200956937799	7362.655502392345	6913.373205741626	6343.100478468899	5792.636363636364	5474.22966507177	5499.066985645933	5755.3253588516745	6184.722488038277	6778.995215311004	6858.732057416268	7360.956937799043	7749.794258373206	8163.196172248804	8534.368421052632	8533.095693779904
7705.019138755981	8783.851674641148	9815.918660287081	10714.023923444976	10149.014354066985	10448.421052631578	10361.004784688996	9936.440191387559	9284.511961722488	8517.866028708135	8058.8708133971295	7683.459330143541	7357.401913875598	7576.660287081339	7580.9617224880385	7993.047846889952	7915.090909090909	7890.535885167464	7570.612440191388	7148.535885167464	6656.827751196172	6374.923444976077	6070.358851674641	6106.454545454545	6438.435406698564	6986.904306220095	7499.11004784689	8047.703349282297	8465.129186602871	8705.794258373206	8780.043062200957	8690.961722488039	8434.105263157895	8050.545454545455	7666.803827751196	7398.626794258374	7246.535885167464	7222.0382775119615	7326.803827751196	7465.822966507177	8418.23923444976	8404.813397129186	8093.444976076555	7474.602870813397	8629.64114832536	8979.45933014354	9172.66985645933	8651.234449760766	7981.411483253589	7463.301435406698
4791.684210526316	4797.899521531101	4931.693779904306	5291.866028708134	5894.861244019139	6544.545454545455	6955.296650717703	7061.028708133971	7021.464114832536	6951.832535885167	6954.832535885167	6814.263157894737	6663.612440191388	5888.8564593301435	5560.507177033493	5311.334928229665	4857.602870813397	4662.99043062201	4391.899521531101	4192.406698564593	3987.114832535885	3905.6698564593303	3588.502392344498	3294.186602870813	3284.0191387559807	3323.5406698564593	3415.311004784689	4324.966507177033	5123.8708133971295	6071.014354066986	6857.818181818182	7229.822966507177	7184.712918660287	6773.196172248804	6463.33014354067	5718.191387559808	5280.511961722488	5391.0	5854.114832535885	6539.899521531101	6531.444976076555	6481.497607655502	6377.2200956937795	6514.732057416268	6712.066985645933	7144.9617224880385	7591.736842105263	7968.081339712919	8058.210526315789	7863.980861244019
8653.33971291866	8811.703349282297	8973.856459330143	8939.248803827752	10390.535885167465	10360.435406698565	10708.425837320574	11324.392344497608	12293.133971291865	13509.588516746411	14417.593301435407	14575.23923444976	14006.387559808612	15118.545454545454	14810.35885167464	14403.43062200957	13710.052631578947	13067.851674641148	12578.765550239234	12287.11961722488	12335.684210526315	12538.444976076555	12835.11004784689	13107.124401913876	13257.55023923445	13223.55023923445	12970.784688995216	12890.435406698565	12517.818181818182	12858.578947368422	13483.54066985646	13569.956937799043	13628.650717703349	13658.244019138756	13647.904306220096	13531.54066985646	13237.827751196171	12745.33014354067	12102.253588516747	11436.832535885167	10915.598086124402	10631.334928229666	10540.038277511961	10535.578947368422	11010.186602870814	11648.64114832536	12222.904306220096	12510.167464114833	13763.598086124402	13735.133971291865
13271.928229665073	16519.665071770334	16097.956937799043	15556.200956937799	17711.894736842107	19496.72248803828	17797.41148325359	16174.531100478469	15230.296650717703	14616.933014354066	14648.56937799043	15066.464114832535	15543.22009569378	15901.837320574163	16086.952153110047	16828.105263157893	16487.68899521531	15842.44976076555	16373.167464114833	16235.081339712919	15408.564593301435	15005.952153110047	14983.301435406698	15169.593301435407	15406.01913875598	15575.421052631578	15567.966507177034	15304.564593301435	14776.593301435407	14102.626794258373	13302.35885167464	12176.775119617225	11552.665071770334	12267.866028708135	10799.334928229666	10810.435406698565	9956.253588516747	10043.870813397129	11728.698564593302	12701.071770334927	13004.263157894737	13414.913875598086	13801.497607655503	13973.894736842105	13788.516746411484	13273.622009569379	12681.885167464116	12338.148325358852	12385.344497607655	12722.244019138756
12107.559808612441	12932.334928229666	13524.425837320574	13622.129186602871	13407.588516746411	12789.66985645933	12175.545454545454	11888.956937799043	11626.617224880383	11332.296650717703	10974.143540669857	10602.636363636364	10301.626794258373	10208.813397129186	10420.296650717703	10902.047846889953	11541.488038277512	12805.416267942584	13449.885167464116	13858.545454545454	13965.650717703349	14041.511961722488	13537.004784688996	12837.727272727272	11972.186602870814	11439.574162679426	11098.205741626794	10852.177033492822	10125.822966507178	9977.679425837321	9953.894736842105	10071.851674641148	10304.933014354066	10583.468899521531	10995.373205741627	11086.497607655503	11160.038277511961	11144.258373205741	11095.296650717703	11022.397129186604	10936.181818181818	10878.435406698565	10880.425837320574	10911.717703349283	10897.43062200957	10799.09090909091	10666.784688995216	10584.31100478469	10577.842105263158	10629.478468899522
15322.052631578947	17644.114832535884	17211.63157894737	16100.511961722488	14740.77990430622	15385.612440191388	15921.732057416268	16349.325358851675	16639.62200956938	16755.215311004784	16636.913875598086	16235.832535885167	15558.258373205741	14639.382775119617	13512.956937799043	11806.746411483253	10614.31100478469	9628.8995215311	8711.009569377991	8372.741626794259	8170.459330143541	8042.545454545455	8667.004784688996	8794.741626794259	9555.531100478469	9843.1004784689	10099.698564593302	10664.411483253589	10781.004784688996	11109.473684210527	11086.602870813396	11443.21052631579	11195.397129186604	11616.406698564593	12085.803827751197	12083.095693779904	11984.80861244019	12400.004784688996	11991.578947368422	11723.349282296651	11108.267942583732	10352.186602870814	9610.961722488039	8842.995215311004	8130.784688995215	7733.043062200957	7784.148325358851	8464.80861244019	9570.531100478469	10625.818181818182
8962.803827751197	9663.081339712919	10257.076555023923	10892.732057416268	11551.942583732058	11913.272727272728	11891.693779904306	11795.866028708135	12282.349282296651	12525.143540669857	12691.90909090909	13968.559808612441	15058.66028708134	15489.492822966507	15671.535885167465	15353.454545454546	16925.995215311006	16215.708133971291	15531.55023923445	14423.114832535884	13286.602870813396	12229.746411483253	11389.923444976077	10863.526315789473	10645.497607655503	11436.01913875598	11681.052631578947	12398.732057416268	12760.755980861244	14102.827751196171	14919.497607655503	14151.90909090909	13413.66028708134	12032.593301435407	10721.492822966507	9994.306220095694	9968.23923444976	10037.11961722488	10530.507177033493	11371.995215311004	12378.684210526315	13325.172248803829	13982.09090909091	13639.301435406698	13606.837320574163	13688.095693779904	13423.545454545454	13376.009569377991	13237.937799043062	13147.114832535884
6349.899521531101	7807.387559808612	9500.33971291866	10423.186602870814	11764.990430622009	12096.928229665073	11379.54066985646	9610.368421052632	9159.77990430622	8718.31100478469	8278.129186602871	7891.296650717703	7619.047846889952	7415.7511961722485	7160.081339712919	6825.55023923445	6545.985645933014	6505.138755980861	7323.885167464115	9087.837320574163	11671.837320574163	14221.377990430621	15598.966507177034	15292.86124401914	13456.971291866028	11053.004784688996	9282.31100478469	8859.937799043062	8854.933014354066	9024.315789473685	9253.8995215311	9512.172248803829	10064.803827751197	10128.90909090909	10060.306220095694	9987.076555023923	10040.483253588516	10384.521531100478	10423.842105263158	9451.732057416268	8575.942583732058	7799.617224880383	7122.985645933014	6335.014354066986	6522.799043062201	6922.9617224880385	8219.31100478469	9418.287081339713	10100.133971291865	10756.21052631579
8764.904306220096	8451.315789473685	8083.263157894737	7523.875598086124	7042.942583732058	6747.043062200957	6753.746411483254	6867.339712918661	6888.822966507177	6739.306220095694	6511.67942583732	6355.0526315789475	6335.1291866028705	6466.937799043062	6835.090909090909	7323.478468899521	7937.497607655502	8522.928229665073	8873.837320574163	9136.033492822966	9316.23923444976	9539.894736842105	10148.827751196171	10354.325358851675	10345.397129186604	10131.727272727272	9840.368421052632	10304.277511961722	10793.095693779904	10642.492822966507	10227.928229665073	9613.78947368421	8885.320574162679	8889.507177033493	8105.0	8132.2344497607655	7720.803827751196	7666.818181818182	8011.827751196172	9738.66985645933	11565.521531100478	13075.822966507178	13779.21052631579	14234.315789473685	14032.64114832536	13439.028708133972	12689.842105263158	11901.397129186604	11144.421052631578	10454.306220095694
7283.301435406698	8279.22966507177	8839.803827751197	9238.655502392345	9428.918660287081	9442.224880382775	9326.645933014353	9113.014354066985	8820.205741626794	9390.105263157895	8785.425837320574	8252.133971291865	8305.502392344497	8422.703349282297	8548.66028708134	8746.45933014354	9049.88038277512	9485.942583732058	9460.377990430621	9134.665071770334	8636.511961722488	7900.531100478469	6944.311004784689	6132.167464114833	6041.11004784689	5845.995215311004	5762.822966507177	5748.191387559808	5721.368421052632	5732.492822966507	5828.7511961722485	5990.574162679426	6287.923444976077	6747.818181818182	7405.301435406698	8209.837320574163	9022.54066985646	9719.832535885167	10281.832535885167	11286.803827751197	11932.703349282297	12406.133971291865	12575.23923444976	12382.956937799043	12361.306220095694	11740.818181818182	10824.373205741627	9865.0	8835.22966507177	7886.306220095694
7509.387559808612	8213.19138755981	8763.66028708134	9139.291866028709	9273.066985645934	9053.693779904306	8836.478468899522	8969.13875598086	9307.583732057416	9483.832535885167	9513.832535885167	9408.88995215311	9252.746411483253	8625.11004784689	8423.56937799043	8467.674641148325	8204.521531100478	8879.693779904306	9662.267942583732	10036.038277511961	10724.564593301435	10161.511961722488	10233.397129186604	10035.583732057416	9366.56937799043	8922.68899521531	8425.416267942584	7993.942583732058	7734.272727272727	7633.837320574163	7597.411483253589	7561.358851674641	6981.688995215311	6885.511961722488	6770.287081339713	6663.033492822967	6595.100478468899	6551.708133971292	6997.382775119617	7705.545454545455	8806.564593301435	9730.913875598086	10286.674641148325	10227.177033492822	9675.765550239234	9608.301435406698	8801.22966507177	8557.66028708134	7785.191387559808	7401.062200956938
12063.913875598086	12960.244019138756	13360.990430622009	13257.799043062201	12705.344497607655	11790.746411483253	10649.77990430622	10110.607655502392	9090.129186602871	8398.86124401914	8265.086124401914	8342.511961722488	8450.11004784689	8591.894736842105	8690.741626794259	9451.1004784689	10007.435406698565	10154.875598086124	9872.172248803829	9435.904306220096	8901.076555023923	8341.004784688996	7718.698564593302	7333.976076555024	7292.77033492823	7578.727272727273	8053.315789473684	8649.555023923445	8805.645933014353	8943.081339712919	9429.746411483253	9495.655502392345	9569.444976076555	9606.172248803829	9513.11961722488	9251.196172248803	8761.416267942584	8554.291866028709	8481.421052631578	8313.263157894737	8177.492822966507	8279.765550239234	8890.794258373206	9903.827751196171	10812.976076555024	11223.827751196171	11087.765550239234	10883.956937799043	10468.846889952154	9732.066985645934
8798.086124401914	9051.33014354067	10004.66985645933	10298.842105263158	10460.775119617225	10444.234449760766	10241.511961722488	10212.483253588516	9546.655502392345	8535.181818181818	7050.32057416268	5899.55980861244	4971.421052631579	4513.028708133971	4283.200956937799	4259.736842105263	4365.22966507177	4467.846889952153	4643.081339712919	4958.588516746411	5359.0382775119615	5729.11961722488	5948.33014354067	6350.7799043062205	6945.411483253589	7653.057416267942	8350.454545454546	8980.344497607655	9537.77033492823	9947.401913875598	10020.157894736842	9896.411483253589	9552.411483253589	8549.071770334927	7425.574162679426	7962.368421052632	8204.406698564593	7907.382775119617	7737.444976076555	7796.607655502392	8064.114832535885	8287.77990430622	8515.397129186604	8612.98086124402	8695.009569377991	8556.33971291866	8797.047846889953	9050.277511961722	9172.937799043062	9068.636363636364
9401.813397129186	9901.583732057416	9690.741626794259	9233.066985645934	8567.153110047846	7763.808612440192	7068.354066985646	6568.2344497607655	5994.11961722488	5669.478468899521	5283.186602870814	5056.459330143541	5006.502392344498	5216.153110047847	5687.545454545455	6348.095693779905	7056.047846889952	7672.224880382775	8111.397129186603	8326.09090909091	8284.732057416268	7990.698564593302	7977.545454545455	7462.421052631579	6759.909090909091	6459.7799043062205	6001.535885167464	5813.334928229665	5955.631578947368	6389.387559808612	6981.1435406698565	7567.019138755981	8031.813397129186	8335.282296650717	8472.976076555024	8429.574162679426	8197.574162679426	7858.086124401914	7607.162679425837	7633.55980861244	7951.631578947368	8390.559808612441	9265.803827751197	9537.421052631578	9624.325358851675	9501.990430622009	9160.004784688996	9084.559808612441	8720.827751196171	8353.784688995216
10914.425837320574	11453.344497607655	11494.344497607655	11038.421052631578	11590.157894736842	12041.86124401914	11684.033492822966	11859.014354066985	11945.574162679426	11976.406698564593	11788.081339712919	11431.86124401914	10965.320574162679	10427.856459330143	9815.373205741627	8363.253588516747	7343.014354066986	7141.44019138756	6857.784688995215	7025.717703349283	7462.698564593302	7486.186602870814	7465.636363636364	8013.88038277512	8071.334928229665	8059.177033492823	7929.985645933014	7705.933014354067	7489.995215311004	7446.459330143541	7701.167464114833	8226.655502392345	9579.13875598086	11029.698564593302	11955.622009569379	12443.636363636364	12359.832535885167	11640.377990430621	10887.282296650717	10088.77033492823	9598.617224880383	9577.813397129186	10173.234449760766	10960.440191387559	11693.933014354066	12222.56937799043	12949.894736842105	13230.837320574163	12651.622009569379	11334.162679425837
8354.842105263158	10276.765550239234	10600.344497607655	10738.54066985646	10359.124401913876	9916.488038277512	9502.411483253589	9325.894736842105	9670.014354066985	10591.703349282297	11693.813397129186	12775.267942583732	13637.325358851675	14131.77990430622	14163.177033492822	13698.200956937799	12766.301435406698	11479.626794258373	10077.655502392345	8876.483253588516	8092.11961722488	7729.7511961722485	7659.521531100479	7745.736842105263	7896.846889952153	8068.622009569378	8261.86124401914	8496.129186602871	8781.478468899522	9121.985645933015	9518.684210526315	9943.01913875598	10307.21052631579	10467.11961722488	10281.636363636364	9718.961722488039	8916.444976076555	8108.368421052632	7487.177033492823	7131.181818181818	7015.43062200957	7680.028708133971	7108.660287081339	6694.153110047847	7023.425837320574	7509.153110047847	8077.0526315789475	8571.837320574163	8890.913875598086	9104.468899521531
10337.315789473685	10035.43062200957	11712.80861244019	12317.45933014354	13526.21052631579	13192.875598086124	12482.870813397129	12630.86124401914	11950.631578947368	11308.602870813396	10673.88038277512	10293.076555023923	9833.995215311004	9760.133971291865	9827.444976076555	9952.583732057416	9965.435406698565	9912.387559808612	9922.301435406698	10995.679425837321	11219.363636363636	11246.167464114833	11139.363636363636	11043.13875598086	10798.057416267942	10333.11961722488	9665.516746411484	8558.186602870814	7887.775119617225	7500.593301435407	7029.99043062201	7094.9617224880385	7218.086124401914	7299.803827751196	7289.3253588516745	7276.11961722488	7250.44976076555	7128.813397129186	7032.43062200957	7192.382775119617	7775.090909090909	8761.665071770334	9997.258373205741	11311.263157894737	12559.732057416268	13589.043062200957	14233.937799043062	14393.511961722488	14103.708133971291	13519.8995215311
11057.842105263158	11532.215311004784	11246.693779904306	11735.334928229666	12097.578947368422	11748.172248803829	11812.33014354067	11471.995215311004	10761.636363636364	9741.755980861244	9279.56937799043	9713.636363636364	10573.645933014353	11311.382775119617	12441.818181818182	13122.8995215311	13262.095693779904	12783.416267942584	11984.76076555024	11454.545454545454	10951.277511961722	10848.598086124402	10989.473684210527	11284.028708133972	11672.296650717703	12118.473684210527	12522.301435406698	12808.64114832536	12876.703349282297	12739.612440191388	12008.167464114833	11912.822966507178	13339.205741626794	13807.033492822966	14261.234449760766	15717.129186602871	15912.0	16399.82775119617	16433.196172248805	16242.282296650717	15813.913875598086	15265.167464114833	14561.684210526315	14515.784688995216	14569.167464114833	14676.076555023923	14740.66028708134	14556.047846889953	13989.985645933015	12920.971291866028
14277.392344497608	15750.636363636364	16254.397129186604	16356.933014354066	15054.822966507178	13737.90909090909	12649.856459330143	11905.325358851675	12665.33014354067	12654.377990430621	13203.674641148325	14162.057416267942	16099.253588516747	17148.2009569378	18368.244019138758	16851.258373205743	18749.224880382775	16836.54066985646	16537.92822966507	16942.583732057417	17365.72248803828	17620.952153110047	18341.746411483255	18445.75119617225	18864.693779904308	20200.741626794257	21934.00956937799	23016.51196172249	22803.21052631579	22232.196172248805	20775.32057416268	18766.846889952154	16509.92822966507	14346.866028708135	12274.799043062201	11303.043062200957	11027.80861244019	11085.13875598086	11654.129186602871	12147.545454545454	12558.473684210527	13332.397129186604	14089.162679425837	14274.918660287081	13707.425837320574	12839.392344497608	12497.397129186604	13172.990430622009	14668.526315789473	16434.334928229666
12164.057416267942	12415.990430622009	12210.76076555024	12570.248803827752	12224.13875598086	12001.114832535884	12064.813397129186	12371.363636363636	12739.153110047846	13010.033492822966	13108.856459330143	13017.961722488039	12763.148325358852	12387.44976076555	11892.78947368421	11160.813397129186	10888.397129186604	12131.282296650717	15240.952153110047	17022.28229665072	20746.244019138758	21840.96172248804	22304.574162679426	23564.358851674642	22725.894736842107	20014.755980861242	18330.11004784689	16779.626794258373	15528.545454545454	14464.555023923445	13044.01913875598	12220.775119617225	11416.392344497608	10810.267942583732	10480.66985645933	10302.224880382775	10061.411483253589	10759.8995215311	11288.866028708135	11733.937799043062	11514.076555023923	11196.038277511961	10964.177033492822	11897.296650717703	12811.842105263158	13595.45933014354	14423.43062200957	15280.043062200957	16108.617224880383	16732.55023923445
9862.66028708134	10346.727272727272	11508.526315789473	13359.827751196171	15347.291866028709	16497.755980861242	16432.83253588517	15606.531100478469	14901.799043062201	14303.478468899522	14355.483253588516	14740.526315789473	15056.215311004784	16055.531100478469	16397.58851674641	16176.535885167465	15676.172248803829	15032.13875598086	14690.301435406698	13281.267942583732	12600.277511961722	12225.698564593302	12305.794258373206	12851.33971291866	13574.244019138756	13915.21052631579	13691.98086124402	12806.435406698565	11728.033492822966	10703.01913875598	10276.181818181818	10379.626794258373	10765.88995215311	10860.990430622009	11387.047846889953	11027.794258373206	10185.535885167465	9383.397129186604	8119.435406698564	7366.239234449761	6932.454545454545	6907.803827751196	7002.55980861244	7229.875598086124	7538.507177033493	8458.784688995216	9599.526315789473	10434.535885167465	10861.985645933015	11076.918660287081
13488.799043062201	14144.535885167465	14557.602870813396	14601.157894736842	13995.937799043062	11759.521531100478	10852.095693779904	10350.928229665073	10500.985645933015	10851.315789473685	10844.224880382775	10795.555023923445	10684.196172248803	10443.674641148325	9992.885167464116	9547.023923444976	9281.947368421053	9079.11004784689	8822.937799043062	8588.526315789473	8492.598086124402	8673.583732057416	9631.507177033493	10557.942583732058	11224.521531100478	11670.105263157895	11812.224880382775	11579.602870813396	10933.866028708135	9954.382775119617	8850.703349282297	7886.540669856459	7406.133971291866	7401.019138755981	7950.507177033493	8976.803827751197	10291.325358851675	11632.406698564593	12781.382775119617	13657.851674641148	14283.157894736842	14687.933014354066	14885.732057416268	14902.617224880383	14812.76076555024	14743.516746411484	14789.961722488039	14895.296650717703	14890.334928229666	14686.071770334927
9351.842105263158	9250.354066985647	9343.043062200957	9571.454545454546	9852.990430622009	9888.397129186604	9771.406698564593	9496.933014354066	9125.028708133972	9111.301435406698	8750.502392344497	8786.650717703349	8486.8995215311	8665.21052631579	8872.406698564593	8612.172248803829	9572.574162679426	10026.440191387559	10608.076555023923	12435.435406698565	13009.497607655503	13486.129186602871	13767.143540669857	14668.416267942584	14497.708133971291	13897.076555023923	12992.320574162679	12899.64114832536	12665.698564593302	12246.617224880383	11623.612440191388	11034.784688995216	10471.77033492823	9984.870813397129	9109.406698564593	8241.320574162679	7818.904306220095	7882.253588516746	7829.507177033493	7852.435406698564	8135.215311004785	8132.2488038277515	8134.368421052632	8481.129186602871	9233.468899521531	10102.679425837321	10802.148325358852	11174.095693779904	11162.54066985646	10836.497607655503
9652.55023923445	9731.832535885167	9956.636363636364	10830.023923444976	11208.598086124402	11677.492822966507	12285.454545454546	13103.114832535884	14073.09090909091	14987.253588516747	15655.301435406698	16038.21052631579	16178.306220095694	16058.33014354067	15591.425837320574	14740.287081339713	13622.114832535884	12499.272727272728	11655.990430622009	11255.966507177034	11316.856459330143	13207.961722488039	14093.066985645934	15166.784688995216	16165.014354066985	16773.82775119617	16829.1004784689	16379.114832535884	15587.028708133972	14599.421052631578	13288.215311004784	12196.511961722488	11175.66985645933	10393.19138755981	10204.43062200957	10035.545454545454	9979.803827751197	10864.009569377991	11734.913875598086	12229.009569377991	12524.674641148325	12700.21052631579	13368.205741626794	13854.679425837321	14099.875598086124	14970.875598086124	15953.320574162679	16939.684210526317	17776.61722488038	18316.665071770334
11171.602870813396	11769.76076555024	13470.636363636364	15053.086124401914	16101.440191387559	16471.674641148325	13968.11961722488	13724.272727272728	13234.473684210527	12569.177033492822	11852.1004784689	11665.057416267942	11610.105263157895	12153.784688995216	13327.282296650717	14498.392344497608	15240.411483253589	15691.813397129186	15917.11004784689	15623.607655502392	14730.076555023923	13789.215311004784	13082.081339712919	12634.038277511961	12300.722488038278	12807.976076555024	13391.918660287081	13897.971291866028	14277.133971291865	14558.851674641148	14825.215311004784	15154.033492822966	15560.684210526315	15616.047846889953	16113.129186602871	16604.105263157893	16182.56937799043	16543.019138755983	16656.693779904308	15609.0	15631.755980861244	14929.200956937799	14859.990430622009	14784.531100478469	14682.464114832535	15020.234449760766	15659.918660287081	16372.315789473685	16878.58851674641	17448.2009569378
16642.96172248804	16942.253588516745	16875.244019138758	16539.296650717704	16065.004784688996	15529.803827751197	15363.622009569379	15293.674641148325	14737.320574162679	13704.77990430622	12790.038277511961	13243.55023923445	13730.77990430622	14246.45933014354	14869.607655502392	15532.105263157895	16071.172248803829	16454.75119617225	16797.057416267944	17168.26794258373	17508.775119617225	17714.0	17719.86124401914	17534.77033492823	19023.516746411482	20509.162679425837	21135.645933014355	20639.626794258373	19452.91866028708	17895.976076555024	16864.076555023923	15450.287081339713	14774.272727272728	14483.928229665073	15216.13875598086	16438.444976076556	17736.71770334928	18791.535885167465	19307.564593301435	19179.196172248805	18504.12918660287	18287.497607655503	17567.435406698565	16892.875598086124	16278.382775119617	15641.354066985647	14967.416267942584	14380.320574162679	14052.712918660287	14061.21052631579
10208.77990430622	10585.684210526315	10336.497607655503	10748.114832535884	12185.11004784689	13441.052631578947	13914.186602870814	13380.971291866028	12066.674641148325	10788.133971291865	10499.588516746411	11397.081339712919	12604.674641148325	13639.105263157895	14249.200956937799	14458.626794258373	14457.387559808612	14883.272727272728	14552.354066985647	14062.531100478469	13800.746411483253	13455.870813397129	12843.22966507177	13206.77033492823	14466.54066985646	15803.598086124402	19400.244019138758	22277.019138755983	23383.02870813397	22279.31100478469	20307.1004784689	18028.842105263157	15385.511961722488	13264.368421052632	11664.827751196171	11022.88995215311	10715.636363636364	10610.45933014354	10657.177033492822	10808.282296650717	11024.488038277512	11274.11004784689	11494.234449760766	11594.19138755981	11511.177033492822	11248.421052631578	11078.444976076555	10819.177033492822	10780.43062200957	10996.507177033493
12861.526315789473	13566.818181818182	14083.813397129186	14933.272727272728	15489.349282296651	16744.81818181818	17437.124401913876	16254.0	15118.933014354066	14136.717703349283	13582.727272727272	13413.751196172248	13553.736842105263	13672.54066985646	13862.803827751197	13703.09090909091	13291.21052631579	12741.282296650717	12175.478468899522	11772.076555023923	11732.095693779904	12102.086124401914	12670.755980861244	13136.593301435407	13345.966507177034	13309.320574162679	13079.153110047846	12730.990430622009	12566.133971291865	12436.832535885167	13079.492822966507	13793.282296650717	13664.373205741627	13797.1004784689	13511.990430622009	13184.071770334927	13234.559808612441	13322.942583732058	14042.794258373206	15348.583732057416	16384.06698564593	14945.86124401914	15178.033492822966	14455.162679425837	13333.923444976077	12283.578947368422	11919.722488038278	12351.263157894737	13259.45933014354	13528.511961722488
11693.01913875598	10965.028708133972	10929.066985645934	11243.54066985646	11967.913875598086	12768.971291866028	13455.722488038278	13982.76076555024	14308.784688995216	14374.148325358852	14184.11961722488	13847.497607655503	13518.875598086124	13286.904306220096	13118.315789473685	12955.349282296651	12863.062200956938	13266.842105263158	13444.8995215311	13722.961722488039	13759.13875598086	13754.172248803829	13653.822966507178	13519.64114832536	13396.133971291865	13261.822966507178	13221.77033492823	13403.928229665073	13077.784688995216	12112.392344497608	12295.01913875598	12514.086124401914	12652.263157894737	12653.014354066985	12570.21052631579	12511.521531100478	12548.904306220096	12691.454545454546	12945.473684210527	13350.33971291866	13894.732057416268	14434.971291866028	14780.373205741627	14856.818181818182	14736.645933014353	14523.19138755981	14251.803827751197	13909.531100478469	12614.976076555024	11614.68899521531
11922.937799043062	13143.435406698565	13317.928229665073	13143.272727272728	12771.397129186604	12734.894736842105	13123.157894736842	13751.01913875598	14387.468899521531	14908.440191387559	15202.071770334927	15890.578947368422	16584.13875598086	16283.90909090909	15385.392344497608	14011.373205741627	12772.1004784689	11968.545454545454	12109.511961722488	13637.01913875598	16013.038277511961	18060.612440191388	19423.133971291867	20444.22966507177	21086.28229665072	21218.334928229666	21006.63157894737	20428.244019138758	19706.224880382775	18623.215311004784	18329.775119617225	17877.44019138756	17155.91866028708	16191.77990430622	15019.990430622009	13961.947368421053	13399.88038277512	13456.354066985647	13742.956937799043	14098.196172248803	14430.736842105263	14614.784688995216	14523.062200956938	15470.196172248803	15966.86124401914	15854.392344497608	15151.397129186604	14830.157894736842	14427.244019138756	14126.655502392345
19572.93301435407	16452.966507177032	14094.545454545454	13552.334928229666	13218.607655502392	12957.014354066985	13286.33971291866	14636.43062200957	14677.751196172248	14881.244019138756	15287.88995215311	15305.066985645934	15097.66985645933	15905.674641148325	16881.641148325358	17415.51196172249	17812.416267942583	17889.02870813397	17490.464114832535	16623.253588516745	15031.856459330143	13759.287081339713	13309.679425837321	13293.19138755981	13502.334928229666	13842.755980861244	14171.54066985646	14091.22966507177	13137.77990430622	12661.727272727272	12629.913875598086	12939.698564593302	13452.617224880383	13972.698564593302	14262.028708133972	14222.602870813396	13942.306220095694	13709.88995215311	13543.803827751197	13386.095693779904	13294.507177033493	13263.8995215311	13003.483253588516	13151.282296650717	12802.22966507177	12944.574162679426	12958.11004784689	12807.703349282297	12470.818181818182	11968.444976076555
11856.014354066985	13044.717703349283	13688.023923444976	13560.435406698565	12831.626794258373	12213.124401913876	12342.124401913876	12770.354066985647	13139.181818181818	14387.478468899522	14595.023923444976	13916.751196172248	13316.966507177034	13756.78947368421	14531.516746411484	15467.334928229666	15087.717703349283	15525.01913875598	15668.717703349283	15456.315789473685	14788.832535885167	13695.124401913876	11800.066985645934	10380.703349282297	10041.684210526315	10082.545454545454	10306.76076555024	11041.373205741627	11791.444976076555	12658.832535885167	13557.516746411484	14228.177033492822	14641.468899521531	14932.497607655503	15108.86124401914	15428.377990430621	15470.90909090909	15449.832535885167	15786.832535885167	16610.942583732056	17758.234449760766	18908.7990430622	20286.66028708134	21476.244019138758	21855.593301435405	20474.24880382775	19589.593301435405	17988.22966507177	16107.66985645933	14277.421052631578
10019.732057416268	11307.057416267942	12392.626794258373	12772.856459330143	12869.325358851675	12766.77990430622	12519.655502392345	11775.928229665073	11660.98086124402	11952.392344497608	13346.78947368421	15155.354066985647	16824.296650717704	17291.885167464116	15497.722488038278	14963.516746411484	13027.468899521531	12781.870813397129	12801.736842105263	13138.751196172248	13658.904306220096	13824.617224880383	14052.555023923445	13824.961722488039	13209.937799043062	12428.11961722488	11358.315789473685	10472.64114832536	9845.612440191388	10274.66028708134	11251.196172248803	12406.435406698565	12842.023923444976	14263.01913875598	14729.368421052632	14307.248803827752	13226.76076555024	11811.129186602871	10882.698564593302	9669.19138755981	9138.258373205741	9084.703349282297	9530.923444976077	10215.674641148325	10917.607655502392	11269.363636363636	12321.377990430621	13435.062200956938	14358.976076555024	15074.11004784689
13633.186602870814	13761.397129186604	12474.473684210527	12344.516746411484	11194.698564593302	10595.88995215311	10915.028708133972	12158.21052631579	13966.1004784689	15464.22966507177	15797.535885167465	16420.52153110048	15910.933014354066	15311.320574162679	14463.531100478469	13882.267942583732	14611.464114832535	13361.923444976077	13731.971291866028	13895.483253588516	14005.148325358852	14270.047846889953	13137.602870813396	13851.153110047846	14348.564593301435	14473.291866028709	14331.057416267942	14183.751196172248	14163.421052631578	13207.172248803829	11888.593301435407	12039.387559808612	11909.038277511961	11558.272727272728	10505.78947368421	9986.56937799043	8917.564593301435	8289.837320574163	8350.913875598086	8600.617224880383	9370.334928229666	10200.440191387559	10528.68899521531	10147.54066985646	9181.76076555024	8610.775119617225	8676.35885167464	9321.564593301435	10398.746411483253	11606.928229665073
13132.98086124402	11542.081339712919	10845.435406698565	10151.631578947368	9624.856459330143	9408.052631578947	9635.650717703349	10384.90909090909	11552.267942583732	14030.344497607655	14992.588516746411	15526.287081339713	15689.588516746411	15588.846889952154	15283.172248803829	14771.933014354066	14074.727272727272	13147.8995215311	12210.31100478469	11316.684210526315	10405.564593301435	10359.98086124402	10399.54066985646	10346.966507177034	10133.665071770334	9757.526315789473	9477.062200956938	9511.722488038278	9663.320574162679	9685.435406698565	9932.612440191388	10258.822966507178	11241.320574162679	12187.545454545454	12680.928229665073	12516.698564593302	10264.263157894737	11251.31100478469	11337.961722488039	10541.956937799043	9425.722488038278	8833.68899521531	8914.698564593302	9254.784688995216	9709.45933014354	10869.755980861244	12097.961722488039	13121.650717703349	13815.22009569378	14360.66985645933
13040.80861244019	12971.492822966507	12732.583732057416	13022.80861244019	13055.76076555024	12847.066985645934	11169.98086124402	10998.794258373206	10562.712918660287	11173.502392344497	11272.956937799043	12929.708133971291	14775.349282296651	14678.35885167464	16087.253588516747	17123.880382775118	17736.086124401914	17949.52153110048	16003.425837320574	16245.483253588516	14983.741626794259	15387.267942583732	15498.90909090909	15292.11961722488	14881.755980861244	14410.655502392345	13933.157894736842	13219.76076555024	13506.162679425837	14142.133971291865	15806.722488038278	16640.82775119617	17876.703349282296	18591.655502392343	18672.373205741627	17699.062200956938	16455.143540669855	15730.277511961722	14736.665071770334	13578.234449760766	12890.866028708135	11892.947368421053	11281.411483253589	11088.90909090909	10941.301435406698	11206.291866028709	10998.645933014353	11391.315789473685	11685.755980861244	11830.846889952154
9154.13875598086	9011.253588516747	9461.88038277512	8981.799043062201	8458.267942583732	7969.258373205742	7625.287081339713	8462.397129186604	8964.267942583732	9661.200956937799	9944.315789473685	11479.282296650717	12008.124401913876	12514.454545454546	12796.98086124402	12751.373205741627	12379.205741626794	11752.129186602871	11014.535885167465	11373.181818181818	13303.425837320574	16341.966507177034	19080.91866028708	20665.875598086124	20792.21052631579	19249.196172248805	16408.28229665072	13828.90909090909	11940.593301435407	11656.33014354067	12605.200956937799	14163.153110047846	15559.885167464116	16244.698564593302	16253.344497607655	15879.76076555024	15155.794258373206	13950.081339712919	12417.937799043062	11088.961722488039	10288.043062200957	10584.133971291865	10757.181818181818	11696.35885167464	14784.368421052632	16354.602870813396	16508.114832535884	16675.373205741627	16215.822966507178	15474.684210526315
15767.19138755981	15939.11004784689	16216.004784688996	16494.354066985645	16413.358851674642	16449.444976076556	16728.82775119617	17269.755980861242	17992.401913875598	18443.88995215311	18539.22966507177	18343.22009569378	17744.401913875598	16850.023923444976	15801.440191387559	15553.177033492822	15175.186602870814	14904.971291866028	14772.990430622009	14782.684210526315	14809.454545454546	14824.66985645933	14978.33971291866	15387.277511961722	15750.258373205741	16187.8995215311	15921.77033492823	16218.617224880383	16485.464114832535	16507.822966507178	16251.11961722488	15878.655502392345	15607.574162679426	15678.411483253589	15800.105263157895	15971.947368421053	16132.373205741627	16141.301435406698	15873.88995215311	15295.11961722488	14653.712918660287	14363.507177033493	14456.047846889953	14956.301435406698	16104.535885167465	17659.775119617225	18372.047846889953	19234.545454545456	19145.076555023923	18683.985645933015
16311.081339712919	16524.8995215311	16652.66985645933	16707.334928229666	16728.741626794257	16691.23923444976	16667.885167464116	16357.473684210527	15977.77033492823	15624.86124401914	15351.11961722488	15145.894736842105	14839.937799043062	14758.8995215311	14854.224880382775	15377.22966507177	15804.224880382775	16207.8995215311	16532.555023923444	17015.875598086124	17099.803827751195	16818.82775119617	16322.114832535884	15876.09090909091	15796.66028708134	15806.291866028709	15961.263157894737	16103.234449760766	16225.21052631579	16331.35885167464	16427.444976076556	16366.205741626794	15863.703349282297	15846.301435406698	15892.172248803829	15810.129186602871	15941.545454545454	15945.90909090909	16546.28229665072	16723.55023923445	17386.923444976077	17415.87081339713	17353.67942583732	17396.124401913876	17007.92822966507	16590.23923444976	15766.645933014353	14971.177033492822	14556.698564593302	14621.636363636364
14632.11961722488	14871.177033492822	15123.751196172248	15440.933014354066	15827.497607655503	16260.942583732058	17192.545454545456	17589.191387559807	18295.68899521531	18534.37799043062	18323.325358851675	17715.55023923445	16804.21052631579	15760.21052631579	15201.45933014354	14945.11961722488	14970.971291866028	15244.650717703349	16261.574162679426	17148.105263157893	18261.473684210527	18889.0	19142.191387559807	18963.712918660287	18355.83253588517	17088.698564593302	17206.703349282296	16600.057416267944	16689.224880382775	16710.473684210527	16683.545454545456	16418.497607655503	16481.392344497606	16515.31100478469	16462.52153110048	16621.574162679426	16812.8995215311	16794.708133971293	17224.755980861242	17501.583732057417	17456.143540669855	17362.602870813396	17239.334928229666	17080.36842105263	16909.28229665072	16799.612440191388	16813.866028708133	16923.28229665072	17104.78947368421	17002.215311004784
15612.928229665073	15276.124401913876	15172.913875598086	15144.593301435407	15180.162679425837	15268.78947368421	15410.636363636364	15592.507177033493	15762.64114832536	15967.511961722488	15902.904306220096	15728.545454545454	15563.071770334927	15438.22009569378	15349.593301435407	15260.545454545454	15142.583732057416	15005.531100478469	14899.736842105263	14882.636363636364	14857.200956937799	15041.626794258373	15130.507177033493	15529.478468899522	16034.76076555024	16568.444976076556	17011.22009569378	17263.545454545456	17287.956937799045	17116.36842105263	16714.875598086124	16464.966507177032	16237.196172248803	16002.401913875598	15758.315789473685	15548.444976076555	15402.507177033493	15301.167464114833	15204.588516746411	15087.995215311004	14960.976076555024	14877.746411483253	14788.205741626794	14934.13875598086	15138.296650717703	15353.612440191388	15603.712918660287	15940.22009569378	16386.741626794257	16827.62200956938
15601.22966507177	16110.502392344497	16366.55023923445	16192.818181818182	15882.483253588516	15579.464114832535	15618.01913875598	15724.583732057416	15805.363636363636	15810.11961722488	15762.894736842105	15716.77033492823	15685.722488038278	15641.842105263158	15584.31100478469	15572.870813397129	15663.966507177034	15834.440191387559	15995.11004784689	16068.315789473685	16038.11961722488	15914.77033492823	15818.44976076555	15688.971291866028	15503.215311004784	15292.995215311004	15212.095693779904	15287.598086124402	15377.535885167465	15385.464114832535	15349.784688995216	15311.77990430622	14942.19138755981	14930.325358851675	14952.162679425837	15113.535885167465	15308.095693779904	15564.22966507177	15851.267942583732	16621.047846889953	17373.99043062201	17852.08133971292	17812.497607655503	17266.37799043062	16954.507177033494	16603.97129186603	16015.11004784689	15937.033492822966	15811.995215311004	15912.349282296651
984.9808612440191	838.6698564593302	1011.2918660287081	1210.8947368421052	1385.5358851674641	1498.0	1529.4976076555024	1484.6602870813397	1306.7894736842106	987.799043062201	632.6794258373205	422.7751196172249	369.5263157894737	378.22966507177034	405.09090909090907	448.7129186602871	459.7129186602871	335.9282296650718	310.02392344497605	321.07655502392345	419.9617224880383	510.79904306220095	516.665071770335	559.6842105263158	561.1387559808612	658.9186602870814	728.2344497607655	732.0622009569378	670.7751196172248	682.5119617224881	624.4019138755981	541.5885167464115	410.0143540669856	346.55023923444975	405.1626794258373	505.44976076555025	595.6411483253588	641.5023923444976	682.2775119617224	677.4162679425838	536.4688995215311	314.1674641148325	223.37799043062202	181.99043062200957	211.87081339712918	291.9425837320574	381.5263157894737	481.0574162679426	569.6602870813397	649.5071770334928
229.98086124401914	244.1196172248804	349.0430622009569	364.05263157894734	438.1244019138756	464.1387559808612	435.53588516746413	415.2870813397129	429.8133971291866	482.5598086124402	719.3827751196172	802.555023923445	828.5071770334928	936.2822966507177	859.6411483253588	737.5358851674641	669.5358851674641	520.0765550239234	403.6842105263158	355.6363636363636	322.2488038277512	294.2918660287081	293.00956937799043	324.21531100478467	379.6267942583732	447.17224880382776	511.0	559.9282296650717	590.5837320574162	516.0526315789474	529.5645933014354	538.1626794258373	472.48325358851673	525.799043062201	594.3157894736842	663.5502392344498	711.1913875598086	738.311004784689	740.2296650717703	706.2153110047847	788.5454545454545	650.688995215311	619.0143540669857	633.1004784688995	402.6842105263158	406.311004784689	432.35406698564594	480.8325358851675	546.1531100478469	616.2631578947369
639.3827751196172	746.4928229665072	714.9952153110048	661.9617224880383	581.1148325358852	484.95215311004785	397.1244019138756	337.6650717703349	319.92344497607655	400.36842105263156	523.3157894736842	672.8516746411483	825.023923444976	867.7177033492823	817.023923444976	707.6985645933014	626.8755980861245	607.8421052631579	653.9856459330143	723.3875598086124	770.11004784689	781.6028708133971	774.2488038277512	756.7894736842105	725.6602870813397	674.2248803827752	609.2679425837321	574.1291866028708	589.7320574162679	601.1244019138755	563.7368421052631	491.44976076555025	448.23444976076553	466.9712918660287	480.7511961722488	592.0095693779904	583.2535885167464	569.8995215311005	544.7272727272727	495.35406698564594	427.13397129186603	366.50717703349284	470.69856459330146	531.8851674641148	620.5980861244019	706.6555023923445	764.5885167464115	874.421052631579	858.8086124401914	859.7703349282297
414.377990430622	564.9282296650717	701.9569377990431	832.0956937799043	885.133971291866	902.9425837320574	836.444976076555	757.3397129186603	657.11004784689	573.8564593301436	527.5502392344498	643.4784688995215	670.3301435406698	659.755980861244	612.8516746411483	399.72727272727275	345.82775119617224	286.1578947368421	340.70334928229664	334.57416267942585	473.8038277511962	507.64593301435406	509.46411483253587	493.32535885167465	479.3205741626794	386.24401913875596	330.38277511961724	296.4401913875598	264.3636363636364	322.066985645933	320.444976076555	280.20095693779905	212.2488038277512	164.35406698564594	155.39712918660288	156.54066985645932	159.77511961722487	176.33492822966508	184.4066985645933	186.45454545454547	158.95215311004785	119.41148325358851	77.39234449760765	42.880382775119614	26.741626794258373	27.717703349282296	41.58373205741627	64.3444976076555	103.81818181818181	127.13875598086125
1555.0717703349283	1749.5645933014355	1767.177033492823	1740.2344497607655	1598.3444976076555	1420.8755980861245	1180.933014354067	841.5358851674641	676.6698564593302	589.3588516746412	568.2870813397129	558.200956937799	532.0047846889952	478.69856459330146	426.8755980861244	354.7751196172249	296.8899521531101	289.25837320574163	348.1291866028708	335.88516746411483	371.32535885167465	498.311004784689	696.3540669856459	876.7511961722488	994.7655502392345	1097.311004784689	920.555023923445	851.421052631579	730.4354066985646	468.6794258373206	290.5980861244019	244.41626794258374	244.97607655502392	271.67464114832535	298.69856459330146	198.06698564593302	252.52631578947367	296.8181818181818	288.7511961722488	240.57416267942583	189.05741626794259	136.01913875598086	64.54545454545455	65.2535885167464	127.52153110047847	225.2775119617225	285.1818181818182	324.66028708133973	344.26794258373207	415.79425837320576
371.14832535885165	452.20095693779905	581.2822966507177	504.27272727272725	590.4401913875598	627.1483253588517	499.2870813397129	496.1578947368421	514.688995215311	504.7511961722488	492.1004784688995	521.0334928229665	575.3827751196172	631.866028708134	674.6267942583733	709.2200956937799	729.0	721.1961722488038	679.7033492822967	608.2200956937799	514.2296650717703	443.77033492822966	366.44976076555025	440.91866028708137	483.8181818181818	573.8612440191388	693.1052631578947	1230.9377990430621	1838.578947368421	1987.0861244019138	2494.3014354066986	2753.1913875598084	2488.004784688995	1920.6459330143541	1610.2296650717703	1116.4497607655503	796.9665071770335	557.1866028708134	449.7607655502392	483.42105263157896	479.41148325358853	525.799043062201	530.4497607655502	583.0143540669857	722.2296650717703	835.9186602870814	847.444976076555	876.5215311004785	932.8373205741627	971.555023923445
376.98086124401914	540.9808612440191	1009.2105263157895	1500.401913875598	1655.6459330143541	1786.8325358851675	1780.1052631578948	1698.4928229665072	1638.866028708134	1766.952153110048	2038.8133971291866	2436.531100478469	2956.401913875598	3362.0143540669856	3730.755980861244	4260.397129186603	4448.1291866028705	4497.43062200957	4104.9473684210525	3693.4736842105262	3132.2296650717703	2560.5215311004786	2078.9808612440193	1727.7416267942583	1503.511961722488	1368.4497607655503	1266.1913875598086	1348.3205741626793	1314.7177033492824	1183.732057416268	1012.8277511961722	930.4928229665072	999.8947368421053	1156.8086124401914	1274.3492822966507	1278.8133971291866	1043.6267942583731	1065.1866028708134	1120.1291866028707	1309.4306220095693	1650.4928229665072	1981.2535885167465	2299.7033492822966	2583.200956937799	2562.2105263157896	2704.66028708134	2653.2966507177034	2639.3636363636365	1891.9760765550238	1828.3444976076555
852.578947368421	1065.3157894736842	1242.066985645933	1338.7703349282297	1197.153110047847	1084.11004784689	913.622009569378	772.4832535885167	584.976076555024	424.91866028708137	363.14354066985646	373.4162679425837	441.8899521531101	539.1196172248804	633.7655502392345	712.7464114832536	910.8516746411483	1301.244019138756	1601.6459330143541	2155.6411483253587	2521.401913875598	2639.8899521531102	2479.4354066985647	2036.3875598086124	1524.153110047847	1215.311004784689	1238.6028708133972	1522.4162679425838	1859.5598086124403	1958.8947368421052	2033.933014354067	1873.4258373205741	1981.866028708134	1972.3349282296651	2171.5885167464116	2367.4306220095696	3535.023923444976	3841.1483253588517	4098.956937799043	4244.4162679425835	4184.354066985646	3646.2296650717703	2727.397129186603	1946.933014354067	1602.1818181818182	1479.6507177033493	1446.0861244019138	1574.5406698564593	1776.3157894736842	2072.4306220095696
2407.976076555024	2399.7464114832537	2095.775119617225	2013.799043062201	1852.7272727272727	1429.3684210526317	1112.5502392344497	1256.2631578947369	1295.933014354067	1623.8755980861245	1553.6267942583731	1797.4449760765551	1996.3732057416269	2152.9425837320573	2088.3014354066986	2286.0191387559807	2424.492822966507	2515.0334928229663	2567.9425837320573	2512.44019138756	2363.8086124401916	2167.334928229665	2013.0239234449762	1999.7272727272727	2152.7416267942585	2400.0191387559807	2973.7224880382773	3478.4545454545455	3712.444976076555	3313.1674641148325	3124.55980861244	2709.2631578947367	2306.3253588516745	2076.7607655502393	1955.3684210526317	2014.3540669856459	2071.1052631578946	2147.909090909091	2236.6985645933014	2298.784688995215	2298.7033492822966	2236.129186602871	1629.9665071770335	1572.33014354067	1488.7846889952152	1623.4593301435407	2146.468899521531	2893.7942583732056	3015.44019138756	3501.2631578947367
1630.909090909091	1702.3923444976076	1581.5598086124403	1228.511961722488	955.7416267942584	770.5980861244019	569.7416267942584	387.1291866028708	313.1866028708134	262.9043062200957	214.63636363636363	168.34928229665073	163.41148325358853	348.55023923444975	464.4736842105263	579.3253588516747	689.8229665071771	734.5933014354067	729.5933014354067	670.0430622009569	516.2822966507177	347.5406698564593	261.46411483253587	305.0143540669856	512.6698564593302	538.8325358851674	531.9473684210526	494.7464114832536	602.1196172248804	519.8755980861245	534.2488038277512	520.6411483253588	561.0478468899521	637.755980861244	727.2631578947369	821.9138755980862	950.2775119617224	1078.4545454545455	1175.7129186602872	1108.6842105263158	1163.047846889952	1183.2870813397128	1187.1722488038276	1129.9377990430621	1198.1004784688996	1414.799043062201	1454.3540669856459	1588.8755980861245	1540.9473684210527	1496.952153110048
5540.803827751196	5912.722488038277	6051.803827751196	5880.421052631579	5475.7655502392345	4933.540669856459	4630.421052631579	4436.492822966507	4596.153110047847	4836.875598086124	5070.875598086124	5324.837320574163	5503.339712918661	5584.301435406698	5560.473684210527	5333.77033492823	5170.631578947368	4999.004784688996	4821.516746411483	4794.933014354067	4806.846889952153	4842.555023923445	4903.0526315789475	5008.602870813397	5166.162679425837	5345.535885167464	5497.665071770335	5587.55980861244	5604.2344497607655	5789.023923444976	5754.789473684211	5464.626794258374	5100.88038277512	4701.4162679425835	4352.253588516746	4297.66985645933	4596.2200956937795	5051.349282296651	5488.894736842105	5774.114832535885	5842.602870813397	5725.382775119617	5534.832535885167	5461.44019138756	5392.287081339713	5323.258373205742	5215.760765550239	5139.373205741626	5023.88038277512	4868.822966507177
4777.88995215311	4752.794258373206	5083.334928229665	5130.306220095694	5319.564593301436	5535.875598086124	5813.545454545455	6178.971291866029	6607.354066985646	6990.956937799043	7206.88995215311	7186.191387559808	8340.875598086124	7824.918660287081	8161.406698564593	7275.306220095694	6450.555023923445	5882.028708133971	5665.636363636364	5725.2488038277515	5889.837320574163	6029.794258373206	6089.354066985646	6037.019138755981	5860.980861244019	5598.688995215311	5311.454545454545	5038.985645933014	4574.789473684211	4596.516746411483	4769.124401913876	5089.224880382775	5579.7655502392345	5842.832535885167	5863.617224880383	5651.368421052632	5356.311004784689	5117.258373205742	5012.55980861244	5037.827751196172	5205.832535885167	5388.832535885167	5543.382775119617	5637.454545454545	5656.526315789473	5601.7655502392345	5496.66985645933	5381.3253588516745	5291.971291866029	5237.980861244019
4136.033492822967	4065.1674641148325	4087.602870813397	4269.722488038277	4547.478468899521	4824.511961722488	4990.2488038277515	5000.138755980861	4914.435406698564	4844.459330143541	4834.827751196172	4855.392344497608	4908.846889952153	4967.923444976077	5137.373205741626	5314.397129186603	5422.44019138756	5447.578947368421	5428.1435406698565	5389.373205741626	5311.602870813397	5306.339712918661	5125.626794258374	4970.602870813397	4988.861244019139	5074.976076555024	5155.344497607655	5163.5837320574165	5215.904306220095	5284.976076555024	5377.172248803828	5479.133971291866	5768.555023923445	5950.076555023923	6089.913875598086	6166.636363636364	6265.00956937799	6217.306220095694	6025.511961722488	5759.177033492823	5501.148325358851	5307.090909090909	5218.2200956937795	5250.617224880383	5364.349282296651	5491.306220095694	5584.44019138756	5613.023923444976	5560.7511961722485	5468.966507177033
5030.081339712919	5042.736842105263	4983.650717703349	5045.172248803828	5136.626794258374	5203.172248803828	5236.244019138756	5348.942583732058	5453.1578947368425	5521.588516746411	5542.712918660287	5444.435406698564	5322.641148325359	5211.655502392345	5033.56937799043	5005.837320574163	5048.306220095694	5022.933014354067	4895.1435406698565	4796.722488038277	4680.081339712919	4653.444976076555	4472.540669856459	4423.401913875598	4318.607655502392	4356.196172248804	4494.306220095694	4599.837320574163	4709.516746411483	4825.076555023923	4931.100478468899	4996.55980861244	4973.684210526316	4844.291866028708	4662.976076555024	4507.574162679426	4398.717703349283	4315.952153110048	4273.1578947368425	4319.722488038277	4471.976076555024	4818.200956937799	5031.315789473684	5175.866028708134	5239.645933014354	5248.837320574163	5228.7799043062205	5170.043062200957	5045.555023923445	4862.148325358851
4919.803827751196	5243.822966507177	5336.588516746411	5343.545454545455	5294.315789473684	5214.277511961723	5083.7655502392345	4899.937799043062	4689.7799043062205	4519.291866028708	4455.8564593301435	4526.612440191388	4710.746411483254	4965.665071770335	5251.923444976077	5538.311004784689	5800.411483253589	5884.459330143541	6042.11961722488	6104.148325358851	6052.885167464115	5887.985645933014	5784.956937799043	5704.827751196172	5574.688995215311	5418.894736842105	5271.392344497608	5328.684210526316	5153.282296650717	4907.172248803828	4663.210526315789	4623.3253588516745	4477.421052631579	4382.387559808612	4339.535885167464	4324.492822966507	4422.507177033493	4355.311004784689	4448.435406698564	4578.555023923445	4789.9473684210525	5088.191387559808	5412.033492822967	5672.617224880383	5815.019138755981	5831.454545454545	5728.004784688996	5461.32057416268	5328.392344497608	5430.086124401914
4898.004784688996	4811.971291866029	4839.535885167464	4993.086124401914	5238.822966507177	5504.827751196172	5735.698564593302	5985.645933014354	6118.598086124402	6155.311004784689	6080.818181818182	5923.7655502392345	5746.215311004785	5595.894736842105	5381.736842105263	5159.090909090909	5001.004784688996	4910.444976076555	4901.598086124402	4842.593301435407	4837.650717703349	4909.497607655502	5000.918660287081	5048.076555023923	5248.966507177033	5342.138755980861	5298.966507177033	5104.540669856459	4803.421052631579	4657.062200956938	4446.167464114833	4362.425837320574	4326.1291866028705	4308.5837320574165	4252.311004784689	4240.626794258374	4251.315789473684	4277.468899521531	4292.612440191388	4286.382775119617	4256.1578947368425	4287.866028708134	4343.282296650717	4519.511961722488	4777.387559808612	4977.392344497608	5010.942583732058	4990.837320574163	4882.0	4928.239234449761
4604.545454545455	4424.574162679426	4343.923444976077	4320.282296650717	4283.32057416268	4283.899521531101	4209.693779904306	4167.741626794258	4201.526315789473	4197.885167464115	4185.88995215311	4223.224880382775	4182.11961722488	4196.306220095694	4178.239234449761	4193.387559808612	4260.32057416268	4241.124401913876	4257.076555023923	4214.655502392345	4138.708133971292	4088.5645933014353	4103.55023923445	4170.468899521531	4271.755980861244	4421.698564593302	4639.995215311004	4919.607655502392	5258.722488038277	5423.9617224880385	5587.071770334928	5686.181818181818	5574.928229665072	5329.545454545455	5175.172248803828	5342.473684210527	5481.976076555024	5653.162679425837	5729.708133971292	5735.636363636364	5526.497607655502	5374.6746411483255	5141.909090909091	4932.138755980861	4857.224880382775	4929.358851674641	5012.177033492823	5128.928229665072	5167.0526315789475	5200.693779904306
4858.722488038277	4913.301435406698	4821.311004784689	4625.272727272727	4537.421052631579	4381.196172248804	4434.306220095694	4422.100478468899	4692.172248803828	4915.043062200957	5216.985645933014	5833.985645933014	6154.291866028708	6302.578947368421	6240.095693779905	5561.11004784689	5094.287081339713	4953.114832535885	4854.1578947368425	4749.43062200957	4624.2200956937795	4543.574162679426	4591.760765550239	4654.148325358851	4667.272727272727	4728.909090909091	4716.267942583732	4708.531100478469	4693.8708133971295	4647.277511961723	4568.708133971292	4591.444976076555	4525.923444976077	4474.086124401914	4556.363636363636	4500.435406698564	4438.32057416268	4518.468899521531	4568.803827751196	4586.354066985646	4655.598086124402	4787.004784688996	4922.306220095694	5031.655502392345	5117.861244019139	5196.272727272727	5319.531100478469	5347.808612440192	5302.937799043062	5192.095693779905
5335.105263157895	5471.468899521531	5385.33014354067	5276.588516746411	5170.478468899521	5059.593301435407	5158.081339712919	5003.732057416268	4830.33014354067	4683.564593301436	4591.32057416268	4338.086124401914	4686.282296650717	4711.846889952153	4716.564593301436	4623.181818181818	4548.641148325359	4518.076555023923	4435.976076555024	4322.349282296651	4303.459330143541	4305.057416267942	4302.803827751196	4279.224880382775	4275.6746411483255	4357.244019138756	4458.401913875598	4585.875598086124	4687.712918660287	4724.712918660287	4803.598086124402	4747.138755980861	4668.492822966507	4531.598086124402	4377.837320574163	4241.397129186603	4129.593301435407	4058.3205741626793	4005.650717703349	3978.645933014354	3995.799043062201	4041.976076555024	4137.660287081339	4209.291866028708	4248.306220095694	4264.32057416268	4201.444976076555	4139.191387559808	4074.306220095694	4023.9234449760766
5196.755980861244	5430.497607655502	5825.311004784689	5892.282296650717	5823.995215311004	5646.44976076555	5406.488038277512	5128.531100478469	4865.598086124402	4671.258373205742	4707.755980861244	5532.019138755981	6863.406698564593	9073.885167464116	11136.224880382775	12903.19138755981	14135.215311004784	14731.990430622009	14632.086124401914	13800.68899521531	12514.444976076555	10674.626794258373	8829.717703349283	7366.66985645933	6221.703349282297	5751.392344497608	5450.665071770335	5223.727272727273	4992.5837320574165	4967.411483253589	4957.617224880383	4917.913875598086	4853.803827751196	4817.033492822967	4856.478468899521	4975.358851674641	5135.014354066986	5455.693779904306	5631.483253588517	5870.789473684211	5940.421052631579	5769.521531100479	5405.971291866029	5004.502392344498	4706.531100478469	4546.5837320574165	4534.344497607655	4738.727272727273	5107.933014354067	5435.272727272727
4262.866028708134	4254.851674641149	4384.980861244019	4578.162679425837	4828.215311004785	5142.32057416268	5386.263157894737	5773.081339712919	6126.995215311004	6387.722488038277	6506.459330143541	6512.277511961723	6478.966507177033	6423.4162679425835	6143.464114832536	6070.645933014354	6083.1578947368425	6166.267942583732	5928.076555023923	5899.253588516746	5798.545454545455	5639.8421052631575	5465.755980861244	5320.387559808612	5210.411483253589	5128.028708133971	5107.200956937799	5211.985645933014	5425.55023923445	5782.717703349283	6075.191387559808	6277.784688995215	6356.535885167464	6299.282296650717	6134.67942583732	5849.942583732058	5697.014354066986	5602.478468899521	5516.258373205742	5632.167464114833	5715.636363636364	5675.210526315789	5513.7655502392345	5280.717703349283	5008.033492822967	4739.894736842105	4551.8421052631575	4483.148325358851	4681.866028708134	4719.397129186603
4785.516746411483	4946.56937799043	5364.478468899521	5698.55980861244	6006.315789473684	6410.521531100479	6782.741626794258	7412.339712918661	7592.354066985646	7265.349282296651	6704.205741626794	6117.8421052631575	5828.181818181818	5718.66985645933	5521.033492822967	5236.3253588516745	5146.071770334928	4962.090909090909	4955.244019138756	4974.44976076555	5063.062200956938
5121.995215311004	5387.464114832536	5324.019138755981	5314.043062200957	5379.282296650717	5507.363636363636	5690.33014354067	5858.473684210527	5934.3253588516745	5902.473684210527	5699.086124401914	5460.263157894737	5258.617224880383	5091.224880382775	5070.2200956937795	5046.55980861244	5106.985645933014	5188.540669856459	5166.253588516746	4987.626794258374	4741.287081339713	4692.483253588517	4575.622009569378	4539.789473684211	4602.88038277512	4762.985645933014	4960.66985645933	5172.397129186603	5384.899521531101	5549.062200956938	5595.885167464115	5569.980861244019	5415.631578947368	5145.210526315789	4837.526315789473	4329.497607655502	4136.492822966507	4280.602870813397	4534.0526315789475	4742.277511961723	4882.971291866029	4912.095693779905	5053.526315789473	5067.564593301436	5060.540669856459	5243.377990430622	5154.373205741626	5047.076555023923	5520.368421052632	5779.478468899521
4895.44976076555	5017.77033492823	5036.22966507177	5088.296650717703	5070.392344497608	4869.875598086124	4583.8421052631575	4431.775119617225	4387.511961722488	4496.77033492823	4715.545454545455	4933.028708133971	5067.311004784689	5231.1578947368425	5335.612440191388	5366.8708133971295	5232.138755980861	5143.631578947368	5028.382775119617	4920.665071770335	4832.086124401914	4774.00956937799	4709.349282296651	4659.588516746411	4559.2344497607655	4620.263157894737	4716.497607655502	4830.995215311004	4990.861244019139	5207.291866028708	5415.090909090909	5653.358851674641	5806.88995215311	5865.215311004785	5830.942583732058	5770.363636363636	5621.7655502392345	5283.444976076555	5502.344497607655	5703.392344497608	5794.7511961722485	5727.516746411483	5566.425837320574	5253.133971291866	4963.344497607655	4674.047846889952	4612.43062200957	4578.832535885167	4886.459330143541	5280.191387559808
5578.6746411483255	5626.818181818182	5651.196172248804	5628.794258373206	5435.602870813397	5253.851674641149	4922.899521531101	4705.822966507177	4782.736842105263	4774.186602870814	4863.832535885167	4903.339712918661	4888.55023923445	4830.688995215311	4730.708133971292	4582.942583732058	4405.100478468899	4238.0	4113.612440191388	4119.186602870814	4127.650717703349	4146.043062200957	4180.641148325359	4183.885167464115	4179.77033492823	4281.11961722488	4452.210526315789	4555.3253588516745	4669.291866028708	4660.622009569378	4504.545454545455	4314.564593301436	4261.090909090909	4340.741626794258	4464.631578947368	4594.377990430622	4690.703349282297	4684.191387559808	4479.397129186603	4493.760765550239	4509.9473684210525	4490.263157894737	4424.866028708134	4384.181818181818	4438.913875598086	4597.574162679426	4791.942583732058	5043.885167464115	5358.622009569378	5692.387559808612
6352.44976076555	6184.401913875598	5925.272727272727	5598.722488038277	5282.301435406698	5423.454545454545	5426.3253588516745	6172.095693779905	6489.311004784689	7619.071770334928	7764.641148325359	7683.253588516746	7469.913875598086	7041.368421052632	6536.44019138756	6066.885167464115	5730.6746411483255	6276.846889952153	6177.665071770335	6003.488038277512	5743.665071770335	5796.755980861244	5596.454545454545	5618.66985645933	5910.4162679425835	6114.086124401914	6249.602870813397	6322.2488038277515	6348.971291866029	6349.023923444976	6345.636363636364	6343.885167464115	6324.928229665072	6270.66985645933	6175.832535885167	6033.210526315789	5913.636363636364	5803.746411483254	5711.77033492823	5641.043062200957	6056.425837320574	6004.377990430622	5867.464114832536	6049.401913875598	5954.200956937799	5874.655502392345	6158.574162679426	6067.205741626794	6276.291866028708	6291.301435406698
6694.9473684210525	6965.8564593301435	7214.66985645933	7100.942583732058	6847.8708133971295	6540.478468899521	6235.401913875598	6127.1291866028705	5975.363636363636	6244.67942583732	6106.444976076555	6124.062200956938	5991.516746411483	5879.181818181818	5985.459330143541	6704.952153110048	7377.411483253589	8310.846889952154	9322.22009569378	10078.995215311004	11163.650717703349	11278.531100478469	13091.583732057416	13175.842105263158	12530.545454545454	13103.885167464116	12267.77990430622	10449.43062200957	8277.095693779904	6530.263157894737	5703.0382775119615	5623.693779904306	5804.521531100479	6040.985645933014	6324.712918660287	6599.114832535885	7117.401913875598	7307.224880382775	7758.952153110048	8348.200956937799	8868.368421052632	9226.875598086124	9548.047846889953	9651.54066985646	9078.952153110047	8756.846889952154	8442.98086124402	7746.334928229665	6978.22966507177	6095.803827751196
4815.368421052632	4797.6746411483255	4726.980861244019	5190.688995215311	5533.636363636364	5557.148325358851	5407.899521531101	5427.483253588517	5375.062200956938	5072.526315789473	5060.650717703349	5205.966507177033	5503.540669856459	5635.454545454545	6128.306220095694	7887.4162679425835	9514.784688995216	11310.062200956938	13963.19138755981	15347.421052631578	16136.68899521531	16249.071770334927	15555.827751196171	13407.148325358852	11788.028708133972	8299.205741626794	6274.9617224880385	5708.363636363636	5832.282296650717	6185.732057416268	6445.282296650717	6246.114832535885	6129.794258373206	5888.062200956938	5571.138755980861	5135.0526315789475	4871.377990430622	4755.377990430622	4767.803827751196	5352.081339712919	5547.918660287081	6158.928229665072	6244.2200956937795	6181.306220095694	6243.205741626794	5894.607655502392	5577.535885167464	5316.057416267942	5083.44019138756	4793.114832535885
5497.985645933014	6036.885167464115	6090.425837320574	6089.0382775119615	5994.239234449761	5845.2344497607655	5734.822966507177	5752.736842105263	5933.205741626794	6217.617224880383	6484.631578947368	6646.0526315789475	6331.253588516746	6368.722488038277	6325.411483253589	6055.358851674641	5965.631578947368	5763.497607655502	5711.354066985646	5583.344497607655	5758.861244019139	6029.794258373206	5814.291866028708	5933.746411483254	5928.516746411483	5819.861244019139	5690.837320574163	5153.296650717703	5302.377990430622	5559.224880382775	5849.55980861244	6087.181818181818	6217.909090909091	6229.344497607655	6130.688995215311	5931.77033492823	5641.066985645933	5288.851674641149	4953.081339712919	4638.803827751196	4669.349282296651	4905.11961722488	5597.6746411483255	5873.2200956937795	6169.0526315789475	6427.746411483254	6719.1578947368425	6703.177033492823	6951.354066985646	6953.344497607655
6690.808612440192	7171.885167464115	7014.540669856459	6849.014354066986	6500.952153110048	6046.2488038277515	5676.7655502392345	5406.866028708134	5270.521531100479	4953.100478468899	4709.167464114833	4658.167464114833	4620.358851674641	4733.727272727273	5136.55023923445	5449.622009569378	5677.645933014354	6591.2344497607655	6806.77033492823	6778.11961722488	6771.435406698564	6557.368421052632	6255.755980861244	5961.344497607655	5766.722488038277	5713.7655502392345	5769.397129186603	5854.32057416268	5944.808612440192	6220.382775119617	6554.354066985646	6496.497607655502	6743.55023923445	6769.1578947368425	6512.311004784689	6202.976076555024	5943.244019138756	5766.741626794258	5819.799043062201	5783.421052631579	5719.315789473684	6033.2344497607655	6316.899521531101	6244.866028708134	6108.851674641149	5745.114832535885	5734.631578947368	5992.813397129186	6373.172248803828	6775.253588516746
4343.622009569378	4498.650717703349	4697.363636363636	4899.177033492823	5021.708133971292	5068.511961722488	4936.296650717703	4759.808612440192	4940.526315789473	5100.684210526316	5382.373205741626	5607.832535885167	5778.995215311004	5873.736842105263	5787.9473684210525	5711.22966507177	5561.406698564593	5378.334928229665	5201.813397129186	5057.8708133971295	4957.7511961722485	4905.387559808612	5122.66985645933	5358.277511961723	5568.258373205742	5634.7655502392345	5510.708133971292	5267.138755980861	5023.755980861244	4873.162679425837	4840.22966507177	4828.899521531101	4971.56937799043	5125.736842105263	5204.56937799043	5283.66985645933	5384.612440191388	5510.492822966507	5604.488038277512	5583.626794258374	5671.1435406698565	5707.435406698564	5721.253588516746	5627.287081339713	5502.531100478469	5322.138755980861	5100.2488038277515	4921.196172248804	4802.277511961723	4878.11004784689
5352.028708133971	5779.593301435407	6072.387559808612	6198.593301435407	6141.44976076555	6077.851674641149	6011.8708133971295	5812.267942583732	5583.344497607655	5459.062200956938	5307.976076555024	5253.066985645933	5417.258373205742	5710.703349282297	5721.44976076555	5604.172248803828	5795.612440191388	5639.755980861244	5400.555023923445	5103.028708133971	4869.100478468899	4698.444976076555	4626.301435406698	4660.177033492823	4780.799043062201	4958.502392344498	5155.138755980861	5319.215311004785	5406.617224880383	5410.066985645933	5465.076555023923	5378.095693779905	5278.8708133971295	5170.9473684210525	5068.976076555024	4920.708133971292	4838.344497607655	4784.1435406698565	4773.722488038277	4755.708133971292	4848.789473684211	4833.698564593302	4779.708133971292	4790.760765550239	4822.8708133971295	4856.354066985646	4997.531100478469	5182.105263157895	5380.421052631579	5624.507177033493
6590.665071770335	7809.717703349283	7869.057416267942	8480.416267942584	8081.933014354067	6849.578947368421	5758.105263157895	6025.057416267942	5876.789473684211	5790.502392344498	5960.11004784689	6508.540669856459	7221.9617224880385	7559.478468899521	7730.7799043062205	8010.545454545455	7985.454545454545	7668.0	7199.263157894737	7113.00956937799	6780.822966507177	6486.315789473684	6353.32057416268	6307.387559808612	6187.818181818182	5969.267942583732	5798.531100478469	5581.200956937799	5388.526315789473	5273.0	5229.555023923445	5215.373205741626	5198.076555023923	5168.928229665072	5119.086124401914	5027.966507177033	4884.0	4710.7655502392345	4562.832535885167	4470.622009569378	4496.488038277512	4561.033492822967	4600.650717703349	4686.224880382775	4731.239234449761	4792.334928229665	4899.444976076555	5025.899521531101	5129.22966507177	5185.444976076555
4999.435406698564	5039.483253588517	4943.32057416268	4876.497607655502	4848.291866028708	4771.421052631579	4715.894736842105	4739.028708133971	4907.258373205742	5258.205741626794	6334.937799043062	7053.133971291866	7678.612440191388	8095.363636363636	8224.832535885167	8676.038277511961	8194.291866028709	7454.023923444976	6596.665071770335	5811.421052631579	5412.574162679426	5067.818181818182	4956.071770334928	4945.5837320574165	5012.861244019139	5122.028708133971	5229.014354066986	5289.382775119617	5271.148325358851	5163.22966507177	5288.923444976077	5366.047846889952	5213.1291866028705	5081.956937799043	5303.181818181818	5457.732057416268	5603.861244019139	5524.564593301436	5415.138755980861	5217.555023923445	4968.210526315789	4594.521531100479	4492.11004784689	4481.363636363636	4563.861244019139	4718.306220095694	5084.535885167464	5408.564593301436	5602.306220095694	5715.2200956937795
9787.885167464116	7859.306220095694	6572.44976076555	5791.540669856459	5257.363636363636	4874.488038277512	4643.7511961722485	4530.354066985646	4462.373205741626	4411.650717703349	4399.904306220095	4445.918660287081	4550.636363636364	4577.133971291866	4746.832535885167	4904.526315789473	5025.406698564593	5106.9473684210525	5152.799043062201	5163.913875598086	5148.277511961723	5123.775119617225	5108.540669856459	5114.688995215311	5149.081339712919	5210.775119617225	5284.937799043062	5346.124401913876	5377.645933014354	5390.645933014354	5417.224880382775	5480.1435406698565	5386.612440191388	5669.698564593302	5779.736842105263	5861.545454545455	5981.660287081339	6034.875598086124	5852.44976076555	5796.822966507177	5630.717703349283	5414.77033492823	5147.985645933014	4874.258373205742	4708.516746411483	4688.057416267942	4704.459330143541	4734.0526315789475	4865.708133971292	5012.181818181818
4386.875598086124	4668.555023923445	4825.368421052632	5164.846889952153	5543.564593301436	5902.287081339713	6115.645933014354	6170.090909090909	6164.296650717703	6167.607655502392	6176.086124401914	6235.090909090909	6132.607655502392	6174.894736842105	6029.703349282297	6020.693779904306	5975.516746411483	5931.703349282297	5739.004784688996	5936.090909090909	5861.521531100479	5898.033492822967	5803.971291866029	5752.899521531101	5883.803827751196	6064.602870813397	6339.7799043062205	6716.612440191388	7047.942583732058	7107.32057416268	6403.703349282297	6335.832535885167	6270.755980861244	6201.368421052632	6120.11004784689	6027.837320574163	5934.645933014354	5857.363636363636	5805.258373205742	5764.507177033493	5709.799043062201	5578.784688995215	5557.153110047847	5572.875598086124	5629.631578947368	5706.33014354067	5768.980861244019	5778.665071770335	5818.755980861244	5888.114832535885
4967.832535885167	5086.612440191388	5179.913875598086	5279.387559808612	5405.555023923445	5546.44976076555	5823.392344497608	6006.995215311004	6123.464114832536	6195.617224880383	6257.224880382775	6375.784688995215	6352.043062200957	6086.421052631579	5924.023923444976	5487.086124401914	5346.966507177033	5087.023923444976	5012.0382775119615	4948.291866028708	5101.081339712919	5437.937799043062	5809.684210526316	6132.167464114833	6376.784688995215	6418.712918660287	6282.507177033493	6064.0526315789475	5837.282296650717	5631.22966507177	5432.607655502392	5226.387559808612	5375.0	6211.114832535885	7983.77033492823	10016.952153110047	11463.66028708134	11997.679425837321	11612.846889952154	10727.234449760766	9216.588516746411	7659.6746411483255	6721.282296650717	6327.722488038277	6052.497607655502	5858.272727272727	5743.598086124402	5721.741626794258	5769.755980861244	5834.736842105263
4967.832535885167	5086.612440191388	5179.913875598086	5279.387559808612	5405.555023923445	5546.44976076555	5823.392344497608	6006.995215311004	6123.464114832536	6195.617224880383	6257.224880382775	6375.784688995215	6352.043062200957	6086.421052631579	5924.023923444976	5487.086124401914	5346.966507177033	5087.023923444976	5012.0382775119615	4948.291866028708	5101.081339712919	5437.937799043062	5809.684210526316	6132.167464114833	6376.784688995215	6418.712918660287	6282.507177033493	6064.0526315789475	5837.282296650717	5631.22966507177	5432.607655502392	5226.387559808612	5375.0	6211.114832535885	7983.77033492823	10016.952153110047	11463.66028708134	11997.679425837321	11612.846889952154	10727.234449760766	9216.588516746411	7659.6746411483255	6721.282296650717	6327.722488038277	6052.497607655502	5858.272727272727	5743.598086124402	5721.741626794258	5769.755980861244	5834.736842105263
5772.296650717703	6241.851674641149	6854.712918660287	7322.014354066986	7584.315789473684	7384.425837320574	6747.741626794258	6324.459330143541	6034.081339712919	6008.703349282297	6171.076555023923	6145.339712918661	6031.564593301436	5820.555023923445	5787.315789473684	5627.980861244019	5457.200956937799	5286.00956937799	5123.224880382775	5153.177033492823	5231.1291866028705	5402.8708133971295	5608.88038277512	5790.062200956938	6318.688995215311	6352.55023923445	6494.55023923445	6368.727272727273	6132.334928229665	5842.794258373206	5639.631578947368	5662.124401913876	5900.55023923445	6222.56937799043	6496.952153110048	6637.459330143541	6570.1435406698565	6318.1435406698565	6164.334928229665	5656.531100478469	5412.368421052632	5196.492822966507	5173.177033492823	5229.650717703349	5164.11961722488	5281.813397129186	5388.368421052632	5477.105263157895	5546.966507177033	5590.574162679426
5761.727272727273	5887.11004784689	5682.66985645933	5429.775119617225	5084.645933014354	4752.956937799043	4602.607655502392	4579.282296650717	4649.626794258374	4764.928229665072	4884.358851674641	4984.818181818182	5053.636363636364	5083.846889952153	5088.459330143541	5110.55023923445	5196.913875598086	5353.483253588517	5534.741626794258	5681.540669856459	5762.066985645933	5770.435406698564	5698.7655502392345	5538.918660287081	5317.478468899521	5104.44019138756	4975.382775119617	4979.3253588516745	5141.7511961722485	5464.976076555024	6397.822966507177	6990.44019138756	7534.502392344498	7926.827751196172	8090.377990430622	7999.77033492823	7683.822966507177	7192.387559808612	6579.952153110048	6614.712918660287	5999.033492822967	5955.334928229665	5827.205741626794	5773.952153110048	5867.952153110048	5954.076555023923	6150.77033492823	6214.014354066986	6165.339712918661	6058.995215311004
4764.133971291866	4639.588516746411	4503.291866028708	5019.736842105263	5110.799043062201	5264.631578947368	5539.875598086124	5397.435406698564	5199.081339712919	4993.133971291866	4775.435406698564	4452.043062200957	4273.636363636364	4120.43062200957	4016.0382775119615	3973.0095693779904	3981.5215311004786	4150.832535885167	4261.875598086124	4364.622009569378	4458.607655502392	4563.971291866029	4561.028708133971	4537.760765550239	4471.464114832536	4476.11004784689	4768.004784688996	4840.540669856459	4991.866028708134	5122.660287081339	5374.784688995215	5309.9617224880385	5367.722488038277	5244.411483253589	5031.952153110048	4847.33014354067	4667.028708133971	4500.062200956938	4276.215311004785	4077.5741626794256	3941.66028708134	3847.0574162679427	3792.444976076555	3857.6076555023924	4112.995215311004	4505.851674641149	4884.7511961722485	5115.11961722488	5143.114832535885	5060.239234449761
4347.138755980861	4380.4162679425835	4395.717703349283	4389.473684210527	4363.851674641149	4324.057416267942	4274.636363636364	4441.444976076555	4357.133971291866	4249.956937799043	4135.545454545455	4072.2918660287082	4099.861244019139	4107.631578947368	4159.334928229665	4184.526315789473	4195.0526315789475	4292.349282296651	4303.1578947368425	4226.55023923445	4170.459330143541	4089.7368421052633	4047.354066985646	4009.0717703349283	3976.44019138756	3987.502392344498	4008.8516746411483	4116.899521531101	4255.263157894737	4416.401913875598	4549.875598086124	4654.100478468899	4965.023923444976	5109.459330143541	4996.578947368421	4831.942583732058	4593.435406698564	4420.483253588517	4267.1435406698565	4152.210526315789	4074.215311004785	4011.6985645933014	3948.0334928229663	3893.2535885167463	3872.33971291866	3895.9521531100477	3953.306220095694	4110.177033492823	4204.43062200957	4376.703349282297
4486.177033492823	4627.885167464115	4455.354066985646	4297.444976076555	4440.454545454545	4680.373205741626	4938.162679425837	5218.8421052631575	5242.622009569378	5173.172248803828	5000.244019138756	4700.392344497608	4330.382775119617	4014.0191387559807	3875.464114832536	3823.813397129187	3767.755980861244	3783.3827751196172	3818.157894736842	3894.5263157894738	4017.803827751196	4306.789473684211	4489.937799043062	4561.1291866028705	4542.186602870814	4476.789473684211	4366.803827751196	4195.33014354067	4041.7416267942585	4048.0574162679427	4029.181818181818	4019.3636363636365	4007.937799043062	4034.5741626794256	4126.277511961723	4232.43062200957	4297.4162679425835	4360.177033492823	4353.808612440192	4304.1578947368425	4216.478468899521	4038.086124401914	3983.062200956938	3838.593301435407	3868.3636363636365	3932.909090909091	4026.157894736842	4136.904306220095	4245.794258373206	4272.698564593302
4888.803827751196	4768.023923444976	4611.196172248804	4459.043062200957	4376.186602870814	4327.665071770335	4299.186602870814	4299.444976076555	4308.047846889952	4316.071770334928	4361.650717703349	4375.44019138756	4260.741626794258	4211.909090909091	4142.267942583732	4069.9904306220096	4018.086124401914	3997.1626794258373	4010.5263157894738	4041.913875598086	4105.976076555024	4217.373205741626	4288.421052631579	4339.076555023923	4326.349282296651	4234.392344497608	4160.2344497607655	4000.9617224880385	3906.976076555024	3824.8325358851675	3774.6363636363635	3776.842105263158	3802.7942583732056	3850.4545454545455	4013.66028708134	4130.684210526316	4246.444976076555	4344.822966507177	4414.717703349283	4520.167464114833	4501.904306220095	4439.1435406698565	4340.301435406698	4220.291866028708	4106.0382775119615	4021.3205741626793	3963.9521531100477	3917.3253588516745	3882.306220095694	3874.7272727272725
4743.358851674641	4800.846889952153	4786.244019138756	4661.488038277512	4512.425837320574	4584.607655502392	4687.0526315789475	4587.698564593302	4484.516746411483	4312.421052631579	4305.382775119617	4246.392344497608	4316.928229665072	4304.033492822967	4322.665071770335	4294.363636363636	4185.655502392345	4074.177033492823	4079.004784688995	4110.741626794258	4211.023923444976	4499.138755980861	4605.574162679426	4692.516746411483	4913.875598086124	4924.028708133971	4814.315789473684	4560.631578947368	4409.162679425837	4216.789473684211	4162.67942583732	4193.875598086124	4228.755980861244	4252.100478468899	4250.942583732058	4535.047846889952	4720.062200956938	4852.33014354067	4956.8421052631575	5273.44019138756	5277.555023923445	5221.1578947368425	5100.287081339713	4928.200956937799	4734.363636363636	4541.478468899521	4415.2344497607655	4244.043062200957	4089.717703349282	3988.684210526316
4077.9282296650717	4220.215311004785	4219.019138755981	4341.99043062201	4452.095693779905	4541.799043062201	4604.502392344498	4644.511961722488	4683.966507177033	4742.574162679426	4809.966507177033	4851.023923444976	4841.282296650717	4789.5837320574165	4755.598086124402	4702.124401913876	4651.272727272727	4582.023923444976	4499.612440191388	4455.736842105263	4461.492822966507	4498.909090909091	4530.88995215311	4531.0526315789475	4505.148325358851	4451.0	4365.267942583732	4252.358851674641	4132.057416267942	4036.2966507177034	3943.593301435407	3927.3205741626793	3965.9234449760766	3991.497607655502	4038.507177033493	4126.980861244019	4346.722488038277	4578.004784688996	4783.191387559808	5037.124401913876	4990.602870813397	4998.272727272727	4880.43062200957	4698.210526315789	4596.8421052631575	5254.8564593301435	5990.937799043062	6760.028708133971	7366.392344497608	8849.354066985647
4157.373205741626	4172.56937799043	4374.7655502392345	4387.066985645933	4409.162679425837	4421.502392344498	4365.693779904306	4306.196172248804	4134.507177033493	4048.066985645933	3969.995215311005	3912.3588516746413	3887.397129186603	3886.8995215311006	3883.315789473684	3878.0095693779904	3874.086124401914	3899.4306220095696	3975.555023923445	4094.0478468899523	4231.698564593302	4358.306220095694	4517.138755980861	4636.55980861244	4710.138755980861	4731.401913875598	4652.086124401914	4590.464114832536	4396.985645933014	4202.167464114833	4210.019138755981	4237.4162679425835	4409.11004784689	4647.5837320574165	4876.421052631579	5072.258373205742	5096.956937799043	5051.540669856459	4997.100478468899	5152.311004784689	5293.660287081339	5362.497607655502	5446.200956937799	5981.258373205742	6978.808612440192	8412.535885167465	9060.502392344497	8995.392344497608	7628.626794258374	6503.703349282297
4519.803827751196	4871.047846889952	5038.44976076555	4956.425837320574	4760.124401913876	4378.33014354067	4004.0095693779904	3832.4354066985647	3929.8899521531102	4242.535885167464	4570.99043062201	4665.521531100479	4782.492822966507	4780.186602870814	4659.215311004785	4462.717703349283	4283.803827751196	4156.928229665072	4072.7942583732056	4148.363636363636	4481.665071770335	5072.885167464115	5655.1291866028705	5899.966507177033	6117.1578947368425	6002.535885167464	5915.698564593302	5817.473684210527	5739.67942583732	5711.1291866028705	6016.77033492823	6190.105263157895	6330.942583732058	6363.363636363636	6361.210526315789	6207.755980861244	5951.650717703349	5669.755980861244	5596.454545454545	5562.899521531101	5512.014354066986	5384.708133971292	5098.291866028708	4681.004784688996	4238.77033492823	3916.8277511961724	3789.153110047847	3863.1722488038276	4140.741626794258	4558.641148325359
4542.287081339713	4589.511961722488	4577.593301435407	4530.492822966507	4439.980861244019	4337.32057416268	4232.153110047847	4118.650717703349	4112.4162679425835	4085.7942583732056	4133.88995215311	4252.239234449761	4398.602870813397	4609.909090909091	4705.239234449761	4739.148325358851	4722.655502392345	4651.287081339713	4501.377990430622	4314.253588516746	4217.574162679426	4271.55023923445	4395.177033492823	4505.708133971292	4588.086124401914	4595.191387559808	4584.057416267942	4608.1578947368425	4678.511961722488	5070.459330143541	5474.459330143541	5814.971291866029	5848.019138755981	5685.813397129186	5821.205741626794	5889.177033492823	5887.1578947368425	5848.942583732058	5741.784688995215	5850.622009569378	5913.200956937799	5874.1291866028705	5711.315789473684	5453.894736842105	5174.086124401914	4785.976076555024	4790.741626794258	4841.435406698564	5010.100478468899	5256.755980861244
4659.1578947368425	4901.7511961722485	4908.722488038277	4821.224880382775	4668.444976076555	4521.105263157895	4438.909090909091	4528.7511961722485	4594.153110047847	4640.210526315789	4658.483253588517	4621.99043062201	4522.928229665072	4396.813397129186	4325.191387559808	4404.866028708134	4682.645933014354	5106.8564593301435	5540.727272727273	5883.598086124402	6143.291866028708	6371.253588516746	6566.660287081339	6665.784688995215	6605.923444976077	6383.239234449761	6055.971291866029	5698.803827751196	5352.354066985646	5018.976076555024	4705.272727272727	4448.660287081339	4288.755980861244	4224.090909090909	4210.928229665072	4201.282296650717	4171.846889952153	4308.363636363636	4245.263157894737	4192.928229665072	4246.913875598086	4293.148325358851	4340.966507177033	4365.358851674641	4394.32057416268	4331.0526315789475	4225.181818181818	4092.9282296650717	3961.44019138756	3905.937799043062
6007.985645933014	5931.334928229665	5608.5837320574165	5506.971291866029	5089.66985645933	4998.181818181818	4941.956937799043	4821.55023923445	4912.803827751196	5041.7655502392345	5105.411483253589	5119.186602870814	5036.8421052631575	4888.492822966507	4572.153110047847	4348.4162679425835	4254.411483253589	4385.047846889952	4620.516746411483	4697.124401913876	4931.8564593301435	5098.153110047847	5216.210526315789	5888.808612440192	6706.205741626794	6634.822966507177	7129.88038277512	7451.377990430622	7588.899521531101	7536.062200956938	7294.746411483254	6887.7511961722485	6379.191387559808	5874.698564593302	5466.387559808612	5172.827751196172	5162.062200956938	4988.172248803828	4843.459330143541	4733.100478468899	4650.7511961722485	4595.727272727273	4666.22966507177	4738.832535885167	4862.062200956938	5272.397129186603	5466.803827751196	5593.7655502392345	5642.1291866028705	5614.478468899521
4598.057416267942	4881.454545454545	5097.282296650717	5005.277511961723	5020.0	4904.799043062201	5104.531100478469	5154.478468899521	5157.909090909091	5114.5837320574165	5047.2200956937795	5117.253588516746	5117.205741626794	5104.684210526316	5078.334928229665	5030.55980861244	4966.894736842105	4927.67942583732	4960.081339712919	5060.2344497607655	5168.976076555024	5229.555023923445	5228.598086124402	5184.818181818182	5127.244019138756	5083.937799043062	5011.2344497607655	5008.8421052631575	4919.2344497607655	4982.511961722488	5089.263157894737	5195.181818181818	5243.253588516746	5213.1435406698565	5125.100478468899	5019.377990430622	4790.057416267942	4845.918660287081	4995.5837320574165	5157.952153110048	5321.124401913876	5569.909090909091	5621.263157894737	5169.148325358851	5068.578947368421	4930.387559808612	4791.655502392345	4512.655502392345	4490.081339712919	4499.196172248804
5790.344497607655	6086.0382775119615	6300.148325358851	6292.014354066986	6231.980861244019	6253.377990430622	6264.736842105263	6417.215311004785	6417.014354066986	6233.014354066986	6080.827751196172	5663.775119617225	5500.578947368421	5341.545454545455	5340.846889952153	5475.210526315789	5640.200956937799	5841.866028708134	5899.076555023923	5765.44019138756	5444.468899521531	5481.928229665072	5313.741626794258	5411.693779904306	5438.0	5541.488038277512	5568.803827751196	5588.976076555024	5482.0	5465.511961722488	5342.478468899521	5351.602870813397	5344.985645933014	5088.468899521531	5157.306220095694	5129.937799043062	5047.9473684210525	4943.837320574163	5103.995215311004	5149.267942583732	5275.196172248804	5254.55023923445	5131.244019138756	5223.866028708134	5290.913875598086	5090.0	4829.799043062201	4613.784688995215	4705.224880382775	4793.832535885167
5092.703349282297	5077.315789473684	4864.832535885167	4648.272727272727	4551.8708133971295	4519.090909090909	4634.114832535885	4637.483253588517	4636.799043062201	4638.511961722488	4659.933014354067	4717.7799043062205	4818.186602870814	4946.7511961722485	5074.066985645933	5178.33014354067	5255.253588516746	5296.593301435407	5272.401913875598	5155.1291866028705	4994.966507177033	4813.047846889952	4687.885167464115	4589.32057416268	4528.435406698564	4530.822966507177	4592.291866028708	4679.215311004785	4814.6746411483255	5083.741626794258	5227.971291866029	5346.1578947368425	5447.277511961723	5498.334928229665	5467.368421052632	5503.162679425837	5569.497607655502	5672.952153110048	5806.956937799043	5972.598086124402	6499.066985645933	7452.937799043062	8925.028708133972	10412.244019138756	11727.588516746411	13462.90909090909	14184.028708133972	13585.287081339713	11808.913875598086	9405.80861244019
5142.693779904306	5316.191387559808	5415.062200956938	5407.56937799043	5441.851674641149	5256.861244019139	5164.2488038277515	5043.00956937799	4800.244019138756	4711.033492822967	4677.578947368421	4603.952153110048	4720.497607655502	4849.818181818182	4959.545454545455	4903.909090909091	5028.803827751196	5139.267942583732	5258.11004784689	5464.205741626794	5649.588516746411	5719.11004784689	5703.349282296651	5627.114832535885	5775.043062200957	5809.191387559808	5548.411483253589	5429.028708133971	5153.454545454545	5026.521531100479	4889.803827751196	4768.478468899521	4703.066985645933	4721.535885167464	4808.1435406698565	4909.244019138756	4938.172248803828	4969.8421052631575	4922.224880382775	4838.9617224880385	4713.004784688996	4640.3253588516745	4704.540669856459	4883.894736842105	5253.459330143541	5513.167464114833	5638.8421052631575	5676.622009569378	5633.7799043062205	5591.56937799043
3866.665071770335	3842.401913875598	3819.3827751196172	3869.0095693779904	3940.818181818182	4035.2296650717703	4109.712918660287	4139.612440191388	4158.210526315789	4134.918660287081	4093.090909090909	4067.6746411483255	4091.1483253588517	4174.985645933014	4297.985645933014	4419.607655502392	4541.516746411483	4567.071770334928	4516.602870813397	4384.2344497607655	4151.574162679426	3885.913875598086	3715.248803827751	3701.7703349282297	3710.1052631578946	3749.6411483253587	3795.803827751196	3826.315789473684	3942.177033492823	3903.5502392344497	3837.3014354066986	3758.6363636363635	3697.6411483253587	3689.1674641148325	3748.5693779904304	3861.1722488038276	3994.622009569378	4115.464114832536	4196.55023923445	4219.717703349283	4178.688995215311	3951.282296650718	3852.33971291866	3758.755980861244	3706.6411483253587	3692.9473684210525	3748.842105263158	3810.8373205741627	3865.062200956938	3910.488038277512
3747.6363636363635	3765.8564593301435	3763.7894736842104	3784.598086124402	3840.3636363636365	3926.133971291866	4028.1626794258373	4075.5693779904304	4099.598086124402	4102.277511961723	4100.153110047847	4174.435406698564	4182.985645933014	4175.88995215311	4154.7511961722485	4115.191387559808	4048.2966507177034	3958.0334928229663	3867.7703349282297	3800.626794258373	3760.7033492822966	3738.5645933014353	3725.3636363636365	3667.114832535885	3647.4114832535884	3622.133971291866	3591.3205741626793	3565.492822966507	3568.7033492822966	3623.028708133971	3646.688995215311	3771.114832535885	3896.5741626794256	4004.803827751196	4089.086124401914	4146.133971291866	4169.688995215311	4151.650717703349	4092.693779904306	3952.066985645933	3887.7464114832537	3832.9425837320573	3767.0	3712.0478468899523	3679.9282296650717	3715.0143540669856	3922.349282296651	4085.3636363636365	4382.0526315789475	4604.923444976077
4622.598086124402	4692.224880382775	4673.885167464115	4597.1291866028705	4451.846889952153	4290.88995215311	4129.488038277512	4043.732057416268	3944.3684210526317	3847.5454545454545	3767.0574162679427	3708.1483253588517	3689.3444976076553	3773.7081339712918	3849.3923444976076	3942.4736842105262	4038.468899521531	4203.148325358851	4336.373205741626	4564.741626794258	4713.502392344498	4797.071770334928	4888.033492822967	4889.526315789473	4826.502392344498	4755.813397129186	4611.11961722488	4426.526315789473	4303.511961722488	4223.406698564593	4300.196172248804	4240.468899521531	4225.267942583732	4157.459330143541	4090.1196172248806	3899.5645933014353	3855.6794258373207	3823.153110047847	3818.157894736842	3778.4258373205744	3743.181818181818	3660.5789473684213	3565.9808612440193	3482.755980861244	3432.4736842105262	3441.224880382775	3538.377990430622	3703.3253588516745	3909.215311004785	4212.488038277512
3588.306220095694	3638.224880382775	3679.904306220096	3683.626794258373	3690.4114832535884	3696.1435406698565	3704.153110047847	3717.133971291866	3728.9856459330144	3727.9186602870814	3768.688995215311	3718.6555023923447	3666.2344497607655	3640.8612440191387	3665.784688995215	3738.9521531100477	3842.0382775119615	3954.8516746411483	4057.8516746411483	4133.636363636364	4305.641148325359	4322.574162679426	4289.435406698564	4218.267942583732	4086.5837320574165	4033.2918660287082	3898.0334928229663	3944.712918660287	4003.129186602871	4127.071770334928	4251.1578947368425	4559.727272727273	5521.712918660287	6896.760765550239	8484.952153110047	9758.665071770334	10237.516746411484	10471.856459330143	10157.009569377991	9172.521531100478	7593.875598086124	6016.88995215311	4943.99043062201	4676.0382775119615	4373.44976076555	4345.717703349283	4209.2344497607655	4176.33014354067	4035.2966507177034	3963.507177033493
3691.311004784689	3803.9808612440193	3921.5693779904304	4061.732057416268	4388.904306220095	4701.717703349283	5183.913875598086	5898.277511961723	6799.540669856459	7727.291866028708	9193.78947368421	9717.454545454546	9835.593301435407	9544.78947368421	8880.693779904306	7914.239234449761	6782.650717703349	5695.435406698564	4850.354066985646	4319.502392344498	3970.8899521531102	3970.4210526315787	3931.6746411483255	3970.4497607655503	4077.200956937799	4239.88038277512	4447.775119617225	4687.153110047847	4733.373205741626	4753.354066985646	4715.358851674641	4645.0	4472.55980861244	4462.200956937799	4355.358851674641	4274.612440191388	4218.703349282297	4179.397129186603	4153.382775119617	4145.124401913876	4143.837320574163	4238.6746411483255	4187.574162679426	4185.454545454545	4131.5837320574165	4125.066985645933	4109.334928229665	4147.736842105263	4166.32057416268	4169.66985645933
4317.406698564593	4450.995215311004	4583.0526315789475	4855.775119617225	5270.650717703349	5691.808612440192	5998.411483253589	6101.057416267942	5944.090909090909	5589.4162679425835	5266.521531100479	4977.4162679425835	4839.004784688996	4783.904306220095	4969.138755980861	5282.885167464115	5433.88995215311	5558.665071770335	5838.43062200957	5843.411483253589	5778.622009569378	5669.172248803828	5542.1291866028705	5610.746411483254	5535.100478468899	5657.1291866028705	5918.980861244019	6379.411483253589	6950.7799043062205	7480.32057416268	7826.923444976077	8804.162679425837	8577.086124401914	8525.301435406698	7643.459330143541	6848.88038277512	5994.172248803828	5423.971291866029	5570.971291866029	5735.019138755981	5822.062200956938	5858.1435406698565	5804.913875598086	5668.090909090909	5506.43062200957	5401.406698564593	5399.966507177033	5493.727272727273	5658.66985645933	5884.578947368421
10296.88038277512	11676.574162679426	11899.68899521531	10687.133971291865	9850.435406698565	8652.263157894737	7346.875598086124	6182.545454545455	5587.1291866028705	5540.899521531101	5819.803827751196	6192.789473684211	6445.8421052631575	6493.540669856459	6447.976076555024	6303.535885167464	6033.354066985646	5602.818181818182	5235.899521531101	4827.019138755981	4649.11004784689	4569.760765550239	4598.191387559808	4723.7799043062205	4917.755980861244	5145.344497607655	5380.076555023923	5615.1435406698565	5852.33014354067	6075.736842105263	6259.540669856459	6409.894736842105	6567.918660287081	6754.124401913876	6934.502392344498	7054.483253588517	7089.636363636364	7060.602870813397	7109.612440191388	7096.2488038277515	7068.861244019139	6994.55023923445	6877.019138755981	6744.5837320574165	6592.507177033493	6375.478468899521	6370.492822966507	6055.253588516746	5579.531100478469	5327.837320574163
4579.578947368421	4646.736842105263	4720.885167464115	4752.976076555024	4794.191387559808	4924.7511961722485	5272.77033492823	6303.076555023923	8466.081339712919	11221.282296650717	13358.047846889953	14202.555023923445	13690.076555023923	11856.822966507178	9049.933014354066	6315.861244019139	4698.516746411483	4390.224880382775	4534.0	5310.00956937799	6244.181818181818	6841.344497607655	7755.612440191388	8378.263157894737	7641.822966507177	7536.043062200957	7164.6746411483255	5676.200956937799	5391.071770334928	5235.019138755981	5236.291866028708	5376.282296650717	5750.32057416268	5884.698564593302	5892.5837320574165	5772.435406698564	5554.521531100479	5292.9617224880385	5049.622009569378	4752.133971291866	4448.282296650717	4394.88038277512	4356.612440191388	4280.172248803828	4270.612440191388	4176.382775119617	4141.593301435407	4097.363636363636	4042.7416267942585	3980.3444976076553
4930.717703349283	4959.062200956938	5001.626794258374	4753.162679425837	4645.492822966507	4778.421052631579	4888.555023923445	4934.8421052631575	4914.918660287081	4854.047846889952	4781.1291866028705	4602.047846889952	4599.22966507177	4625.138755980861	4633.215311004785	4607.148325358851	4560.258373205742	4485.526315789473	4391.076555023923	4410.67942583732	4789.1578947368425	6818.382775119617	8686.741626794259	10589.832535885167	12161.578947368422	11902.01913875598	10575.564593301435	8751.741626794259	7256.746411483254	6390.023923444976	5797.377990430622	5332.1578947368425	4807.296650717703	4776.2200956937795	4882.6746411483255	5018.368421052632	5137.2488038277515	5280.153110047847	5508.282296650717	5822.3253588516745	6219.531100478469	6970.846889952153	8424.425837320574	8431.196172248803	7603.942583732058	6793.976076555024	5967.124401913876	5364.88038277512	5171.808612440192	5108.832535885167
5073.574162679426	5409.339712918661	5893.875598086124	6248.148325358851	6503.167464114833	6583.645933014354	6435.1435406698565	6545.866028708134	6327.851674641149	6518.191387559808	6562.22966507177	6947.937799043062	6925.459330143541	6919.086124401914	6637.272727272727	6325.966507177033	6064.799043062201	5604.1291866028705	5747.6746411483255	5911.215311004785	6073.818181818182	6174.578947368421	6141.885167464115	5942.703349282297	5610.349282296651	5219.789473684211	4837.8708133971295	4503.1435406698565	4243.56937799043	4091.0765550239234	4175.387559808612	4275.263157894737	4447.904306220095	4649.511961722488	4885.645933014354	5101.354066985646	5376.894736842105	5746.315789473684	6193.1291866028705	6658.435406698564	7082.401913875598	7430.837320574163	7689.44976076555	7847.913875598086	7894.9473684210525	7756.822966507177	7739.832535885167	7635.866028708134	7539.650717703349	7623.315789473684
5854.8708133971295	5919.454545454545	5863.933014354067	5810.77033492823	5742.971291866029	5718.004784688996	5685.244019138756	5760.736842105263	5842.535885167464	6074.411483253589	6438.636363636364	6897.397129186603	7316.081339712919	7371.540669856459	7451.459330143541	7407.516746411483	7051.339712918661	6582.521531100479	6077.5837320574165	5971.8708133971295	5681.545454545455	5701.349282296651	5843.373205741626	6129.172248803828	6392.0526315789475	6520.746411483254	6508.555023923445	6473.224880382775	6511.315789473684	6520.703349282297	6781.488038277512	7092.287081339713	7456.43062200957	7584.578947368421	7524.377990430622	7388.67942583732	7133.301435406698	6732.607655502392	6332.626794258374	6112.851674641149	5856.822966507177	5697.813397129186	5546.334928229665	5585.511961722488	5931.913875598086	6529.99043062201	8344.287081339713	8957.942583732058	10202.68899521531	12675.01913875598
6485.239234449761	6405.1578947368425	6316.736842105263	6193.023923444976	6048.593301435407	5947.272727272727	5910.655502392345	5871.291866028708	5786.641148325359	5566.019138755981	5474.822966507177	5275.019138755981	5152.492822966507	5205.7511961722485	5365.004784688996	5701.057416267942	6155.2200956937795	6608.708133971292	6969.0	7205.315789473684	7323.1291866028705	7335.334928229665	7264.200956937799	7591.406698564593	7551.43062200957	7954.1291866028705	7786.397129186603	7531.435406698564	7287.3253588516745	7178.736842105263	7263.574162679426	7487.186602870814	7989.808612440192	8130.124401913876	8151.698564593302	8084.435406698564	7942.67942583732	7723.507177033493	7487.540669856459	7335.454545454545	7272.545454545455	7129.971291866029	6979.114832535885	7317.531100478469	7911.794258373206	7925.827751196172	7351.444976076555	6319.708133971292	5675.952153110048	5007.043062200957
9540.19138755981	9892.397129186604	10109.267942583732	10194.33014354067	9757.488038277512	9199.923444976077	8602.354066985647	8098.866028708134	7929.2200956937795	8094.210526315789	8238.071770334927	8046.32057416268	8035.0382775119615	7689.401913875598	7261.421052631579	7084.531100478469	6491.688995215311	6015.387559808612	5723.167464114833	5821.272727272727	5984.205741626794	6271.047846889952	6592.861244019139	6850.023923444976	6446.133971291866	6027.177033492823	6239.397129186603	5864.918660287081	5614.11004784689	5483.8421052631575	5474.124401913876	5687.444976076555	6035.153110047847	6308.56937799043	6403.937799043062	6413.602870813397	6350.066985645933	6148.066985645933	5742.904306220095	5308.66985645933	5129.421052631579	4848.866028708134	4968.459330143541	5015.578947368421	5204.421052631579	5828.244019138756	6556.354066985646	7128.454545454545	7257.358851674641	7320.172248803828
6980.492822966507	7273.124401913876	7490.875598086124	7616.7511961722485	7683.133971291866	7741.1291866028705	7839.258373205742	7646.521531100479	7900.344497607655	8105.540669856459	8270.401913875598	8420.784688995216	8530.076555023923	8558.813397129186	8524.382775119617	8464.124401913876	8371.971291866028	8238.80861244019	8110.272727272727	8035.712918660287	8001.44976076555	7976.736842105263	7897.0382775119615	7915.985645933014	7899.363636363636	7815.516746411483	7700.511961722488	7626.535885167464	7492.354066985646	7661.057416267942	7871.057416267942	8039.88038277512	8061.344497607655	8020.7511961722485	7838.0382775119615	8118.7511961722485	8039.636363636364	7843.282296650717	7578.339712918661	7243.301435406698	6765.799043062201	6701.133971291866	6426.502392344498	6469.22966507177	6707.00956937799	7111.023923444976	7337.186602870814	7824.8708133971295	7913.803827751196	7541.377990430622
7903.832535885167	8020.545454545455	7840.789473684211	7457.473684210527	7273.411483253589	7025.727272727273	7149.741626794258	7087.866028708134	6929.531100478469	6858.0526315789475	6892.0526315789475	6982.090909090909	7062.7799043062205	7079.607655502392	7011.976076555024	6907.712918660287	6868.095693779905	6958.665071770335	7151.521531100479	7389.789473684211	7675.602870813397	8208.492822966507	8467.55023923445	8693.392344497608	8807.153110047846	8401.22966507177	8152.066985645933	7776.124401913876	7432.861244019139	7015.775119617225	6837.741626794258	6988.650717703349	7092.224880382775	6889.2344497607655	6710.507177033493	6757.306220095694	6809.894736842105	6827.7799043062205	6856.473684210527	6866.344497607655	7097.11961722488	7325.942583732058	7454.349282296651	7414.062200956938	7087.344497607655	6819.837320574163	6504.287081339713	6200.688995215311	5952.425837320574	5809.239234449761
7816.287081339713	9237.98086124402	10336.631578947368	10772.454545454546	10965.794258373206	10911.751196172248	10743.837320574163	10264.325358851675	9803.105263157895	9085.444976076555	8325.607655502392	7529.703349282297	6940.311004784689	6700.296650717703	6629.622009569378	6715.100478468899	6986.775119617225	7735.0	8320.77033492823	8864.923444976077	9361.038277511961	9831.162679425837	10239.009569377991	10492.593301435407	10487.56937799043	10154.272727272728	9539.521531100478	8834.913875598086	8234.645933014353	8024.803827751196	7608.344497607655	7253.1578947368425	7049.736842105263	6980.377990430622	7045.789473684211	7236.162679425837	7564.736842105263	7860.641148325359	8080.688995215311	8203.78947368421	8253.712918660287	8268.78947368421	8254.655502392345	8021.746411483254	7818.497607655502	7896.578947368421	7916.698564593302	7876.832535885167	7520.832535885167	6734.071770334928
6667.578947368421	6695.899521531101	7189.1578947368425	7724.985645933014	8422.784688995216	9162.028708133972	9509.751196172248	9990.382775119617	10183.617224880383	11147.617224880383	12444.071770334927	13454.626794258373	13804.755980861244	13527.971291866028	12696.933014354066	11306.665071770334	9720.09090909091	9137.277511961722	8734.78947368421	8526.354066985647	9010.205741626794	9403.703349282297	9383.80861244019	9066.77990430622	8691.8995215311	8489.09090909091	8135.33014354067	7576.11961722488	7131.937799043062	7183.645933014354	7716.526315789473	8392.344497607655	8844.028708133972	8852.502392344497	8341.301435406698	7410.684210526316	6414.148325358851	5746.177033492823	5548.741626794258	5663.076555023923	6109.377990430622	6777.746411483254	7777.177033492823	8839.612440191388	9572.76076555024	10234.244019138756	10541.244019138756	10505.77990430622	10139.650717703349	9469.684210526315
6372.8564593301435	6862.057416267942	7905.062200956938	8736.698564593302	9585.105263157895	10258.0	11292.411483253589	11209.01913875598	10536.526315789473	10369.258373205741	10194.866028708135	11254.66028708134	13074.885167464116	15818.363636363636	18560.315789473683	20752.28229665072	21740.196172248805	22193.894736842107	19803.48803827751	18804.105263157893	15283.947368421053	14193.866028708135	13010.401913875598	11892.306220095694	11268.856459330143	10750.784688995216	10417.990430622009	10053.822966507178	9615.995215311004	9221.368421052632	8794.435406698565	8349.799043062201	7924.67942583732	7664.7799043062205	7380.454545454545	7068.861244019139	6832.7511961722485	6791.9473684210525	6954.995215311004	7205.401913875598	7394.277511961723	7479.732057416268	7315.9617224880385	6973.937799043062	6501.6746411483255	5949.114832535885	5388.545454545455	4924.282296650717	4659.660287081339	4641.813397129186
7132.822966507177	7167.421052631579	7330.373205741626	7335.904306220095	7320.7655502392345	6962.813397129186	6857.263157894737	6774.023923444976	6828.306220095694	6880.454545454545	7160.531100478469	7449.937799043062	7701.296650717703	7843.617224880383	7840.617224880383	7774.100478468899	7907.507177033493	8260.325358851675	8798.693779904306	9352.56937799043	10013.363636363636	10202.296650717703	10209.047846889953	10081.947368421053	9843.88995215311	9459.679425837321	8803.248803827752	8540.186602870814	8268.13875598086	7921.392344497608	7622.794258373206	7300.497607655502	7157.014354066986	7502.784688995215	8286.708133971291	9110.157894736842	9608.177033492822	9663.196172248803	9355.263157894737	8856.124401913876	8548.851674641148	8049.732057416268	7650.057416267942	7361.4162679425835	7233.555023923445	7182.411483253589	7283.717703349283	7745.77033492823	9130.33971291866	11696.971291866028
7713.55023923445	7872.942583732058	8807.650717703349	8796.416267942584	8639.033492822966	8383.105263157895	7946.516746411483	7386.454545454545	7011.717703349283	7016.88038277512	7255.0382775119615	7444.0382775119615	7606.588516746411	7751.712918660287	7853.473684210527	7751.7799043062205	7114.368421052632	7049.588516746411	7096.287081339713	7150.33014354067	7128.488038277512	7060.593301435407	6916.014354066986	7420.0382775119615	8009.239234449761	8559.904306220096	8518.334928229666	8542.464114832535	8058.588516746411	7415.014354066986	6833.397129186603	6575.602870813397	7062.172248803828	7265.631578947368	8094.875598086124	8537.866028708135	8822.014354066985	8802.679425837321	9044.421052631578	10318.11004784689	12812.947368421053	14488.645933014353	15671.282296650717	17249.645933014355	17094.014354066985	16648.18181818182	15387.631578947368	13085.837320574163	12122.11004784689	10821.11004784689
4737.909090909091	4888.468899521531	5180.928229665072	5548.942583732058	5923.019138755981	6283.44019138756	6624.923444976077	6902.688995215311	7024.732057416268	7006.775119617225	6699.344497607655	6735.014354066986	6904.162679425837	7204.0526315789475	7642.622009569378	8221.401913875598	7414.047846889952	7906.244019138756	8222.531100478469	8319.564593301435	7412.32057416268	7255.66985645933	7026.263157894737	6774.483253588517	6167.966507177033	6198.334928229665	6032.066985645933	5798.918660287081	5767.291866028708	5842.67942583732	5877.2200956937795	5847.464114832536	5760.095693779905	5616.454545454545	5409.8421052631575	5179.344497607655	4914.861244019139	5180.210526315789	5679.894736842105	6558.861244019139	6942.602870813397	6938.100478468899	7527.717703349283	7617.44976076555	7366.717703349283	7230.899521531101	7029.377990430622	6878.794258373206	6739.665071770335	6654.464114832536
5527.593301435407	6016.808612440192	6148.277511961723	6678.196172248804	7068.502392344498	7047.497607655502	6750.1578947368425	6508.363636363636	6465.464114832536	6858.794258373206	9109.650717703349	12789.11004784689	16321.468899521531	18574.358851674642	19779.444976076556	19650.641148325358	17581.358851674642	15864.727272727272	12237.435406698565	10175.172248803829	8144.933014354067	7540.473684210527	7533.976076555024	7313.822966507177	6712.382775119617	6327.411483253589	6111.511961722488	6314.760765550239	6582.004784688996	6889.875598086124	7100.397129186603	7240.803827751196	7347.444976076555	7243.373205741626	6958.3253588516745	6610.966507177033	6360.296650717703	6251.7655502392345	6203.086124401914	6163.454545454545	6190.282296650717	5966.062200956938	6226.521531100479	6459.578947368421	6683.191387559808	6951.55980861244	7455.454545454545	7847.626794258374	7934.8708133971295	7821.665071770335
7042.794258373206	7001.019138755981	6759.985645933014	7780.0382775119615	8649.153110047846	7997.1435406698565	8097.8564593301435	6938.650717703349	6062.918660287081	5659.406698564593	5409.11004784689	5183.311004784689	5116.866028708134	5161.980861244019	5360.459330143541	5762.167464114833	6248.531100478469	6705.803827751196	6953.095693779905	7193.650717703349	7268.784688995215	7133.062200956938	6976.516746411483	6882.267942583732	6805.181818181818	6973.67942583732	7399.291866028708	8096.296650717703	8789.622009569379	9337.177033492822	9908.31100478469	10039.043062200957	9872.76076555024	9123.564593301435	7981.617224880383	6763.555023923445	6480.827751196172	6091.966507177033	5798.555023923445	5883.397129186603	6165.124401913876	6293.688995215311	6306.11004784689	6210.875598086124	6053.11961722488	5866.799043062201	5955.540669856459	5891.44976076555	6142.9473684210525	6306.497607655502
5531.464114832536	6474.535885167464	7181.488038277512	7829.043062200957	8386.11004784689	8877.526315789473	9321.583732057416	9689.78947368421	9808.516746411484	9865.942583732058	9791.440191387559	9624.124401913876	9381.913875598086	9054.990430622009	8650.09090909091	8234.11961722488	7913.0382775119615	7759.746411483254	7768.875598086124	7876.1291866028705	8003.88038277512	8306.985645933015	8353.722488038278	8223.157894736842	8134.861244019139	7741.076555023923	7294.794258373206	7490.124401913876	7684.813397129186	7479.133971291866	7096.531100478469	6453.4162679425835	5922.732057416268	5569.196172248804	5622.904306220095	5938.755980861244	6314.956937799043	6783.004784688996	7274.818181818182	7480.473684210527	7347.473684210527	6939.0	6411.100478468899	6065.004784688996	5674.732057416268	5247.7511961722485	4859.239234449761	4761.244019138756	4838.339712918661	5207.44019138756
6375.732057416268	6470.32057416268	6776.076555023923	7030.827751196172	7284.492822966507	7599.162679425837	7857.655502392345	7824.693779904306	7517.344497607655	7152.727272727273	7262.349282296651	6765.775119617225	6551.521531100479	6465.995215311004	6510.8564593301435	6626.224880382775	6672.574162679426	6626.334928229665	6533.746411483254	6332.014354066986	5991.55023923445	5560.086124401914	5252.885167464115	5190.655502392345	5364.861244019139	5653.028708133971	5571.11961722488	5935.0	6269.67942583732	6309.1578947368425	6752.401913875598	6735.722488038277	6751.827751196172	6594.722488038277	6544.617224880383	6825.88995215311	7295.1578947368425	7618.00956937799	7437.578947368421	7734.210526315789	7871.521531100479	7696.832535885167	7291.8708133971295	7455.67942583732	7791.540669856459	8120.311004784689	8314.535885167465	8319.90909090909	8105.186602870814	7700.148325358851
5613.33014354067	5641.784688995215	5732.138755980861	5717.076555023923	5799.88038277512	5823.732057416268	5870.11004784689	5850.153110047847	5981.56937799043	6126.397129186603	6180.956937799043	6176.655502392345	6189.244019138756	6392.086124401914	6447.44019138756	6250.913875598086	6153.607655502392	5908.985645933014	5883.258373205742	5920.105263157895	5998.846889952153	6062.076555023923	6085.928229665072	6102.023923444976	6299.11004784689	6386.789473684211	6540.956937799043	6445.722488038277	6150.138755980861	5890.1291866028705	5688.66985645933	5629.296650717703	5412.076555023923	5207.564593301436	5277.813397129186	5493.602870813397	5684.153110047847	5810.9617224880385	5883.239234449761	5830.923444976077	5618.014354066986	5436.813397129186	5514.114832535885	5816.507177033493	6157.191387559808	6435.918660287081	6684.2200956937795	7075.071770334928	7253.746411483254	7413.1435406698565
5089.511961722488	5146.755980861244	5272.258373205742	5458.311004784689	5693.545454545455	5798.215311004785	5789.095693779905	5897.421052631579	5959.9473684210525	6361.732057416268	7029.210526315789	7149.205741626794	7712.181818181818	7508.253588516746	7122.478468899521	6626.483253588517	6128.736842105263	5734.746411483254	5494.966507177033	5841.033492822967	5789.985645933014	5731.397129186603	5786.99043062201	5718.803827751196	5933.985645933014	6224.760765550239	6526.339712918661	6767.177033492823	6914.3253588516745	6979.602870813397	6984.555023923445	6926.382775119617	6785.205741626794	6565.354066985646	6313.244019138756	6079.071770334928	5875.095693779905	5690.2488038277515	5530.153110047847	5423.588516746411	5402.081339712919	5477.483253588517	5618.827751196172	5751.306220095694	5800.014354066986	5735.44976076555	5569.148325358851	5329.086124401914	5058.177033492823	4812.181818181818
6802.760765550239	6253.387559808612	5706.00956937799	5178.578947368421	4997.22966507177	4997.980861244019	5098.607655502392	5228.272727272727	5355.488038277512	5470.215311004785	5556.789473684211	5590.99043062201	5515.88995215311	5473.55023923445	5345.626794258374	5166.918660287081	5184.88038277512	5192.478468899521	5181.732057416268	5153.114832535885	5102.205741626794	5023.358851674641	4922.933014354067	4819.339712918661	4732.33014354067	4674.014354066986	4642.0526315789475	4770.105263157895	4916.574162679426	5067.645933014354	5312.866028708134	5178.339712918661	4958.2200956937795	4718.894736842105	4529.473684210527	4423.665071770335	4394.406698564593	4424.933014354067	4701.928229665072	4918.44019138756	5236.545454545455	5618.4162679425835	5997.516746411483	6319.703349282297	6819.066985645933	7009.99043062201	7119.4162679425835	7376.875598086124	7178.200956937799	7003.062200956938
5019.473684210527	5065.076555023923	5084.44976076555	5036.818181818182	5045.995215311004	5172.655502392345	5424.521531100479	5767.377990430622	6174.282296650717	6625.9617224880385	7353.492822966507	7757.531100478469	8036.660287081339	8137.746411483254	8037.708133971292	7771.875598086124	7409.736842105263	7003.401913875598	6584.043062200957	6189.1291866028705	5853.368421052632	5581.612440191388	5358.5837320574165	5176.732057416268	5038.421052631579	4945.741626794258	4902.822966507177	4916.995215311004	4987.846889952153	5103.617224880383	5255.344497607655	5460.913875598086	5652.153110047847	5852.822966507177	6003.545454545455	6067.1578947368425	6055.904306220095	5950.167464114833	5806.1578947368425	5722.339712918661	5792.349282296651	5830.377990430622	5892.813397129186	6011.937799043062	6142.397129186603	6330.923444976077	6441.459330143541	6376.641148325359	6451.0382775119615	6517.368421052632
5837.047846889952	6346.244019138756	6634.138755980861	6801.215311004785	6819.846889952153	6701.148325358851	6472.0526315789475	6171.942583732058	5852.028708133971	5561.349282296651	5513.11004784689	5422.55980861244	5603.861244019139	5772.861244019139	5971.535885167464	5986.626794258374	5886.698564593302	5485.813397129186	5308.641148325359	5146.717703349283	5021.976076555024	4969.272727272727	5031.014354066986	5434.66985645933	5705.602870813397	6127.545454545455	6280.7655502392345	6345.660287081339	6338.349282296651	6435.803827751196	6331.827751196172	6202.086124401914	6085.272727272727	6022.578947368421	6047.306220095694	6178.507177033493	6409.799043062201	6695.497607655502	6956.9617224880385	7114.244019138756	7114.148325358851	6934.866028708134	6135.468899521531	5816.205741626794	5560.7511961722485	5451.851674641149	5493.191387559808	5620.564593301436	5773.488038277512	5941.205741626794
6023.67942583732	6193.004784688996	6374.014354066986	6612.531100478469	6890.846889952153	7152.67942583732	7365.401913875598	7170.894736842105	7143.047846889952	7400.531100478469	7658.4162679425835	7930.1291866028705	8178.277511961723	8334.22009569378	7996.8708133971295	7883.837320574163	7688.564593301436	7497.301435406698	7307.784688995215	7091.928229665072	6898.712918660287	6843.22966507177	7012.684210526316	7400.368421052632	7914.574162679426	8440.344497607655	8886.559808612441	9177.373205741627	9235.727272727272	9005.248803827752	8927.066985645934	8074.215311004785	7375.708133971292	7147.7799043062205	7039.717703349283	6949.468899521531	6844.339712918661	7430.32057416268	7454.4162679425835	7318.794258373206	7020.468899521531	6643.8421052631575	6316.5837320574165	6264.660287081339	6434.6746411483255	6616.55023923445	6761.746411483254	6768.397129186603	6610.822966507177	6341.435406698564
4057.090909090909	4103.904306220095	4189.894736842105	4284.2344497607655	4510.205741626794	4787.9473684210525	5067.818181818182	5382.5837320574165	5730.8708133971295	5842.803827751196	5956.980861244019	5879.832535885167	5768.004784688996	5763.698564593302	5766.641148325359	5838.67942583732	5843.066985645933	5771.377990430622	5841.44976076555	5720.564593301436	5529.401913875598	5496.971291866029	5519.755980861244	5619.095693779905	5817.526315789473	6084.56937799043	6326.928229665072	6445.057416267942	6529.645933014354	6583.760765550239	6609.995215311004	6761.732057416268	6917.813397129186	6983.071770334928	6930.425837320574	6849.397129186603	6725.287081339713	6557.138755980861	6403.023923444976	6326.9473684210525	6268.311004784689	6348.473684210527	6457.239234449761	6605.540669856459	6770.9473684210525	6908.650717703349	7385.612440191388	7533.712918660287	7556.004784688996	7495.191387559808
5668.7655502392345	5627.153110047847	5633.301435406698	5557.626794258374	5450.564593301436	5362.344497607655	5440.913875598086	5674.263157894737	6005.933014354067	6377.712918660287	6758.344497607655	7092.1435406698565	7310.703349282297	7711.607655502392	7676.622009569378	7594.612440191388	7479.602870813397	7212.277511961723	6800.526315789473	6763.655502392345	6777.172248803828	6812.578947368421	6839.301435406698	6843.177033492823	6141.55023923445	6754.67942583732	6664.244019138756	6544.354066985646	6380.368421052632	6169.047846889952	5945.923444976077	5767.980861244019	5675.454545454545	5681.244019138756	5777.301435406698	5927.794258373206	6079.483253588517	6211.55980861244	6355.851674641149	6248.181818181818	6466.100478468899	6730.760765550239	7085.578947368421	7537.277511961723	8001.574162679426	8032.311004784689	7877.813397129186	7986.746411483254	7895.8421052631575	7658.191387559808
4792.464114832536	4819.11004784689	5021.684210526316	5396.6746411483255	5850.531100478469	6212.296650717703	6528.516746411483	6746.56937799043	6643.454545454545	6582.4162679425835	6385.746411483254	6100.645933014354	5828.688995215311	5753.200956937799	5870.722488038277	5956.263157894737	6193.043062200957	6379.162679425837	6490.564593301436	6537.578947368421	6512.478468899521	6669.028708133971	6996.846889952153	7274.301435406698	7522.736842105263	7569.760765550239	7678.4162679425835	7639.684210526316	6942.626794258374	6467.296650717703	6300.612440191388	6404.8421052631575	6708.933014354067	7001.401913875598	7243.167464114833	7437.813397129186	7567.306220095694	7603.023923444976	7545.913875598086	7410.028708133971	7207.899521531101	6977.191387559808	6766.775119617225	6425.014354066986	6211.995215311004	5925.22966507177	5597.966507177033	5270.138755980861	4981.607655502392	4780.1435406698565
5873.1291866028705	6344.684210526316	6421.545454545455	6355.507177033493	6208.55023923445	6027.11004784689	5880.282296650717	5824.555023923445	5887.832535885167	6083.282296650717	6397.334928229665	6854.291866028708	6977.43062200957	7112.100478468899	7334.665071770335	7398.1291866028705	7337.727272727273	6961.598086124402	6866.334928229665	6396.3253588516745	6288.377990430622	6274.086124401914	6413.363636363636	6669.277511961723	6955.11004784689	7468.464114832536	7628.339712918661	7613.641148325359	7437.124401913876	7155.263157894737	6828.531100478469	6484.894736842105	6385.521531100479	6388.244019138756	6342.081339712919	6349.564593301436	6368.952153110048	6380.033492822967	6379.866028708134	6351.602870813397	6429.588516746411	6388.1578947368425	6491.114832535885	6709.827751196172	6909.239234449761	6984.976076555024	6926.626794258374	6768.741626794258	6551.593301435407	6315.77033492823
4716.162679425837	4850.263157894737	4984.952153110048	5129.444976076555	5278.497607655502	5405.67942583732	5486.88995215311	5523.105263157895	5729.684210526316	5705.205741626794	5636.057416267942	5590.454545454545	5453.698564593302	5356.0526315789475	5318.655502392345	5324.186602870814	5356.44019138756	5354.497607655502	5564.401913875598	5900.33014354067	6336.205741626794	6676.933014354067	6879.650717703349	6951.363636363636	6940.153110047847	6881.822966507177	7314.564593301436	7763.641148325359	7765.272727272727	7714.732057416268	8072.057416267942	7911.315789473684	7674.086124401914	7410.023923444976	6949.942583732058	6910.076555023923	7039.56937799043	7591.564593301436	8842.55023923445	9950.153110047846	10633.334928229666	10725.976076555024	10126.488038277512	8914.736842105263	7636.775119617225	6837.435406698564	6770.464114832536	6876.693779904306	7212.578947368421	7680.133971291866
7218.660287081339	6882.483253588517	6828.0382775119615	6794.55980861244	6963.205741626794	7030.727272727273	7169.401913875598	7400.535885167464	7720.473684210527	7823.263157894737	8096.0	8272.047846889953	8279.516746411484	8101.105263157895	7456.660287081339	7149.11004784689	6801.507177033493	6435.019138755981	6088.77033492823	5806.894736842105	5373.497607655502	5439.373205741626	5634.210526315789	5899.980861244019	6149.789473684211	6326.282296650717	6411.162679425837	6414.976076555024	6373.526315789473	6318.564593301436	6245.952153110048	6144.373205741626	6039.67942583732	5969.521531100479	5930.741626794258	6049.047846889952	6044.339712918661	6485.727272727273	6636.2200956937795	6717.698564593302	6855.019138755981	7089.976076555024	7357.244019138756	7581.760765550239	7863.004784688996	7959.071770334928	7837.4162679425835	7639.44019138756	7306.8421052631575	6908.564593301436
7017.004784688996	7300.272727272727	7998.645933014354	8352.35885167464	8406.22966507177	8125.8564593301435	7261.282296650717	6875.956937799043	6531.028708133971	6233.952153110048	6474.444976076555	6501.913875598086	6420.492822966507	6144.014354066986	5868.531100478469	5634.334928229665	5514.995215311004	5397.732057416268	5414.263157894737	5348.172248803828	5494.7655502392345	5461.894736842105	5727.698564593302	5788.373205741626	5854.717703349283	5914.88038277512	5990.851674641149	6544.866028708134	6927.875598086124	7032.1291866028705	6971.373205741626	7104.980861244019	6999.0382775119615	7111.995215311004	6918.076555023923	6702.296650717703	6402.344497607655	6155.258373205742	6026.688995215311	5842.1578947368425	5618.736842105263	5382.727272727273	5189.9473684210525	5021.497607655502	5067.100478468899	5099.186602870814	5295.358851674641	5522.684210526316	5892.760765550239	6110.693779904306
5688.392344497608	6139.043062200957	6612.00956937799	7312.545454545455	8022.138755980861	8262.976076555024	8240.918660287081	7982.2344497607655	7634.937799043062	7230.602870813397	6881.88995215311	6764.004784688996	6932.282296650717	7298.105263157895	7628.263157894737	8089.971291866029	8437.066985645934	8533.224880382775	8328.224880382775	7887.062200956938	7477.124401913876	7384.076555023923	7534.837320574163	7769.382775119617	7936.244019138756	8050.191387559808	8074.076555023923	8408.507177033493	8757.98086124402	8854.68899521531	8851.258373205741	8731.923444976077	8484.555023923445	8111.44019138756	7897.832535885167	7336.287081339713	6787.311004784689	6364.311004784689	6151.425837320574	6175.732057416268	6399.105263157895	6739.976076555024	7133.4162679425835	7565.885167464115	8025.019138755981	8434.014354066985	8676.004784688996	8678.607655502392	8182.693779904306	7951.703349282297
6811.617224880383	6673.22966507177	6598.540669856459	6553.626794258374	6479.885167464115	6380.688995215311	6321.377990430622	6345.607655502392	6409.799043062201	6413.540669856459	6298.464114832536	6232.181818181818	5977.454545454545	5644.937799043062	5297.272727272727	4967.622009569378	5199.636363636364	6152.995215311004	8107.258373205742	10966.56937799043	13946.057416267942	15927.043062200957	15000.976076555024	14539.913875598086	12474.956937799043	10444.947368421053	9257.545454545454	8163.071770334928	7453.8564593301435	7113.387559808612	7039.832535885167	6968.2488038277515	6887.210526315789	6910.086124401914	7034.162679425837	7216.913875598086	7473.339712918661	7457.425837320574	7623.760765550239	7578.019138755981	7741.645933014354	7871.354066985646	7963.1435406698565	8022.200956937799	8096.641148325359	8201.296650717703	8215.66985645933	8053.665071770335	7695.909090909091	7209.913875598086
6114.200956937799	6002.602870813397	5856.382775119617	5968.023923444976	5948.8708133971295	6107.334928229665	6226.401913875598	6292.5837320574165	6115.066985645933	6082.090909090909	6107.966507177033	6206.468899521531	6250.511961722488	6427.67942583732	6543.703349282297	6592.937799043062	6560.191387559808	6436.181818181818	5972.081339712919	5467.741626794258	5569.626794258374	5867.732057416268	6393.210526315789	7045.287081339713	7637.7799043062205	8027.349282296651	8776.11004784689	9162.253588516747	9076.425837320574	8548.698564593302	8670.971291866028	8816.856459330143	9081.095693779904	9533.751196172248	10167.22009569378	10869.655502392345	10187.842105263158	10815.267942583732	11225.444976076555	11350.095693779904	9945.904306220096	9984.13875598086	9727.325358851675	8668.507177033493	8607.334928229666	8594.856459330143	8243.679425837321	8251.626794258373	8069.047846889952	7796.186602870814
5749.014354066986	5918.918660287081	6032.818181818182	6248.215311004785	6151.315789473684	6092.287081339713	6090.827751196172	6110.33014354067	6384.459330143541	6531.191387559808	6407.712918660287	6405.617224880383	6374.645933014354	6355.822966507177	6336.540669856459	6283.263157894737	6235.210526315789	6273.789473684211	6395.641148325359	6893.77033492823	7122.076555023923	7173.607655502392	7289.588516746411	7113.746411483254	6785.822966507177	6157.574162679426	5960.712918660287	6166.555023923445	6662.952153110048	7215.483253588517	7717.435406698564	7980.464114832536	7889.655502392345	7481.593301435407	7429.8421052631575	7354.43062200957	6894.818181818182	7004.497607655502	7195.401913875598	7266.933014354067	7254.497607655502	7228.923444976077	6972.014354066986	7443.047846889952	8529.129186602871	10082.80861244019	12609.440191387559	14035.181818181818	14829.636363636364	15419.856459330143
4578.803827751196	4746.942583732058	5242.076555023923	5791.459330143541	6357.598086124402	6665.708133971292	6650.071770334928	6610.11004784689	6567.698564593302	6525.023923444976	6500.985645933014	6206.454545454545	6145.6746411483255	6020.971291866029	5913.081339712919	5881.545454545455	5974.540669856459	5981.832535885167	5942.44019138756	5877.942583732058	5793.334928229665	5705.593301435407	5613.665071770335	5494.708133971292	5556.540669856459	5394.966507177033	5977.354066985646	6556.382775119617	6629.071770334928	6366.564593301436	6893.832535885167	6952.244019138756	6928.4162679425835	6683.014354066986	6363.43062200957	6167.444976076555	5962.899521531101	5775.56937799043	5987.205741626794	6036.296650717703	6040.497607655502	5968.023923444976	6235.22966507177	6046.851674641149	6240.023923444976	6746.933014354067	6696.511961722488	6603.33014354067	6419.2344497607655	6257.315789473684
[truncated: 577 more rows]
[truncated: 1,729 more columns]
