# Supplementary material for: Diffusion-mediated HEI10 coarsening can explain meiotic crossover positioning in Arabidopsis
Source: Nat Commun. 2021 Aug 3;12:4674. doi: 10.1038/s41467-021-24827-w (PMC8333306; doi:10.1038/s41467-021-24827-w)
Supplement: Supplementary file 4 — Source Data File [file 41467_2021_24827_MOESM4_ESM.zip › source_data/fig2_simulations_density_0.25.csv]

t_L	a_nodes	dt	Ls	t_exp	b_nodes	n_c	n_ts	C0	u0	D	m	density	K	C0_noise	t_C0_ratio2	n	Lm	Number COs	L	position_0	intensity_0	position_1	intensity_1	position_2	intensity_2	position_3	intensity_3
0.1	2.1	360.0	4.93	false	0.5	1.25	100	6.8	1.2	1.1	2000	0.25	1.0	2.2	2.0	1000	37.5	1	38.96562976375983	12.184823952730973	91.95878208460852
0.1	2.1	360.0	4.93	false	0.5	1.25	100	6.8	1.2	1.1	2000	0.25	1.0	2.2	2.0	1000	37.5	1	41.14632985324012	23.01541731891811	109.95205175670131
0.1	2.1	360.0	4.93	false	0.5	1.25	100	6.8	1.2	1.1	2000	0.25	1.0	2.2	2.0	1000	37.5	2	43.37436996300289	20.144008228417047	58.86472488854856	42.27430890795268	49.6865760608665
0.1	2.1	360.0	4.93	false	0.5	1.25	100	6.8	1.2	1.1	2000	0.25	1.0	2.2	2.0	1000	37.5	1	28.8176938879001	26.629568896060952	84.57337467442632
0.1	2.1	360.0	4.93	false	0.5	1.25	100	6.8	1.2	1.1	2000	0.25	1.0	2.2	2.0	1000	37.5	2	44.71903415172844	13.474307990407182	37.83735681315262	34.74709960201044	90.73487479179333
0.1	2.1	360.0	4.93	false	0.5	1.25	100	6.8	1.2	1.1	2000	0.25	1.0	2.2	2.0	1000	37.5	1	31.02196191413459	23.75732969009597	63.182998736203885
0.1	2.1	360.0	4.93	false	0.5	1.25	100	6.8	1.2	1.1	2000	0.25	1.0	2.2	2.0	1000	37.5	1	44.377782751493605	28.220028512074595	126.86085146953545
0.1	2.1	360.0	4.93	false	0.5	1.25	100	6.8	1.2	1.1	2000	0.25	1.0	2.2	2.0	1000	37.5	1	37.46241648680151	15.868185665409623	97.93728185020872
0.1	2.1	360.0	4.93	false	0.5	1.25	100	6.8	1.2	1.1	2000	0.25	1.0	2.2	2.0	1000	37.5	1	32.406135040526564	8.598335399743274	71.77112826472467
0.1	2.1	360.0	4.93	false	0.5	1.25	100	6.8	1.2	1.1	2000	0.25	1.0	2.2	2.0	1000	37.5	1	36.73348202043233	14.025311570026583	103.32382958333328
0.1	2.1	360.0	4.93	false	0.5	1.25	100	6.8	1.2	1.1	2000	0.25	1.0	2.2	2.0	1000	37.5	1	40.868433390631196	25.945579189006352	118.8168977323453
0.1	2.1	360.0	4.93	false	0.5	1.25	100	6.8	1.2	1.1	2000	0.25	1.0	2.2	2.0	1000	37.5	1	36.42379511310165	35.198530341258575	82.3212012556482
0.1	2.1	360.0	4.93	false	0.5	1.25	100	6.8	1.2	1.1	2000	0.25	1.0	2.2	2.0	1000	37.5	1	37.86957216051076	33.431524949762974	103.63466031579159
0.1	2.1	360.0	4.93	false	0.5	1.25	100	6.8	1.2	1.1	2000	0.25	1.0	2.2	2.0	1000	37.5	2	44.18442580246311	8.645370870508813	69.4432745575427	34.46487041259195	55.672385381280115
0.1	2.1	360.0	4.93	false	0.5	1.25	100	6.8	1.2	1.1	2000	0.25	1.0	2.2	2.0	1000	37.5	1	33.6351003107397	16.43204568876173	105.19998977582658
0.1	2.1	360.0	4.93	false	0.5	1.25	100	6.8	1.2	1.1	2000	0.25	1.0	2.2	2.0	1000	37.5	1	31.14239985566872	16.816888564987497	92.7027774078266
0.1	2.1	360.0	4.93	false	0.5	1.25	100	6.8	1.2	1.1	2000	0.25	1.0	2.2	2.0	1000	37.5	1	36.89687839025139	19.205385386708013	104.48562811517986
0.1	2.1	360.0	4.93	false	0.5	1.25	100	6.8	1.2	1.1	2000	0.25	1.0	2.2	2.0	1000	37.5	1	45.969879366389456	8.969387031488347	92.80723666362985
0.1	2.1	360.0	4.93	false	0.5	1.25	100	6.8	1.2	1.1	2000	0.25	1.0	2.2	2.0	1000	37.5	2	51.56158289656237	11.404604962407866	78.083484786942	40.485655764335185	66.94453259695113
0.1	2.1	360.0	4.93	false	0.5	1.25	100	6.8	1.2	1.1	2000	0.25	1.0	2.2	2.0	1000	37.5	1	40.25094573593563	21.116580271469154	122.46357269622902
0.1	2.1	360.0	4.93	false	0.5	1.25	100	6.8	1.2	1.1	2000	0.25	1.0	2.2	2.0	1000	37.5	2	38.27156075201525	11.81635814709766	53.27384268830017	31.62242127891387	46.995771186979454
0.1	2.1	360.0	4.93	false	0.5	1.25	100	6.8	1.2	1.1	2000	0.25	1.0	2.2	2.0	1000	37.5	2	34.075007898906975	1.1985429285783284	42.747922612126594	22.434891331347508	69.0142519385758
0.1	2.1	360.0	4.93	false	0.5	1.25	100	6.8	1.2	1.1	2000	0.25	1.0	2.2	2.0	1000	37.5	1	38.92763334202561	23.083651554970775	97.74120819089845
0.1	2.1	360.0	4.93	false	0.5	1.25	100	6.8	1.2	1.1	2000	0.25	1.0	2.2	2.0	1000	37.5	2	45.69500608619943	22.15198309743911	74.33040459282148	45.52571638336301	65.14454328581003
0.1	2.1	360.0	4.93	false	0.5	1.25	100	6.8	1.2	1.1	2000	0.25	1.0	2.2	2.0	1000	37.5	1	46.40033530357277	22.192621660187164	109.30563000350192
0.1	2.1	360.0	4.93	false	0.5	1.25	100	6.8	1.2	1.1	2000	0.25	1.0	2.2	2.0	1000	37.5	1	26.43710495865036	5.405855438454197	80.11999820447477
0.1	2.1	360.0	4.93	false	0.5	1.25	100	6.8	1.2	1.1	2000	0.25	1.0	2.2	2.0	1000	37.5	2	41.308750752629784	14.15371941010457	74.21404377457581	40.144802789742116	48.82504161367348
0.1	2.1	360.0	4.93	false	0.5	1.25	100	6.8	1.2	1.1	2000	0.25	1.0	2.2	2.0	1000	37.5	1	36.047287999719224	9.1911242413366	86.81302218669931
0.1	2.1	360.0	4.93	false	0.5	1.25	100	6.8	1.2	1.1	2000	0.25	1.0	2.2	2.0	1000	37.5	2	42.68618965619973	1.2462268664389433	69.32297498158847	37.04111387559261	77.91384863121849
0.1	2.1	360.0	4.93	false	0.5	1.25	100	6.8	1.2	1.1	2000	0.25	1.0	2.2	2.0	1000	37.5	2	37.812173257477575	15.202148553421534	79.06167622803699	25.79754794725272	37.60066151121612
0.1	2.1	360.0	4.93	false	0.5	1.25	100	6.8	1.2	1.1	2000	0.25	1.0	2.2	2.0	1000	37.5	1	37.56615915962164	23.683442277619204	102.93931854097835
0.1	2.1	360.0	4.93	false	0.5	1.25	100	6.8	1.2	1.1	2000	0.25	1.0	2.2	2.0	1000	37.5	1	46.274396075595384	24.207172577666693	124.64975416172122
0.1	2.1	360.0	4.93	false	0.5	1.25	100	6.8	1.2	1.1	2000	0.25	1.0	2.2	2.0	1000	37.5	2	30.369968392544905	8.893432370336019	66.57751791024818	26.621686004376315	28.387305470411107
0.1	2.1	360.0	4.93	false	0.5	1.25	100	6.8	1.2	1.1	2000	0.25	1.0	2.2	2.0	1000	37.5	1	32.79711998333649	11.691510125560475	92.36007022555775
0.1	2.1	360.0	4.93	false	0.5	1.25	100	6.8	1.2	1.1	2000	0.25	1.0	2.2	2.0	1000	37.5	1	41.765155312260696	35.55064190971931	109.93012658133267
0.1	2.1	360.0	4.93	false	0.5	1.25	100	6.8	1.2	1.1	2000	0.25	1.0	2.2	2.0	1000	37.5	2	34.82379214482886	1.1773458203892626	41.35875237234073	27.113150973650967	70.89640298659067
0.1	2.1	360.0	4.93	false	0.5	1.25	100	6.8	1.2	1.1	2000	0.25	1.0	2.2	2.0	1000	37.5	1	45.88299968244068	33.190301014106055	81.53856590337216
0.1	2.1	360.0	4.93	false	0.5	1.25	100	6.8	1.2	1.1	2000	0.25	1.0	2.2	2.0	1000	37.5	1	32.66054898409213	15.284404882098986	80.97460729950161
0.1	2.1	360.0	4.93	false	0.5	1.25	100	6.8	1.2	1.1	2000	0.25	1.0	2.2	2.0	1000	37.5	1	33.414521021971375	6.7104179124275865	79.33595688414785
0.1	2.1	360.0	4.93	false	0.5	1.25	100	6.8	1.2	1.1	2000	0.25	1.0	2.2	2.0	1000	37.5	2	35.80441557934261	4.480433111883753	37.30832504340256	29.20555149710655	63.48417985078688
0.1	2.1	360.0	4.93	false	0.5	1.25	100	6.8	1.2	1.1	2000	0.25	1.0	2.2	2.0	1000	37.5	2	43.47576479386947	12.38107070846322	81.15000308469217	40.86681466646938	58.02363459484159
0.1	2.1	360.0	4.93	false	0.5	1.25	100	6.8	1.2	1.1	2000	0.25	1.0	2.2	2.0	1000	37.5	2	34.75878750059832	10.562139239654925	73.95371850786529	33.26123378547847	47.361315581110624
0.1	2.1	360.0	4.93	false	0.5	1.25	100	6.8	1.2	1.1	2000	0.25	1.0	2.2	2.0	1000	37.5	2	38.61150143638231	15.465334764302185	57.71694844553448	35.71085276110989	47.052037645039945
0.1	2.1	360.0	4.93	false	0.5	1.25	100	6.8	1.2	1.1	2000	0.25	1.0	2.2	2.0	1000	37.5	1	29.585869954957197	4.624157401360379	64.66708834315138
0.1	2.1	360.0	4.93	false	0.5	1.25	100	6.8	1.2	1.1	2000	0.25	1.0	2.2	2.0	1000	37.5	1	35.429859592828365	7.329534016329036	75.35865421731658
0.1	2.1	360.0	4.93	false	0.5	1.25	100	6.8	1.2	1.1	2000	0.25	1.0	2.2	2.0	1000	37.5	1	40.66250226150598	35.2453115387519	86.5196356923889
0.1	2.1	360.0	4.93	false	0.5	1.25	100	6.8	1.2	1.1	2000	0.25	1.0	2.2	2.0	1000	37.5	1	30.78215993606465	9.060125573820992	93.09115394691433
0.1	2.1	360.0	4.93	false	0.5	1.25	100	6.8	1.2	1.1	2000	0.25	1.0	2.2	2.0	1000	37.5	1	30.465014732840267	8.364035217047757	89.79813754621235
0.1	2.1	360.0	4.93	false	0.5	1.25	100	6.8	1.2	1.1	2000	0.25	1.0	2.2	2.0	1000	37.5	1	34.63424103041674	16.359966495145418	104.00840096860009
0.1	2.1	360.0	4.93	false	0.5	1.25	100	6.8	1.2	1.1	2000	0.25	1.0	2.2	2.0	1000	37.5	2	42.62380250116671	9.502208332344129	38.407072220861956	28.05344507733366	85.09134871663767
0.1	2.1	360.0	4.93	false	0.5	1.25	100	6.8	1.2	1.1	2000	0.25	1.0	2.2	2.0	1000	37.5	1	30.601222038702865	4.328989577173929	103.69104807087079
0.1	2.1	360.0	4.93	false	0.5	1.25	100	6.8	1.2	1.1	2000	0.25	1.0	2.2	2.0	1000	37.5	1	44.342414581972015	18.539868490178748	119.44905024539406
0.1	2.1	360.0	4.93	false	0.5	1.25	100	6.8	1.2	1.1	2000	0.25	1.0	2.2	2.0	1000	37.5	1	44.82995532773293	19.86907385936955	127.42760490359582
0.1	2.1	360.0	4.93	false	0.5	1.25	100	6.8	1.2	1.1	2000	0.25	1.0	2.2	2.0	1000	37.5	2	31.890798123412257	8.041654917956631	61.04874694487435	20.18364851386925	28.300027254339685
0.1	2.1	360.0	4.93	false	0.5	1.25	100	6.8	1.2	1.1	2000	0.25	1.0	2.2	2.0	1000	37.5	2	39.12668313279253	4.241108769902324	53.82053318869944	25.920094606182094	72.92016491885452
0.1	2.1	360.0	4.93	false	0.5	1.25	100	6.8	1.2	1.1	2000	0.25	1.0	2.2	2.0	1000	37.5	1	34.04124729048539	12.134615224394334	102.72449170679673
0.1	2.1	360.0	4.93	false	0.5	1.25	100	6.8	1.2	1.1	2000	0.25	1.0	2.2	2.0	1000	37.5	1	31.57735690362683	20.112739351241697	105.81055179344212
0.1	2.1	360.0	4.93	false	0.5	1.25	100	6.8	1.2	1.1	2000	0.25	1.0	2.2	2.0	1000	37.5	1	42.404591268073105	14.821924353527619	130.69797268208794
0.1	2.1	360.0	4.93	false	0.5	1.25	100	6.8	1.2	1.1	2000	0.25	1.0	2.2	2.0	1000	37.5	1	40.24715259984101	9.669108862090859	113.52220502606198
0.1	2.1	360.0	4.93	false	0.5	1.25	100	6.8	1.2	1.1	2000	0.25	1.0	2.2	2.0	1000	37.5	1	36.89128149172416	8.745471385637584	95.21433433368122
0.1	2.1	360.0	4.93	false	0.5	1.25	100	6.8	1.2	1.1	2000	0.25	1.0	2.2	2.0	1000	37.5	1	44.11793929233536	16.564894783669015	107.04593332821143
0.1	2.1	360.0	4.93	false	0.5	1.25	100	6.8	1.2	1.1	2000	0.25	1.0	2.2	2.0	1000	37.5	2	42.64877581020566	12.004587667236132	71.51343991585013	35.36609297516801	42.01454948051966
0.1	2.1	360.0	4.93	false	0.5	1.25	100	6.8	1.2	1.1	2000	0.25	1.0	2.2	2.0	1000	37.5	1	36.74152866991565	21.98758856957242	99.65212654329584
0.1	2.1	360.0	4.93	false	0.5	1.25	100	6.8	1.2	1.1	2000	0.25	1.0	2.2	2.0	1000	37.5	1	25.665386553127615	12.515730534637008	62.996762202715196
0.1	2.1	360.0	4.93	false	0.5	1.25	100	6.8	1.2	1.1	2000	0.25	1.0	2.2	2.0	1000	37.5	2	38.991008621682205	9.171922338113164	51.494852406658865	28.51233598408083	61.642386728468786
0.1	2.1	360.0	4.93	false	0.5	1.25	100	6.8	1.2	1.1	2000	0.25	1.0	2.2	2.0	1000	37.5	1	39.72558188202569	26.589468336349924	106.36592987564856
0.1	2.1	360.0	4.93	false	0.5	1.25	100	6.8	1.2	1.1	2000	0.25	1.0	2.2	2.0	1000	37.5	2	42.38795349887892	11.886206327198444	57.065709914785145	42.36537915181836	85.85695950655659
0.1	2.1	360.0	4.93	false	0.5	1.25	100	6.8	1.2	1.1	2000	0.25	1.0	2.2	2.0	1000	37.5	2	43.301639225418135	7.7638388744348195	64.99923777935479	43.11575210575777	65.84495185507501
0.1	2.1	360.0	4.93	false	0.5	1.25	100	6.8	1.2	1.1	2000	0.25	1.0	2.2	2.0	1000	37.5	1	36.716059814905876	16.849344256259656	94.5091475030614
0.1	2.1	360.0	4.93	false	0.5	1.25	100	6.8	1.2	1.1	2000	0.25	1.0	2.2	2.0	1000	37.5	2	37.19517983784923	4.538742053386361	46.55520304086957	31.178802357067504	49.27490446094605
0.1	2.1	360.0	4.93	false	0.5	1.25	100	6.8	1.2	1.1	2000	0.25	1.0	2.2	2.0	1000	37.5	2	36.124092067660996	9.566215209510837	65.86087156073374	30.968136880107036	45.6929900194923
0.1	2.1	360.0	4.93	false	0.5	1.25	100	6.8	1.2	1.1	2000	0.25	1.0	2.2	2.0	1000	37.5	1	38.1057933663937	18.93869892529158	104.58274050023641
0.1	2.1	360.0	4.93	false	0.5	1.25	100	6.8	1.2	1.1	2000	0.25	1.0	2.2	2.0	1000	37.5	1	33.835861498489955	12.548532346449187	86.65289469929756
0.1	2.1	360.0	4.93	false	0.5	1.25	100	6.8	1.2	1.1	2000	0.25	1.0	2.2	2.0	1000	37.5	2	38.78813192517935	1.293389970198631	40.23609349409476	25.805228228159056	90.11030333281764
0.1	2.1	360.0	4.93	false	0.5	1.25	100	6.8	1.2	1.1	2000	0.25	1.0	2.2	2.0	1000	37.5	1	40.10187622045828	13.89970863164664	89.50549737104252
0.1	2.1	360.0	4.93	false	0.5	1.25	100	6.8	1.2	1.1	2000	0.25	1.0	2.2	2.0	1000	37.5	1	40.32871690896076	24.314250385581644	124.39305229851101
0.1	2.1	360.0	4.93	false	0.5	1.25	100	6.8	1.2	1.1	2000	0.25	1.0	2.2	2.0	1000	37.5	1	38.40137624721467	9.664909020815749	88.35966423548071
0.1	2.1	360.0	4.93	false	0.5	1.25	100	6.8	1.2	1.1	2000	0.25	1.0	2.2	2.0	1000	37.5	1	39.11609355834928	21.270734228471085	111.86950753053046
0.1	2.1	360.0	4.93	false	0.5	1.25	100	6.8	1.2	1.1	2000	0.25	1.0	2.2	2.0	1000	37.5	1	38.77314896295378	26.66926474969587	114.79833618045338
0.1	2.1	360.0	4.93	false	0.5	1.25	100	6.8	1.2	1.1	2000	0.25	1.0	2.2	2.0	1000	37.5	1	34.92230407320019	12.128549593503557	86.9696571550441
0.1	2.1	360.0	4.93	false	0.5	1.25	100	6.8	1.2	1.1	2000	0.25	1.0	2.2	2.0	1000	37.5	2	49.811769611632805	10.837503367518394	69.22530392007596	41.78007587820665	58.2974833194462
0.1	2.1	360.0	4.93	false	0.5	1.25	100	6.8	1.2	1.1	2000	0.25	1.0	2.2	2.0	1000	37.5	1	29.792668861594443	13.879393379176731	69.84193429699836
0.1	2.1	360.0	4.93	false	0.5	1.25	100	6.8	1.2	1.1	2000	0.25	1.0	2.2	2.0	1000	37.5	2	45.02190027093815	14.607533023389255	66.33968549988094	42.60435384855722	41.96679351717435
0.1	2.1	360.0	4.93	false	0.5	1.25	100	6.8	1.2	1.1	2000	0.25	1.0	2.2	2.0	1000	37.5	1	31.41098094653835	25.681005561045765	87.24657859513763
0.1	2.1	360.0	4.93	false	0.5	1.25	100	6.8	1.2	1.1	2000	0.25	1.0	2.2	2.0	1000	37.5	2	35.14733518888365	8.775281898207837	65.07920281103127	26.66241727943368	30.990004455983005
0.1	2.1	360.0	4.93	false	0.5	1.25	100	6.8	1.2	1.1	2000	0.25	1.0	2.2	2.0	1000	37.5	2	33.79909597997142	18.762555648265803	29.560980073595633	31.109922636597865	71.94876540981865
0.1	2.1	360.0	4.93	false	0.5	1.25	100	6.8	1.2	1.1	2000	0.25	1.0	2.2	2.0	1000	37.5	2	32.85713801317015	7.135426035443645	42.29555858746888	27.093140733966816	44.29455650741181
0.1	2.1	360.0	4.93	false	0.5	1.25	100	6.8	1.2	1.1	2000	0.25	1.0	2.2	2.0	1000	37.5	1	40.203157478976	37.746895914199385	127.57726537211224
0.1	2.1	360.0	4.93	false	0.5	1.25	100	6.8	1.2	1.1	2000	0.25	1.0	2.2	2.0	1000	37.5	1	38.344329773948594	17.8507291542136	96.7585093001968
0.1	2.1	360.0	4.93	false	0.5	1.25	100	6.8	1.2	1.1	2000	0.25	1.0	2.2	2.0	1000	37.5	2	31.786159322224172	0.7074685363054845	42.11931094674389	30.671506436187656	73.03776853446817
0.1	2.1	360.0	4.93	false	0.5	1.25	100	6.8	1.2	1.1	2000	0.25	1.0	2.2	2.0	1000	37.5	1	39.26363940595832	16.043894160629225	99.896045924044
0.1	2.1	360.0	4.93	false	0.5	1.25	100	6.8	1.2	1.1	2000	0.25	1.0	2.2	2.0	1000	37.5	1	38.108747100256124	35.22977351816329	105.40011753634818
0.1	2.1	360.0	4.93	false	0.5	1.25	100	6.8	1.2	1.1	2000	0.25	1.0	2.2	2.0	1000	37.5	3	46.26642258525946	16.31195919233256	42.961851492564314	24.9496096882397	29.690984008259385	46.04380323714582	69.7831251379895
0.1	2.1	360.0	4.93	false	0.5	1.25	100	6.8	1.2	1.1	2000	0.25	1.0	2.2	2.0	1000	37.5	1	43.079990822364515	17.478471660754618	128.0237781068756
0.1	2.1	360.0	4.93	false	0.5	1.25	100	6.8	1.2	1.1	2000	0.25	1.0	2.2	2.0	1000	37.5	1	37.52602017457766	19.849321956145296	91.37933184841233
0.1	2.1	360.0	4.93	false	0.5	1.25	100	6.8	1.2	1.1	2000	0.25	1.0	2.2	2.0	1000	37.5	2	36.15031398125323	6.005557935166066	51.31872499831157	22.8192366706304	43.87261588090056
0.1	2.1	360.0	4.93	false	0.5	1.25	100	6.8	1.2	1.1	2000	0.25	1.0	2.2	2.0	1000	37.5	2	48.13180842245352	10.472692117188565	61.51399386693355	45.39875986319379	65.65963632537759
0.1	2.1	360.0	4.93	false	0.5	1.25	100	6.8	1.2	1.1	2000	0.25	1.0	2.2	2.0	1000	37.5	1	36.27422727976894	14.551367328338191	113.36461742275316
0.1	2.1	360.0	4.93	false	0.5	1.25	100	6.8	1.2	1.1	2000	0.25	1.0	2.2	2.0	1000	37.5	2	34.23232518848586	9.03283489500198	32.93649032662067	19.651221893410202	70.46636790768389
0.1	2.1	360.0	4.93	false	0.5	1.25	100	6.8	1.2	1.1	2000	0.25	1.0	2.2	2.0	1000	37.5	1	34.255389267579616	18.702353198152057	95.34273035359608
0.1	2.1	360.0	4.93	false	0.5	1.25	100	6.8	1.2	1.1	2000	0.25	1.0	2.2	2.0	1000	37.5	1	36.63092601489994	29.447856228113285	100.32607605123648
0.1	2.1	360.0	4.93	false	0.5	1.25	100	6.8	1.2	1.1	2000	0.25	1.0	2.2	2.0	1000	37.5	1	37.181924503668306	17.674798968082168	84.75263390932524
0.1	2.1	360.0	4.93	false	0.5	1.25	100	6.8	1.2	1.1	2000	0.25	1.0	2.2	2.0	1000	37.5	2	30.56457094884876	4.249227724985044	31.770488071864396	29.97840768828903	54.577970610839884
0.1	2.1	360.0	4.93	false	0.5	1.25	100	6.8	1.2	1.1	2000	0.25	1.0	2.2	2.0	1000	37.5	1	41.38555158671367	22.73702893167214	111.72606250260328
0.1	2.1	360.0	4.93	false	0.5	1.25	100	6.8	1.2	1.1	2000	0.25	1.0	2.2	2.0	1000	37.5	1	40.715026874533066	11.54518401716378	114.9091473759854
0.1	2.1	360.0	4.93	false	0.5	1.25	100	6.8	1.2	1.1	2000	0.25	1.0	2.2	2.0	1000	37.5	1	35.81187033270311	21.892392543505217	99.09975659618713
0.1	2.1	360.0	4.93	false	0.5	1.25	100	6.8	1.2	1.1	2000	0.25	1.0	2.2	2.0	1000	37.5	1	41.61208894803419	29.5698046590445	86.34391471242525
0.1	2.1	360.0	4.93	false	0.5	1.25	100	6.8	1.2	1.1	2000	0.25	1.0	2.2	2.0	1000	37.5	1	35.962769975602846	24.001156008234172	103.51213973406216
0.1	2.1	360.0	4.93	false	0.5	1.25	100	6.8	1.2	1.1	2000	0.25	1.0	2.2	2.0	1000	37.5	2	30.559408105858704	4.651631759755994	42.01041127510835	29.8505862852792	51.77156612877137
0.1	2.1	360.0	4.93	false	0.5	1.25	100	6.8	1.2	1.1	2000	0.25	1.0	2.2	2.0	1000	37.5	1	36.092753216194026	11.161784856039166	101.04058759464678
0.1	2.1	360.0	4.93	false	0.5	1.25	100	6.8	1.2	1.1	2000	0.25	1.0	2.2	2.0	1000	37.5	2	41.29394575830155	10.923528393740902	75.8512879499675	38.74558927723869	43.26614157334922
0.1	2.1	360.0	4.93	false	0.5	1.25	100	6.8	1.2	1.1	2000	0.25	1.0	2.2	2.0	1000	37.5	1	32.11655505513672	19.173122440179554	86.80908061404696
0.1	2.1	360.0	4.93	false	0.5	1.25	100	6.8	1.2	1.1	2000	0.25	1.0	2.2	2.0	1000	37.5	1	32.65636839907219	8.82073871432009	86.78491858394013
0.1	2.1	360.0	4.93	false	0.5	1.25	100	6.8	1.2	1.1	2000	0.25	1.0	2.2	2.0	1000	37.5	1	46.0041633397768	14.445009467417002	124.3223652692887
0.1	2.1	360.0	4.93	false	0.5	1.25	100	6.8	1.2	1.1	2000	0.25	1.0	2.2	2.0	1000	37.5	1	35.06944570659386	18.031852089395656	110.97259173077548
0.1	2.1	360.0	4.93	false	0.5	1.25	100	6.8	1.2	1.1	2000	0.25	1.0	2.2	2.0	1000	37.5	2	44.37897646049633	0.43652945875165916	75.75054301168691	37.03407285461141	54.773060647507556
0.1	2.1	360.0	4.93	false	0.5	1.25	100	6.8	1.2	1.1	2000	0.25	1.0	2.2	2.0	1000	37.5	1	32.37337170669983	18.587898156528723	98.97684723338396
0.1	2.1	360.0	4.93	false	0.5	1.25	100	6.8	1.2	1.1	2000	0.25	1.0	2.2	2.0	1000	37.5	1	45.28382100616006	13.837366367038062	105.89287181395373
0.1	2.1	360.0	4.93	false	0.5	1.25	100	6.8	1.2	1.1	2000	0.25	1.0	2.2	2.0	1000	37.5	1	40.03335313804264	28.602963234237052	130.12696452182286
0.1	2.1	360.0	4.93	false	0.5	1.25	100	6.8	1.2	1.1	2000	0.25	1.0	2.2	2.0	1000	37.5	1	32.96706716239095	16.238335657969838	92.43440272618464
0.1	2.1	360.0	4.93	false	0.5	1.25	100	6.8	1.2	1.1	2000	0.25	1.0	2.2	2.0	1000	37.5	2	36.18868805492627	3.026602328332177	61.046708377336806	32.9746324850789	46.9315204362349
0.1	2.1	360.0	4.93	false	0.5	1.25	100	6.8	1.2	1.1	2000	0.25	1.0	2.2	2.0	1000	37.5	1	36.8688773820299	30.42904614130122	79.88078069225631
0.1	2.1	360.0	4.93	false	0.5	1.25	100	6.8	1.2	1.1	2000	0.25	1.0	2.2	2.0	1000	37.5	2	43.36802065326234	11.650366356940918	61.13265391116678	29.22825458547367	54.73078375424263
0.1	2.1	360.0	4.93	false	0.5	1.25	100	6.8	1.2	1.1	2000	0.25	1.0	2.2	2.0	1000	37.5	2	41.25243248701526	4.830411073716246	69.58322259462525	39.135032659358	48.87220017885793
0.1	2.1	360.0	4.93	false	0.5	1.25	100	6.8	1.2	1.1	2000	0.25	1.0	2.2	2.0	1000	37.5	2	39.75962183647008	16.707373768895504	63.34924635251567	29.821682664465524	46.05530626023129
0.1	2.1	360.0	4.93	false	0.5	1.25	100	6.8	1.2	1.1	2000	0.25	1.0	2.2	2.0	1000	37.5	1	41.61451871413653	22.04976260035771	114.03061642715556
0.1	2.1	360.0	4.93	false	0.5	1.25	100	6.8	1.2	1.1	2000	0.25	1.0	2.2	2.0	1000	37.5	1	38.28542264512236	31.97020378474257	85.35123661153624
0.1	2.1	360.0	4.93	false	0.5	1.25	100	6.8	1.2	1.1	2000	0.25	1.0	2.2	2.0	1000	37.5	1	39.873846216128264	13.579043065351593	89.3267771968737
0.1	2.1	360.0	4.93	false	0.5	1.25	100	6.8	1.2	1.1	2000	0.25	1.0	2.2	2.0	1000	37.5	1	45.43974830456747	28.279871144450194	113.73277636000743
0.1	2.1	360.0	4.93	false	0.5	1.25	100	6.8	1.2	1.1	2000	0.25	1.0	2.2	2.0	1000	37.5	2	38.786502240916086	15.148741172411743	60.23755855553291	29.908814622198808	54.5842150460834
0.1	2.1	360.0	4.93	false	0.5	1.25	100	6.8	1.2	1.1	2000	0.25	1.0	2.2	2.0	1000	37.5	1	44.21172466655824	26.75151550184456	114.0794125653769
0.1	2.1	360.0	4.93	false	0.5	1.25	100	6.8	1.2	1.1	2000	0.25	1.0	2.2	2.0	1000	37.5	1	39.36831490157905	16.269175160535784	113.1927537329081
0.1	2.1	360.0	4.93	false	0.5	1.25	100	6.8	1.2	1.1	2000	0.25	1.0	2.2	2.0	1000	37.5	1	45.54526693424536	15.231073199235649	113.3836618272021
0.1	2.1	360.0	4.93	false	0.5	1.25	100	6.8	1.2	1.1	2000	0.25	1.0	2.2	2.0	1000	37.5	1	34.09515988943336	9.374830738102643	102.78262986028425
0.1	2.1	360.0	4.93	false	0.5	1.25	100	6.8	1.2	1.1	2000	0.25	1.0	2.2	2.0	1000	37.5	2	37.48121780302978	5.875818673905279	53.44626137919798	36.588043561019425	63.248083274058935
0.1	2.1	360.0	4.93	false	0.5	1.25	100	6.8	1.2	1.1	2000	0.25	1.0	2.2	2.0	1000	37.5	2	41.427108157497884	21.348898615904425	78.8477808946147	38.490341513045784	38.6254554877047
0.1	2.1	360.0	4.93	false	0.5	1.25	100	6.8	1.2	1.1	2000	0.25	1.0	2.2	2.0	1000	37.5	1	36.29759811950594	10.82149417059239	114.73177312471331
0.1	2.1	360.0	4.93	false	0.5	1.25	100	6.8	1.2	1.1	2000	0.25	1.0	2.2	2.0	1000	37.5	2	44.316966893885635	5.734612886903127	54.33007044052626	43.96042351624521	67.84733497771373
0.1	2.1	360.0	4.93	false	0.5	1.25	100	6.8	1.2	1.1	2000	0.25	1.0	2.2	2.0	1000	37.5	2	43.58357130652854	12.040643331972353	99.42175663821504	40.809670704807154	43.15039536526892
0.1	2.1	360.0	4.93	false	0.5	1.25	100	6.8	1.2	1.1	2000	0.25	1.0	2.2	2.0	1000	37.5	1	40.16265344806071	17.461172021907018	111.4306244024101
0.1	2.1	360.0	4.93	false	0.5	1.25	100	6.8	1.2	1.1	2000	0.25	1.0	2.2	2.0	1000	37.5	1	32.44519217433288	11.541244621347461	88.61475364979793
0.1	2.1	360.0	4.93	false	0.5	1.25	100	6.8	1.2	1.1	2000	0.25	1.0	2.2	2.0	1000	37.5	2	36.47402791465609	11.133610902267495	57.04412208730392	29.30268300838938	55.80730847844312
0.1	2.1	360.0	4.93	false	0.5	1.25	100	6.8	1.2	1.1	2000	0.25	1.0	2.2	2.0	1000	37.5	2	33.6099447234441	11.285444299213076	58.52334562415038	32.678898390495085	35.99663528236336
0.1	2.1	360.0	4.93	false	0.5	1.25	100	6.8	1.2	1.1	2000	0.25	1.0	2.2	2.0	1000	37.5	1	38.788786725622415	26.57456061748038	99.6256778223762
0.1	2.1	360.0	4.93	false	0.5	1.25	100	6.8	1.2	1.1	2000	0.25	1.0	2.2	2.0	1000	37.5	1	40.01762837495935	6.217155024926614	97.53349257426265
0.1	2.1	360.0	4.93	false	0.5	1.25	100	6.8	1.2	1.1	2000	0.25	1.0	2.2	2.0	1000	37.5	2	39.33409487761478	7.443730927757561	52.29228439723429	24.505397884352636	69.48063739006125
0.1	2.1	360.0	4.93	false	0.5	1.25	100	6.8	1.2	1.1	2000	0.25	1.0	2.2	2.0	1000	37.5	2	46.5324458749484	7.304937417129988	87.68246629370255	35.69766535942538	41.02243633184785
0.1	2.1	360.0	4.93	false	0.5	1.25	100	6.8	1.2	1.1	2000	0.25	1.0	2.2	2.0	1000	37.5	2	32.922344558163886	0.696247385479452	42.54412430095298	18.5697513044813	51.988689265265215
0.1	2.1	360.0	4.93	false	0.5	1.25	100	6.8	1.2	1.1	2000	0.25	1.0	2.2	2.0	1000	37.5	1	42.25356627249944	27.68991983176001	122.24520478493984
0.1	2.1	360.0	4.93	false	0.5	1.25	100	6.8	1.2	1.1	2000	0.25	1.0	2.2	2.0	1000	37.5	1	33.446636425319944	9.63211100896256	86.55410318428699
0.1	2.1	360.0	4.93	false	0.5	1.25	100	6.8	1.2	1.1	2000	0.25	1.0	2.2	2.0	1000	37.5	1	39.48654730808035	17.075049654452783	105.23347260326656
0.1	2.1	360.0	4.93	false	0.5	1.25	100	6.8	1.2	1.1	2000	0.25	1.0	2.2	2.0	1000	37.5	1	36.15287909724368	20.047954029900502	103.58668370189183
0.1	2.1	360.0	4.93	false	0.5	1.25	100	6.8	1.2	1.1	2000	0.25	1.0	2.2	2.0	1000	37.5	1	34.39305177685743	15.185943599028029	91.3868009331702
0.1	2.1	360.0	4.93	false	0.5	1.25	100	6.8	1.2	1.1	2000	0.25	1.0	2.2	2.0	1000	37.5	2	37.62748949523014	2.3714261097976896	59.833381503069006	25.12050003119868	56.885058416368814
0.1	2.1	360.0	4.93	false	0.5	1.25	100	6.8	1.2	1.1	2000	0.25	1.0	2.2	2.0	1000	37.5	1	39.77659275161477	23.654027862997403	104.4260450925049
0.1	2.1	360.0	4.93	false	0.5	1.25	100	6.8	1.2	1.1	2000	0.25	1.0	2.2	2.0	1000	37.5	1	45.982443252480245	24.91826288036924	99.86339856037264
0.1	2.1	360.0	4.93	false	0.5	1.25	100	6.8	1.2	1.1	2000	0.25	1.0	2.2	2.0	1000	37.5	1	32.7108996385746	9.215876393926424	83.73436518559295
0.1	2.1	360.0	4.93	false	0.5	1.25	100	6.8	1.2	1.1	2000	0.25	1.0	2.2	2.0	1000	37.5	1	42.26390806248633	25.18612213540209	115.11673385884238
0.1	2.1	360.0	4.93	false	0.5	1.25	100	6.8	1.2	1.1	2000	0.25	1.0	2.2	2.0	1000	37.5	2	49.71118069922525	20.917638675747018	83.35288840564989	35.347049882425466	44.06149783845335
0.1	2.1	360.0	4.93	false	0.5	1.25	100	6.8	1.2	1.1	2000	0.25	1.0	2.2	2.0	1000	37.5	1	42.12296251190276	11.775993985074601	80.4426428203143
0.1	2.1	360.0	4.93	false	0.5	1.25	100	6.8	1.2	1.1	2000	0.25	1.0	2.2	2.0	1000	37.5	1	32.46322211841279	31.608601461996578	108.38047697353599
0.1	2.1	360.0	4.93	false	0.5	1.25	100	6.8	1.2	1.1	2000	0.25	1.0	2.2	2.0	1000	37.5	1	35.08174668732359	29.096141680201274	91.01003979137685
0.1	2.1	360.0	4.93	false	0.5	1.25	100	6.8	1.2	1.1	2000	0.25	1.0	2.2	2.0	1000	37.5	1	40.48487423364273	27.85957862030873	112.98400137449697
0.1	2.1	360.0	4.93	false	0.5	1.25	100	6.8	1.2	1.1	2000	0.25	1.0	2.2	2.0	1000	37.5	1	49.03308670794017	27.406152252116904	101.20912850461598
0.1	2.1	360.0	4.93	false	0.5	1.25	100	6.8	1.2	1.1	2000	0.25	1.0	2.2	2.0	1000	37.5	1	30.74582213312937	25.239365906665828	93.90711539375835
0.1	2.1	360.0	4.93	false	0.5	1.25	100	6.8	1.2	1.1	2000	0.25	1.0	2.2	2.0	1000	37.5	1	43.10863877430917	22.15887950326376	116.46797816509844
0.1	2.1	360.0	4.93	false	0.5	1.25	100	6.8	1.2	1.1	2000	0.25	1.0	2.2	2.0	1000	37.5	2	39.41240769366867	9.076992790006305	63.460351178148635	31.65988612328055	35.3291994652958
0.1	2.1	360.0	4.93	false	0.5	1.25	100	6.8	1.2	1.1	2000	0.25	1.0	2.2	2.0	1000	37.5	1	46.39780483841193	18.860532931245945	120.10162714273909
0.1	2.1	360.0	4.93	false	0.5	1.25	100	6.8	1.2	1.1	2000	0.25	1.0	2.2	2.0	1000	37.5	2	34.550241637621895	8.418595929035938	46.08113712139948	25.509395078658546	57.56255425529188
0.1	2.1	360.0	4.93	false	0.5	1.25	100	6.8	1.2	1.1	2000	0.25	1.0	2.2	2.0	1000	37.5	1	34.141819377163884	12.392151442278092	104.09543004819838
0.1	2.1	360.0	4.93	false	0.5	1.25	100	6.8	1.2	1.1	2000	0.25	1.0	2.2	2.0	1000	37.5	1	42.64798162564107	11.754357288301664	112.3039974863593
0.1	2.1	360.0	4.93	false	0.5	1.25	100	6.8	1.2	1.1	2000	0.25	1.0	2.2	2.0	1000	37.5	1	31.48181898291626	25.26110248376894	89.09771630567467
0.1	2.1	360.0	4.93	false	0.5	1.25	100	6.8	1.2	1.1	2000	0.25	1.0	2.2	2.0	1000	37.5	1	34.02627909848572	14.81423903987994	123.53258603117378
0.1	2.1	360.0	4.93	false	0.5	1.25	100	6.8	1.2	1.1	2000	0.25	1.0	2.2	2.0	1000	37.5	1	32.04275797160136	16.859999155191584	95.38006754818639
0.1	2.1	360.0	4.93	false	0.5	1.25	100	6.8	1.2	1.1	2000	0.25	1.0	2.2	2.0	1000	37.5	1	33.1840367974995	9.65900635578315	88.8665637871836
0.1	2.1	360.0	4.93	false	0.5	1.25	100	6.8	1.2	1.1	2000	0.25	1.0	2.2	2.0	1000	37.5	2	38.68231489648742	27.78781976874349	69.08521411189795	37.72604977204701	47.71160351963354
0.1	2.1	360.0	4.93	false	0.5	1.25	100	6.8	1.2	1.1	2000	0.25	1.0	2.2	2.0	1000	37.5	1	45.649104673843354	29.624306970910887	126.31358726852862
0.1	2.1	360.0	4.93	false	0.5	1.25	100	6.8	1.2	1.1	2000	0.25	1.0	2.2	2.0	1000	37.5	1	33.026586902870385	7.98643495490352	81.99457424318709
0.1	2.1	360.0	4.93	false	0.5	1.25	100	6.8	1.2	1.1	2000	0.25	1.0	2.2	2.0	1000	37.5	2	38.41672273765185	4.947594215154845	47.20774202405187	37.36931052297899	51.52787383239741
0.1	2.1	360.0	4.93	false	0.5	1.25	100	6.8	1.2	1.1	2000	0.25	1.0	2.2	2.0	1000	37.5	1	38.67491881094986	16.742664710617433	90.9231581088046
0.1	2.1	360.0	4.93	false	0.5	1.25	100	6.8	1.2	1.1	2000	0.25	1.0	2.2	2.0	1000	37.5	1	32.147271235721945	4.655304537453693	84.22704102809409
0.1	2.1	360.0	4.93	false	0.5	1.25	100	6.8	1.2	1.1	2000	0.25	1.0	2.2	2.0	1000	37.5	1	37.4679792375088	14.719586096822647	78.2459883124
0.1	2.1	360.0	4.93	false	0.5	1.25	100	6.8	1.2	1.1	2000	0.25	1.0	2.2	2.0	1000	37.5	1	43.92052556110329	11.819030131745267	93.80231895490496
0.1	2.1	360.0	4.93	false	0.5	1.25	100	6.8	1.2	1.1	2000	0.25	1.0	2.2	2.0	1000	37.5	1	37.400822919240404	10.279603238612383	79.08331792372033
0.1	2.1	360.0	4.93	false	0.5	1.25	100	6.8	1.2	1.1	2000	0.25	1.0	2.2	2.0	1000	37.5	1	36.58921083504275	28.229829389594425	91.74745986627761
0.1	2.1	360.0	4.93	false	0.5	1.25	100	6.8	1.2	1.1	2000	0.25	1.0	2.2	2.0	1000	37.5	2	41.92111630872165	15.461095839506207	71.88190619532344	33.010275256130186	41.17376805287764
0.1	2.1	360.0	4.93	false	0.5	1.25	100	6.8	1.2	1.1	2000	0.25	1.0	2.2	2.0	1000	37.5	1	34.38779267392288	12.559222061210496	87.88629876799506
0.1	2.1	360.0	4.93	false	0.5	1.25	100	6.8	1.2	1.1	2000	0.25	1.0	2.2	2.0	1000	37.5	2	38.19237240613742	1.403093139223939	74.14080964341017	38.16938269225338	49.126711701046446
0.1	2.1	360.0	4.93	false	0.5	1.25	100	6.8	1.2	1.1	2000	0.25	1.0	2.2	2.0	1000	37.5	1	42.05077936360258	41.85168578542722	98.28854561458976
0.1	2.1	360.0	4.93	false	0.5	1.25	100	6.8	1.2	1.1	2000	0.25	1.0	2.2	2.0	1000	37.5	1	38.30224513566347	23.404469862357555	93.90394350091181
0.1	2.1	360.0	4.93	false	0.5	1.25	100	6.8	1.2	1.1	2000	0.25	1.0	2.2	2.0	1000	37.5	1	42.65415114105154	14.276862977963525	130.14344347601835
0.1	2.1	360.0	4.93	false	0.5	1.25	100	6.8	1.2	1.1	2000	0.25	1.0	2.2	2.0	1000	37.5	1	44.274440134079335	21.43138427681525	127.6647074153493
0.1	2.1	360.0	4.93	false	0.5	1.25	100	6.8	1.2	1.1	2000	0.25	1.0	2.2	2.0	1000	37.5	2	28.660947218550085	7.05589253044311	34.69704313162552	26.84352136473394	40.8544339295279
0.1	2.1	360.0	4.93	false	0.5	1.25	100	6.8	1.2	1.1	2000	0.25	1.0	2.2	2.0	1000	37.5	1	30.633371359917042	15.946976108557706	93.29676703430277
0.1	2.1	360.0	4.93	false	0.5	1.25	100	6.8	1.2	1.1	2000	0.25	1.0	2.2	2.0	1000	37.5	1	47.08480041279324	24.96992064716938	96.04812467652638
0.1	2.1	360.0	4.93	false	0.5	1.25	100	6.8	1.2	1.1	2000	0.25	1.0	2.2	2.0	1000	37.5	2	40.09744954917424	3.1957071386348805	67.94888150573684	28.42195576015176	50.208677620411756
0.1	2.1	360.0	4.93	false	0.5	1.25	100	6.8	1.2	1.1	2000	0.25	1.0	2.2	2.0	1000	37.5	2	38.18367664263124	17.49927566929295	47.21260714301615	37.65796768745262	74.57416968510807
0.1	2.1	360.0	4.93	false	0.5	1.25	100	6.8	1.2	1.1	2000	0.25	1.0	2.2	2.0	1000	37.5	1	29.808192405495088	7.9829759876447035	88.33305625003408
0.1	2.1	360.0	4.93	false	0.5	1.25	100	6.8	1.2	1.1	2000	0.25	1.0	2.2	2.0	1000	37.5	1	41.18154281427282	31.87633448710555	105.13728924957671
0.1	2.1	360.0	4.93	false	0.5	1.25	100	6.8	1.2	1.1	2000	0.25	1.0	2.2	2.0	1000	37.5	1	43.45316593116938	22.42084487679235	113.88705987043662
0.1	2.1	360.0	4.93	false	0.5	1.25	100	6.8	1.2	1.1	2000	0.25	1.0	2.2	2.0	1000	37.5	1	49.28763143034868	18.54443778374755	116.87439271197678
0.1	2.1	360.0	4.93	false	0.5	1.25	100	6.8	1.2	1.1	2000	0.25	1.0	2.2	2.0	1000	37.5	2	35.99604565873	1.6654400260670001	53.56937287025058	27.262990310036937	55.81137368277096
0.1	2.1	360.0	4.93	false	0.5	1.25	100	6.8	1.2	1.1	2000	0.25	1.0	2.2	2.0	1000	37.5	2	39.519385679178924	1.2653830348144663	61.84927010820943	32.271609143789306	63.86222365053557
0.1	2.1	360.0	4.93	false	0.5	1.25	100	6.8	1.2	1.1	2000	0.25	1.0	2.2	2.0	1000	37.5	2	35.49097547288774	10.301221078904025	35.13364647439248	31.191169338897623	55.29705201447435
0.1	2.1	360.0	4.93	false	0.5	1.25	100	6.8	1.2	1.1	2000	0.25	1.0	2.2	2.0	1000	37.5	1	40.84392528695528	19.38317824179964	103.85181427422003
0.1	2.1	360.0	4.93	false	0.5	1.25	100	6.8	1.2	1.1	2000	0.25	1.0	2.2	2.0	1000	37.5	2	41.89236600483781	8.891804227759959	71.27315659436927	39.80492821657507	57.15807414243867
0.1	2.1	360.0	4.93	false	0.5	1.25	100	6.8	1.2	1.1	2000	0.25	1.0	2.2	2.0	1000	37.5	2	44.01872978271167	8.053341688538216	61.246433994167134	31.436315006036097	49.86734918790252
0.1	2.1	360.0	4.93	false	0.5	1.25	100	6.8	1.2	1.1	2000	0.25	1.0	2.2	2.0	1000	37.5	2	39.29594564654971	13.232102146849618	62.188492468437325	37.95126802964429	55.50065296068679
0.1	2.1	360.0	4.93	false	0.5	1.25	100	6.8	1.2	1.1	2000	0.25	1.0	2.2	2.0	1000	37.5	1	38.625674354408794	20.37494619153006	112.88118675552256
0.1	2.1	360.0	4.93	false	0.5	1.25	100	6.8	1.2	1.1	2000	0.25	1.0	2.2	2.0	1000	37.5	1	40.85084024953089	11.679145880627111	82.42437723445214
0.1	2.1	360.0	4.93	false	0.5	1.25	100	6.8	1.2	1.1	2000	0.25	1.0	2.2	2.0	1000	37.5	1	39.99787242593281	5.537711329255181	83.13361201440354
0.1	2.1	360.0	4.93	false	0.5	1.25	100	6.8	1.2	1.1	2000	0.25	1.0	2.2	2.0	1000	37.5	1	49.12557662249988	18.965319441192598	118.25950827478904
0.1	2.1	360.0	4.93	false	0.5	1.25	100	6.8	1.2	1.1	2000	0.25	1.0	2.2	2.0	1000	37.5	2	42.54387566758336	1.4178640014211936	75.00775971625193	40.7128804723647	39.34290175524643
0.1	2.1	360.0	4.93	false	0.5	1.25	100	6.8	1.2	1.1	2000	0.25	1.0	2.2	2.0	1000	37.5	1	30.552181491222818	21.958910667070715	92.97136269146759
0.1	2.1	360.0	4.93	false	0.5	1.25	100	6.8	1.2	1.1	2000	0.25	1.0	2.2	2.0	1000	37.5	2	39.1285312531542	18.383966246416072	28.032478419068493	27.132690115317285	68.68501591097538
0.1	2.1	360.0	4.93	false	0.5	1.25	100	6.8	1.2	1.1	2000	0.25	1.0	2.2	2.0	1000	37.5	1	31.164678024913457	6.093164049795671	68.27837597021222
0.1	2.1	360.0	4.93	false	0.5	1.25	100	6.8	1.2	1.1	2000	0.25	1.0	2.2	2.0	1000	37.5	2	43.99252383545911	12.05751269276741	58.465998439282004	33.82905480561534	64.49207030722029
0.1	2.1	360.0	4.93	false	0.5	1.25	100	6.8	1.2	1.1	2000	0.25	1.0	2.2	2.0	1000	37.5	1	32.541192130413364	28.242995237585625	73.32831451218368
0.1	2.1	360.0	4.93	false	0.5	1.25	100	6.8	1.2	1.1	2000	0.25	1.0	2.2	2.0	1000	37.5	1	22.71	17.802744423915485	59.4863894638375
0.1	2.1	360.0	4.93	false	0.5	1.25	100	6.8	1.2	1.1	2000	0.25	1.0	2.2	2.0	1000	37.5	1	32.9778390158714	17.866217117836836	87.4914419413305
0.1	2.1	360.0	4.93	false	0.5	1.25	100	6.8	1.2	1.1	2000	0.25	1.0	2.2	2.0	1000	37.5	1	42.52233826168545	13.906412315870233	98.96032879697742
0.1	2.1	360.0	4.93	false	0.5	1.25	100	6.8	1.2	1.1	2000	0.25	1.0	2.2	2.0	1000	37.5	1	35.13213557628568	22.50000467112065	69.42376655451942
0.1	2.1	360.0	4.93	false	0.5	1.25	100	6.8	1.2	1.1	2000	0.25	1.0	2.2	2.0	1000	37.5	1	38.60291232959223	22.49961036232838	109.04797114514496
0.1	2.1	360.0	4.93	false	0.5	1.25	100	6.8	1.2	1.1	2000	0.25	1.0	2.2	2.0	1000	37.5	2	38.462399973229864	8.195325714555514	40.67346966989828	24.06189898848254	69.07299072628557
0.1	2.1	360.0	4.93	false	0.5	1.25	100	6.8	1.2	1.1	2000	0.25	1.0	2.2	2.0	1000	37.5	1	38.365786157896174	15.819761778441874	114.80382598056352
0.1	2.1	360.0	4.93	false	0.5	1.25	100	6.8	1.2	1.1	2000	0.25	1.0	2.2	2.0	1000	37.5	1	43.69846451222866	16.11778810002867	92.35163336279201
0.1	2.1	360.0	4.93	false	0.5	1.25	100	6.8	1.2	1.1	2000	0.25	1.0	2.2	2.0	1000	37.5	1	32.753016855592314	21.484377034189837	103.03001554686168
0.1	2.1	360.0	4.93	false	0.5	1.25	100	6.8	1.2	1.1	2000	0.25	1.0	2.2	2.0	1000	37.5	2	38.86721147770646	13.225918853408167	81.68846942510802	37.31104908172112	46.077427505981724
0.1	2.1	360.0	4.93	false	0.5	1.25	100	6.8	1.2	1.1	2000	0.25	1.0	2.2	2.0	1000	37.5	2	36.67036674862076	0.0875248413477065	39.91334324333683	17.51330770971317	80.95155847599875
0.1	2.1	360.0	4.93	false	0.5	1.25	100	6.8	1.2	1.1	2000	0.25	1.0	2.2	2.0	1000	37.5	2	42.37058280508182	8.431083016577603	52.1934311903402	24.802434748401406	62.937766507227614
0.1	2.1	360.0	4.93	false	0.5	1.25	100	6.8	1.2	1.1	2000	0.25	1.0	2.2	2.0	1000	37.5	1	40.608472283521195	30.0588884409458	107.55194390467742
0.1	2.1	360.0	4.93	false	0.5	1.25	100	6.8	1.2	1.1	2000	0.25	1.0	2.2	2.0	1000	37.5	1	26.702909978218347	18.596469445769618	76.6989766684338
0.1	2.1	360.0	4.93	false	0.5	1.25	100	6.8	1.2	1.1	2000	0.25	1.0	2.2	2.0	1000	37.5	1	23.970103828171418	23.63372232643545	78.2135052698882
0.1	2.1	360.0	4.93	false	0.5	1.25	100	6.8	1.2	1.1	2000	0.25	1.0	2.2	2.0	1000	37.5	2	41.19751460584035	14.17774016192085	88.60339419138725	38.23922377261095	43.71182439291533
0.1	2.1	360.0	4.93	false	0.5	1.25	100	6.8	1.2	1.1	2000	0.25	1.0	2.2	2.0	1000	37.5	2	27.694003613518813	0.4116737767979198	41.38956681999234	21.653917639215962	53.859526533530904
0.1	2.1	360.0	4.93	false	0.5	1.25	100	6.8	1.2	1.1	2000	0.25	1.0	2.2	2.0	1000	37.5	3	45.752752613629	9.863026585217687	44.3266265451098	25.538834334238068	47.08264903764043	39.38728617975256	30.062676877112285
0.1	2.1	360.0	4.93	false	0.5	1.25	100	6.8	1.2	1.1	2000	0.25	1.0	2.2	2.0	1000	37.5	2	32.480952920523386	5.1066142354478155	41.9318145867959	22.972505267345568	45.87733697937067
0.1	2.1	360.0	4.93	false	0.5	1.25	100	6.8	1.2	1.1	2000	0.25	1.0	2.2	2.0	1000	37.5	1	33.8042876540024	9.052364844137724	83.99421185463697
0.1	2.1	360.0	4.93	false	0.5	1.25	100	6.8	1.2	1.1	2000	0.25	1.0	2.2	2.0	1000	37.5	1	41.71343896754988	23.514443962584096	83.35050450499314
0.1	2.1	360.0	4.93	false	0.5	1.25	100	6.8	1.2	1.1	2000	0.25	1.0	2.2	2.0	1000	37.5	1	38.905171447404236	14.794003871031018	114.76911762317947
0.1	2.1	360.0	4.93	false	0.5	1.25	100	6.8	1.2	1.1	2000	0.25	1.0	2.2	2.0	1000	37.5	1	45.69063355928483	25.384394848247787	124.93123484380828
0.1	2.1	360.0	4.93	false	0.5	1.25	100	6.8	1.2	1.1	2000	0.25	1.0	2.2	2.0	1000	37.5	1	41.73888162347201	23.553122060720476	100.25865239384386
0.1	2.1	360.0	4.93	false	0.5	1.25	100	6.8	1.2	1.1	2000	0.25	1.0	2.2	2.0	1000	37.5	1	32.722910673092414	16.903047057833106	90.24435061838112
0.1	2.1	360.0	4.93	false	0.5	1.25	100	6.8	1.2	1.1	2000	0.25	1.0	2.2	2.0	1000	37.5	1	36.89822689027869	27.682842046155304	69.4079336537209
0.1	2.1	360.0	4.93	false	0.5	1.25	100	6.8	1.2	1.1	2000	0.25	1.0	2.2	2.0	1000	37.5	1	35.68885934791395	22.662595264072483	100.72761192675691
0.1	2.1	360.0	4.93	false	0.5	1.25	100	6.8	1.2	1.1	2000	0.25	1.0	2.2	2.0	1000	37.5	1	29.885532858953745	24.08991338836374	65.19721556744777
0.1	2.1	360.0	4.93	false	0.5	1.25	100	6.8	1.2	1.1	2000	0.25	1.0	2.2	2.0	1000	37.5	2	37.91074036837224	0.4818376791653362	46.27839528673516	29.168128262339838	59.472508800351946
0.1	2.1	360.0	4.93	false	0.5	1.25	100	6.8	1.2	1.1	2000	0.25	1.0	2.2	2.0	1000	37.5	2	37.90401269537421	5.1629060137502725	44.18772570362351	28.072424745433924	71.24249287604155
0.1	2.1	360.0	4.93	false	0.5	1.25	100	6.8	1.2	1.1	2000	0.25	1.0	2.2	2.0	1000	37.5	1	39.30737067645977	19.30936012655203	108.26815583962376
0.1	2.1	360.0	4.93	false	0.5	1.25	100	6.8	1.2	1.1	2000	0.25	1.0	2.2	2.0	1000	37.5	1	32.27975395125103	24.006750776225648	86.09711256430779
0.1	2.1	360.0	4.93	false	0.5	1.25	100	6.8	1.2	1.1	2000	0.25	1.0	2.2	2.0	1000	37.5	1	31.27076599996508	22.12878691793653	94.41118639517893
0.1	2.1	360.0	4.93	false	0.5	1.25	100	6.8	1.2	1.1	2000	0.25	1.0	2.2	2.0	1000	37.5	2	36.09051363620488	1.2005922782593597	32.68240669513754	22.404994012797765	71.32585148407604
0.1	2.1	360.0	4.93	false	0.5	1.25	100	6.8	1.2	1.1	2000	0.25	1.0	2.2	2.0	1000	37.5	1	38.04151755415896	24.74628943127404	109.68675961848004
0.1	2.1	360.0	4.93	false	0.5	1.25	100	6.8	1.2	1.1	2000	0.25	1.0	2.2	2.0	1000	37.5	2	34.372637553110444	0.33305248260368253	50.992030794331136	27.855162938714532	57.788002075348764
0.1	2.1	360.0	4.93	false	0.5	1.25	100	6.8	1.2	1.1	2000	0.25	1.0	2.2	2.0	1000	37.5	1	38.13986917977738	23.247632519314912	115.82109203059028
0.1	2.1	360.0	4.93	false	0.5	1.25	100	6.8	1.2	1.1	2000	0.25	1.0	2.2	2.0	1000	37.5	1	37.39950345190347	20.395435983817304	106.00050231598372
0.1	2.1	360.0	4.93	false	0.5	1.25	100	6.8	1.2	1.1	2000	0.25	1.0	2.2	2.0	1000	37.5	1	25.142628137148925	13.403312405375493	65.09254200358245
0.1	2.1	360.0	4.93	false	0.5	1.25	100	6.8	1.2	1.1	2000	0.25	1.0	2.2	2.0	1000	37.5	1	36.90392951249676	19.3982861266305	98.36762808751982
0.1	2.1	360.0	4.93	false	0.5	1.25	100	6.8	1.2	1.1	2000	0.25	1.0	2.2	2.0	1000	37.5	2	39.56100818017469	6.097254024959933	56.11062497481189	24.06756933918227	40.86292814086854
0.1	2.1	360.0	4.93	false	0.5	1.25	100	6.8	1.2	1.1	2000	0.25	1.0	2.2	2.0	1000	37.5	1	39.266559129661395	26.68027210079219	97.39775303768684
0.1	2.1	360.0	4.93	false	0.5	1.25	100	6.8	1.2	1.1	2000	0.25	1.0	2.2	2.0	1000	37.5	2	29.065721101993624	10.51702237456933	49.5442001033175	23.475307386958274	29.811061445930612
0.1	2.1	360.0	4.93	false	0.5	1.25	100	6.8	1.2	1.1	2000	0.25	1.0	2.2	2.0	1000	37.5	1	36.74801313721277	14.43945465060395	103.82072609137224
0.1	2.1	360.0	4.93	false	0.5	1.25	100	6.8	1.2	1.1	2000	0.25	1.0	2.2	2.0	1000	37.5	2	37.89405029248054	7.479346802641252	75.70527970816416	32.69071647061997	33.53508620463872
0.1	2.1	360.0	4.93	false	0.5	1.25	100	6.8	1.2	1.1	2000	0.25	1.0	2.2	2.0	1000	37.5	1	36.07361117223787	7.6248788638029765	65.7074669914256
0.1	2.1	360.0	4.93	false	0.5	1.25	100	6.8	1.2	1.1	2000	0.25	1.0	2.2	2.0	1000	37.5	1	42.69645570495042	18.9375129330626	81.05224114626931
0.1	2.1	360.0	4.93	false	0.5	1.25	100	6.8	1.2	1.1	2000	0.25	1.0	2.2	2.0	1000	37.5	3	52.29	2.5523259411093577	72.53246203892057	31.04514936479918	60.834379539980105	49.42008698762905	38.51722048139832
0.1	2.1	360.0	4.93	false	0.5	1.25	100	6.8	1.2	1.1	2000	0.25	1.0	2.2	2.0	1000	37.5	1	38.40314999906074	28.01872521106222	89.7488617976678
0.1	2.1	360.0	4.93	false	0.5	1.25	100	6.8	1.2	1.1	2000	0.25	1.0	2.2	2.0	1000	37.5	1	39.745378580741445	16.144884708842604	121.94138113849196
0.1	2.1	360.0	4.93	false	0.5	1.25	100	6.8	1.2	1.1	2000	0.25	1.0	2.2	2.0	1000	37.5	1	35.89311365768036	20.087495319216416	117.84797748075928
0.1	2.1	360.0	4.93	false	0.5	1.25	100	6.8	1.2	1.1	2000	0.25	1.0	2.2	2.0	1000	37.5	1	32.10306280087211	23.80920012189908	82.43122686490436
0.1	2.1	360.0	4.93	false	0.5	1.25	100	6.8	1.2	1.1	2000	0.25	1.0	2.2	2.0	1000	37.5	1	34.25426711855934	7.646650585007082	90.88554853463273
0.1	2.1	360.0	4.93	false	0.5	1.25	100	6.8	1.2	1.1	2000	0.25	1.0	2.2	2.0	1000	37.5	2	34.736717881142674	5.3721040642720785	28.110254582298918	24.160739323596623	68.67913451267637
0.1	2.1	360.0	4.93	false	0.5	1.25	100	6.8	1.2	1.1	2000	0.25	1.0	2.2	2.0	1000	37.5	1	27.86570162295149	26.110611509765683	60.29525105978027
0.1	2.1	360.0	4.93	false	0.5	1.25	100	6.8	1.2	1.1	2000	0.25	1.0	2.2	2.0	1000	37.5	1	34.32883515233092	24.34379904138246	102.00639920709335
0.1	2.1	360.0	4.93	false	0.5	1.25	100	6.8	1.2	1.1	2000	0.25	1.0	2.2	2.0	1000	37.5	1	36.142838317706556	16.727758048517693	103.10945646696491
0.1	2.1	360.0	4.93	false	0.5	1.25	100	6.8	1.2	1.1	2000	0.25	1.0	2.2	2.0	1000	37.5	2	37.71005259046603	0.44479258484332396	61.192454887774424	30.429584555586676	33.68778544968349
0.1	2.1	360.0	4.93	false	0.5	1.25	100	6.8	1.2	1.1	2000	0.25	1.0	2.2	2.0	1000	37.5	3	44.135290991781645	14.59799402182234	36.404241314424326	27.36491428696777	51.01570798562086	43.69547382381221	51.709135488141
0.1	2.1	360.0	4.93	false	0.5	1.25	100	6.8	1.2	1.1	2000	0.25	1.0	2.2	2.0	1000	37.5	1	35.03654997630646	5.148642379001564	74.51394854761288
0.1	2.1	360.0	4.93	false	0.5	1.25	100	6.8	1.2	1.1	2000	0.25	1.0	2.2	2.0	1000	37.5	1	34.425072847774004	32.161309071937254	99.90498213642154
0.1	2.1	360.0	4.93	false	0.5	1.25	100	6.8	1.2	1.1	2000	0.25	1.0	2.2	2.0	1000	37.5	1	38.12235257567295	17.606774465777015	106.89815297155339
0.1	2.1	360.0	4.93	false	0.5	1.25	100	6.8	1.2	1.1	2000	0.25	1.0	2.2	2.0	1000	37.5	2	25.50921659343519	1.0993694898600077	36.45622168323587	17.22241128684056	34.05738149225485
0.1	2.1	360.0	4.93	false	0.5	1.25	100	6.8	1.2	1.1	2000	0.25	1.0	2.2	2.0	1000	37.5	1	36.22494074164614	18.30945859330234	90.46678072580076
0.1	2.1	360.0	4.93	false	0.5	1.25	100	6.8	1.2	1.1	2000	0.25	1.0	2.2	2.0	1000	37.5	2	39.32898760712319	9.253814466527885	40.01949437053982	29.254050888646876	81.04011451113644
0.1	2.1	360.0	4.93	false	0.5	1.25	100	6.8	1.2	1.1	2000	0.25	1.0	2.2	2.0	1000	37.5	1	37.5406836191302	19.87535660394848	108.0989809280345
0.1	2.1	360.0	4.93	false	0.5	1.25	100	6.8	1.2	1.1	2000	0.25	1.0	2.2	2.0	1000	37.5	1	35.01620966462643	19.44749545192488	111.39346275675467
0.1	2.1	360.0	4.93	false	0.5	1.25	100	6.8	1.2	1.1	2000	0.25	1.0	2.2	2.0	1000	37.5	1	40.388889465611186	13.005288791618215	110.7107157539472
0.1	2.1	360.0	4.93	false	0.5	1.25	100	6.8	1.2	1.1	2000	0.25	1.0	2.2	2.0	1000	37.5	1	38.34219629485503	8.94638792249182	75.37688736576317
0.1	2.1	360.0	4.93	false	0.5	1.25	100	6.8	1.2	1.1	2000	0.25	1.0	2.2	2.0	1000	37.5	1	40.15998642169243	17.81185922551531	114.17243555912923
0.1	2.1	360.0	4.93	false	0.5	1.25	100	6.8	1.2	1.1	2000	0.25	1.0	2.2	2.0	1000	37.5	2	37.51044444690962	2.7520848287527984	32.397736672704106	23.651032762112347	76.2595864039966
0.1	2.1	360.0	4.93	false	0.5	1.25	100	6.8	1.2	1.1	2000	0.25	1.0	2.2	2.0	1000	37.5	1	36.781948324908214	7.806661958647908	97.24399498848668
0.1	2.1	360.0	4.93	false	0.5	1.25	100	6.8	1.2	1.1	2000	0.25	1.0	2.2	2.0	1000	37.5	1	33.90675457684346	24.168132311918537	87.89845855704027
0.1	2.1	360.0	4.93	false	0.5	1.25	100	6.8	1.2	1.1	2000	0.25	1.0	2.2	2.0	1000	37.5	1	29.73269465155547	12.64861332470436	91.40459634027982
0.1	2.1	360.0	4.93	false	0.5	1.25	100	6.8	1.2	1.1	2000	0.25	1.0	2.2	2.0	1000	37.5	2	41.103039740161655	12.934995985085463	61.69523187175415	40.901559044533144	52.145274614133456
0.1	2.1	360.0	4.93	false	0.5	1.25	100	6.8	1.2	1.1	2000	0.25	1.0	2.2	2.0	1000	37.5	2	39.95789282855406	8.381144787123983	62.360733960289735	21.421557535261435	50.73008251560505
0.1	2.1	360.0	4.93	false	0.5	1.25	100	6.8	1.2	1.1	2000	0.25	1.0	2.2	2.0	1000	37.5	1	39.527702620580364	23.212246316084485	96.05308984344734
0.1	2.1	360.0	4.93	false	0.5	1.25	100	6.8	1.2	1.1	2000	0.25	1.0	2.2	2.0	1000	37.5	1	33.95358438361353	6.051914172766221	102.18854676192238
0.1	2.1	360.0	4.93	false	0.5	1.25	100	6.8	1.2	1.1	2000	0.25	1.0	2.2	2.0	1000	37.5	1	34.499636065626675	19.177509542643655	97.29386590755315
0.1	2.1	360.0	4.93	false	0.5	1.25	100	6.8	1.2	1.1	2000	0.25	1.0	2.2	2.0	1000	37.5	2	44.24833529726734	10.196844354139438	53.99965381425929	35.964839167358804	68.4529773286431
0.1	2.1	360.0	4.93	false	0.5	1.25	100	6.8	1.2	1.1	2000	0.25	1.0	2.2	2.0	1000	37.5	1	41.060665692015114	20.27435598790995	111.97338512001231
0.1	2.1	360.0	4.93	false	0.5	1.25	100	6.8	1.2	1.1	2000	0.25	1.0	2.2	2.0	1000	37.5	1	27.2368414263808	1.881879513594805	78.64407322895798
0.1	2.1	360.0	4.93	false	0.5	1.25	100	6.8	1.2	1.1	2000	0.25	1.0	2.2	2.0	1000	37.5	1	35.89257780026793	28.919461418914647	81.93412478813673
0.1	2.1	360.0	4.93	false	0.5	1.25	100	6.8	1.2	1.1	2000	0.25	1.0	2.2	2.0	1000	37.5	1	35.70725119305745	32.006112981556115	76.34422323957564
0.1	2.1	360.0	4.93	false	0.5	1.25	100	6.8	1.2	1.1	2000	0.25	1.0	2.2	2.0	1000	37.5	1	38.360832410633975	8.676276859304659	120.30979139585851
0.1	2.1	360.0	4.93	false	0.5	1.25	100	6.8	1.2	1.1	2000	0.25	1.0	2.2	2.0	1000	37.5	1	41.10454450057388	27.699349107785807	114.11117241366772
0.1	2.1	360.0	4.93	false	0.5	1.25	100	6.8	1.2	1.1	2000	0.25	1.0	2.2	2.0	1000	37.5	1	33.298109877339606	17.66231935439788	72.11351001574039
0.1	2.1	360.0	4.93	false	0.5	1.25	100	6.8	1.2	1.1	2000	0.25	1.0	2.2	2.0	1000	37.5	2	41.55289681273774	11.764340285011555	46.538618503151525	36.10501680062651	61.76784734329084
0.1	2.1	360.0	4.93	false	0.5	1.25	100	6.8	1.2	1.1	2000	0.25	1.0	2.2	2.0	1000	37.5	1	41.591924920433115	27.352559923935306	111.09121544162458
0.1	2.1	360.0	4.93	false	0.5	1.25	100	6.8	1.2	1.1	2000	0.25	1.0	2.2	2.0	1000	37.5	1	36.03511324013252	20.493703454253513	87.81109560403235
0.1	2.1	360.0	4.93	false	0.5	1.25	100	6.8	1.2	1.1	2000	0.25	1.0	2.2	2.0	1000	37.5	2	41.89194201377105	9.619824628873635	41.07564066114089	34.51929277933557	82.40385424142345
0.1	2.1	360.0	4.93	false	0.5	1.25	100	6.8	1.2	1.1	2000	0.25	1.0	2.2	2.0	1000	37.5	1	37.53277868972222	15.313627188725263	101.9242523472236
0.1	2.1	360.0	4.93	false	0.5	1.25	100	6.8	1.2	1.1	2000	0.25	1.0	2.2	2.0	1000	37.5	2	42.83619363102686	9.570625855966908	62.79828426793094	41.78999214935976	73.652795743593
0.1	2.1	360.0	4.93	false	0.5	1.25	100	6.8	1.2	1.1	2000	0.25	1.0	2.2	2.0	1000	37.5	1	30.47167438898704	23.849870730676887	85.72926882590724
0.1	2.1	360.0	4.93	false	0.5	1.25	100	6.8	1.2	1.1	2000	0.25	1.0	2.2	2.0	1000	37.5	1	43.90688309561755	26.533527101581953	119.31360491541582
0.1	2.1	360.0	4.93	false	0.5	1.25	100	6.8	1.2	1.1	2000	0.25	1.0	2.2	2.0	1000	37.5	2	41.319045449332044	15.085795131580092	53.55234086971437	41.11052369366469	62.365419523523585
0.1	2.1	360.0	4.93	false	0.5	1.25	100	6.8	1.2	1.1	2000	0.25	1.0	2.2	2.0	1000	37.5	1	39.790395669219	20.74603360125183	110.89855553849972
0.1	2.1	360.0	4.93	false	0.5	1.25	100	6.8	1.2	1.1	2000	0.25	1.0	2.2	2.0	1000	37.5	2	39.309897636303376	2.5882631010543133	39.18379370643595	31.153344761151896	70.28398242265104
0.1	2.1	360.0	4.93	false	0.5	1.25	100	6.8	1.2	1.1	2000	0.25	1.0	2.2	2.0	1000	37.5	1	27.692075077056145	14.420876012582369	79.6335769693208
0.1	2.1	360.0	4.93	false	0.5	1.25	100	6.8	1.2	1.1	2000	0.25	1.0	2.2	2.0	1000	37.5	1	30.155877080030574	15.735725654307391	67.52474954367662
0.1	2.1	360.0	4.93	false	0.5	1.25	100	6.8	1.2	1.1	2000	0.25	1.0	2.2	2.0	1000	37.5	1	40.62636104972931	17.799431665891415	114.108723987235
0.1	2.1	360.0	4.93	false	0.5	1.25	100	6.8	1.2	1.1	2000	0.25	1.0	2.2	2.0	1000	37.5	1	29.381783764063556	25.661907823926246	72.08517226521545
0.1	2.1	360.0	4.93	false	0.5	1.25	100	6.8	1.2	1.1	2000	0.25	1.0	2.2	2.0	1000	37.5	1	33.47791142350769	24.303872400545515	88.0764296345494
0.1	2.1	360.0	4.93	false	0.5	1.25	100	6.8	1.2	1.1	2000	0.25	1.0	2.2	2.0	1000	37.5	2	45.92889177638329	8.933030899296462	63.98550632984849	39.055839450175256	73.45541323320765
0.1	2.1	360.0	4.93	false	0.5	1.25	100	6.8	1.2	1.1	2000	0.25	1.0	2.2	2.0	1000	37.5	2	42.7540476231037	2.8112769167569334	65.43711025992756	28.14215125264178	67.7923751709095
0.1	2.1	360.0	4.93	false	0.5	1.25	100	6.8	1.2	1.1	2000	0.25	1.0	2.2	2.0	1000	37.5	1	39.033768210194516	20.209261358402593	105.32545268162689
0.1	2.1	360.0	4.93	false	0.5	1.25	100	6.8	1.2	1.1	2000	0.25	1.0	2.2	2.0	1000	37.5	1	35.74669073712661	21.527221751679775	104.43282811296335
0.1	2.1	360.0	4.93	false	0.5	1.25	100	6.8	1.2	1.1	2000	0.25	1.0	2.2	2.0	1000	37.5	2	47.213063123851285	9.929662986008696	60.50076607526426	23.53848454581417	81.17011631784445
0.1	2.1	360.0	4.93	false	0.5	1.25	100	6.8	1.2	1.1	2000	0.25	1.0	2.2	2.0	1000	37.5	1	41.19576981338336	19.707317861058034	101.06771899543232
0.1	2.1	360.0	4.93	false	0.5	1.25	100	6.8	1.2	1.1	2000	0.25	1.0	2.2	2.0	1000	37.5	1	35.37385404228213	15.276203218168906	92.75835468179456
0.1	2.1	360.0	4.93	false	0.5	1.25	100	6.8	1.2	1.1	2000	0.25	1.0	2.2	2.0	1000	37.5	2	36.49087964173474	0.01611287969942237	47.98035231754222	30.125882055605135	69.57497779333185
0.1	2.1	360.0	4.93	false	0.5	1.25	100	6.8	1.2	1.1	2000	0.25	1.0	2.2	2.0	1000	37.5	1	34.204420811391955	19.15120381631649	87.54189744479451
0.1	2.1	360.0	4.93	false	0.5	1.25	100	6.8	1.2	1.1	2000	0.25	1.0	2.2	2.0	1000	37.5	2	36.391757924691206	6.135310480120623	39.11575142527538	34.82378062337663	61.35277069570433
0.1	2.1	360.0	4.93	false	0.5	1.25	100	6.8	1.2	1.1	2000	0.25	1.0	2.2	2.0	1000	37.5	1	33.12527015517466	25.03444960154617	88.09006302761489
0.1	2.1	360.0	4.93	false	0.5	1.25	100	6.8	1.2	1.1	2000	0.25	1.0	2.2	2.0	1000	37.5	1	39.359861435313384	7.554903976937139	86.8157636943553
0.1	2.1	360.0	4.93	false	0.5	1.25	100	6.8	1.2	1.1	2000	0.25	1.0	2.2	2.0	1000	37.5	2	39.36924041466035	7.50049116667786	75.18898362816965	21.412838800422545	44.224009332135424
0.1	2.1	360.0	4.93	false	0.5	1.25	100	6.8	1.2	1.1	2000	0.25	1.0	2.2	2.0	1000	37.5	2	27.8934712879755	5.8202979580801815	23.775809786272134	22.6893289680112	52.163136666022574
0.1	2.1	360.0	4.93	false	0.5	1.25	100	6.8	1.2	1.1	2000	0.25	1.0	2.2	2.0	1000	37.5	1	40.430670652445684	13.870907818234981	114.96465782690052
0.1	2.1	360.0	4.93	false	0.5	1.25	100	6.8	1.2	1.1	2000	0.25	1.0	2.2	2.0	1000	37.5	1	43.81211085183438	18.533467747056573	117.76611309706165
0.1	2.1	360.0	4.93	false	0.5	1.25	100	6.8	1.2	1.1	2000	0.25	1.0	2.2	2.0	1000	37.5	1	39.600901947614226	24.62075597851373	106.73786751121855
0.1	2.1	360.0	4.93	false	0.5	1.25	100	6.8	1.2	1.1	2000	0.25	1.0	2.2	2.0	1000	37.5	2	36.66787014432622	1.7750479706634164	52.87106683826346	34.06362080464954	67.24468590402414
0.1	2.1	360.0	4.93	false	0.5	1.25	100	6.8	1.2	1.1	2000	0.25	1.0	2.2	2.0	1000	37.5	1	34.97400442544611	13.054164663609262	93.29153134144556
0.1	2.1	360.0	4.93	false	0.5	1.25	100	6.8	1.2	1.1	2000	0.25	1.0	2.2	2.0	1000	37.5	1	40.29215564792493	18.506607972136347	113.13121307800641
0.1	2.1	360.0	4.93	false	0.5	1.25	100	6.8	1.2	1.1	2000	0.25	1.0	2.2	2.0	1000	37.5	2	36.07932925766054	6.174355616037494	49.85574416429503	23.27494221038314	52.312548477169834
0.1	2.1	360.0	4.93	false	0.5	1.25	100	6.8	1.2	1.1	2000	0.25	1.0	2.2	2.0	1000	37.5	1	45.54171317376324	29.74948736275146	122.34311860268842
0.1	2.1	360.0	4.93	false	0.5	1.25	100	6.8	1.2	1.1	2000	0.25	1.0	2.2	2.0	1000	37.5	1	26.443417052674597	12.84847614066521	76.59425006318322
0.1	2.1	360.0	4.93	false	0.5	1.25	100	6.8	1.2	1.1	2000	0.25	1.0	2.2	2.0	1000	37.5	1	26.888204816505784	26.727976514481963	107.72154904482285
0.1	2.1	360.0	4.93	false	0.5	1.25	100	6.8	1.2	1.1	2000	0.25	1.0	2.2	2.0	1000	37.5	1	43.395049916954065	31.169973492293522	104.87995764010691
0.1	2.1	360.0	4.93	false	0.5	1.25	100	6.8	1.2	1.1	2000	0.25	1.0	2.2	2.0	1000	37.5	1	29.488412526471016	19.193254174220407	79.54657316452366
0.1	2.1	360.0	4.93	false	0.5	1.25	100	6.8	1.2	1.1	2000	0.25	1.0	2.2	2.0	1000	37.5	1	42.995787967395614	10.982710192818098	128.3410278505013
0.1	2.1	360.0	4.93	false	0.5	1.25	100	6.8	1.2	1.1	2000	0.25	1.0	2.2	2.0	1000	37.5	2	38.018784974651666	2.6274544756045004	57.186087322022665	36.565002596322735	62.13561158719467
0.1	2.1	360.0	4.93	false	0.5	1.25	100	6.8	1.2	1.1	2000	0.25	1.0	2.2	2.0	1000	37.5	2	31.419033651409475	0.4634983239344584	48.91706973132825	20.126341897044135	45.08124034556845
0.1	2.1	360.0	4.93	false	0.5	1.25	100	6.8	1.2	1.1	2000	0.25	1.0	2.2	2.0	1000	37.5	2	48.47849185943701	23.820800197132833	97.24561787758965	46.54964022544542	39.380889388372914
0.1	2.1	360.0	4.93	false	0.5	1.25	100	6.8	1.2	1.1	2000	0.25	1.0	2.2	2.0	1000	37.5	2	36.87002887546393	13.030097024225983	33.86934125383233	28.504912214856528	65.60548217054651
0.1	2.1	360.0	4.93	false	0.5	1.25	100	6.8	1.2	1.1	2000	0.25	1.0	2.2	2.0	1000	37.5	1	39.75589818894412	30.311742025137054	99.991516350578
0.1	2.1	360.0	4.93	false	0.5	1.25	100	6.8	1.2	1.1	2000	0.25	1.0	2.2	2.0	1000	37.5	2	47.55482581491672	11.652110512637439	84.7936987023486	32.04961270071921	54.68761209392566
0.1	2.1	360.0	4.93	false	0.5	1.25	100	6.8	1.2	1.1	2000	0.25	1.0	2.2	2.0	1000	37.5	1	29.907252169877356	10.992149293981315	74.8573693690952
0.1	2.1	360.0	4.93	false	0.5	1.25	100	6.8	1.2	1.1	2000	0.25	1.0	2.2	2.0	1000	37.5	2	46.55963797356987	3.224794112560967	59.41170197367391	45.11637569219341	90.67724938386831
0.1	2.1	360.0	4.93	false	0.5	1.25	100	6.8	1.2	1.1	2000	0.25	1.0	2.2	2.0	1000	37.5	2	37.00779656068482	5.411606196281855	61.40394066930416	31.50822954873339	41.60097432261389
0.1	2.1	360.0	4.93	false	0.5	1.25	100	6.8	1.2	1.1	2000	0.25	1.0	2.2	2.0	1000	37.5	2	33.81521710100507	11.322329276362025	76.73220851145378	33.54508756509968	33.123579926876815
0.1	2.1	360.0	4.93	false	0.5	1.25	100	6.8	1.2	1.1	2000	0.25	1.0	2.2	2.0	1000	37.5	1	40.7163392169587	14.278463692224966	101.71965233048924
0.1	2.1	360.0	4.93	false	0.5	1.25	100	6.8	1.2	1.1	2000	0.25	1.0	2.2	2.0	1000	37.5	1	36.41077739897215	25.093630400336973	87.71116764798977
0.1	2.1	360.0	4.93	false	0.5	1.25	100	6.8	1.2	1.1	2000	0.25	1.0	2.2	2.0	1000	37.5	1	31.819936531911303	24.292998823153024	83.11170990857075
0.1	2.1	360.0	4.93	false	0.5	1.25	100	6.8	1.2	1.1	2000	0.25	1.0	2.2	2.0	1000	37.5	1	34.315361601341145	4.4144830366121734	73.83168327401748
0.1	2.1	360.0	4.93	false	0.5	1.25	100	6.8	1.2	1.1	2000	0.25	1.0	2.2	2.0	1000	37.5	1	38.47534110748784	11.362773874391367	85.8803135646675
0.1	2.1	360.0	4.93	false	0.5	1.25	100	6.8	1.2	1.1	2000	0.25	1.0	2.2	2.0	1000	37.5	1	35.74405762537606	11.260613083484646	93.48584323303567
0.1	2.1	360.0	4.93	false	0.5	1.25	100	6.8	1.2	1.1	2000	0.25	1.0	2.2	2.0	1000	37.5	1	35.09527289507579	13.444242525916865	99.50444036975134
0.1	2.1	360.0	4.93	false	0.5	1.25	100	6.8	1.2	1.1	2000	0.25	1.0	2.2	2.0	1000	37.5	2	37.18357164273106	7.385349352890792	67.24091661737027	34.936300995236856	50.23439835465999
0.1	2.1	360.0	4.93	false	0.5	1.25	100	6.8	1.2	1.1	2000	0.25	1.0	2.2	2.0	1000	37.5	2	42.18642979561187	8.078409478865412	70.7349930711997	33.21240782403877	40.57454630436069
0.1	2.1	360.0	4.93	false	0.5	1.25	100	6.8	1.2	1.1	2000	0.25	1.0	2.2	2.0	1000	37.5	2	40.378000251322234	0.513770485814881	49.3423386552154	29.904363741414798	79.80253884100338
0.1	2.1	360.0	4.93	false	0.5	1.25	100	6.8	1.2	1.1	2000	0.25	1.0	2.2	2.0	1000	37.5	1	34.706672154687915	18.9119164516846	94.88691205345916
0.1	2.1	360.0	4.93	false	0.5	1.25	100	6.8	1.2	1.1	2000	0.25	1.0	2.2	2.0	1000	37.5	1	29.773583253901375	13.84510848022342	85.58694586101613
0.1	2.1	360.0	4.93	false	0.5	1.25	100	6.8	1.2	1.1	2000	0.25	1.0	2.2	2.0	1000	37.5	1	38.571858926297566	25.642160978867054	120.36141917147587
0.1	2.1	360.0	4.93	false	0.5	1.25	100	6.8	1.2	1.1	2000	0.25	1.0	2.2	2.0	1000	37.5	2	33.69616492128097	4.667618414105089	40.39288099242138	30.82645091225448	45.91329133153263
0.1	2.1	360.0	4.93	false	0.5	1.25	100	6.8	1.2	1.1	2000	0.25	1.0	2.2	2.0	1000	37.5	1	34.28514895796783	2.2276193889550537	109.28398118976833
0.1	2.1	360.0	4.93	false	0.5	1.25	100	6.8	1.2	1.1	2000	0.25	1.0	2.2	2.0	1000	37.5	2	36.03652097824661	14.851554584408428	54.14497031360313	33.148031595521516	28.8310793111852
0.1	2.1	360.0	4.93	false	0.5	1.25	100	6.8	1.2	1.1	2000	0.25	1.0	2.2	2.0	1000	37.5	1	27.778010273054747	11.226676892700898	90.49627802583439
0.1	2.1	360.0	4.93	false	0.5	1.25	100	6.8	1.2	1.1	2000	0.25	1.0	2.2	2.0	1000	37.5	2	38.10929031933754	7.5827006013389715	51.51546958979476	31.989378118082808	61.215953698697206
0.1	2.1	360.0	4.93	false	0.5	1.25	100	6.8	1.2	1.1	2000	0.25	1.0	2.2	2.0	1000	37.5	1	36.69711029906397	13.696725264495262	78.08537152506503
0.1	2.1	360.0	4.93	false	0.5	1.25	100	6.8	1.2	1.1	2000	0.25	1.0	2.2	2.0	1000	37.5	1	40.52264816036362	20.07453507172936	110.95151551824966
0.1	2.1	360.0	4.93	false	0.5	1.25	100	6.8	1.2	1.1	2000	0.25	1.0	2.2	2.0	1000	37.5	2	42.04316816345379	8.210288243957962	43.9215876857422	38.61840374815181	73.70907986362074
0.1	2.1	360.0	4.93	false	0.5	1.25	100	6.8	1.2	1.1	2000	0.25	1.0	2.2	2.0	1000	37.5	1	35.58926743629922	0.8480056171214102	81.58978048254438
0.1	2.1	360.0	4.93	false	0.5	1.25	100	6.8	1.2	1.1	2000	0.25	1.0	2.2	2.0	1000	37.5	1	43.95079952214368	38.8909704268641	92.16394799017377
0.1	2.1	360.0	4.93	false	0.5	1.25	100	6.8	1.2	1.1	2000	0.25	1.0	2.2	2.0	1000	37.5	1	30.907815084409062	22.64506532497189	92.17654712272996
0.1	2.1	360.0	4.93	false	0.5	1.25	100	6.8	1.2	1.1	2000	0.25	1.0	2.2	2.0	1000	37.5	1	38.20689187491891	21.530568152238754	73.82478693068371
0.1	2.1	360.0	4.93	false	0.5	1.25	100	6.8	1.2	1.1	2000	0.25	1.0	2.2	2.0	1000	37.5	1	33.40591510018546	2.2180624613031337	80.6438925243417
0.1	2.1	360.0	4.93	false	0.5	1.25	100	6.8	1.2	1.1	2000	0.25	1.0	2.2	2.0	1000	37.5	1	26.564281810884793	24.338136538750792	84.6522523705402
0.1	2.1	360.0	4.93	false	0.5	1.25	100	6.8	1.2	1.1	2000	0.25	1.0	2.2	2.0	1000	37.5	1	35.36409987167627	32.526642887083966	105.61057869050278
0.1	2.1	360.0	4.93	false	0.5	1.25	100	6.8	1.2	1.1	2000	0.25	1.0	2.2	2.0	1000	37.5	2	46.80348116746313	0.8262292940088198	60.75508860108712	38.93043167031679	88.2093734314134
0.1	2.1	360.0	4.93	false	0.5	1.25	100	6.8	1.2	1.1	2000	0.25	1.0	2.2	2.0	1000	37.5	1	42.066501516398674	26.167446940823798	125.90422537614627
0.1	2.1	360.0	4.93	false	0.5	1.25	100	6.8	1.2	1.1	2000	0.25	1.0	2.2	2.0	1000	37.5	1	36.97218726764074	26.934945182203162	80.57212767942886
0.1	2.1	360.0	4.93	false	0.5	1.25	100	6.8	1.2	1.1	2000	0.25	1.0	2.2	2.0	1000	37.5	1	32.202501457002946	2.392819133369191	66.04655901681681
0.1	2.1	360.0	4.93	false	0.5	1.25	100	6.8	1.2	1.1	2000	0.25	1.0	2.2	2.0	1000	37.5	1	33.278907152435785	21.292573934330385	106.32246556635616
0.1	2.1	360.0	4.93	false	0.5	1.25	100	6.8	1.2	1.1	2000	0.25	1.0	2.2	2.0	1000	37.5	1	44.37597710742094	17.46105416326337	90.9827506791253
0.1	2.1	360.0	4.93	false	0.5	1.25	100	6.8	1.2	1.1	2000	0.25	1.0	2.2	2.0	1000	37.5	2	47.9967655559922	8.601305199212463	46.204408299526534	33.00721546096213	80.52987566029063
0.1	2.1	360.0	4.93	false	0.5	1.25	100	6.8	1.2	1.1	2000	0.25	1.0	2.2	2.0	1000	37.5	2	36.97685537377759	12.401481055767578	74.73519085746906	27.720458673441772	33.21245408026606
0.1	2.1	360.0	4.93	false	0.5	1.25	100	6.8	1.2	1.1	2000	0.25	1.0	2.2	2.0	1000	37.5	1	39.50162448615988	13.301758406507831	85.0263813587066
0.1	2.1	360.0	4.93	false	0.5	1.25	100	6.8	1.2	1.1	2000	0.25	1.0	2.2	2.0	1000	37.5	1	34.2743087266199	22.76929521700093	101.79156330555682
0.1	2.1	360.0	4.93	false	0.5	1.25	100	6.8	1.2	1.1	2000	0.25	1.0	2.2	2.0	1000	37.5	1	30.52332926294461	21.57231973789931	74.9467305409121
0.1	2.1	360.0	4.93	false	0.5	1.25	100	6.8	1.2	1.1	2000	0.25	1.0	2.2	2.0	1000	37.5	1	45.06720051555011	12.98677821893938	120.32052272706633
0.1	2.1	360.0	4.93	false	0.5	1.25	100	6.8	1.2	1.1	2000	0.25	1.0	2.2	2.0	1000	37.5	1	40.672183292452694	19.88849601924628	107.44787113273783
0.1	2.1	360.0	4.93	false	0.5	1.25	100	6.8	1.2	1.1	2000	0.25	1.0	2.2	2.0	1000	37.5	2	28.978417393683486	2.3915213886552817	30.962793707406878	20.78155719949376	51.57588366354711
0.1	2.1	360.0	4.93	false	0.5	1.25	100	6.8	1.2	1.1	2000	0.25	1.0	2.2	2.0	1000	37.5	1	37.04959758368167	19.889607747775457	103.65901290285065
0.1	2.1	360.0	4.93	false	0.5	1.25	100	6.8	1.2	1.1	2000	0.25	1.0	2.2	2.0	1000	37.5	1	40.67912847685974	11.850551963683861	83.53420201515961
0.1	2.1	360.0	4.93	false	0.5	1.25	100	6.8	1.2	1.1	2000	0.25	1.0	2.2	2.0	1000	37.5	1	36.74003063657909	29.194251337561358	109.06059540355965
0.1	2.1	360.0	4.93	false	0.5	1.25	100	6.8	1.2	1.1	2000	0.25	1.0	2.2	2.0	1000	37.5	1	34.64709007811331	22.186490981997853	99.16541687122168
0.1	2.1	360.0	4.93	false	0.5	1.25	100	6.8	1.2	1.1	2000	0.25	1.0	2.2	2.0	1000	37.5	2	38.90841803731108	1.748226139303368	71.44950038409146	37.25943017895801	52.77342428761112
0.1	2.1	360.0	4.93	false	0.5	1.25	100	6.8	1.2	1.1	2000	0.25	1.0	2.2	2.0	1000	37.5	1	39.63210874452101	19.28049393706929	98.28906558072222
0.1	2.1	360.0	4.93	false	0.5	1.25	100	6.8	1.2	1.1	2000	0.25	1.0	2.2	2.0	1000	37.5	1	31.635376425354238	21.0291846106092	78.7142256350177
0.1	2.1	360.0	4.93	false	0.5	1.25	100	6.8	1.2	1.1	2000	0.25	1.0	2.2	2.0	1000	37.5	1	37.60659790230359	7.900362104476719	101.08962910819699
0.1	2.1	360.0	4.93	false	0.5	1.25	100	6.8	1.2	1.1	2000	0.25	1.0	2.2	2.0	1000	37.5	1	46.35040899659828	31.2680727097344	113.96807891637609
0.1	2.1	360.0	4.93	false	0.5	1.25	100	6.8	1.2	1.1	2000	0.25	1.0	2.2	2.0	1000	37.5	1	31.294969049907845	26.977552632085548	84.28619699838731
0.1	2.1	360.0	4.93	false	0.5	1.25	100	6.8	1.2	1.1	2000	0.25	1.0	2.2	2.0	1000	37.5	2	42.37864449051925	13.8763447039486	82.90957469346239	38.69521881644258	48.91512905585746
0.1	2.1	360.0	4.93	false	0.5	1.25	100	6.8	1.2	1.1	2000	0.25	1.0	2.2	2.0	1000	37.5	1	36.62561540806729	28.799822912802266	76.7028524780499
0.1	2.1	360.0	4.93	false	0.5	1.25	100	6.8	1.2	1.1	2000	0.25	1.0	2.2	2.0	1000	37.5	1	35.56045702832812	10.158594092941861	97.25514987617697
0.1	2.1	360.0	4.93	false	0.5	1.25	100	6.8	1.2	1.1	2000	0.25	1.0	2.2	2.0	1000	37.5	2	35.13037445327895	15.516841024187967	41.92884226062958	30.29720950994394	54.03568655770382
0.1	2.1	360.0	4.93	false	0.5	1.25	100	6.8	1.2	1.1	2000	0.25	1.0	2.2	2.0	1000	37.5	1	40.019477383133044	15.562785270743342	109.90468264510113
0.1	2.1	360.0	4.93	false	0.5	1.25	100	6.8	1.2	1.1	2000	0.25	1.0	2.2	2.0	1000	37.5	1	32.84241503808228	24.860887052297954	99.53150341570796
0.1	2.1	360.0	4.93	false	0.5	1.25	100	6.8	1.2	1.1	2000	0.25	1.0	2.2	2.0	1000	37.5	2	35.86013112978254	11.754221589342828	74.05897124021257	34.28192781096344	45.87908758379112
0.1	2.1	360.0	4.93	false	0.5	1.25	100	6.8	1.2	1.1	2000	0.25	1.0	2.2	2.0	1000	37.5	2	45.880694554938906	11.10698495390418	71.2047773414522	39.163269219724256	55.948364948124656
0.1	2.1	360.0	4.93	false	0.5	1.25	100	6.8	1.2	1.1	2000	0.25	1.0	2.2	2.0	1000	37.5	1	32.11618813781398	24.36580895015173	95.23455405885458
0.1	2.1	360.0	4.93	false	0.5	1.25	100	6.8	1.2	1.1	2000	0.25	1.0	2.2	2.0	1000	37.5	1	35.932409907467765	21.322566942328518	100.77715712732504
0.1	2.1	360.0	4.93	false	0.5	1.25	100	6.8	1.2	1.1	2000	0.25	1.0	2.2	2.0	1000	37.5	1	41.8414151396651	32.88094811027979	123.35141890054682
0.1	2.1	360.0	4.93	false	0.5	1.25	100	6.8	1.2	1.1	2000	0.25	1.0	2.2	2.0	1000	37.5	1	34.187272988188084	21.712476014771024	73.36707976316877
0.1	2.1	360.0	4.93	false	0.5	1.25	100	6.8	1.2	1.1	2000	0.25	1.0	2.2	2.0	1000	37.5	1	36.21432040639041	20.505560095767866	91.74702656399509
0.1	2.1	360.0	4.93	false	0.5	1.25	100	6.8	1.2	1.1	2000	0.25	1.0	2.2	2.0	1000	37.5	2	37.684608685834036	9.858049114360668	65.68959533295467	24.904058838427844	35.11585347060128
0.1	2.1	360.0	4.93	false	0.5	1.25	100	6.8	1.2	1.1	2000	0.25	1.0	2.2	2.0	1000	37.5	1	47.031871135521214	32.3329144620304	95.92025820047752
0.1	2.1	360.0	4.93	false	0.5	1.25	100	6.8	1.2	1.1	2000	0.25	1.0	2.2	2.0	1000	37.5	2	39.780160884715	0.7174911714005361	49.07730832896193	26.534915494198998	71.9729919214533
0.1	2.1	360.0	4.93	false	0.5	1.25	100	6.8	1.2	1.1	2000	0.25	1.0	2.2	2.0	1000	37.5	1	42.33831028825908	7.4139571357843	106.66324335796496
0.1	2.1	360.0	4.93	false	0.5	1.25	100	6.8	1.2	1.1	2000	0.25	1.0	2.2	2.0	1000	37.5	1	41.66331784087675	31.712510142398123	99.23659623200625
0.1	2.1	360.0	4.93	false	0.5	1.25	100	6.8	1.2	1.1	2000	0.25	1.0	2.2	2.0	1000	37.5	1	36.90749953887291	14.438071954366334	113.69802531589217
0.1	2.1	360.0	4.93	false	0.5	1.25	100	6.8	1.2	1.1	2000	0.25	1.0	2.2	2.0	1000	37.5	2	40.79017377596712	6.475830267399161	42.885607999967434	34.507671870412544	72.98627845957448
0.1	2.1	360.0	4.93	false	0.5	1.25	100	6.8	1.2	1.1	2000	0.25	1.0	2.2	2.0	1000	37.5	1	45.256355268684715	26.305030414577868	120.196243880667
0.1	2.1	360.0	4.93	false	0.5	1.25	100	6.8	1.2	1.1	2000	0.25	1.0	2.2	2.0	1000	37.5	1	42.7069789820013	20.295394062613703	107.11086662388347
0.1	2.1	360.0	4.93	false	0.5	1.25	100	6.8	1.2	1.1	2000	0.25	1.0	2.2	2.0	1000	37.5	2	42.29988659864952	1.343392495195833	43.05732868960828	40.951349453970366	90.33786587774429
0.1	2.1	360.0	4.93	false	0.5	1.25	100	6.8	1.2	1.1	2000	0.25	1.0	2.2	2.0	1000	37.5	2	36.6897389837061	17.180001000265502	40.574163016594184	36.511528013169645	60.883779789042975
0.1	2.1	360.0	4.93	false	0.5	1.25	100	6.8	1.2	1.1	2000	0.25	1.0	2.2	2.0	1000	37.5	2	41.54377506141687	1.4594589056404836	40.990722047483	30.309693104691963	82.2721111630308
0.1	2.1	360.0	4.93	false	0.5	1.25	100	6.8	1.2	1.1	2000	0.25	1.0	2.2	2.0	1000	37.5	1	42.01209425691683	17.387066465218332	119.85545302043018
0.1	2.1	360.0	4.93	false	0.5	1.25	100	6.8	1.2	1.1	2000	0.25	1.0	2.2	2.0	1000	37.5	1	41.09796336660256	22.71395323318764	125.71208992618158
0.1	2.1	360.0	4.93	false	0.5	1.25	100	6.8	1.2	1.1	2000	0.25	1.0	2.2	2.0	1000	37.5	2	36.99763220959591	0.3911250319869278	35.31375403692335	25.294364098913093	78.40386034225479
0.1	2.1	360.0	4.93	false	0.5	1.25	100	6.8	1.2	1.1	2000	0.25	1.0	2.2	2.0	1000	37.5	1	38.944468969870634	10.764978406944694	111.16805425606906
0.1	2.1	360.0	4.93	false	0.5	1.25	100	6.8	1.2	1.1	2000	0.25	1.0	2.2	2.0	1000	37.5	1	41.408156247444104	17.428339264290653	82.23777519698149
0.1	2.1	360.0	4.93	false	0.5	1.25	100	6.8	1.2	1.1	2000	0.25	1.0	2.2	2.0	1000	37.5	1	38.408554169015986	11.054327789655654	100.47484485832702
0.1	2.1	360.0	4.93	false	0.5	1.25	100	6.8	1.2	1.1	2000	0.25	1.0	2.2	2.0	1000	37.5	1	42.49282863999177	31.571830307550066	103.52589763818757
0.1	2.1	360.0	4.93	false	0.5	1.25	100	6.8	1.2	1.1	2000	0.25	1.0	2.2	2.0	1000	37.5	1	32.13556409308761	2.3664704260956926	85.56814397989541
0.1	2.1	360.0	4.93	false	0.5	1.25	100	6.8	1.2	1.1	2000	0.25	1.0	2.2	2.0	1000	37.5	2	36.36734911751783	1.5119466250808005	66.11179089493459	30.861785098388527	39.440887368704104
0.1	2.1	360.0	4.93	false	0.5	1.25	100	6.8	1.2	1.1	2000	0.25	1.0	2.2	2.0	1000	37.5	1	35.73093502129311	6.397045941198488	105.18070706292534
0.1	2.1	360.0	4.93	false	0.5	1.25	100	6.8	1.2	1.1	2000	0.25	1.0	2.2	2.0	1000	37.5	2	32.38206906652203	7.721930769619515	38.307611588132424	24.157922963626874	46.602051630693516
0.1	2.1	360.0	4.93	false	0.5	1.25	100	6.8	1.2	1.1	2000	0.25	1.0	2.2	2.0	1000	37.5	1	42.764789926260335	20.48024674042081	120.61738433213766
0.1	2.1	360.0	4.93	false	0.5	1.25	100	6.8	1.2	1.1	2000	0.25	1.0	2.2	2.0	1000	37.5	2	38.027465711925636	4.154125071110162	51.206414965949506	29.707252295171347	48.46888658324076
0.1	2.1	360.0	4.93	false	0.5	1.25	100	6.8	1.2	1.1	2000	0.25	1.0	2.2	2.0	1000	37.5	1	39.78524137986621	10.09504535215163	110.5955430075612
0.1	2.1	360.0	4.93	false	0.5	1.25	100	6.8	1.2	1.1	2000	0.25	1.0	2.2	2.0	1000	37.5	1	35.50079649678859	15.441647287622741	98.87566087857344
0.1	2.1	360.0	4.93	false	0.5	1.25	100	6.8	1.2	1.1	2000	0.25	1.0	2.2	2.0	1000	37.5	2	44.18750891456273	19.32974655457833	60.75140918422132	37.188519056859754	67.71921970224058
0.1	2.1	360.0	4.93	false	0.5	1.25	100	6.8	1.2	1.1	2000	0.25	1.0	2.2	2.0	1000	37.5	1	37.59742980094478	23.334586247363497	98.77174365224043
0.1	2.1	360.0	4.93	false	0.5	1.25	100	6.8	1.2	1.1	2000	0.25	1.0	2.2	2.0	1000	37.5	1	29.007858007550347	19.968975959742743	74.73610593310426
0.1	2.1	360.0	4.93	false	0.5	1.25	100	6.8	1.2	1.1	2000	0.25	1.0	2.2	2.0	1000	37.5	2	40.380586117854136	5.357071933754796	68.7503327238674	24.825104870286673	65.34978352118098
0.1	2.1	360.0	4.93	false	0.5	1.25	100	6.8	1.2	1.1	2000	0.25	1.0	2.2	2.0	1000	37.5	1	32.660052678702804	18.767743269514096	89.91160459740368
0.1	2.1	360.0	4.93	false	0.5	1.25	100	6.8	1.2	1.1	2000	0.25	1.0	2.2	2.0	1000	37.5	2	40.42485083940373	15.549433553495318	41.20823966059033	31.376657212082108	67.61210308503541
0.1	2.1	360.0	4.93	false	0.5	1.25	100	6.8	1.2	1.1	2000	0.25	1.0	2.2	2.0	1000	37.5	1	34.70030725379343	10.05365567442759	112.6589704601226
0.1	2.1	360.0	4.93	false	0.5	1.25	100	6.8	1.2	1.1	2000	0.25	1.0	2.2	2.0	1000	37.5	1	46.026426696617015	28.91264070269054	104.16595208251756
0.1	2.1	360.0	4.93	false	0.5	1.25	100	6.8	1.2	1.1	2000	0.25	1.0	2.2	2.0	1000	37.5	1	38.633848170232945	14.86854547428514	114.03518003721668
0.1	2.1	360.0	4.93	false	0.5	1.25	100	6.8	1.2	1.1	2000	0.25	1.0	2.2	2.0	1000	37.5	2	37.26137620910227	0.6471879364604506	45.22967059238706	24.54957048684456	63.580885442759865
0.1	2.1	360.0	4.93	false	0.5	1.25	100	6.8	1.2	1.1	2000	0.25	1.0	2.2	2.0	1000	37.5	1	31.69363914775885	1.9251994510582644	75.91270868106926
0.1	2.1	360.0	4.93	false	0.5	1.25	100	6.8	1.2	1.1	2000	0.25	1.0	2.2	2.0	1000	37.5	1	38.37292397429624	15.566702833137704	90.5491070389535
0.1	2.1	360.0	4.93	false	0.5	1.25	100	6.8	1.2	1.1	2000	0.25	1.0	2.2	2.0	1000	37.5	1	26.51316059803203	17.55198727787839	72.07944919033402
0.1	2.1	360.0	4.93	false	0.5	1.25	100	6.8	1.2	1.1	2000	0.25	1.0	2.2	2.0	1000	37.5	2	35.61428753916469	1.0701306915844442	36.53387844682552	20.27133885551285	77.69850575415091
0.1	2.1	360.0	4.93	false	0.5	1.25	100	6.8	1.2	1.1	2000	0.25	1.0	2.2	2.0	1000	37.5	1	43.35303310477089	29.146994259208316	122.20520765378924
0.1	2.1	360.0	4.93	false	0.5	1.25	100	6.8	1.2	1.1	2000	0.25	1.0	2.2	2.0	1000	37.5	1	36.44844797347474	21.384406095592798	102.68498735920765
0.1	2.1	360.0	4.93	false	0.5	1.25	100	6.8	1.2	1.1	2000	0.25	1.0	2.2	2.0	1000	37.5	2	39.54349126353555	2.1970696112144545	40.80364833504432	38.99471743336937	96.58282046712854
0.1	2.1	360.0	4.93	false	0.5	1.25	100	6.8	1.2	1.1	2000	0.25	1.0	2.2	2.0	1000	37.5	1	26.998209287393088	13.401230698975638	75.8480080255941
0.1	2.1	360.0	4.93	false	0.5	1.25	100	6.8	1.2	1.1	2000	0.25	1.0	2.2	2.0	1000	37.5	2	34.208147089582084	1.8251978212047342	47.79791245879038	24.704135856024784	73.2991059622042
0.1	2.1	360.0	4.93	false	0.5	1.25	100	6.8	1.2	1.1	2000	0.25	1.0	2.2	2.0	1000	37.5	1	32.21479374654248	17.599942031561564	84.3774650633035
0.1	2.1	360.0	4.93	false	0.5	1.25	100	6.8	1.2	1.1	2000	0.25	1.0	2.2	2.0	1000	37.5	1	36.47376499180948	13.40622858798308	101.32507754792465
0.1	2.1	360.0	4.93	false	0.5	1.25	100	6.8	1.2	1.1	2000	0.25	1.0	2.2	2.0	1000	37.5	2	27.4231204371385	10.066708396248208	51.5579206179656	26.6949578066696	31.374844946199406
0.1	2.1	360.0	4.93	false	0.5	1.25	100	6.8	1.2	1.1	2000	0.25	1.0	2.2	2.0	1000	37.5	2	34.99501146680291	0.2114928619149171	50.550938041361945	20.422581041152743	71.64459981175735
0.1	2.1	360.0	4.93	false	0.5	1.25	100	6.8	1.2	1.1	2000	0.25	1.0	2.2	2.0	1000	37.5	2	41.067718985214405	9.99213113302498	67.9456667953026	37.762021279760035	36.81087498373215
0.1	2.1	360.0	4.93	false	0.5	1.25	100	6.8	1.2	1.1	2000	0.25	1.0	2.2	2.0	1000	37.5	1	38.919596235714536	25.123219995617596	99.45348196636978
0.1	2.1	360.0	4.93	false	0.5	1.25	100	6.8	1.2	1.1	2000	0.25	1.0	2.2	2.0	1000	37.5	1	30.817210997605596	10.35177762311689	90.27955169392457
0.1	2.1	360.0	4.93	false	0.5	1.25	100	6.8	1.2	1.1	2000	0.25	1.0	2.2	2.0	1000	37.5	2	38.31088923787458	11.622085437123188	46.82687342012281	36.69315877329047	79.77756316870051
0.1	2.1	360.0	4.93	false	0.5	1.25	100	6.8	1.2	1.1	2000	0.25	1.0	2.2	2.0	1000	37.5	2	41.344700258190045	13.380370094282533	44.24456753978678	25.961885394875978	80.09399281568686
0.1	2.1	360.0	4.93	false	0.5	1.25	100	6.8	1.2	1.1	2000	0.25	1.0	2.2	2.0	1000	37.5	2	44.4963250847537	8.20066287850111	64.55835607971196	36.28368343666847	74.87739888246782
0.1	2.1	360.0	4.93	false	0.5	1.25	100	6.8	1.2	1.1	2000	0.25	1.0	2.2	2.0	1000	37.5	1	43.95910256496705	23.978350571334868	95.99236969359735
0.1	2.1	360.0	4.93	false	0.5	1.25	100	6.8	1.2	1.1	2000	0.25	1.0	2.2	2.0	1000	37.5	1	37.71841021390322	23.503151321058176	105.53659237366642
0.1	2.1	360.0	4.93	false	0.5	1.25	100	6.8	1.2	1.1	2000	0.25	1.0	2.2	2.0	1000	37.5	1	27.41741141365727	15.403030631302178	71.88993767490733
0.1	2.1	360.0	4.93	false	0.5	1.25	100	6.8	1.2	1.1	2000	0.25	1.0	2.2	2.0	1000	37.5	1	35.91202421005551	13.482712059942628	107.5764817547814
0.1	2.1	360.0	4.93	false	0.5	1.25	100	6.8	1.2	1.1	2000	0.25	1.0	2.2	2.0	1000	37.5	2	33.2796979603128	9.717337377086766	37.50415053951924	28.84111325015084	40.644356933388835
0.1	2.1	360.0	4.93	false	0.5	1.25	100	6.8	1.2	1.1	2000	0.25	1.0	2.2	2.0	1000	37.5	1	39.9206841263798	26.7992128238098	118.20605912844803
0.1	2.1	360.0	4.93	false	0.5	1.25	100	6.8	1.2	1.1	2000	0.25	1.0	2.2	2.0	1000	37.5	2	40.85676078017484	7.8711864289985005	38.69284426853101	23.471636127320096	77.0177545842132
0.1	2.1	360.0	4.93	false	0.5	1.25	100	6.8	1.2	1.1	2000	0.25	1.0	2.2	2.0	1000	37.5	1	37.821086978164026	17.02430331560438	105.72204345565419
0.1	2.1	360.0	4.93	false	0.5	1.25	100	6.8	1.2	1.1	2000	0.25	1.0	2.2	2.0	1000	37.5	2	39.77510775893534	13.65884287870313	55.59072869686574	38.44783589477225	50.697654413858274
0.1	2.1	360.0	4.93	false	0.5	1.25	100	6.8	1.2	1.1	2000	0.25	1.0	2.2	2.0	1000	37.5	1	40.429744149411064	23.742985497588904	117.30188696931152
0.1	2.1	360.0	4.93	false	0.5	1.25	100	6.8	1.2	1.1	2000	0.25	1.0	2.2	2.0	1000	37.5	1	37.783658171676656	25.665641997401202	78.15547759708487
0.1	2.1	360.0	4.93	false	0.5	1.25	100	6.8	1.2	1.1	2000	0.25	1.0	2.2	2.0	1000	37.5	2	34.10515198486622	14.620984086282721	56.1211549966329	27.27463746112017	47.411142922153935
0.1	2.1	360.0	4.93	false	0.5	1.25	100	6.8	1.2	1.1	2000	0.25	1.0	2.2	2.0	1000	37.5	1	41.98718671396719	30.12002042323302	73.45269378128805
0.1	2.1	360.0	4.93	false	0.5	1.25	100	6.8	1.2	1.1	2000	0.25	1.0	2.2	2.0	1000	37.5	1	37.34135215580497	12.51496704104899	82.3543634968745
0.1	2.1	360.0	4.93	false	0.5	1.25	100	6.8	1.2	1.1	2000	0.25	1.0	2.2	2.0	1000	37.5	1	31.15520050965504	28.52157895439223	92.88174383558385
0.1	2.1	360.0	4.93	false	0.5	1.25	100	6.8	1.2	1.1	2000	0.25	1.0	2.2	2.0	1000	37.5	1	35.466875842346326	23.773277255769408	99.99595762878991
0.1	2.1	360.0	4.93	false	0.5	1.25	100	6.8	1.2	1.1	2000	0.25	1.0	2.2	2.0	1000	37.5	1	38.737419528660965	30.627160239679146	80.11077693628391
0.1	2.1	360.0	4.93	false	0.5	1.25	100	6.8	1.2	1.1	2000	0.25	1.0	2.2	2.0	1000	37.5	1	29.610851183071894	18.270430038337757	85.0551224346649
0.1	2.1	360.0	4.93	false	0.5	1.25	100	6.8	1.2	1.1	2000	0.25	1.0	2.2	2.0	1000	37.5	2	39.657061975107815	0.022099702478492095	74.3576594840576	32.11742270725117	53.30863525373627
0.1	2.1	360.0	4.93	false	0.5	1.25	100	6.8	1.2	1.1	2000	0.25	1.0	2.2	2.0	1000	37.5	1	28.933936438755197	18.687340473320692	83.74438178838842
0.1	2.1	360.0	4.93	false	0.5	1.25	100	6.8	1.2	1.1	2000	0.25	1.0	2.2	2.0	1000	37.5	1	42.941692937897685	23.77288688577646	129.42205534148917
0.1	2.1	360.0	4.93	false	0.5	1.25	100	6.8	1.2	1.1	2000	0.25	1.0	2.2	2.0	1000	37.5	2	38.203000496795205	16.78979163861424	72.65150502997953	35.70111507882803	42.01247120590471
0.1	2.1	360.0	4.93	false	0.5	1.25	100	6.8	1.2	1.1	2000	0.25	1.0	2.2	2.0	1000	37.5	2	47.166837626621295	1.050964898972885	53.07854050132425	45.1521004811885	112.64643802037867
0.1	2.1	360.0	4.93	false	0.5	1.25	100	6.8	1.2	1.1	2000	0.25	1.0	2.2	2.0	1000	37.5	2	35.94219146246854	10.52161858603561	70.9250572783295	35.03319382864685	29.940034918589696
0.1	2.1	360.0	4.93	false	0.5	1.25	100	6.8	1.2	1.1	2000	0.25	1.0	2.2	2.0	1000	37.5	1	37.7436183172885	12.170697100377975	82.144412610074
0.1	2.1	360.0	4.93	false	0.5	1.25	100	6.8	1.2	1.1	2000	0.25	1.0	2.2	2.0	1000	37.5	1	37.2218379369141	8.961294199926002	107.85799774597938
0.1	2.1	360.0	4.93	false	0.5	1.25	100	6.8	1.2	1.1	2000	0.25	1.0	2.2	2.0	1000	37.5	1	43.505236274680904	18.811366924100284	125.70821556214393
0.1	2.1	360.0	4.93	false	0.5	1.25	100	6.8	1.2	1.1	2000	0.25	1.0	2.2	2.0	1000	37.5	2	43.136145747547076	2.625906385421431	39.38166237369898	29.512557756634752	72.8867928497682
0.1	2.1	360.0	4.93	false	0.5	1.25	100	6.8	1.2	1.1	2000	0.25	1.0	2.2	2.0	1000	37.5	1	31.13094912169546	21.90344524015571	69.48014735552323
0.1	2.1	360.0	4.93	false	0.5	1.25	100	6.8	1.2	1.1	2000	0.25	1.0	2.2	2.0	1000	37.5	2	35.809456586684895	11.595727111461565	32.64207769644483	31.373166121615743	70.98855571011417
0.1	2.1	360.0	4.93	false	0.5	1.25	100	6.8	1.2	1.1	2000	0.25	1.0	2.2	2.0	1000	37.5	1	43.6105409221537	22.011861550378782	94.2808379395108
0.1	2.1	360.0	4.93	false	0.5	1.25	100	6.8	1.2	1.1	2000	0.25	1.0	2.2	2.0	1000	37.5	1	28.68170778246886	16.015642054297942	81.02233517998854
0.1	2.1	360.0	4.93	false	0.5	1.25	100	6.8	1.2	1.1	2000	0.25	1.0	2.2	2.0	1000	37.5	2	39.18568359813851	8.383423853807974	42.97366290160652	35.57724453435695	85.13584486669892
0.1	2.1	360.0	4.93	false	0.5	1.25	100	6.8	1.2	1.1	2000	0.25	1.0	2.2	2.0	1000	37.5	1	32.03525501651958	15.89558968229277	91.4269600448902
0.1	2.1	360.0	4.93	false	0.5	1.25	100	6.8	1.2	1.1	2000	0.25	1.0	2.2	2.0	1000	37.5	2	42.097631812691816	12.9169063234183	88.69147503582992	38.56255011277436	49.62403561034055
0.1	2.1	360.0	4.93	false	0.5	1.25	100	6.8	1.2	1.1	2000	0.25	1.0	2.2	2.0	1000	37.5	1	30.120403737098364	14.00348440805313	84.60744763117087
0.1	2.1	360.0	4.93	false	0.5	1.25	100	6.8	1.2	1.1	2000	0.25	1.0	2.2	2.0	1000	37.5	1	32.64999101104465	21.03871400578882	89.22856036763618
0.1	2.1	360.0	4.93	false	0.5	1.25	100	6.8	1.2	1.1	2000	0.25	1.0	2.2	2.0	1000	37.5	1	32.81243553659505	20.611003176984713	82.17613591547706
0.1	2.1	360.0	4.93	false	0.5	1.25	100	6.8	1.2	1.1	2000	0.25	1.0	2.2	2.0	1000	37.5	1	37.78370004783092	10.199036267042784	93.9230609460087
0.1	2.1	360.0	4.93	false	0.5	1.25	100	6.8	1.2	1.1	2000	0.25	1.0	2.2	2.0	1000	37.5	1	29.059901046488402	10.143050116816497	72.41063540845573
0.1	2.1	360.0	4.93	false	0.5	1.25	100	6.8	1.2	1.1	2000	0.25	1.0	2.2	2.0	1000	37.5	2	41.906461604306045	10.271515850697115	37.18611448449622	27.82292556871721	63.528414261925086
0.1	2.1	360.0	4.93	false	0.5	1.25	100	6.8	1.2	1.1	2000	0.25	1.0	2.2	2.0	1000	37.5	1	35.95651034923513	22.091439647734887	99.26239145462816
0.1	2.1	360.0	4.93	false	0.5	1.25	100	6.8	1.2	1.1	2000	0.25	1.0	2.2	2.0	1000	37.5	2	44.20473108527773	13.098661350331966	55.670709006307575	41.34000449395528	76.69201053292282
0.1	2.1	360.0	4.93	false	0.5	1.25	100	6.8	1.2	1.1	2000	0.25	1.0	2.2	2.0	1000	37.5	2	49.59919260783784	10.69176713256049	48.416479112049196	26.553395370130197	72.81287414919046
0.1	2.1	360.0	4.93	false	0.5	1.25	100	6.8	1.2	1.1	2000	0.25	1.0	2.2	2.0	1000	37.5	2	32.132639893481176	1.6173602744153068	23.41845044272396	12.959496418338777	56.83061300338269
0.1	2.1	360.0	4.93	false	0.5	1.25	100	6.8	1.2	1.1	2000	0.25	1.0	2.2	2.0	1000	37.5	1	39.266336057290594	14.200756704664908	80.95229318651539
0.1	2.1	360.0	4.93	false	0.5	1.25	100	6.8	1.2	1.1	2000	0.25	1.0	2.2	2.0	1000	37.5	1	41.04823126591507	9.646763375725111	97.93068878742086
0.1	2.1	360.0	4.93	false	0.5	1.25	100	6.8	1.2	1.1	2000	0.25	1.0	2.2	2.0	1000	37.5	1	38.86078462319129	11.1086536729687	91.87629818021705
0.1	2.1	360.0	4.93	false	0.5	1.25	100	6.8	1.2	1.1	2000	0.25	1.0	2.2	2.0	1000	37.5	1	33.20808721073849	22.950825432169797	85.73896962747706
0.1	2.1	360.0	4.93	false	0.5	1.25	100	6.8	1.2	1.1	2000	0.25	1.0	2.2	2.0	1000	37.5	2	40.713522578098576	6.786381172797803	53.76800145734066	29.40107822803913	75.0294141780337
0.1	2.1	360.0	4.93	false	0.5	1.25	100	6.8	1.2	1.1	2000	0.25	1.0	2.2	2.0	1000	37.5	1	35.964337829666725	19.45633630877415	111.74219751231001
0.1	2.1	360.0	4.93	false	0.5	1.25	100	6.8	1.2	1.1	2000	0.25	1.0	2.2	2.0	1000	37.5	1	24.394745570193862	9.592131219408156	72.96497207015472
0.1	2.1	360.0	4.93	false	0.5	1.25	100	6.8	1.2	1.1	2000	0.25	1.0	2.2	2.0	1000	37.5	1	30.0420775125042	17.29555291201517	86.98561957368649
0.1	2.1	360.0	4.93	false	0.5	1.25	100	6.8	1.2	1.1	2000	0.25	1.0	2.2	2.0	1000	37.5	2	36.21882305054403	13.117415443787237	47.30528707740365	30.417458644917687	57.002631200981654
0.1	2.1	360.0	4.93	false	0.5	1.25	100	6.8	1.2	1.1	2000	0.25	1.0	2.2	2.0	1000	37.5	1	36.61720950663285	26.29260811472769	104.47092388634938
0.1	2.1	360.0	4.93	false	0.5	1.25	100	6.8	1.2	1.1	2000	0.25	1.0	2.2	2.0	1000	37.5	2	41.1783456032626	4.9083584530025455	74.7807679197836	39.83881989775655	55.84213114387428
0.1	2.1	360.0	4.93	false	0.5	1.25	100	6.8	1.2	1.1	2000	0.25	1.0	2.2	2.0	1000	37.5	1	34.1207096302567	15.695937057751644	93.51011781279227
0.1	2.1	360.0	4.93	false	0.5	1.25	100	6.8	1.2	1.1	2000	0.25	1.0	2.2	2.0	1000	37.5	1	37.959010962470025	14.315944738026559	85.5399851768195
0.1	2.1	360.0	4.93	false	0.5	1.25	100	6.8	1.2	1.1	2000	0.25	1.0	2.2	2.0	1000	37.5	1	35.86669238314106	15.097769320326519	99.23250880410754
0.1	2.1	360.0	4.93	false	0.5	1.25	100	6.8	1.2	1.1	2000	0.25	1.0	2.2	2.0	1000	37.5	1	45.715691451834104	17.7456056210248	115.62472332537632
0.1	2.1	360.0	4.93	false	0.5	1.25	100	6.8	1.2	1.1	2000	0.25	1.0	2.2	2.0	1000	37.5	2	38.676856532800656	5.764736053520087	55.143361577948305	35.13187573937188	57.634856022151084
0.1	2.1	360.0	4.93	false	0.5	1.25	100	6.8	1.2	1.1	2000	0.25	1.0	2.2	2.0	1000	37.5	2	41.964945061814376	13.335729793746836	91.43575919607869	39.7546048033634	48.670172364046216
0.1	2.1	360.0	4.93	false	0.5	1.25	100	6.8	1.2	1.1	2000	0.25	1.0	2.2	2.0	1000	37.5	1	37.80633349068494	30.902242771541527	81.39939089497935
0.1	2.1	360.0	4.93	false	0.5	1.25	100	6.8	1.2	1.1	2000	0.25	1.0	2.2	2.0	1000	37.5	1	36.62968243781442	7.884467697084236	105.04459135972554
0.1	2.1	360.0	4.93	false	0.5	1.25	100	6.8	1.2	1.1	2000	0.25	1.0	2.2	2.0	1000	37.5	1	44.544914798389826	20.08112534924026	130.21282308394404
0.1	2.1	360.0	4.93	false	0.5	1.25	100	6.8	1.2	1.1	2000	0.25	1.0	2.2	2.0	1000	37.5	1	33.280201891900184	0.03347312275073431	93.62585779331307
0.1	2.1	360.0	4.93	false	0.5	1.25	100	6.8	1.2	1.1	2000	0.25	1.0	2.2	2.0	1000	37.5	1	34.14231437659555	18.779669071521287	91.56955293154864
0.1	2.1	360.0	4.93	false	0.5	1.25	100	6.8	1.2	1.1	2000	0.25	1.0	2.2	2.0	1000	37.5	1	32.52346838610253	19.83161524260071	87.40590796272258
0.1	2.1	360.0	4.93	false	0.5	1.25	100	6.8	1.2	1.1	2000	0.25	1.0	2.2	2.0	1000	37.5	1	37.9982593633277	13.939695134531886	112.29880761858432
0.1	2.1	360.0	4.93	false	0.5	1.25	100	6.8	1.2	1.1	2000	0.25	1.0	2.2	2.0	1000	37.5	2	31.549183854354332	1.4483213780811173	27.21362069370239	26.025348889267907	63.73910382444044
0.1	2.1	360.0	4.93	false	0.5	1.25	100	6.8	1.2	1.1	2000	0.25	1.0	2.2	2.0	1000	37.5	2	32.40315139489534	0.07990635792260208	52.25006750408832	30.03463038695916	39.419580397356114
0.1	2.1	360.0	4.93	false	0.5	1.25	100	6.8	1.2	1.1	2000	0.25	1.0	2.2	2.0	1000	37.5	1	39.28509585017098	24.85676494326591	115.15334297889594
0.1	2.1	360.0	4.93	false	0.5	1.25	100	6.8	1.2	1.1	2000	0.25	1.0	2.2	2.0	1000	37.5	1	40.18541373581445	19.23956132904218	123.39524258876907
0.1	2.1	360.0	4.93	false	0.5	1.25	100	6.8	1.2	1.1	2000	0.25	1.0	2.2	2.0	1000	37.5	1	37.08398337641885	24.550886572390553	83.20236654221118
0.1	2.1	360.0	4.93	false	0.5	1.25	100	6.8	1.2	1.1	2000	0.25	1.0	2.2	2.0	1000	37.5	1	34.50628267464232	26.538095145535586	75.86231266513445
0.1	2.1	360.0	4.93	false	0.5	1.25	100	6.8	1.2	1.1	2000	0.25	1.0	2.2	2.0	1000	37.5	1	36.46295469689247	26.87651718252756	88.13683908810643
0.1	2.1	360.0	4.93	false	0.5	1.25	100	6.8	1.2	1.1	2000	0.25	1.0	2.2	2.0	1000	37.5	1	33.16672425168719	17.159199213507303	93.12022304855705
0.1	2.1	360.0	4.93	false	0.5	1.25	100	6.8	1.2	1.1	2000	0.25	1.0	2.2	2.0	1000	37.5	2	31.183736861678284	0.5362233584396389	33.64180150958656	19.715043507636235	46.51353849227796
0.1	2.1	360.0	4.93	false	0.5	1.25	100	6.8	1.2	1.1	2000	0.25	1.0	2.2	2.0	1000	37.5	1	39.5932532851759	21.538615261885177	92.37130944889783
0.1	2.1	360.0	4.93	false	0.5	1.25	100	6.8	1.2	1.1	2000	0.25	1.0	2.2	2.0	1000	37.5	1	44.32246585570539	24.146258343295457	127.91541771107154
0.1	2.1	360.0	4.93	false	0.5	1.25	100	6.8	1.2	1.1	2000	0.25	1.0	2.2	2.0	1000	37.5	1	42.968748800187754	22.379476780377008	109.10823425829335
0.1	2.1	360.0	4.93	false	0.5	1.25	100	6.8	1.2	1.1	2000	0.25	1.0	2.2	2.0	1000	37.5	1	32.94710043828995	23.03418669898744	90.64024488421072
0.1	2.1	360.0	4.93	false	0.5	1.25	100	6.8	1.2	1.1	2000	0.25	1.0	2.2	2.0	1000	37.5	1	36.96966524516355	19.6930567830374	109.63502601744938
0.1	2.1	360.0	4.93	false	0.5	1.25	100	6.8	1.2	1.1	2000	0.25	1.0	2.2	2.0	1000	37.5	1	30.267053847239545	13.658491572949815	89.30554319084347
0.1	2.1	360.0	4.93	false	0.5	1.25	100	6.8	1.2	1.1	2000	0.25	1.0	2.2	2.0	1000	37.5	1	37.62233296407675	10.71941968909926	71.21427919512101
0.1	2.1	360.0	4.93	false	0.5	1.25	100	6.8	1.2	1.1	2000	0.25	1.0	2.2	2.0	1000	37.5	1	31.253494234244897	20.744558406013862	83.8921785854537
0.1	2.1	360.0	4.93	false	0.5	1.25	100	6.8	1.2	1.1	2000	0.25	1.0	2.2	2.0	1000	37.5	1	39.898180208990205	28.814846086629494	81.99993892421062
0.1	2.1	360.0	4.93	false	0.5	1.25	100	6.8	1.2	1.1	2000	0.25	1.0	2.2	2.0	1000	37.5	2	41.39547715761899	0.8827965910533709	50.552094551725034	17.471538987148776	62.17779198241049
0.1	2.1	360.0	4.93	false	0.5	1.25	100	6.8	1.2	1.1	2000	0.25	1.0	2.2	2.0	1000	37.5	1	41.75600491092692	39.457956097097515	91.92815569520994
0.1	2.1	360.0	4.93	false	0.5	1.25	100	6.8	1.2	1.1	2000	0.25	1.0	2.2	2.0	1000	37.5	1	44.03833263450702	29.633505588267592	95.69705870975463
0.1	2.1	360.0	4.93	false	0.5	1.25	100	6.8	1.2	1.1	2000	0.25	1.0	2.2	2.0	1000	37.5	2	40.96197956150954	4.810322059447227	52.1048481764233	40.000345408088265	73.40295557239352
0.1	2.1	360.0	4.93	false	0.5	1.25	100	6.8	1.2	1.1	2000	0.25	1.0	2.2	2.0	1000	37.5	3	42.16479252230075	11.710827076554887	50.3550548294463	28.354523674056818	39.33984647766539	40.72611852036886	42.613854845534085
0.1	2.1	360.0	4.93	false	0.5	1.25	100	6.8	1.2	1.1	2000	0.25	1.0	2.2	2.0	1000	37.5	2	33.64515223760454	3.005544672535455	27.247107753577875	21.243971243204342	64.06769024739249
0.1	2.1	360.0	4.93	false	0.5	1.25	100	6.8	1.2	1.1	2000	0.25	1.0	2.2	2.0	1000	37.5	1	42.864430745487844	17.28802079720108	110.8580056964257
0.1	2.1	360.0	4.93	false	0.5	1.25	100	6.8	1.2	1.1	2000	0.25	1.0	2.2	2.0	1000	37.5	2	42.828471723853475	12.205797800235173	77.25838013359565	36.84219341142747	60.44031702261366
0.1	2.1	360.0	4.93	false	0.5	1.25	100	6.8	1.2	1.1	2000	0.25	1.0	2.2	2.0	1000	37.5	1	35.202269389762535	7.834035477723059	93.53077454332386
0.1	2.1	360.0	4.93	false	0.5	1.25	100	6.8	1.2	1.1	2000	0.25	1.0	2.2	2.0	1000	37.5	2	43.160218459516145	17.67718690211261	87.49228015550304	42.74897501878855	45.32375529179996
0.1	2.1	360.0	4.93	false	0.5	1.25	100	6.8	1.2	1.1	2000	0.25	1.0	2.2	2.0	1000	37.5	1	27.45613667780801	21.346374337234977	78.8845304406319
0.1	2.1	360.0	4.93	false	0.5	1.25	100	6.8	1.2	1.1	2000	0.25	1.0	2.2	2.0	1000	37.5	1	31.766937352470322	22.512613673932552	84.6189933842384
0.1	2.1	360.0	4.93	false	0.5	1.25	100	6.8	1.2	1.1	2000	0.25	1.0	2.2	2.0	1000	37.5	1	31.55641856677549	19.948275054586194	89.88801518062846
0.1	2.1	360.0	4.93	false	0.5	1.25	100	6.8	1.2	1.1	2000	0.25	1.0	2.2	2.0	1000	37.5	1	38.86761379997659	29.632151211128935	108.5281910887993
0.1	2.1	360.0	4.93	false	0.5	1.25	100	6.8	1.2	1.1	2000	0.25	1.0	2.2	2.0	1000	37.5	1	33.38451242245224	21.367943189636943	98.18539660356325
0.1	2.1	360.0	4.93	false	0.5	1.25	100	6.8	1.2	1.1	2000	0.25	1.0	2.2	2.0	1000	37.5	1	42.541985422954276	22.584985990906688	105.07586133048633
0.1	2.1	360.0	4.93	false	0.5	1.25	100	6.8	1.2	1.1	2000	0.25	1.0	2.2	2.0	1000	37.5	1	46.39500514562506	18.362594815207046	102.87058764171688
0.1	2.1	360.0	4.93	false	0.5	1.25	100	6.8	1.2	1.1	2000	0.25	1.0	2.2	2.0	1000	37.5	1	33.09531468193707	20.86271419209911	86.7012732418019
0.1	2.1	360.0	4.93	false	0.5	1.25	100	6.8	1.2	1.1	2000	0.25	1.0	2.2	2.0	1000	37.5	1	27.869333357749852	13.33791853907957	88.30515559862538
0.1	2.1	360.0	4.93	false	0.5	1.25	100	6.8	1.2	1.1	2000	0.25	1.0	2.2	2.0	1000	37.5	1	26.229842924884316	7.738226590178191	71.13735531010877
0.1	2.1	360.0	4.93	false	0.5	1.25	100	6.8	1.2	1.1	2000	0.25	1.0	2.2	2.0	1000	37.5	1	27.643267534322803	22.301539770269425	71.63334468687549
0.1	2.1	360.0	4.93	false	0.5	1.25	100	6.8	1.2	1.1	2000	0.25	1.0	2.2	2.0	1000	37.5	2	36.53577875189435	4.760199237172438	49.091118461986994	26.967078129429503	36.633740778159336
0.1	2.1	360.0	4.93	false	0.5	1.25	100	6.8	1.2	1.1	2000	0.25	1.0	2.2	2.0	1000	37.5	1	42.21589173379809	31.562413096212204	108.7395273491826
0.1	2.1	360.0	4.93	false	0.5	1.25	100	6.8	1.2	1.1	2000	0.25	1.0	2.2	2.0	1000	37.5	2	38.206174651618014	4.428643740861025	74.19538357588378	37.712115272002634	37.62673583224973
0.1	2.1	360.0	4.93	false	0.5	1.25	100	6.8	1.2	1.1	2000	0.25	1.0	2.2	2.0	1000	37.5	1	40.37818105688687	24.748567344575576	101.32417795472749
0.1	2.1	360.0	4.93	false	0.5	1.25	100	6.8	1.2	1.1	2000	0.25	1.0	2.2	2.0	1000	37.5	1	34.13080192611372	18.030581626566377	100.98435407480184
0.1	2.1	360.0	4.93	false	0.5	1.25	100	6.8	1.2	1.1	2000	0.25	1.0	2.2	2.0	1000	37.5	1	28.68306242072362	1.0483822843964234	92.66751223978677
0.1	2.1	360.0	4.93	false	0.5	1.25	100	6.8	1.2	1.1	2000	0.25	1.0	2.2	2.0	1000	37.5	1	41.66612803828416	27.40641379681441	97.0255861273233
0.1	2.1	360.0	4.93	false	0.5	1.25	100	6.8	1.2	1.1	2000	0.25	1.0	2.2	2.0	1000	37.5	1	36.868798627497405	8.422895139392368	81.30905018495653
0.1	2.1	360.0	4.93	false	0.5	1.25	100	6.8	1.2	1.1	2000	0.25	1.0	2.2	2.0	1000	37.5	1	29.726862665538572	11.668218204166553	88.1545436011673
0.1	2.1	360.0	4.93	false	0.5	1.25	100	6.8	1.2	1.1	2000	0.25	1.0	2.2	2.0	1000	37.5	1	38.724679425748796	26.832353646043135	118.92682061327936
0.1	2.1	360.0	4.93	false	0.5	1.25	100	6.8	1.2	1.1	2000	0.25	1.0	2.2	2.0	1000	37.5	1	41.18836565610795	8.485450022947862	101.53430254671095
0.1	2.1	360.0	4.93	false	0.5	1.25	100	6.8	1.2	1.1	2000	0.25	1.0	2.2	2.0	1000	37.5	2	38.4857227956071	2.065929167238928	71.61469769480979	21.64081753136564	44.00426439811342
0.1	2.1	360.0	4.93	false	0.5	1.25	100	6.8	1.2	1.1	2000	0.25	1.0	2.2	2.0	1000	37.5	1	37.78731331987943	16.930507602945333	108.53023743209823
0.1	2.1	360.0	4.93	false	0.5	1.25	100	6.8	1.2	1.1	2000	0.25	1.0	2.2	2.0	1000	37.5	2	38.07641620802461	18.49386943610076	57.15554904909012	32.841226975198985	47.72579024611626
0.1	2.1	360.0	4.93	false	0.5	1.25	100	6.8	1.2	1.1	2000	0.25	1.0	2.2	2.0	1000	37.5	2	40.49677792245729	6.301016213796721	59.29555184363632	34.08025920061728	50.471470895000444
0.1	2.1	360.0	4.93	false	0.5	1.25	100	6.8	1.2	1.1	2000	0.25	1.0	2.2	2.0	1000	37.5	2	35.559559683539256	13.337097865642958	52.850276106179535	30.465612146182767	50.61508887948673
0.1	2.1	360.0	4.93	false	0.5	1.25	100	6.8	1.2	1.1	2000	0.25	1.0	2.2	2.0	1000	37.5	2	34.24955113686095	0.04884034532834156	65.31662139438285	33.791784165152784	51.31489571184899
0.1	2.1	360.0	4.93	false	0.5	1.25	100	6.8	1.2	1.1	2000	0.25	1.0	2.2	2.0	1000	37.5	1	36.31765706466581	27.94631304324035	76.1230812315178
0.1	2.1	360.0	4.93	false	0.5	1.25	100	6.8	1.2	1.1	2000	0.25	1.0	2.2	2.0	1000	37.5	1	35.40481957605536	19.065053420768884	92.68850037614541
0.1	2.1	360.0	4.93	false	0.5	1.25	100	6.8	1.2	1.1	2000	0.25	1.0	2.2	2.0	1000	37.5	2	36.570660640895404	4.965070776524105	42.61312436060003	28.200408025382377	49.093834994872246
0.1	2.1	360.0	4.93	false	0.5	1.25	100	6.8	1.2	1.1	2000	0.25	1.0	2.2	2.0	1000	37.5	2	36.86630176891023	6.64279990922423	31.81527336963201	30.009174595206968	63.45510255471754
0.1	2.1	360.0	4.93	false	0.5	1.25	100	6.8	1.2	1.1	2000	0.25	1.0	2.2	2.0	1000	37.5	2	36.8823579077413	3.080532178788014	34.02078145661664	20.004569159312517	69.38078414979545
0.1	2.1	360.0	4.93	false	0.5	1.25	100	6.8	1.2	1.1	2000	0.25	1.0	2.2	2.0	1000	37.5	1	39.35698392644102	21.69247718971805	114.60343744873698
0.1	2.1	360.0	4.93	false	0.5	1.25	100	6.8	1.2	1.1	2000	0.25	1.0	2.2	2.0	1000	37.5	2	39.21124107333505	14.308091147999113	79.93305316798647	36.949474243943484	55.91450174102993
0.1	2.1	360.0	4.93	false	0.5	1.25	100	6.8	1.2	1.1	2000	0.25	1.0	2.2	2.0	1000	37.5	1	41.44459481259927	12.691488133559563	87.00914713106445
0.1	2.1	360.0	4.93	false	0.5	1.25	100	6.8	1.2	1.1	2000	0.25	1.0	2.2	2.0	1000	37.5	1	37.75455790734416	14.955235322771868	120.16648147805462
0.1	2.1	360.0	4.93	false	0.5	1.25	100	6.8	1.2	1.1	2000	0.25	1.0	2.2	2.0	1000	37.5	2	34.091819755532896	5.569445752637714	30.572225687621348	24.82636334529243	62.0784923632948
0.1	2.1	360.0	4.93	false	0.5	1.25	100	6.8	1.2	1.1	2000	0.25	1.0	2.2	2.0	1000	37.5	1	36.46026137011055	17.295711875143954	96.97232886413433
0.1	2.1	360.0	4.93	false	0.5	1.25	100	6.8	1.2	1.1	2000	0.25	1.0	2.2	2.0	1000	37.5	2	45.7923846645352	18.2826919790564	51.59201258404671	38.8105701514846	59.05061796849509
0.1	2.1	360.0	4.93	false	0.5	1.25	100	6.8	1.2	1.1	2000	0.25	1.0	2.2	2.0	1000	37.5	1	38.57953144602799	16.091404091028444	111.15388009016573
0.1	2.1	360.0	4.93	false	0.5	1.25	100	6.8	1.2	1.1	2000	0.25	1.0	2.2	2.0	1000	37.5	1	37.69929837044126	22.704137718170784	89.3716902940476
0.1	2.1	360.0	4.93	false	0.5	1.25	100	6.8	1.2	1.1	2000	0.25	1.0	2.2	2.0	1000	37.5	3	48.24612221984851	0.0364898952218883	50.47349341232621	19.1097081498639	43.454007442403146	37.57022377575085	57.161749366886696
0.1	2.1	360.0	4.93	false	0.5	1.25	100	6.8	1.2	1.1	2000	0.25	1.0	2.2	2.0	1000	37.5	1	34.843975243485545	29.96770056503536	71.12367184628967
0.1	2.1	360.0	4.93	false	0.5	1.25	100	6.8	1.2	1.1	2000	0.25	1.0	2.2	2.0	1000	37.5	1	30.98416860414229	10.918061353058874	90.47156436057053
0.1	2.1	360.0	4.93	false	0.5	1.25	100	6.8	1.2	1.1	2000	0.25	1.0	2.2	2.0	1000	37.5	2	37.867226549129875	4.570379618192217	25.95920780844409	29.606723927832192	56.3923193644384
0.1	2.1	360.0	4.93	false	0.5	1.25	100	6.8	1.2	1.1	2000	0.25	1.0	2.2	2.0	1000	37.5	2	45.01476958038898	15.339517520807052	57.586752634664386	43.66617499978641	87.85712978631238
0.1	2.1	360.0	4.93	false	0.5	1.25	100	6.8	1.2	1.1	2000	0.25	1.0	2.2	2.0	1000	37.5	1	39.88218011087254	22.22939637349618	92.70644584571382
0.1	2.1	360.0	4.93	false	0.5	1.25	100	6.8	1.2	1.1	2000	0.25	1.0	2.2	2.0	1000	37.5	1	28.57950954554778	7.832009439471116	85.45338079738383
0.1	2.1	360.0	4.93	false	0.5	1.25	100	6.8	1.2	1.1	2000	0.25	1.0	2.2	2.0	1000	37.5	1	36.15214041783681	34.496758219270454	108.43613075370635
0.1	2.1	360.0	4.93	false	0.5	1.25	100	6.8	1.2	1.1	2000	0.25	1.0	2.2	2.0	1000	37.5	1	36.92256306528955	13.266727030745626	78.73810398246523
0.1	2.1	360.0	4.93	false	0.5	1.25	100	6.8	1.2	1.1	2000	0.25	1.0	2.2	2.0	1000	37.5	2	34.000065022953365	14.28239879029732	75.18801895526178	33.67111551545558	47.57591842325457
0.1	2.1	360.0	4.93	false	0.5	1.25	100	6.8	1.2	1.1	2000	0.25	1.0	2.2	2.0	1000	37.5	1	35.619532906684874	26.092253751774262	106.7583458965415
0.1	2.1	360.0	4.93	false	0.5	1.25	100	6.8	1.2	1.1	2000	0.25	1.0	2.2	2.0	1000	37.5	1	39.532422592065224	26.730104767213163	112.86014787960984
0.1	2.1	360.0	4.93	false	0.5	1.25	100	6.8	1.2	1.1	2000	0.25	1.0	2.2	2.0	1000	37.5	2	38.73407556727326	7.583609511280679	58.95176148391781	22.267783759947374	38.178873300377184
0.1	2.1	360.0	4.93	false	0.5	1.25	100	6.8	1.2	1.1	2000	0.25	1.0	2.2	2.0	1000	37.5	2	44.509595452449446	2.283863246116535	71.01077629550957	34.5839293825827	54.40174890197632
0.1	2.1	360.0	4.93	false	0.5	1.25	100	6.8	1.2	1.1	2000	0.25	1.0	2.2	2.0	1000	37.5	2	39.528946499510255	9.508212464279469	74.11684680311204	28.59127140989716	35.953179735549405
0.1	2.1	360.0	4.93	false	0.5	1.25	100	6.8	1.2	1.1	2000	0.25	1.0	2.2	2.0	1000	37.5	1	40.01583518808258	33.933844357531626	100.17567074369747
0.1	2.1	360.0	4.93	false	0.5	1.25	100	6.8	1.2	1.1	2000	0.25	1.0	2.2	2.0	1000	37.5	1	39.17272296793819	16.34136367878417	111.33922177423611
0.1	2.1	360.0	4.93	false	0.5	1.25	100	6.8	1.2	1.1	2000	0.25	1.0	2.2	2.0	1000	37.5	2	41.64331791548584	9.002982707354045	45.923632188444536	30.111741517061663	75.43623378706323
0.1	2.1	360.0	4.93	false	0.5	1.25	100	6.8	1.2	1.1	2000	0.25	1.0	2.2	2.0	1000	37.5	1	35.53922903417316	18.66809733924775	99.56384423227152
0.1	2.1	360.0	4.93	false	0.5	1.25	100	6.8	1.2	1.1	2000	0.25	1.0	2.2	2.0	1000	37.5	1	34.23506982907109	14.22593585947056	94.84133926006474
0.1	2.1	360.0	4.93	false	0.5	1.25	100	6.8	1.2	1.1	2000	0.25	1.0	2.2	2.0	1000	37.5	2	38.32748182324713	15.695187128852993	46.3894482635146	37.0875642250285	78.24996974750707
0.1	2.1	360.0	4.93	false	0.5	1.25	100	6.8	1.2	1.1	2000	0.25	1.0	2.2	2.0	1000	37.5	1	29.43103405738804	9.965009746694765	92.68783383524631
0.1	2.1	360.0	4.93	false	0.5	1.25	100	6.8	1.2	1.1	2000	0.25	1.0	2.2	2.0	1000	37.5	2	33.027577730302866	12.233503163179792	63.471370698423016	31.138784639925394	28.295027991239223
0.1	2.1	360.0	4.93	false	0.5	1.25	100	6.8	1.2	1.1	2000	0.25	1.0	2.2	2.0	1000	37.5	1	28.632249099034592	16.12012544969069	88.77609633468916
0.1	2.1	360.0	4.93	false	0.5	1.25	100	6.8	1.2	1.1	2000	0.25	1.0	2.2	2.0	1000	37.5	1	28.323895281304715	14.589789636878663	65.15070858900758
0.1	2.1	360.0	4.93	false	0.5	1.25	100	6.8	1.2	1.1	2000	0.25	1.0	2.2	2.0	1000	37.5	2	32.14410266002589	16.18432231235114	53.186764227751	30.445979774215804	52.07400788135573
0.1	2.1	360.0	4.93	false	0.5	1.25	100	6.8	1.2	1.1	2000	0.25	1.0	2.2	2.0	1000	37.5	2	33.81175580127246	1.8159322009404606	61.65956164190237	30.012453316376046	32.30559154909774
0.1	2.1	360.0	4.93	false	0.5	1.25	100	6.8	1.2	1.1	2000	0.25	1.0	2.2	2.0	1000	37.5	1	29.190735771814772	17.750659809052458	85.72647531374119
0.1	2.1	360.0	4.93	false	0.5	1.25	100	6.8	1.2	1.1	2000	0.25	1.0	2.2	2.0	1000	37.5	1	36.88983923159805	29.850222624189254	73.07818804182959
0.1	2.1	360.0	4.93	false	0.5	1.25	100	6.8	1.2	1.1	2000	0.25	1.0	2.2	2.0	1000	37.5	1	30.21963087191895	27.777801861975302	92.55026347098962
0.1	2.1	360.0	4.93	false	0.5	1.25	100	6.8	1.2	1.1	2000	0.25	1.0	2.2	2.0	1000	37.5	2	38.78297682788293	2.296621217573078	67.86004595856866	32.107520211140574	63.016053497668835
0.1	2.1	360.0	4.93	false	0.5	1.25	100	6.8	1.2	1.1	2000	0.25	1.0	2.2	2.0	1000	37.5	2	36.603283666048604	5.854301618806312	29.70736729703554	24.794960180225107	55.61785775674138
0.1	2.1	360.0	4.93	false	0.5	1.25	100	6.8	1.2	1.1	2000	0.25	1.0	2.2	2.0	1000	37.5	1	28.56347715966456	20.530971018907195	83.6102276203902
0.1	2.1	360.0	4.93	false	0.5	1.25	100	6.8	1.2	1.1	2000	0.25	1.0	2.2	2.0	1000	37.5	1	41.26797467813324	25.937841816019628	91.92522487750436
0.1	2.1	360.0	4.93	false	0.5	1.25	100	6.8	1.2	1.1	2000	0.25	1.0	2.2	2.0	1000	37.5	1	36.237963666439775	9.782900796501382	88.99907692221709
0.1	2.1	360.0	4.93	false	0.5	1.25	100	6.8	1.2	1.1	2000	0.25	1.0	2.2	2.0	1000	37.5	2	32.71550786579061	1.0223223564442252	50.255446637817286	19.200172717054542	52.572095056867575
0.1	2.1	360.0	4.93	false	0.5	1.25	100	6.8	1.2	1.1	2000	0.25	1.0	2.2	2.0	1000	37.5	1	35.21532747684765	9.49386126915801	86.0515941101924
0.1	2.1	360.0	4.93	false	0.5	1.25	100	6.8	1.2	1.1	2000	0.25	1.0	2.2	2.0	1000	37.5	1	31.54671963638747	15.697507364723249	90.1419357081825
0.1	2.1	360.0	4.93	false	0.5	1.25	100	6.8	1.2	1.1	2000	0.25	1.0	2.2	2.0	1000	37.5	1	39.66772242893642	34.157475508583154	94.83933066110598
0.1	2.1	360.0	4.93	false	0.5	1.25	100	6.8	1.2	1.1	2000	0.25	1.0	2.2	2.0	1000	37.5	2	35.30027209127518	14.512992981726528	51.099960428824765	34.04590601770941	58.79831802809073
0.1	2.1	360.0	4.93	false	0.5	1.25	100	6.8	1.2	1.1	2000	0.25	1.0	2.2	2.0	1000	37.5	1	40.79449980788572	21.240532818056753	121.72980278902695
0.1	2.1	360.0	4.93	false	0.5	1.25	100	6.8	1.2	1.1	2000	0.25	1.0	2.2	2.0	1000	37.5	1	40.054109721210665	9.864082149141286	102.63228553917187
0.1	2.1	360.0	4.93	false	0.5	1.25	100	6.8	1.2	1.1	2000	0.25	1.0	2.2	2.0	1000	37.5	1	41.61759702804934	16.63530165051747	108.0051171097008
0.1	2.1	360.0	4.93	false	0.5	1.25	100	6.8	1.2	1.1	2000	0.25	1.0	2.2	2.0	1000	37.5	1	37.07714872846581	23.072091646991872	103.48061948104461
0.1	2.1	360.0	4.93	false	0.5	1.25	100	6.8	1.2	1.1	2000	0.25	1.0	2.2	2.0	1000	37.5	1	29.63933767452825	5.010203305079201	73.09510086660339
0.1	2.1	360.0	4.93	false	0.5	1.25	100	6.8	1.2	1.1	2000	0.25	1.0	2.2	2.0	1000	37.5	1	34.889666732375034	8.431326516551765	90.19884795937111
0.1	2.1	360.0	4.93	false	0.5	1.25	100	6.8	1.2	1.1	2000	0.25	1.0	2.2	2.0	1000	37.5	1	34.50154078115547	18.701759871239993	98.89491720952782
0.1	2.1	360.0	4.93	false	0.5	1.25	100	6.8	1.2	1.1	2000	0.25	1.0	2.2	2.0	1000	37.5	2	37.537555627118266	3.8869153500878646	68.10973295727628	27.6085825892816	40.044562014614556
0.1	2.1	360.0	4.93	false	0.5	1.25	100	6.8	1.2	1.1	2000	0.25	1.0	2.2	2.0	1000	37.5	2	37.33961508612848	5.201318260625235	59.511683227073874	22.56262763090033	32.55214487115657
0.1	2.1	360.0	4.93	false	0.5	1.25	100	6.8	1.2	1.1	2000	0.25	1.0	2.2	2.0	1000	37.5	2	40.506400988080586	9.68873339630645	58.37718443277188	40.20201702077268	58.20121724829345
0.1	2.1	360.0	4.93	false	0.5	1.25	100	6.8	1.2	1.1	2000	0.25	1.0	2.2	2.0	1000	37.5	2	48.025250123437154	12.2236300146863	52.23847834863453	35.417033014673066	90.34669884254214
0.1	2.1	360.0	4.93	false	0.5	1.25	100	6.8	1.2	1.1	2000	0.25	1.0	2.2	2.0	1000	37.5	1	37.238145380472254	21.86178541206346	100.9972645951823
0.1	2.1	360.0	4.93	false	0.5	1.25	100	6.8	1.2	1.1	2000	0.25	1.0	2.2	2.0	1000	37.5	1	37.32256394690364	24.305779228736153	100.17077316241581
0.1	2.1	360.0	4.93	false	0.5	1.25	100	6.8	1.2	1.1	2000	0.25	1.0	2.2	2.0	1000	37.5	1	32.22412778638881	6.533908034876623	81.85585740960357
0.1	2.1	360.0	4.93	false	0.5	1.25	100	6.8	1.2	1.1	2000	0.25	1.0	2.2	2.0	1000	37.5	1	30.062038728834686	24.83198634299497	72.50400626784574
0.1	2.1	360.0	4.93	false	0.5	1.25	100	6.8	1.2	1.1	2000	0.25	1.0	2.2	2.0	1000	37.5	1	37.89633970204569	14.775112324501826	86.81353452952173
0.1	2.1	360.0	4.93	false	0.5	1.25	100	6.8	1.2	1.1	2000	0.25	1.0	2.2	2.0	1000	37.5	2	46.21277367231593	18.45446512896523	102.18854705525025	39.99921419493743	46.812226316190944
0.1	2.1	360.0	4.93	false	0.5	1.25	100	6.8	1.2	1.1	2000	0.25	1.0	2.2	2.0	1000	37.5	1	34.04839722263427	5.695973362327871	98.82113045545164
0.1	2.1	360.0	4.93	false	0.5	1.25	100	6.8	1.2	1.1	2000	0.25	1.0	2.2	2.0	1000	37.5	2	38.560691068098386	16.8335821182385	42.10051632062584	36.18129466276754	71.56359189807192
0.1	2.1	360.0	4.93	false	0.5	1.25	100	6.8	1.2	1.1	2000	0.25	1.0	2.2	2.0	1000	37.5	1	41.39274245714329	21.242522212619274	100.96369874751201
0.1	2.1	360.0	4.93	false	0.5	1.25	100	6.8	1.2	1.1	2000	0.25	1.0	2.2	2.0	1000	37.5	1	31.909963334148777	30.428084892949634	81.41924170631813
0.1	2.1	360.0	4.93	false	0.5	1.25	100	6.8	1.2	1.1	2000	0.25	1.0	2.2	2.0	1000	37.5	2	40.7596035567228	15.150948848913119	71.72402645309722	38.39948440362338	44.52684273779214
0.1	2.1	360.0	4.93	false	0.5	1.25	100	6.8	1.2	1.1	2000	0.25	1.0	2.2	2.0	1000	37.5	1	37.71055470010309	17.605849038881225	103.41501036369478
0.1	2.1	360.0	4.93	false	0.5	1.25	100	6.8	1.2	1.1	2000	0.25	1.0	2.2	2.0	1000	37.5	1	38.73200630566256	1.5213327586532603	84.24760225975437
0.1	2.1	360.0	4.93	false	0.5	1.25	100	6.8	1.2	1.1	2000	0.25	1.0	2.2	2.0	1000	37.5	1	36.55517497645168	19.612121005691957	105.56090063759973
0.1	2.1	360.0	4.93	false	0.5	1.25	100	6.8	1.2	1.1	2000	0.25	1.0	2.2	2.0	1000	37.5	2	35.22434981511088	4.085897109012187	46.40591971012088	34.65227741567745	54.14067666774906
0.1	2.1	360.0	4.93	false	0.5	1.25	100	6.8	1.2	1.1	2000	0.25	1.0	2.2	2.0	1000	37.5	1	33.07394406972968	14.776047176784811	96.46597564569446
0.1	2.1	360.0	4.93	false	0.5	1.25	100	6.8	1.2	1.1	2000	0.25	1.0	2.2	2.0	1000	37.5	1	39.47545465361103	17.221364382808446	92.68940961398077
0.1	2.1	360.0	4.93	false	0.5	1.25	100	6.8	1.2	1.1	2000	0.25	1.0	2.2	2.0	1000	37.5	1	28.413325488410358	11.519230989875492	70.77328556338756
0.1	2.1	360.0	4.93	false	0.5	1.25	100	6.8	1.2	1.1	2000	0.25	1.0	2.2	2.0	1000	37.5	2	42.23170531961928	10.633615968407945	67.54192177553516	34.21138771573408	35.44274128661081
0.1	2.1	360.0	4.93	false	0.5	1.25	100	6.8	1.2	1.1	2000	0.25	1.0	2.2	2.0	1000	37.5	1	29.521173752180488	17.14416286017957	80.02581997189593
0.1	2.1	360.0	4.93	false	0.5	1.25	100	6.8	1.2	1.1	2000	0.25	1.0	2.2	2.0	1000	37.5	1	38.6526590382742	17.45209290512023	95.53751084804563
0.1	2.1	360.0	4.93	false	0.5	1.25	100	6.8	1.2	1.1	2000	0.25	1.0	2.2	2.0	1000	37.5	1	38.7377380356111	25.28663902699703	107.76675295442955
0.1	2.1	360.0	4.93	false	0.5	1.25	100	6.8	1.2	1.1	2000	0.25	1.0	2.2	2.0	1000	37.5	2	33.78925652015667	6.384603698852859	48.2733453803981	28.881682422539395	56.28846844026539
0.1	2.1	360.0	4.93	false	0.5	1.25	100	6.8	1.2	1.1	2000	0.25	1.0	2.2	2.0	1000	37.5	2	34.66137931613534	5.820856906211424	39.13055985936322	33.694505118766514	76.06265671869498
0.1	2.1	360.0	4.93	false	0.5	1.25	100	6.8	1.2	1.1	2000	0.25	1.0	2.2	2.0	1000	37.5	1	28.650860885674273	1.354468500450949	55.63401776898834
0.1	2.1	360.0	4.93	false	0.5	1.25	100	6.8	1.2	1.1	2000	0.25	1.0	2.2	2.0	1000	37.5	1	36.557282578545276	9.255731584932112	71.37225334651525
0.1	2.1	360.0	4.93	false	0.5	1.25	100	6.8	1.2	1.1	2000	0.25	1.0	2.2	2.0	1000	37.5	3	41.28870422022999	0.17066522815146845	47.250432213121776	16.835075478779093	38.94085792518176	39.39834839103361	28.012053676414656
0.1	2.1	360.0	4.93	false	0.5	1.25	100	6.8	1.2	1.1	2000	0.25	1.0	2.2	2.0	1000	37.5	1	38.249923430315754	27.007012679799743	79.34522326314259
0.1	2.1	360.0	4.93	false	0.5	1.25	100	6.8	1.2	1.1	2000	0.25	1.0	2.2	2.0	1000	37.5	1	33.8115399156678	27.46688810430719	100.98475820363838
0.1	2.1	360.0	4.93	false	0.5	1.25	100	6.8	1.2	1.1	2000	0.25	1.0	2.2	2.0	1000	37.5	1	38.86384467994116	23.44646272072147	96.83343795003802
0.1	2.1	360.0	4.93	false	0.5	1.25	100	6.8	1.2	1.1	2000	0.25	1.0	2.2	2.0	1000	37.5	2	42.97465300894289	17.621036298220393	51.814846793356885	42.24255723991481	67.84956345357385
0.1	2.1	360.0	4.93	false	0.5	1.25	100	6.8	1.2	1.1	2000	0.25	1.0	2.2	2.0	1000	37.5	1	34.04953015220259	19.222793159509358	85.87782353475899
0.1	2.1	360.0	4.93	false	0.5	1.25	100	6.8	1.2	1.1	2000	0.25	1.0	2.2	2.0	1000	37.5	2	33.27959810065384	5.863933903631904	51.181957033377074	22.70269530779376	37.82844481980347
0.1	2.1	360.0	4.93	false	0.5	1.25	100	6.8	1.2	1.1	2000	0.25	1.0	2.2	2.0	1000	37.5	1	34.40922184902295	17.07227319693393	116.8750690926997
0.1	2.1	360.0	4.93	false	0.5	1.25	100	6.8	1.2	1.1	2000	0.25	1.0	2.2	2.0	1000	37.5	1	39.44713391685846	20.72809395853194	107.17569633598433
0.1	2.1	360.0	4.93	false	0.5	1.25	100	6.8	1.2	1.1	2000	0.25	1.0	2.2	2.0	1000	37.5	1	38.93941027994009	17.690571648593966	112.01233364800423
0.1	2.1	360.0	4.93	false	0.5	1.25	100	6.8	1.2	1.1	2000	0.25	1.0	2.2	2.0	1000	37.5	1	34.34778245749801	23.991995772087307	107.68466524392592
0.1	2.1	360.0	4.93	false	0.5	1.25	100	6.8	1.2	1.1	2000	0.25	1.0	2.2	2.0	1000	37.5	1	30.447147062334288	24.286827326287188	84.32156697973896
0.1	2.1	360.0	4.93	false	0.5	1.25	100	6.8	1.2	1.1	2000	0.25	1.0	2.2	2.0	1000	37.5	1	37.591762819690736	21.404246946900017	100.36001693245628
0.1	2.1	360.0	4.93	false	0.5	1.25	100	6.8	1.2	1.1	2000	0.25	1.0	2.2	2.0	1000	37.5	1	34.952220629247705	23.168765418214353	92.27242799672598
0.1	2.1	360.0	4.93	false	0.5	1.25	100	6.8	1.2	1.1	2000	0.25	1.0	2.2	2.0	1000	37.5	2	41.90061560949598	10.496937369125527	51.549464738225694	26.667821725945316	54.561787572373504
0.1	2.1	360.0	4.93	false	0.5	1.25	100	6.8	1.2	1.1	2000	0.25	1.0	2.2	2.0	1000	37.5	2	33.062698809010996	7.867383706651879	69.19931526225226	32.51268447875261	32.53482529144315
0.1	2.1	360.0	4.93	false	0.5	1.25	100	6.8	1.2	1.1	2000	0.25	1.0	2.2	2.0	1000	37.5	1	37.28631346738151	27.142290455785588	67.08315647903197
0.1	2.1	360.0	4.93	false	0.5	1.25	100	6.8	1.2	1.1	2000	0.25	1.0	2.2	2.0	1000	37.5	2	40.75651925488383	6.9479310224537025	47.03984692013749	35.9620542538364	67.71014698885962
0.1	2.1	360.0	4.93	false	0.5	1.25	100	6.8	1.2	1.1	2000	0.25	1.0	2.2	2.0	1000	37.5	1	36.203880835011695	5.7704929384242005	86.98646025510226
0.1	2.1	360.0	4.93	false	0.5	1.25	100	6.8	1.2	1.1	2000	0.25	1.0	2.2	2.0	1000	37.5	1	36.48926262841212	18.52450398922886	91.36823706487465
0.1	2.1	360.0	4.93	false	0.5	1.25	100	6.8	1.2	1.1	2000	0.25	1.0	2.2	2.0	1000	37.5	1	31.601083908316575	4.112272332051534	73.44025331810056
0.1	2.1	360.0	4.93	false	0.5	1.25	100	6.8	1.2	1.1	2000	0.25	1.0	2.2	2.0	1000	37.5	1	36.04064964178116	21.873590549787306	95.34881712821321
0.1	2.1	360.0	4.93	false	0.5	1.25	100	6.8	1.2	1.1	2000	0.25	1.0	2.2	2.0	1000	37.5	2	37.47555874244263	10.085531394797444	58.8851984045378	35.352745687364795	50.6419223531792
0.1	2.1	360.0	4.93	false	0.5	1.25	100	6.8	1.2	1.1	2000	0.25	1.0	2.2	2.0	1000	37.5	1	40.84910213488472	8.869280334212604	75.04819692033394
0.1	2.1	360.0	4.93	false	0.5	1.25	100	6.8	1.2	1.1	2000	0.25	1.0	2.2	2.0	1000	37.5	1	42.50239598533233	33.17420335375393	77.83922173165968
0.1	2.1	360.0	4.93	false	0.5	1.25	100	6.8	1.2	1.1	2000	0.25	1.0	2.2	2.0	1000	37.5	1	36.79729897987207	25.848911215971476	98.68790132828373
0.1	2.1	360.0	4.93	false	0.5	1.25	100	6.8	1.2	1.1	2000	0.25	1.0	2.2	2.0	1000	37.5	1	41.739306402728076	18.81621047214888	106.95988251787031
0.1	2.1	360.0	4.93	false	0.5	1.25	100	6.8	1.2	1.1	2000	0.25	1.0	2.2	2.0	1000	37.5	1	34.994945315353654	12.234159546624875	96.48926537449594
0.1	2.1	360.0	4.93	false	0.5	1.25	100	6.8	1.2	1.1	2000	0.25	1.0	2.2	2.0	1000	37.5	3	40.23355661107732	3.5977866821121505	25.904811851139446	19.871933593979982	63.60128812000679	40.044182268542464	54.53747456160301
0.1	2.1	360.0	4.93	false	0.5	1.25	100	6.8	1.2	1.1	2000	0.25	1.0	2.2	2.0	1000	37.5	1	34.0687574217084	7.716437051599632	98.37186131083801
0.1	2.1	360.0	4.93	false	0.5	1.25	100	6.8	1.2	1.1	2000	0.25	1.0	2.2	2.0	1000	37.5	1	38.293161392154275	12.301233851638607	108.72543346316507
0.1	2.1	360.0	4.93	false	0.5	1.25	100	6.8	1.2	1.1	2000	0.25	1.0	2.2	2.0	1000	37.5	1	39.054512222106396	25.73195077816247	102.23111677829868
0.1	2.1	360.0	4.93	false	0.5	1.25	100	6.8	1.2	1.1	2000	0.25	1.0	2.2	2.0	1000	37.5	1	41.42123348399366	12.352114190443219	84.13313731353946
0.1	2.1	360.0	4.93	false	0.5	1.25	100	6.8	1.2	1.1	2000	0.25	1.0	2.2	2.0	1000	37.5	1	37.76777937660563	29.631894459404045	105.01803865370235
0.1	2.1	360.0	4.93	false	0.5	1.25	100	6.8	1.2	1.1	2000	0.25	1.0	2.2	2.0	1000	37.5	2	47.95943184653643	0.7677265581769797	76.19027595585192	35.108763706887075	49.461261986469
0.1	2.1	360.0	4.93	false	0.5	1.25	100	6.8	1.2	1.1	2000	0.25	1.0	2.2	2.0	1000	37.5	1	36.612326923807004	19.428361278310827	94.19707193021215
0.1	2.1	360.0	4.93	false	0.5	1.25	100	6.8	1.2	1.1	2000	0.25	1.0	2.2	2.0	1000	37.5	2	33.82971207171069	5.908134619604171	37.836530282758496	32.632914252075636	48.24698351136678
0.1	2.1	360.0	4.93	false	0.5	1.25	100	6.8	1.2	1.1	2000	0.25	1.0	2.2	2.0	1000	37.5	2	34.290899035846735	6.424687876463716	33.37791392322952	31.16796972237247	66.93963922799806
0.1	2.1	360.0	4.93	false	0.5	1.25	100	6.8	1.2	1.1	2000	0.25	1.0	2.2	2.0	1000	37.5	2	31.691804647083416	5.100258756123377	63.89891625016901	29.72158032251075	31.061445172496104
0.1	2.1	360.0	4.93	false	0.5	1.25	100	6.8	1.2	1.1	2000	0.25	1.0	2.2	2.0	1000	37.5	1	35.60866219930328	15.865736905117872	104.94574544993246
0.1	2.1	360.0	4.93	false	0.5	1.25	100	6.8	1.2	1.1	2000	0.25	1.0	2.2	2.0	1000	37.5	2	40.36217106683033	9.428945811184079	59.79320616215826	29.80044504378501	46.381914029382926
0.1	2.1	360.0	4.93	false	0.5	1.25	100	6.8	1.2	1.1	2000	0.25	1.0	2.2	2.0	1000	37.5	1	42.236771631042735	12.944900180273953	120.724437726807
0.1	2.1	360.0	4.93	false	0.5	1.25	100	6.8	1.2	1.1	2000	0.25	1.0	2.2	2.0	1000	37.5	1	29.265187546826134	10.879088339493462	51.597494835678525
0.1	2.1	360.0	4.93	false	0.5	1.25	100	6.8	1.2	1.1	2000	0.25	1.0	2.2	2.0	1000	37.5	1	40.82808367229813	2.415947291162343	104.9539609332347
0.1	2.1	360.0	4.93	false	0.5	1.25	100	6.8	1.2	1.1	2000	0.25	1.0	2.2	2.0	1000	37.5	2	43.55152714489509	9.80224665683334	47.2149461928882	25.47638476547582	63.90550207410938
0.1	2.1	360.0	4.93	false	0.5	1.25	100	6.8	1.2	1.1	2000	0.25	1.0	2.2	2.0	1000	37.5	2	34.30328861978678	8.632717003948477	61.23987960020183	33.383830285721146	40.00256392459036
0.1	2.1	360.0	4.93	false	0.5	1.25	100	6.8	1.2	1.1	2000	0.25	1.0	2.2	2.0	1000	37.5	1	39.6366298082232	25.730724940671852	109.56768643895492
0.1	2.1	360.0	4.93	false	0.5	1.25	100	6.8	1.2	1.1	2000	0.25	1.0	2.2	2.0	1000	37.5	1	34.30065381297917	18.955813378375687	100.15857044406766
0.1	2.1	360.0	4.93	false	0.5	1.25	100	6.8	1.2	1.1	2000	0.25	1.0	2.2	2.0	1000	37.5	1	35.40793380651623	11.68942092647983	118.46348988182655
0.1	2.1	360.0	4.93	false	0.5	1.25	100	6.8	1.2	1.1	2000	0.25	1.0	2.2	2.0	1000	37.5	2	43.377885900718056	10.380731880627472	84.52688515591211	34.518154515590446	45.99237369666788
0.1	2.1	360.0	4.93	false	0.5	1.25	100	6.8	1.2	1.1	2000	0.25	1.0	2.2	2.0	1000	37.5	2	46.990406786210116	13.96309438957188	60.88509035317728	42.61680225021294	59.995566986417465
0.1	2.1	360.0	4.93	false	0.5	1.25	100	6.8	1.2	1.1	2000	0.25	1.0	2.2	2.0	1000	37.5	2	31.51229641405276	8.259071647346332	40.043359212500576	23.641862990109257	42.537681349247684
0.1	2.1	360.0	4.93	false	0.5	1.25	100	6.8	1.2	1.1	2000	0.25	1.0	2.2	2.0	1000	37.5	1	39.891882469562276	21.583125470255162	108.65176512877093
0.1	2.1	360.0	4.93	false	0.5	1.25	100	6.8	1.2	1.1	2000	0.25	1.0	2.2	2.0	1000	37.5	2	39.06619248421614	0.8781293545143554	39.34098869901675	31.989629656042666	74.1230557565138
0.1	2.1	360.0	4.93	false	0.5	1.25	100	6.8	1.2	1.1	2000	0.25	1.0	2.2	2.0	1000	37.5	2	46.24401283910181	2.5127946348322796	69.26619142209914	33.856223676085826	69.73740042661589
0.1	2.1	360.0	4.93	false	0.5	1.25	100	6.8	1.2	1.1	2000	0.25	1.0	2.2	2.0	1000	37.5	1	32.607003842657384	16.730137789087987	78.11942197900804
0.1	2.1	360.0	4.93	false	0.5	1.25	100	6.8	1.2	1.1	2000	0.25	1.0	2.2	2.0	1000	37.5	2	34.29869276346343	7.168351441389161	49.8683772246083	24.173150963395884	50.25737522351237
0.1	2.1	360.0	4.93	false	0.5	1.25	100	6.8	1.2	1.1	2000	0.25	1.0	2.2	2.0	1000	37.5	2	40.58872471007948	7.29984864280061	43.17996792210727	35.760543172396886	66.12206953161518
0.1	2.1	360.0	4.93	false	0.5	1.25	100	6.8	1.2	1.1	2000	0.25	1.0	2.2	2.0	1000	37.5	2	41.147815165765145	15.417196072710691	59.480270516827076	38.40827834195927	58.03846482572371
0.1	2.1	360.0	4.93	false	0.5	1.25	100	6.8	1.2	1.1	2000	0.25	1.0	2.2	2.0	1000	37.5	2	37.067222646081014	2.0590824448518474	36.91307909129904	30.244164540143586	74.2263950878822
0.1	2.1	360.0	4.93	false	0.5	1.25	100	6.8	1.2	1.1	2000	0.25	1.0	2.2	2.0	1000	37.5	1	29.965690458688634	24.408347728416896	89.37919529326437
0.1	2.1	360.0	4.93	false	0.5	1.25	100	6.8	1.2	1.1	2000	0.25	1.0	2.2	2.0	1000	37.5	1	39.32133103043358	17.884377238547874	101.29855746969248
0.1	2.1	360.0	4.93	false	0.5	1.25	100	6.8	1.2	1.1	2000	0.25	1.0	2.2	2.0	1000	37.5	1	34.39321696930838	17.04706969852595	98.08890804022661
0.1	2.1	360.0	4.93	false	0.5	1.25	100	6.8	1.2	1.1	2000	0.25	1.0	2.2	2.0	1000	37.5	1	31.04774818989385	14.185625105202874	83.39571418425587
0.1	2.1	360.0	4.93	false	0.5	1.25	100	6.8	1.2	1.1	2000	0.25	1.0	2.2	2.0	1000	37.5	2	36.04786177497885	11.779827960761718	38.81431231112393	23.5991898914249	57.720567368304245
0.1	2.1	360.0	4.93	false	0.5	1.25	100	6.8	1.2	1.1	2000	0.25	1.0	2.2	2.0	1000	37.5	1	38.490412629879835	26.329347864527787	117.93577288193369
0.1	2.1	360.0	4.93	false	0.5	1.25	100	6.8	1.2	1.1	2000	0.25	1.0	2.2	2.0	1000	37.5	1	33.35694580568855	25.662302995725696	83.46096912625462
0.1	2.1	360.0	4.93	false	0.5	1.25	100	6.8	1.2	1.1	2000	0.25	1.0	2.2	2.0	1000	37.5	2	44.24772609652914	10.098095969651828	54.36358244952836	33.684861152961275	63.178541806235835
0.1	2.1	360.0	4.93	false	0.5	1.25	100	6.8	1.2	1.1	2000	0.25	1.0	2.2	2.0	1000	37.5	1	35.83991529871199	19.32716394406438	100.11461996908933
0.1	2.1	360.0	4.93	false	0.5	1.25	100	6.8	1.2	1.1	2000	0.25	1.0	2.2	2.0	1000	37.5	2	40.71875542377362	22.608001180082397	90.34332466720316	40.2215409780843	50.105665424381314
0.1	2.1	360.0	4.93	false	0.5	1.25	100	6.8	1.2	1.1	2000	0.25	1.0	2.2	2.0	1000	37.5	2	39.44828297739875	3.88396348042051	73.94675706130342	27.588162783971576	50.36224569113484
0.1	2.1	360.0	4.93	false	0.5	1.25	100	6.8	1.2	1.1	2000	0.25	1.0	2.2	2.0	1000	37.5	1	30.602212949846887	17.096405395487682	91.56379378696369
0.1	2.1	360.0	4.93	false	0.5	1.25	100	6.8	1.2	1.1	2000	0.25	1.0	2.2	2.0	1000	37.5	1	29.398353187476758	3.7059082929269223	57.585746054915425
0.1	2.1	360.0	4.93	false	0.5	1.25	100	6.8	1.2	1.1	2000	0.25	1.0	2.2	2.0	1000	37.5	1	31.51537326671358	28.536909060116525	91.71890805335514
0.1	2.1	360.0	4.93	false	0.5	1.25	100	6.8	1.2	1.1	2000	0.25	1.0	2.2	2.0	1000	37.5	1	40.89808223630327	7.497498878864948	106.6914180146109
0.1	2.1	360.0	4.93	false	0.5	1.25	100	6.8	1.2	1.1	2000	0.25	1.0	2.2	2.0	1000	37.5	2	31.45488342635568	5.3873226988755825	37.223141070667026	29.22226792165509	44.07866067283674
0.1	2.1	360.0	4.93	false	0.5	1.25	100	6.8	1.2	1.1	2000	0.25	1.0	2.2	2.0	1000	37.5	1	36.164081377101034	22.530361616998423	98.66111713678308
0.1	2.1	360.0	4.93	false	0.5	1.25	100	6.8	1.2	1.1	2000	0.25	1.0	2.2	2.0	1000	37.5	1	39.264364259325355	20.528796250400326	120.94014805159479
0.1	2.1	360.0	4.93	false	0.5	1.25	100	6.8	1.2	1.1	2000	0.25	1.0	2.2	2.0	1000	37.5	1	25.67697742844259	25.526040429584604	73.23562972458056
0.1	2.1	360.0	4.93	false	0.5	1.25	100	6.8	1.2	1.1	2000	0.25	1.0	2.2	2.0	1000	37.5	2	40.990376046608176	23.348634200750666	73.56063576821387	38.740052972636775	43.585225178943496
0.1	2.1	360.0	4.93	false	0.5	1.25	100	6.8	1.2	1.1	2000	0.25	1.0	2.2	2.0	1000	37.5	2	36.19080984727035	5.895740767326279	67.36033694697939	33.427238404392355	49.793342105931636
0.1	2.1	360.0	4.93	false	0.5	1.25	100	6.8	1.2	1.1	2000	0.25	1.0	2.2	2.0	1000	37.5	2	36.353537261053276	6.544386186186221	62.92458759738302	31.86886443459082	26.10561687252527
0.1	2.1	360.0	4.93	false	0.5	1.25	100	6.8	1.2	1.1	2000	0.25	1.0	2.2	2.0	1000	37.5	1	38.480466905365205	3.6452686218454993	92.66054173017962
0.1	2.1	360.0	4.93	false	0.5	1.25	100	6.8	1.2	1.1	2000	0.25	1.0	2.2	2.0	1000	37.5	1	33.43993086203274	28.595164668231057	92.46155385315075
0.1	2.1	360.0	4.93	false	0.5	1.25	100	6.8	1.2	1.1	2000	0.25	1.0	2.2	2.0	1000	37.5	2	42.10217189869354	12.189251347213554	65.09260426566593	22.374959333389683	55.7898635005784
0.1	2.1	360.0	4.93	false	0.5	1.25	100	6.8	1.2	1.1	2000	0.25	1.0	2.2	2.0	1000	37.5	2	32.00462286550145	8.548820439366484	72.67037332336415	30.9519360714173	32.29431268098901
0.1	2.1	360.0	4.93	false	0.5	1.25	100	6.8	1.2	1.1	2000	0.25	1.0	2.2	2.0	1000	37.5	1	45.6992644501796	19.179139469330444	83.20746046251313
0.1	2.1	360.0	4.93	false	0.5	1.25	100	6.8	1.2	1.1	2000	0.25	1.0	2.2	2.0	1000	37.5	2	46.00093193963687	12.526575887762828	71.20738104578201	44.66409961619333	58.662471568604055
0.1	2.1	360.0	4.93	false	0.5	1.25	100	6.8	1.2	1.1	2000	0.25	1.0	2.2	2.0	1000	37.5	2	27.243129986155385	5.8466863284447355	29.184643503101938	21.570387739218397	39.77951712463387
0.1	2.1	360.0	4.93	false	0.5	1.25	100	6.8	1.2	1.1	2000	0.25	1.0	2.2	2.0	1000	37.5	2	45.75944574334917	16.443877177641355	78.42228121572415	44.03600852321443	45.46230468229654
0.1	2.1	360.0	4.93	false	0.5	1.25	100	6.8	1.2	1.1	2000	0.25	1.0	2.2	2.0	1000	37.5	1	34.241007036917715	30.651988002866783	93.67346838907949
0.1	2.1	360.0	4.93	false	0.5	1.25	100	6.8	1.2	1.1	2000	0.25	1.0	2.2	2.0	1000	37.5	2	34.19623192036894	3.724412873840447	67.2927466409363	33.11146262107104	31.31489668302416
0.1	2.1	360.0	4.93	false	0.5	1.25	100	6.8	1.2	1.1	2000	0.25	1.0	2.2	2.0	1000	37.5	2	38.736822742523046	1.6507802185581844	55.90146185306094	28.32842581095533	59.81812122960497
0.1	2.1	360.0	4.93	false	0.5	1.25	100	6.8	1.2	1.1	2000	0.25	1.0	2.2	2.0	1000	37.5	2	35.272558901508944	4.498051796172903	60.101892900927126	33.311455675372734	52.415412275779765
0.1	2.1	360.0	4.93	false	0.5	1.25	100	6.8	1.2	1.1	2000	0.25	1.0	2.2	2.0	1000	37.5	2	40.68761301178109	11.619739717954928	65.7828121942426	30.7625557958989	48.27275912618898
0.1	2.1	360.0	4.93	false	0.5	1.25	100	6.8	1.2	1.1	2000	0.25	1.0	2.2	2.0	1000	37.5	1	31.960177800189072	22.772783407276336	89.76920366957756
0.1	2.1	360.0	4.93	false	0.5	1.25	100	6.8	1.2	1.1	2000	0.25	1.0	2.2	2.0	1000	37.5	1	29.32352467296397	20.271817530760725	81.06360075887538
0.1	2.1	360.0	4.93	false	0.5	1.25	100	6.8	1.2	1.1	2000	0.25	1.0	2.2	2.0	1000	37.5	1	39.68755525384604	25.9873207390031	90.6885115603566
0.1	2.1	360.0	4.93	false	0.5	1.25	100	6.8	1.2	1.1	2000	0.25	1.0	2.2	2.0	1000	37.5	1	35.80687114448054	21.602388716428585	104.54082751574602
0.1	2.1	360.0	4.93	false	0.5	1.25	100	6.8	1.2	1.1	2000	0.25	1.0	2.2	2.0	1000	37.5	2	37.356033866009795	12.631127812271027	42.74647564781549	35.15112791565908	68.86951440655963
0.1	2.1	360.0	4.93	false	0.5	1.25	100	6.8	1.2	1.1	2000	0.25	1.0	2.2	2.0	1000	37.5	1	37.658226748810605	11.735107137168086	94.39839072873544
0.1	2.1	360.0	4.93	false	0.5	1.25	100	6.8	1.2	1.1	2000	0.25	1.0	2.2	2.0	1000	37.5	1	40.36599714238078	10.665787418123921	90.16920374846075
0.1	2.1	360.0	4.93	false	0.5	1.25	100	6.8	1.2	1.1	2000	0.25	1.0	2.2	2.0	1000	37.5	1	37.873510959522676	13.2077465496323	103.49844728243319
0.1	2.1	360.0	4.93	false	0.5	1.25	100	6.8	1.2	1.1	2000	0.25	1.0	2.2	2.0	1000	37.5	2	33.66571894464367	3.9370132913077374	47.79984068718353	25.479418409966133	38.42419731904775
0.1	2.1	360.0	4.93	false	0.5	1.25	100	6.8	1.2	1.1	2000	0.25	1.0	2.2	2.0	1000	37.5	2	47.29126296998318	21.940472747635063	63.42039965681944	37.44478479404312	78.78348298285229
0.1	2.1	360.0	4.93	false	0.5	1.25	100	6.8	1.2	1.1	2000	0.25	1.0	2.2	2.0	1000	37.5	1	39.139402219768556	25.261644103288873	98.49705895189393
0.1	2.1	360.0	4.93	false	0.5	1.25	100	6.8	1.2	1.1	2000	0.25	1.0	2.2	2.0	1000	37.5	2	38.4470743681137	5.6495884696179886	49.47254316657344	38.23209770597803	65.04829376817557
0.1	2.1	360.0	4.93	false	0.5	1.25	100	6.8	1.2	1.1	2000	0.25	1.0	2.2	2.0	1000	37.5	1	37.799811249725806	19.144956434218933	100.0320498699169
0.1	2.1	360.0	4.93	false	0.5	1.25	100	6.8	1.2	1.1	2000	0.25	1.0	2.2	2.0	1000	37.5	1	43.094387075077115	20.186788703861055	120.11449241394259
0.1	2.1	360.0	4.93	false	0.5	1.25	100	6.8	1.2	1.1	2000	0.25	1.0	2.2	2.0	1000	37.5	1	36.37855281348749	17.88959856728704	109.03856912914326
0.1	2.1	360.0	4.93	false	0.5	1.25	100	6.8	1.2	1.1	2000	0.25	1.0	2.2	2.0	1000	37.5	1	34.4998264975266	9.675275194248378	86.86461071826557
0.1	2.1	360.0	4.93	false	0.5	1.25	100	6.8	1.2	1.1	2000	0.25	1.0	2.2	2.0	1000	37.5	2	40.60932319586274	4.69138390022032	86.99327054147778	39.65791906544556	41.72527715151327
0.1	2.1	360.0	4.93	false	0.5	1.25	100	6.8	1.2	1.1	2000	0.25	1.0	2.2	2.0	1000	37.5	2	36.03202832031794	5.000620118986527	61.10816255725431	29.47010731589147	42.507364289408336
0.1	2.1	360.0	4.93	false	0.5	1.25	100	6.8	1.2	1.1	2000	0.25	1.0	2.2	2.0	1000	37.5	1	29.099117113663628	18.845206225321398	69.7025099279722
0.1	2.1	360.0	4.93	false	0.5	1.25	100	6.8	1.2	1.1	2000	0.25	1.0	2.2	2.0	1000	37.5	2	33.836571735784815	7.831344109240439	51.75236588089781	20.38889928059007	33.512822282283054
0.1	2.1	360.0	4.93	false	0.5	1.25	100	6.8	1.2	1.1	2000	0.25	1.0	2.2	2.0	1000	37.5	2	44.197293712322924	0.23772318282520047	53.408490613557404	21.274732442849	77.00272675666582
0.1	2.1	360.0	4.93	false	0.5	1.25	100	6.8	1.2	1.1	2000	0.25	1.0	2.2	2.0	1000	37.5	2	38.67209826333126	17.049829623080484	50.774220369633866	35.35578009956369	61.87919193705203
0.1	2.1	360.0	4.93	false	0.5	1.25	100	6.8	1.2	1.1	2000	0.25	1.0	2.2	2.0	1000	37.5	1	38.15855851331315	24.700160674209954	88.25256782266102
0.1	2.1	360.0	4.93	false	0.5	1.25	100	6.8	1.2	1.1	2000	0.25	1.0	2.2	2.0	1000	37.5	1	39.872160365332896	26.487284776097	104.73440816759765
0.1	2.1	360.0	4.93	false	0.5	1.25	100	6.8	1.2	1.1	2000	0.25	1.0	2.2	2.0	1000	37.5	2	37.641074971408635	10.357459435937505	72.0116390496599	28.707466694688904	35.39431625138764
0.1	2.1	360.0	4.93	false	0.5	1.25	100	6.8	1.2	1.1	2000	0.25	1.0	2.2	2.0	1000	37.5	1	32.25358321845954	11.711696892720513	98.42144257344006
0.1	2.1	360.0	4.93	false	0.5	1.25	100	6.8	1.2	1.1	2000	0.25	1.0	2.2	2.0	1000	37.5	2	42.39708224884955	11.063158930326694	46.70144025489246	33.02174751784196	71.05821516699767
0.1	2.1	360.0	4.93	false	0.5	1.25	100	6.8	1.2	1.1	2000	0.25	1.0	2.2	2.0	1000	37.5	1	41.94699994161658	20.394856608817673	124.57443025588971
0.1	2.1	360.0	4.93	false	0.5	1.25	100	6.8	1.2	1.1	2000	0.25	1.0	2.2	2.0	1000	37.5	1	42.59121845442204	16.422570415279246	130.8505593012842
0.1	2.1	360.0	4.93	false	0.5	1.25	100	6.8	1.2	1.1	2000	0.25	1.0	2.2	2.0	1000	37.5	1	34.655944750796095	12.696464589646455	76.31421078237436
0.1	2.1	360.0	4.93	false	0.5	1.25	100	6.8	1.2	1.1	2000	0.25	1.0	2.2	2.0	1000	37.5	2	32.13036011351062	6.548760807359824	44.15008253584789	26.090301485965963	39.86177215543272
0.1	2.1	360.0	4.93	false	0.5	1.25	100	6.8	1.2	1.1	2000	0.25	1.0	2.2	2.0	1000	37.5	2	43.59425703507099	18.31575499832373	76.30232048428307	43.08043733993509	61.49971916665934
0.1	2.1	360.0	4.93	false	0.5	1.25	100	6.8	1.2	1.1	2000	0.25	1.0	2.2	2.0	1000	37.5	1	38.52263319704421	13.824512481601941	100.75465396530333
0.1	2.1	360.0	4.93	false	0.5	1.25	100	6.8	1.2	1.1	2000	0.25	1.0	2.2	2.0	1000	37.5	1	31.5787068954245	21.640074360782638	91.292657859795
0.1	2.1	360.0	4.93	false	0.5	1.25	100	6.8	1.2	1.1	2000	0.25	1.0	2.2	2.0	1000	37.5	1	36.56454564500201	18.31664262689374	102.7883593594772
0.1	2.1	360.0	4.93	false	0.5	1.25	100	6.8	1.2	1.1	2000	0.25	1.0	2.2	2.0	1000	37.5	1	32.72949882883089	15.198796989542025	93.39824639091371
0.1	2.1	360.0	4.93	false	0.5	1.25	100	6.8	1.2	1.1	2000	0.25	1.0	2.2	2.0	1000	37.5	1	36.03703512935064	18.90379452629626	115.45832655499815
0.1	2.1	360.0	4.93	false	0.5	1.25	100	6.8	1.2	1.1	2000	0.25	1.0	2.2	2.0	1000	37.5	1	38.83680170340972	21.92094413191219	92.75087176876185
0.1	2.1	360.0	4.93	false	0.5	1.25	100	6.8	1.2	1.1	2000	0.25	1.0	2.2	2.0	1000	37.5	1	35.34636053653111	16.91142082578028	112.49915280538751
0.1	2.1	360.0	4.93	false	0.5	1.25	100	6.8	1.2	1.1	2000	0.25	1.0	2.2	2.0	1000	37.5	1	42.52201423759193	21.966622388298028	93.93987165165184
0.1	2.1	360.0	4.93	false	0.5	1.25	100	6.8	1.2	1.1	2000	0.25	1.0	2.2	2.0	1000	37.5	2	41.0536041334935	5.462760347875225	52.96672069728038	20.02291082102303	60.833829894657754
0.1	2.1	360.0	4.93	false	0.5	1.25	100	6.8	1.2	1.1	2000	0.25	1.0	2.2	2.0	1000	37.5	3	38.85359492151428	6.446283832241742	44.60550900775681	17.015242262279322	38.09038359764148	37.86463141605015	39.06354545077266
0.1	2.1	360.0	4.93	false	0.5	1.25	100	6.8	1.2	1.1	2000	0.25	1.0	2.2	2.0	1000	37.5	1	38.048531758123886	15.427269050896568	84.18020089054313
0.1	2.1	360.0	4.93	false	0.5	1.25	100	6.8	1.2	1.1	2000	0.25	1.0	2.2	2.0	1000	37.5	1	36.139048565665654	11.48008495850876	69.11142042520905
0.1	2.1	360.0	4.93	false	0.5	1.25	100	6.8	1.2	1.1	2000	0.25	1.0	2.2	2.0	1000	37.5	1	33.064907576786155	14.68118963310204	82.45800798591924
0.1	2.1	360.0	4.93	false	0.5	1.25	100	6.8	1.2	1.1	2000	0.25	1.0	2.2	2.0	1000	37.5	1	38.452736125987606	16.397103851710526	116.52610061298857
0.1	2.1	360.0	4.93	false	0.5	1.25	100	6.8	1.2	1.1	2000	0.25	1.0	2.2	2.0	1000	37.5	2	36.198738795276064	4.039620896330839	27.93297549277349	25.198495738691165	68.97045336090494
0.1	2.1	360.0	4.93	false	0.5	1.25	100	6.8	1.2	1.1	2000	0.25	1.0	2.2	2.0	1000	37.5	1	24.838351993787946	20.39699882913879	70.31885346691607
0.1	2.1	360.0	4.93	false	0.5	1.25	100	6.8	1.2	1.1	2000	0.25	1.0	2.2	2.0	1000	37.5	2	37.672042766075286	7.925778585128793	59.41933620475493	35.670104555294905	45.36683895495392
0.1	2.1	360.0	4.93	false	0.5	1.25	100	6.8	1.2	1.1	2000	0.25	1.0	2.2	2.0	1000	37.5	1	46.08405363992887	22.832730637071382	116.67317742362408
0.1	2.1	360.0	4.93	false	0.5	1.25	100	6.8	1.2	1.1	2000	0.25	1.0	2.2	2.0	1000	37.5	1	48.11387650256112	19.137479148121677	100.5737042255454
0.1	2.1	360.0	4.93	false	0.5	1.25	100	6.8	1.2	1.1	2000	0.25	1.0	2.2	2.0	1000	37.5	2	41.01983002215532	1.0084086527143397	77.88912710776556	28.11948615762289	42.741379326514
0.1	2.1	360.0	4.93	false	0.5	1.25	100	6.8	1.2	1.1	2000	0.25	1.0	2.2	2.0	1000	37.5	1	39.07702528972842	11.510789468565799	102.58078926912098
0.1	2.1	360.0	4.93	false	0.5	1.25	100	6.8	1.2	1.1	2000	0.25	1.0	2.2	2.0	1000	37.5	1	32.15172443833926	19.021800770776686	71.13092762813135
0.1	2.1	360.0	4.93	false	0.5	1.25	100	6.8	1.2	1.1	2000	0.25	1.0	2.2	2.0	1000	37.5	1	43.51654825946389	18.79238746588382	110.35051765714977
0.1	2.1	360.0	4.93	false	0.5	1.25	100	6.8	1.2	1.1	2000	0.25	1.0	2.2	2.0	1000	37.5	1	36.18152478739135	34.8805817061904	110.64898712698738
0.1	2.1	360.0	4.93	false	0.5	1.25	100	6.8	1.2	1.1	2000	0.25	1.0	2.2	2.0	1000	37.5	1	36.450183176949835	24.839155989949088	96.45206311371417
0.1	2.1	360.0	4.93	false	0.5	1.25	100	6.8	1.2	1.1	2000	0.25	1.0	2.2	2.0	1000	37.5	1	43.06866856265407	27.86237418663092	121.92660581457892
0.1	2.1	360.0	4.93	false	0.5	1.25	100	6.8	1.2	1.1	2000	0.25	1.0	2.2	2.0	1000	37.5	1	32.87345253326859	20.768785937095647	96.46415144869243
0.1	2.1	360.0	4.93	false	0.5	1.25	100	6.8	1.2	1.1	2000	0.25	1.0	2.2	2.0	1000	37.5	1	37.84051146492509	16.430123491624524	95.67147731412372
0.1	2.1	360.0	4.93	false	0.5	1.25	100	6.8	1.2	1.1	2000	0.25	1.0	2.2	2.0	1000	37.5	2	43.68822943127056	1.2063714535470087	54.62407956861895	21.801024789564675	87.14670815293023
0.1	2.1	360.0	4.93	false	0.5	1.25	100	6.8	1.2	1.1	2000	0.25	1.0	2.2	2.0	1000	37.5	2	45.68989738914857	1.8871048745257675	57.95841293106809	35.43853576022518	70.42879647316079
0.1	2.1	360.0	4.93	false	0.5	1.25	100	6.8	1.2	1.1	2000	0.25	1.0	2.2	2.0	1000	37.5	1	37.10610867180915	11.2196024324722	108.38646260635429
0.1	2.1	360.0	4.93	false	0.5	1.25	100	6.8	1.2	1.1	2000	0.25	1.0	2.2	2.0	1000	37.5	1	28.151598211556504	10.544557106399292	90.85011081704778
0.1	2.1	360.0	4.93	false	0.5	1.25	100	6.8	1.2	1.1	2000	0.25	1.0	2.2	2.0	1000	37.5	2	38.47908152048857	7.173255399916697	45.939776692088444	24.382393900894087	56.75063705739566
0.1	2.1	360.0	4.93	false	0.5	1.25	100	6.8	1.2	1.1	2000	0.25	1.0	2.2	2.0	1000	37.5	1	31.756202140214967	20.145696857558086	72.73222166760326
0.1	2.1	360.0	4.93	false	0.5	1.25	100	6.8	1.2	1.1	2000	0.25	1.0	2.2	2.0	1000	37.5	1	45.179174755338366	22.76372085270052	109.53450594621845
0.1	2.1	360.0	4.93	false	0.5	1.25	100	6.8	1.2	1.1	2000	0.25	1.0	2.2	2.0	1000	37.5	1	31.479583957231657	12.646743769699267	91.07178608092663
0.1	2.1	360.0	4.93	false	0.5	1.25	100	6.8	1.2	1.1	2000	0.25	1.0	2.2	2.0	1000	37.5	1	37.89546890094388	15.027807235356832	99.61642037174646
0.1	2.1	360.0	4.93	false	0.5	1.25	100	6.8	1.2	1.1	2000	0.25	1.0	2.2	2.0	1000	37.5	1	31.077493938691987	8.696195339792721	77.2411926941708
0.1	2.1	360.0	4.93	false	0.5	1.25	100	6.8	1.2	1.1	2000	0.25	1.0	2.2	2.0	1000	37.5	1	39.32601671665222	21.77647973930767	114.74524824480483
0.1	2.1	360.0	4.93	false	0.5	1.25	100	6.8	1.2	1.1	2000	0.25	1.0	2.2	2.0	1000	37.5	1	31.882514069501124	21.795911013600186	96.6829401126662
0.1	2.1	360.0	4.93	false	0.5	1.25	100	6.8	1.2	1.1	2000	0.25	1.0	2.2	2.0	1000	37.5	2	35.61020879495295	8.368242134417747	38.6029461840451	34.202849935612605	62.05695795005193
0.1	2.1	360.0	4.93	false	0.5	1.25	100	6.8	1.2	1.1	2000	0.25	1.0	2.2	2.0	1000	37.5	2	34.68383836318013	7.7201656228294215	47.448301312649185	34.00399074631689	59.90278425630979
0.1	2.1	360.0	4.93	false	0.5	1.25	100	6.8	1.2	1.1	2000	0.25	1.0	2.2	2.0	1000	37.5	1	34.0409144754978	21.907523850881258	102.41893172325545
0.1	2.1	360.0	4.93	false	0.5	1.25	100	6.8	1.2	1.1	2000	0.25	1.0	2.2	2.0	1000	37.5	2	38.052118077168494	1.2542593023659518	60.09152733328514	24.15317927962433	61.60790535945878
0.1	2.1	360.0	4.93	false	0.5	1.25	100	6.8	1.2	1.1	2000	0.25	1.0	2.2	2.0	1000	37.5	2	38.986893119314566	10.841088423694998	48.793858378633516	38.501029011169216	79.00301111545413
0.1	2.1	360.0	4.93	false	0.5	1.25	100	6.8	1.2	1.1	2000	0.25	1.0	2.2	2.0	1000	37.5	1	29.719797115594098	8.472016749496854	77.9704351664427
0.1	2.1	360.0	4.93	false	0.5	1.25	100	6.8	1.2	1.1	2000	0.25	1.0	2.2	2.0	1000	37.5	1	36.474759083661304	21.656488111635756	92.96203196476267
0.1	2.1	360.0	4.93	false	0.5	1.25	100	6.8	1.2	1.1	2000	0.25	1.0	2.2	2.0	1000	37.5	2	36.19065056415761	9.259148364101252	47.196382965499936	34.602524987257034	59.31048306037287
0.1	2.1	360.0	4.93	false	0.5	1.25	100	6.8	1.2	1.1	2000	0.25	1.0	2.2	2.0	1000	37.5	2	35.87018141253514	16.31223941754243	49.174260736413125	29.890158068598975	47.49807832645772
0.1	2.1	360.0	4.93	false	0.5	1.25	100	6.8	1.2	1.1	2000	0.25	1.0	2.2	2.0	1000	37.5	2	44.74828372590282	16.810275038396522	81.9274705546954	32.50906022674307	34.50294809756993
0.1	2.1	360.0	4.93	false	0.5	1.25	100	6.8	1.2	1.1	2000	0.25	1.0	2.2	2.0	1000	37.5	2	38.04844757110033	2.701532197913904	42.17819963646822	22.466315974271605	71.2713831883467
0.1	2.1	360.0	4.93	false	0.5	1.25	100	6.8	1.2	1.1	2000	0.25	1.0	2.2	2.0	1000	37.5	2	36.19857944711676	9.346875843405732	37.104199027993495	32.352532280260974	64.76416275106972
0.1	2.1	360.0	4.93	false	0.5	1.25	100	6.8	1.2	1.1	2000	0.25	1.0	2.2	2.0	1000	37.5	2	45.20152166177566	21.5881466418009	58.40528830304578	39.015267800911346	64.20772538465727
0.1	2.1	360.0	4.93	false	0.5	1.25	100	6.8	1.2	1.1	2000	0.25	1.0	2.2	2.0	1000	37.5	2	38.73943400109766	2.722726962653908	56.146546620503685	21.668306241183345	56.159812704069594
0.1	2.1	360.0	4.93	false	0.5	1.25	100	6.8	1.2	1.1	2000	0.25	1.0	2.2	2.0	1000	37.5	2	37.31265819608338	9.891915881054802	54.46142060850405	33.97857470889528	51.47843191437076
0.1	2.1	360.0	4.93	false	0.5	1.25	100	6.8	1.2	1.1	2000	0.25	1.0	2.2	2.0	1000	37.5	1	39.3433639267924	21.919956726406458	114.68405955113965
0.1	2.1	360.0	4.93	false	0.5	1.25	100	6.8	1.2	1.1	2000	0.25	1.0	2.2	2.0	1000	37.5	2	39.22578854064346	2.047184177799576	65.68886467337599	23.227154980142608	56.39636300682101
0.1	2.1	360.0	4.93	false	0.5	1.25	100	6.8	1.2	1.1	2000	0.25	1.0	2.2	2.0	1000	37.5	1	40.86483904502724	18.21230606540649	120.00536571327557
0.1	2.1	360.0	4.93	false	0.5	1.25	100	6.8	1.2	1.1	2000	0.25	1.0	2.2	2.0	1000	37.5	1	43.83090430679458	38.08407158309087	84.05143270517245
0.1	2.1	360.0	4.93	false	0.5	1.25	100	6.8	1.2	1.1	2000	0.25	1.0	2.2	2.0	1000	37.5	2	44.953413040338816	10.127616069516277	90.20525240909005	34.209195645683934	44.11283484818563
0.1	2.1	360.0	4.93	false	0.5	1.25	100	6.8	1.2	1.1	2000	0.25	1.0	2.2	2.0	1000	37.5	2	36.930583553937154	8.048594639630036	73.50269712560562	30.557851764030808	30.980577034471942
0.1	2.1	360.0	4.93	false	0.5	1.25	100	6.8	1.2	1.1	2000	0.25	1.0	2.2	2.0	1000	37.5	1	30.914314446722162	22.131003909243223	91.79718338447813
0.1	2.1	360.0	4.93	false	0.5	1.25	100	6.8	1.2	1.1	2000	0.25	1.0	2.2	2.0	1000	37.5	1	38.34245041173468	26.044431308819888	86.07143123715464
0.1	2.1	360.0	4.93	false	0.5	1.25	100	6.8	1.2	1.1	2000	0.25	1.0	2.2	2.0	1000	37.5	1	41.872557856360835	22.99882636411407	85.60408475045624
0.1	2.1	360.0	4.93	false	0.5	1.25	100	6.8	1.2	1.1	2000	0.25	1.0	2.2	2.0	1000	37.5	1	49.05438663376146	32.44978256328083	110.04610865304261
0.1	2.1	360.0	4.93	false	0.5	1.25	100	6.8	1.2	1.1	2000	0.25	1.0	2.2	2.0	1000	37.5	1	33.19195943995932	23.33714802118531	76.93380313302688
0.1	2.1	360.0	4.93	false	0.5	1.25	100	6.8	1.2	1.1	2000	0.25	1.0	2.2	2.0	1000	37.5	2	40.1397632948566	0.27566790205475594	63.38398471130054	38.61322857115592	86.70004508484436
0.1	2.1	360.0	4.93	false	0.5	1.25	100	6.8	1.2	1.1	2000	0.25	1.0	2.2	2.0	1000	37.5	1	45.632673551393445	11.45627536059807	99.26007001147867
0.1	2.1	360.0	4.93	false	0.5	1.25	100	6.8	1.2	1.1	2000	0.25	1.0	2.2	2.0	1000	37.5	1	41.45142581642088	2.2145843090513258	89.72649481194333
0.1	2.1	360.0	4.93	false	0.5	1.25	100	6.8	1.2	1.1	2000	0.25	1.0	2.2	2.0	1000	37.5	1	45.67331112769017	32.643852720095516	134.10303476845385
0.1	2.1	360.0	4.93	false	0.5	1.25	100	6.8	1.2	1.1	2000	0.25	1.0	2.2	2.0	1000	37.5	1	44.32214672020627	28.627680432053165	100.700916049642
0.1	2.1	360.0	4.93	false	0.5	1.25	100	6.8	1.2	1.1	2000	0.25	1.0	2.2	2.0	1000	37.5	1	40.37558179063864	18.03286095576582	106.44335379577639
0.1	2.1	360.0	4.93	false	0.5	1.25	100	6.8	1.2	1.1	2000	0.25	1.0	2.2	2.0	1000	37.5	2	43.39883207677604	0.3246777987229235	60.58413700242711	28.569878556959313	73.52032106037885
0.1	2.1	360.0	4.93	false	0.5	1.25	100	6.8	1.2	1.1	2000	0.25	1.0	2.2	2.0	1000	37.5	1	44.519237538743766	28.356913348546254	125.52410514615563
0.1	2.1	360.0	4.93	false	0.5	1.25	100	6.8	1.2	1.1	2000	0.25	1.0	2.2	2.0	1000	37.5	1	37.85125239291639	14.88017931857038	100.53976657845728
0.1	2.1	360.0	4.93	false	0.5	1.25	100	6.8	1.2	1.1	2000	0.25	1.0	2.2	2.0	1000	37.5	2	35.385449827072975	12.653015226248622	28.209765596170524	26.71596259495168	68.54472188060839
0.1	2.1	360.0	4.93	false	0.5	1.25	100	6.8	1.2	1.1	2000	0.25	1.0	2.2	2.0	1000	37.5	1	33.60928550761885	21.309330818071082	88.9174556549301
0.1	2.1	360.0	4.93	false	0.5	1.25	100	6.8	1.2	1.1	2000	0.25	1.0	2.2	2.0	1000	37.5	1	37.206202692742465	17.29344322710798	106.73761642589255
0.1	2.1	360.0	4.93	false	0.5	1.25	100	6.8	1.2	1.1	2000	0.25	1.0	2.2	2.0	1000	37.5	1	37.759611027483515	6.34226973902561	107.76327998026149
0.1	2.1	360.0	4.93	false	0.5	1.25	100	6.8	1.2	1.1	2000	0.25	1.0	2.2	2.0	1000	37.5	1	40.709304222153264	28.79069965280735	88.65921077377801
0.1	2.1	360.0	4.93	false	0.5	1.25	100	6.8	1.2	1.1	2000	0.25	1.0	2.2	2.0	1000	37.5	1	31.71868624912713	17.487722374001244	92.49233914869914
0.1	2.1	360.0	4.93	false	0.5	1.25	100	6.8	1.2	1.1	2000	0.25	1.0	2.2	2.0	1000	37.5	2	36.3438848420445	10.233788732199217	48.26623537453711	34.92134721001184	59.43091646633041
0.1	2.1	360.0	4.93	false	0.5	1.25	100	6.8	1.2	1.1	2000	0.25	1.0	2.2	2.0	1000	37.5	2	40.68316661917625	9.611330136024046	40.24994968606018	28.553721407210062	58.49111606447465
0.1	2.1	360.0	4.93	false	0.5	1.25	100	6.8	1.2	1.1	2000	0.25	1.0	2.2	2.0	1000	37.5	1	46.002219003673865	20.012260328702666	118.65245717601617
0.1	2.1	360.0	4.93	false	0.5	1.25	100	6.8	1.2	1.1	2000	0.25	1.0	2.2	2.0	1000	37.5	1	36.90024894096899	26.633658287148005	91.48716052875328
0.1	2.1	360.0	4.93	false	0.5	1.25	100	6.8	1.2	1.1	2000	0.25	1.0	2.2	2.0	1000	37.5	1	36.034887421554984	19.241049585617397	88.94953095147437
0.1	2.1	360.0	4.93	false	0.5	1.25	100	6.8	1.2	1.1	2000	0.25	1.0	2.2	2.0	1000	37.5	1	35.224779109838614	20.983050621131042	87.61109653753608
0.1	2.1	360.0	4.93	false	0.5	1.25	100	6.8	1.2	1.1	2000	0.25	1.0	2.2	2.0	1000	37.5	1	37.57394274282342	29.38175464364992	106.76259894908829
0.1	2.1	360.0	4.93	false	0.5	1.25	100	6.8	1.2	1.1	2000	0.25	1.0	2.2	2.0	1000	37.5	2	36.41337754384692	2.1844226618981812	50.41993657924483	20.23898581358105	64.58283908496512
0.1	2.1	360.0	4.93	false	0.5	1.25	100	6.8	1.2	1.1	2000	0.25	1.0	2.2	2.0	1000	37.5	1	33.63976554188617	2.472665473679098	77.6155363197184
0.1	2.1	360.0	4.93	false	0.5	1.25	100	6.8	1.2	1.1	2000	0.25	1.0	2.2	2.0	1000	37.5	1	33.350671188454214	17.280157877399702	89.48657762115079
0.1	2.1	360.0	4.93	false	0.5	1.25	100	6.8	1.2	1.1	2000	0.25	1.0	2.2	2.0	1000	37.5	1	42.465378958638176	26.596449141838548	119.5935351579231
0.1	2.1	360.0	4.93	false	0.5	1.25	100	6.8	1.2	1.1	2000	0.25	1.0	2.2	2.0	1000	37.5	2	37.98491497652715	2.3882904514135177	77.07680119871416	37.196056048868165	40.89011596389183
0.1	2.1	360.0	4.93	false	0.5	1.25	100	6.8	1.2	1.1	2000	0.25	1.0	2.2	2.0	1000	37.5	1	24.924985657040047	16.32916535515535	70.28037408044086
0.1	2.1	360.0	4.93	false	0.5	1.25	100	6.8	1.2	1.1	2000	0.25	1.0	2.2	2.0	1000	37.5	2	42.65042009990992	10.418649397710238	40.96646694870111	36.817821728185585	96.57008890665129
0.1	2.1	360.0	4.93	false	0.5	1.25	100	6.8	1.2	1.1	2000	0.25	1.0	2.2	2.0	1000	37.5	1	41.67142028630193	17.654601915152902	117.57602718553348
0.1	2.1	360.0	4.93	false	0.5	1.25	100	6.8	1.2	1.1	2000	0.25	1.0	2.2	2.0	1000	37.5	1	35.13927650889623	24.168523357245306	89.96842179786978
0.1	2.1	360.0	4.93	false	0.5	1.25	100	6.8	1.2	1.1	2000	0.25	1.0	2.2	2.0	1000	37.5	2	23.92727414357188	1.6272734431147233	38.36806737053064	23.407417939766916	51.43943410086737
0.1	2.1	360.0	4.93	false	0.5	1.25	100	6.8	1.2	1.1	2000	0.25	1.0	2.2	2.0	1000	37.5	2	34.98289259662922	11.189886923433498	75.67812221311306	31.091082389558064	37.400766223787116
0.1	2.1	360.0	4.93	false	0.5	1.25	100	6.8	1.2	1.1	2000	0.25	1.0	2.2	2.0	1000	37.5	1	41.93878681441118	21.640188192863892	126.91719136390726
0.1	2.1	360.0	4.93	false	0.5	1.25	100	6.8	1.2	1.1	2000	0.25	1.0	2.2	2.0	1000	37.5	2	43.02082342463141	2.724547930870855	59.52964038620577	29.766606043023515	74.72647851260544
0.1	2.1	360.0	4.93	false	0.5	1.25	100	6.8	1.2	1.1	2000	0.25	1.0	2.2	2.0	1000	37.5	1	38.84072648457247	28.069959074167095	87.22982693018939
0.1	2.1	360.0	4.93	false	0.5	1.25	100	6.8	1.2	1.1	2000	0.25	1.0	2.2	2.0	1000	37.5	1	42.738214397667704	18.61657093703524	107.84987524294843
0.1	2.1	360.0	4.93	false	0.5	1.25	100	6.8	1.2	1.1	2000	0.25	1.0	2.2	2.0	1000	37.5	1	45.67768443175625	32.6237809844534	103.84364769182835
0.1	2.1	360.0	4.93	false	0.5	1.25	100	6.8	1.2	1.1	2000	0.25	1.0	2.2	2.0	1000	37.5	1	39.53646833714765	21.837846609771017	121.75196241233924
0.1	2.1	360.0	4.93	false	0.5	1.25	100	6.8	1.2	1.1	2000	0.25	1.0	2.2	2.0	1000	37.5	1	37.123693416107265	34.6406970928986	103.60241635450537
0.1	2.1	360.0	4.93	false	0.5	1.25	100	6.8	1.2	1.1	2000	0.25	1.0	2.2	2.0	1000	37.5	2	32.899503618495	6.345515455827058	42.23656712202234	28.180049903149225	49.31553291197747
0.1	2.1	360.0	4.93	false	0.5	1.25	100	6.8	1.2	1.1	2000	0.25	1.0	2.2	2.0	1000	37.5	1	42.6660928437585	27.230977577970975	105.17878009861936
0.1	2.1	360.0	4.93	false	0.5	1.25	100	6.8	1.2	1.1	2000	0.25	1.0	2.2	2.0	1000	37.5	1	41.99404686393417	11.82003841912167	120.8046951948897
0.1	2.1	360.0	4.93	false	0.5	1.25	100	6.8	1.2	1.1	2000	0.25	1.0	2.2	2.0	1000	37.5	1	32.534681358450115	22.642851725650985	87.22596921459476
0.1	2.1	360.0	4.93	false	0.5	1.25	100	6.8	1.2	1.1	2000	0.25	1.0	2.2	2.0	1000	37.5	1	27.93111476881399	20.018533191167975	78.02190399795042
0.1	2.1	360.0	4.93	false	0.5	1.25	100	6.8	1.2	1.1	2000	0.25	1.0	2.2	2.0	1000	37.5	2	43.16350112494363	6.431087200123045	47.52665820337111	37.78149626718362	70.7737673553671
0.1	2.1	360.0	4.93	false	0.5	1.25	100	6.8	1.2	1.1	2000	0.25	1.0	2.2	2.0	1000	37.5	1	35.618979990897685	25.94703121905285	99.94857443550384
0.1	2.1	360.0	4.93	false	0.5	1.25	100	6.8	1.2	1.1	2000	0.25	1.0	2.2	2.0	1000	37.5	2	40.90774015535058	7.025284136624376	58.12118917801511	34.55270459243214	66.6935730239503
0.1	2.1	360.0	4.93	false	0.5	1.25	100	6.8	1.2	1.1	2000	0.25	1.0	2.2	2.0	1000	37.5	2	42.79399393197582	18.454448822378165	61.13817204587513	29.03374361920703	68.5739339098717
0.1	2.1	360.0	4.93	false	0.5	1.25	100	6.8	1.2	1.1	2000	0.25	1.0	2.2	2.0	1000	37.5	1	38.01550174515609	21.686538177325193	102.16250978530644
0.1	2.1	360.0	4.93	false	0.5	1.25	100	6.8	1.2	1.1	2000	0.25	1.0	2.2	2.0	1000	37.5	1	41.03731901490376	19.616249919332798	117.30037232043482
0.1	2.1	360.0	4.93	false	0.5	1.25	100	6.8	1.2	1.1	2000	0.25	1.0	2.2	2.0	1000	37.5	1	38.15021082564988	26.90965509277226	81.25729777939027
0.1	2.1	360.0	4.93	false	0.5	1.25	100	6.8	1.2	1.1	2000	0.25	1.0	2.2	2.0	1000	37.5	1	33.384264229600404	23.052183219544972	85.98985599282442
0.1	2.1	360.0	4.93	false	0.5	1.25	100	6.8	1.2	1.1	2000	0.25	1.0	2.2	2.0	1000	37.5	2	43.64459051474187	17.193167965284395	76.83222057492793	42.49177034095844	64.49590027449794
0.1	2.1	360.0	4.93	false	0.5	1.25	100	6.8	1.2	1.1	2000	0.25	1.0	2.2	2.0	1000	37.5	1	41.74996828168105	9.312829617036947	105.16219953519456
0.1	2.1	360.0	4.93	false	0.5	1.25	100	6.8	1.2	1.1	2000	0.25	1.0	2.2	2.0	1000	37.5	2	33.77305807984124	6.768452090244164	31.296746527290985	32.54007571175123	77.81516864583963
0.1	2.1	360.0	4.93	false	0.5	1.25	100	6.8	1.2	1.1	2000	0.25	1.0	2.2	2.0	1000	37.5	2	36.328664512946645	0.8066435827168781	45.79819514685523	22.40223907350854	60.821717537305084
0.1	2.1	360.0	4.93	false	0.5	1.25	100	6.8	1.2	1.1	2000	0.25	1.0	2.2	2.0	1000	37.5	1	43.561444137092884	41.53435351898701	105.00011198013988
0.1	2.1	360.0	4.93	false	0.5	1.25	100	6.8	1.2	1.1	2000	0.25	1.0	2.2	2.0	1000	37.5	2	31.509916278853908	3.54183728558565	59.95460095183354	20.143842299013947	28.85866787739932
0.1	2.1	360.0	4.93	false	0.5	1.25	100	6.8	1.2	1.1	2000	0.25	1.0	2.2	2.0	1000	37.5	1	47.3834911659653	36.147605310986485	128.36865484434264
0.1	2.1	360.0	4.93	false	0.5	1.25	100	6.8	1.2	1.1	2000	0.25	1.0	2.2	2.0	1000	37.5	2	33.468951788722734	4.390703191630109	33.864767223298536	33.26763411406219	70.72419178171288
0.1	2.1	360.0	4.93	false	0.5	1.25	100	6.8	1.2	1.1	2000	0.25	1.0	2.2	2.0	1000	37.5	1	40.3955449170363	27.628270415850366	91.91307618892566
0.1	2.1	360.0	4.93	false	0.5	1.25	100	6.8	1.2	1.1	2000	0.25	1.0	2.2	2.0	1000	37.5	1	34.75733454779531	21.77650251970866	80.73583565186165
0.1	2.1	360.0	4.93	false	0.5	1.25	100	6.8	1.2	1.1	2000	0.25	1.0	2.2	2.0	1000	37.5	2	31.02604666768949	9.124697833374517	26.120200775571643	21.660907482317537	61.8685655411457
0.1	2.1	360.0	4.93	false	0.5	1.25	100	6.8	1.2	1.1	2000	0.25	1.0	2.2	2.0	1000	37.5	1	34.267665207862365	18.976741005290094	100.77894598918988
0.1	2.1	360.0	4.93	false	0.5	1.25	100	6.8	1.2	1.1	2000	0.25	1.0	2.2	2.0	1000	37.5	2	39.88888591803394	6.359560619518925	36.60431285161894	28.7394155836362	74.99559330695173
0.1	2.1	360.0	4.93	false	0.5	1.25	100	6.8	1.2	1.1	2000	0.25	1.0	2.2	2.0	1000	37.5	1	40.725647666429225	23.116857645005783	104.84584877120335
0.1	2.1	360.0	4.93	false	0.5	1.25	100	6.8	1.2	1.1	2000	0.25	1.0	2.2	2.0	1000	37.5	1	35.56038705721823	24.785293700168435	103.61089253157161
0.1	2.1	360.0	4.93	false	0.5	1.25	100	6.8	1.2	1.1	2000	0.25	1.0	2.2	2.0	1000	37.5	1	35.49014811557388	11.061931098219427	102.59528873183592
0.1	2.1	360.0	4.93	false	0.5	1.25	100	6.8	1.2	1.1	2000	0.25	1.0	2.2	2.0	1000	37.5	1	35.41021961149642	14.668466579623432	102.17671789546903
0.1	2.1	360.0	4.93	false	0.5	1.25	100	6.8	1.2	1.1	2000	0.25	1.0	2.2	2.0	1000	37.5	1	34.51881760984133	10.427671668481835	98.41873050430908
0.1	2.1	360.0	4.93	false	0.5	1.25	100	6.8	1.2	1.1	2000	0.25	1.0	2.2	2.0	1000	37.5	1	37.61450836745456	23.198786687614437	108.73026798625011
0.1	2.1	360.0	4.93	false	0.5	1.25	100	6.8	1.2	1.1	2000	0.25	1.0	2.2	2.0	1000	37.5	1	42.14770882716392	20.81942827594089	122.11292913450382
0.1	2.1	360.0	4.93	false	0.5	1.25	100	6.8	1.2	1.1	2000	0.25	1.0	2.2	2.0	1000	37.5	1	34.23644661723916	14.565836247364714	98.06008455506284
0.1	2.1	360.0	4.93	false	0.5	1.25	100	6.8	1.2	1.1	2000	0.25	1.0	2.2	2.0	1000	37.5	1	33.553605704749494	10.821765463201315	88.81785844630234
0.1	2.1	360.0	4.93	false	0.5	1.25	100	6.8	1.2	1.1	2000	0.25	1.0	2.2	2.0	1000	37.5	1	40.34985434357624	17.184088750613128	130.27464682039928
0.1	2.1	360.0	4.93	false	0.5	1.25	100	6.8	1.2	1.1	2000	0.25	1.0	2.2	2.0	1000	37.5	1	40.04756188416923	16.35903530202687	105.85947924164626
0.1	2.1	360.0	4.93	false	0.5	1.25	100	6.8	1.2	1.1	2000	0.25	1.0	2.2	2.0	1000	37.5	1	39.075054897246446	10.680448443131564	115.83584049144781
0.1	2.1	360.0	4.93	false	0.5	1.25	100	6.8	1.2	1.1	2000	0.25	1.0	2.2	2.0	1000	37.5	2	36.435093690378025	12.728182613517834	41.53518604811464	35.52456901373527	71.95884852622444
0.1	2.1	360.0	4.93	false	0.5	1.25	100	6.8	1.2	1.1	2000	0.25	1.0	2.2	2.0	1000	37.5	1	45.752246017118	25.97103058554837	107.45060327625244
0.1	2.1	360.0	4.93	false	0.5	1.25	100	6.8	1.2	1.1	2000	0.25	1.0	2.2	2.0	1000	37.5	1	34.20508360060586	7.046838968322917	75.456079873776
0.1	2.1	360.0	4.93	false	0.5	1.25	100	6.8	1.2	1.1	2000	0.25	1.0	2.2	2.0	1000	37.5	1	34.07839354392812	16.100483249306063	88.64650181370286
0.1	2.1	360.0	4.93	false	0.5	1.25	100	6.8	1.2	1.1	2000	0.25	1.0	2.2	2.0	1000	37.5	1	35.399772793072394	10.112317107289288	105.53245846379552
0.1	2.1	360.0	4.93	false	0.5	1.25	100	6.8	1.2	1.1	2000	0.25	1.0	2.2	2.0	1000	37.5	2	37.64075529982879	7.165428234202489	32.45733833049646	28.37688469958689	71.87933411121118
0.1	2.1	360.0	4.93	false	0.5	1.25	100	6.8	1.2	1.1	2000	0.25	1.0	2.2	2.0	1000	37.5	1	33.10044061537123	14.162906779894351	85.70504508074357
0.1	2.1	360.0	4.93	false	0.5	1.25	100	6.8	1.2	1.1	2000	0.25	1.0	2.2	2.0	1000	37.5	2	42.92088941669683	15.322132538947303	60.67696008777037	35.4992409036261	62.30608221681908
0.1	2.1	360.0	4.93	false	0.5	1.25	100	6.8	1.2	1.1	2000	0.25	1.0	2.2	2.0	1000	37.5	1	45.19033391016407	19.225162100002706	129.60297166056478
0.1	2.1	360.0	4.93	false	0.5	1.25	100	6.8	1.2	1.1	2000	0.25	1.0	2.2	2.0	1000	37.5	2	34.92480407123984	13.023194821163507	71.59133376960631	30.034854406946447	33.78232978474782
0.1	2.1	360.0	4.93	false	0.5	1.25	100	6.8	1.2	1.1	2000	0.25	1.0	2.2	2.0	1000	37.5	1	41.05501556678645	27.908223781264887	100.76004409097554
0.1	2.1	360.0	4.93	false	0.5	1.25	100	6.8	1.2	1.1	2000	0.25	1.0	2.2	2.0	1000	37.5	1	42.66156188851432	35.529687907730676	94.31973628414026
0.1	2.1	360.0	4.93	false	0.5	1.25	100	6.8	1.2	1.1	2000	0.25	1.0	2.2	2.0	1000	37.5	2	35.56141740521011	18.67049897395256	67.4534287492553	31.246996946516155	33.57919192424865
0.1	2.1	360.0	4.93	false	0.5	1.25	100	6.8	1.2	1.1	2000	0.25	1.0	2.2	2.0	1000	37.5	2	44.55963273047157	7.372011418237183	73.10204625947466	37.18504836351024	38.40625726624981
0.1	2.1	360.0	4.93	false	0.5	1.25	100	6.8	1.2	1.1	2000	0.25	1.0	2.2	2.0	1000	37.5	2	33.452366078895	1.9290018834328433	61.97228758815304	25.821912991000506	50.629575318190525
0.1	2.1	360.0	4.93	false	0.5	1.25	100	6.8	1.2	1.1	2000	0.25	1.0	2.2	2.0	1000	37.5	1	28.140117078941238	18.47285242932409	73.94023971620592
0.1	2.1	360.0	4.93	false	0.5	1.25	100	6.8	1.2	1.1	2000	0.25	1.0	2.2	2.0	1000	37.5	2	41.28500076201388	13.314546013683533	91.43828596949972	41.107730971138366	42.23011505763573
0.1	2.1	360.0	4.93	false	0.5	1.25	100	6.8	1.2	1.1	2000	0.25	1.0	2.2	2.0	1000	37.5	1	37.4891762333384	17.25678673682745	91.15630545413916
0.1	2.1	360.0	4.93	false	0.5	1.25	100	6.8	1.2	1.1	2000	0.25	1.0	2.2	2.0	1000	37.5	2	34.83582861908498	0.046269330385196546	52.807669449531694	24.76708854184356	54.70624535563385
0.1	2.1	360.0	4.93	false	0.5	1.25	100	6.8	1.2	1.1	2000	0.25	1.0	2.2	2.0	1000	37.5	2	41.09617415466031	13.54495534499779	73.91076293284104	28.28764353592675	33.14459637056604
0.1	2.1	360.0	4.93	false	0.5	1.25	100	6.8	1.2	1.1	2000	0.25	1.0	2.2	2.0	1000	37.5	2	41.93623418145593	3.996666759051307	85.11706445985885	32.2693742680166	35.509091117796906
0.1	2.1	360.0	4.93	false	0.5	1.25	100	6.8	1.2	1.1	2000	0.25	1.0	2.2	2.0	1000	37.5	1	40.78319341896773	24.576247584738358	125.54713552761328
0.1	2.1	360.0	4.93	false	0.5	1.25	100	6.8	1.2	1.1	2000	0.25	1.0	2.2	2.0	1000	37.5	2	41.35763590918542	3.899387329104791	62.62444372032935	28.73518054832591	48.117980561759204
0.1	2.1	360.0	4.93	false	0.5	1.25	100	6.8	1.2	1.1	2000	0.25	1.0	2.2	2.0	1000	37.5	1	30.060330016301194	15.500999215279997	92.47690643519856
0.1	2.1	360.0	4.93	false	0.5	1.25	100	6.8	1.2	1.1	2000	0.25	1.0	2.2	2.0	1000	37.5	1	25.632732052510693	24.009977830528992	84.10455172779673
0.1	2.1	360.0	4.93	false	0.5	1.25	100	6.8	1.2	1.1	2000	0.25	1.0	2.2	2.0	1000	37.5	2	29.109926714568438	6.457258759968823	23.947210531075648	20.35546993923282	47.52087226909787
0.1	2.1	360.0	4.93	false	0.5	1.25	100	6.8	1.2	1.1	2000	0.25	1.0	2.2	2.0	1000	37.5	1	45.00334648869426	27.143719396980757	132.63040514572324
0.1	2.1	360.0	4.93	false	0.5	1.25	100	6.8	1.2	1.1	2000	0.25	1.0	2.2	2.0	1000	37.5	1	32.22108174018451	18.66755990470501	83.05207148673391
0.1	2.1	360.0	4.93	false	0.5	1.25	100	6.8	1.2	1.1	2000	0.25	1.0	2.2	2.0	1000	37.5	2	37.12859916674746	7.352138831127065	41.86047231495048	22.985573204847473	57.3109264722302
0.1	2.1	360.0	4.93	false	0.5	1.25	100	6.8	1.2	1.1	2000	0.25	1.0	2.2	2.0	1000	37.5	1	40.45342032167637	33.731604428477496	93.68437005298274
0.1	2.1	360.0	4.93	false	0.5	1.25	100	6.8	1.2	1.1	2000	0.25	1.0	2.2	2.0	1000	37.5	1	33.491741663765346	26.156437648207227	92.48966251964735
0.1	2.1	360.0	4.93	false	0.5	1.25	100	6.8	1.2	1.1	2000	0.25	1.0	2.2	2.0	1000	37.5	1	31.48569886321673	15.626604383887308	88.76478553284161
0.1	2.1	360.0	4.93	false	0.5	1.25	100	6.8	1.2	1.1	2000	0.25	1.0	2.2	2.0	1000	37.5	1	35.261506537404436	20.149316200873777	93.56941371734781
0.1	2.1	360.0	4.93	false	0.5	1.25	100	6.8	1.2	1.1	2000	0.25	1.0	2.2	2.0	1000	37.5	2	29.83604743188976	2.9340395929961027	45.96608488341538	27.36880046902314	38.39201241187369
0.1	2.1	360.0	5.06	false	0.5	1.25	100	6.8	1.2	1.1	2000	0.25	1.0	2.2	2.0	1000	40.4	2	41.90427720174944	13.103759484073256	91.30255218443122	41.90028200180822	38.857713456820434
0.1	2.1	360.0	5.06	false	0.5	1.25	100	6.8	1.2	1.1	2000	0.25	1.0	2.2	2.0	1000	40.4	1	44.14248053902535	23.8436280931487	126.15476912391183
0.1	2.1	360.0	5.06	false	0.5	1.25	100	6.8	1.2	1.1	2000	0.25	1.0	2.2	2.0	1000	40.4	2	46.42927221354861	13.348836216952856	79.37764041392458	45.25173270761422	61.066965138972506
0.1	2.1	360.0	5.06	false	0.5	1.25	100	6.8	1.2	1.1	2000	0.25	1.0	2.2	2.0	1000	40.4	1	31.488748696303144	25.331990346089896	96.99764756828075
0.1	2.1	360.0	5.06	false	0.5	1.25	100	6.8	1.2	1.1	2000	0.25	1.0	2.2	2.0	1000	40.4	2	47.80939407865028	14.405465432566466	43.2090512054599	38.38907879820862	92.90144118036363
0.1	2.1	360.0	5.06	false	0.5	1.25	100	6.8	1.2	1.1	2000	0.25	1.0	2.2	2.0	1000	40.4	1	33.75114143722536	14.47780540875532	80.5479854110636
0.1	2.1	360.0	5.06	false	0.5	1.25	100	6.8	1.2	1.1	2000	0.25	1.0	2.2	2.0	1000	40.4	2	47.459144162790594	12.246990264990472	47.42022155227924	31.084669917431043	78.01551449619126
0.1	2.1	360.0	5.06	false	0.5	1.25	100	6.8	1.2	1.1	2000	0.25	1.0	2.2	2.0	1000	40.4	2	40.36142544081453	9.664449991704904	51.99650255912246	34.48049757444228	53.54123521148605
0.1	2.1	360.0	5.06	false	0.5	1.25	100	6.8	1.2	1.1	2000	0.25	1.0	2.2	2.0	1000	40.4	1	35.171814057822395	9.082116107838127	93.14130648526769
0.1	2.1	360.0	5.06	false	0.5	1.25	100	6.8	1.2	1.1	2000	0.25	1.0	2.2	2.0	1000	40.4	1	39.61326957878044	15.12485116006197	106.47821789823215
0.1	2.1	360.0	5.06	false	0.5	1.25	100	6.8	1.2	1.1	2000	0.25	1.0	2.2	2.0	1000	40.4	1	43.85725617780808	24.695564938234494	125.35263275356269
0.1	2.1	360.0	5.06	false	0.5	1.25	100	6.8	1.2	1.1	2000	0.25	1.0	2.2	2.0	1000	40.4	2	39.295416485252396	6.963770750620936	42.75487563282059	37.973552869317366	77.71365784777967
0.1	2.1	360.0	5.06	false	0.5	1.25	100	6.8	1.2	1.1	2000	0.25	1.0	2.2	2.0	1000	40.4	1	40.77931747103132	27.31353083519046	119.94769454756369
0.1	2.1	360.0	5.06	false	0.5	1.25	100	6.8	1.2	1.1	2000	0.25	1.0	2.2	2.0	1000	40.4	1	47.26068855181812	25.78187871025023	140.5510464245006
0.1	2.1	360.0	5.06	false	0.5	1.25	100	6.8	1.2	1.1	2000	0.25	1.0	2.2	2.0	1000	40.4	1	36.433186120150694	17.79901868532022	115.98841806406521
0.1	2.1	360.0	5.06	false	0.5	1.25	100	6.8	1.2	1.1	2000	0.25	1.0	2.2	2.0	1000	40.4	1	33.874755227116374	18.292359820078204	95.83017253813685
0.1	2.1	360.0	5.06	false	0.5	1.25	100	6.8	1.2	1.1	2000	0.25	1.0	2.2	2.0	1000	40.4	1	39.780974574984185	26.83124769105607	96.68356304485674
0.1	2.1	360.0	5.06	false	0.5	1.25	100	6.8	1.2	1.1	2000	0.25	1.0	2.2	2.0	1000	40.4	2	49.09322304136524	8.836534818453226	67.60779589566694	32.213359592254065	71.95591573624183
0.1	2.1	360.0	5.06	false	0.5	1.25	100	6.8	1.2	1.1	2000	0.25	1.0	2.2	2.0	1000	40.4	2	54.83237514332771	8.187369075555594	73.76652637064244	43.05385017459691	87.9250751311167
0.1	2.1	360.0	5.06	false	0.5	1.25	100	6.8	1.2	1.1	2000	0.25	1.0	2.2	2.0	1000	40.4	1	43.223485887187486	20.72444849989638	102.05120604352513
0.1	2.1	360.0	5.06	false	0.5	1.25	100	6.8	1.2	1.1	2000	0.25	1.0	2.2	2.0	1000	40.4	2	41.19190616738279	12.71801584443629	55.635011956639815	34.03539820460234	47.96770177722793
0.1	2.1	360.0	5.06	false	0.5	1.25	100	6.8	1.2	1.1	2000	0.25	1.0	2.2	2.0	1000	40.4	2	36.88469370557186	1.2973698772057745	44.71528805765332	24.284780726377647	70.24117241413127
0.1	2.1	360.0	5.06	false	0.5	1.25	100	6.8	1.2	1.1	2000	0.25	1.0	2.2	2.0	1000	40.4	1	41.86527884597354	24.825642510582053	101.11767503732818
0.1	2.1	360.0	5.06	false	0.5	1.25	100	6.8	1.2	1.1	2000	0.25	1.0	2.2	2.0	1000	40.4	2	48.81110158137304	23.36898295008718	80.99521946420165	48.630267446757955	75.3556182828185
0.1	2.1	360.0	5.06	false	0.5	1.25	100	6.8	1.2	1.1	2000	0.25	1.0	2.2	2.0	1000	40.4	1	49.53502974362641	23.69190150963787	102.74526240974231
0.1	2.1	360.0	5.06	false	0.5	1.25	100	6.8	1.2	1.1	2000	0.25	1.0	2.2	2.0	1000	40.4	1	29.04538561678921	5.9391962941518335	62.14374592140099
0.1	2.1	360.0	5.06	false	0.5	1.25	100	6.8	1.2	1.1	2000	0.25	1.0	2.2	2.0	1000	40.4	2	44.30918434245572	15.181765389837945	82.55720539998954	43.0606937947397	50.60212621204439
0.1	2.1	360.0	5.06	false	0.5	1.25	100	6.8	1.2	1.1	2000	0.25	1.0	2.2	2.0	1000	40.4	1	38.90898119240959	12.331862440608223	115.2643698087356
0.1	2.1	360.0	5.06	false	0.5	1.25	100	6.8	1.2	1.1	2000	0.25	1.0	2.2	2.0	1000	40.4	2	45.72294516437538	1.334885196722712	67.64704012677952	39.67627076114822	75.38098434699035
0.1	2.1	360.0	5.06	false	0.5	1.25	100	6.8	1.2	1.1	2000	0.25	1.0	2.2	2.0	1000	40.4	1	40.72040500666055	26.717758624502533	105.14945643361693
0.1	2.1	360.0	5.06	false	0.5	1.25	100	6.8	1.2	1.1	2000	0.25	1.0	2.2	2.0	1000	40.4	1	40.46790372164006	22.002913843279526	115.00456463104092
0.1	2.1	360.0	5.06	false	0.5	1.25	100	6.8	1.2	1.1	2000	0.25	1.0	2.2	2.0	1000	40.4	3	49.40576960294374	7.867462038054822	47.32247041820528	25.84526417496872	28.13042371383555	39.116405961340575	50.199787279116485
0.1	2.1	360.0	5.06	false	0.5	1.25	100	6.8	1.2	1.1	2000	0.25	1.0	2.2	2.0	1000	40.4	2	33.0819553886972	9.687600893258544	65.82213099519757	28.99895770009665	32.285469333066345
0.1	2.1	360.0	5.06	false	0.5	1.25	100	6.8	1.2	1.1	2000	0.25	1.0	2.2	2.0	1000	40.4	1	35.57310894841433	19.346442312234117	101.6584855641011
0.1	2.1	360.0	5.06	false	0.5	1.25	100	6.8	1.2	1.1	2000	0.25	1.0	2.2	2.0	1000	40.4	2	44.77762391075844	11.612427920864917	41.48647749032974	44.19027582551041	100.27343108581586
0.1	2.1	360.0	5.06	false	0.5	1.25	100	6.8	1.2	1.1	2000	0.25	1.0	2.2	2.0	1000	40.4	2	37.65322276933753	1.2730050842050022	43.117670968706705	29.316092553727188	72.35249913590762
0.1	2.1	360.0	5.06	false	0.5	1.25	100	6.8	1.2	1.1	2000	0.25	1.0	2.2	2.0	1000	40.4	2	49.00405241240362	2.274546018153714	65.0538696102001	41.87734052731637	70.00256744760154
0.1	2.1	360.0	5.06	false	0.5	1.25	100	6.8	1.2	1.1	2000	0.25	1.0	2.2	2.0	1000	40.4	1	35.43293668549821	15.813008720613034	92.24556021955081
0.1	2.1	360.0	5.06	false	0.5	1.25	100	6.8	1.2	1.1	2000	0.25	1.0	2.2	2.0	1000	40.4	1	36.20679033898076	18.13199807539254	89.7477467623389
0.1	2.1	360.0	5.06	false	0.5	1.25	100	6.8	1.2	1.1	2000	0.25	1.0	2.2	2.0	1000	40.4	1	38.65970442829079	26.469475065221026	119.57483577433864
0.1	2.1	360.0	5.06	false	0.5	1.25	100	6.8	1.2	1.1	2000	0.25	1.0	2.2	2.0	1000	40.4	2	46.53334074178083	5.744156455265608	52.7176769180587	43.74090762801672	81.91719847157862
0.1	2.1	360.0	5.06	false	0.5	1.25	100	6.8	1.2	1.1	2000	0.25	1.0	2.2	2.0	1000	40.4	2	37.586504006699286	11.421396354627502	75.61317497562843	35.967120456204874	48.91349378820394
0.1	2.1	360.0	5.06	false	0.5	1.25	100	6.8	1.2	1.1	2000	0.25	1.0	2.2	2.0	1000	40.4	2	41.54081080488732	16.638631536684347	60.94624308456601	38.4201008260363	47.14975816535556
0.1	2.1	360.0	5.06	false	0.5	1.25	100	6.8	1.2	1.1	2000	0.25	1.0	2.2	2.0	1000	40.4	2	32.27718092740029	4.482908871219794	39.71596779162485	28.34014991526036	52.218244565935755
0.1	2.1	360.0	5.06	false	0.5	1.25	100	6.8	1.2	1.1	2000	0.25	1.0	2.2	2.0	1000	40.4	2	38.275271711909035	7.91817718785033	65.05595037730671	37.79765404231104	54.4949655352218
0.1	2.1	360.0	5.06	false	0.5	1.25	100	6.8	1.2	1.1	2000	0.25	1.0	2.2	2.0	1000	40.4	2	43.64589481606901	22.86674642526719	63.88697603691152	38.75327020836711	54.88220571930229
0.1	2.1	360.0	5.06	false	0.5	1.25	100	6.8	1.2	1.1	2000	0.25	1.0	2.2	2.0	1000	40.4	1	33.50501608042335	9.861544923164212	96.20733168311386
0.1	2.1	360.0	5.06	false	0.5	1.25	100	6.8	1.2	1.1	2000	0.25	1.0	2.2	2.0	1000	40.4	1	33.17950802194153	9.109287358416607	92.60076215463175
0.1	2.1	360.0	5.06	false	0.5	1.25	100	6.8	1.2	1.1	2000	0.25	1.0	2.2	2.0	1000	40.4	1	37.45867334967722	17.694126469095085	107.24508567421915
0.1	2.1	360.0	5.06	false	0.5	1.25	100	6.8	1.2	1.1	2000	0.25	1.0	2.2	2.0	1000	40.4	2	45.65891291194798	10.178831480504615	42.551166819887875	30.05104496791511	84.48098302280953
0.1	2.1	360.0	5.06	false	0.5	1.25	100	6.8	1.2	1.1	2000	0.25	1.0	2.2	2.0	1000	40.4	1	33.31930700118387	4.713502374001838	101.59843162088058
0.1	2.1	360.0	5.06	false	0.5	1.25	100	6.8	1.2	1.1	2000	0.25	1.0	2.2	2.0	1000	40.4	2	47.42284336405241	12.832169254402533	67.13177733084859	34.68411432721899	75.6374326355253
0.1	2.1	360.0	5.06	false	0.5	1.25	100	6.8	1.2	1.1	2000	0.25	1.0	2.2	2.0	1000	40.4	2	47.923240153819194	11.322671995331403	94.99704388058751	39.779762108454584	39.614523525738804
0.1	2.1	360.0	5.06	false	0.5	1.25	100	6.8	1.2	1.1	2000	0.25	1.0	2.2	2.0	1000	40.4	1	34.64288813478012	16.01861827844378	103.30747553506613
0.1	2.1	360.0	5.06	false	0.5	1.25	100	6.8	1.2	1.1	2000	0.25	1.0	2.2	2.0	1000	40.4	2	42.06957741418462	4.560101685896442	63.54621387639652	40.312500422110695	78.71956385986918
0.1	2.1	360.0	5.06	false	0.5	1.25	100	6.8	1.2	1.1	2000	0.25	1.0	2.2	2.0	1000	40.4	1	36.85004285798298	13.135860953280831	105.94325503518624
0.1	2.1	360.0	5.06	false	0.5	1.25	100	6.8	1.2	1.1	2000	0.25	1.0	2.2	2.0	1000	40.4	1	34.321181730700154	21.26501738866715	121.3999910209273
0.1	2.1	360.0	5.06	false	0.5	1.25	100	6.8	1.2	1.1	2000	0.25	1.0	2.2	2.0	1000	40.4	1	45.43392126094318	15.880783751849393	127.96219711111192
0.1	2.1	360.0	5.06	false	0.5	1.25	100	6.8	1.2	1.1	2000	0.25	1.0	2.2	2.0	1000	40.4	1	43.21959272924858	9.958317227352504	92.94744722416756
0.1	2.1	360.0	5.06	false	0.5	1.25	100	6.8	1.2	1.1	2000	0.25	1.0	2.2	2.0	1000	40.4	1	39.775230090897416	8.95473037466321	89.18747610908142
0.1	2.1	360.0	5.06	false	0.5	1.25	100	6.8	1.2	1.1	2000	0.25	1.0	2.2	2.0	1000	40.4	2	47.19244884771134	16.69039133579192	101.44379781384582	45.053594065523825	40.650401196772584
0.1	2.1	360.0	5.06	false	0.5	1.25	100	6.8	1.2	1.1	2000	0.25	1.0	2.2	2.0	1000	40.4	2	45.68454474637741	12.859082401010536	72.25441698518688	37.88347558248039	44.74742359077567
0.1	2.1	360.0	5.06	false	0.5	1.25	100	6.8	1.2	1.1	2000	0.25	1.0	2.2	2.0	1000	40.4	1	39.6215284117187	23.711094686374	84.8703309926374
0.1	2.1	360.0	5.06	false	0.5	1.25	100	6.8	1.2	1.1	2000	0.25	1.0	2.2	2.0	1000	40.4	2	28.253317638707045	9.058183381555875	46.5986063403148	27.5834892183018	35.13649776839289
0.1	2.1	360.0	5.06	false	0.5	1.25	100	6.8	1.2	1.1	2000	0.25	1.0	2.2	2.0	1000	40.4	2	41.93032527904908	9.863342874834029	54.25779190105774	30.66172342136416	62.23150870581042
0.1	2.1	360.0	5.06	false	0.5	1.25	100	6.8	1.2	1.1	2000	0.25	1.0	2.2	2.0	1000	40.4	1	42.684268625365114	26.796480870748674	121.71475634445395
0.1	2.1	360.0	5.06	false	0.5	1.25	100	6.8	1.2	1.1	2000	0.25	1.0	2.2	2.0	1000	40.4	2	45.416844767612034	12.73555203962506	60.59829687594163	45.39265733860094	85.7925371702119
0.1	2.1	360.0	5.06	false	0.5	1.25	100	6.8	1.2	1.1	2000	0.25	1.0	2.2	2.0	1000	40.4	2	46.354623626899745	12.647240832859685	66.29272244752339	40.90633977707621	74.10605440910025
0.1	2.1	360.0	5.06	false	0.5	1.25	100	6.8	1.2	1.1	2000	0.25	1.0	2.2	2.0	1000	40.4	1	39.59538796418332	17.601226489244624	103.40422040173391
0.1	2.1	360.0	5.06	false	0.5	1.25	100	6.8	1.2	1.1	2000	0.25	1.0	2.2	2.0	1000	40.4	2	40.08714198367487	4.374793796105564	57.668092144371535	33.64816036866283	49.98583421017636
0.1	2.1	360.0	5.06	false	0.5	1.25	100	6.8	1.2	1.1	2000	0.25	1.0	2.2	2.0	1000	40.4	2	38.98781051974942	10.324571902900221	60.08671661028798	26.623712491161164	64.21585475300805
0.1	2.1	360.0	5.06	false	0.5	1.25	100	6.8	1.2	1.1	2000	0.25	1.0	2.2	2.0	1000	40.4	1	41.02176763366168	20.387947289987483	107.93095754964266
0.1	2.1	360.0	5.06	false	0.5	1.25	100	6.8	1.2	1.1	2000	0.25	1.0	2.2	2.0	1000	40.4	1	36.639241213460274	17.900147079895305	114.98627624940723
0.1	2.1	360.0	5.06	false	0.5	1.25	100	6.8	1.2	1.1	2000	0.25	1.0	2.2	2.0	1000	40.4	2	41.72209889278043	1.3912230768846983	42.72206470000213	27.757157425442138	90.9720791441003
0.1	2.1	360.0	5.06	false	0.5	1.25	100	6.8	1.2	1.1	2000	0.25	1.0	2.2	2.0	1000	40.4	2	43.070485532559616	1.453863331578301	64.11233148288349	34.98550101390015	70.95731085740688
0.1	2.1	360.0	5.06	false	0.5	1.25	100	6.8	1.2	1.1	2000	0.25	1.0	2.2	2.0	1000	40.4	1	43.303307821367426	24.532892545908705	117.35762483553047
0.1	2.1	360.0	5.06	false	0.5	1.25	100	6.8	1.2	1.1	2000	0.25	1.0	2.2	2.0	1000	40.4	1	41.32514478923047	10.400766943578489	87.83001256853635
0.1	2.1	360.0	5.06	false	0.5	1.25	100	6.8	1.2	1.1	2000	0.25	1.0	2.2	2.0	1000	40.4	2	42.058708601470045	11.514257630287075	48.15782960228025	22.870883344219447	69.3599858634458
0.1	2.1	360.0	5.06	false	0.5	1.25	100	6.8	1.2	1.1	2000	0.25	1.0	2.2	2.0	1000	40.4	1	41.70672084230145	28.68705817646493	118.16378171317878
0.1	2.1	360.0	5.06	false	0.5	1.25	100	6.8	1.2	1.1	2000	0.25	1.0	2.2	2.0	1000	40.4	1	37.754332375333256	13.112115730509563	90.22201055148332
0.1	2.1	360.0	5.06	false	0.5	1.25	100	6.8	1.2	1.1	2000	0.25	1.0	2.2	2.0	1000	40.4	2	53.03642073729452	10.510310315467981	58.34669549234842	33.3485126880253	77.88182558008397
0.1	2.1	360.0	5.06	false	0.5	1.25	100	6.8	1.2	1.1	2000	0.25	1.0	2.2	2.0	1000	40.4	1	32.489432949222696	15.135724250268284	80.97934297295356
0.1	2.1	360.0	5.06	false	0.5	1.25	100	6.8	1.2	1.1	2000	0.25	1.0	2.2	2.0	1000	40.4	2	48.12024652554707	18.287163273313567	61.69684029374406	36.65267533010493	54.14604088998836
0.1	2.1	360.0	5.06	false	0.5	1.25	100	6.8	1.2	1.1	2000	0.25	1.0	2.2	2.0	1000	40.4	1	34.150418577988646	18.496150567624213	94.21931104963025
0.1	2.1	360.0	5.06	false	0.5	1.25	100	6.8	1.2	1.1	2000	0.25	1.0	2.2	2.0	1000	40.4	2	37.985297374391735	9.483839689586684	65.31410645870933	28.81526703622554	34.02276478159057
0.1	2.1	360.0	5.06	false	0.5	1.25	100	6.8	1.2	1.1	2000	0.25	1.0	2.2	2.0	1000	40.4	1	36.60150621879419	27.22628402294299	101.87597420962405
0.1	2.1	360.0	5.06	false	0.5	1.25	100	6.8	1.2	1.1	2000	0.25	1.0	2.2	2.0	1000	40.4	1	35.634709603781126	16.487859857348628	92.98249888577072
0.1	2.1	360.0	5.06	false	0.5	1.25	100	6.8	1.2	1.1	2000	0.25	1.0	2.2	2.0	1000	40.4	1	43.1744374936346	35.893743332238756	132.90208309530092
0.1	2.1	360.0	5.06	false	0.5	1.25	100	6.8	1.2	1.1	2000	0.25	1.0	2.2	2.0	1000	40.4	1	41.266594047906665	19.21115319549913	95.81854378331161
0.1	2.1	360.0	5.06	false	0.5	1.25	100	6.8	1.2	1.1	2000	0.25	1.0	2.2	2.0	1000	40.4	1	34.53549009542684	33.736276568085884	106.08211415632759
0.1	2.1	360.0	5.06	false	0.5	1.25	100	6.8	1.2	1.1	2000	0.25	1.0	2.2	2.0	1000	40.4	2	42.21014511037507	13.591835947664075	72.5941830589516	25.93446322670487	36.85153460950181
0.1	2.1	360.0	5.06	false	0.5	1.25	100	6.8	1.2	1.1	2000	0.25	1.0	2.2	2.0	1000	40.4	2	41.02479925502961	25.55156184134777	58.37585584241297	37.92552881837183	61.19212353028183
0.1	2.1	360.0	5.06	false	0.5	1.25	100	6.8	1.2	1.1	2000	0.25	1.0	2.2	2.0	1000	40.4	2	49.39758585829876	17.41590033755999	50.69890378625787	49.15990034583242	70.1103194331586
0.1	2.1	360.0	5.06	false	0.5	1.25	100	6.8	1.2	1.1	2000	0.25	1.0	2.2	2.0	1000	40.4	2	46.127130539789945	17.61603501803354	96.07530449624404	44.78380140151567	52.10224009551422
0.1	2.1	360.0	5.06	false	0.5	1.25	100	6.8	1.2	1.1	2000	0.25	1.0	2.2	2.0	1000	40.4	1	40.426706304941774	23.5644361789395	97.7206858858601
0.1	2.1	360.0	5.06	false	0.5	1.25	100	6.8	1.2	1.1	2000	0.25	1.0	2.2	2.0	1000	40.4	2	39.01472388339581	4.919812822206736	54.36543025745232	24.62734399474894	54.7345834860651
0.1	2.1	360.0	5.06	false	0.5	1.25	100	6.8	1.2	1.1	2000	0.25	1.0	2.2	2.0	1000	40.4	2	51.312160368684545	4.494285017282707	50.32510523236223	45.60729701345681	84.53476892148174
0.1	2.1	360.0	5.06	false	0.5	1.25	100	6.8	1.2	1.1	2000	0.25	1.0	2.2	2.0	1000	40.4	1	39.14190467254175	18.33539111808304	125.69001111304463
0.1	2.1	360.0	5.06	false	0.5	1.25	100	6.8	1.2	1.1	2000	0.25	1.0	2.2	2.0	1000	40.4	2	37.04615932124512	9.775317300248718	51.91977421946026	21.266516168912776	54.85569689463182
0.1	2.1	360.0	5.06	false	0.5	1.25	100	6.8	1.2	1.1	2000	0.25	1.0	2.2	2.0	1000	40.4	2	37.0698315809235	19.530049584015266	68.76046735313444	36.05984568162604	48.1038621174117
0.1	2.1	360.0	5.06	false	0.5	1.25	100	6.8	1.2	1.1	2000	0.25	1.0	2.2	2.0	1000	40.4	2	39.50800925667215	24.889944729794898	62.850685041131705	39.42458163169808	63.96691206071097
0.1	2.1	360.0	5.06	false	0.5	1.25	100	6.8	1.2	1.1	2000	0.25	1.0	2.2	2.0	1000	40.4	1	40.0735371173553	25.890640891808555	90.73287236966439
0.1	2.1	360.0	5.06	false	0.5	1.25	100	6.8	1.2	1.1	2000	0.25	1.0	2.2	2.0	1000	40.4	2	33.28168945257094	4.626974080312863	36.096941681209564	32.643417656146774	53.373328692825744
0.1	2.1	360.0	5.06	false	0.5	1.25	100	6.8	1.2	1.1	2000	0.25	1.0	2.2	2.0	1000	40.4	1	44.38801035066352	20.255030766284758	120.94205338620309
0.1	2.1	360.0	5.06	false	0.5	1.25	100	6.8	1.2	1.1	2000	0.25	1.0	2.2	2.0	1000	40.4	1	43.699804459459905	12.391549821476692	97.63692920899014
0.1	2.1	360.0	5.06	false	0.5	1.25	100	6.8	1.2	1.1	2000	0.25	1.0	2.2	2.0	1000	40.4	1	38.66735575729771	18.736077548738493	101.57951305263767
0.1	2.1	360.0	5.06	false	0.5	1.25	100	6.8	1.2	1.1	2000	0.25	1.0	2.2	2.0	1000	40.4	1	44.620521313803856	27.57269168250297	113.44227161371776
0.1	2.1	360.0	5.06	false	0.5	1.25	100	6.8	1.2	1.1	2000	0.25	1.0	2.2	2.0	1000	40.4	1	38.822234498286086	17.376378710995574	107.89212695045477
0.1	2.1	360.0	5.06	false	0.5	1.25	100	6.8	1.2	1.1	2000	0.25	1.0	2.2	2.0	1000	40.4	2	33.27639046970488	5.065200026869807	45.60922878687405	32.504548567749694	51.27611996273065
0.1	2.1	360.0	5.06	false	0.5	1.25	100	6.8	1.2	1.1	2000	0.25	1.0	2.2	2.0	1000	40.4	1	38.955645288832	12.03887399623388	102.57508511116377
0.1	2.1	360.0	5.06	false	0.5	1.25	100	6.8	1.2	1.1	2000	0.25	1.0	2.2	2.0	1000	40.4	2	44.29398895273952	23.000326679879624	66.26757080233597	41.560492026082954	49.76891898309531
0.1	2.1	360.0	5.06	false	0.5	1.25	100	6.8	1.2	1.1	2000	0.25	1.0	2.2	2.0	1000	40.4	2	34.87459808904499	13.790738275370192	41.23152784227571	30.053253040052123	59.461424696515095
0.1	2.1	360.0	5.06	false	0.5	1.25	100	6.8	1.2	1.1	2000	0.25	1.0	2.2	2.0	1000	40.4	1	35.428645861928054	7.637103022641234	99.36946242308329
0.1	2.1	360.0	5.06	false	0.5	1.25	100	6.8	1.2	1.1	2000	0.25	1.0	2.2	2.0	1000	40.4	1	49.12841105461878	15.426003024155106	120.22259136557486
0.1	2.1	360.0	5.06	false	0.5	1.25	100	6.8	1.2	1.1	2000	0.25	1.0	2.2	2.0	1000	40.4	1	37.90535401123021	19.49000684656299	114.22107505705831
0.1	2.1	360.0	5.06	false	0.5	1.25	100	6.8	1.2	1.1	2000	0.25	1.0	2.2	2.0	1000	40.4	2	47.46036934890698	0.466839278334282	55.24928215035243	29.574123867246662	81.62094549097317
0.1	2.1	360.0	5.06	false	0.5	1.25	100	6.8	1.2	1.1	2000	0.25	1.0	2.2	2.0	1000	40.4	1	35.13818678213005	12.835424747764835	99.6080322319488
0.1	2.1	360.0	5.06	false	0.5	1.25	100	6.8	1.2	1.1	2000	0.25	1.0	2.2	2.0	1000	40.4	1	48.389073892732235	16.69556839511182	107.49602529929616
0.1	2.1	360.0	5.06	false	0.5	1.25	100	6.8	1.2	1.1	2000	0.25	1.0	2.2	2.0	1000	40.4	1	43.000155553447414	25.71059731761644	112.47029764890746
0.1	2.1	360.0	5.06	false	0.5	1.25	100	6.8	1.2	1.1	2000	0.25	1.0	2.2	2.0	1000	40.4	1	35.74753749324506	10.298701899472048	74.51524638119115
0.1	2.1	360.0	5.06	false	0.5	1.25	100	6.8	1.2	1.1	2000	0.25	1.0	2.2	2.0	1000	40.4	2	39.054109849478074	3.2662488239962744	42.763476657327274	19.793415604399314	64.58469366747234
0.1	2.1	360.0	5.06	false	0.5	1.25	100	6.8	1.2	1.1	2000	0.25	1.0	2.2	2.0	1000	40.4	1	39.75223520346273	22.911532476936898	103.51598753443054
0.1	2.1	360.0	5.06	false	0.5	1.25	100	6.8	1.2	1.1	2000	0.25	1.0	2.2	2.0	1000	40.4	2	46.42275547779056	2.4201650860623007	38.68190556495817	30.757620235788814	89.70895490250828
0.1	2.1	360.0	5.06	false	0.5	1.25	100	6.8	1.2	1.1	2000	0.25	1.0	2.2	2.0	1000	40.4	2	44.251381011013635	4.1975680523532	74.10534529653648	44.18275876639123	39.26562472268912
0.1	2.1	360.0	5.06	false	0.5	1.25	100	6.8	1.2	1.1	2000	0.25	1.0	2.2	2.0	1000	40.4	1	42.71920618509911	26.78278434854747	94.35773775994885
0.1	2.1	360.0	5.06	false	0.5	1.25	100	6.8	1.2	1.1	2000	0.25	1.0	2.2	2.0	1000	40.4	2	44.623015150817615	23.643836838450614	87.35644708029251	43.253113736143646	41.77164241244867
0.1	2.1	360.0	5.06	false	0.5	1.25	100	6.8	1.2	1.1	2000	0.25	1.0	2.2	2.0	1000	40.4	1	41.20613358708299	34.40914052775133	83.69146606738573
0.1	2.1	360.0	5.06	false	0.5	1.25	100	6.8	1.2	1.1	2000	0.25	1.0	2.2	2.0	1000	40.4	2	42.836442566654966	14.587955604438017	55.39646044803011	34.82922150657845	84.73520410914502
0.1	2.1	360.0	5.06	false	0.5	1.25	100	6.8	1.2	1.1	2000	0.25	1.0	2.2	2.0	1000	40.4	1	48.5491128643228	18.48067575687639	119.34991954979657
0.1	2.1	360.0	5.06	false	0.5	1.25	100	6.8	1.2	1.1	2000	0.25	1.0	2.2	2.0	1000	40.4	2	41.72042623509846	16.294636075007823	67.27921227159534	32.171204468866996	50.88511607122953
0.1	2.1	360.0	5.06	false	0.5	1.25	100	6.8	1.2	1.1	2000	0.25	1.0	2.2	2.0	1000	40.4	2	47.28870726425652	27.855758800824162	70.02620544156808	46.55439830354051	57.88205917119507
0.1	2.1	360.0	5.06	false	0.5	1.25	100	6.8	1.2	1.1	2000	0.25	1.0	2.2	2.0	1000	40.4	1	42.317580811762674	15.289442040408257	119.73633478100463
0.1	2.1	360.0	5.06	false	0.5	1.25	100	6.8	1.2	1.1	2000	0.25	1.0	2.2	2.0	1000	40.4	1	48.65741393251146	15.30783529945387	93.54715485337127
0.1	2.1	360.0	5.06	false	0.5	1.25	100	6.8	1.2	1.1	2000	0.25	1.0	2.2	2.0	1000	40.4	1	36.90537708732917	10.147530166790265	95.85082129096729
0.1	2.1	360.0	5.06	false	0.5	1.25	100	6.8	1.2	1.1	2000	0.25	1.0	2.2	2.0	1000	40.4	2	40.38072253211576	8.732215763083733	64.20779621073427	39.41845333827603	61.3920616059278
0.1	2.1	360.0	5.06	false	0.5	1.25	100	6.8	1.2	1.1	2000	0.25	1.0	2.2	2.0	1000	40.4	2	44.430662733659084	9.424839179388574	51.03738888550034	43.42131130625384	54.059491780724855
0.1	2.1	360.0	5.06	false	0.5	1.25	100	6.8	1.2	1.1	2000	0.25	1.0	2.2	2.0	1000	40.4	1	39.16589178188642	10.467403342009632	121.6865596274718
0.1	2.1	360.0	5.06	false	0.5	1.25	100	6.8	1.2	1.1	2000	0.25	1.0	2.2	2.0	1000	40.4	1	47.39672464159459	21.073648347991682	96.75442889437963
0.1	2.1	360.0	5.06	false	0.5	1.25	100	6.8	1.2	1.1	2000	0.25	1.0	2.2	2.0	1000	40.4	2	46.64399002252219	2.611731045921152	43.38167864038813	25.20982200416502	93.54303295635168
0.1	2.1	360.0	5.06	false	0.5	1.25	100	6.8	1.2	1.1	2000	0.25	1.0	2.2	2.0	1000	40.4	1	43.132865405108966	18.4271279400331	119.17252932300283
0.1	2.1	360.0	5.06	false	0.5	1.25	100	6.8	1.2	1.1	2000	0.25	1.0	2.2	2.0	1000	40.4	1	35.21190109576559	11.468413397576436	99.28593740269211
0.1	2.1	360.0	5.06	false	0.5	1.25	100	6.8	1.2	1.1	2000	0.25	1.0	2.2	2.0	1000	40.4	1	39.34697388400807	23.836399423971415	89.57955853363305
0.1	2.1	360.0	5.06	false	0.5	1.25	100	6.8	1.2	1.1	2000	0.25	1.0	2.2	2.0	1000	40.4	2	36.40736720093857	12.318365010506485	74.97714898311337	34.392009982744185	30.945229869202326
0.1	2.1	360.0	5.06	false	0.5	1.25	100	6.8	1.2	1.1	2000	0.25	1.0	2.2	2.0	1000	40.4	1	41.72277095976662	28.58466066089043	92.74471276969157
0.1	2.1	360.0	5.06	false	0.5	1.25	100	6.8	1.2	1.1	2000	0.25	1.0	2.2	2.0	1000	40.4	2	42.98401614143901	6.517609169094488	83.00279088296838	34.752081907652006	47.67710983897556
0.1	2.1	360.0	5.06	false	0.5	1.25	100	6.8	1.2	1.1	2000	0.25	1.0	2.2	2.0	1000	40.4	2	42.28245843422531	3.4136046102396707	80.84227339195098	29.088275042561527	59.88224074505159
0.1	2.1	360.0	5.06	false	0.5	1.25	100	6.8	1.2	1.1	2000	0.25	1.0	2.2	2.0	1000	40.4	2	49.670623960900386	7.7975870960936655	87.01612212808739	38.10513887697171	45.29953207795004
0.1	2.1	360.0	5.06	false	0.5	1.25	100	6.8	1.2	1.1	2000	0.25	1.0	2.2	2.0	1000	40.4	2	35.70163559113778	7.651022657389579	40.7182253035458	20.137402210810876	59.251986998362796
0.1	2.1	360.0	5.06	false	0.5	1.25	100	6.8	1.2	1.1	2000	0.25	1.0	2.2	2.0	1000	40.4	3	45.27891386183512	8.062748903683788	33.62789564073715	29.672513009141962	63.42668206710647	41.218383818326075	26.88173884302784
0.1	2.1	360.0	5.06	false	0.5	1.25	100	6.8	1.2	1.1	2000	0.25	1.0	2.2	2.0	1000	40.4	1	36.23975259880709	19.467852652862273	78.25466809735072
0.1	2.1	360.0	5.06	false	0.5	1.25	100	6.8	1.2	1.1	2000	0.25	1.0	2.2	2.0	1000	40.4	1	42.43893090849626	18.336179889913975	116.72726862252888
0.1	2.1	360.0	5.06	false	0.5	1.25	100	6.8	1.2	1.1	2000	0.25	1.0	2.2	2.0	1000	40.4	1	39.017356639361665	29.364108817913362	120.26504433224879
0.1	2.1	360.0	5.06	false	0.5	1.25	100	6.8	1.2	1.1	2000	0.25	1.0	2.2	2.0	1000	40.4	1	37.211124136084905	16.43023817872579	87.1815688208262
0.1	2.1	360.0	5.06	false	0.5	1.25	100	6.8	1.2	1.1	2000	0.25	1.0	2.2	2.0	1000	40.4	1	40.530851287193606	18.754379617874417	115.58072330623652
0.1	2.1	360.0	5.06	false	0.5	1.25	100	6.8	1.2	1.1	2000	0.25	1.0	2.2	2.0	1000	40.4	2	42.73662460916242	19.023621059021078	32.87839063981228	30.448520995786204	82.1014220593236
0.1	2.1	360.0	5.06	false	0.5	1.25	100	6.8	1.2	1.1	2000	0.25	1.0	2.2	2.0	1000	40.4	2	49.10611822668358	26.528235263650775	86.41371294878805	47.12321831012826	47.21108209215261
0.1	2.1	360.0	5.06	false	0.5	1.25	100	6.8	1.2	1.1	2000	0.25	1.0	2.2	2.0	1000	40.4	1	35.48461504486561	14.568117204488066	95.52459380558925
0.1	2.1	360.0	5.06	false	0.5	1.25	100	6.8	1.2	1.1	2000	0.25	1.0	2.2	2.0	1000	40.4	1	45.28952835622329	26.98916510390242	118.59419247219085
0.1	2.1	360.0	5.06	false	0.5	1.25	100	6.8	1.2	1.1	2000	0.25	1.0	2.2	2.0	1000	40.4	1	52.93317937892084	34.732394088770505	102.3524034966247
0.1	2.1	360.0	5.06	false	0.5	1.25	100	6.8	1.2	1.1	2000	0.25	1.0	2.2	2.0	1000	40.4	2	45.14486618868722	12.62080444946758	63.38851224823688	29.001446032220592	51.776452276152376
0.1	2.1	360.0	5.06	false	0.5	1.25	100	6.8	1.2	1.1	2000	0.25	1.0	2.2	2.0	1000	40.4	1	35.23040647447641	34.66362576805771	132.40619184726023
0.1	2.1	360.0	5.06	false	0.5	1.25	100	6.8	1.2	1.1	2000	0.25	1.0	2.2	2.0	1000	40.4	1	37.91797935859175	31.448459778178226	88.47558334323054
0.1	2.1	360.0	5.06	false	0.5	1.25	100	6.8	1.2	1.1	2000	0.25	1.0	2.2	2.0	1000	40.4	1	43.46358288483412	29.90937053459112	116.93959738323277
0.1	2.1	360.0	5.06	false	0.5	1.25	100	6.8	1.2	1.1	2000	0.25	1.0	2.2	2.0	1000	40.4	2	52.237204613017695	13.708922232599305	87.33224611466062	36.20875157951306	67.86761340702216
0.1	2.1	360.0	5.06	false	0.5	1.25	100	6.8	1.2	1.1	2000	0.25	1.0	2.2	2.0	1000	40.4	1	33.467720079844746	27.473782600429466	87.24364808982237
0.1	2.1	360.0	5.06	false	0.5	1.25	100	6.8	1.2	1.1	2000	0.25	1.0	2.2	2.0	1000	40.4	1	46.156533914402516	23.307418199926637	129.88028610218814
0.1	2.1	360.0	5.06	false	0.5	1.25	100	6.8	1.2	1.1	2000	0.25	1.0	2.2	2.0	1000	40.4	2	42.36283629411024	7.688906893749796	59.85638264952283	37.51573491104127	51.926704982850076
0.1	2.1	360.0	5.06	false	0.5	1.25	100	6.8	1.2	1.1	2000	0.25	1.0	2.2	2.0	1000	40.4	1	49.53243255220373	20.13474729179736	101.43587540806388
0.1	2.1	360.0	5.06	false	0.5	1.25	100	6.8	1.2	1.1	2000	0.25	1.0	2.2	2.0	1000	40.4	2	37.37245896275188	9.106264268186498	54.32853893658843	27.593115867059115	52.602066717858236
0.1	2.1	360.0	5.06	false	0.5	1.25	100	6.8	1.2	1.1	2000	0.25	1.0	2.2	2.0	1000	40.4	1	36.95326694694711	13.412597472757694	107.3169286774739
0.1	2.1	360.0	5.06	false	0.5	1.25	100	6.8	1.2	1.1	2000	0.25	1.0	2.2	2.0	1000	40.4	1	45.68372961982633	12.591050261819664	108.80571038273764
0.1	2.1	360.0	5.06	false	0.5	1.25	100	6.8	1.2	1.1	2000	0.25	1.0	2.2	2.0	1000	40.4	2	34.223124554473884	13.011105125545352	43.78094510498988	27.46073399235559	61.519140093269776
0.1	2.1	360.0	5.06	false	0.5	1.25	100	6.8	1.2	1.1	2000	0.25	1.0	2.2	2.0	1000	40.4	1	36.834679967208466	16.036950511464756	122.49891164859191
0.1	2.1	360.0	5.06	false	0.5	1.25	100	6.8	1.2	1.1	2000	0.25	1.0	2.2	2.0	1000	40.4	2	34.79885503778963	0.1131235491008835	57.43972480250914	18.310180011931298	48.0991626825478
0.1	2.1	360.0	5.06	false	0.5	1.25	100	6.8	1.2	1.1	2000	0.25	1.0	2.2	2.0	1000	40.4	1	35.97022843719016	10.379730572179993	98.2439302331333
0.1	2.1	360.0	5.06	false	0.5	1.25	100	6.8	1.2	1.1	2000	0.25	1.0	2.2	2.0	1000	40.4	2	41.613491557043886	29.89345923142432	66.0701019507058	40.58476484333291	49.25944357045983
0.1	2.1	360.0	5.06	false	0.5	1.25	100	6.8	1.2	1.1	2000	0.25	1.0	2.2	2.0	1000	40.4	1	48.76398978694672	34.08518186992483	130.10230400913326
0.1	2.1	360.0	5.06	false	0.5	1.25	100	6.8	1.2	1.1	2000	0.25	1.0	2.2	2.0	1000	40.4	2	35.80862671978177	9.010152954031442	72.53950125640705	23.217745187077117	31.53713343289322
0.1	2.1	360.0	5.06	false	0.5	1.25	100	6.8	1.2	1.1	2000	0.25	1.0	2.2	2.0	1000	40.4	3	41.340895953857675	5.324191214003762	43.58907353263903	27.69955752928669	36.64967993862351	40.21375765829579	40.00636910379251
0.1	2.1	360.0	5.06	false	0.5	1.25	100	6.8	1.2	1.1	2000	0.25	1.0	2.2	2.0	1000	40.4	1	41.605900442881605	18.011508815404998	72.66036954169465
0.1	2.1	360.0	5.06	false	0.5	1.25	100	6.8	1.2	1.1	2000	0.25	1.0	2.2	2.0	1000	40.4	2	34.90612422976734	4.942276847027886	72.84162433622997	26.78208158472314	35.71181242225067
0.1	2.1	360.0	5.06	false	0.5	1.25	100	6.8	1.2	1.1	2000	0.25	1.0	2.2	2.0	1000	40.4	1	40.367134876631745	16.22792779097363	107.76041706801432
0.1	2.1	360.0	5.06	false	0.5	1.25	100	6.8	1.2	1.1	2000	0.25	1.0	2.2	2.0	1000	40.4	2	46.98982948056443	7.666770365210306	86.01962066988183	36.248006998812535	48.89055453963398
0.1	2.1	360.0	5.06	false	0.5	1.25	100	6.8	1.2	1.1	2000	0.25	1.0	2.2	2.0	1000	40.4	2	40.2982077021007	9.68340113155082	54.40211797247276	31.817227115468672	55.247424109295125
0.1	2.1	360.0	5.06	false	0.5	1.25	100	6.8	1.2	1.1	2000	0.25	1.0	2.2	2.0	1000	40.4	2	39.46519408221426	13.655658917934305	36.71358270506204	28.632303103687804	85.6832885321686
0.1	2.1	360.0	5.06	false	0.5	1.25	100	6.8	1.2	1.1	2000	0.25	1.0	2.2	2.0	1000	40.4	1	44.9376974689922	15.28108653362935	104.4064143833428
0.1	2.1	360.0	5.06	false	0.5	1.25	100	6.8	1.2	1.1	2000	0.25	1.0	2.2	2.0	1000	40.4	1	37.205726354979674	11.888866918632154	76.75186894890847
0.1	2.1	360.0	5.06	false	0.5	1.25	100	6.8	1.2	1.1	2000	0.25	1.0	2.2	2.0	1000	40.4	2	41.110629690680604	1.5103026817705767	75.9362220351309	41.08588334593586	50.65112157543537
0.1	2.1	360.0	5.06	false	0.5	1.25	100	6.8	1.2	1.1	2000	0.25	1.0	2.2	2.0	1000	40.4	2	45.07077963079696	8.640617759219138	43.06490306123284	44.857387562358504	97.00508771857996
0.1	2.1	360.0	5.06	false	0.5	1.25	100	6.8	1.2	1.1	2000	0.25	1.0	2.2	2.0	1000	40.4	1	41.22339967270936	25.189432416991767	94.18867029251761
0.1	2.1	360.0	5.06	false	0.5	1.25	100	6.8	1.2	1.1	2000	0.25	1.0	2.2	2.0	1000	40.4	1	45.69006182022734	15.293019193019795	131.77580237293233
0.1	2.1	360.0	5.06	false	0.5	1.25	100	6.8	1.2	1.1	2000	0.25	1.0	2.2	2.0	1000	40.4	1	47.353076486499276	12.743895915586082	115.10945408773841
0.1	2.1	360.0	5.06	false	0.5	1.25	100	6.8	1.2	1.1	2000	0.25	1.0	2.2	2.0	1000	40.4	2	31.327868747639638	7.712448350210355	34.63221275834335	29.34133012514538	58.51946271899335
0.1	2.1	360.0	5.06	false	0.5	1.25	100	6.8	1.2	1.1	2000	0.25	1.0	2.2	2.0	1000	40.4	1	33.352304073261706	17.3623852880128	96.40830050440323
0.1	2.1	360.0	5.06	false	0.5	1.25	100	6.8	1.2	1.1	2000	0.25	1.0	2.2	2.0	1000	40.4	1	50.23754362854641	30.112008016639837	132.47861889348826
0.1	2.1	360.0	5.06	false	0.5	1.25	100	6.8	1.2	1.1	2000	0.25	1.0	2.2	2.0	1000	40.4	2	43.065942133635225	1.2369158943705258	36.76308546551415	22.428459746657964	88.37851885258839
0.1	2.1	360.0	5.06	false	0.5	1.25	100	6.8	1.2	1.1	2000	0.25	1.0	2.2	2.0	1000	40.4	2	41.10170462712253	18.83658471339671	52.22479315805957	40.5358205610643	72.93488733104445
0.1	2.1	360.0	5.06	false	0.5	1.25	100	6.8	1.2	1.1	2000	0.25	1.0	2.2	2.0	1000	40.4	2	32.50536583606595	8.705309983542797	50.202211182616104	30.393473186366577	45.620274787782556
0.1	2.1	360.0	5.06	false	0.5	1.25	100	6.8	1.2	1.1	2000	0.25	1.0	2.2	2.0	1000	40.4	2	44.17862203655587	11.81002647082522	40.27250607559909	35.20527326740686	79.75056146402001
0.1	2.1	360.0	5.06	false	0.5	1.25	100	6.8	1.2	1.1	2000	0.25	1.0	2.2	2.0	1000	40.4	1	46.510145965865526	24.043100353449464	131.91859683851138
0.1	2.1	360.0	5.06	false	0.5	1.25	100	6.8	1.2	1.1	2000	0.25	1.0	2.2	2.0	1000	40.4	2	52.498461468065784	17.64191964767088	108.0658701731438	37.67974196359352	43.81307855409549
0.1	2.1	360.0	5.06	false	0.5	1.25	100	6.8	1.2	1.1	2000	0.25	1.0	2.2	2.0	1000	40.4	2	38.85638763350381	1.797780340839117	53.34286171437729	20.898884670236637	61.754339276467896
0.1	2.1	360.0	5.06	false	0.5	1.25	100	6.8	1.2	1.1	2000	0.25	1.0	2.2	2.0	1000	40.4	2	42.4726352001309	3.028184531683902	54.56022012319261	20.76499494414208	60.97717332824357
0.1	2.1	360.0	5.06	false	0.5	1.25	100	6.8	1.2	1.1	2000	0.25	1.0	2.2	2.0	1000	40.4	1	38.337999166898975	18.210431489980056	98.56919795052656
0.1	2.1	360.0	5.06	false	0.5	1.25	100	6.8	1.2	1.1	2000	0.25	1.0	2.2	2.0	1000	40.4	1	43.83210181582023	19.009481670578364	119.31509655693628
0.1	2.1	360.0	5.06	false	0.5	1.25	100	6.8	1.2	1.1	2000	0.25	1.0	2.2	2.0	1000	40.4	3	44.90818904350493	0.41485952515110824	35.54449269076488	22.48786267959442	62.67725801231194	42.67047702692813	39.33335325220889
0.1	2.1	360.0	5.06	false	0.5	1.25	100	6.8	1.2	1.1	2000	0.25	1.0	2.2	2.0	1000	40.4	2	47.09062326582577	16.758124607418168	64.77546562121171	33.63013140366627	47.58302296156137
0.1	2.1	360.0	5.06	false	0.5	1.25	100	6.8	1.2	1.1	2000	0.25	1.0	2.2	2.0	1000	40.4	2	42.2433032396636	14.224564246786384	53.45542125677693	37.198122014721896	63.94918496020634
0.1	2.1	360.0	5.06	false	0.5	1.25	100	6.8	1.2	1.1	2000	0.25	1.0	2.2	2.0	1000	40.4	1	41.55535745097535	21.920346665398174	116.23831409173762
0.1	2.1	360.0	5.06	false	0.5	1.25	100	6.8	1.2	1.1	2000	0.25	1.0	2.2	2.0	1000	40.4	1	43.83919912020817	12.533509682720677	124.86116706112097
0.1	2.1	360.0	5.06	false	0.5	1.25	100	6.8	1.2	1.1	2000	0.25	1.0	2.2	2.0	1000	40.4	2	42.96373924446654	4.762480008851799	45.083574988259286	17.087132009611953	68.66319454398871
0.1	2.1	360.0	5.06	false	0.5	1.25	100	6.8	1.2	1.1	2000	0.25	1.0	2.2	2.0	1000	40.4	2	52.33213340970576	3.5530848593611757	56.96165881899967	25.568361456093434	92.28684306846954
0.1	2.1	360.0	5.06	false	0.5	1.25	100	6.8	1.2	1.1	2000	0.25	1.0	2.2	2.0	1000	40.4	3	45.576878474233624	1.5189451894483477	65.9013913067617	22.71289427017677	34.617784051733885	43.61534948351752	37.7672744454612
0.1	2.1	360.0	5.06	false	0.5	1.25	100	6.8	1.2	1.1	2000	0.25	1.0	2.2	2.0	1000	40.4	1	33.268973295251	23.911563001989045	89.79826789334255
0.1	2.1	360.0	5.06	false	0.5	1.25	100	6.8	1.2	1.1	2000	0.25	1.0	2.2	2.0	1000	40.4	2	42.07147426794325	10.612310403370264	84.56044852435284	28.792589278905165	35.531041730965924
0.1	2.1	360.0	5.06	false	0.5	1.25	100	6.8	1.2	1.1	2000	0.25	1.0	2.2	2.0	1000	40.4	2	33.89762085315661	6.627495544505356	67.28069354095022	30.817098265056156	27.803180841938584
0.1	2.1	360.0	5.06	false	0.5	1.25	100	6.8	1.2	1.1	2000	0.25	1.0	2.2	2.0	1000	40.4	1	47.06372628953815	26.099593051402785	136.69743035997217
0.1	2.1	360.0	5.06	false	0.5	1.25	100	6.8	1.2	1.1	2000	0.25	1.0	2.2	2.0	1000	40.4	2	35.310432490850225	15.771424545934934	66.07071246868523	32.71352388172021	39.165951964438065
0.1	2.1	360.0	5.06	false	0.5	1.25	100	6.8	1.2	1.1	2000	0.25	1.0	2.2	2.0	1000	40.4	1	25.22	19.770374917267656	62.35551117902679
0.1	2.1	360.0	5.06	false	0.5	1.25	100	6.8	1.2	1.1	2000	0.25	1.0	2.2	2.0	1000	40.4	1	35.75859339154347	19.37273067086927	97.95736946825863
0.1	2.1	360.0	5.06	false	0.5	1.25	100	6.8	1.2	1.1	2000	0.25	1.0	2.2	2.0	1000	40.4	1	45.55477314485362	14.898133174371605	89.47316827429614
0.1	2.1	360.0	5.06	false	0.5	1.25	100	6.8	1.2	1.1	2000	0.25	1.0	2.2	2.0	1000	40.4	2	37.969696960650204	9.061447684187561	28.493287986138842	24.317290849587103	62.48419965742368
0.1	2.1	360.0	5.06	false	0.5	1.25	100	6.8	1.2	1.1	2000	0.25	1.0	2.2	2.0	1000	40.4	1	41.53199521049426	24.206818952617613	112.41004766439086
0.1	2.1	360.0	5.06	false	0.5	1.25	100	6.8	1.2	1.1	2000	0.25	1.0	2.2	2.0	1000	40.4	2	41.38777766015073	8.81864675014081	44.57781901010089	25.892001698007757	68.52762361865402
0.1	2.1	360.0	5.06	false	0.5	1.25	100	6.8	1.2	1.1	2000	0.25	1.0	2.2	2.0	1000	40.4	1	41.2886162188549	17.024962555325192	118.1471179166753
0.1	2.1	360.0	5.06	false	0.5	1.25	100	6.8	1.2	1.1	2000	0.25	1.0	2.2	2.0	1000	40.4	2	46.7619128665065	13.758967209316669	98.35859897724386	33.5446373849438	48.27759942246204
0.1	2.1	360.0	5.06	false	0.5	1.25	100	6.8	1.2	1.1	2000	0.25	1.0	2.2	2.0	1000	40.4	1	35.527842857869594	19.182912519796144	106.147654698517
0.1	2.1	360.0	5.06	false	0.5	1.25	100	6.8	1.2	1.1	2000	0.25	1.0	2.2	2.0	1000	40.4	2	41.80326370734172	14.225012615531993	82.97381168110998	40.129547880104234	48.136853280621565
0.1	2.1	360.0	5.06	false	0.5	1.25	100	6.8	1.2	1.1	2000	0.25	1.0	2.2	2.0	1000	40.4	1	39.548490009740576	17.54198491613517	119.92935539944936
0.1	2.1	360.0	5.06	false	0.5	1.25	100	6.8	1.2	1.1	2000	0.25	1.0	2.2	2.0	1000	40.4	2	45.39901602306571	9.03369384183916	51.025362324830276	26.575186320511673	67.56633147475706
0.1	2.1	360.0	5.06	false	0.5	1.25	100	6.8	1.2	1.1	2000	0.25	1.0	2.2	2.0	1000	40.4	1	43.59044011249842	30.70426526426757	114.7749663342459
0.1	2.1	360.0	5.06	false	0.5	1.25	100	6.8	1.2	1.1	2000	0.25	1.0	2.2	2.0	1000	40.4	1	29.318199693668323	20.417812337794224	79.68937289164083
0.1	2.1	360.0	5.06	false	0.5	1.25	100	6.8	1.2	1.1	2000	0.25	1.0	2.2	2.0	1000	40.4	1	26.51333171816377	19.087076320649192	72.36175193938101
0.1	2.1	360.0	5.06	false	0.5	1.25	100	6.8	1.2	1.1	2000	0.25	1.0	2.2	2.0	1000	40.4	2	44.195014990984205	13.188295074487984	94.65306209500196	39.44729784883533	49.887975082554796
0.1	2.1	360.0	5.06	false	0.5	1.25	100	6.8	1.2	1.1	2000	0.25	1.0	2.2	2.0	1000	40.4	2	30.335427643895574	0.4509387751667063	31.891998447011893	20.134232575506275	71.57436836657766
0.1	2.1	360.0	5.06	false	0.5	1.25	100	6.8	1.2	1.1	2000	0.25	1.0	2.2	2.0	1000	40.4	1	48.87037083670643	22.151653427113793	91.24798335915304
0.1	2.1	360.0	5.06	false	0.5	1.25	100	6.8	1.2	1.1	2000	0.25	1.0	2.2	2.0	1000	40.4	1	35.24860482309297	25.934808165754113	79.63964579636982
0.1	2.1	360.0	5.06	false	0.5	1.25	100	6.8	1.2	1.1	2000	0.25	1.0	2.2	2.0	1000	40.4	1	36.60683479295175	9.802851866799777	81.22890944433682
0.1	2.1	360.0	5.06	false	0.5	1.25	100	6.8	1.2	1.1	2000	0.25	1.0	2.2	2.0	1000	40.4	2	44.72454384904713	8.125321004665638	37.99802891128646	26.099011329633605	84.25868725320372
0.1	2.1	360.0	5.06	false	0.5	1.25	100	6.8	1.2	1.1	2000	0.25	1.0	2.2	2.0	1000	40.4	1	41.842224649871284	15.910841937288161	110.94039532844488
0.1	2.1	360.0	5.06	false	0.5	1.25	100	6.8	1.2	1.1	2000	0.25	1.0	2.2	2.0	1000	40.4	2	48.80661375456008	6.00738761643948	60.50253913041386	27.878536997153684	88.15600178436927
0.1	2.1	360.0	5.06	false	0.5	1.25	100	6.8	1.2	1.1	2000	0.25	1.0	2.2	2.0	1000	40.4	1	44.75065740664673	23.0558826275677	134.6054821737621
0.1	2.1	360.0	5.06	false	0.5	1.25	100	6.8	1.2	1.1	2000	0.25	1.0	2.2	2.0	1000	40.4	1	35.49694280037477	12.678197226899304	103.05801568402046
0.1	2.1	360.0	5.06	false	0.5	1.25	100	6.8	1.2	1.1	2000	0.25	1.0	2.2	2.0	1000	40.4	1	39.782358633835734	22.719629717664883	113.61477255818497
0.1	2.1	360.0	5.06	false	0.5	1.25	100	6.8	1.2	1.1	2000	0.25	1.0	2.2	2.0	1000	40.4	1	38.54110107514088	24.16515440811311	97.46406674238195
0.1	2.1	360.0	5.06	false	0.5	1.25	100	6.8	1.2	1.1	2000	0.25	1.0	2.2	2.0	1000	40.4	1	32.58474569296266	13.07282838640568	77.52132518668004
0.1	2.1	360.0	5.06	false	0.5	1.25	100	6.8	1.2	1.1	2000	0.25	1.0	2.2	2.0	1000	40.4	2	40.82157125029686	2.141152647314767	55.735853329630665	31.959020830950106	63.23773701895459
0.1	2.1	360.0	5.06	false	0.5	1.25	100	6.8	1.2	1.1	2000	0.25	1.0	2.2	2.0	1000	40.4	2	40.8146661741569	5.559366158229493	69.47724481633699	30.22810945881347	50.37112666114768
0.1	2.1	360.0	5.06	false	0.5	1.25	100	6.8	1.2	1.1	2000	0.25	1.0	2.2	2.0	1000	40.4	1	42.25502953811083	12.928092210570954	87.40407283185537
0.1	2.1	360.0	5.06	false	0.5	1.25	100	6.8	1.2	1.1	2000	0.25	1.0	2.2	2.0	1000	40.4	2	35.04210040432661	8.060696428008859	28.802174501947995	26.061133314479356	67.41612743372713
0.1	2.1	360.0	5.06	false	0.5	1.25	100	6.8	1.2	1.1	2000	0.25	1.0	2.2	2.0	1000	40.4	1	34.00650627988302	21.02644575062996	100.10471610337441
0.1	2.1	360.0	5.06	false	0.5	1.25	100	6.8	1.2	1.1	2000	0.25	1.0	2.2	2.0	1000	40.4	2	38.95334665298107	4.774613000862072	48.57698845822642	23.85519528806266	51.56693066817374
0.1	2.1	360.0	5.06	false	0.5	1.25	100	6.8	1.2	1.1	2000	0.25	1.0	2.2	2.0	1000	40.4	1	40.955796921712846	26.642049783378983	113.0312697182568
0.1	2.1	360.0	5.06	false	0.5	1.25	100	6.8	1.2	1.1	2000	0.25	1.0	2.2	2.0	1000	40.4	2	37.190171606235054	0.3603528813514839	52.10703754406924	30.138457900117945	59.87592019447383
0.1	2.1	360.0	5.06	false	0.5	1.25	100	6.8	1.2	1.1	2000	0.25	1.0	2.2	2.0	1000	40.4	1	41.05674199790538	25.025572214435126	116.6709383111957
0.1	2.1	360.0	5.06	false	0.5	1.25	100	6.8	1.2	1.1	2000	0.25	1.0	2.2	2.0	1000	40.4	1	40.296853441507416	21.975476112202312	120.74178979658377
0.1	2.1	360.0	5.06	false	0.5	1.25	100	6.8	1.2	1.1	2000	0.25	1.0	2.2	2.0	1000	40.4	1	27.716774518047377	14.814276515841707	78.41278386370251
0.1	2.1	360.0	5.06	false	0.5	1.25	100	6.8	1.2	1.1	2000	0.25	1.0	2.2	2.0	1000	40.4	1	39.78821162945915	9.782285485942806	111.73721061344195
0.1	2.1	360.0	5.06	false	0.5	1.25	100	6.8	1.2	1.1	2000	0.25	1.0	2.2	2.0	1000	40.4	2	42.515355251862864	3.4103195834165216	71.93220819362152	38.73990984814274	40.58134503925142
0.1	2.1	360.0	5.06	false	0.5	1.25	100	6.8	1.2	1.1	2000	0.25	1.0	2.2	2.0	1000	40.4	1	42.21314182476402	15.948446831570108	104.63583616524681
0.1	2.1	360.0	5.06	false	0.5	1.25	100	6.8	1.2	1.1	2000	0.25	1.0	2.2	2.0	1000	40.4	1	31.743316181762218	15.36459329020732	98.39332764861054
0.1	2.1	360.0	5.06	false	0.5	1.25	100	6.8	1.2	1.1	2000	0.25	1.0	2.2	2.0	1000	40.4	1	39.62818386902568	9.983773237101317	96.40115766457401
0.1	2.1	360.0	5.06	false	0.5	1.25	100	6.8	1.2	1.1	2000	0.25	1.0	2.2	2.0	1000	40.4	1	40.80444107098408	15.82832692735603	103.04974716191113
0.1	2.1	360.0	5.06	false	0.5	1.25	100	6.8	1.2	1.1	2000	0.25	1.0	2.2	2.0	1000	40.4	2	38.935998485096064	6.20212076669649	39.63846256996468	30.665262680495925	50.236906223486734
0.1	2.1	360.0	5.06	false	0.5	1.25	100	6.8	1.2	1.1	2000	0.25	1.0	2.2	2.0	1000	40.4	3	45.73348192029394	3.2212250836545597	32.67889461177551	20.284550345923304	62.30870186854898	35.347892388747034	31.26614111227131
0.1	2.1	360.0	5.06	false	0.5	1.25	100	6.8	1.2	1.1	2000	0.25	1.0	2.2	2.0	1000	40.4	2	55.58	16.19767772224864	99.78265386689775	45.47478664029865	70.98387147550986
0.1	2.1	360.0	5.06	false	0.5	1.25	100	6.8	1.2	1.1	2000	0.25	1.0	2.2	2.0	1000	40.4	1	41.32696531343759	30.151924645572777	83.93954195746701
0.1	2.1	360.0	5.06	false	0.5	1.25	100	6.8	1.2	1.1	2000	0.25	1.0	2.2	2.0	1000	40.4	1	42.704587346562214	11.437874286982899	104.47314889341843
0.1	2.1	360.0	5.06	false	0.5	1.25	100	6.8	1.2	1.1	2000	0.25	1.0	2.2	2.0	1000	40.4	1	38.750741401189174	20.042895246009213	111.3103347907409
0.1	2.1	360.0	5.06	false	0.5	1.25	100	6.8	1.2	1.1	2000	0.25	1.0	2.2	2.0	1000	40.4	1	34.86075005525616	16.036941165502235	92.32941553870478
0.1	2.1	360.0	5.06	false	0.5	1.25	100	6.8	1.2	1.1	2000	0.25	1.0	2.2	2.0	1000	40.4	1	37.06867984176678	8.274917732626344	83.1703375234004
0.1	2.1	360.0	5.06	false	0.5	1.25	100	6.8	1.2	1.1	2000	0.25	1.0	2.2	2.0	1000	40.4	2	37.56385242973264	5.809326171746112	31.599169982966444	26.127121441070564	68.50453003734351
0.1	2.1	360.0	5.06	false	0.5	1.25	100	6.8	1.2	1.1	2000	0.25	1.0	2.2	2.0	1000	40.4	2	30.511653187045546	5.191481141269461	41.61389369600346	24.37862345197354	46.120824776249634
0.1	2.1	360.0	5.06	false	0.5	1.25	100	6.8	1.2	1.1	2000	0.25	1.0	2.2	2.0	1000	40.4	1	37.14521417257494	26.340993661850984	105.232623473048
0.1	2.1	360.0	5.06	false	0.5	1.25	100	6.8	1.2	1.1	2000	0.25	1.0	2.2	2.0	1000	40.4	1	39.00705109281849	22.113953690791817	95.20132702362338
0.1	2.1	360.0	5.06	false	0.5	1.25	100	6.8	1.2	1.1	2000	0.25	1.0	2.2	2.0	1000	40.4	2	40.615591502587854	0.5195016228764301	68.45578637929833	33.12700763199849	44.53620924295189
0.1	2.1	360.0	5.06	false	0.5	1.25	100	6.8	1.2	1.1	2000	0.25	1.0	2.2	2.0	1000	40.4	1	47.2102580970416	29.27146592353346	106.45883754765279
0.1	2.1	360.0	5.06	false	0.5	1.25	100	6.8	1.2	1.1	2000	0.25	1.0	2.2	2.0	1000	40.4	2	37.871590847892634	5.565253363459825	65.81167807571714	27.224122717658464	30.06533018308567
0.1	2.1	360.0	5.06	false	0.5	1.25	100	6.8	1.2	1.1	2000	0.25	1.0	2.2	2.0	1000	40.4	1	37.24398957601145	34.79485621200557	92.12649280996997
0.1	2.1	360.0	5.06	false	0.5	1.25	100	6.8	1.2	1.1	2000	0.25	1.0	2.2	2.0	1000	40.4	1	41.03876349551828	18.953716242607786	110.24608868807464
0.1	2.1	360.0	5.06	false	0.5	1.25	100	6.8	1.2	1.1	2000	0.25	1.0	2.2	2.0	1000	40.4	2	28.093029607055186	0.26727926625913506	42.28983094129002	18.966858837625264	40.013192901037556
0.1	2.1	360.0	5.06	false	0.5	1.25	100	6.8	1.2	1.1	2000	0.25	1.0	2.2	2.0	1000	40.4	1	39.09131848939745	19.7582345915714	102.17004095375563
0.1	2.1	360.0	5.06	false	0.5	1.25	100	6.8	1.2	1.1	2000	0.25	1.0	2.2	2.0	1000	40.4	3	42.27721648925828	4.821240070070972	37.17892372059661	18.714262295156615	57.92499125371438	40.05740026870175	35.88088384587184
0.1	2.1	360.0	5.06	false	0.5	1.25	100	6.8	1.2	1.1	2000	0.25	1.0	2.2	2.0	1000	40.4	2	40.44175641233241	21.411286446992793	49.04341875303991	32.718614496988884	63.15681222764787
0.1	2.1	360.0	5.06	false	0.5	1.25	100	6.8	1.2	1.1	2000	0.25	1.0	2.2	2.0	1000	40.4	1	37.85071417910948	23.357951863490218	114.64022901002211
0.1	2.1	360.0	5.06	false	0.5	1.25	100	6.8	1.2	1.1	2000	0.25	1.0	2.2	2.0	1000	40.4	2	43.36506707829464	11.950973612291099	85.63654535558955	32.018159447891996	40.567691497344946
0.1	2.1	360.0	5.06	false	0.5	1.25	100	6.8	1.2	1.1	2000	0.25	1.0	2.2	2.0	1000	40.4	1	41.2644043107437	9.628226967373639	79.34652303880988
0.1	2.1	360.0	5.06	false	0.5	1.25	100	6.8	1.2	1.1	2000	0.25	1.0	2.2	2.0	1000	40.4	2	43.13012805147336	5.959910145964776	58.36082623268915	34.882417760955455	63.58109487132281
0.1	2.1	360.0	5.06	false	0.5	1.25	100	6.8	1.2	1.1	2000	0.25	1.0	2.2	2.0	1000	40.4	1	40.410719858288566	18.76284375262554	108.61323620563338
0.1	2.1	360.0	5.06	false	0.5	1.25	100	6.8	1.2	1.1	2000	0.25	1.0	2.2	2.0	1000	40.4	2	39.66301389939869	4.294448377970687	56.31831573046575	29.90880274350494	48.32155423411042
0.1	2.1	360.0	5.06	false	0.5	1.25	100	6.8	1.2	1.1	2000	0.25	1.0	2.2	2.0	1000	40.4	1	36.712003683332235	29.65251052435845	78.58124476131087
0.1	2.1	360.0	5.06	false	0.5	1.25	100	6.8	1.2	1.1	2000	0.25	1.0	2.2	2.0	1000	40.4	1	32.42787726914212	11.895299730484362	95.68403719565703
0.1	2.1	360.0	5.06	false	0.5	1.25	100	6.8	1.2	1.1	2000	0.25	1.0	2.2	2.0	1000	40.4	2	44.098048901666935	13.877515850386613	52.486378317242156	42.33752124256893	70.09349950293291
0.1	2.1	360.0	5.06	false	0.5	1.25	100	6.8	1.2	1.1	2000	0.25	1.0	2.2	2.0	1000	40.4	1	42.92270541835366	20.687110107383898	120.3384710648324
0.1	2.1	360.0	5.06	false	0.5	1.25	100	6.8	1.2	1.1	2000	0.25	1.0	2.2	2.0	1000	40.4	2	42.48117145236037	10.67296757444981	90.43732020133737	36.25045220642633	43.869470745056255
0.1	2.1	360.0	5.06	false	0.5	1.25	100	6.8	1.2	1.1	2000	0.25	1.0	2.2	2.0	1000	40.4	1	36.760068353161145	6.55214413137829	95.15255554526614
0.1	2.1	360.0	5.06	false	0.5	1.25	100	6.8	1.2	1.1	2000	0.25	1.0	2.2	2.0	1000	40.4	1	37.32051896390892	20.745569814281925	100.52847085938839
0.1	2.1	360.0	5.06	false	0.5	1.25	100	6.8	1.2	1.1	2000	0.25	1.0	2.2	2.0	1000	40.4	2	47.326283286850455	8.424072456736086	39.79935685107433	33.70434587146855	97.71026214661484
0.1	2.1	360.0	5.06	false	0.5	1.25	100	6.8	1.2	1.1	2000	0.25	1.0	2.2	2.0	1000	40.4	2	44.05455748511085	8.62658478125413	55.48898670708133	27.178724498402612	59.676052998100225
0.1	2.1	360.0	5.06	false	0.5	1.25	100	6.8	1.2	1.1	2000	0.25	1.0	2.2	2.0	1000	40.4	1	29.866210470078464	2.0635509364868283	81.65011936665869
0.1	2.1	360.0	5.06	false	0.5	1.25	100	6.8	1.2	1.1	2000	0.25	1.0	2.2	2.0	1000	40.4	1	38.75019141366242	27.06231203600791	110.45525161712145
0.1	2.1	360.0	5.06	false	0.5	1.25	100	6.8	1.2	1.1	2000	0.25	1.0	2.2	2.0	1000	40.4	1	38.55997789794538	21.581144130727424	104.16830916765294
0.1	2.1	360.0	5.06	false	0.5	1.25	100	6.8	1.2	1.1	2000	0.25	1.0	2.2	2.0	1000	40.4	1	41.283531845397135	9.337319591670104	115.78903088569723
0.1	2.1	360.0	5.06	false	0.5	1.25	100	6.8	1.2	1.1	2000	0.25	1.0	2.2	2.0	1000	40.4	2	44.0995933413598	17.74538301686745	43.74354144428964	37.9502146494964	87.63572692372911
0.1	2.1	360.0	5.06	false	0.5	1.25	100	6.8	1.2	1.1	2000	0.25	1.0	2.2	2.0	1000	40.4	2	36.08730952927757	4.3568501383090945	50.76960909456014	19.141794771386316	44.048810490601106
0.1	2.1	360.0	5.06	false	0.5	1.25	100	6.8	1.2	1.1	2000	0.25	1.0	2.2	2.0	1000	40.4	2	44.559768331126364	18.353565029379546	65.1143305095196	39.735043004967096	57.01818401062704
0.1	2.1	360.0	5.06	false	0.5	1.25	100	6.8	1.2	1.1	2000	0.25	1.0	2.2	2.0	1000	40.4	1	44.59982557756421	28.9314045525652	122.16369736227288
0.1	2.1	360.0	5.06	false	0.5	1.25	100	6.8	1.2	1.1	2000	0.25	1.0	2.2	2.0	1000	40.4	1	38.89648539453763	19.065777585839022	93.1207334750661
0.1	2.1	360.0	5.06	false	0.5	1.25	100	6.8	1.2	1.1	2000	0.25	1.0	2.2	2.0	1000	40.4	2	44.90775387214635	20.72510079754955	94.19760044592698	44.421132932824094	38.106628843260864
0.1	2.1	360.0	5.06	false	0.5	1.25	100	6.8	1.2	1.1	2000	0.25	1.0	2.2	2.0	1000	40.4	1	40.43364303651003	16.402112441301025	114.02122966853345
0.1	2.1	360.0	5.06	false	0.5	1.25	100	6.8	1.2	1.1	2000	0.25	1.0	2.2	2.0	1000	40.4	2	45.87690461926895	10.24999310916547	67.67927757918396	44.75643892149008	72.24833689688593
0.1	2.1	360.0	5.06	false	0.5	1.25	100	6.8	1.2	1.1	2000	0.25	1.0	2.2	2.0	1000	40.4	1	33.18634328768243	25.974614566016434	88.83849451173327
0.1	2.1	360.0	5.06	false	0.5	1.25	100	6.8	1.2	1.1	2000	0.25	1.0	2.2	2.0	1000	40.4	2	46.97582727460949	3.788765674366097	50.885117532513114	28.388131842464883	74.86582706600706
0.1	2.1	360.0	5.06	false	0.5	1.25	100	6.8	1.2	1.1	2000	0.25	1.0	2.2	2.0	1000	40.4	2	44.3197505017485	16.181367915965016	73.85244408024843	44.096085310917886	53.02488455491665
0.1	2.1	360.0	5.06	false	0.5	1.25	100	6.8	1.2	1.1	2000	0.25	1.0	2.2	2.0	1000	40.4	2	42.75079149822477	8.656954987871543	75.75610091042826	22.747850687038245	40.01834264349183
0.1	2.1	360.0	5.06	false	0.5	1.25	100	6.8	1.2	1.1	2000	0.25	1.0	2.2	2.0	1000	40.4	2	42.25762313178399	14.312194494657334	58.95243879785754	30.265098872230457	63.771754859407906
0.1	2.1	360.0	5.06	false	0.5	1.25	100	6.8	1.2	1.1	2000	0.25	1.0	2.2	2.0	1000	40.4	1	30.333448253530243	15.157654645966188	91.2157211861614
0.1	2.1	360.0	5.06	false	0.5	1.25	100	6.8	1.2	1.1	2000	0.25	1.0	2.2	2.0	1000	40.4	1	32.86221866631941	17.147929604325647	67.93048929267289
0.1	2.1	360.0	5.06	false	0.5	1.25	100	6.8	1.2	1.1	2000	0.25	1.0	2.2	2.0	1000	40.4	1	43.60880059059438	17.263626679874566	124.4157974690649
0.1	2.1	360.0	5.06	false	0.5	1.25	100	6.8	1.2	1.1	2000	0.25	1.0	2.2	2.0	1000	40.4	1	32.06771315337963	22.108912290779248	83.98867284356052
0.1	2.1	360.0	5.06	false	0.5	1.25	100	6.8	1.2	1.1	2000	0.25	1.0	2.2	2.0	1000	40.4	1	36.27185229268741	28.4858529669005	95.47087327271274
0.1	2.1	360.0	5.06	false	0.5	1.25	100	6.8	1.2	1.1	2000	0.25	1.0	2.2	2.0	1000	40.4	2	49.051154642697654	9.540301608032653	66.28637159196967	41.71086970480729	77.70680680534063
0.1	2.1	360.0	5.06	false	0.5	1.25	100	6.8	1.2	1.1	2000	0.25	1.0	2.2	2.0	1000	40.4	2	45.792592489433005	3.011075333939445	66.50001950005891	30.14222361935656	70.1961799701004
0.1	2.1	360.0	5.06	false	0.5	1.25	100	6.8	1.2	1.1	2000	0.25	1.0	2.2	2.0	1000	40.4	1	41.97421240234974	21.731640772787237	108.70204767494947
0.1	2.1	360.0	5.06	false	0.5	1.25	100	6.8	1.2	1.1	2000	0.25	1.0	2.2	2.0	1000	40.4	1	38.60045742999202	21.021625075956457	111.04183511120284
0.1	2.1	360.0	5.06	false	0.5	1.25	100	6.8	1.2	1.1	2000	0.25	1.0	2.2	2.0	1000	40.4	1	50.36918852062627	20.788845200121646	129.122487674372
0.1	2.1	360.0	5.06	false	0.5	1.25	100	6.8	1.2	1.1	2000	0.25	1.0	2.2	2.0	1000	40.4	1	44.19322418980118	21.030159873007417	114.75128305122193
0.1	2.1	360.0	5.06	false	0.5	1.25	100	6.8	1.2	1.1	2000	0.25	1.0	2.2	2.0	1000	40.4	1	38.21778934157152	11.750854974055008	102.38920503073646
0.1	2.1	360.0	5.06	false	0.5	1.25	100	6.8	1.2	1.1	2000	0.25	1.0	2.2	2.0	1000	40.4	3	39.36426997711517	0.017381651328334156	39.67346522328324	23.374990047554096	33.79806126407949	36.986067364843954	57.87283891725369
0.1	2.1	360.0	5.06	false	0.5	1.25	100	6.8	1.2	1.1	2000	0.25	1.0	2.2	2.0	1000	40.4	1	37.01751912893373	20.726269786053255	82.19291565076304
0.1	2.1	360.0	5.06	false	0.5	1.25	100	6.8	1.2	1.1	2000	0.25	1.0	2.2	2.0	1000	40.4	2	39.26253450282708	6.61929659759179	40.31248234004994	39.10601618915026	76.67457941663886
0.1	2.1	360.0	5.06	false	0.5	1.25	100	6.8	1.2	1.1	2000	0.25	1.0	2.2	2.0	1000	40.4	1	35.90991216738008	22.959199297290404	103.19613934511086
0.1	2.1	360.0	5.06	false	0.5	1.25	100	6.8	1.2	1.1	2000	0.25	1.0	2.2	2.0	1000	40.4	1	42.30890443462185	26.3791862170436	90.47361129503527
0.1	2.1	360.0	5.06	false	0.5	1.25	100	6.8	1.2	1.1	2000	0.25	1.0	2.2	2.0	1000	40.4	1	42.31853072985423	5.7005945255432815	108.92990298060292
0.1	2.1	360.0	5.06	false	0.5	1.25	100	6.8	1.2	1.1	2000	0.25	1.0	2.2	2.0	1000	40.4	1	30.54015511504179	14.458018379456469	92.76010910507533
0.1	2.1	360.0	5.06	false	0.5	1.25	100	6.8	1.2	1.1	2000	0.25	1.0	2.2	2.0	1000	40.4	2	43.40795000027894	9.795853185043601	64.71340606889311	30.088844862001093	65.72157231058866
0.1	2.1	360.0	5.06	false	0.5	1.25	100	6.8	1.2	1.1	2000	0.25	1.0	2.2	2.0	1000	40.4	1	46.878555965574435	14.321413079455741	94.58998729983405
0.1	2.1	360.0	5.06	false	0.5	1.25	100	6.8	1.2	1.1	2000	0.25	1.0	2.2	2.0	1000	40.4	1	42.55630098477241	25.872179355442146	121.97476289147636
0.1	2.1	360.0	5.06	false	0.5	1.25	100	6.8	1.2	1.1	2000	0.25	1.0	2.2	2.0	1000	40.4	2	39.54592757206708	18.12181951734095	63.50548974106843	35.719024371099515	58.79499726950473
0.1	2.1	360.0	5.06	false	0.5	1.25	100	6.8	1.2	1.1	2000	0.25	1.0	2.2	2.0	1000	40.4	1	37.807396022871664	14.111737597475791	96.54235437603091
0.1	2.1	360.0	5.06	false	0.5	1.25	100	6.8	1.2	1.1	2000	0.25	1.0	2.2	2.0	1000	40.4	1	43.265782470284	18.940418181965054	124.28679429566371
0.1	2.1	360.0	5.06	false	0.5	1.25	100	6.8	1.2	1.1	2000	0.25	1.0	2.2	2.0	1000	40.4	1	38.941867351675924	18.0211076629084	108.32636818112321
0.1	2.1	360.0	5.06	false	0.5	1.25	100	6.8	1.2	1.1	2000	0.25	1.0	2.2	2.0	1000	40.4	3	48.65376646232089	4.766950905790507	32.121896922661136	26.432494182941664	58.32381538093376	39.77621605339451	55.91061891656162
0.1	2.1	360.0	5.06	false	0.5	1.25	100	6.8	1.2	1.1	2000	0.25	1.0	2.2	2.0	1000	40.4	1	29.051864155483457	14.115883083492108	79.57667178687846
0.1	2.1	360.0	5.06	false	0.5	1.25	100	6.8	1.2	1.1	2000	0.25	1.0	2.2	2.0	1000	40.4	1	29.508380602742243	29.332538528058713	103.53787253227985
0.1	2.1	360.0	5.06	false	0.5	1.25	100	6.8	1.2	1.1	2000	0.25	1.0	2.2	2.0	1000	40.4	2	46.45049748068713	15.840273375737052	95.38396320735269	33.364652833621896	38.6847502282467
0.1	2.1	360.0	5.06	false	0.5	1.25	100	6.8	1.2	1.1	2000	0.25	1.0	2.2	2.0	1000	40.4	1	32.17715362757471	21.293978797122126	94.66209152043113
0.1	2.1	360.0	5.06	false	0.5	1.25	100	6.8	1.2	1.1	2000	0.25	1.0	2.2	2.0	1000	40.4	1	46.04070732556223	11.978002317623	121.78251804362294
0.1	2.1	360.0	5.06	false	0.5	1.25	100	6.8	1.2	1.1	2000	0.25	1.0	2.2	2.0	1000	40.4	3	40.93246490298934	2.82881707499567	49.12450887846806	25.366337382779424	26.409413796741397	39.36726769278895	46.41459633539219
0.1	2.1	360.0	5.06	false	0.5	1.25	100	6.8	1.2	1.1	2000	0.25	1.0	2.2	2.0	1000	40.4	1	34.15868362599025	16.346097920062192	91.58103354861252
0.1	2.1	360.0	5.06	false	0.5	1.25	100	6.8	1.2	1.1	2000	0.25	1.0	2.2	2.0	1000	40.4	2	51.66798555958444	25.235857923981193	91.22791035344463	43.44514614350876	56.21061508224306
0.1	2.1	360.0	5.06	false	0.5	1.25	100	6.8	1.2	1.1	2000	0.25	1.0	2.2	2.0	1000	40.4	1	39.75341706082099	28.944273662751083	96.40349731660692
0.1	2.1	360.0	5.06	false	0.5	1.25	100	6.8	1.2	1.1	2000	0.25	1.0	2.2	2.0	1000	40.4	1	42.71538434808464	25.210064319975896	121.37166653734556
0.1	2.1	360.0	5.06	false	0.5	1.25	100	6.8	1.2	1.1	2000	0.25	1.0	2.2	2.0	1000	40.4	2	50.71996320963055	14.408382583365077	102.19070247456055	34.182759566611466	44.19435959318754
0.1	2.1	360.0	5.06	false	0.5	1.25	100	6.8	1.2	1.1	2000	0.25	1.0	2.2	2.0	1000	40.4	1	32.60703772405262	29.229346347739924	86.90770713655324
0.1	2.1	360.0	5.06	false	0.5	1.25	100	6.8	1.2	1.1	2000	0.25	1.0	2.2	2.0	1000	40.4	2	49.69853309254839	3.442198949457987	61.51573785645341	48.15797089374151	92.15540826663441
0.1	2.1	360.0	5.06	false	0.5	1.25	100	6.8	1.2	1.1	2000	0.25	1.0	2.2	2.0	1000	40.4	1	39.89481756532762	19.660746125767925	94.5487789635313
0.1	2.1	360.0	5.06	false	0.5	1.25	100	6.8	1.2	1.1	2000	0.25	1.0	2.2	2.0	1000	40.4	1	36.618052440382485	24.186091308559735	86.32017339328324
0.1	2.1	360.0	5.06	false	0.5	1.25	100	6.8	1.2	1.1	2000	0.25	1.0	2.2	2.0	1000	40.4	2	43.7011514072639	5.704170455716283	48.785062257603116	27.978377377630892	76.17825695746026
0.1	2.1	360.0	5.06	false	0.5	1.25	100	6.8	1.2	1.1	2000	0.25	1.0	2.2	2.0	1000	40.4	2	39.2820555048274	4.9869106620831465	45.22967984133692	29.43046599289843	50.75631558580842
0.1	2.1	360.0	5.06	false	0.5	1.25	100	6.8	1.2	1.1	2000	0.25	1.0	2.2	2.0	1000	40.4	1	34.570157982042836	16.224948777127633	88.13838576277846
0.1	2.1	360.0	5.06	false	0.5	1.25	100	6.8	1.2	1.1	2000	0.25	1.0	2.2	2.0	1000	40.4	1	37.13138533525075	4.776749042969961	75.80104630359571
0.1	2.1	360.0	5.06	false	0.5	1.25	100	6.8	1.2	1.1	2000	0.25	1.0	2.2	2.0	1000	40.4	2	41.401060041356686	12.226815146246583	84.83951393780795	34.98654586429957	38.41617969466375
0.1	2.1	360.0	5.06	false	0.5	1.25	100	6.8	1.2	1.1	2000	0.25	1.0	2.2	2.0	1000	40.4	2	38.59775488527441	12.159626313541166	49.41665462155337	28.88454446607674	45.081533540429646
0.1	2.1	360.0	5.06	false	0.5	1.25	100	6.8	1.2	1.1	2000	0.25	1.0	2.2	2.0	1000	40.4	1	37.93186224119341	14.530878758370497	102.75666340431368
0.1	2.1	360.0	5.06	false	0.5	1.25	100	6.8	1.2	1.1	2000	0.25	1.0	2.2	2.0	1000	40.4	2	40.07522769010531	7.959686060602757	60.47371709761055	36.29497289302672	63.758473254150324
0.1	2.1	360.0	5.06	false	0.5	1.25	100	6.8	1.2	1.1	2000	0.25	1.0	2.2	2.0	1000	40.4	2	45.21000705188561	8.657403607676576	71.21802923071677	35.5928007942279	43.58161371829898
0.1	2.1	360.0	5.06	false	0.5	1.25	100	6.8	1.2	1.1	2000	0.25	1.0	2.2	2.0	1000	40.4	2	43.35389072448083	16.66967024961454	88.99421975969143	32.10833894102938	49.429770282517374
0.1	2.1	360.0	5.06	false	0.5	1.25	100	6.8	1.2	1.1	2000	0.25	1.0	2.2	2.0	1000	40.4	1	37.53301442245859	20.452010776882645	98.12881471945191
0.1	2.1	360.0	5.06	false	0.5	1.25	100	6.8	1.2	1.1	2000	0.25	1.0	2.2	2.0	1000	40.4	1	32.46984406992717	19.281168631684505	94.57097297163507
0.1	2.1	360.0	5.06	false	0.5	1.25	100	6.8	1.2	1.1	2000	0.25	1.0	2.2	2.0	1000	40.4	1	41.50012295478005	27.58883971557115	123.71978585710146
0.1	2.1	360.0	5.06	false	0.5	1.25	100	6.8	1.2	1.1	2000	0.25	1.0	2.2	2.0	1000	40.4	1	36.495860953687966	25.895778084436714	82.75818167542532
0.1	2.1	360.0	5.06	false	0.5	1.25	100	6.8	1.2	1.1	2000	0.25	1.0	2.2	2.0	1000	40.4	1	37.10037600959781	2.410533990615674	112.04146347731928
0.1	2.1	360.0	5.06	false	0.5	1.25	100	6.8	1.2	1.1	2000	0.25	1.0	2.2	2.0	1000	40.4	1	38.89793025353506	19.679631571179126	117.4671595134397
0.1	2.1	360.0	5.06	false	0.5	1.25	100	6.8	1.2	1.1	2000	0.25	1.0	2.2	2.0	1000	40.4	1	30.42164948917992	12.295122148806945	100.96777430265021
0.1	2.1	360.0	5.06	false	0.5	1.25	100	6.8	1.2	1.1	2000	0.25	1.0	2.2	2.0	1000	40.4	2	41.02535679834644	8.162917626075986	53.0717862274609	34.43715797524661	62.979101353155606
0.1	2.1	360.0	5.06	false	0.5	1.25	100	6.8	1.2	1.1	2000	0.25	1.0	2.2	2.0	1000	40.4	2	39.575938765367894	14.428318696930948	51.77523493371995	37.67549794344388	78.07745106160156
0.1	2.1	360.0	5.06	false	0.5	1.25	100	6.8	1.2	1.1	2000	0.25	1.0	2.2	2.0	1000	40.4	1	43.50235287858822	25.27567830478663	81.9821138846674
0.1	2.1	360.0	5.06	false	0.5	1.25	100	6.8	1.2	1.1	2000	0.25	1.0	2.2	2.0	1000	40.4	2	45.06296772963006	8.800001768421566	47.7276569944023	41.392215617697396	73.38123305690056
0.1	2.1	360.0	5.06	false	0.5	1.25	100	6.8	1.2	1.1	2000	0.25	1.0	2.2	2.0	1000	40.4	1	38.43888300764179	0.6015697573671378	84.44073406519121
0.1	2.1	360.0	5.06	false	0.5	1.25	100	6.8	1.2	1.1	2000	0.25	1.0	2.2	2.0	1000	40.4	2	47.020901740780324	17.309525948282246	88.38716351424864	44.57940904003377	51.39718196483851
0.1	2.1	360.0	5.06	false	0.5	1.25	100	6.8	1.2	1.1	2000	0.25	1.0	2.2	2.0	1000	40.4	1	33.63398465052938	24.64243355508291	86.82770046185895
0.1	2.1	360.0	5.06	false	0.5	1.25	100	6.8	1.2	1.1	2000	0.25	1.0	2.2	2.0	1000	40.4	2	41.12553202577884	5.627926134351383	63.0429059296403	23.175297089773757	34.46992313247793
0.1	2.1	360.0	5.06	false	0.5	1.25	100	6.8	1.2	1.1	2000	0.25	1.0	2.2	2.0	1000	40.4	2	36.19795748619441	0.30275124216801025	71.82578092770886	35.20356097217436	47.111621624142565
0.1	2.1	360.0	5.06	false	0.5	1.25	100	6.8	1.2	1.1	2000	0.25	1.0	2.2	2.0	1000	40.4	1	29.175916016851325	26.73091005119112	87.63283188133471
0.1	2.1	360.0	5.06	false	0.5	1.25	100	6.8	1.2	1.1	2000	0.25	1.0	2.2	2.0	1000	40.4	2	38.207777961598765	16.84714352899889	53.943298140731706	36.694500985557674	56.314309597922644
0.1	2.1	360.0	5.06	false	0.5	1.25	100	6.8	1.2	1.1	2000	0.25	1.0	2.2	2.0	1000	40.4	2	49.94880622867413	0.8817542173677092	62.64614697978438	41.54666574782669	89.90497719216837
0.1	2.1	360.0	5.06	false	0.5	1.25	100	6.8	1.2	1.1	2000	0.25	1.0	2.2	2.0	1000	40.4	1	45.086916363687074	28.046294537049146	128.5608571441591
0.1	2.1	360.0	5.06	false	0.5	1.25	100	6.8	1.2	1.1	2000	0.25	1.0	2.2	2.0	1000	40.4	1	39.85826928484019	28.350746029677104	112.98069365603477
0.1	2.1	360.0	5.06	false	0.5	1.25	100	6.8	1.2	1.1	2000	0.25	1.0	2.2	2.0	1000	40.4	2	34.9628108260517	2.5979249721530837	47.742828113364304	20.6741386041007	51.73296015659872
0.1	2.1	360.0	5.06	false	0.5	1.25	100	6.8	1.2	1.1	2000	0.25	1.0	2.2	2.0	1000	40.4	1	36.06760044448784	29.72529399057845	107.34490604010017
0.1	2.1	360.0	5.06	false	0.5	1.25	100	6.8	1.2	1.1	2000	0.25	1.0	2.2	2.0	1000	40.4	1	47.457290905385385	20.342312378916464	119.01126527784766
0.1	2.1	360.0	5.06	false	0.5	1.25	100	6.8	1.2	1.1	2000	0.25	1.0	2.2	2.0	1000	40.4	1	51.173556534142094	22.34816792217147	124.3076250416564
0.1	2.1	360.0	5.06	false	0.5	1.25	100	6.8	1.2	1.1	2000	0.25	1.0	2.2	2.0	1000	40.4	1	39.86306048505367	26.33186222042367	126.4219744810919
0.1	2.1	360.0	5.06	false	0.5	1.25	100	6.8	1.2	1.1	2000	0.25	1.0	2.2	2.0	1000	40.4	2	42.45440565922292	12.105487160906142	58.69577538015813	27.87040222046622	58.859334925076766
0.1	2.1	360.0	5.06	false	0.5	1.25	100	6.8	1.2	1.1	2000	0.25	1.0	2.2	2.0	1000	40.4	1	37.08924993036444	24.639332270054002	105.01773792864807
0.1	2.1	360.0	5.06	false	0.5	1.25	100	6.8	1.2	1.1	2000	0.25	1.0	2.2	2.0	1000	40.4	1	33.23936025770786	23.49187079775723	86.56691610555853
0.1	2.1	360.0	5.06	false	0.5	1.25	100	6.8	1.2	1.1	2000	0.25	1.0	2.2	2.0	1000	40.4	2	48.16674129993581	10.803881122186652	84.0235949063672	40.227234434084636	67.29070457214337
0.1	2.1	360.0	5.06	false	0.5	1.25	100	6.8	1.2	1.1	2000	0.25	1.0	2.2	2.0	1000	40.4	1	43.65583112775063	20.89504578236674	120.70601972356884
0.1	2.1	360.0	5.06	false	0.5	1.25	100	6.8	1.2	1.1	2000	0.25	1.0	2.2	2.0	1000	40.4	1	31.65371034726946	15.80288641715352	88.69519147365962
0.1	2.1	360.0	5.06	false	0.5	1.25	100	6.8	1.2	1.1	2000	0.25	1.0	2.2	2.0	1000	40.4	1	39.93772084653737	20.853189553354124	118.79213010359612
0.1	2.1	360.0	5.06	false	0.5	1.25	100	6.8	1.2	1.1	2000	0.25	1.0	2.2	2.0	1000	40.4	2	43.662959450894576	10.69008749446411	74.718085426655	31.390654471307986	45.711471920804435
0.1	2.1	360.0	5.06	false	0.5	1.25	100	6.8	1.2	1.1	2000	0.25	1.0	2.2	2.0	1000	40.4	3	39.619990876488885	2.190599034357396	23.43577727120231	24.047495787165794	42.143019496012855	30.983920935139594	57.52097051359577
0.1	2.1	360.0	5.06	false	0.5	1.25	100	6.8	1.2	1.1	2000	0.25	1.0	2.2	2.0	1000	40.4	1	37.47186121607572	23.995351675271515	102.4039299709202
0.1	2.1	360.0	5.06	false	0.5	1.25	100	6.8	1.2	1.1	2000	0.25	1.0	2.2	2.0	1000	40.4	2	41.84555684965397	1.8801971395526278	72.28481358371523	40.07208934180175	55.27729631520952
0.1	2.1	360.0	5.06	false	0.5	1.25	100	6.8	1.2	1.1	2000	0.25	1.0	2.2	2.0	1000	40.4	2	42.58833067896071	15.288287096056823	43.20991913223163	33.535459751896674	73.59765852200131
0.1	2.1	360.0	5.06	false	0.5	1.25	100	6.8	1.2	1.1	2000	0.25	1.0	2.2	2.0	1000	40.4	1	34.380731178963984	22.972106702785833	79.08363531650498
0.1	2.1	360.0	5.06	false	0.5	1.25	100	6.8	1.2	1.1	2000	0.25	1.0	2.2	2.0	1000	40.4	1	40.50940880033594	8.170654242762655	108.06666515124407
0.1	2.1	360.0	5.06	false	0.5	1.25	100	6.8	1.2	1.1	2000	0.25	1.0	2.2	2.0	1000	40.4	1	49.48378692145787	33.381855325736275	110.2849221042231
0.1	2.1	360.0	5.06	false	0.5	1.25	100	6.8	1.2	1.1	2000	0.25	1.0	2.2	2.0	1000	40.4	1	34.03134754412448	25.95681272905374	96.96176189513632
0.1	2.1	360.0	5.06	false	0.5	1.25	100	6.8	1.2	1.1	2000	0.25	1.0	2.2	2.0	1000	40.4	2	45.4072902884437	14.868036004683033	84.17867912167875	41.46062373387462	51.09899182173826
0.1	2.1	360.0	5.06	false	0.5	1.25	100	6.8	1.2	1.1	2000	0.25	1.0	2.2	2.0	1000	40.4	1	39.50255861355385	24.455074693845365	112.13181784944028
0.1	2.1	360.0	5.06	false	0.5	1.25	100	6.8	1.2	1.1	2000	0.25	1.0	2.2	2.0	1000	40.4	1	38.40931289317247	18.70224154866198	76.01653942968392
0.1	2.1	360.0	5.06	false	0.5	1.25	100	6.8	1.2	1.1	2000	0.25	1.0	2.2	2.0	1000	40.4	2	37.96788939829441	16.770151556477295	47.1124640430683	32.74434496223078	52.103599523506944
0.1	2.1	360.0	5.06	false	0.5	1.25	100	6.8	1.2	1.1	2000	0.25	1.0	2.2	2.0	1000	40.4	1	42.98591390642053	16.723037289674078	91.24257940490143
0.1	2.1	360.0	5.06	false	0.5	1.25	100	6.8	1.2	1.1	2000	0.25	1.0	2.2	2.0	1000	40.4	1	35.61959839608445	26.464461580257527	105.78654662818013
0.1	2.1	360.0	5.06	false	0.5	1.25	100	6.8	1.2	1.1	2000	0.25	1.0	2.2	2.0	1000	40.4	2	38.71688915146037	12.304710996544655	50.402537066701655	31.10894458995192	70.24377329122053
0.1	2.1	360.0	5.06	false	0.5	1.25	100	6.8	1.2	1.1	2000	0.25	1.0	2.2	2.0	1000	40.4	2	49.00168650060667	12.412093448248996	79.99354027474465	39.46936432118743	69.28130338205598
0.1	2.1	360.0	5.06	false	0.5	1.25	100	6.8	1.2	1.1	2000	0.25	1.0	2.2	2.0	1000	40.4	1	34.87422149641759	12.888318737058103	111.19955832675302
0.1	2.1	360.0	5.06	false	0.5	1.25	100	6.8	1.2	1.1	2000	0.25	1.0	2.2	2.0	1000	40.4	1	38.79107386040302	23.018920002394644	82.56769803547891
0.1	2.1	360.0	5.06	false	0.5	1.25	100	6.8	1.2	1.1	2000	0.25	1.0	2.2	2.0	1000	40.4	2	44.85589464639055	7.629087446217658	37.28525702532563	30.720454746650244	89.35012253785953
0.1	2.1	360.0	5.06	false	0.5	1.25	100	6.8	1.2	1.1	2000	0.25	1.0	2.2	2.0	1000	40.4	1	36.99991913189284	23.498799011470044	73.91795131074241
0.1	2.1	360.0	5.06	false	0.5	1.25	100	6.8	1.2	1.1	2000	0.25	1.0	2.2	2.0	1000	40.4	2	39.080418104733354	11.725293442363252	44.74072567633229	32.63818560559012	49.39488865493953
0.1	2.1	360.0	5.06	false	0.5	1.25	100	6.8	1.2	1.1	2000	0.25	1.0	2.2	2.0	1000	40.4	1	40.58947666335096	14.639309234571048	112.5652599102915
0.1	2.1	360.0	5.06	false	0.5	1.25	100	6.8	1.2	1.1	2000	0.25	1.0	2.2	2.0	1000	40.4	1	50.18321865025098	29.004350897758123	131.49490289134943
0.1	2.1	360.0	5.06	false	0.5	1.25	100	6.8	1.2	1.1	2000	0.25	1.0	2.2	2.0	1000	40.4	2	42.74028683096509	0.16619366955047615	40.75167428004482	27.04542308265314	86.43145887583023
0.1	2.1	360.0	5.06	false	0.5	1.25	100	6.8	1.2	1.1	2000	0.25	1.0	2.2	2.0	1000	40.4	1	45.36589250681358	7.944123895879363	105.68359348800004
0.1	2.1	360.0	5.06	false	0.5	1.25	100	6.8	1.2	1.1	2000	0.25	1.0	2.2	2.0	1000	40.4	1	44.673101069946526	33.27012013159917	105.93807908750162
0.1	2.1	360.0	5.06	false	0.5	1.25	100	6.8	1.2	1.1	2000	0.25	1.0	2.2	2.0	1000	40.4	2	39.79187579446185	4.206199956097864	70.5461328604866	34.51611394627979	50.107645999697226
0.1	2.1	360.0	5.06	false	0.5	1.25	100	6.8	1.2	1.1	2000	0.25	1.0	2.2	2.0	1000	40.4	1	43.776932922189374	23.122017619167828	111.61450267374946
0.1	2.1	360.0	5.06	false	0.5	1.25	100	6.8	1.2	1.1	2000	0.25	1.0	2.2	2.0	1000	40.4	1	48.360883906601345	31.23056213701589	133.51068333649937
0.1	2.1	360.0	5.06	false	0.5	1.25	100	6.8	1.2	1.1	2000	0.25	1.0	2.2	2.0	1000	40.4	1	45.74428268740905	21.738794580713247	109.82925046591126
0.1	2.1	360.0	5.06	false	0.5	1.25	100	6.8	1.2	1.1	2000	0.25	1.0	2.2	2.0	1000	40.4	2	45.32645561646381	1.4395126135143947	43.7117527770042	43.881430252320065	93.12522374966659
0.1	2.1	360.0	5.06	false	0.5	1.25	100	6.8	1.2	1.1	2000	0.25	1.0	2.2	2.0	1000	40.4	1	39.56837307455433	38.44537500491107	92.87680452727352
0.1	2.1	360.0	5.06	false	0.5	1.25	100	6.8	1.2	1.1	2000	0.25	1.0	2.2	2.0	1000	40.4	2	44.5504060468092	11.513257501802102	70.70721544249933	31.628918242554615	56.12882749963256
0.1	2.1	360.0	5.06	false	0.5	1.25	100	6.8	1.2	1.1	2000	0.25	1.0	2.2	2.0	1000	40.4	1	45.03107443002011	18.636497369707957	123.19471941711096
0.1	2.1	360.0	5.06	false	0.5	1.25	100	6.8	1.2	1.1	2000	0.25	1.0	2.2	2.0	1000	40.4	1	44.092838668358816	19.69347862368903	130.62633887226744
0.1	2.1	360.0	5.06	false	0.5	1.25	100	6.8	1.2	1.1	2000	0.25	1.0	2.2	2.0	1000	40.4	1	39.88438518875361	14.232742195030843	119.06867391006634
0.1	2.1	360.0	5.06	false	0.5	1.25	100	6.8	1.2	1.1	2000	0.25	1.0	2.2	2.0	1000	40.4	1	41.88255841532361	11.57712119062067	100.14447348805032
0.1	2.1	360.0	5.06	false	0.5	1.25	100	6.8	1.2	1.1	2000	0.25	1.0	2.2	2.0	1000	40.4	1	44.41121107749841	25.230126809318257	86.47286245808176
0.1	2.1	360.0	5.06	false	0.5	1.25	100	6.8	1.2	1.1	2000	0.25	1.0	2.2	2.0	1000	40.4	2	41.33251198686022	11.895869182214781	84.09557655922306	27.658091312346766	34.52946984817264
0.1	2.1	360.0	5.06	false	0.5	1.25	100	6.8	1.2	1.1	2000	0.25	1.0	2.2	2.0	1000	40.4	1	45.52448537897736	33.824326909386365	98.00956773896782
0.1	2.1	360.0	5.06	false	0.5	1.25	100	6.8	1.2	1.1	2000	0.25	1.0	2.2	2.0	1000	40.4	1	34.89410837951791	1.241049325270454	87.70366807017628
0.1	2.1	360.0	5.06	false	0.5	1.25	100	6.8	1.2	1.1	2000	0.25	1.0	2.2	2.0	1000	40.4	2	39.23748205570795	1.631270356799797	76.59443036207956	33.09823031219222	40.17935965325075
0.1	2.1	360.0	5.06	false	0.5	1.25	100	6.8	1.2	1.1	2000	0.25	1.0	2.2	2.0	1000	40.4	1	38.58428624903512	11.473737529795388	120.23433819201995
0.1	2.1	360.0	5.06	false	0.5	1.25	100	6.8	1.2	1.1	2000	0.25	1.0	2.2	2.0	1000	40.4	1	35.14711348409766	27.78283983770934	74.84276542484699
0.1	2.1	360.0	5.06	false	0.5	1.25	100	6.8	1.2	1.1	2000	0.25	1.0	2.2	2.0	1000	40.4	1	45.80361805819012	21.935554951941736	124.10865702818379
0.1	2.1	360.0	5.06	false	0.5	1.25	100	6.8	1.2	1.1	2000	0.25	1.0	2.2	2.0	1000	40.4	2	40.941374544085946	4.472440833362242	52.4683456460905	31.9836128998426	50.532301357065464
0.1	2.1	360.0	5.06	false	0.5	1.25	100	6.8	1.2	1.1	2000	0.25	1.0	2.2	2.0	1000	40.4	1	42.745501294548276	12.450123307295005	116.97494242889029
0.1	2.1	360.0	5.06	false	0.5	1.25	100	6.8	1.2	1.1	2000	0.25	1.0	2.2	2.0	1000	40.4	1	38.3480791630325	16.680119068510187	104.72781804847429
0.1	2.1	360.0	5.06	false	0.5	1.25	100	6.8	1.2	1.1	2000	0.25	1.0	2.2	2.0	1000	40.4	2	47.26385296301975	6.7441369396733535	42.4178969639013	35.40328293102553	92.02954158458027
0.1	2.1	360.0	5.06	false	0.5	1.25	100	6.8	1.2	1.1	2000	0.25	1.0	2.2	2.0	1000	40.4	1	40.49999894376888	23.99569607359655	118.9999349354776
0.1	2.1	360.0	5.06	false	0.5	1.25	100	6.8	1.2	1.1	2000	0.25	1.0	2.2	2.0	1000	40.4	1	31.68392728563991	21.03316914475331	76.83322850870798
0.1	2.1	360.0	5.06	false	0.5	1.25	100	6.8	1.2	1.1	2000	0.25	1.0	2.2	2.0	1000	40.4	2	43.356544778162664	0.4367496139649718	48.140696179637956	25.301508790658353	95.47148149148276
0.1	2.1	360.0	5.06	false	0.5	1.25	100	6.8	1.2	1.1	2000	0.25	1.0	2.2	2.0	1000	40.4	1	35.43242729294851	13.111473505409224	98.27145022030854
0.1	2.1	360.0	5.06	false	0.5	1.25	100	6.8	1.2	1.1	2000	0.25	1.0	2.2	2.0	1000	40.4	1	43.40197672360708	24.62866764501306	106.06341264438412
0.1	2.1	360.0	5.06	false	0.5	1.25	100	6.8	1.2	1.1	2000	0.25	1.0	2.2	2.0	1000	40.4	1	37.526481684420844	10.87247795152121	115.89578156948619
0.1	2.1	360.0	5.06	false	0.5	1.25	100	6.8	1.2	1.1	2000	0.25	1.0	2.2	2.0	1000	40.4	1	49.15126147766371	30.875583119993472	98.38653306391285
0.1	2.1	360.0	5.06	false	0.5	1.25	100	6.8	1.2	1.1	2000	0.25	1.0	2.2	2.0	1000	40.4	1	41.563746803525085	15.99614039758132	117.39073198901538
0.1	2.1	360.0	5.06	false	0.5	1.25	100	6.8	1.2	1.1	2000	0.25	1.0	2.2	2.0	1000	40.4	2	40.155083898186106	2.0448995041401656	53.28097655037842	38.706214479028084	74.95177934870419
0.1	2.1	360.0	5.06	false	0.5	1.25	100	6.8	1.2	1.1	2000	0.25	1.0	2.2	2.0	1000	40.4	2	34.44053024090462	1.1627663341103185	61.401057542721745	18.851806545127857	44.917754025549804
0.1	2.1	360.0	5.06	false	0.5	1.25	100	6.8	1.2	1.1	2000	0.25	1.0	2.2	2.0	1000	40.4	1	41.29594225353732	16.7524805174042	89.90413795062948
0.1	2.1	360.0	5.06	false	0.5	1.25	100	6.8	1.2	1.1	2000	0.25	1.0	2.2	2.0	1000	40.4	1	29.123446780130237	19.280023801113956	75.06636426397348
0.1	2.1	360.0	5.06	false	0.5	1.25	100	6.8	1.2	1.1	2000	0.25	1.0	2.2	2.0	1000	40.4	1	38.464562869812035	18.561682850475798	124.12023760162388
0.1	2.1	360.0	5.06	false	0.5	1.25	100	6.8	1.2	1.1	2000	0.25	1.0	2.2	2.0	1000	40.4	2	46.40737272010967	17.248809521305258	57.827801620199494	33.122136560832324	84.71573797649917
0.1	2.1	360.0	5.06	false	0.5	1.25	100	6.8	1.2	1.1	2000	0.25	1.0	2.2	2.0	1000	40.4	1	39.32071942105115	23.0695757658199	104.25113576891303
0.1	2.1	360.0	5.06	false	0.5	1.25	100	6.8	1.2	1.1	2000	0.25	1.0	2.2	2.0	1000	40.4	1	42.49737642869977	28.770740551161577	135.1255235958102
0.1	2.1	360.0	5.06	false	0.5	1.25	100	6.8	1.2	1.1	2000	0.25	1.0	2.2	2.0	1000	40.4	1	29.6212858000424	14.703259774788917	78.84793560059663
0.1	2.1	360.0	5.06	false	0.5	1.25	100	6.8	1.2	1.1	2000	0.25	1.0	2.2	2.0	1000	40.4	2	37.0213436659808	1.9752977447234588	49.67446670080056	26.735745175028878	74.6189196226417
0.1	2.1	360.0	5.06	false	0.5	1.25	100	6.8	1.2	1.1	2000	0.25	1.0	2.2	2.0	1000	40.4	1	34.975427253043605	13.074804580111085	100.70935892640571
0.1	2.1	360.0	5.06	false	0.5	1.25	100	6.8	1.2	1.1	2000	0.25	1.0	2.2	2.0	1000	40.4	1	39.34670402810466	14.049070399831463	117.14573150422507
0.1	2.1	360.0	5.06	false	0.5	1.25	100	6.8	1.2	1.1	2000	0.25	1.0	2.2	2.0	1000	40.4	1	30.05740150343221	11.745440035520437	88.51236450753775
0.1	2.1	360.0	5.06	false	0.5	1.25	100	6.8	1.2	1.1	2000	0.25	1.0	2.2	2.0	1000	40.4	2	37.828957002438685	0.22861985306939003	51.70575324658887	22.076430545463882	73.70970866454785
0.1	2.1	360.0	5.06	false	0.5	1.25	100	6.8	1.2	1.1	2000	0.25	1.0	2.2	2.0	1000	40.4	1	44.06179676778598	15.984611602472881	90.44182160219795
0.1	2.1	360.0	5.06	false	0.5	1.25	100	6.8	1.2	1.1	2000	0.25	1.0	2.2	2.0	1000	40.4	1	41.85702980785305	27.019380207773864	102.82890497790298
0.1	2.1	360.0	5.06	false	0.5	1.25	100	6.8	1.2	1.1	2000	0.25	1.0	2.2	2.0	1000	40.4	1	33.54099140930716	11.266719897365105	93.39770714902305
0.1	2.1	360.0	5.06	false	0.5	1.25	100	6.8	1.2	1.1	2000	0.25	1.0	2.2	2.0	1000	40.4	2	41.23227171270697	12.508323198564929	50.82404926969317	39.491181818930436	79.1227884855767
0.1	2.1	360.0	5.06	false	0.5	1.25	100	6.8	1.2	1.1	2000	0.25	1.0	2.2	2.0	1000	40.4	1	44.34608180658045	17.585115513086922	111.06703621509098
0.1	2.1	360.0	5.06	false	0.5	1.25	100	6.8	1.2	1.1	2000	0.25	1.0	2.2	2.0	1000	40.4	2	47.58081235879386	11.497614697473768	81.63003205211953	39.278768347924235	70.84678951610113
0.1	2.1	360.0	5.06	false	0.5	1.25	100	6.8	1.2	1.1	2000	0.25	1.0	2.2	2.0	1000	40.4	3	47.02942372793778	1.3452121592711366	26.869901398888494	18.107387456681334	53.47044514649946	40.9341766786023	61.42435543199616
0.1	2.1	360.0	5.06	false	0.5	1.25	100	6.8	1.2	1.1	2000	0.25	1.0	2.2	2.0	1000	40.4	1	40.62416950960452	21.591385101044843	107.68348013217557
0.1	2.1	360.0	5.06	false	0.5	1.25	100	6.8	1.2	1.1	2000	0.25	1.0	2.2	2.0	1000	40.4	1	30.05154193774965	16.065781368689972	79.82377514281313
0.1	2.1	360.0	5.06	false	0.5	1.25	100	6.8	1.2	1.1	2000	0.25	1.0	2.2	2.0	1000	40.4	2	38.770150609103624	14.555759211055216	86.21152961043181	38.0501357611135	45.15108326125596
0.1	2.1	360.0	5.06	false	0.5	1.25	100	6.8	1.2	1.1	2000	0.25	1.0	2.2	2.0	1000	40.4	2	36.06841210531091	10.531613883667958	49.3642902219577	29.406319435331838	34.44675762783128
0.1	2.1	360.0	5.06	false	0.5	1.25	100	6.8	1.2	1.1	2000	0.25	1.0	2.2	2.0	1000	40.4	1	42.88451555364742	27.555555744360454	100.2240030946378
0.1	2.1	360.0	5.06	false	0.5	1.25	100	6.8	1.2	1.1	2000	0.25	1.0	2.2	2.0	1000	40.4	1	43.845275770321436	13.328001593249734	120.15087494338157
0.1	2.1	360.0	5.06	false	0.5	1.25	100	6.8	1.2	1.1	2000	0.25	1.0	2.2	2.0	1000	40.4	1	40.72955377474847	15.748386873182634	95.84488592969544
0.1	2.1	360.0	5.06	false	0.5	1.25	100	6.8	1.2	1.1	2000	0.25	1.0	2.2	2.0	1000	40.4	2	42.73510045846102	10.976380906909627	53.64416152637436	41.309055385384966	73.85159753089602
0.1	2.1	360.0	5.06	false	0.5	1.25	100	6.8	1.2	1.1	2000	0.25	1.0	2.2	2.0	1000	40.4	1	43.40699906612981	30.572321713220997	119.37589291953705
0.1	2.1	360.0	5.06	false	0.5	1.25	100	6.8	1.2	1.1	2000	0.25	1.0	2.2	2.0	1000	40.4	2	40.69113800176143	9.759223302842493	75.97705081285983	39.97484814924888	40.95534565158408
0.1	2.1	360.0	5.06	false	0.5	1.25	100	6.8	1.2	1.1	2000	0.25	1.0	2.2	2.0	1000	40.4	2	36.91563266600873	15.825845842419268	60.24877529488425	29.52224045387795	46.470405984644174
0.1	2.1	360.0	5.06	false	0.5	1.25	100	6.8	1.2	1.1	2000	0.25	1.0	2.2	2.0	1000	40.4	1	45.00551009587707	22.836189100638574	113.99259738503449
0.1	2.1	360.0	5.06	false	0.5	1.25	100	6.8	1.2	1.1	2000	0.25	1.0	2.2	2.0	1000	40.4	1	40.23716874409192	18.7265018976437	88.5445587715521
0.1	2.1	360.0	5.06	false	0.5	1.25	100	6.8	1.2	1.1	2000	0.25	1.0	2.2	2.0	1000	40.4	1	33.887893423702735	31.023270981120337	96.00937023138674
0.1	2.1	360.0	5.06	false	0.5	1.25	100	6.8	1.2	1.1	2000	0.25	1.0	2.2	2.0	1000	40.4	1	38.313264049142475	26.81641810528255	100.30977948601137
0.1	2.1	360.0	5.06	false	0.5	1.25	100	6.8	1.2	1.1	2000	0.25	1.0	2.2	2.0	1000	40.4	1	41.67004925254046	32.94579998310472	83.12140567038686
0.1	2.1	360.0	5.06	false	0.5	1.25	100	6.8	1.2	1.1	2000	0.25	1.0	2.2	2.0	1000	40.4	2	32.302820889724906	0.9729584513545805	30.39864939216537	16.026909263530214	75.6909394294457
0.1	2.1	360.0	5.06	false	0.5	1.25	100	6.8	1.2	1.1	2000	0.25	1.0	2.2	2.0	1000	40.4	3	42.613941905485916	0.023747483818597353	65.12126844518909	21.344996581158046	29.993867373293252	35.93142837314715	30.406200105797
0.1	2.1	360.0	5.06	false	0.5	1.25	100	6.8	1.2	1.1	2000	0.25	1.0	2.2	2.0	1000	40.4	1	31.608056466551986	11.556080645504823	94.77305108906586
0.1	2.1	360.0	5.06	false	0.5	1.25	100	6.8	1.2	1.1	2000	0.25	1.0	2.2	2.0	1000	40.4	1	45.98518585512419	25.4577904819976	115.61338446115649
0.1	2.1	360.0	5.06	false	0.5	1.25	100	6.8	1.2	1.1	2000	0.25	1.0	2.2	2.0	1000	40.4	2	41.12153803525025	18.07245625979354	92.68369665103462	38.42851981581993	44.614881115902726
0.1	2.1	360.0	5.06	false	0.5	1.25	100	6.8	1.2	1.1	2000	0.25	1.0	2.2	2.0	1000	40.4	2	50.32174409547743	1.1212620849864516	52.15879635419061	48.17224474055567	118.22626749353431
0.1	2.1	360.0	5.06	false	0.5	1.25	100	6.8	1.2	1.1	2000	0.25	1.0	2.2	2.0	1000	40.4	2	38.8011133468744	10.15597692651715	64.35762991298051	29.40037386483263	43.78613062558396
0.1	2.1	360.0	5.06	false	0.5	1.25	100	6.8	1.2	1.1	2000	0.25	1.0	2.2	2.0	1000	40.4	2	40.65004232971193	6.749865936807725	73.26407627691361	38.63654731451096	38.998095407570055
0.1	2.1	360.0	5.06	false	0.5	1.25	100	6.8	1.2	1.1	2000	0.25	1.0	2.2	2.0	1000	40.4	1	40.114503034642055	9.593824220794708	109.5161118628374
0.1	2.1	360.0	5.06	false	0.5	1.25	100	6.8	1.2	1.1	2000	0.25	1.0	2.2	2.0	1000	40.4	1	46.56358936103151	20.173110164108607	131.72105481545142
0.1	2.1	360.0	5.06	false	0.5	1.25	100	6.8	1.2	1.1	2000	0.25	1.0	2.2	2.0	1000	40.4	2	46.18476622364872	1.1014445689133072	49.57230503229751	31.17858164050688	85.19875435721359
0.1	2.1	360.0	5.06	false	0.5	1.25	100	6.8	1.2	1.1	2000	0.25	1.0	2.2	2.0	1000	40.4	2	33.86300254681116	1.1371055902085967	29.273987575825025	23.82569253034506	69.12587317657447
0.1	2.1	360.0	5.06	false	0.5	1.25	100	6.8	1.2	1.1	2000	0.25	1.0	2.2	2.0	1000	40.4	1	38.66487836280437	28.531185728804807	92.41657475546062
0.1	2.1	360.0	5.06	false	0.5	1.25	100	6.8	1.2	1.1	2000	0.25	1.0	2.2	2.0	1000	40.4	1	46.671670804482304	14.057838182797306	116.68893312085117
0.1	2.1	360.0	5.06	false	0.5	1.25	100	6.8	1.2	1.1	2000	0.25	1.0	2.2	2.0	1000	40.4	1	31.349176750363576	5.979008265169914	85.68066174135951
0.1	2.1	360.0	5.06	false	0.5	1.25	100	6.8	1.2	1.1	2000	0.25	1.0	2.2	2.0	1000	40.4	2	42.13013367273445	9.013362411084715	42.44459241779084	37.76902201179392	91.83814669158087
0.1	2.1	360.0	5.06	false	0.5	1.25	100	6.8	1.2	1.1	2000	0.25	1.0	2.2	2.0	1000	40.4	1	34.79115423602212	15.749759217495182	100.75117659033675
0.1	2.1	360.0	5.06	false	0.5	1.25	100	6.8	1.2	1.1	2000	0.25	1.0	2.2	2.0	1000	40.4	2	45.118867540004175	13.843918537413977	88.91054159286577	41.330082373386276	52.84511433324078
0.1	2.1	360.0	5.06	false	0.5	1.25	100	6.8	1.2	1.1	2000	0.25	1.0	2.2	2.0	1000	40.4	1	32.82580992083524	15.261273435122112	87.70630437702852
0.1	2.1	360.0	5.06	false	0.5	1.25	100	6.8	1.2	1.1	2000	0.25	1.0	2.2	2.0	1000	40.4	1	35.42210030748193	24.84715619025972	92.95283725464719
0.1	2.1	360.0	5.06	false	0.5	1.25	100	6.8	1.2	1.1	2000	0.25	1.0	2.2	2.0	1000	40.4	1	35.58882836007525	13.831960396290311	93.68286482487301
0.1	2.1	360.0	5.06	false	0.5	1.25	100	6.8	1.2	1.1	2000	0.25	1.0	2.2	2.0	1000	40.4	1	40.69118098215506	10.604893811658547	95.5102531954267
0.1	2.1	360.0	5.06	false	0.5	1.25	100	6.8	1.2	1.1	2000	0.25	1.0	2.2	2.0	1000	40.4	1	31.73734265623353	11.039283457544736	81.78799765137373
0.1	2.1	360.0	5.06	false	0.5	1.25	100	6.8	1.2	1.1	2000	0.25	1.0	2.2	2.0	1000	40.4	2	44.92265633220864	13.386375119964843	43.95649784424871	26.109360061607017	68.85671703355548
0.1	2.1	360.0	5.06	false	0.5	1.25	100	6.8	1.2	1.1	2000	0.25	1.0	2.2	2.0	1000	40.4	1	38.81580981077683	23.453112857258617	113.88208161108456
0.1	2.1	360.0	5.06	false	0.5	1.25	100	6.8	1.2	1.1	2000	0.25	1.0	2.2	2.0	1000	40.4	1	47.28152926805381	33.9424714316991	98.46862999707018
0.1	2.1	360.0	5.06	false	0.5	1.25	100	6.8	1.2	1.1	2000	0.25	1.0	2.2	2.0	1000	40.4	2	52.81823825469766	6.448726213330558	55.68420765195364	28.27674180545217	81.24312754875574
0.1	2.1	360.0	5.06	false	0.5	1.25	100	6.8	1.2	1.1	2000	0.25	1.0	2.2	2.0	1000	40.4	2	34.89110707119975	1.7301868259906166	51.379677364891045	28.95585816094447	45.529305698298145
0.1	2.1	360.0	5.06	false	0.5	1.25	100	6.8	1.2	1.1	2000	0.25	1.0	2.2	2.0	1000	40.4	2	42.212912870160324	10.917479446977232	70.38006656956402	32.39155322801136	53.38239101232445
0.1	2.1	360.0	5.06	false	0.5	1.25	100	6.8	1.2	1.1	2000	0.25	1.0	2.2	2.0	1000	40.4	1	44.04179517353555	11.01213731405607	132.65439239008887
0.1	2.1	360.0	5.06	false	0.5	1.25	100	6.8	1.2	1.1	2000	0.25	1.0	2.2	2.0	1000	40.4	1	41.79666738201784	11.947898302444884	91.69485612413013
0.1	2.1	360.0	5.06	false	0.5	1.25	100	6.8	1.2	1.1	2000	0.25	1.0	2.2	2.0	1000	40.4	1	35.9949130398249	12.93905671920808	99.71188119131442
0.1	2.1	360.0	5.06	false	0.5	1.25	100	6.8	1.2	1.1	2000	0.25	1.0	2.2	2.0	1000	40.4	2	43.69826049597947	3.917141106936391	60.64585074945484	31.55649263231908	79.84424235506171
0.1	2.1	360.0	5.06	false	0.5	1.25	100	6.8	1.2	1.1	2000	0.25	1.0	2.2	2.0	1000	40.4	1	38.82384369535773	30.361391369185217	83.92986633963282
0.1	2.1	360.0	5.06	false	0.5	1.25	100	6.8	1.2	1.1	2000	0.25	1.0	2.2	2.0	1000	40.4	1	26.94917090977301	23.433086742081798	75.3978396193442
0.1	2.1	360.0	5.06	false	0.5	1.25	100	6.8	1.2	1.1	2000	0.25	1.0	2.2	2.0	1000	40.4	1	32.74541829883798	18.851895797748817	90.08106466936758
0.1	2.1	360.0	5.06	false	0.5	1.25	100	6.8	1.2	1.1	2000	0.25	1.0	2.2	2.0	1000	40.4	1	39.08503947986872	10.964508354756271	108.98559115330244
0.1	2.1	360.0	5.06	false	0.5	1.25	100	6.8	1.2	1.1	2000	0.25	1.0	2.2	2.0	1000	40.4	1	39.49393105548929	19.069597560801643	99.57228561144271
0.1	2.1	360.0	5.06	false	0.5	1.25	100	6.8	1.2	1.1	2000	0.25	1.0	2.2	2.0	1000	40.4	2	44.17534051775025	0.49440425282744627	63.15282736654234	28.36263810935402	69.54920243995592
0.1	2.1	360.0	5.06	false	0.5	1.25	100	6.8	1.2	1.1	2000	0.25	1.0	2.2	2.0	1000	40.4	1	36.93160055356976	16.988980710319876	96.73447919269768
0.1	2.1	360.0	5.06	false	0.5	1.25	100	6.8	1.2	1.1	2000	0.25	1.0	2.2	2.0	1000	40.4	1	40.871114699817106	24.06493423382918	98.56282555204548
0.1	2.1	360.0	5.06	false	0.5	1.25	100	6.8	1.2	1.1	2000	0.25	1.0	2.2	2.0	1000	40.4	1	38.72362341961334	8.198089859299678	104.59001402314846
0.1	2.1	360.0	5.06	false	0.5	1.25	100	6.8	1.2	1.1	2000	0.25	1.0	2.2	2.0	1000	40.4	1	48.83233240289666	19.759961365894263	126.96401205192323
0.1	2.1	360.0	5.06	false	0.5	1.25	100	6.8	1.2	1.1	2000	0.25	1.0	2.2	2.0	1000	40.4	2	41.60788926084611	6.201602737012874	57.115231249836754	37.79426060775944	59.0001378036233
0.1	2.1	360.0	5.06	false	0.5	1.25	100	6.8	1.2	1.1	2000	0.25	1.0	2.2	2.0	1000	40.4	2	44.982681949854104	12.117125055369073	67.56147027850808	29.15110697015644	78.62286184281587
0.1	2.1	360.0	5.06	false	0.5	1.25	100	6.8	1.2	1.1	2000	0.25	1.0	2.2	2.0	1000	40.4	2	40.7144112500742	15.523453337440223	49.90352314902068	33.239274910003616	65.45737857877009
0.1	2.1	360.0	5.06	false	0.5	1.25	100	6.8	1.2	1.1	2000	0.25	1.0	2.2	2.0	1000	40.4	1	39.50673288749309	16.13607567524323	114.4667663654747
0.1	2.1	360.0	5.06	false	0.5	1.25	100	6.8	1.2	1.1	2000	0.25	1.0	2.2	2.0	1000	40.4	2	47.630683342769274	8.118440043482915	78.56014743066771	44.45647363772639	64.00952852146382
0.1	2.1	360.0	5.06	false	0.5	1.25	100	6.8	1.2	1.1	2000	0.25	1.0	2.2	2.0	1000	40.4	1	36.06892932515515	0.8874042339923094	101.12764423405653
0.1	2.1	360.0	5.06	false	0.5	1.25	100	6.8	1.2	1.1	2000	0.25	1.0	2.2	2.0	1000	40.4	1	36.95377499910213	20.326087381537196	94.79542420676923
0.1	2.1	360.0	5.06	false	0.5	1.25	100	6.8	1.2	1.1	2000	0.25	1.0	2.2	2.0	1000	40.4	1	35.29224138614174	18.61718955297118	91.87276919674757
0.1	2.1	360.0	5.06	false	0.5	1.25	100	6.8	1.2	1.1	2000	0.25	1.0	2.2	2.0	1000	40.4	2	40.91139804836474	9.624345599215816	58.21949810265437	35.82946598975602	68.1947942965729
0.1	2.1	360.0	5.06	false	0.5	1.25	100	6.8	1.2	1.1	2000	0.25	1.0	2.2	2.0	1000	40.4	2	34.29226578154826	13.058576368871552	72.06773301553628	28.28815430815402	29.280832794264427
0.1	2.1	360.0	5.06	false	0.5	1.25	100	6.8	1.2	1.1	2000	0.25	1.0	2.2	2.0	1000	40.4	2	35.16875173593721	0.08672634428840276	64.81496482372181	33.153535302162375	52.981415830680746
0.1	2.1	360.0	5.06	false	0.5	1.25	100	6.8	1.2	1.1	2000	0.25	1.0	2.2	2.0	1000	40.4	1	42.23216734317752	22.82360958952965	131.86389281268927
0.1	2.1	360.0	5.06	false	0.5	1.25	100	6.8	1.2	1.1	2000	0.25	1.0	2.2	2.0	1000	40.4	1	43.15622586272233	5.49902269522778	91.25035355752541
0.1	2.1	360.0	5.06	false	0.5	1.25	100	6.8	1.2	1.1	2000	0.25	1.0	2.2	2.0	1000	40.4	2	39.973013364032326	9.866482085762154	34.35541789783631	24.42442372654562	78.41592049612014
0.1	2.1	360.0	5.06	false	0.5	1.25	100	6.8	1.2	1.1	2000	0.25	1.0	2.2	2.0	1000	40.4	1	37.3273408384767	28.707714825198824	66.18773346670572
0.1	2.1	360.0	5.06	false	0.5	1.25	100	6.8	1.2	1.1	2000	0.25	1.0	2.2	2.0	1000	40.4	1	39.33560867470099	8.787927261324311	78.2074661973082
0.1	2.1	360.0	5.06	false	0.5	1.25	100	6.8	1.2	1.1	2000	0.25	1.0	2.2	2.0	1000	40.4	1	35.95245937394263	9.669668685920595	80.77896429583
0.1	2.1	360.0	5.06	false	0.5	1.25	100	6.8	1.2	1.1	2000	0.25	1.0	2.2	2.0	1000	40.4	2	33.91718225559678	0.5832266177263596	32.67769906942802	21.44318773569623	50.56634148210309
0.1	2.1	360.0	5.06	false	0.5	1.25	100	6.8	1.2	1.1	2000	0.25	1.0	2.2	2.0	1000	40.4	1	42.54845063346654	17.27554423279034	116.29357221942847
0.1	2.1	360.0	5.06	false	0.5	1.25	100	6.8	1.2	1.1	2000	0.25	1.0	2.2	2.0	1000	40.4	1	47.40236860646435	25.3766368351639	141.0689921697265
0.1	2.1	360.0	5.06	false	0.5	1.25	100	6.8	1.2	1.1	2000	0.25	1.0	2.2	2.0	1000	40.4	1	46.012955158002036	21.016222393196763	121.70306504714502
0.1	2.1	360.0	5.06	false	0.5	1.25	100	6.8	1.2	1.1	2000	0.25	1.0	2.2	2.0	1000	40.4	2	35.72704426323472	7.369638005545116	57.425866625114345	31.43320072830708	44.0347960977598
0.1	2.1	360.0	5.06	false	0.5	1.25	100	6.8	1.2	1.1	2000	0.25	1.0	2.2	2.0	1000	40.4	2	39.8556807587277	12.467565652647934	78.43157141658408	37.21509360274913	40.3170636211825
0.1	2.1	360.0	5.06	false	0.5	1.25	100	6.8	1.2	1.1	2000	0.25	1.0	2.2	2.0	1000	40.4	1	32.976327072420304	14.881094397186205	92.40706772570516
0.1	2.1	360.0	5.06	false	0.5	1.25	100	6.8	1.2	1.1	2000	0.25	1.0	2.2	2.0	1000	40.4	1	40.52555878260209	20.26912948143186	106.74110413218436
0.1	2.1	360.0	5.06	false	0.5	1.25	100	6.8	1.2	1.1	2000	0.25	1.0	2.2	2.0	1000	40.4	1	33.988779072064744	22.560108233817267	86.99911822967542
0.1	2.1	360.0	5.06	false	0.5	1.25	100	6.8	1.2	1.1	2000	0.25	1.0	2.2	2.0	1000	40.4	1	42.86141822667149	24.423408008911785	114.95667108738458
0.1	2.1	360.0	5.06	false	0.5	1.25	100	6.8	1.2	1.1	2000	0.25	1.0	2.2	2.0	1000	40.4	2	44.39819765061908	1.5404475493832654	57.49566206472183	33.398978873008375	85.19338695480002
0.1	2.1	360.0	5.06	false	0.5	1.25	100	6.8	1.2	1.1	2000	0.25	1.0	2.2	2.0	1000	40.4	2	44.76823222095136	10.369048524651737	53.26752499854609	42.30440496611563	78.83026457546907
0.1	2.1	360.0	5.06	false	0.5	1.25	100	6.8	1.2	1.1	2000	0.25	1.0	2.2	2.0	1000	40.4	1	47.11074302852039	23.827072056454355	133.2250718232371
0.1	2.1	360.0	5.06	false	0.5	1.25	100	6.8	1.2	1.1	2000	0.25	1.0	2.2	2.0	1000	40.4	2	43.953269083415464	6.261378075288197	54.75334118275663	40.6777070081393	78.82865848067993
0.1	2.1	360.0	5.06	false	0.5	1.25	100	6.8	1.2	1.1	2000	0.25	1.0	2.2	2.0	1000	40.4	3	45.18779922167177	12.550435351370352	45.64097375308166	30.387402526213226	57.739104340913215	43.64597942236044	32.34200278718434
0.1	2.1	360.0	5.06	false	0.5	1.25	100	6.8	1.2	1.1	2000	0.25	1.0	2.2	2.0	1000	40.4	1	36.44350310796734	14.454584004228701	101.93579591242263
0.1	2.1	360.0	5.06	false	0.5	1.25	100	6.8	1.2	1.1	2000	0.25	1.0	2.2	2.0	1000	40.4	2	45.90588632295507	13.396614228095961	57.11386075172862	20.23199024151487	53.033261964914026
0.1	2.1	360.0	5.06	false	0.5	1.25	100	6.8	1.2	1.1	2000	0.25	1.0	2.2	2.0	1000	40.4	2	45.86897909182527	13.072319920914053	73.80128441913668	39.45771892543496	64.88514917856831
0.1	2.1	360.0	5.06	false	0.5	1.25	100	6.8	1.2	1.1	2000	0.25	1.0	2.2	2.0	1000	40.4	1	38.041680144462156	10.750755998906566	98.55022795422369
0.1	2.1	360.0	5.06	false	0.5	1.25	100	6.8	1.2	1.1	2000	0.25	1.0	2.2	2.0	1000	40.4	2	46.209473713012514	16.191269091787476	73.25980716602865	38.98245562282746	60.18773489811218
0.1	2.1	360.0	5.06	false	0.5	1.25	100	6.8	1.2	1.1	2000	0.25	1.0	2.2	2.0	1000	40.4	2	30.091288354910454	0.06715941066090836	42.054626385551956	23.39513067884684	44.01960158961509
0.1	2.1	360.0	5.06	false	0.5	1.25	100	6.8	1.2	1.1	2000	0.25	1.0	2.2	2.0	1000	40.4	1	34.515761258316395	12.518276034850478	97.88056597255633
0.1	2.1	360.0	5.06	false	0.5	1.25	100	6.8	1.2	1.1	2000	0.25	1.0	2.2	2.0	1000	40.4	1	34.29969126731927	21.073199171231977	97.67455115707665
0.1	2.1	360.0	5.06	false	0.5	1.25	100	6.8	1.2	1.1	2000	0.25	1.0	2.2	2.0	1000	40.4	1	41.803676638515526	31.870566423462208	95.89427695523936
0.1	2.1	360.0	5.06	false	0.5	1.25	100	6.8	1.2	1.1	2000	0.25	1.0	2.2	2.0	1000	40.4	1	36.17599043764874	23.154644246972858	106.5772427964405
0.1	2.1	360.0	5.06	false	0.5	1.25	100	6.8	1.2	1.1	2000	0.25	1.0	2.2	2.0	1000	40.4	1	45.57493838542569	24.195141217266574	101.9499291480015
0.1	2.1	360.0	5.06	false	0.5	1.25	100	6.8	1.2	1.1	2000	0.25	1.0	2.2	2.0	1000	40.4	1	49.52955903384641	19.603214205056776	100.94500081230352
0.1	2.1	360.0	5.06	false	0.5	1.25	100	6.8	1.2	1.1	2000	0.25	1.0	2.2	2.0	1000	40.4	1	35.879166793225465	21.877914354956363	97.12852608414862
0.1	2.1	360.0	5.06	false	0.5	1.25	100	6.8	1.2	1.1	2000	0.25	1.0	2.2	2.0	1000	40.4	1	30.51538068767023	18.47033003096942	74.34178869806486
0.1	2.1	360.0	5.06	false	0.5	1.25	100	6.8	1.2	1.1	2000	0.25	1.0	2.2	2.0	1000	40.4	1	28.832658255560773	8.506099080259174	74.11605047673774
0.1	2.1	360.0	5.06	false	0.5	1.25	100	6.8	1.2	1.1	2000	0.25	1.0	2.2	2.0	1000	40.4	1	30.28335369648547	24.431461150558633	91.26440719790442
0.1	2.1	360.0	5.06	false	0.5	1.25	100	6.8	1.2	1.1	2000	0.25	1.0	2.2	2.0	1000	40.4	1	39.410353039469655	29.08880297148924	87.09835894231014
0.1	2.1	360.0	5.06	false	0.5	1.25	100	6.8	1.2	1.1	2000	0.25	1.0	2.2	2.0	1000	40.4	1	45.24024587687998	33.823550096825876	101.10297720655414
0.1	2.1	360.0	5.06	false	0.5	1.25	100	6.8	1.2	1.1	2000	0.25	1.0	2.2	2.0	1000	40.4	2	41.12479588989597	4.766953812379696	75.71325697241555	40.59299464757216	39.435976461649815
0.1	2.1	360.0	5.06	false	0.5	1.25	100	6.8	1.2	1.1	2000	0.25	1.0	2.2	2.0	1000	40.4	1	43.35407629773785	26.891142634351624	124.63991647296227
0.1	2.1	360.0	5.06	false	0.5	1.25	100	6.8	1.2	1.1	2000	0.25	1.0	2.2	2.0	1000	40.4	1	36.941958974875334	19.51565650826767	104.20638213392871
0.1	2.1	360.0	5.06	false	0.5	1.25	100	6.8	1.2	1.1	2000	0.25	1.0	2.2	2.0	1000	40.4	2	31.35056710930254	0.9256083139432539	73.66393544524905	21.167661656011358	34.28819110311113
0.1	2.1	360.0	5.06	false	0.5	1.25	100	6.8	1.2	1.1	2000	0.25	1.0	2.2	2.0	1000	40.4	2	44.675985369922486	28.62866848778357	54.55618104648878	44.19701362025552	59.76046876267674
0.1	2.1	360.0	5.06	false	0.5	1.25	100	6.8	1.2	1.1	2000	0.25	1.0	2.2	2.0	1000	40.4	2	39.752154372238714	7.997022252907234	69.4361604583441	33.645343625624356	34.42039801754917
0.1	2.1	360.0	5.06	false	0.5	1.25	100	6.8	1.2	1.1	2000	0.25	1.0	2.2	2.0	1000	40.4	1	32.42189149850409	15.234113083303274	85.00307911781071
0.1	2.1	360.0	5.06	false	0.5	1.25	100	6.8	1.2	1.1	2000	0.25	1.0	2.2	2.0	1000	40.4	1	41.65697320370972	28.864141766980378	122.04382236821914
0.1	2.1	360.0	5.06	false	0.5	1.25	100	6.8	1.2	1.1	2000	0.25	1.0	2.2	2.0	1000	40.4	2	44.18562479105603	1.768500087437037	57.00241874910009	16.51740668954807	56.50340067513236
0.1	2.1	360.0	5.06	false	0.5	1.25	100	6.8	1.2	1.1	2000	0.25	1.0	2.2	2.0	1000	40.4	2	41.4117154859578	2.2229976384282857	69.43043682371929	23.286125695286024	49.613645029948586
0.1	2.1	360.0	5.06	false	0.5	1.25	100	6.8	1.2	1.1	2000	0.25	1.0	2.2	2.0	1000	40.4	1	40.69488953318254	18.324096914864413	120.06487504455025
0.1	2.1	360.0	5.06	false	0.5	1.25	100	6.8	1.2	1.1	2000	0.25	1.0	2.2	2.0	1000	40.4	2	40.99161582405771	19.909793686548596	57.026967012555005	35.35561099036213	51.17956682348203
0.1	2.1	360.0	5.06	false	0.5	1.25	100	6.8	1.2	1.1	2000	0.25	1.0	2.2	2.0	1000	40.4	2	43.4758004640231	7.217030296463917	48.55334192349417	40.080308200366424	78.48480264106013
0.1	2.1	360.0	5.06	false	0.5	1.25	100	6.8	1.2	1.1	2000	0.25	1.0	2.2	2.0	1000	40.4	1	38.4083918861478	31.47058304185903	97.91112457130562
0.1	2.1	360.0	5.06	false	0.5	1.25	100	6.8	1.2	1.1	2000	0.25	1.0	2.2	2.0	1000	40.4	2	37.06383950355303	10.015295482901942	62.0954147584146	36.56845778302709	39.608373398825
0.1	2.1	360.0	5.06	false	0.5	1.25	100	6.8	1.2	1.1	2000	0.25	1.0	2.2	2.0	1000	40.4	1	39.18647966474827	16.917892663222364	102.30048124334714
0.1	2.1	360.0	5.06	false	0.5	1.25	100	6.8	1.2	1.1	2000	0.25	1.0	2.2	2.0	1000	40.4	1	38.249571410718076	20.59691677570474	104.0217681755863
0.1	2.1	360.0	5.06	false	0.5	1.25	100	6.8	1.2	1.1	2000	0.25	1.0	2.2	2.0	1000	40.4	2	39.44615473487439	3.2907520707551314	44.14340113881258	26.603671292427475	52.50190005859117
0.1	2.1	360.0	5.06	false	0.5	1.25	100	6.8	1.2	1.1	2000	0.25	1.0	2.2	2.0	1000	40.4	2	39.74959167356709	10.73089907134258	43.439771889173215	28.353065981337956	72.21179277243078
0.1	2.1	360.0	5.06	false	0.5	1.25	100	6.8	1.2	1.1	2000	0.25	1.0	2.2	2.0	1000	40.4	2	39.76607119942616	0.9928988491569414	57.8006943453883	34.632170326415086	59.226159301479434
0.1	2.1	360.0	5.06	false	0.5	1.25	100	6.8	1.2	1.1	2000	0.25	1.0	2.2	2.0	1000	40.4	1	42.305951048233574	16.85011143279913	124.04857931404295
0.1	2.1	360.0	5.06	false	0.5	1.25	100	6.8	1.2	1.1	2000	0.25	1.0	2.2	2.0	1000	40.4	2	42.15636507729724	8.65420855079601	86.03879217496709	38.755896968376476	47.91272594680881
0.1	2.1	360.0	5.06	false	0.5	1.25	100	6.8	1.2	1.1	2000	0.25	1.0	2.2	2.0	1000	40.4	1	44.448610497312835	8.625454224554492	86.36946357397919
0.1	2.1	360.0	5.06	false	0.5	1.25	100	6.8	1.2	1.1	2000	0.25	1.0	2.2	2.0	1000	40.4	2	40.66127038765952	15.054411801275688	83.34619413669454	25.413546168364075	45.667685060270856
0.1	2.1	360.0	5.06	false	0.5	1.25	100	6.8	1.2	1.1	2000	0.25	1.0	2.2	2.0	1000	40.4	2	36.90194887687555	6.028525432498023	35.38200190114011	26.872757087659842	60.556478267505156
0.1	2.1	360.0	5.06	false	0.5	1.25	100	6.8	1.2	1.1	2000	0.25	1.0	2.2	2.0	1000	40.4	2	39.332844327131724	8.732834444417492	35.596187728171785	27.29379149074131	69.15566007163747
0.1	2.1	360.0	5.06	false	0.5	1.25	100	6.8	1.2	1.1	2000	0.25	1.0	2.2	2.0	1000	40.4	2	48.911047951835315	1.774639938123156	54.818287361031366	31.523616141228377	90.44461019193172
0.1	2.1	360.0	5.06	false	0.5	1.25	100	6.8	1.2	1.1	2000	0.25	1.0	2.2	2.0	1000	40.4	1	41.507997792474974	17.31285841101106	114.30907568308233
0.1	2.1	360.0	5.06	false	0.5	1.25	100	6.8	1.2	1.1	2000	0.25	1.0	2.2	2.0	1000	40.4	1	40.6045537027247	21.544044498942185	103.30835989433292
0.1	2.1	360.0	5.06	false	0.5	1.25	100	6.8	1.2	1.1	2000	0.25	1.0	2.2	2.0	1000	40.4	2	51.42948852584857	3.1267953420225987	87.55403397806013	40.04917501522277	71.3143803792067
0.1	2.1	360.0	5.06	false	0.5	1.25	100	6.8	1.2	1.1	2000	0.25	1.0	2.2	2.0	1000	40.4	2	37.67393807952066	9.127760243454734	35.64432282040761	32.401621444838945	64.14989715204526
0.1	2.1	360.0	5.06	false	0.5	1.25	100	6.8	1.2	1.1	2000	0.25	1.0	2.2	2.0	1000	40.4	1	33.7123515490791	11.879406133864345	83.22333312825651
0.1	2.1	360.0	5.06	false	0.5	1.25	100	6.8	1.2	1.1	2000	0.25	1.0	2.2	2.0	1000	40.4	1	40.77691000782904	19.003671070682984	93.17970199338474
0.1	2.1	360.0	5.06	false	0.5	1.25	100	6.8	1.2	1.1	2000	0.25	1.0	2.2	2.0	1000	40.4	2	48.1129278046183	21.933992986663654	67.8815944516227	46.163266670824925	80.5561840335028
0.1	2.1	360.0	5.06	false	0.5	1.25	100	6.8	1.2	1.1	2000	0.25	1.0	2.2	2.0	1000	40.4	2	42.84499621927283	10.04435328959995	85.09260764867354	23.880800922402834	34.40502912871397
0.1	2.1	360.0	5.06	false	0.5	1.25	100	6.8	1.2	1.1	2000	0.25	1.0	2.2	2.0	1000	40.4	1	31.244283630927335	8.562271649096822	101.60365151149294
0.1	2.1	360.0	5.06	false	0.5	1.25	100	6.8	1.2	1.1	2000	0.25	1.0	2.2	2.0	1000	40.4	1	39.01659848159316	37.23005467454448	112.61208026140659
0.1	2.1	360.0	5.06	false	0.5	1.25	100	6.8	1.2	1.1	2000	0.25	1.0	2.2	2.0	1000	40.4	1	39.807336533542625	27.626868464882975	101.92140644250767
0.1	2.1	360.0	5.06	false	0.5	1.25	100	6.8	1.2	1.1	2000	0.25	1.0	2.2	2.0	1000	40.4	2	36.80777464830508	15.461832668719536	77.7548743170687	36.45166064280317	48.19871484058263
0.1	2.1	360.0	5.06	false	0.5	1.25	100	6.8	1.2	1.1	2000	0.25	1.0	2.2	2.0	1000	40.4	1	38.46994655331145	14.225029210115201	88.69538957972226
0.1	2.1	360.0	5.06	false	0.5	1.25	100	6.8	1.2	1.1	2000	0.25	1.0	2.2	2.0	1000	40.4	2	42.48601588556796	15.954829222304703	60.659635752571944	32.16023656064907	67.28569707230706
0.1	2.1	360.0	5.06	false	0.5	1.25	100	6.8	1.2	1.1	2000	0.25	1.0	2.2	2.0	1000	40.4	2	41.66661711367194	8.157761588948564	61.70887621339555	36.02133779266212	59.53689857685655
0.1	2.1	360.0	5.06	false	0.5	1.25	100	6.8	1.2	1.1	2000	0.25	1.0	2.2	2.0	1000	40.4	2	47.59443265504953	2.2468969600478848	68.80405717604086	36.29482583939983	69.99293965321696
0.1	2.1	360.0	5.06	false	0.5	1.25	100	6.8	1.2	1.1	2000	0.25	1.0	2.2	2.0	1000	40.4	2	42.48244813134318	5.759952077913528	69.71223689257081	33.32271013844612	53.883012434869244
0.1	2.1	360.0	5.06	false	0.5	1.25	100	6.8	1.2	1.1	2000	0.25	1.0	2.2	2.0	1000	40.4	2	42.98217566971559	20.401875819545072	62.00214512409937	40.08862339074075	52.40105918016214
0.1	2.1	360.0	5.06	false	0.5	1.25	100	6.8	1.2	1.1	2000	0.25	1.0	2.2	2.0	1000	40.4	1	42.11683128149437	16.78778746276856	87.38960645584078
0.1	2.1	360.0	5.06	false	0.5	1.25	100	6.8	1.2	1.1	2000	0.25	1.0	2.2	2.0	1000	40.4	2	44.65257376315585	13.531890353669294	44.653336770369464	32.13672415868556	84.58279643384331
0.1	2.1	360.0	5.06	false	0.5	1.25	100	6.8	1.2	1.1	2000	0.25	1.0	2.2	2.0	1000	40.4	1	38.38752513446576	20.299926330532926	102.16333117762333
0.1	2.1	360.0	5.06	false	0.5	1.25	100	6.8	1.2	1.1	2000	0.25	1.0	2.2	2.0	1000	40.4	1	37.04897633572002	15.39521793419682	98.07280824689389
0.1	2.1	360.0	5.06	false	0.5	1.25	100	6.8	1.2	1.1	2000	0.25	1.0	2.2	2.0	1000	40.4	2	41.249301830756686	16.891678773834325	51.6915690373763	39.91486155915071	76.32831616812933
0.1	2.1	360.0	5.06	false	0.5	1.25	100	6.8	1.2	1.1	2000	0.25	1.0	2.2	2.0	1000	40.4	2	32.118262135980416	8.781718860152223	31.537570396052125	16.52886471274888	65.49837524961164
0.1	2.1	360.0	5.06	false	0.5	1.25	100	6.8	1.2	1.1	2000	0.25	1.0	2.2	2.0	1000	40.4	1	35.80964367450964	21.391149522474926	97.35345034799394
0.1	2.1	360.0	5.06	false	0.5	1.25	100	6.8	1.2	1.1	2000	0.25	1.0	2.2	2.0	1000	40.4	1	31.298413882579112	25.223512329624658	104.31928885013815
0.1	2.1	360.0	5.06	false	0.5	1.25	100	6.8	1.2	1.1	2000	0.25	1.0	2.2	2.0	1000	40.4	1	30.981929031115993	20.85039325088496	74.0015839596088
0.1	2.1	360.0	5.06	false	0.5	1.25	100	6.8	1.2	1.1	2000	0.25	1.0	2.2	2.0	1000	40.4	2	34.90287210136531	17.573342696473635	41.16799452600417	33.059007722175856	63.465494966540014
0.1	2.1	360.0	5.06	false	0.5	1.25	100	6.8	1.2	1.1	2000	0.25	1.0	2.2	2.0	1000	40.4	1	36.61449986905449	14.282805794027574	103.92697835848216
0.1	2.1	360.0	5.06	false	0.5	1.25	100	6.8	1.2	1.1	2000	0.25	1.0	2.2	2.0	1000	40.4	2	31.871627384458975	3.8902726295123258	61.7192082880657	19.380889186379	38.864539170892634
0.1	2.1	360.0	5.06	false	0.5	1.25	100	6.8	1.2	1.1	2000	0.25	1.0	2.2	2.0	1000	40.4	1	39.77374979957123	22.857182030132314	88.69061703025685
0.1	2.1	360.0	5.06	false	0.5	1.25	100	6.8	1.2	1.1	2000	0.25	1.0	2.2	2.0	1000	40.4	1	32.92765359267949	30.267008923895872	88.27951263227753
0.1	2.1	360.0	5.06	false	0.5	1.25	100	6.8	1.2	1.1	2000	0.25	1.0	2.2	2.0	1000	40.4	2	41.71680785985551	2.4703546219660675	69.10671783439521	34.536370362926945	65.1071495022415
0.1	2.1	360.0	5.06	false	0.5	1.25	100	6.8	1.2	1.1	2000	0.25	1.0	2.2	2.0	1000	40.4	2	39.47963800207017	5.701280344569687	44.136033621347046	26.743394421167938	55.58557851735616
0.1	2.1	360.0	5.06	false	0.5	1.25	100	6.8	1.2	1.1	2000	0.25	1.0	2.2	2.0	1000	40.4	1	31.227828484361595	7.075305655077402	91.18699657185441
0.1	2.1	360.0	5.06	false	0.5	1.25	100	6.8	1.2	1.1	2000	0.25	1.0	2.2	2.0	1000	40.4	2	44.26733303678584	16.36584924231086	33.897022715681615	27.823005390511927	71.93564432693448
0.1	2.1	360.0	5.06	false	0.5	1.25	100	6.8	1.2	1.1	2000	0.25	1.0	2.2	2.0	1000	40.4	1	39.104684817887474	10.556808759266342	88.86966680773095
0.1	2.1	360.0	5.06	false	0.5	1.25	100	6.8	1.2	1.1	2000	0.25	1.0	2.2	2.0	1000	40.4	1	35.48934478720091	9.18142790081897	105.35071925434623
0.1	2.1	360.0	5.06	false	0.5	1.25	100	6.8	1.2	1.1	2000	0.25	1.0	2.2	2.0	1000	40.4	2	38.055082562444035	7.31982685390583	38.004535588522856	26.94338062072243	74.629984499099
0.1	2.1	360.0	5.06	false	0.5	1.25	100	6.8	1.2	1.1	2000	0.25	1.0	2.2	2.0	1000	40.4	1	34.289736584202956	19.650974878975653	96.15489029723271
0.1	2.1	360.0	5.06	false	0.5	1.25	100	6.8	1.2	1.1	2000	0.25	1.0	2.2	2.0	1000	40.4	1	42.62488346661629	27.90310587982619	124.49007683592573
0.1	2.1	360.0	5.06	false	0.5	1.25	100	6.8	1.2	1.1	2000	0.25	1.0	2.2	2.0	1000	40.4	1	38.14226709571043	28.487237577357707	124.4591876337003
0.1	2.1	360.0	5.06	false	0.5	1.25	100	6.8	1.2	1.1	2000	0.25	1.0	2.2	2.0	1000	40.4	1	43.78137302797196	25.594808415037427	126.30722245360808
0.1	2.1	360.0	5.06	false	0.5	1.25	100	6.8	1.2	1.1	2000	0.25	1.0	2.2	2.0	1000	40.4	1	43.02145947045151	9.775744018711189	99.68040617678359
0.1	2.1	360.0	5.06	false	0.5	1.25	100	6.8	1.2	1.1	2000	0.25	1.0	2.2	2.0	1000	40.4	1	44.626174637308246	16.478546237371898	117.08353845746767
0.1	2.1	360.0	5.06	false	0.5	1.25	100	6.8	1.2	1.1	2000	0.25	1.0	2.2	2.0	1000	40.4	2	39.96599849209675	12.424602410822416	69.82756682642484	37.24518777983855	44.696062868620025
0.1	2.1	360.0	5.06	false	0.5	1.25	100	6.8	1.2	1.1	2000	0.25	1.0	2.2	2.0	1000	40.4	1	32.332058546270375	10.17372534219489	101.91319760187525
0.1	2.1	360.0	5.06	false	0.5	1.25	100	6.8	1.2	1.1	2000	0.25	1.0	2.2	2.0	1000	40.4	1	37.720834414973154	9.115497544558286	89.89493033651358
0.1	2.1	360.0	5.06	false	0.5	1.25	100	6.8	1.2	1.1	2000	0.25	1.0	2.2	2.0	1000	40.4	1	37.322473905202166	20.230862998354922	102.12903107810843
0.1	2.1	360.0	5.06	false	0.5	1.25	100	6.8	1.2	1.1	2000	0.25	1.0	2.2	2.0	1000	40.4	1	40.438545937772496	7.021077272658226	116.92694830510555
0.1	2.1	360.0	5.06	false	0.5	1.25	100	6.8	1.2	1.1	2000	0.25	1.0	2.2	2.0	1000	40.4	2	40.23538586933268	4.697506104185896	66.66665778195953	30.859608814791883	37.48678041922848
0.1	2.1	360.0	5.06	false	0.5	1.25	100	6.8	1.2	1.1	2000	0.25	1.0	2.2	2.0	1000	40.4	2	43.48567728188392	7.334530640953322	50.98614633948383	38.772880996081284	67.25419348739517
0.1	2.1	360.0	5.06	false	0.5	1.25	100	6.8	1.2	1.1	2000	0.25	1.0	2.2	2.0	1000	40.4	2	51.20279221594158	14.799126003666817	102.90300488591996	40.65009221441931	49.663213393074074
0.1	2.1	360.0	5.06	false	0.5	1.25	100	6.8	1.2	1.1	2000	0.25	1.0	2.2	2.0	1000	40.4	1	40.13124049192486	22.052025650669115	113.41314031093808
0.1	2.1	360.0	5.06	false	0.5	1.25	100	6.8	1.2	1.1	2000	0.25	1.0	2.2	2.0	1000	40.4	1	40.21788510574694	23.291009801968737	98.86983419451307
0.1	2.1	360.0	5.06	false	0.5	1.25	100	6.8	1.2	1.1	2000	0.25	1.0	2.2	2.0	1000	40.4	1	34.98500742375809	6.2515884221727775	93.68855524453625
0.1	2.1	360.0	5.06	false	0.5	1.25	100	6.8	1.2	1.1	2000	0.25	1.0	2.2	2.0	1000	40.4	2	32.7659058758425	12.509526889269026	29.546383851142267	27.06544737580808	65.26277522772686
0.1	2.1	360.0	5.06	false	0.5	1.25	100	6.8	1.2	1.1	2000	0.25	1.0	2.2	2.0	1000	40.4	1	40.80679085037549	15.909845730673686	105.94754917435183
0.1	2.1	360.0	5.06	false	0.5	1.25	100	6.8	1.2	1.1	2000	0.25	1.0	2.2	2.0	1000	40.4	2	49.34252226813765	19.704289186996615	100.8975268071494	42.70815102154414	51.73469361899611
0.1	2.1	360.0	5.06	false	0.5	1.25	100	6.8	1.2	1.1	2000	0.25	1.0	2.2	2.0	1000	40.4	1	36.857381327896434	6.165889715046508	102.04043326307672
0.1	2.1	360.0	5.06	false	0.5	1.25	100	6.8	1.2	1.1	2000	0.25	1.0	2.2	2.0	1000	40.4	2	41.488660609447834	18.11178057238352	47.46087620994442	38.928593162996336	69.608744208014
0.1	2.1	360.0	5.06	false	0.5	1.25	100	6.8	1.2	1.1	2000	0.25	1.0	2.2	2.0	1000	40.4	1	44.39539083836614	22.148142286084852	101.78961865766519
0.1	2.1	360.0	5.06	false	0.5	1.25	100	6.8	1.2	1.1	2000	0.25	1.0	2.2	2.0	1000	40.4	1	34.66255871618515	33.141297071306056	78.27014876980265
0.1	2.1	360.0	5.06	false	0.5	1.25	100	6.8	1.2	1.1	2000	0.25	1.0	2.2	2.0	1000	40.4	1	43.74555659168709	35.32501219698986	88.86233876817055
0.1	2.1	360.0	5.06	false	0.5	1.25	100	6.8	1.2	1.1	2000	0.25	1.0	2.2	2.0	1000	40.4	1	40.61610685243846	18.962358190640618	111.06406953065729
0.1	2.1	360.0	5.06	false	0.5	1.25	100	6.8	1.2	1.1	2000	0.25	1.0	2.2	2.0	1000	40.4	1	41.66449328735346	1.6365162705623337	83.90951231500239
0.1	2.1	360.0	5.06	false	0.5	1.25	100	6.8	1.2	1.1	2000	0.25	1.0	2.2	2.0	1000	40.4	1	39.430260726337835	16.281313242649137	101.98213066344563
0.1	2.1	360.0	5.06	false	0.5	1.25	100	6.8	1.2	1.1	2000	0.25	1.0	2.2	2.0	1000	40.4	1	38.0643428122639	24.2745300675553	114.02979477704514
0.1	2.1	360.0	5.06	false	0.5	1.25	100	6.8	1.2	1.1	2000	0.25	1.0	2.2	2.0	1000	40.4	1	35.857232655746884	16.01950345665549	105.70040089315464
0.1	2.1	360.0	5.06	false	0.5	1.25	100	6.8	1.2	1.1	2000	0.25	1.0	2.2	2.0	1000	40.4	2	42.42754574995371	17.591695883468727	74.19362689350616	40.63768828518959	51.96201083497427
0.1	2.1	360.0	5.06	false	0.5	1.25	100	6.8	1.2	1.1	2000	0.25	1.0	2.2	2.0	1000	40.4	1	31.073717438409005	11.720941289377075	81.58140641371253
0.1	2.1	360.0	5.06	false	0.5	1.25	100	6.8	1.2	1.1	2000	0.25	1.0	2.2	2.0	1000	40.4	2	45.25647645380803	11.39522988832575	67.74338374073733	36.661717799255904	38.74153035818594
0.1	2.1	360.0	5.06	false	0.5	1.25	100	6.8	1.2	1.1	2000	0.25	1.0	2.2	2.0	1000	40.4	1	32.210778739560496	18.706127378266803	89.01808960172367
0.1	2.1	360.0	5.06	false	0.5	1.25	100	6.8	1.2	1.1	2000	0.25	1.0	2.2	2.0	1000	40.4	1	41.583053698512664	18.77519773494602	87.1656617033408
0.1	2.1	360.0	5.06	false	0.5	1.25	100	6.8	1.2	1.1	2000	0.25	1.0	2.2	2.0	1000	40.4	1	41.67037615825399	27.200962510105665	111.13338710585725
0.1	2.1	360.0	5.06	false	0.5	1.25	100	6.8	1.2	1.1	2000	0.25	1.0	2.2	2.0	1000	40.4	1	36.59140730060705	23.35681071785427	112.68682690049359
0.1	2.1	360.0	5.06	false	0.5	1.25	100	6.8	1.2	1.1	2000	0.25	1.0	2.2	2.0	1000	40.4	2	37.48652724942086	6.295297975291404	43.159924065414295	36.440845956248666	75.28533262304015
0.1	2.1	360.0	5.06	false	0.5	1.25	100	6.8	1.2	1.1	2000	0.25	1.0	2.2	2.0	1000	40.4	1	31.317516446554123	23.26503882360942	76.37800432985505
0.1	2.1	360.0	5.06	false	0.5	1.25	100	6.8	1.2	1.1	2000	0.25	1.0	2.2	2.0	1000	40.4	2	39.43242390414586	9.820006742432723	52.53969455531003	22.592538704290995	58.64783026257113
0.1	2.1	360.0	5.06	false	0.5	1.25	100	6.8	1.2	1.1	2000	0.25	1.0	2.2	2.0	1000	40.4	2	44.2886091996681	2.223359667826972	48.02169218345885	33.797628614109	65.43444560962163
0.1	2.1	360.0	5.06	false	0.5	1.25	100	6.8	1.2	1.1	2000	0.25	1.0	2.2	2.0	1000	40.4	1	41.1696982875046	29.0685696587024	79.63071707997416
0.1	2.1	360.0	5.06	false	0.5	1.25	100	6.8	1.2	1.1	2000	0.25	1.0	2.2	2.0	1000	40.4	2	36.61427829072598	27.139466347477626	73.8641122741818	36.338921429172444	43.55963412515072
0.1	2.1	360.0	5.06	false	0.5	1.25	100	6.8	1.2	1.1	2000	0.25	1.0	2.2	2.0	1000	40.4	1	41.79980812991932	25.217722310353455	94.61428644436226
0.1	2.1	360.0	5.06	false	0.5	1.25	100	6.8	1.2	1.1	2000	0.25	1.0	2.2	2.0	1000	40.4	2	46.019015055831844	11.34558167970594	46.99791670608704	45.235056981517594	88.95636908170079
0.1	2.1	360.0	5.06	false	0.5	1.25	100	6.8	1.2	1.1	2000	0.25	1.0	2.2	2.0	1000	40.4	1	36.85854413187527	20.808632801702633	89.10374827337623
0.1	2.1	360.0	5.06	false	0.5	1.25	100	6.8	1.2	1.1	2000	0.25	1.0	2.2	2.0	1000	40.4	1	36.06830961243578	3.6564994157711417	88.45802459901509
0.1	2.1	360.0	5.06	false	0.5	1.25	100	6.8	1.2	1.1	2000	0.25	1.0	2.2	2.0	1000	40.4	1	37.2277205996057	18.470682637469768	109.88169093526642
0.1	2.1	360.0	5.06	false	0.5	1.25	100	6.8	1.2	1.1	2000	0.25	1.0	2.2	2.0	1000	40.4	1	42.398478218925725	18.78424704958893	98.6330377001792
0.1	2.1	360.0	5.06	false	0.5	1.25	100	6.8	1.2	1.1	2000	0.25	1.0	2.2	2.0	1000	40.4	1	41.87736633194662	19.025315078573865	115.38392637110532
0.1	2.1	360.0	5.06	false	0.5	1.25	100	6.8	1.2	1.1	2000	0.25	1.0	2.2	2.0	1000	40.4	1	37.164661102421896	25.95959122379146	107.89187312071421
0.1	2.1	360.0	5.06	false	0.5	1.25	100	6.8	1.2	1.1	2000	0.25	1.0	2.2	2.0	1000	40.4	1	33.16116919582383	26.45172595474767	87.43047629267384
0.1	2.1	360.0	5.06	false	0.5	1.25	100	6.8	1.2	1.1	2000	0.25	1.0	2.2	2.0	1000	40.4	2	40.49418252893207	16.92811853027761	65.8224872075104	39.047546591207144	45.54003737021772
0.1	2.1	360.0	5.06	false	0.5	1.25	100	6.8	1.2	1.1	2000	0.25	1.0	2.2	2.0	1000	40.4	1	37.78503780608385	25.046553880898863	95.5429174905691
0.1	2.1	360.0	5.06	false	0.5	1.25	100	6.8	1.2	1.1	2000	0.25	1.0	2.2	2.0	1000	40.4	1	44.91665618337721	20.314266613171387	116.661528150017
0.1	2.1	360.0	5.06	false	0.5	1.25	100	6.8	1.2	1.1	2000	0.25	1.0	2.2	2.0	1000	40.4	1	35.8456908668551	21.76522891313951	100.96535417572447
0.1	2.1	360.0	5.06	false	0.5	1.25	100	6.8	1.2	1.1	2000	0.25	1.0	2.2	2.0	1000	40.4	1	40.18067873122727	17.349433023800827	97.84629412915292
0.1	2.1	360.0	5.06	false	0.5	1.25	100	6.8	1.2	1.1	2000	0.25	1.0	2.2	2.0	1000	40.4	2	43.74239095937366	14.874729936789267	57.130730369721874	34.45930042786498	60.46096157490643
0.1	2.1	360.0	5.06	false	0.5	1.25	100	6.8	1.2	1.1	2000	0.25	1.0	2.2	2.0	1000	40.4	2	39.06970325053938	2.6926040007811105	49.37813421408823	27.60394602543451	53.56776299694682
0.1	2.1	360.0	5.06	false	0.5	1.25	100	6.8	1.2	1.1	2000	0.25	1.0	2.2	2.0	1000	40.4	1	39.36261032449601	19.96196269440273	99.7065482746704
0.1	2.1	360.0	5.06	false	0.5	1.25	100	6.8	1.2	1.1	2000	0.25	1.0	2.2	2.0	1000	40.4	2	34.34553439677117	3.3386828648795204	28.633418518401598	24.473302722267885	71.25331571998136
0.1	2.1	360.0	5.06	false	0.5	1.25	100	6.8	1.2	1.1	2000	0.25	1.0	2.2	2.0	1000	40.4	1	38.902167786493436	22.504998104100128	102.66138664727585
0.1	2.1	360.0	5.06	false	0.5	1.25	100	6.8	1.2	1.1	2000	0.25	1.0	2.2	2.0	1000	40.4	1	40.374914246807236	19.89745186392863	111.71775123759481
0.1	2.1	360.0	5.06	false	0.5	1.25	100	6.8	1.2	1.1	2000	0.25	1.0	2.2	2.0	1000	40.4	1	43.837415172924274	10.540942032973048	97.0405757217539
0.1	2.1	360.0	5.06	false	0.5	1.25	100	6.8	1.2	1.1	2000	0.25	1.0	2.2	2.0	1000	40.4	2	45.53430500725793	15.318908985078059	34.5117266993729	35.540685621674825	75.4328585936469
0.1	2.1	360.0	5.06	false	0.5	1.25	100	6.8	1.2	1.1	2000	0.25	1.0	2.2	2.0	1000	40.4	1	39.67876933836768	30.439304279787564	114.53637942031573
0.1	2.1	360.0	5.06	false	0.5	1.25	100	6.8	1.2	1.1	2000	0.25	1.0	2.2	2.0	1000	40.4	2	44.75109338697851	17.023844128742333	89.31213847558483	43.02730001350191	47.547621453693644
0.1	2.1	360.0	5.06	false	0.5	1.25	100	6.8	1.2	1.1	2000	0.25	1.0	2.2	2.0	1000	40.4	1	37.828889106630726	13.22490035722529	99.73945112980888
0.1	2.1	360.0	5.06	false	0.5	1.25	100	6.8	1.2	1.1	2000	0.25	1.0	2.2	2.0	1000	40.4	2	43.2056382255682	19.51548690337528	72.22265700326616	33.06819389677571	67.58641772890861
0.1	2.1	360.0	5.06	false	0.5	1.25	100	6.8	1.2	1.1	2000	0.25	1.0	2.2	2.0	1000	40.4	1	36.87827840848772	8.352782298104476	101.5928001166553
0.1	2.1	360.0	5.06	false	0.5	1.25	100	6.8	1.2	1.1	2000	0.25	1.0	2.2	2.0	1000	40.4	1	41.21407639843826	13.23954391136696	78.2262195880613
0.1	2.1	360.0	5.06	false	0.5	1.25	100	6.8	1.2	1.1	2000	0.25	1.0	2.2	2.0	1000	40.4	1	41.99550341660413	27.66968950155097	98.16779661277549
0.1	2.1	360.0	5.06	false	0.5	1.25	100	6.8	1.2	1.1	2000	0.25	1.0	2.2	2.0	1000	40.4	2	44.42463314990018	4.196310331198371	62.49066999466595	36.19634513109758	62.086082745490266
0.1	2.1	360.0	5.06	false	0.5	1.25	100	6.8	1.2	1.1	2000	0.25	1.0	2.2	2.0	1000	40.4	2	40.674840496069876	11.419150845318189	77.41631976762561	40.085565546142305	41.86752030932824
0.1	2.1	360.0	5.06	false	0.5	1.25	100	6.8	1.2	1.1	2000	0.25	1.0	2.2	2.0	1000	40.4	2	51.1352383658163	4.303876126601712	64.00381190113248	33.50583172042867	62.33908103824554
0.1	2.1	360.0	5.06	false	0.5	1.25	100	6.8	1.2	1.1	2000	0.25	1.0	2.2	2.0	1000	40.4	1	39.48891972301489	16.787990616960254	104.15859037318224
0.1	2.1	360.0	5.06	false	0.5	1.25	100	6.8	1.2	1.1	2000	0.25	1.0	2.2	2.0	1000	40.4	1	36.632929631410974	34.422836364790946	75.8059218741731
0.1	2.1	360.0	5.06	false	0.5	1.25	100	6.8	1.2	1.1	2000	0.25	1.0	2.2	2.0	1000	40.4	2	37.10627771224837	6.952172712338782	37.53193905044888	33.726947171501706	66.01686632458467
0.1	2.1	360.0	5.06	false	0.5	1.25	100	6.8	1.2	1.1	2000	0.25	1.0	2.2	2.0	1000	40.4	2	34.438647365972024	7.588677581716967	52.64686348937536	32.613001710854334	52.83796186656233
0.1	2.1	360.0	5.06	false	0.5	1.25	100	6.8	1.2	1.1	2000	0.25	1.0	2.2	2.0	1000	40.4	2	38.45878919441675	1.2135737791206016	50.66866230941038	31.65386754664275	68.69767150658113
0.1	2.1	360.0	5.06	false	0.5	1.25	100	6.8	1.2	1.1	2000	0.25	1.0	2.2	2.0	1000	40.4	2	43.3376441375581	17.543620317372902	91.11888451011137	30.41086437270421	38.59196814778076
0.1	2.1	360.0	5.06	false	0.5	1.25	100	6.8	1.2	1.1	2000	0.25	1.0	2.2	2.0	1000	40.4	1	45.26167635965035	13.871985472415101	124.19874615974385
0.1	2.1	360.0	5.06	false	0.5	1.25	100	6.8	1.2	1.1	2000	0.25	1.0	2.2	2.0	1000	40.4	1	31.94804239086009	29.93877126275386	78.99684459710642
0.1	2.1	360.0	5.06	false	0.5	1.25	100	6.8	1.2	1.1	2000	0.25	1.0	2.2	2.0	1000	40.4	1	43.81584247095913	2.1313056756955366	107.66038713850467
0.1	2.1	360.0	5.06	false	0.5	1.25	100	6.8	1.2	1.1	2000	0.25	1.0	2.2	2.0	1000	40.4	1	46.61110088299577	25.232934122628166	137.68918002954206
0.1	2.1	360.0	5.06	false	0.5	1.25	100	6.8	1.2	1.1	2000	0.25	1.0	2.2	2.0	1000	40.4	2	37.1189939992132	9.341313429687752	62.715781520947154	36.12406407389338	41.73420594225807
0.1	2.1	360.0	5.06	false	0.5	1.25	100	6.8	1.2	1.1	2000	0.25	1.0	2.2	2.0	1000	40.4	1	42.59297095935282	12.914659895530804	92.84518212604598
0.1	2.1	360.0	5.06	false	0.5	1.25	100	6.8	1.2	1.1	2000	0.25	1.0	2.2	2.0	1000	40.4	1	37.1162897147413	20.51183819895976	103.3860847498323
0.1	2.1	360.0	5.06	false	0.5	1.25	100	6.8	1.2	1.1	2000	0.25	1.0	2.2	2.0	1000	40.4	1	38.252767760846275	15.623709193314165	97.90969237083692
0.1	2.1	360.0	5.06	false	0.5	1.25	100	6.8	1.2	1.1	2000	0.25	1.0	2.2	2.0	1000	40.4	2	46.43288086361731	3.052103217060426	97.30604657716395	46.18413284116059	53.988861608713854
0.1	2.1	360.0	5.06	false	0.5	1.25	100	6.8	1.2	1.1	2000	0.25	1.0	2.2	2.0	1000	40.4	1	50.14066092053209	35.68887335785432	101.18234676410368
0.1	2.1	360.0	5.06	false	0.5	1.25	100	6.8	1.2	1.1	2000	0.25	1.0	2.2	2.0	1000	40.4	2	34.25440565012312	11.983092799093672	52.031028917609426	33.07613805419805	47.46960128916364
0.1	2.1	360.0	5.06	false	0.5	1.25	100	6.8	1.2	1.1	2000	0.25	1.0	2.2	2.0	1000	40.4	2	42.854954421092316	7.1722838747594615	70.68182870693578	40.97370931534573	49.794937013145514
0.1	2.1	360.0	5.06	false	0.5	1.25	100	6.8	1.2	1.1	2000	0.25	1.0	2.2	2.0	1000	40.4	1	42.0074916775119	26.98414563554223	114.6097603022874
0.1	2.1	360.0	5.06	false	0.5	1.25	100	6.8	1.2	1.1	2000	0.25	1.0	2.2	2.0	1000	40.4	2	49.37458518577184	2.6829028264383337	70.34488464966859	36.148182160999355	72.23355587158636
0.1	2.1	360.0	5.06	false	0.5	1.25	100	6.8	1.2	1.1	2000	0.25	1.0	2.2	2.0	1000	40.4	1	35.37797960321427	18.151881611612758	107.69714910489044
0.1	2.1	360.0	5.06	false	0.5	1.25	100	6.8	1.2	1.1	2000	0.25	1.0	2.2	2.0	1000	40.4	2	37.11427695398072	7.756802352029906	49.57715746313702	26.15752809860926	53.73523407082061
0.1	2.1	360.0	5.06	false	0.5	1.25	100	6.8	1.2	1.1	2000	0.25	1.0	2.2	2.0	1000	40.4	2	43.57017181196799	10.302153937167898	68.3462182676886	38.38733592247373	54.41382984118464
0.1	2.1	360.0	5.06	false	0.5	1.25	100	6.8	1.2	1.1	2000	0.25	1.0	2.2	2.0	1000	40.4	2	44.14400501800642	16.539803585089675	75.54743412284805	42.39349835049856	48.630004001307334
0.1	2.1	360.0	5.06	false	0.5	1.25	100	6.8	1.2	1.1	2000	0.25	1.0	2.2	2.0	1000	40.4	1	39.95581066717443	29.939267699763402	107.92412908633501
0.1	2.1	360.0	5.06	false	0.5	1.25	100	6.8	1.2	1.1	2000	0.25	1.0	2.2	2.0	1000	40.4	1	32.66701698194006	25.833921230732066	92.98429218558645
0.1	2.1	360.0	5.06	false	0.5	1.25	100	6.8	1.2	1.1	2000	0.25	1.0	2.2	2.0	1000	40.4	1	42.26935801500891	18.910123291581776	115.09139834901355
0.1	2.1	360.0	5.06	false	0.5	1.25	100	6.8	1.2	1.1	2000	0.25	1.0	2.2	2.0	1000	40.4	1	37.211293684523405	18.443855297934498	101.31995235518981
0.1	2.1	360.0	5.06	false	0.5	1.25	100	6.8	1.2	1.1	2000	0.25	1.0	2.2	2.0	1000	40.4	1	33.777607675631415	15.432889899342118	76.68161304190062
0.1	2.1	360.0	5.06	false	0.5	1.25	100	6.8	1.2	1.1	2000	0.25	1.0	2.2	2.0	1000	40.4	1	38.909570097645634	25.472643538746652	76.34566197007918
0.1	2.1	360.0	5.06	false	0.5	1.25	100	6.8	1.2	1.1	2000	0.25	1.0	2.2	2.0	1000	40.4	1	41.41652898726004	28.33095632236335	121.29200175324316
0.1	2.1	360.0	5.06	false	0.5	1.25	100	6.8	1.2	1.1	2000	0.25	1.0	2.2	2.0	1000	40.4	1	36.14769691212658	16.97035092433417	121.8993324523213
0.1	2.1	360.0	5.06	false	0.5	1.25	100	6.8	1.2	1.1	2000	0.25	1.0	2.2	2.0	1000	40.4	1	47.32565802199543	26.814875519380067	117.54769982366548
0.1	2.1	360.0	5.06	false	0.5	1.25	100	6.8	1.2	1.1	2000	0.25	1.0	2.2	2.0	1000	40.4	1	38.696140245736856	17.035979140983805	115.72916328083008
0.1	2.1	360.0	5.06	false	0.5	1.25	100	6.8	1.2	1.1	2000	0.25	1.0	2.2	2.0	1000	40.4	1	43.703631327443105	24.265273787023613	133.64281605878355
0.1	2.1	360.0	5.06	false	0.5	1.25	100	6.8	1.2	1.1	2000	0.25	1.0	2.2	2.0	1000	40.4	1	42.399657579236845	8.596770500146626	110.57693878590193
0.1	2.1	360.0	5.06	false	0.5	1.25	100	6.8	1.2	1.1	2000	0.25	1.0	2.2	2.0	1000	40.4	1	33.32032404183068	18.614920713797666	94.67489603823124
0.1	2.1	360.0	5.06	false	0.5	1.25	100	6.8	1.2	1.1	2000	0.25	1.0	2.2	2.0	1000	40.4	1	32.084719498708395	20.795804161558213	82.85848266260966
0.1	2.1	360.0	5.06	false	0.5	1.25	100	6.8	1.2	1.1	2000	0.25	1.0	2.2	2.0	1000	40.4	1	34.25756363682976	18.174035726845624	105.94481811166808
0.1	2.1	360.0	5.06	false	0.5	1.25	100	6.8	1.2	1.1	2000	0.25	1.0	2.2	2.0	1000	40.4	1	43.887686838883276	24.416308214451455	89.56169507835828
0.1	2.1	360.0	5.06	false	0.5	1.25	100	6.8	1.2	1.1	2000	0.25	1.0	2.2	2.0	1000	40.4	2	34.19547872968757	0.9925965939355449	28.60494367335773	31.833727346452907	67.53095842231066
0.1	2.1	360.0	5.06	false	0.5	1.25	100	6.8	1.2	1.1	2000	0.25	1.0	2.2	2.0	1000	40.4	2	39.02885431402256	0.013580123544858791	57.79991449241966	34.737665372957046	68.74675321194451
0.1	2.1	360.0	5.06	false	0.5	1.25	100	6.8	1.2	1.1	2000	0.25	1.0	2.2	2.0	1000	40.4	1	42.21088907752258	22.021841801880246	132.7872260479195
0.1	2.1	360.0	5.06	false	0.5	1.25	100	6.8	1.2	1.1	2000	0.25	1.0	2.2	2.0	1000	40.4	1	28.265214155764603	27.50914297827323	97.85278854616325
0.1	2.1	360.0	5.06	false	0.5	1.25	100	6.8	1.2	1.1	2000	0.25	1.0	2.2	2.0	1000	40.4	2	43.98241436021041	18.53795674736624	72.04364574227765	41.567831928197265	53.41318305630021
0.1	2.1	360.0	5.06	false	0.5	1.25	100	6.8	1.2	1.1	2000	0.25	1.0	2.2	2.0	1000	40.4	3	39.0562875917217	1.2995848018497491	43.50182995489554	18.577247325497574	30.59933325449995	36.07390500595447	52.79383778077583
0.1	2.1	360.0	5.06	false	0.5	1.25	100	6.8	1.2	1.1	2000	0.25	1.0	2.2	2.0	1000	40.4	2	39.22330599207496	0.29601713943611824	36.473158371499174	32.591949154622355	64.85371810350371
0.1	2.1	360.0	5.06	false	0.5	1.25	100	6.8	1.2	1.1	2000	0.25	1.0	2.2	2.0	1000	40.4	1	41.406321002261244	3.9224358443156135	89.36976729743445
0.1	2.1	360.0	5.06	false	0.5	1.25	100	6.8	1.2	1.1	2000	0.25	1.0	2.2	2.0	1000	40.4	1	36.23287021539262	25.81603717153979	94.25002175959762
0.1	2.1	360.0	5.06	false	0.5	1.25	100	6.8	1.2	1.1	2000	0.25	1.0	2.2	2.0	1000	40.4	2	45.12352734429803	13.063982014894107	62.467701730095655	23.980641467550882	61.86341346312194
0.1	2.1	360.0	5.06	false	0.5	1.25	100	6.8	1.2	1.1	2000	0.25	1.0	2.2	2.0	1000	40.4	1	34.75971434065666	9.284738572634641	83.75967658494945
0.1	2.1	360.0	5.06	false	0.5	1.25	100	6.8	1.2	1.1	2000	0.25	1.0	2.2	2.0	1000	40.4	2	48.81547223486993	14.686322762919417	72.1262701331151	32.685681030524066	61.202824140175395
0.1	2.1	360.0	5.06	false	0.5	1.25	100	6.8	1.2	1.1	2000	0.25	1.0	2.2	2.0	1000	40.4	2	49.12509444514453	13.37732079793766	73.41297536218926	47.69747088672051	60.02463995061012
0.1	2.1	360.0	5.06	false	0.5	1.25	100	6.8	1.2	1.1	2000	0.25	1.0	2.2	2.0	1000	40.4	2	29.87266485394447	6.4110144937283895	27.37457654809238	23.652383703001902	44.52625305930402
0.1	2.1	360.0	5.06	false	0.5	1.25	100	6.8	1.2	1.1	2000	0.25	1.0	2.2	2.0	1000	40.4	1	48.877240458691034	17.564271722009988	114.68951112441037
0.1	2.1	360.0	5.06	false	0.5	1.25	100	6.8	1.2	1.1	2000	0.25	1.0	2.2	2.0	1000	40.4	1	37.05507010279993	33.1710911134071	84.3834174293285
0.1	2.1	360.0	5.06	false	0.5	1.25	100	6.8	1.2	1.1	2000	0.25	1.0	2.2	2.0	1000	40.4	2	37.009114303664674	4.030772223178742	68.5947908269317	35.835115043035344	33.22892736969778
0.1	2.1	360.0	5.06	false	0.5	1.25	100	6.8	1.2	1.1	2000	0.25	1.0	2.2	2.0	1000	40.4	2	41.669436729648396	1.7757543598498318	56.81012601942776	30.47306060247255	62.25037799261504
0.1	2.1	360.0	5.06	false	0.5	1.25	100	6.8	1.2	1.1	2000	0.25	1.0	2.2	2.0	1000	40.4	2	38.11382313217754	1.9471081538634827	70.93495208219915	35.994749726882276	53.42013092783911
0.1	2.1	360.0	5.06	false	0.5	1.25	100	6.8	1.2	1.1	2000	0.25	1.0	2.2	2.0	1000	40.4	1	43.671667715945695	25.291058559228702	110.86702575362882
0.1	2.1	360.0	5.06	false	0.5	1.25	100	6.8	1.2	1.1	2000	0.25	1.0	2.2	2.0	1000	40.4	1	34.71409729593442	24.7350507197352	107.52444705070667
0.1	2.1	360.0	5.06	false	0.5	1.25	100	6.8	1.2	1.1	2000	0.25	1.0	2.2	2.0	1000	40.4	1	32.00791781849851	11.89513261605173	90.87970809074439
0.1	2.1	360.0	5.06	false	0.5	1.25	100	6.8	1.2	1.1	2000	0.25	1.0	2.2	2.0	1000	40.4	2	42.64523926662494	3.1804899083641436	59.51639093930152	27.924005490509895	84.51567730339266
0.1	2.1	360.0	5.06	false	0.5	1.25	100	6.8	1.2	1.1	2000	0.25	1.0	2.2	2.0	1000	40.4	1	38.66222474463925	20.539957853296823	108.77348354977767
0.1	2.1	360.0	5.06	false	0.5	1.25	100	6.8	1.2	1.1	2000	0.25	1.0	2.2	2.0	1000	40.4	2	40.2522375987849	12.099800870592366	50.92919602235849	38.21004822232474	75.0520023124232
0.1	2.1	360.0	5.06	false	0.5	1.25	100	6.8	1.2	1.1	2000	0.25	1.0	2.2	2.0	1000	40.4	1	40.56239905658857	12.640109207602736	108.21576400895529
0.1	2.1	360.0	5.06	false	0.5	1.25	100	6.8	1.2	1.1	2000	0.25	1.0	2.2	2.0	1000	40.4	2	43.34157110353889	2.4063141512827033	62.04384027624222	41.86251257083087	79.19643606897972
0.1	2.1	360.0	5.06	false	0.5	1.25	100	6.8	1.2	1.1	2000	0.25	1.0	2.2	2.0	1000	40.4	1	40.78336013289751	14.222507246644698	115.13470678387414
0.1	2.1	360.0	5.06	false	0.5	1.25	100	6.8	1.2	1.1	2000	0.25	1.0	2.2	2.0	1000	40.4	1	36.46461214196693	14.917167046990555	98.04374995167679
0.1	2.1	360.0	5.06	false	0.5	1.25	100	6.8	1.2	1.1	2000	0.25	1.0	2.2	2.0	1000	40.4	1	50.44945043166631	29.10162703236513	153.57653275088848
0.1	2.1	360.0	5.06	false	0.5	1.25	100	6.8	1.2	1.1	2000	0.25	1.0	2.2	2.0	1000	40.4	1	42.08263189290647	15.951696895999612	107.59741675149134
0.1	2.1	360.0	5.06	false	0.5	1.25	100	6.8	1.2	1.1	2000	0.25	1.0	2.2	2.0	1000	40.4	2	41.372047931573086	6.079397426206961	51.82911045788698	41.14071629148806	66.03280261143838
0.1	2.1	360.0	5.06	false	0.5	1.25	100	6.8	1.2	1.1	2000	0.25	1.0	2.2	2.0	1000	40.4	2	40.70771702304515	14.197759921363133	59.19414186628282	39.8138782182484	59.820009698715026
0.1	2.1	360.0	5.06	false	0.5	1.25	100	6.8	1.2	1.1	2000	0.25	1.0	2.2	2.0	1000	40.4	1	46.14190640971404	18.79721700258231	131.03821038143758
0.1	2.1	360.0	5.06	false	0.5	1.25	100	6.8	1.2	1.1	2000	0.25	1.0	2.2	2.0	1000	40.4	1	39.248981183822856	22.336234441675444	111.73606784036845
0.1	2.1	360.0	5.06	false	0.5	1.25	100	6.8	1.2	1.1	2000	0.25	1.0	2.2	2.0	1000	40.4	1	37.320714417339666	11.662066833240035	90.10851708969228
0.1	2.1	360.0	5.06	false	0.5	1.25	100	6.8	1.2	1.1	2000	0.25	1.0	2.2	2.0	1000	40.4	2	43.59131346269076	1.1431450343935543	73.36084275773192	24.297001734064587	69.55231179575205
0.1	2.1	360.0	5.06	false	0.5	1.25	100	6.8	1.2	1.1	2000	0.25	1.0	2.2	2.0	1000	40.4	2	38.8933191279531	3.3479633972903495	63.32356144407091	31.810318264144797	54.09431043795927
0.1	2.1	360.0	5.06	false	0.5	1.25	100	6.8	1.2	1.1	2000	0.25	1.0	2.2	2.0	1000	40.4	1	31.7775928184864	20.309102603148023	84.52754589193246
0.1	2.1	360.0	5.06	false	0.5	1.25	100	6.8	1.2	1.1	2000	0.25	1.0	2.2	2.0	1000	40.4	1	36.63997017912194	10.086727991903068	102.05557854114303
0.1	2.1	360.0	5.06	false	0.5	1.25	100	6.8	1.2	1.1	2000	0.25	1.0	2.2	2.0	1000	40.4	1	47.273895777759435	20.764813839809765	104.69860730165243
0.1	2.1	360.0	5.06	false	0.5	1.25	100	6.8	1.2	1.1	2000	0.25	1.0	2.2	2.0	1000	40.4	2	41.60300551976798	18.34201369395825	54.60688070668096	38.03534798194696	61.402146194645354
0.1	2.1	360.0	5.06	false	0.5	1.25	100	6.8	1.2	1.1	2000	0.25	1.0	2.2	2.0	1000	40.4	2	41.07592415362364	3.312317075606548	35.49916347822078	26.588581067133013	87.82376425669202
0.1	2.1	360.0	5.06	false	0.5	1.25	100	6.8	1.2	1.1	2000	0.25	1.0	2.2	2.0	1000	40.4	2	42.834712261376154	18.670477640214138	61.9379670641026	36.05128511346108	62.15106219971788
0.1	2.1	360.0	5.06	false	0.5	1.25	100	6.8	1.2	1.1	2000	0.25	1.0	2.2	2.0	1000	40.4	2	40.544795001080665	3.3864057098962843	58.69248091763013	31.288234011346663	65.75662831592304
0.1	2.1	360.0	5.06	false	0.5	1.25	100	6.8	1.2	1.1	2000	0.25	1.0	2.2	2.0	1000	40.4	1	35.01523957107612	9.53860507034919	108.42634680364253
0.1	2.1	360.0	5.06	false	0.5	1.25	100	6.8	1.2	1.1	2000	0.25	1.0	2.2	2.0	1000	40.4	2	45.426214235127524	11.853585224014363	52.17153213835987	35.381042694382195	69.08711924379834
0.1	2.1	360.0	5.06	false	0.5	1.25	100	6.8	1.2	1.1	2000	0.25	1.0	2.2	2.0	1000	40.4	1	44.96426363176063	17.011439459369637	102.50725147165849
0.1	2.1	360.0	5.06	false	0.5	1.25	100	6.8	1.2	1.1	2000	0.25	1.0	2.2	2.0	1000	40.4	1	45.62546965098895	17.59253468823354	134.3342375665088
0.1	2.1	360.0	5.06	false	0.5	1.25	100	6.8	1.2	1.1	2000	0.25	1.0	2.2	2.0	1000	40.4	2	37.48094937911323	13.731426166568747	75.91238095026927	37.30567458713845	33.75768808869107
0.1	2.1	360.0	5.06	false	0.5	1.25	100	6.8	1.2	1.1	2000	0.25	1.0	2.2	2.0	1000	40.4	1	34.888767175327324	18.233316758744028	91.38626262644385
0.1	2.1	360.0	5.06	false	0.5	1.25	100	6.8	1.2	1.1	2000	0.25	1.0	2.2	2.0	1000	40.4	1	46.654957524839595	34.102867803800244	144.68943675414818
0.1	2.1	360.0	5.06	false	0.5	1.25	100	6.8	1.2	1.1	2000	0.25	1.0	2.2	2.0	1000	40.4	1	41.449599183984525	14.87490479545824	104.11580206932652
0.1	2.1	360.0	5.06	false	0.5	1.25	100	6.8	1.2	1.1	2000	0.25	1.0	2.2	2.0	1000	40.4	1	34.32256732065881	14.336197334426673	98.97034192816388
0.1	2.1	360.0	5.06	false	0.5	1.25	100	6.8	1.2	1.1	2000	0.25	1.0	2.2	2.0	1000	40.4	1	39.43987849162478	22.624236219588166	104.56182377343053
0.1	2.1	360.0	5.06	false	0.5	1.25	100	6.8	1.2	1.1	2000	0.25	1.0	2.2	2.0	1000	40.4	1	35.50370468030108	6.345450703469225	89.2861022838403
0.1	2.1	360.0	5.06	false	0.5	1.25	100	6.8	1.2	1.1	2000	0.25	1.0	2.2	2.0	1000	40.4	1	38.89845796237611	17.55097688496416	115.60807708006028
0.1	2.1	360.0	5.06	false	0.5	1.25	100	6.8	1.2	1.1	2000	0.25	1.0	2.2	2.0	1000	40.4	2	41.77205205258685	9.950178845552765	32.75374174763199	23.577709264346836	78.77617960359056
0.1	2.1	360.0	5.06	false	0.5	1.25	100	6.8	1.2	1.1	2000	0.25	1.0	2.2	2.0	1000	40.4	2	38.18957085493862	8.024161843575799	44.82923153090131	25.552390069399546	77.39405770369407
0.1	2.1	360.0	5.06	false	0.5	1.25	100	6.8	1.2	1.1	2000	0.25	1.0	2.2	2.0	1000	40.4	1	45.55444057651424	23.533155994519962	92.54806915973309
0.1	2.1	360.0	5.06	false	0.5	1.25	100	6.8	1.2	1.1	2000	0.25	1.0	2.2	2.0	1000	40.4	2	44.047309719163714	11.28095846556103	90.90765838478252	21.483018921918585	36.94200798597892
0.1	2.1	360.0	5.06	false	0.5	1.25	100	6.8	1.2	1.1	2000	0.25	1.0	2.2	2.0	1000	40.4	2	41.78928809388687	6.933351025682033	77.0488212329927	40.725600655757525	48.598793567092564
0.1	2.1	360.0	5.06	false	0.5	1.25	100	6.8	1.2	1.1	2000	0.25	1.0	2.2	2.0	1000	40.4	1	40.96299608440302	16.608976286975345	79.23086595908198
0.1	2.1	360.0	5.06	false	0.5	1.25	100	6.8	1.2	1.1	2000	0.25	1.0	2.2	2.0	1000	40.4	1	39.00316140816799	26.606277071811785	86.20731046363491
0.1	2.1	360.0	5.06	false	0.5	1.25	100	6.8	1.2	1.1	2000	0.25	1.0	2.2	2.0	1000	40.4	1	35.84795787799958	11.101439684679724	76.67680250133351
0.1	2.1	360.0	5.06	false	0.5	1.25	100	6.8	1.2	1.1	2000	0.25	1.0	2.2	2.0	1000	40.4	1	41.37785898529357	17.644441444174774	119.87761069552873
0.1	2.1	360.0	5.06	false	0.5	1.25	100	6.8	1.2	1.1	2000	0.25	1.0	2.2	2.0	1000	40.4	1	39.06442561949227	19.65116545413668	110.08126053486198
0.1	2.1	360.0	5.06	false	0.5	1.25	100	6.8	1.2	1.1	2000	0.25	1.0	2.2	2.0	1000	40.4	1	27.40447486583509	22.298341579681942	67.96222119304345
0.1	2.1	360.0	5.06	false	0.5	1.25	100	6.8	1.2	1.1	2000	0.25	1.0	2.2	2.0	1000	40.4	2	40.57657939073852	3.530630429325907	52.47533588579125	35.51878576347494	62.53167701737438
0.1	2.1	360.0	5.06	false	0.5	1.25	100	6.8	1.2	1.1	2000	0.25	1.0	2.2	2.0	1000	40.4	1	49.21040799554565	24.38170910662129	116.04272907803177
0.1	2.1	360.0	5.06	false	0.5	1.25	100	6.8	1.2	1.1	2000	0.25	1.0	2.2	2.0	1000	40.4	2	51.29375559897753	12.165257595495236	76.15978869306323	34.871993155604855	71.40553809303017
0.1	2.1	360.0	5.06	false	0.5	1.25	100	6.8	1.2	1.1	2000	0.25	1.0	2.2	2.0	1000	40.4	2	44.012645012597545	0.6324644484904112	93.41200673203089	39.0625505107982	41.470670949446685
0.1	2.1	360.0	5.06	false	0.5	1.25	100	6.8	1.2	1.1	2000	0.25	1.0	2.2	2.0	1000	40.4	2	42.01861013509651	1.5269225243883353	69.67457115377724	25.741509998658696	81.84946970067863
0.1	2.1	360.0	5.06	false	0.5	1.25	100	6.8	1.2	1.1	2000	0.25	1.0	2.2	2.0	1000	40.4	1	34.910694859634205	25.50577299441211	85.13882452307357
0.1	2.1	360.0	5.06	false	0.5	1.25	100	6.8	1.2	1.1	2000	0.25	1.0	2.2	2.0	1000	40.4	1	46.57519963344569	17.713657471512967	111.4572076782099
0.1	2.1	360.0	5.06	false	0.5	1.25	100	6.8	1.2	1.1	2000	0.25	1.0	2.2	2.0	1000	40.4	1	39.04675769253555	37.69760597107307	104.30828107781417
0.1	2.1	360.0	5.06	false	0.5	1.25	100	6.8	1.2	1.1	2000	0.25	1.0	2.2	2.0	1000	40.4	1	39.322500380398814	22.74609409016471	116.1845649545643
0.1	2.1	360.0	5.06	false	0.5	1.25	100	6.8	1.2	1.1	2000	0.25	1.0	2.2	2.0	1000	40.4	1	46.11550972150701	29.139664970372966	141.00233134939424
0.1	2.1	360.0	5.06	false	0.5	1.25	100	6.8	1.2	1.1	2000	0.25	1.0	2.2	2.0	1000	40.4	1	35.65145432420671	17.2189060128225	107.00431893290366
0.1	2.1	360.0	5.06	false	0.5	1.25	100	6.8	1.2	1.1	2000	0.25	1.0	2.2	2.0	1000	40.4	1	40.74949046907119	23.685931026767477	106.87511381011048
0.1	2.1	360.0	5.06	false	0.5	1.25	100	6.8	1.2	1.1	2000	0.25	1.0	2.2	2.0	1000	40.4	1	46.75140789497546	2.235677489490567	115.64283767077721
0.1	2.1	360.0	5.06	false	0.5	1.25	100	6.8	1.2	1.1	2000	0.25	1.0	2.2	2.0	1000	40.4	2	48.80585817222957	16.618180634883718	96.32984105463629	37.969458556498	42.98661274196372
0.1	2.1	360.0	5.06	false	0.5	1.25	100	6.8	1.2	1.1	2000	0.25	1.0	2.2	2.0	1000	40.4	1	39.99572208506172	12.093321473371352	112.35740425396853
0.1	2.1	360.0	5.06	false	0.5	1.25	100	6.8	1.2	1.1	2000	0.25	1.0	2.2	2.0	1000	40.4	1	30.80508863092817	11.538457383324314	98.54294917035752
0.1	2.1	360.0	5.06	false	0.5	1.25	100	6.8	1.2	1.1	2000	0.25	1.0	2.2	2.0	1000	40.4	2	41.40489908593756	7.718685171657818	47.38182683167223	26.236347621825477	58.64524394920499
0.1	2.1	360.0	5.06	false	0.5	1.25	100	6.8	1.2	1.1	2000	0.25	1.0	2.2	2.0	1000	40.4	1	34.50474296744173	14.070793816425377	112.02177070556665
0.1	2.1	360.0	5.06	false	0.5	1.25	100	6.8	1.2	1.1	2000	0.25	1.0	2.2	2.0	1000	40.4	1	48.28166820730469	24.326925476741327	122.09623731546466
0.1	2.1	360.0	5.06	false	0.5	1.25	100	6.8	1.2	1.1	2000	0.25	1.0	2.2	2.0	1000	40.4	1	34.22083059302073	14.383987765903907	111.78816163259395
0.1	2.1	360.0	5.06	false	0.5	1.25	100	6.8	1.2	1.1	2000	0.25	1.0	2.2	2.0	1000	40.4	1	40.80589708697283	16.18196510753724	106.98028099273276
0.1	2.1	360.0	5.06	false	0.5	1.25	100	6.8	1.2	1.1	2000	0.25	1.0	2.2	2.0	1000	40.4	1	33.80813779508752	9.460292098220725	80.31077397794704
0.1	2.1	360.0	5.06	false	0.5	1.25	100	6.8	1.2	1.1	2000	0.25	1.0	2.2	2.0	1000	40.4	1	42.27416725887632	23.959125537514993	129.10301622254323
0.1	2.1	360.0	5.06	false	0.5	1.25	100	6.8	1.2	1.1	2000	0.25	1.0	2.2	2.0	1000	40.4	1	34.63438563725673	30.520110797267442	78.47696943373542
0.1	2.1	360.0	5.06	false	0.5	1.25	100	6.8	1.2	1.1	2000	0.25	1.0	2.2	2.0	1000	40.4	1	38.46037657250749	36.940375608330164	98.8139804457502
0.1	2.1	360.0	5.06	false	0.5	1.25	100	6.8	1.2	1.1	2000	0.25	1.0	2.2	2.0	1000	40.4	2	37.509578522858305	8.349138166507132	50.932040368248714	36.77434278276267	59.65172125387408
0.1	2.1	360.0	5.06	false	0.5	1.25	100	6.8	1.2	1.1	2000	0.25	1.0	2.2	2.0	1000	40.4	1	36.84970126694095	23.71515929704038	99.91921891182356
0.1	2.1	360.0	5.06	false	0.5	1.25	100	6.8	1.2	1.1	2000	0.25	1.0	2.2	2.0	1000	40.4	2	40.96667697169829	1.3503278733281243	60.51651546610724	26.003164695885292	64.49993234090798
0.1	2.1	360.0	5.06	false	0.5	1.25	100	6.8	1.2	1.1	2000	0.25	1.0	2.2	2.0	1000	40.4	2	41.92610125430663	11.658394260032768	52.91728940386921	41.40360802224543	78.24324587001067
0.1	2.1	360.0	5.06	false	0.5	1.25	100	6.8	1.2	1.1	2000	0.25	1.0	2.2	2.0	1000	40.4	1	32.414639635883596	9.032334969014853	87.68868559450245
0.1	2.1	360.0	5.06	false	0.5	1.25	100	6.8	1.2	1.1	2000	0.25	1.0	2.2	2.0	1000	40.4	1	39.34772433333189	26.160688402329356	96.7428891272318
0.1	2.1	360.0	5.06	false	0.5	1.25	100	6.8	1.2	1.1	2000	0.25	1.0	2.2	2.0	1000	40.4	2	39.05612410844574	9.743743329739013	75.85110712362639	37.34225523169626	37.96060113828109
0.1	2.1	360.0	5.06	false	0.5	1.25	100	6.8	1.2	1.1	2000	0.25	1.0	2.2	2.0	1000	40.4	1	38.72720445181091	13.855940357141666	83.29988151196665
0.1	2.1	360.0	5.06	false	0.5	1.25	100	6.8	1.2	1.1	2000	0.25	1.0	2.2	2.0	1000	40.4	2	47.83941493977044	16.419185517926664	47.73563521071449	35.4492843902457	82.66902175782344
0.1	2.1	360.0	5.06	false	0.5	1.25	100	6.8	1.2	1.1	2000	0.25	1.0	2.2	2.0	1000	40.4	2	40.962909677437665	2.908466086744906	48.36084720503284	24.18720685828625	68.48358537452299
0.1	2.1	360.0	5.06	false	0.5	1.25	100	6.8	1.2	1.1	2000	0.25	1.0	2.2	2.0	1000	40.4	2	39.06426206945452	10.08682697095557	47.8517418558542	32.3301892140816	62.01978117457395
0.1	2.1	360.0	5.06	false	0.5	1.25	100	6.8	1.2	1.1	2000	0.25	1.0	2.2	2.0	1000	40.4	1	48.30460438308009	31.57629564708773	121.06130531255587
0.1	2.1	360.0	5.06	false	0.5	1.25	100	6.8	1.2	1.1	2000	0.25	1.0	2.2	2.0	1000	40.4	2	41.67211684493999	2.9288449625094506	54.78394121705435	23.308657258362363	60.87804032440314
0.1	2.1	360.0	5.06	false	0.5	1.25	100	6.8	1.2	1.1	2000	0.25	1.0	2.2	2.0	1000	40.4	1	40.207718148515596	18.868112035026023	118.30822148931087
0.1	2.1	360.0	5.06	false	0.5	1.25	100	6.8	1.2	1.1	2000	0.25	1.0	2.2	2.0	1000	40.4	1	42.291971900521204	22.020173500140082	120.42509979998715
0.1	2.1	360.0	5.06	false	0.5	1.25	100	6.8	1.2	1.1	2000	0.25	1.0	2.2	2.0	1000	40.4	2	42.17129614922026	2.200909489544903	73.77838968503731	19.771715325906463	63.09350292004176
0.1	2.1	360.0	5.06	false	0.5	1.25	100	6.8	1.2	1.1	2000	0.25	1.0	2.2	2.0	1000	40.4	1	43.85356705229976	22.257886827358984	130.287616445217
0.1	2.1	360.0	5.06	false	0.5	1.25	100	6.8	1.2	1.1	2000	0.25	1.0	2.2	2.0	1000	40.4	1	46.897844988312485	33.06286011339389	104.99438311248107
0.1	2.1	360.0	5.06	false	0.5	1.25	100	6.8	1.2	1.1	2000	0.25	1.0	2.2	2.0	1000	40.4	2	48.04995334363375	10.164658742328697	83.0596260587804	35.5816224369733	63.11488460263103
0.1	2.1	360.0	5.06	false	0.5	1.25	100	6.8	1.2	1.1	2000	0.25	1.0	2.2	2.0	1000	40.4	2	39.81556851580568	8.282273714459404	65.5864563468107	26.489743651975967	44.796815912194674
0.1	2.1	360.0	5.06	false	0.5	1.25	100	6.8	1.2	1.1	2000	0.25	1.0	2.2	2.0	1000	40.4	1	33.64065539562153	24.08274255452375	94.91783169805345
0.1	2.1	360.0	5.06	false	0.5	1.25	100	6.8	1.2	1.1	2000	0.25	1.0	2.2	2.0	1000	40.4	1	41.264665128474135	28.02937018576894	80.64790141470644
0.1	2.1	360.0	5.06	false	0.5	1.25	100	6.8	1.2	1.1	2000	0.25	1.0	2.2	2.0	1000	40.4	2	44.88785857062593	1.7190443271458618	49.27609681455131	33.85861302343632	73.31567814600058
0.1	2.1	360.0	5.06	false	0.5	1.25	100	6.8	1.2	1.1	2000	0.25	1.0	2.2	2.0	1000	40.4	1	52.25906620016896	29.82237938973766	113.8557328225034
0.1	2.1	360.0	5.06	false	0.5	1.25	100	6.8	1.2	1.1	2000	0.25	1.0	2.2	2.0	1000	40.4	1	35.97835999314283	11.9376285037183	89.56820141267798
0.1	2.1	360.0	5.06	false	0.5	1.25	100	6.8	1.2	1.1	2000	0.25	1.0	2.2	2.0	1000	40.4	2	43.109371657601294	12.372473224421388	95.7764581543409	42.53662760990438	52.8360161871119
0.1	2.1	360.0	5.06	false	0.5	1.25	100	6.8	1.2	1.1	2000	0.25	1.0	2.2	2.0	1000	40.4	1	48.74712538946264	12.235013035493566	90.48161691837244
0.1	2.1	360.0	5.06	false	0.5	1.25	100	6.8	1.2	1.1	2000	0.25	1.0	2.2	2.0	1000	40.4	1	44.45562162902427	8.908390999030944	116.30761573808958
0.1	2.1	360.0	5.06	false	0.5	1.25	100	6.8	1.2	1.1	2000	0.25	1.0	2.2	2.0	1000	40.4	1	48.78883454485036	34.10703429631327	120.9667836105306
0.1	2.1	360.0	5.06	false	0.5	1.25	100	6.8	1.2	1.1	2000	0.25	1.0	2.2	2.0	1000	40.4	2	47.40204105562753	4.138570702668151	77.1100644557044	43.929621546412385	65.3862333160162
0.1	2.1	360.0	5.06	false	0.5	1.25	100	6.8	1.2	1.1	2000	0.25	1.0	2.2	2.0	1000	40.4	1	43.351408491000306	19.225293301830675	112.97864101900733
0.1	2.1	360.0	5.06	false	0.5	1.25	100	6.8	1.2	1.1	2000	0.25	1.0	2.2	2.0	1000	40.4	2	46.454379372918204	6.439866964661496	45.46664396452246	27.96510177001521	87.33830218523858
0.1	2.1	360.0	5.06	false	0.5	1.25	100	6.8	1.2	1.1	2000	0.25	1.0	2.2	2.0	1000	40.4	1	47.60432899514066	29.12367603891081	129.47817033211652
0.1	2.1	360.0	5.06	false	0.5	1.25	100	6.8	1.2	1.1	2000	0.25	1.0	2.2	2.0	1000	40.4	1	40.760514626401005	13.02770847684295	86.61010739576429
0.1	2.1	360.0	5.06	false	0.5	1.25	100	6.8	1.2	1.1	2000	0.25	1.0	2.2	2.0	1000	40.4	1	38.22969089756374	14.124556282356101	107.40190584002427
0.1	2.1	360.0	5.06	false	0.5	1.25	100	6.8	1.2	1.1	2000	0.25	1.0	2.2	2.0	1000	40.4	1	36.40669060214024	23.082972527229124	113.40875886904902
0.1	2.1	360.0	5.06	false	0.5	1.25	100	6.8	1.2	1.1	2000	0.25	1.0	2.2	2.0	1000	40.4	1	40.098455502084555	15.528570341848038	119.37920626106299
0.1	2.1	360.0	5.06	false	0.5	1.25	100	6.8	1.2	1.1	2000	0.25	1.0	2.2	2.0	1000	40.4	1	40.666456754374565	8.89562463525472	109.3730859566028
0.1	2.1	360.0	5.06	false	0.5	1.25	100	6.8	1.2	1.1	2000	0.25	1.0	2.2	2.0	1000	40.4	1	43.693930905496046	27.668018981221365	127.83509860626252
0.1	2.1	360.0	5.06	false	0.5	1.25	100	6.8	1.2	1.1	2000	0.25	1.0	2.2	2.0	1000	40.4	2	34.466237813505735	10.286177442742359	63.21015955652495	25.672215151889773	36.77095708847918
0.1	2.1	360.0	5.06	false	0.5	1.25	100	6.8	1.2	1.1	2000	0.25	1.0	2.2	2.0	1000	40.4	2	39.21339904680429	1.3291814353117875	42.1629180231668	33.767487405981505	73.05936812880263
0.1	2.1	360.0	5.06	false	0.5	1.25	100	6.8	1.2	1.1	2000	0.25	1.0	2.2	2.0	1000	40.4	1	43.667104075665684	16.03314568355294	100.2292328308137
0.1	2.1	360.0	5.06	false	0.5	1.25	100	6.8	1.2	1.1	2000	0.25	1.0	2.2	2.0	1000	40.4	1	49.12641544798981	21.371373734876933	103.93955023800788
0.1	2.1	360.0	5.06	false	0.5	1.25	100	6.8	1.2	1.1	2000	0.25	1.0	2.2	2.0	1000	40.4	1	39.78443400432111	22.97397030497563	122.45346432642786
0.1	2.1	360.0	5.06	false	0.5	1.25	100	6.8	1.2	1.1	2000	0.25	1.0	2.2	2.0	1000	40.4	1	38.896253621312006	19.694709837268306	85.82120660770619
0.1	2.1	360.0	5.06	false	0.5	1.25	100	6.8	1.2	1.1	2000	0.25	1.0	2.2	2.0	1000	40.4	1	38.06478342713659	20.39788845737258	103.74663130129302
0.1	2.1	360.0	5.06	false	0.5	1.25	100	6.8	1.2	1.1	2000	0.25	1.0	2.2	2.0	1000	40.4	1	40.475892551457704	30.62278726534615	115.37071522086688
0.1	2.1	360.0	5.06	false	0.5	1.25	100	6.8	1.2	1.1	2000	0.25	1.0	2.2	2.0	1000	40.4	1	39.28472421336012	5.833935244130357	92.44865558234434
0.1	2.1	360.0	5.06	false	0.5	1.25	100	6.8	1.2	1.1	2000	0.25	1.0	2.2	2.0	1000	40.4	2	36.43797436956268	0.02879776134730957	30.530307249606754	16.929766197748663	75.32182557766194
0.1	2.1	360.0	5.06	false	0.5	1.25	100	6.8	1.2	1.1	2000	0.25	1.0	2.2	2.0	1000	40.4	1	36.14125683845402	8.80266781968983	94.00111897528525
0.1	2.1	360.0	5.06	false	0.5	1.25	100	6.8	1.2	1.1	2000	0.25	1.0	2.2	2.0	1000	40.4	1	45.496311872354795	28.494749712063197	123.074224603662
0.1	2.1	360.0	5.06	false	0.5	1.25	100	6.8	1.2	1.1	2000	0.25	1.0	2.2	2.0	1000	40.4	2	40.89770178118203	2.1693685701800494	58.4977582788371	32.1789514742864	66.18625671686232
0.1	2.1	360.0	5.06	false	0.5	1.25	100	6.8	1.2	1.1	2000	0.25	1.0	2.2	2.0	1000	40.4	1	27.493392986738872	15.433580348466869	78.67463491662099
0.1	2.1	360.0	5.06	false	0.5	1.25	100	6.8	1.2	1.1	2000	0.25	1.0	2.2	2.0	1000	40.4	2	45.68623239463371	11.160237964994998	45.34756119513059	39.438475771112834	95.69083278094622
0.1	2.1	360.0	5.06	false	0.5	1.25	100	6.8	1.2	1.1	2000	0.25	1.0	2.2	2.0	1000	40.4	1	44.68141717011922	15.79001028554429	126.7373982079248
0.1	2.1	360.0	5.06	false	0.5	1.25	100	6.8	1.2	1.1	2000	0.25	1.0	2.2	2.0	1000	40.4	1	37.977026193715	26.120305703196408	92.9777405881246
0.1	2.1	360.0	5.06	false	0.5	1.25	100	6.8	1.2	1.1	2000	0.25	1.0	2.2	2.0	1000	40.4	2	26.469372650400345	9.328131190955805	55.82922581379378	25.894285513413084	41.103565900120714
0.1	2.1	360.0	5.06	false	0.5	1.25	100	6.8	1.2	1.1	2000	0.25	1.0	2.2	2.0	1000	40.4	2	37.816518567737084	12.09627149733396	76.22111926791497	33.609470435530994	40.10509475439972
0.1	2.1	360.0	5.06	false	0.5	1.25	100	6.8	1.2	1.1	2000	0.25	1.0	2.2	2.0	1000	40.4	1	44.95583393122121	23.532520926657973	125.59354651592686
0.1	2.1	360.0	5.06	false	0.5	1.25	100	6.8	1.2	1.1	2000	0.25	1.0	2.2	2.0	1000	40.4	2	46.06640294698477	3.156841872347666	75.82188374750812	44.34374669503878	61.33221360262308
0.1	2.1	360.0	5.06	false	0.5	1.25	100	6.8	1.2	1.1	2000	0.25	1.0	2.2	2.0	1000	40.4	1	41.776080326964845	30.19132161502689	86.04259922238928
0.1	2.1	360.0	5.06	false	0.5	1.25	100	6.8	1.2	1.1	2000	0.25	1.0	2.2	2.0	1000	40.4	1	45.77634175500985	19.93996533384921	108.24269339150067
0.1	2.1	360.0	5.06	false	0.5	1.25	100	6.8	1.2	1.1	2000	0.25	1.0	2.2	2.0	1000	40.4	1	48.79332316930763	33.75818247381764	136.85289972462476
0.1	2.1	360.0	5.06	false	0.5	1.25	100	6.8	1.2	1.1	2000	0.25	1.0	2.2	2.0	1000	40.4	2	42.490168313583595	6.434357942715313	38.09879968537572	23.469313701536702	93.62526341107232
0.1	2.1	360.0	5.06	false	0.5	1.25	100	6.8	1.2	1.1	2000	0.25	1.0	2.2	2.0	1000	40.4	1	40.013770524442755	35.071968404338634	79.02279687847938
0.1	2.1	360.0	5.06	false	0.5	1.25	100	6.8	1.2	1.1	2000	0.25	1.0	2.2	2.0	1000	40.4	2	35.678192354885326	11.199705739117851	33.66081617821916	29.013451990211426	58.079217619783186
0.1	2.1	360.0	5.06	false	0.5	1.25	100	6.8	1.2	1.1	2000	0.25	1.0	2.2	2.0	1000	40.4	1	45.702318415703445	29.168801853891047	98.36822616274614
0.1	2.1	360.0	5.06	false	0.5	1.25	100	6.8	1.2	1.1	2000	0.25	1.0	2.2	2.0	1000	40.4	1	45.01255114229349	12.820951800596612	114.3246134974456
0.1	2.1	360.0	5.06	false	0.5	1.25	100	6.8	1.2	1.1	2000	0.25	1.0	2.2	2.0	1000	40.4	2	35.303750035244946	6.051774403062795	35.438320245436174	25.642781315737068	57.06888822813333
0.1	2.1	360.0	5.06	false	0.5	1.25	100	6.8	1.2	1.1	2000	0.25	1.0	2.2	2.0	1000	40.4	1	30.578791223164053	15.57871247533071	92.29855169331215
0.1	2.1	360.0	5.06	false	0.5	1.25	100	6.8	1.2	1.1	2000	0.25	1.0	2.2	2.0	1000	40.4	2	46.212842939597316	3.593389300407262	58.24450216135752	42.82321305771463	68.65287122237915
0.1	2.1	360.0	5.06	false	0.5	1.25	100	6.8	1.2	1.1	2000	0.25	1.0	2.2	2.0	1000	40.4	1	38.469379057594786	28.190272011104863	106.50490271552192
0.1	2.1	360.0	5.06	false	0.5	1.25	100	6.8	1.2	1.1	2000	0.25	1.0	2.2	2.0	1000	40.4	2	43.897599429223916	1.3688434453610372	53.855454528917704	33.994025017392566	97.57774826041482
0.1	2.1	360.0	5.06	false	0.5	1.25	100	6.8	1.2	1.1	2000	0.25	1.0	2.2	2.0	1000	40.4	2	45.833592149249014	19.765242805067082	79.95865243002235	31.095970283210157	53.08209133502264
0.1	2.1	360.0	5.06	false	0.5	1.25	100	6.8	1.2	1.1	2000	0.25	1.0	2.2	2.0	1000	40.4	1	40.92909509746243	23.348643123133083	105.50884780616084
0.1	2.1	360.0	5.06	false	0.5	1.25	100	6.8	1.2	1.1	2000	0.25	1.0	2.2	2.0	1000	40.4	1	44.030595175540164	27.057948840208837	100.60355992203253
0.1	2.1	360.0	5.06	false	0.5	1.25	100	6.8	1.2	1.1	2000	0.25	1.0	2.2	2.0	1000	40.4	1	41.067356344378986	28.96729456751006	75.46931434272719
0.1	2.1	360.0	5.06	false	0.5	1.25	100	6.8	1.2	1.1	2000	0.25	1.0	2.2	2.0	1000	40.4	1	36.175735700157816	10.81304649647657	92.62879444356903
0.1	2.1	360.0	5.06	false	0.5	1.25	100	6.8	1.2	1.1	2000	0.25	1.0	2.2	2.0	1000	40.4	2	46.70661825650991	18.399410403526453	99.90057732000346	44.61679232881916	44.677776611396126
0.1	2.1	360.0	5.06	false	0.5	1.25	100	6.8	1.2	1.1	2000	0.25	1.0	2.2	2.0	1000	40.4	2	44.7620364108126	2.7448439403834044	70.32306769327909	22.243610184468917	57.25373166938508
0.1	2.1	360.0	5.06	false	0.5	1.25	100	6.8	1.2	1.1	2000	0.25	1.0	2.2	2.0	1000	40.4	2	36.57478172089182	14.903301414761405	57.17316698163382	36.13832470271816	60.815840937134574
0.1	2.1	360.0	5.06	false	0.5	1.25	100	6.8	1.2	1.1	2000	0.25	1.0	2.2	2.0	1000	40.4	1	39.197777370286005	20.614491416129578	88.74507004853481
0.1	2.1	360.0	5.06	false	0.5	1.25	100	6.8	1.2	1.1	2000	0.25	1.0	2.2	2.0	1000	40.4	1	46.62127937803042	44.45180221988391	109.09300303367048
0.1	2.1	360.0	5.06	false	0.5	1.25	100	6.8	1.2	1.1	2000	0.25	1.0	2.2	2.0	1000	40.4	1	34.25196275273849	2.1612623702343674	110.41980484417748
0.1	2.1	360.0	5.06	false	0.5	1.25	100	6.8	1.2	1.1	2000	0.25	1.0	2.2	2.0	1000	40.4	1	50.54411060847554	44.716464123300106	107.65125696467624
0.1	2.1	360.0	5.06	false	0.5	1.25	100	6.8	1.2	1.1	2000	0.25	1.0	2.2	2.0	1000	40.4	2	36.26265639978439	10.018334891578832	67.50569497845338	31.513253788179654	37.46717133953797
0.1	2.1	360.0	5.06	false	0.5	1.25	100	6.8	1.2	1.1	2000	0.25	1.0	2.2	2.0	1000	40.4	1	43.37189802843888	23.386932291299537	123.9877333770502
0.1	2.1	360.0	5.06	false	0.5	1.25	100	6.8	1.2	1.1	2000	0.25	1.0	2.2	2.0	1000	40.4	1	37.5850127407392	23.548126900424407	83.98712435384236
0.1	2.1	360.0	5.06	false	0.5	1.25	100	6.8	1.2	1.1	2000	0.25	1.0	2.2	2.0	1000	40.4	2	33.75533390233444	9.927375711847395	39.63072289644843	23.566365786932316	51.7486602516801
0.1	2.1	360.0	5.06	false	0.5	1.25	100	6.8	1.2	1.1	2000	0.25	1.0	2.2	2.0	1000	40.4	1	37.08243122754231	20.535501586787255	104.00525101400186
0.1	2.1	360.0	5.06	false	0.5	1.25	100	6.8	1.2	1.1	2000	0.25	1.0	2.2	2.0	1000	40.4	1	42.85187885299224	28.581355467300966	114.9556653647741
0.1	2.1	360.0	5.06	false	0.5	1.25	100	6.8	1.2	1.1	2000	0.25	1.0	2.2	2.0	1000	40.4	1	43.71070531280566	26.463880794730155	115.47924055803699
0.1	2.1	360.0	5.06	false	0.5	1.25	100	6.8	1.2	1.1	2000	0.25	1.0	2.2	2.0	1000	40.4	1	38.4092410769826	28.71905017209695	122.74975020937495
0.1	2.1	360.0	5.06	false	0.5	1.25	100	6.8	1.2	1.1	2000	0.25	1.0	2.2	2.0	1000	40.4	1	38.337149992860816	11.429078666901406	114.08452478553389
0.1	2.1	360.0	5.06	false	0.5	1.25	100	6.8	1.2	1.1	2000	0.25	1.0	2.2	2.0	1000	40.4	1	38.25511384060282	12.746234783991053	113.29451099209331
0.1	2.1	360.0	5.06	false	0.5	1.25	100	6.8	1.2	1.1	2000	0.25	1.0	2.2	2.0	1000	40.4	2	37.34020630949232	11.27997534068924	68.30053917084116	30.003907161513823	40.5593358022263
0.1	2.1	360.0	5.06	false	0.5	1.25	100	6.8	1.2	1.1	2000	0.25	1.0	2.2	2.0	1000	40.4	1	40.517527857874256	17.47808830695314	111.70353589616813
0.1	2.1	360.0	5.06	false	0.5	1.25	100	6.8	1.2	1.1	2000	0.25	1.0	2.2	2.0	1000	40.4	1	45.170265043701704	22.312460616518585	125.58482227098254
0.1	2.1	360.0	5.06	false	0.5	1.25	100	6.8	1.2	1.1	2000	0.25	1.0	2.2	2.0	1000	40.4	1	37.05038942864709	15.763023287791347	101.28630186923117
0.1	2.1	360.0	5.06	false	0.5	1.25	100	6.8	1.2	1.1	2000	0.25	1.0	2.2	2.0	1000	40.4	2	36.349542569174936	7.134250037934531	47.25505937599108	30.30435584436141	56.4604141797811
0.1	2.1	360.0	5.06	false	0.5	1.25	100	6.8	1.2	1.1	2000	0.25	1.0	2.2	2.0	1000	40.4	1	43.32500263255493	17.437561383451612	133.35249363453093
0.1	2.1	360.0	5.06	false	0.5	1.25	100	6.8	1.2	1.1	2000	0.25	1.0	2.2	2.0	1000	40.4	1	43.01473897239275	20.23369634304277	119.69247327744542
0.1	2.1	360.0	5.06	false	0.5	1.25	100	6.8	1.2	1.1	2000	0.25	1.0	2.2	2.0	1000	40.4	2	42.01658778500345	5.808982071268349	61.95599648540078	16.15033424964643	61.45091140653907
0.1	2.1	360.0	5.06	false	0.5	1.25	100	6.8	1.2	1.1	2000	0.25	1.0	2.2	2.0	1000	40.4	2	39.30701299661517	23.692073360688727	74.30645339556793	38.32471813543886	51.833034112918554
0.1	2.1	360.0	5.06	false	0.5	1.25	100	6.8	1.2	1.1	2000	0.25	1.0	2.2	2.0	1000	40.4	1	48.86985088166674	18.741212829932344	138.55601244992866
0.1	2.1	360.0	5.06	false	0.5	1.25	100	6.8	1.2	1.1	2000	0.25	1.0	2.2	2.0	1000	40.4	2	37.018199395348	7.626389488832169	72.71534139821794	28.07106116656728	32.605891793847846
0.1	2.1	360.0	5.06	false	0.5	1.25	100	6.8	1.2	1.1	2000	0.25	1.0	2.2	2.0	1000	40.4	1	36.888168627236574	17.427973543260535	111.27765682499806
0.1	2.1	360.0	5.06	false	0.5	1.25	100	6.8	1.2	1.1	2000	0.25	1.0	2.2	2.0	1000	40.4	2	38.24439154826497	11.021601111677972	72.68525293026521	37.74083418892624	58.77150871633526
0.1	2.1	360.0	5.06	false	0.5	1.25	100	6.8	1.2	1.1	2000	0.25	1.0	2.2	2.0	1000	40.4	1	40.54446690002712	26.33049430409963	81.03584645437527
0.1	2.1	360.0	5.06	false	0.5	1.25	100	6.8	1.2	1.1	2000	0.25	1.0	2.2	2.0	1000	40.4	1	35.88442789326134	8.485362443210295	96.35791475947266
0.1	2.1	360.0	5.06	false	0.5	1.25	100	6.8	1.2	1.1	2000	0.25	1.0	2.2	2.0	1000	40.4	2	45.96383376237038	16.408419361207624	63.05667007561343	38.01601573871071	63.39847286970979
0.1	2.1	360.0	5.06	false	0.5	1.25	100	6.8	1.2	1.1	2000	0.25	1.0	2.2	2.0	1000	40.4	1	48.29312161976272	20.211241985627357	130.03488069170717
0.1	2.1	360.0	5.06	false	0.5	1.25	100	6.8	1.2	1.1	2000	0.25	1.0	2.2	2.0	1000	40.4	2	37.756898296242106	14.079261299556988	72.06125171443503	32.47041675229813	36.56321431074188
0.1	2.1	360.0	5.06	false	0.5	1.25	100	6.8	1.2	1.1	2000	0.25	1.0	2.2	2.0	1000	40.4	1	44.048758370778785	30.026397738130733	103.02430055482878
0.1	2.1	360.0	5.06	false	0.5	1.25	100	6.8	1.2	1.1	2000	0.25	1.0	2.2	2.0	1000	40.4	1	45.69766798293762	38.058238134548816	92.31883505426042
0.1	2.1	360.0	5.06	false	0.5	1.25	100	6.8	1.2	1.1	2000	0.25	1.0	2.2	2.0	1000	40.4	1	38.41029859439415	16.68794400787361	99.66514675315399
0.1	2.1	360.0	5.06	false	0.5	1.25	100	6.8	1.2	1.1	2000	0.25	1.0	2.2	2.0	1000	40.4	1	47.645789374479946	24.18874920651969	125.76610277953199
0.1	2.1	360.0	5.06	false	0.5	1.25	100	6.8	1.2	1.1	2000	0.25	1.0	2.2	2.0	1000	40.4	3	36.24563333858188	1.4154585273219866	29.42579565986828	8.998070126424787	60.302988566493354	35.86078920793987	38.444883652464796
0.1	2.1	360.0	5.06	false	0.5	1.25	100	6.8	1.2	1.1	2000	0.25	1.0	2.2	2.0	1000	40.4	1	30.79330475039405	6.159719908642372	81.20863153900098
0.1	2.1	360.0	5.06	false	0.5	1.25	100	6.8	1.2	1.1	2000	0.25	1.0	2.2	2.0	1000	40.4	1	44.284808084338785	21.890243345038133	137.6841231800384
0.1	2.1	360.0	5.06	false	0.5	1.25	100	6.8	1.2	1.1	2000	0.25	1.0	2.2	2.0	1000	40.4	1	40.38889081961304	20.218451708320625	102.48368648356758
0.1	2.1	360.0	5.06	false	0.5	1.25	100	6.8	1.2	1.1	2000	0.25	1.0	2.2	2.0	1000	40.4	2	37.665576635409735	0.05002783279677558	54.178979507613484	26.778943073503104	56.55215371777573
0.1	2.1	360.0	5.06	false	0.5	1.25	100	6.8	1.2	1.1	2000	0.25	1.0	2.2	2.0	1000	40.4	1	44.09100227638563	15.54996118116256	112.23413820076301
0.1	2.1	360.0	5.06	false	0.5	1.25	100	6.8	1.2	1.1	2000	0.25	1.0	2.2	2.0	1000	40.4	2	44.95321398745781	3.9981704708655963	59.131902438002754	30.08165953980357	71.07610377541103
0.1	2.1	360.0	5.06	false	0.5	1.25	100	6.8	1.2	1.1	2000	0.25	1.0	2.2	2.0	1000	40.4	2	43.76976849898107	14.727637320938346	52.928365946232034	35.19917090001031	89.04167334084318
0.1	2.1	360.0	5.06	false	0.5	1.25	100	6.8	1.2	1.1	2000	0.25	1.0	2.2	2.0	1000	40.4	2	44.35935855993473	0.6085537367137019	43.575420682182354	16.968398148523733	74.34541664560697
0.1	2.1	360.0	5.06	false	0.5	1.25	100	6.8	1.2	1.1	2000	0.25	1.0	2.2	2.0	1000	40.4	1	32.764152105980536	16.89526015877756	95.57102888164572
0.1	2.1	360.0	5.06	false	0.5	1.25	100	6.8	1.2	1.1	2000	0.25	1.0	2.2	2.0	1000	40.4	1	28.21980206606574	13.545369728728176	87.55533058597602
0.1	2.1	360.0	5.06	false	0.5	1.25	100	6.8	1.2	1.1	2000	0.25	1.0	2.2	2.0	1000	40.4	1	31.788687459577343	23.455731253094424	82.41160871228507
0.1	2.1	360.0	5.06	false	0.5	1.25	100	6.8	1.2	1.1	2000	0.25	1.0	2.2	2.0	1000	40.4	1	48.10120349549553	33.42839082880208	118.08394100294208
0.1	2.1	360.0	5.06	false	0.5	1.25	100	6.8	1.2	1.1	2000	0.25	1.0	2.2	2.0	1000	40.4	1	34.9818810558486	27.85476868077792	90.54563319899223
0.1	2.1	360.0	5.06	false	0.5	1.25	100	6.8	1.2	1.1	2000	0.25	1.0	2.2	2.0	1000	40.4	2	40.018805635647496	5.287785954534612	58.09056089480527	25.097991336364693	55.61563479482661
0.1	2.1	360.0	5.06	false	0.5	1.25	100	6.8	1.2	1.1	2000	0.25	1.0	2.2	2.0	1000	40.4	2	43.43129955936763	15.725969062194997	39.40725619679572	38.003223267065934	77.48852250240357
0.1	2.1	360.0	5.06	false	0.5	1.25	100	6.8	1.2	1.1	2000	0.25	1.0	2.2	2.0	1000	40.4	1	36.286047224878835	27.779081948715024	102.44592798476467
0.1	2.1	360.0	5.06	false	0.5	1.25	100	6.8	1.2	1.1	2000	0.25	1.0	2.2	2.0	1000	40.4	1	34.22710674399121	14.453798165158808	92.33332139612358
0.1	2.1	360.0	5.06	false	0.5	1.25	100	6.8	1.2	1.1	2000	0.25	1.0	2.2	2.0	1000	40.4	1	38.102479326423214	11.336514520242932	94.66485679536902
[truncated: 3,001 more rows]
