# Supplementary material for: Diffusion-mediated HEI10 coarsening can explain meiotic crossover positioning in Arabidopsis
Source: Nat Commun. 2021 Aug 3;12:4674. doi: 10.1038/s41467-021-24827-w (PMC8333306; doi:10.1038/s41467-021-24827-w)
Supplement: Supplementary file 4 — Source Data File [file 41467_2021_24827_MOESM4_ESM.zip › source_data/fig2_simulations_density_0.375.csv]

t_L	a_nodes	dt	Ls	t_exp	b_nodes	n_c	n_ts	C0	u0	D	m	density	K	C0_noise	t_C0_ratio2	n	Lm	Number COs	L	position_0	intensity_0	position_1	intensity_1	position_2	intensity_2	position_3	intensity_3	position_4	intensity_4
0.1	2.1	360.0	4.93	false	0.5	1.25	100	6.8	1.2	1.1	2000	0.375	1.0	2.2	2.0	1000	37.5	1	38.96562976375983	16.54939851645319	144.54840229409874
0.1	2.1	360.0	4.93	false	0.5	1.25	100	6.8	1.2	1.1	2000	0.375	1.0	2.2	2.0	1000	37.5	1	41.14632985324012	21.542539522803683	152.2882729084484
0.1	2.1	360.0	4.93	false	0.5	1.25	100	6.8	1.2	1.1	2000	0.375	1.0	2.2	2.0	1000	37.5	2	43.37436996300289	22.096803962565975	70.19269506170103	42.27430890795268	82.45481725804203
0.1	2.1	360.0	4.93	false	0.5	1.25	100	6.8	1.2	1.1	2000	0.375	1.0	2.2	2.0	1000	37.5	2	28.8176938879001	11.206018222886874	66.04573448860158	26.78132667357616	50.41855579296164
0.1	2.1	360.0	4.93	false	0.5	1.25	100	6.8	1.2	1.1	2000	0.375	1.0	2.2	2.0	1000	37.5	1	44.71903415172844	23.435399745666867	143.22637867725757
0.1	2.1	360.0	4.93	false	0.5	1.25	100	6.8	1.2	1.1	2000	0.375	1.0	2.2	2.0	1000	37.5	2	31.02196191413459	13.307103370889187	72.05011894467924	25.759879405293134	41.747716464280465
0.1	2.1	360.0	4.93	false	0.5	1.25	100	6.8	1.2	1.1	2000	0.375	1.0	2.2	2.0	1000	37.5	2	44.377782751493605	8.605977602843756	70.83822702113517	29.06644763263954	85.31007192573966
0.1	2.1	360.0	4.93	false	0.5	1.25	100	6.8	1.2	1.1	2000	0.375	1.0	2.2	2.0	1000	37.5	2	37.46241648680151	15.868185665409623	68.08176409631172	31.698571229934938	62.52462542530853
0.1	2.1	360.0	4.93	false	0.5	1.25	100	6.8	1.2	1.1	2000	0.375	1.0	2.2	2.0	1000	37.5	2	32.406135040526564	8.367958518161403	33.461446360636145	26.0271275086114	76.49315343203921
0.1	2.1	360.0	4.93	false	0.5	1.25	100	6.8	1.2	1.1	2000	0.375	1.0	2.2	2.0	1000	37.5	2	36.73348202043233	13.529458142619706	66.00011397708086	30.113299336467232	61.44272308295076
0.1	2.1	360.0	4.93	false	0.5	1.25	100	6.8	1.2	1.1	2000	0.375	1.0	2.2	2.0	1000	37.5	1	40.868433390631196	21.08618743489927	137.7104171144501
0.1	2.1	360.0	4.93	false	0.5	1.25	100	6.8	1.2	1.1	2000	0.375	1.0	2.2	2.0	1000	37.5	2	36.42379511310165	6.985177898011494	57.757137360655506	35.303897458154054	90.3956500037246
0.1	2.1	360.0	4.93	false	0.5	1.25	100	6.8	1.2	1.1	2000	0.375	1.0	2.2	2.0	1000	37.5	1	37.86957216051076	24.902167729021137	138.4148483438537
0.1	2.1	360.0	4.93	false	0.5	1.25	100	6.8	1.2	1.1	2000	0.375	1.0	2.2	2.0	1000	37.5	2	44.18442580246311	9.821535194427106	108.64629227776686	35.99397521220004	61.85856843871143
0.1	2.1	360.0	4.93	false	0.5	1.25	100	6.8	1.2	1.1	2000	0.375	1.0	2.2	2.0	1000	37.5	1	33.6351003107397	16.983581492229977	104.78722296456404
0.1	2.1	360.0	4.93	false	0.5	1.25	100	6.8	1.2	1.1	2000	0.375	1.0	2.2	2.0	1000	37.5	1	31.14239985566872	16.968571013256266	119.58275317079314
0.1	2.1	360.0	4.93	false	0.5	1.25	100	6.8	1.2	1.1	2000	0.375	1.0	2.2	2.0	1000	37.5	1	36.89687839025139	20.151108484180007	140.97066861769426
0.1	2.1	360.0	4.93	false	0.5	1.25	100	6.8	1.2	1.1	2000	0.375	1.0	2.2	2.0	1000	37.5	2	45.969879366389456	16.799245993292136	56.994083559880465	28.84767031728213	86.40116345453099
0.1	2.1	360.0	4.93	false	0.5	1.25	100	6.8	1.2	1.1	2000	0.375	1.0	2.2	2.0	1000	37.5	2	51.56158289656237	21.431625070581923	82.02231255149339	42.46101192244551	81.80563411922827
0.1	2.1	360.0	4.93	false	0.5	1.25	100	6.8	1.2	1.1	2000	0.375	1.0	2.2	2.0	1000	37.5	1	40.25094573593563	17.614198740482575	128.5225398378929
0.1	2.1	360.0	4.93	false	0.5	1.25	100	6.8	1.2	1.1	2000	0.375	1.0	2.2	2.0	1000	37.5	2	38.27156075201525	6.079831809499856	53.09704677072975	31.804196875125104	86.15740087349263
0.1	2.1	360.0	4.93	false	0.5	1.25	100	6.8	1.2	1.1	2000	0.375	1.0	2.2	2.0	1000	37.5	2	34.075007898906975	4.016935063503422	53.07379491091276	22.434891331347508	76.09057362714874
0.1	2.1	360.0	4.93	false	0.5	1.25	100	6.8	1.2	1.1	2000	0.375	1.0	2.2	2.0	1000	37.5	2	38.92763334202561	1.400481760092492	50.418408772778825	32.986993176925445	90.00951570848217
0.1	2.1	360.0	4.93	false	0.5	1.25	100	6.8	1.2	1.1	2000	0.375	1.0	2.2	2.0	1000	37.5	2	45.69500608619943	22.303837570338146	85.30012921591769	43.42661349831194	91.8040449948379
0.1	2.1	360.0	4.93	false	0.5	1.25	100	6.8	1.2	1.1	2000	0.375	1.0	2.2	2.0	1000	37.5	1	46.40033530357277	24.93510072540837	178.90942829028415
0.1	2.1	360.0	4.93	false	0.5	1.25	100	6.8	1.2	1.1	2000	0.375	1.0	2.2	2.0	1000	37.5	1	26.43710495865036	16.70033721355145	96.18133268434917
0.1	2.1	360.0	4.93	false	0.5	1.25	100	6.8	1.2	1.1	2000	0.375	1.0	2.2	2.0	1000	37.5	1	41.308750752629784	21.088623979529185	125.08492654830336
0.1	2.1	360.0	4.93	false	0.5	1.25	100	6.8	1.2	1.1	2000	0.375	1.0	2.2	2.0	1000	37.5	2	36.047287999719224	11.329833836082399	59.09863867693024	33.848079464888364	83.712478020497
0.1	2.1	360.0	4.93	false	0.5	1.25	100	6.8	1.2	1.1	2000	0.375	1.0	2.2	2.0	1000	37.5	3	42.68618965619973	0.05674689783273924	61.375670656669605	21.450889413645505	79.4623631429067	40.55828402270244	65.34383029525303
0.1	2.1	360.0	4.93	false	0.5	1.25	100	6.8	1.2	1.1	2000	0.375	1.0	2.2	2.0	1000	37.5	2	37.812173257477575	12.166172690573282	56.205831716718265	25.79754794725272	92.06163157239432
0.1	2.1	360.0	4.93	false	0.5	1.25	100	6.8	1.2	1.1	2000	0.375	1.0	2.2	2.0	1000	37.5	2	37.56615915962164	19.98161827144454	103.35191503779485	34.73923414547395	57.319359076532066
0.1	2.1	360.0	4.93	false	0.5	1.25	100	6.8	1.2	1.1	2000	0.375	1.0	2.2	2.0	1000	37.5	1	46.274396075595384	24.42274195374032	149.0595205617578
0.1	2.1	360.0	4.93	false	0.5	1.25	100	6.8	1.2	1.1	2000	0.375	1.0	2.2	2.0	1000	37.5	2	30.369968392544905	12.373443359275212	77.47760723617395	23.575350352482754	39.06515735031284
0.1	2.1	360.0	4.93	false	0.5	1.25	100	6.8	1.2	1.1	2000	0.375	1.0	2.2	2.0	1000	37.5	1	32.79711998333649	10.891016271471145	96.8707288446411
0.1	2.1	360.0	4.93	false	0.5	1.25	100	6.8	1.2	1.1	2000	0.375	1.0	2.2	2.0	1000	37.5	2	41.765155312260696	22.080165525155927	108.00575524465171	35.55064190971931	65.0300791440024
0.1	2.1	360.0	4.93	false	0.5	1.25	100	6.8	1.2	1.1	2000	0.375	1.0	2.2	2.0	1000	37.5	1	34.82379214482886	15.635045192035077	141.9425129546448
0.1	2.1	360.0	4.93	false	0.5	1.25	100	6.8	1.2	1.1	2000	0.375	1.0	2.2	2.0	1000	37.5	2	45.88299968244068	2.12968089557891	70.3523270773348	22.787909951796667	73.30881304268497
0.1	2.1	360.0	4.93	false	0.5	1.25	100	6.8	1.2	1.1	2000	0.375	1.0	2.2	2.0	1000	37.5	1	32.66054898409213	14.575747714324576	111.93096311136095
0.1	2.1	360.0	4.93	false	0.5	1.25	100	6.8	1.2	1.1	2000	0.375	1.0	2.2	2.0	1000	37.5	1	33.414521021971375	16.733657559484303	126.37636412139521
0.1	2.1	360.0	4.93	false	0.5	1.25	100	6.8	1.2	1.1	2000	0.375	1.0	2.2	2.0	1000	37.5	2	35.80441557934261	3.5695414812120183	58.14109249822478	21.754006952445476	83.36948601768965
0.1	2.1	360.0	4.93	false	0.5	1.25	100	6.8	1.2	1.1	2000	0.375	1.0	2.2	2.0	1000	37.5	1	43.47576479386947	12.38107070846322	119.62472238850621
0.1	2.1	360.0	4.93	false	0.5	1.25	100	6.8	1.2	1.1	2000	0.375	1.0	2.2	2.0	1000	37.5	2	34.75878750059832	6.010942404654309	65.39339955570956	33.26123378547847	65.71241446534134
0.1	2.1	360.0	4.93	false	0.5	1.25	100	6.8	1.2	1.1	2000	0.375	1.0	2.2	2.0	1000	37.5	2	38.61150143638231	4.843315263753564	43.027930981231144	35.23696270991451	83.00373509297316
0.1	2.1	360.0	4.93	false	0.5	1.25	100	6.8	1.2	1.1	2000	0.375	1.0	2.2	2.0	1000	37.5	1	29.585869954957197	18.799925613539283	111.45992850633884
0.1	2.1	360.0	4.93	false	0.5	1.25	100	6.8	1.2	1.1	2000	0.375	1.0	2.2	2.0	1000	37.5	2	35.429859592828365	17.258738741605367	69.62826055939331	34.21803256223964	61.82895922952955
0.1	2.1	360.0	4.93	false	0.5	1.25	100	6.8	1.2	1.1	2000	0.375	1.0	2.2	2.0	1000	37.5	2	40.66250226150598	22.460328921356044	83.19620740179	35.97298751410199	60.94868238413913
0.1	2.1	360.0	4.93	false	0.5	1.25	100	6.8	1.2	1.1	2000	0.375	1.0	2.2	2.0	1000	37.5	1	30.78215993606465	2.4547265195130907	90.0007965226781
0.1	2.1	360.0	4.93	false	0.5	1.25	100	6.8	1.2	1.1	2000	0.375	1.0	2.2	2.0	1000	37.5	1	30.465014732840267	11.302119419362214	118.66358909925478
0.1	2.1	360.0	4.93	false	0.5	1.25	100	6.8	1.2	1.1	2000	0.375	1.0	2.2	2.0	1000	37.5	2	34.63424103041674	15.029451463268517	48.997696718910824	25.751200643278768	78.91091639274143
0.1	2.1	360.0	4.93	false	0.5	1.25	100	6.8	1.2	1.1	2000	0.375	1.0	2.2	2.0	1000	37.5	2	42.62380250116671	10.265996312054877	99.83864230712129	28.05344507733366	58.83548002036033
0.1	2.1	360.0	4.93	false	0.5	1.25	100	6.8	1.2	1.1	2000	0.375	1.0	2.2	2.0	1000	37.5	2	30.601222038702865	4.734718052489827	42.53681322952556	18.035002130738185	70.20990799572556
0.1	2.1	360.0	4.93	false	0.5	1.25	100	6.8	1.2	1.1	2000	0.375	1.0	2.2	2.0	1000	37.5	1	44.342414581972015	19.6197684796245	170.40783216640745
0.1	2.1	360.0	4.93	false	0.5	1.25	100	6.8	1.2	1.1	2000	0.375	1.0	2.2	2.0	1000	37.5	1	44.82995532773293	19.86907385936955	135.61080412757644
0.1	2.1	360.0	4.93	false	0.5	1.25	100	6.8	1.2	1.1	2000	0.375	1.0	2.2	2.0	1000	37.5	1	31.890798123412257	16.207857765896815	126.14373527928964
0.1	2.1	360.0	4.93	false	0.5	1.25	100	6.8	1.2	1.1	2000	0.375	1.0	2.2	2.0	1000	37.5	2	39.12668313279253	12.331611402151896	85.9377692919318	37.49251899484669	83.21503991438851
0.1	2.1	360.0	4.93	false	0.5	1.25	100	6.8	1.2	1.1	2000	0.375	1.0	2.2	2.0	1000	37.5	1	34.04124729048539	13.859855175807356	131.6346317094411
0.1	2.1	360.0	4.93	false	0.5	1.25	100	6.8	1.2	1.1	2000	0.375	1.0	2.2	2.0	1000	37.5	1	31.57735690362683	19.564974449674192	137.3646492962084
0.1	2.1	360.0	4.93	false	0.5	1.25	100	6.8	1.2	1.1	2000	0.375	1.0	2.2	2.0	1000	37.5	1	42.404591268073105	14.821924353527619	126.16141893100149
0.1	2.1	360.0	4.93	false	0.5	1.25	100	6.8	1.2	1.1	2000	0.375	1.0	2.2	2.0	1000	37.5	2	40.24715259984101	3.442538036825612	98.22395708590619	32.725500568660195	65.04208440189134
0.1	2.1	360.0	4.93	false	0.5	1.25	100	6.8	1.2	1.1	2000	0.375	1.0	2.2	2.0	1000	37.5	1	36.89128149172416	10.976669155513338	114.63255040001374
0.1	2.1	360.0	4.93	false	0.5	1.25	100	6.8	1.2	1.1	2000	0.375	1.0	2.2	2.0	1000	37.5	2	44.11793929233536	16.564894783669015	118.29347279375689	41.29481290819323	60.99092558279382
0.1	2.1	360.0	4.93	false	0.5	1.25	100	6.8	1.2	1.1	2000	0.375	1.0	2.2	2.0	1000	37.5	2	42.64877581020566	10.408473362674403	103.94552957408713	36.79116381526549	46.20530451025982
0.1	2.1	360.0	4.93	false	0.5	1.25	100	6.8	1.2	1.1	2000	0.375	1.0	2.2	2.0	1000	37.5	1	36.74152866991565	14.330748953420782	129.27342206585962
0.1	2.1	360.0	4.93	false	0.5	1.25	100	6.8	1.2	1.1	2000	0.375	1.0	2.2	2.0	1000	37.5	1	25.665386553127615	12.515730534637008	86.32044823875933
0.1	2.1	360.0	4.93	false	0.5	1.25	100	6.8	1.2	1.1	2000	0.375	1.0	2.2	2.0	1000	37.5	2	38.991008621682205	9.171922338113164	101.32812635809145	30.708588241294	46.534517740658295
0.1	2.1	360.0	4.93	false	0.5	1.25	100	6.8	1.2	1.1	2000	0.375	1.0	2.2	2.0	1000	37.5	1	39.72558188202569	27.644861820782573	138.0689269944335
0.1	2.1	360.0	4.93	false	0.5	1.25	100	6.8	1.2	1.1	2000	0.375	1.0	2.2	2.0	1000	37.5	2	42.38795349887892	17.084997884620442	97.28888767116432	40.571339004398546	68.55687719455081
0.1	2.1	360.0	4.93	false	0.5	1.25	100	6.8	1.2	1.1	2000	0.375	1.0	2.2	2.0	1000	37.5	2	43.301639225418135	7.9967297764276415	80.45791517271911	35.5692185698992	86.14743194248062
0.1	2.1	360.0	4.93	false	0.5	1.25	100	6.8	1.2	1.1	2000	0.375	1.0	2.2	2.0	1000	37.5	1	36.716059814905876	17.246523052131412	109.8181101828088
0.1	2.1	360.0	4.93	false	0.5	1.25	100	6.8	1.2	1.1	2000	0.375	1.0	2.2	2.0	1000	37.5	2	37.19517983784923	8.968414351660805	98.08136859684082	31.220718519541443	41.44885477875882
0.1	2.1	360.0	4.93	false	0.5	1.25	100	6.8	1.2	1.1	2000	0.375	1.0	2.2	2.0	1000	37.5	2	36.124092067660996	2.304437658914182	52.55753078946184	24.66815726229254	90.06698404279143
0.1	2.1	360.0	4.93	false	0.5	1.25	100	6.8	1.2	1.1	2000	0.375	1.0	2.2	2.0	1000	37.5	1	38.1057933663937	18.214884067079062	145.64990475364135
0.1	2.1	360.0	4.93	false	0.5	1.25	100	6.8	1.2	1.1	2000	0.375	1.0	2.2	2.0	1000	37.5	1	33.835861498489955	15.338655711545817	141.05644332727223
0.1	2.1	360.0	4.93	false	0.5	1.25	100	6.8	1.2	1.1	2000	0.375	1.0	2.2	2.0	1000	37.5	2	38.78813192517935	1.293389970198631	66.74512900536848	25.805228228159056	95.47907762483867
0.1	2.1	360.0	4.93	false	0.5	1.25	100	6.8	1.2	1.1	2000	0.375	1.0	2.2	2.0	1000	37.5	2	40.10187622045828	1.8783159564276493	82.22610475644214	32.00100754759864	89.40226859863485
0.1	2.1	360.0	4.93	false	0.5	1.25	100	6.8	1.2	1.1	2000	0.375	1.0	2.2	2.0	1000	37.5	2	40.32871690896076	5.779753286000198	40.92756118609809	29.463144649551904	91.53759340877875
0.1	2.1	360.0	4.93	false	0.5	1.25	100	6.8	1.2	1.1	2000	0.375	1.0	2.2	2.0	1000	37.5	2	38.40137624721467	9.664909020815749	68.67511237461495	32.786091614326295	62.23750839793536
0.1	2.1	360.0	4.93	false	0.5	1.25	100	6.8	1.2	1.1	2000	0.375	1.0	2.2	2.0	1000	37.5	2	39.11609355834928	12.914720049038403	52.24902103851661	36.15362447673339	79.40677563937787
0.1	2.1	360.0	4.93	false	0.5	1.25	100	6.8	1.2	1.1	2000	0.375	1.0	2.2	2.0	1000	37.5	2	38.77314896295378	14.097554444708994	77.97609755184085	35.45707924564488	68.39182248956102
0.1	2.1	360.0	4.93	false	0.5	1.25	100	6.8	1.2	1.1	2000	0.375	1.0	2.2	2.0	1000	37.5	2	34.92230407320019	12.128549593503557	61.58187909261546	33.81354079118128	63.03642416366719
0.1	2.1	360.0	4.93	false	0.5	1.25	100	6.8	1.2	1.1	2000	0.375	1.0	2.2	2.0	1000	37.5	2	49.811769611632805	10.837503367518394	69.72096244901827	31.32090001198802	105.50804868656006
0.1	2.1	360.0	4.93	false	0.5	1.25	100	6.8	1.2	1.1	2000	0.375	1.0	2.2	2.0	1000	37.5	1	29.792668861594443	23.479949425445835	103.76532591842683
0.1	2.1	360.0	4.93	false	0.5	1.25	100	6.8	1.2	1.1	2000	0.375	1.0	2.2	2.0	1000	37.5	2	45.02190027093815	14.607533023389255	96.36935771604269	39.843333331724295	70.57336811202217
0.1	2.1	360.0	4.93	false	0.5	1.25	100	6.8	1.2	1.1	2000	0.375	1.0	2.2	2.0	1000	37.5	1	31.41098094653835	20.989241337897294	109.66639398153707
0.1	2.1	360.0	4.93	false	0.5	1.25	100	6.8	1.2	1.1	2000	0.375	1.0	2.2	2.0	1000	37.5	1	35.14733518888365	20.726812646396258	109.95474344609053
0.1	2.1	360.0	4.93	false	0.5	1.25	100	6.8	1.2	1.1	2000	0.375	1.0	2.2	2.0	1000	37.5	1	33.79909597997142	25.141691748108848	105.54935914200932
0.1	2.1	360.0	4.93	false	0.5	1.25	100	6.8	1.2	1.1	2000	0.375	1.0	2.2	2.0	1000	37.5	1	32.85713801317015	7.135426035443645	117.57321721656993
0.1	2.1	360.0	4.93	false	0.5	1.25	100	6.8	1.2	1.1	2000	0.375	1.0	2.2	2.0	1000	37.5	2	40.203157478976	9.475217349374011	66.92831043177486	39.45538207931355	112.91836045725846
0.1	2.1	360.0	4.93	false	0.5	1.25	100	6.8	1.2	1.1	2000	0.375	1.0	2.2	2.0	1000	37.5	1	38.344329773948594	20.357171341013704	141.6518432243682
0.1	2.1	360.0	4.93	false	0.5	1.25	100	6.8	1.2	1.1	2000	0.375	1.0	2.2	2.0	1000	37.5	2	31.786159322224172	11.762690438893275	47.27908609047606	30.671506436187656	111.3243369068328
0.1	2.1	360.0	4.93	false	0.5	1.25	100	6.8	1.2	1.1	2000	0.375	1.0	2.2	2.0	1000	37.5	1	39.26363940595832	19.682509658377306	106.86842058981576
0.1	2.1	360.0	4.93	false	0.5	1.25	100	6.8	1.2	1.1	2000	0.375	1.0	2.2	2.0	1000	37.5	1	38.108747100256124	27.529828731522027	122.68518494566894
0.1	2.1	360.0	4.93	false	0.5	1.25	100	6.8	1.2	1.1	2000	0.375	1.0	2.2	2.0	1000	37.5	2	46.26642258525946	8.464775987377	97.35897283368651	45.25094635059372	99.11038039305986
0.1	2.1	360.0	4.93	false	0.5	1.25	100	6.8	1.2	1.1	2000	0.375	1.0	2.2	2.0	1000	37.5	3	43.079990822364515	5.061181776195211	57.013353971848595	16.452326819867963	42.41556086552085	41.82540146744354	73.53761866377177
0.1	2.1	360.0	4.93	false	0.5	1.25	100	6.8	1.2	1.1	2000	0.375	1.0	2.2	2.0	1000	37.5	1	37.52602017457766	14.378803879774006	120.18597536340538
0.1	2.1	360.0	4.93	false	0.5	1.25	100	6.8	1.2	1.1	2000	0.375	1.0	2.2	2.0	1000	37.5	2	36.15031398125323	6.157796177281488	50.775901057551415	17.172540895112423	87.5386441732056
0.1	2.1	360.0	4.93	false	0.5	1.25	100	6.8	1.2	1.1	2000	0.375	1.0	2.2	2.0	1000	37.5	2	48.13180842245352	10.98467785070521	43.503272862376775	27.945238678585174	96.74504960817897
0.1	2.1	360.0	4.93	false	0.5	1.25	100	6.8	1.2	1.1	2000	0.375	1.0	2.2	2.0	1000	37.5	1	36.27422727976894	14.994623579950856	136.12963479006945
0.1	2.1	360.0	4.93	false	0.5	1.25	100	6.8	1.2	1.1	2000	0.375	1.0	2.2	2.0	1000	37.5	1	34.23232518848586	17.215256171182588	128.3055766646543
0.1	2.1	360.0	4.93	false	0.5	1.25	100	6.8	1.2	1.1	2000	0.375	1.0	2.2	2.0	1000	37.5	1	34.255389267579616	18.047275166468605	123.99576524143654
0.1	2.1	360.0	4.93	false	0.5	1.25	100	6.8	1.2	1.1	2000	0.375	1.0	2.2	2.0	1000	37.5	1	36.63092601489994	26.920067256075672	156.55551959834258
0.1	2.1	360.0	4.93	false	0.5	1.25	100	6.8	1.2	1.1	2000	0.375	1.0	2.2	2.0	1000	37.5	1	37.181924503668306	17.57512414288852	137.80278218482027
0.1	2.1	360.0	4.93	false	0.5	1.25	100	6.8	1.2	1.1	2000	0.375	1.0	2.2	2.0	1000	37.5	2	30.56457094884876	0.08880459053540987	42.25768941666922	29.97840768828903	61.706364337831
0.1	2.1	360.0	4.93	false	0.5	1.25	100	6.8	1.2	1.1	2000	0.375	1.0	2.2	2.0	1000	37.5	2	41.38555158671367	22.73702893167214	74.59193598726483	36.70625354592526	32.78971779009582
0.1	2.1	360.0	4.93	false	0.5	1.25	100	6.8	1.2	1.1	2000	0.375	1.0	2.2	2.0	1000	37.5	2	40.715026874533066	1.4585421323622834	121.06651711394069	37.152126927160815	51.62302438323143
0.1	2.1	360.0	4.93	false	0.5	1.25	100	6.8	1.2	1.1	2000	0.375	1.0	2.2	2.0	1000	37.5	1	35.81187033270311	16.623852757452187	106.37782830323755
0.1	2.1	360.0	4.93	false	0.5	1.25	100	6.8	1.2	1.1	2000	0.375	1.0	2.2	2.0	1000	37.5	1	41.61208894803419	22.26187054390689	158.18178499214878
0.1	2.1	360.0	4.93	false	0.5	1.25	100	6.8	1.2	1.1	2000	0.375	1.0	2.2	2.0	1000	37.5	1	35.962769975602846	26.06047424805206	121.12981924753353
0.1	2.1	360.0	4.93	false	0.5	1.25	100	6.8	1.2	1.1	2000	0.375	1.0	2.2	2.0	1000	37.5	1	30.559408105858704	21.679005137864493	82.46776234264938
0.1	2.1	360.0	4.93	false	0.5	1.25	100	6.8	1.2	1.1	2000	0.375	1.0	2.2	2.0	1000	37.5	1	36.092753216194026	16.51400808029608	141.44560358449095
0.1	2.1	360.0	4.93	false	0.5	1.25	100	6.8	1.2	1.1	2000	0.375	1.0	2.2	2.0	1000	37.5	3	41.29394575830155	1.7265340366334	46.838672300418374	22.03846697252366	64.49869917040111	40.91326378902255	37.67469446621979
0.1	2.1	360.0	4.93	false	0.5	1.25	100	6.8	1.2	1.1	2000	0.375	1.0	2.2	2.0	1000	37.5	1	32.11655505513672	16.619047593736795	120.37698592435746
0.1	2.1	360.0	4.93	false	0.5	1.25	100	6.8	1.2	1.1	2000	0.375	1.0	2.2	2.0	1000	37.5	1	32.65636839907219	6.142075570864056	105.9435589092546
0.1	2.1	360.0	4.93	false	0.5	1.25	100	6.8	1.2	1.1	2000	0.375	1.0	2.2	2.0	1000	37.5	2	46.0041633397768	14.1991615109378	119.53801936669463	39.4625351129557	52.86031119499389
0.1	2.1	360.0	4.93	false	0.5	1.25	100	6.8	1.2	1.1	2000	0.375	1.0	2.2	2.0	1000	37.5	1	35.06944570659386	22.311675675407148	142.44113968202785
0.1	2.1	360.0	4.93	false	0.5	1.25	100	6.8	1.2	1.1	2000	0.375	1.0	2.2	2.0	1000	37.5	2	44.37897646049633	7.62947866914365	108.65085598205364	27.65400617293276	66.30035096372596
0.1	2.1	360.0	4.93	false	0.5	1.25	100	6.8	1.2	1.1	2000	0.375	1.0	2.2	2.0	1000	37.5	2	32.37337170669983	4.321683081560938	70.05022377973141	18.715339220136652	38.942175038798666
0.1	2.1	360.0	4.93	false	0.5	1.25	100	6.8	1.2	1.1	2000	0.375	1.0	2.2	2.0	1000	37.5	2	45.28382100616006	14.736947665919251	91.39522451355299	40.15117585332854	64.56153911093814
0.1	2.1	360.0	4.93	false	0.5	1.25	100	6.8	1.2	1.1	2000	0.375	1.0	2.2	2.0	1000	37.5	3	40.03335313804264	0.04810771353364085	32.71100351499137	14.888200279722732	42.69036626120718	28.602963234237052	68.77162079446248
0.1	2.1	360.0	4.93	false	0.5	1.25	100	6.8	1.2	1.1	2000	0.375	1.0	2.2	2.0	1000	37.5	2	32.96706716239095	3.037660908580422	47.067933836636776	27.451202126314033	69.93030276372289
0.1	2.1	360.0	4.93	false	0.5	1.25	100	6.8	1.2	1.1	2000	0.375	1.0	2.2	2.0	1000	37.5	1	36.18868805492627	12.048644233562452	121.24523532881464
0.1	2.1	360.0	4.93	false	0.5	1.25	100	6.8	1.2	1.1	2000	0.375	1.0	2.2	2.0	1000	37.5	2	36.8688773820299	4.358201329989146	58.99114974324796	24.831844629482546	70.57935820901243
0.1	2.1	360.0	4.93	false	0.5	1.25	100	6.8	1.2	1.1	2000	0.375	1.0	2.2	2.0	1000	37.5	2	43.36802065326234	11.961729082077715	68.96831715635363	28.733690964747844	76.23330783795527
0.1	2.1	360.0	4.93	false	0.5	1.25	100	6.8	1.2	1.1	2000	0.375	1.0	2.2	2.0	1000	37.5	2	41.25243248701526	5.0047520679670034	82.01930651467727	41.18846082220578	74.06822749123842
0.1	2.1	360.0	4.93	false	0.5	1.25	100	6.8	1.2	1.1	2000	0.375	1.0	2.2	2.0	1000	37.5	2	39.75962183647008	11.637169635602115	85.47069504471891	30.33092116219111	65.3629743559252
0.1	2.1	360.0	4.93	false	0.5	1.25	100	6.8	1.2	1.1	2000	0.375	1.0	2.2	2.0	1000	37.5	2	41.61451871413653	13.364046715580812	89.82889403693316	32.87174620040031	65.6260910983236
0.1	2.1	360.0	4.93	false	0.5	1.25	100	6.8	1.2	1.1	2000	0.375	1.0	2.2	2.0	1000	37.5	2	38.28542264512236	23.593658171105027	50.01356799797601	34.62383746100387	78.62486569015807
0.1	2.1	360.0	4.93	false	0.5	1.25	100	6.8	1.2	1.1	2000	0.375	1.0	2.2	2.0	1000	37.5	2	39.873846216128264	13.456484721418484	94.05818230049039	29.109653136060267	65.16732114536863
0.1	2.1	360.0	4.93	false	0.5	1.25	100	6.8	1.2	1.1	2000	0.375	1.0	2.2	2.0	1000	37.5	1	45.43974830456747	28.279871144450194	155.29619748431332
0.1	2.1	360.0	4.93	false	0.5	1.25	100	6.8	1.2	1.1	2000	0.375	1.0	2.2	2.0	1000	37.5	2	38.786502240916086	0.7057450506623896	63.599095767497374	28.500884897829525	89.72407550383221
0.1	2.1	360.0	4.93	false	0.5	1.25	100	6.8	1.2	1.1	2000	0.375	1.0	2.2	2.0	1000	37.5	2	44.21172466655824	17.024989172234122	121.02927713904093	41.83818866432019	52.47759056821402
0.1	2.1	360.0	4.93	false	0.5	1.25	100	6.8	1.2	1.1	2000	0.375	1.0	2.2	2.0	1000	37.5	2	39.36831490157905	15.159270699657897	74.15734833597642	28.779007446987176	73.59221126205962
0.1	2.1	360.0	4.93	false	0.5	1.25	100	6.8	1.2	1.1	2000	0.375	1.0	2.2	2.0	1000	37.5	1	45.54526693424536	15.357215644999272	110.38624757126136
0.1	2.1	360.0	4.93	false	0.5	1.25	100	6.8	1.2	1.1	2000	0.375	1.0	2.2	2.0	1000	37.5	1	34.09515988943336	7.178441715371424	141.91938523057746
0.1	2.1	360.0	4.93	false	0.5	1.25	100	6.8	1.2	1.1	2000	0.375	1.0	2.2	2.0	1000	37.5	2	37.48121780302978	8.105206157687903	90.5255612034022	34.34469098951285	48.932580106826705
0.1	2.1	360.0	4.93	false	0.5	1.25	100	6.8	1.2	1.1	2000	0.375	1.0	2.2	2.0	1000	37.5	2	41.427108157497884	8.64914761657766	89.42191855376636	39.50629333733362	74.78527572039151
0.1	2.1	360.0	4.93	false	0.5	1.25	100	6.8	1.2	1.1	2000	0.375	1.0	2.2	2.0	1000	37.5	1	36.29759811950594	10.884842477682174	145.87493879616423
0.1	2.1	360.0	4.93	false	0.5	1.25	100	6.8	1.2	1.1	2000	0.375	1.0	2.2	2.0	1000	37.5	1	44.316966893885635	19.704318879278468	134.81773071943763
0.1	2.1	360.0	4.93	false	0.5	1.25	100	6.8	1.2	1.1	2000	0.375	1.0	2.2	2.0	1000	37.5	3	43.58357130652854	2.440369407042932	37.37148063079077	24.98133010543177	85.80545090831076	41.63435756233111	60.95039928920187
0.1	2.1	360.0	4.93	false	0.5	1.25	100	6.8	1.2	1.1	2000	0.375	1.0	2.2	2.0	1000	37.5	1	40.16265344806071	17.193063542231997	139.7471625705259
0.1	2.1	360.0	4.93	false	0.5	1.25	100	6.8	1.2	1.1	2000	0.375	1.0	2.2	2.0	1000	37.5	1	32.44519217433288	10.562926837918987	119.252182857514
0.1	2.1	360.0	4.93	false	0.5	1.25	100	6.8	1.2	1.1	2000	0.375	1.0	2.2	2.0	1000	37.5	1	36.47402791465609	18.92017489442368	153.27818545127005
0.1	2.1	360.0	4.93	false	0.5	1.25	100	6.8	1.2	1.1	2000	0.375	1.0	2.2	2.0	1000	37.5	2	33.6099447234441	11.326829878292818	83.39418499920623	27.431490637124845	38.28705217627832
0.1	2.1	360.0	4.93	false	0.5	1.25	100	6.8	1.2	1.1	2000	0.375	1.0	2.2	2.0	1000	37.5	2	38.788786725622415	2.8929446673848487	59.833404093413165	36.94274224537821	69.82702996091386
0.1	2.1	360.0	4.93	false	0.5	1.25	100	6.8	1.2	1.1	2000	0.375	1.0	2.2	2.0	1000	37.5	2	40.01762837495935	3.6779285510360302	56.691795341100104	32.35379156895154	87.68915671237978
0.1	2.1	360.0	4.93	false	0.5	1.25	100	6.8	1.2	1.1	2000	0.375	1.0	2.2	2.0	1000	37.5	2	39.33409487761478	2.753143789422148	75.22386396087732	16.748737518992584	77.79314536195068
0.1	2.1	360.0	4.93	false	0.5	1.25	100	6.8	1.2	1.1	2000	0.375	1.0	2.2	2.0	1000	37.5	2	46.5324458749484	7.806043699643285	79.58617656038145	24.32989584012219	92.70716717212122
0.1	2.1	360.0	4.93	false	0.5	1.25	100	6.8	1.2	1.1	2000	0.375	1.0	2.2	2.0	1000	37.5	1	32.922344558163886	18.5697513044813	86.30537180984246
0.1	2.1	360.0	4.93	false	0.5	1.25	100	6.8	1.2	1.1	2000	0.375	1.0	2.2	2.0	1000	37.5	2	42.25356627249944	11.544005551954395	59.811670918639955	29.64976234815308	112.32853140822559
0.1	2.1	360.0	4.93	false	0.5	1.25	100	6.8	1.2	1.1	2000	0.375	1.0	2.2	2.0	1000	37.5	1	33.446636425319944	19.802515310408698	122.17684081946682
0.1	2.1	360.0	4.93	false	0.5	1.25	100	6.8	1.2	1.1	2000	0.375	1.0	2.2	2.0	1000	37.5	1	39.48654730808035	18.264937072350257	143.2221753302806
0.1	2.1	360.0	4.93	false	0.5	1.25	100	6.8	1.2	1.1	2000	0.375	1.0	2.2	2.0	1000	37.5	3	36.15287909724368	3.8568636799087552	38.79064176541727	20.652326398505195	67.05328738281531	35.959858858925244	32.18898993870132
0.1	2.1	360.0	4.93	false	0.5	1.25	100	6.8	1.2	1.1	2000	0.375	1.0	2.2	2.0	1000	37.5	2	34.39305177685743	2.299438866030936	77.61891967717806	23.753854709301216	46.930877914619195
0.1	2.1	360.0	4.93	false	0.5	1.25	100	6.8	1.2	1.1	2000	0.375	1.0	2.2	2.0	1000	37.5	2	37.62748949523014	2.3714261097976896	110.27662232982276	36.383168159207976	49.90916654514808
0.1	2.1	360.0	4.93	false	0.5	1.25	100	6.8	1.2	1.1	2000	0.375	1.0	2.2	2.0	1000	37.5	2	39.77659275161477	14.845005283253341	84.2812188362167	27.2247836437354	59.71113060665044
0.1	2.1	360.0	4.93	false	0.5	1.25	100	6.8	1.2	1.1	2000	0.375	1.0	2.2	2.0	1000	37.5	1	45.982443252480245	24.84075542213041	158.3137388332287
0.1	2.1	360.0	4.93	false	0.5	1.25	100	6.8	1.2	1.1	2000	0.375	1.0	2.2	2.0	1000	37.5	1	32.7108996385746	16.57069111245231	115.64896905219761
0.1	2.1	360.0	4.93	false	0.5	1.25	100	6.8	1.2	1.1	2000	0.375	1.0	2.2	2.0	1000	37.5	1	42.26390806248633	24.01557868119991	124.92206966138632
0.1	2.1	360.0	4.93	false	0.5	1.25	100	6.8	1.2	1.1	2000	0.375	1.0	2.2	2.0	1000	37.5	2	49.71118069922525	8.737717216774985	64.0775646488661	25.044859630896887	99.24701252696993
0.1	2.1	360.0	4.93	false	0.5	1.25	100	6.8	1.2	1.1	2000	0.375	1.0	2.2	2.0	1000	37.5	2	42.12296251190276	12.283128360019093	70.61959337390032	27.060149406585786	79.30592326397216
0.1	2.1	360.0	4.93	false	0.5	1.25	100	6.8	1.2	1.1	2000	0.375	1.0	2.2	2.0	1000	37.5	1	32.46322211841279	31.907765779977634	111.97847320963672
0.1	2.1	360.0	4.93	false	0.5	1.25	100	6.8	1.2	1.1	2000	0.375	1.0	2.2	2.0	1000	37.5	1	35.08174668732359	13.088741834191676	115.45822842237607
0.1	2.1	360.0	4.93	false	0.5	1.25	100	6.8	1.2	1.1	2000	0.375	1.0	2.2	2.0	1000	37.5	1	40.48487423364273	26.48617866272708	139.21027893265025
0.1	2.1	360.0	4.93	false	0.5	1.25	100	6.8	1.2	1.1	2000	0.375	1.0	2.2	2.0	1000	37.5	2	49.03308670794017	12.8680463949623	106.63040640099993	44.06631157438677	88.58208534723609
0.1	2.1	360.0	4.93	false	0.5	1.25	100	6.8	1.2	1.1	2000	0.375	1.0	2.2	2.0	1000	37.5	2	30.74582213312937	9.381270813785148	46.052945298534645	23.501455195119632	70.99068732368917
0.1	2.1	360.0	4.93	false	0.5	1.25	100	6.8	1.2	1.1	2000	0.375	1.0	2.2	2.0	1000	37.5	1	43.10863877430917	22.15887950326376	149.19289504480494
0.1	2.1	360.0	4.93	false	0.5	1.25	100	6.8	1.2	1.1	2000	0.375	1.0	2.2	2.0	1000	37.5	1	39.41240769366867	21.017066174376463	118.47466059405028
0.1	2.1	360.0	4.93	false	0.5	1.25	100	6.8	1.2	1.1	2000	0.375	1.0	2.2	2.0	1000	37.5	2	46.39780483841193	15.966550465169703	91.92312195389692	35.10441901856642	53.10846665774426
0.1	2.1	360.0	4.93	false	0.5	1.25	100	6.8	1.2	1.1	2000	0.375	1.0	2.2	2.0	1000	37.5	2	34.550241637621895	8.418595929035938	94.41575255613559	27.282568568596755	44.88525842631457
0.1	2.1	360.0	4.93	false	0.5	1.25	100	6.8	1.2	1.1	2000	0.375	1.0	2.2	2.0	1000	37.5	1	34.141819377163884	17.120911100679358	131.51928397010923
0.1	2.1	360.0	4.93	false	0.5	1.25	100	6.8	1.2	1.1	2000	0.375	1.0	2.2	2.0	1000	37.5	1	42.64798162564107	11.393193515915884	168.37871972782054
0.1	2.1	360.0	4.93	false	0.5	1.25	100	6.8	1.2	1.1	2000	0.375	1.0	2.2	2.0	1000	37.5	1	31.48181898291626	17.972530320210538	131.39745579017637
0.1	2.1	360.0	4.93	false	0.5	1.25	100	6.8	1.2	1.1	2000	0.375	1.0	2.2	2.0	1000	37.5	1	34.02627909848572	9.050264280353767	147.25704314495422
0.1	2.1	360.0	4.93	false	0.5	1.25	100	6.8	1.2	1.1	2000	0.375	1.0	2.2	2.0	1000	37.5	2	32.04275797160136	0.03389962236648746	71.76258403692417	21.609365796320063	55.33167333790431
0.1	2.1	360.0	4.93	false	0.5	1.25	100	6.8	1.2	1.1	2000	0.375	1.0	2.2	2.0	1000	37.5	2	33.1840367974995	5.329703508056224	59.53747284128142	26.212957172123136	52.488941506191026
0.1	2.1	360.0	4.93	false	0.5	1.25	100	6.8	1.2	1.1	2000	0.375	1.0	2.2	2.0	1000	37.5	2	38.68231489648742	1.6017684219499992	62.90500187600319	35.27830171045554	93.0108415995896
0.1	2.1	360.0	4.93	false	0.5	1.25	100	6.8	1.2	1.1	2000	0.375	1.0	2.2	2.0	1000	37.5	1	45.649104673843354	29.587382054068673	126.51644042029122
0.1	2.1	360.0	4.93	false	0.5	1.25	100	6.8	1.2	1.1	2000	0.375	1.0	2.2	2.0	1000	37.5	1	33.026586902870385	8.3101371597723	106.98726675591328
0.1	2.1	360.0	4.93	false	0.5	1.25	100	6.8	1.2	1.1	2000	0.375	1.0	2.2	2.0	1000	37.5	2	38.41672273765185	6.456713494873424	47.912861591439444	30.196961794008686	98.00931675559748
0.1	2.1	360.0	4.93	false	0.5	1.25	100	6.8	1.2	1.1	2000	0.375	1.0	2.2	2.0	1000	37.5	2	38.67491881094986	2.5443372389894177	70.62708930076501	17.80281574937258	76.79164559837342
0.1	2.1	360.0	4.93	false	0.5	1.25	100	6.8	1.2	1.1	2000	0.375	1.0	2.2	2.0	1000	37.5	2	32.147271235721945	1.7851913365914671	50.503546433360476	24.665323348248084	74.3602264875895
0.1	2.1	360.0	4.93	false	0.5	1.25	100	6.8	1.2	1.1	2000	0.375	1.0	2.2	2.0	1000	37.5	1	37.4679792375088	26.326965427239248	96.08650144624818
0.1	2.1	360.0	4.93	false	0.5	1.25	100	6.8	1.2	1.1	2000	0.375	1.0	2.2	2.0	1000	37.5	1	43.92052556110329	21.24935012201767	121.96731108592114
0.1	2.1	360.0	4.93	false	0.5	1.25	100	6.8	1.2	1.1	2000	0.375	1.0	2.2	2.0	1000	37.5	2	37.400822919240404	10.279603238612383	60.6379156617401	27.634104391916257	92.42392970734664
0.1	2.1	360.0	4.93	false	0.5	1.25	100	6.8	1.2	1.1	2000	0.375	1.0	2.2	2.0	1000	37.5	2	36.58921083504275	14.875960855760626	93.39369373056985	28.410722620089068	61.07862883802139
0.1	2.1	360.0	4.93	false	0.5	1.25	100	6.8	1.2	1.1	2000	0.375	1.0	2.2	2.0	1000	37.5	1	41.92111630872165	32.78252869032503	101.68728948193727
0.1	2.1	360.0	4.93	false	0.5	1.25	100	6.8	1.2	1.1	2000	0.375	1.0	2.2	2.0	1000	37.5	1	34.38779267392288	15.655696068181836	130.63616423787767
0.1	2.1	360.0	4.93	false	0.5	1.25	100	6.8	1.2	1.1	2000	0.375	1.0	2.2	2.0	1000	37.5	2	38.19237240613742	1.0744033532369939	60.80185879120743	21.56380939763561	79.66926493130654
0.1	2.1	360.0	4.93	false	0.5	1.25	100	6.8	1.2	1.1	2000	0.375	1.0	2.2	2.0	1000	37.5	2	42.05077936360258	21.89872305379404	89.8535729149469	41.85168578542722	102.2257448812715
0.1	2.1	360.0	4.93	false	0.5	1.25	100	6.8	1.2	1.1	2000	0.375	1.0	2.2	2.0	1000	37.5	2	38.30224513566347	0.017454687052685287	63.603659141275074	24.532525013390494	91.36300628070782
0.1	2.1	360.0	4.93	false	0.5	1.25	100	6.8	1.2	1.1	2000	0.375	1.0	2.2	2.0	1000	37.5	2	42.65415114105154	0.8900672229291854	59.13303395246752	24.928198523708794	112.92175841314483
0.1	2.1	360.0	4.93	false	0.5	1.25	100	6.8	1.2	1.1	2000	0.375	1.0	2.2	2.0	1000	37.5	2	44.274440134079335	11.915357958852368	106.15620877311214	29.54763789313265	61.04720545161236
0.1	2.1	360.0	4.93	false	0.5	1.25	100	6.8	1.2	1.1	2000	0.375	1.0	2.2	2.0	1000	37.5	2	28.660947218550085	6.970166288427843	36.437205296604446	19.602508243297045	79.67362418931452
0.1	2.1	360.0	4.93	false	0.5	1.25	100	6.8	1.2	1.1	2000	0.375	1.0	2.2	2.0	1000	37.5	1	30.633371359917042	25.640324303817913	88.18438802852182
0.1	2.1	360.0	4.93	false	0.5	1.25	100	6.8	1.2	1.1	2000	0.375	1.0	2.2	2.0	1000	37.5	1	47.08480041279324	27.108097256758683	157.95609413020503
0.1	2.1	360.0	4.93	false	0.5	1.25	100	6.8	1.2	1.1	2000	0.375	1.0	2.2	2.0	1000	37.5	2	40.09744954917424	4.43067632010565	68.05719236062647	28.42195576015176	78.08405646919292
0.1	2.1	360.0	4.93	false	0.5	1.25	100	6.8	1.2	1.1	2000	0.375	1.0	2.2	2.0	1000	37.5	1	38.18367664263124	37.27660688976417	130.6242371040794
0.1	2.1	360.0	4.93	false	0.5	1.25	100	6.8	1.2	1.1	2000	0.375	1.0	2.2	2.0	1000	37.5	2	29.808192405495088	9.313980375486826	46.04537213922698	24.25651854401462	58.64073589205182
0.1	2.1	360.0	4.93	false	0.5	1.25	100	6.8	1.2	1.1	2000	0.375	1.0	2.2	2.0	1000	37.5	2	41.18154281427282	5.8480894411375175	40.6748943899026	31.87633448710555	101.65381384065373
0.1	2.1	360.0	4.93	false	0.5	1.25	100	6.8	1.2	1.1	2000	0.375	1.0	2.2	2.0	1000	37.5	1	43.45316593116938	22.42084487679235	145.65545755626732
0.1	2.1	360.0	4.93	false	0.5	1.25	100	6.8	1.2	1.1	2000	0.375	1.0	2.2	2.0	1000	37.5	2	49.28763143034868	6.755895915117859	93.9741733706512	46.60794235515924	91.61136377322225
0.1	2.1	360.0	4.93	false	0.5	1.25	100	6.8	1.2	1.1	2000	0.375	1.0	2.2	2.0	1000	37.5	2	35.99604565873	9.157417184666686	90.47982572774553	27.262990310036937	46.086201601373084
0.1	2.1	360.0	4.93	false	0.5	1.25	100	6.8	1.2	1.1	2000	0.375	1.0	2.2	2.0	1000	37.5	2	39.519385679178924	2.694555680993938	104.18336736575537	37.71385938206006	71.68448596591165
0.1	2.1	360.0	4.93	false	0.5	1.25	100	6.8	1.2	1.1	2000	0.375	1.0	2.2	2.0	1000	37.5	2	35.49097547288774	13.445586354187363	79.03892042419746	31.21032896584377	43.73585679389313
0.1	2.1	360.0	4.93	false	0.5	1.25	100	6.8	1.2	1.1	2000	0.375	1.0	2.2	2.0	1000	37.5	1	40.84392528695528	19.7753016915306	141.8957485651582
0.1	2.1	360.0	4.93	false	0.5	1.25	100	6.8	1.2	1.1	2000	0.375	1.0	2.2	2.0	1000	37.5	2	41.89236600483781	7.658175964915527	67.39864508967044	35.947559926019	112.5157635622808
0.1	2.1	360.0	4.93	false	0.5	1.25	100	6.8	1.2	1.1	2000	0.375	1.0	2.2	2.0	1000	37.5	1	44.01872978271167	28.793801371376784	121.22901532135802
0.1	2.1	360.0	4.93	false	0.5	1.25	100	6.8	1.2	1.1	2000	0.375	1.0	2.2	2.0	1000	37.5	1	39.29594564654971	15.951382471488017	135.2075024670601
0.1	2.1	360.0	4.93	false	0.5	1.25	100	6.8	1.2	1.1	2000	0.375	1.0	2.2	2.0	1000	37.5	1	38.625674354408794	20.421164600846225	142.6807665721177
0.1	2.1	360.0	4.93	false	0.5	1.25	100	6.8	1.2	1.1	2000	0.375	1.0	2.2	2.0	1000	37.5	2	40.85084024953089	11.679145880627111	70.65051139472527	23.300757220994726	77.10501506391039
0.1	2.1	360.0	4.93	false	0.5	1.25	100	6.8	1.2	1.1	2000	0.375	1.0	2.2	2.0	1000	37.5	2	39.99787242593281	2.5236857467229297	89.03446033127734	39.71354989037581	62.707180309823066
0.1	2.1	360.0	4.93	false	0.5	1.25	100	6.8	1.2	1.1	2000	0.375	1.0	2.2	2.0	1000	37.5	1	49.12557662249988	24.529792766180726	139.19944597294395
0.1	2.1	360.0	4.93	false	0.5	1.25	100	6.8	1.2	1.1	2000	0.375	1.0	2.2	2.0	1000	37.5	3	42.54387566758336	6.678598005253553	72.86488845793515	21.20142015490707	59.70323457314804	39.245435506946436	36.50784001988059
0.1	2.1	360.0	4.93	false	0.5	1.25	100	6.8	1.2	1.1	2000	0.375	1.0	2.2	2.0	1000	37.5	1	30.552181491222818	18.000211773905246	102.27171080411351
0.1	2.1	360.0	4.93	false	0.5	1.25	100	6.8	1.2	1.1	2000	0.375	1.0	2.2	2.0	1000	37.5	2	39.1285312531542	9.86996834581682	51.70573838804791	27.132690115317285	92.5900408435961
0.1	2.1	360.0	4.93	false	0.5	1.25	100	6.8	1.2	1.1	2000	0.375	1.0	2.2	2.0	1000	37.5	2	31.164678024913457	0.8626714836139842	60.318813032635006	30.306382695207024	65.28235376876428
0.1	2.1	360.0	4.93	false	0.5	1.25	100	6.8	1.2	1.1	2000	0.375	1.0	2.2	2.0	1000	37.5	1	43.99252383545911	21.653811828424725	156.47424480828707
0.1	2.1	360.0	4.93	false	0.5	1.25	100	6.8	1.2	1.1	2000	0.375	1.0	2.2	2.0	1000	37.5	1	32.541192130413364	25.026964534895615	131.6950098422223
0.1	2.1	360.0	4.93	false	0.5	1.25	100	6.8	1.2	1.1	2000	0.375	1.0	2.2	2.0	1000	37.5	1	22.71	12.084588942058527	83.7966056481744
0.1	2.1	360.0	4.93	false	0.5	1.25	100	6.8	1.2	1.1	2000	0.375	1.0	2.2	2.0	1000	37.5	1	32.9778390158714	18.12838019333519	93.9864374499199
0.1	2.1	360.0	4.93	false	0.5	1.25	100	6.8	1.2	1.1	2000	0.375	1.0	2.2	2.0	1000	37.5	2	42.52233826168545	10.094032105350433	57.68331170183013	28.10214854251134	85.3505827549601
0.1	2.1	360.0	4.93	false	0.5	1.25	100	6.8	1.2	1.1	2000	0.375	1.0	2.2	2.0	1000	37.5	1	35.13213557628568	25.9293490144355	94.10995737270665
0.1	2.1	360.0	4.93	false	0.5	1.25	100	6.8	1.2	1.1	2000	0.375	1.0	2.2	2.0	1000	37.5	2	38.60291232959223	8.934672210770762	68.58151498631382	28.758991299578714	51.61921138902391
0.1	2.1	360.0	4.93	false	0.5	1.25	100	6.8	1.2	1.1	2000	0.375	1.0	2.2	2.0	1000	37.5	2	38.462399973229864	8.195325714555514	65.36136533181092	24.56702565812045	75.4136350230947
0.1	2.1	360.0	4.93	false	0.5	1.25	100	6.8	1.2	1.1	2000	0.375	1.0	2.2	2.0	1000	37.5	1	38.365786157896174	18.980057138884273	118.4259907544499
0.1	2.1	360.0	4.93	false	0.5	1.25	100	6.8	1.2	1.1	2000	0.375	1.0	2.2	2.0	1000	37.5	1	43.69846451222866	14.06012432638804	163.3358495260795
0.1	2.1	360.0	4.93	false	0.5	1.25	100	6.8	1.2	1.1	2000	0.375	1.0	2.2	2.0	1000	37.5	1	32.753016855592314	14.864864900245076	113.14648757261304
0.1	2.1	360.0	4.93	false	0.5	1.25	100	6.8	1.2	1.1	2000	0.375	1.0	2.2	2.0	1000	37.5	2	38.86721147770646	11.480322041615777	72.14141780135779	36.20666286312299	113.0819091008072
0.1	2.1	360.0	4.93	false	0.5	1.25	100	6.8	1.2	1.1	2000	0.375	1.0	2.2	2.0	1000	37.5	2	36.67036674862076	2.086438090070478	65.58472394042028	16.26537499194068	88.65022828709353
0.1	2.1	360.0	4.93	false	0.5	1.25	100	6.8	1.2	1.1	2000	0.375	1.0	2.2	2.0	1000	37.5	2	42.37058280508182	7.924218001762441	47.825699172486694	27.878519909340117	110.96897456797106
0.1	2.1	360.0	4.93	false	0.5	1.25	100	6.8	1.2	1.1	2000	0.375	1.0	2.2	2.0	1000	37.5	2	40.608472283521195	23.8673257860264	98.21962166831277	39.44088916317354	47.37101085932991
0.1	2.1	360.0	4.93	false	0.5	1.25	100	6.8	1.2	1.1	2000	0.375	1.0	2.2	2.0	1000	37.5	1	26.702909978218347	21.22048288797367	108.55858112419493
0.1	2.1	360.0	4.93	false	0.5	1.25	100	6.8	1.2	1.1	2000	0.375	1.0	2.2	2.0	1000	37.5	1	23.970103828171418	6.9113974853064555	89.2127720252632
0.1	2.1	360.0	4.93	false	0.5	1.25	100	6.8	1.2	1.1	2000	0.375	1.0	2.2	2.0	1000	37.5	1	41.19751460584035	14.467273340028507	131.346076210421
0.1	2.1	360.0	4.93	false	0.5	1.25	100	6.8	1.2	1.1	2000	0.375	1.0	2.2	2.0	1000	37.5	1	27.694003613518813	0.4116737767979198	104.35227430517084
0.1	2.1	360.0	4.93	false	0.5	1.25	100	6.8	1.2	1.1	2000	0.375	1.0	2.2	2.0	1000	37.5	2	45.752752613629	23.50354545257172	81.65682281742671	42.288988365207764	66.81110166528438
0.1	2.1	360.0	4.93	false	0.5	1.25	100	6.8	1.2	1.1	2000	0.375	1.0	2.2	2.0	1000	37.5	2	32.480952920523386	5.360681042419601	62.92441015652332	23.898457464131415	69.42913865032449
0.1	2.1	360.0	4.93	false	0.5	1.25	100	6.8	1.2	1.1	2000	0.375	1.0	2.2	2.0	1000	37.5	2	33.8042876540024	3.892252423814553	52.94983879770973	18.10203409039782	77.04832806472162
0.1	2.1	360.0	4.93	false	0.5	1.25	100	6.8	1.2	1.1	2000	0.375	1.0	2.2	2.0	1000	37.5	1	41.71343896754988	18.438535084600097	153.89247686819513
0.1	2.1	360.0	4.93	false	0.5	1.25	100	6.8	1.2	1.1	2000	0.375	1.0	2.2	2.0	1000	37.5	1	38.905171447404236	29.22078359017235	115.70500737275337
0.1	2.1	360.0	4.93	false	0.5	1.25	100	6.8	1.2	1.1	2000	0.375	1.0	2.2	2.0	1000	37.5	2	45.69063355928483	1.0409600745510472	57.88288240047943	33.28883376247614	125.05385335054763
0.1	2.1	360.0	4.93	false	0.5	1.25	100	6.8	1.2	1.1	2000	0.375	1.0	2.2	2.0	1000	37.5	1	41.73888162347201	23.72535052829147	138.85381584720474
0.1	2.1	360.0	4.93	false	0.5	1.25	100	6.8	1.2	1.1	2000	0.375	1.0	2.2	2.0	1000	37.5	2	32.722910673092414	16.903047057833106	75.93626952623917	31.582229322457547	39.135905776307965
0.1	2.1	360.0	4.93	false	0.5	1.25	100	6.8	1.2	1.1	2000	0.375	1.0	2.2	2.0	1000	37.5	2	36.89822689027869	2.5565395931664203	40.195430423553255	27.18096465177586	100.40130118043126
0.1	2.1	360.0	4.93	false	0.5	1.25	100	6.8	1.2	1.1	2000	0.375	1.0	2.2	2.0	1000	37.5	1	35.68885934791395	22.376807427228364	138.30994144443153
0.1	2.1	360.0	4.93	false	0.5	1.25	100	6.8	1.2	1.1	2000	0.375	1.0	2.2	2.0	1000	37.5	1	29.885532858953745	19.40429098053601	106.25063862600344
0.1	2.1	360.0	4.93	false	0.5	1.25	100	6.8	1.2	1.1	2000	0.375	1.0	2.2	2.0	1000	37.5	2	37.91074036837224	5.325099246168496	95.07679515150441	29.168128262339838	54.54959470362525
0.1	2.1	360.0	4.93	false	0.5	1.25	100	6.8	1.2	1.1	2000	0.375	1.0	2.2	2.0	1000	37.5	2	37.90401269537421	4.491695734423976	94.0607260902246	28.072424745433924	59.14111893000935
0.1	2.1	360.0	4.93	false	0.5	1.25	100	6.8	1.2	1.1	2000	0.375	1.0	2.2	2.0	1000	37.5	1	39.30737067645977	18.705169650791767	154.5869412893972
0.1	2.1	360.0	4.93	false	0.5	1.25	100	6.8	1.2	1.1	2000	0.375	1.0	2.2	2.0	1000	37.5	2	32.27975395125103	6.427283264174389	70.34141023628032	24.006750776225648	49.6012358673895
0.1	2.1	360.0	4.93	false	0.5	1.25	100	6.8	1.2	1.1	2000	0.375	1.0	2.2	2.0	1000	37.5	2	31.27076599996508	0.9275590545502111	40.70097078263158	20.346211094891967	88.04481522101354
0.1	2.1	360.0	4.93	false	0.5	1.25	100	6.8	1.2	1.1	2000	0.375	1.0	2.2	2.0	1000	37.5	1	36.09051363620488	22.10198416346515	101.35543955769052
0.1	2.1	360.0	4.93	false	0.5	1.25	100	6.8	1.2	1.1	2000	0.375	1.0	2.2	2.0	1000	37.5	2	38.04151755415896	0.34434461453657145	63.933551059540946	24.74628943127404	83.33338838847955
0.1	2.1	360.0	4.93	false	0.5	1.25	100	6.8	1.2	1.1	2000	0.375	1.0	2.2	2.0	1000	37.5	2	34.372637553110444	11.642034041348316	66.55055295578195	25.657251222508044	62.54634597087369
0.1	2.1	360.0	4.93	false	0.5	1.25	100	6.8	1.2	1.1	2000	0.375	1.0	2.2	2.0	1000	37.5	1	38.13986917977738	24.43709738552383	128.5545063692148
0.1	2.1	360.0	4.93	false	0.5	1.25	100	6.8	1.2	1.1	2000	0.375	1.0	2.2	2.0	1000	37.5	1	37.39950345190347	20.473913845664974	146.899673290681
0.1	2.1	360.0	4.93	false	0.5	1.25	100	6.8	1.2	1.1	2000	0.375	1.0	2.2	2.0	1000	37.5	1	25.142628137148925	11.843507647507128	97.21161017321887
0.1	2.1	360.0	4.93	false	0.5	1.25	100	6.8	1.2	1.1	2000	0.375	1.0	2.2	2.0	1000	37.5	2	36.90392951249676	9.073159090595212	87.82962550933821	23.199681092392517	64.93061803459842
0.1	2.1	360.0	4.93	false	0.5	1.25	100	6.8	1.2	1.1	2000	0.375	1.0	2.2	2.0	1000	37.5	1	39.56100818017469	24.15931843103717	131.2348579169268
0.1	2.1	360.0	4.93	false	0.5	1.25	100	6.8	1.2	1.1	2000	0.375	1.0	2.2	2.0	1000	37.5	1	39.266559129661395	25.718052809777934	120.56245851492902
0.1	2.1	360.0	4.93	false	0.5	1.25	100	6.8	1.2	1.1	2000	0.375	1.0	2.2	2.0	1000	37.5	1	29.065721101993624	14.068567406807611	105.56111504545525
0.1	2.1	360.0	4.93	false	0.5	1.25	100	6.8	1.2	1.1	2000	0.375	1.0	2.2	2.0	1000	37.5	1	36.74801313721277	4.935179637621517	92.99118317174617
0.1	2.1	360.0	4.93	false	0.5	1.25	100	6.8	1.2	1.1	2000	0.375	1.0	2.2	2.0	1000	37.5	2	37.89405029248054	7.479346802641252	68.06878933030862	32.13332293465393	90.44506312223734
0.1	2.1	360.0	4.93	false	0.5	1.25	100	6.8	1.2	1.1	2000	0.375	1.0	2.2	2.0	1000	37.5	1	36.07361117223787	23.10836110051622	133.24038823089393
0.1	2.1	360.0	4.93	false	0.5	1.25	100	6.8	1.2	1.1	2000	0.375	1.0	2.2	2.0	1000	37.5	2	42.69645570495042	1.1153011695402075	83.82159133906171	25.098323191874552	78.7234747147462
0.1	2.1	360.0	4.93	false	0.5	1.25	100	6.8	1.2	1.1	2000	0.375	1.0	2.2	2.0	1000	37.5	2	52.29	14.930853386651878	109.89243429463184	37.33927451079798	99.72177901748061
0.1	2.1	360.0	4.93	false	0.5	1.25	100	6.8	1.2	1.1	2000	0.375	1.0	2.2	2.0	1000	37.5	2	38.40314999906074	14.217107992594467	70.9935298228122	26.922165122464968	64.06834082068359
0.1	2.1	360.0	4.93	false	0.5	1.25	100	6.8	1.2	1.1	2000	0.375	1.0	2.2	2.0	1000	37.5	2	39.745378580741445	3.0058837025119165	49.96349847470804	24.2459291623393	88.33569527256078
0.1	2.1	360.0	4.93	false	0.5	1.25	100	6.8	1.2	1.1	2000	0.375	1.0	2.2	2.0	1000	37.5	1	35.89311365768036	13.682397034472467	146.73194436989183
0.1	2.1	360.0	4.93	false	0.5	1.25	100	6.8	1.2	1.1	2000	0.375	1.0	2.2	2.0	1000	37.5	1	32.10306280087211	11.53436990716266	107.3906763375234
0.1	2.1	360.0	4.93	false	0.5	1.25	100	6.8	1.2	1.1	2000	0.375	1.0	2.2	2.0	1000	37.5	2	34.25426711855934	2.5449725940935157	70.80361331379245	28.785412296765237	53.13644108399698
0.1	2.1	360.0	4.93	false	0.5	1.25	100	6.8	1.2	1.1	2000	0.375	1.0	2.2	2.0	1000	37.5	1	34.736717881142674	5.3721040642720785	92.5073555930559
0.1	2.1	360.0	4.93	false	0.5	1.25	100	6.8	1.2	1.1	2000	0.375	1.0	2.2	2.0	1000	37.5	2	27.86570162295149	4.415211089507151	54.15303699334347	27.151312540920348	54.59182093582719
0.1	2.1	360.0	4.93	false	0.5	1.25	100	6.8	1.2	1.1	2000	0.375	1.0	2.2	2.0	1000	37.5	2	34.32883515233092	15.420853884984824	73.7185288495307	27.90997516820991	55.84645790033443
0.1	2.1	360.0	4.93	false	0.5	1.25	100	6.8	1.2	1.1	2000	0.375	1.0	2.2	2.0	1000	37.5	1	36.142838317706556	15.912956859436374	138.5352840465192
0.1	2.1	360.0	4.93	false	0.5	1.25	100	6.8	1.2	1.1	2000	0.375	1.0	2.2	2.0	1000	37.5	2	37.71005259046603	0.48233776229146896	60.50236183128063	16.69342785703152	80.92533237320109
0.1	2.1	360.0	4.93	false	0.5	1.25	100	6.8	1.2	1.1	2000	0.375	1.0	2.2	2.0	1000	37.5	2	44.135290991781645	11.21606430642991	87.66170239919754	30.305678068100146	71.85908286279184
0.1	2.1	360.0	4.93	false	0.5	1.25	100	6.8	1.2	1.1	2000	0.375	1.0	2.2	2.0	1000	37.5	2	35.03654997630646	5.148642379001564	68.95551346375734	30.68257549876516	40.76081597734049
0.1	2.1	360.0	4.93	false	0.5	1.25	100	6.8	1.2	1.1	2000	0.375	1.0	2.2	2.0	1000	37.5	1	34.425072847774004	15.902845458950901	102.30523305894077
0.1	2.1	360.0	4.93	false	0.5	1.25	100	6.8	1.2	1.1	2000	0.375	1.0	2.2	2.0	1000	37.5	1	38.12235257567295	27.6116489214983	129.44700900018694
0.1	2.1	360.0	4.93	false	0.5	1.25	100	6.8	1.2	1.1	2000	0.375	1.0	2.2	2.0	1000	37.5	2	25.50921659343519	1.0993694898600077	70.0846327895411	17.22241128684056	39.99207285112947
0.1	2.1	360.0	4.93	false	0.5	1.25	100	6.8	1.2	1.1	2000	0.375	1.0	2.2	2.0	1000	37.5	1	36.22494074164614	7.362724784425673	94.9042396326525
0.1	2.1	360.0	4.93	false	0.5	1.25	100	6.8	1.2	1.1	2000	0.375	1.0	2.2	2.0	1000	37.5	2	39.32898760712319	2.7999694848690857	61.15303614309498	32.27448239798972	84.74275668467169
0.1	2.1	360.0	4.93	false	0.5	1.25	100	6.8	1.2	1.1	2000	0.375	1.0	2.2	2.0	1000	37.5	1	37.5406836191302	20.452946171697825	142.16785131064648
0.1	2.1	360.0	4.93	false	0.5	1.25	100	6.8	1.2	1.1	2000	0.375	1.0	2.2	2.0	1000	37.5	2	35.01620966462643	5.212130787369013	61.40966000366364	32.89447429682043	61.97613951246744
0.1	2.1	360.0	4.93	false	0.5	1.25	100	6.8	1.2	1.1	2000	0.375	1.0	2.2	2.0	1000	37.5	2	40.388889465611186	13.005288791618215	62.10659150449092	27.934834717898827	74.75918664070478
0.1	2.1	360.0	4.93	false	0.5	1.25	100	6.8	1.2	1.1	2000	0.375	1.0	2.2	2.0	1000	37.5	2	38.34219629485503	8.94638792249182	46.76951877767236	21.89238731555751	82.41682792399016
0.1	2.1	360.0	4.93	false	0.5	1.25	100	6.8	1.2	1.1	2000	0.375	1.0	2.2	2.0	1000	37.5	1	40.15998642169243	18.651749929951933	96.35908237918632
0.1	2.1	360.0	4.93	false	0.5	1.25	100	6.8	1.2	1.1	2000	0.375	1.0	2.2	2.0	1000	37.5	2	37.51044444690962	2.7520848287527984	82.99683714899784	36.79506440395799	68.00226354782183
0.1	2.1	360.0	4.93	false	0.5	1.25	100	6.8	1.2	1.1	2000	0.375	1.0	2.2	2.0	1000	37.5	2	36.781948324908214	5.196903731944583	79.52287080197324	21.589926329269815	42.29299191340754
0.1	2.1	360.0	4.93	false	0.5	1.25	100	6.8	1.2	1.1	2000	0.375	1.0	2.2	2.0	1000	37.5	2	33.90675457684346	11.39121637562174	63.560261187660124	28.95757085973131	52.3531863457392
0.1	2.1	360.0	4.93	false	0.5	1.25	100	6.8	1.2	1.1	2000	0.375	1.0	2.2	2.0	1000	37.5	1	29.73269465155547	14.076271771981043	117.57370442758352
0.1	2.1	360.0	4.93	false	0.5	1.25	100	6.8	1.2	1.1	2000	0.375	1.0	2.2	2.0	1000	37.5	2	41.103039740161655	12.934995985085463	50.50117301460858	34.51651547858936	106.19304051923532
0.1	2.1	360.0	4.93	false	0.5	1.25	100	6.8	1.2	1.1	2000	0.375	1.0	2.2	2.0	1000	37.5	1	39.95789282855406	23.735319151514904	141.41525616446197
0.1	2.1	360.0	4.93	false	0.5	1.25	100	6.8	1.2	1.1	2000	0.375	1.0	2.2	2.0	1000	37.5	1	39.527702620580364	2.4361828234439575	97.8396653108707
0.1	2.1	360.0	4.93	false	0.5	1.25	100	6.8	1.2	1.1	2000	0.375	1.0	2.2	2.0	1000	37.5	2	33.95358438361353	6.051914172766221	50.39440299902403	32.91590615892586	85.45874855815889
0.1	2.1	360.0	4.93	false	0.5	1.25	100	6.8	1.2	1.1	2000	0.375	1.0	2.2	2.0	1000	37.5	1	34.499636065626675	20.548157189310622	116.23180048269026
0.1	2.1	360.0	4.93	false	0.5	1.25	100	6.8	1.2	1.1	2000	0.375	1.0	2.2	2.0	1000	37.5	2	44.24833529726734	9.383601766532161	94.96355379357784	26.28279601283085	70.40275764762555
0.1	2.1	360.0	4.93	false	0.5	1.25	100	6.8	1.2	1.1	2000	0.375	1.0	2.2	2.0	1000	37.5	1	41.060665692015114	25.33169288878814	128.140094873067
0.1	2.1	360.0	4.93	false	0.5	1.25	100	6.8	1.2	1.1	2000	0.375	1.0	2.2	2.0	1000	37.5	1	27.2368414263808	2.2370197799737785	85.21040978445122
0.1	2.1	360.0	4.93	false	0.5	1.25	100	6.8	1.2	1.1	2000	0.375	1.0	2.2	2.0	1000	37.5	2	35.89257780026793	16.89475170386228	44.69316722447412	35.07338037732701	101.05935636876717
0.1	2.1	360.0	4.93	false	0.5	1.25	100	6.8	1.2	1.1	2000	0.375	1.0	2.2	2.0	1000	37.5	1	35.70725119305745	19.984537764751217	131.0699221954581
0.1	2.1	360.0	4.93	false	0.5	1.25	100	6.8	1.2	1.1	2000	0.375	1.0	2.2	2.0	1000	37.5	2	38.360832410633975	0.9174065152422757	66.83640723538737	13.441612358544754	83.294275511855
0.1	2.1	360.0	4.93	false	0.5	1.25	100	6.8	1.2	1.1	2000	0.375	1.0	2.2	2.0	1000	37.5	2	41.10454450057388	15.615332772764358	79.76613461238543	35.372804342926756	77.92708933828648
0.1	2.1	360.0	4.93	false	0.5	1.25	100	6.8	1.2	1.1	2000	0.375	1.0	2.2	2.0	1000	37.5	1	33.298109877339606	18.184384136477902	114.45652942651449
0.1	2.1	360.0	4.93	false	0.5	1.25	100	6.8	1.2	1.1	2000	0.375	1.0	2.2	2.0	1000	37.5	2	41.55289681273774	19.69662724266233	103.51324457060754	32.264050878037	47.54633987320448
0.1	2.1	360.0	4.93	false	0.5	1.25	100	6.8	1.2	1.1	2000	0.375	1.0	2.2	2.0	1000	37.5	2	41.591924920433115	2.2364318493516553	45.6209637558578	30.1563032790274	111.92253892039682
0.1	2.1	360.0	4.93	false	0.5	1.25	100	6.8	1.2	1.1	2000	0.375	1.0	2.2	2.0	1000	37.5	1	36.03511324013252	27.389378805508045	96.74793711990631
0.1	2.1	360.0	4.93	false	0.5	1.25	100	6.8	1.2	1.1	2000	0.375	1.0	2.2	2.0	1000	37.5	2	41.89194201377105	20.841805539291084	97.38601158460654	41.438000446557226	54.44491238358352
0.1	2.1	360.0	4.93	false	0.5	1.25	100	6.8	1.2	1.1	2000	0.375	1.0	2.2	2.0	1000	37.5	1	37.53277868972222	15.313627188725263	120.28552131424898
0.1	2.1	360.0	4.93	false	0.5	1.25	100	6.8	1.2	1.1	2000	0.375	1.0	2.2	2.0	1000	37.5	2	42.83619363102686	9.570625855966908	89.34442684519396	41.25386168715499	86.80165020785347
0.1	2.1	360.0	4.93	false	0.5	1.25	100	6.8	1.2	1.1	2000	0.375	1.0	2.2	2.0	1000	37.5	1	30.47167438898704	23.849870730676887	105.13686185142905
0.1	2.1	360.0	4.93	false	0.5	1.25	100	6.8	1.2	1.1	2000	0.375	1.0	2.2	2.0	1000	37.5	2	43.90688309561755	3.149113196464501	48.19666499803778	22.27121209402357	104.3004156029942
0.1	2.1	360.0	4.93	false	0.5	1.25	100	6.8	1.2	1.1	2000	0.375	1.0	2.2	2.0	1000	37.5	2	41.319045449332044	16.97552082632488	81.21759077913003	40.395671412898416	94.68450215985604
0.1	2.1	360.0	4.93	false	0.5	1.25	100	6.8	1.2	1.1	2000	0.375	1.0	2.2	2.0	1000	37.5	2	39.790395669219	8.05748039243511	51.939680909627604	21.172613365512852	89.09330574857128
0.1	2.1	360.0	4.93	false	0.5	1.25	100	6.8	1.2	1.1	2000	0.375	1.0	2.2	2.0	1000	37.5	2	39.309897636303376	13.658533947599642	96.0925383590106	30.54321571584518	49.17599789692112
0.1	2.1	360.0	4.93	false	0.5	1.25	100	6.8	1.2	1.1	2000	0.375	1.0	2.2	2.0	1000	37.5	1	27.692075077056145	14.69445831458394	108.65087531443406
0.1	2.1	360.0	4.93	false	0.5	1.25	100	6.8	1.2	1.1	2000	0.375	1.0	2.2	2.0	1000	37.5	1	30.155877080030574	2.6403846012588783	102.98198864351878
0.1	2.1	360.0	4.93	false	0.5	1.25	100	6.8	1.2	1.1	2000	0.375	1.0	2.2	2.0	1000	37.5	2	40.62636104972931	16.082953922736277	84.95779935291239	27.436466779541583	59.254084132250235
0.1	2.1	360.0	4.93	false	0.5	1.25	100	6.8	1.2	1.1	2000	0.375	1.0	2.2	2.0	1000	37.5	1	29.381783764063556	20.257112725166728	118.14009847670538
0.1	2.1	360.0	4.93	false	0.5	1.25	100	6.8	1.2	1.1	2000	0.375	1.0	2.2	2.0	1000	37.5	2	33.47791142350769	2.2206828405455554	88.50993023636528	33.153622768700416	57.433178347878474
0.1	2.1	360.0	4.93	false	0.5	1.25	100	6.8	1.2	1.1	2000	0.375	1.0	2.2	2.0	1000	37.5	2	45.92889177638329	8.521379065538735	88.81190144592689	30.423918890476106	76.97902887442247
0.1	2.1	360.0	4.93	false	0.5	1.25	100	6.8	1.2	1.1	2000	0.375	1.0	2.2	2.0	1000	37.5	2	42.7540476231037	8.13003456805911	67.302775710568	28.14215125264178	86.98775882321388
0.1	2.1	360.0	4.93	false	0.5	1.25	100	6.8	1.2	1.1	2000	0.375	1.0	2.2	2.0	1000	37.5	1	39.033768210194516	22.830664640684315	137.73346124823587
0.1	2.1	360.0	4.93	false	0.5	1.25	100	6.8	1.2	1.1	2000	0.375	1.0	2.2	2.0	1000	37.5	2	35.74669073712661	12.216959136105377	63.3616296810936	24.05966473568241	63.8799782108233
0.1	2.1	360.0	4.93	false	0.5	1.25	100	6.8	1.2	1.1	2000	0.375	1.0	2.2	2.0	1000	37.5	2	47.213063123851285	9.22070073809496	106.23198369364117	45.0475870040203	98.65726940274885
0.1	2.1	360.0	4.93	false	0.5	1.25	100	6.8	1.2	1.1	2000	0.375	1.0	2.2	2.0	1000	37.5	1	41.19576981338336	14.424928031498842	114.02835149788882
0.1	2.1	360.0	4.93	false	0.5	1.25	100	6.8	1.2	1.1	2000	0.375	1.0	2.2	2.0	1000	37.5	1	35.37385404228213	16.21075737353603	119.57283636037687
0.1	2.1	360.0	4.93	false	0.5	1.25	100	6.8	1.2	1.1	2000	0.375	1.0	2.2	2.0	1000	37.5	1	36.49087964173474	13.74522994834903	151.1337588726446
0.1	2.1	360.0	4.93	false	0.5	1.25	100	6.8	1.2	1.1	2000	0.375	1.0	2.2	2.0	1000	37.5	1	34.204420811391955	19.15120381631649	131.3645255714413
0.1	2.1	360.0	4.93	false	0.5	1.25	100	6.8	1.2	1.1	2000	0.375	1.0	2.2	2.0	1000	37.5	1	36.391757924691206	28.23497582617233	129.2821493947494
0.1	2.1	360.0	4.93	false	0.5	1.25	100	6.8	1.2	1.1	2000	0.375	1.0	2.2	2.0	1000	37.5	2	33.12527015517466	21.091254583225826	59.34107177785635	32.614868860096976	60.70936995895145
0.1	2.1	360.0	4.93	false	0.5	1.25	100	6.8	1.2	1.1	2000	0.375	1.0	2.2	2.0	1000	37.5	1	39.359861435313384	22.988383131684863	144.70142643527856
0.1	2.1	360.0	4.93	false	0.5	1.25	100	6.8	1.2	1.1	2000	0.375	1.0	2.2	2.0	1000	37.5	2	39.36924041466035	4.013692820473324	95.97540076174819	21.412838800422545	41.764140513405266
0.1	2.1	360.0	4.93	false	0.5	1.25	100	6.8	1.2	1.1	2000	0.375	1.0	2.2	2.0	1000	37.5	1	27.8934712879755	4.4472871651501755	91.77063146025426
0.1	2.1	360.0	4.93	false	0.5	1.25	100	6.8	1.2	1.1	2000	0.375	1.0	2.2	2.0	1000	37.5	2	40.430670652445684	13.870907818234981	92.61058409838152	33.34654357900768	49.83808706107239
0.1	2.1	360.0	4.93	false	0.5	1.25	100	6.8	1.2	1.1	2000	0.375	1.0	2.2	2.0	1000	37.5	1	43.81211085183438	27.472192426915022	118.46362941551736
0.1	2.1	360.0	4.93	false	0.5	1.25	100	6.8	1.2	1.1	2000	0.375	1.0	2.2	2.0	1000	37.5	2	39.600901947614226	5.823296079246953	50.83163604334348	23.686899711459883	89.7695667985126
0.1	2.1	360.0	4.93	false	0.5	1.25	100	6.8	1.2	1.1	2000	0.375	1.0	2.2	2.0	1000	37.5	1	36.66787014432622	13.615320072185092	102.2759814832861
0.1	2.1	360.0	4.93	false	0.5	1.25	100	6.8	1.2	1.1	2000	0.375	1.0	2.2	2.0	1000	37.5	2	34.97400442544611	7.660750021114925	51.043343998601394	21.860032482460863	76.94727678729468
0.1	2.1	360.0	4.93	false	0.5	1.25	100	6.8	1.2	1.1	2000	0.375	1.0	2.2	2.0	1000	37.5	1	40.29215564792493	16.25038125674743	123.86175815983265
0.1	2.1	360.0	4.93	false	0.5	1.25	100	6.8	1.2	1.1	2000	0.375	1.0	2.2	2.0	1000	37.5	2	36.07932925766054	1.313581886195166	48.15186087417659	21.613087615068327	88.03123245984445
0.1	2.1	360.0	4.93	false	0.5	1.25	100	6.8	1.2	1.1	2000	0.375	1.0	2.2	2.0	1000	37.5	3	45.54171317376324	2.862234127801121	39.411451932137794	24.741785807660815	65.4126980172532	37.23199978863298	86.80570065724908
0.1	2.1	360.0	4.93	false	0.5	1.25	100	6.8	1.2	1.1	2000	0.375	1.0	2.2	2.0	1000	37.5	1	26.443417052674597	16.204307379264698	104.99636873925046
0.1	2.1	360.0	4.93	false	0.5	1.25	100	6.8	1.2	1.1	2000	0.375	1.0	2.2	2.0	1000	37.5	1	26.888204816505784	26.727976514481963	92.72705990105476
0.1	2.1	360.0	4.93	false	0.5	1.25	100	6.8	1.2	1.1	2000	0.375	1.0	2.2	2.0	1000	37.5	2	43.395049916954065	12.306856380368417	70.99313661292025	31.169973492293522	89.84811497165944
0.1	2.1	360.0	4.93	false	0.5	1.25	100	6.8	1.2	1.1	2000	0.375	1.0	2.2	2.0	1000	37.5	1	29.488412526471016	19.193254174220407	117.62190099907374
0.1	2.1	360.0	4.93	false	0.5	1.25	100	6.8	1.2	1.1	2000	0.375	1.0	2.2	2.0	1000	37.5	2	42.995787967395614	11.092258227556512	73.8076092045753	24.392057567170323	80.7144239762365
0.1	2.1	360.0	4.93	false	0.5	1.25	100	6.8	1.2	1.1	2000	0.375	1.0	2.2	2.0	1000	37.5	1	38.018784974651666	26.733708350266244	102.81438024796985
0.1	2.1	360.0	4.93	false	0.5	1.25	100	6.8	1.2	1.1	2000	0.375	1.0	2.2	2.0	1000	37.5	1	31.419033651409475	15.035081745038411	101.93268264046101
0.1	2.1	360.0	4.93	false	0.5	1.25	100	6.8	1.2	1.1	2000	0.375	1.0	2.2	2.0	1000	37.5	2	48.47849185943701	23.678034273714594	83.86408372619915	46.93535656586271	98.49121538396179
0.1	2.1	360.0	4.93	false	0.5	1.25	100	6.8	1.2	1.1	2000	0.375	1.0	2.2	2.0	1000	37.5	2	36.87002887546393	1.208800988021944	63.44329678592665	26.844892455212833	82.5595607255702
0.1	2.1	360.0	4.93	false	0.5	1.25	100	6.8	1.2	1.1	2000	0.375	1.0	2.2	2.0	1000	37.5	2	39.75589818894412	7.524752062787528	80.70894431779283	38.336007363532	78.4729833723474
0.1	2.1	360.0	4.93	false	0.5	1.25	100	6.8	1.2	1.1	2000	0.375	1.0	2.2	2.0	1000	37.5	2	47.55482581491672	13.509239373748295	104.8031644658929	32.04961270071921	60.306326302325445
0.1	2.1	360.0	4.93	false	0.5	1.25	100	6.8	1.2	1.1	2000	0.375	1.0	2.2	2.0	1000	37.5	2	29.907252169877356	12.311113252367681	78.83120948538492	28.511467036662793	49.442636642003194
0.1	2.1	360.0	4.93	false	0.5	1.25	100	6.8	1.2	1.1	2000	0.375	1.0	2.2	2.0	1000	37.5	3	46.55963797356987	0.5444985337374506	54.50774440777907	22.670648081829192	59.46596970213074	43.43292768165488	80.65030312439491
0.1	2.1	360.0	4.93	false	0.5	1.25	100	6.8	1.2	1.1	2000	0.375	1.0	2.2	2.0	1000	37.5	2	37.00779656068482	6.162792862202886	74.90639194702442	20.3454735501929	57.41804898109443
0.1	2.1	360.0	4.93	false	0.5	1.25	100	6.8	1.2	1.1	2000	0.375	1.0	2.2	2.0	1000	37.5	2	33.81521710100507	6.345256656142537	55.88330403822411	22.663403631973296	81.32862304221428
0.1	2.1	360.0	4.93	false	0.5	1.25	100	6.8	1.2	1.1	2000	0.375	1.0	2.2	2.0	1000	37.5	2	40.7163392169587	14.278463692224966	86.02691679561386	31.36175819127951	62.91870476870148
0.1	2.1	360.0	4.93	false	0.5	1.25	100	6.8	1.2	1.1	2000	0.375	1.0	2.2	2.0	1000	37.5	1	36.41077739897215	25.89551454395031	107.98983034007779
0.1	2.1	360.0	4.93	false	0.5	1.25	100	6.8	1.2	1.1	2000	0.375	1.0	2.2	2.0	1000	37.5	2	31.819936531911303	9.781492063304324	37.541790984163704	24.292998823153024	67.85559833414085
0.1	2.1	360.0	4.93	false	0.5	1.25	100	6.8	1.2	1.1	2000	0.375	1.0	2.2	2.0	1000	37.5	2	34.315361601341145	14.920492852256817	63.505916522644576	31.443109811321968	74.4281058904094
0.1	2.1	360.0	4.93	false	0.5	1.25	100	6.8	1.2	1.1	2000	0.375	1.0	2.2	2.0	1000	37.5	1	38.47534110748784	25.218135086707175	149.75452183322653
0.1	2.1	360.0	4.93	false	0.5	1.25	100	6.8	1.2	1.1	2000	0.375	1.0	2.2	2.0	1000	37.5	1	35.74405762537606	20.93686984076871	113.60168165506792
0.1	2.1	360.0	4.93	false	0.5	1.25	100	6.8	1.2	1.1	2000	0.375	1.0	2.2	2.0	1000	37.5	1	35.09527289507579	18.420012000325702	126.69678746049176
0.1	2.1	360.0	4.93	false	0.5	1.25	100	6.8	1.2	1.1	2000	0.375	1.0	2.2	2.0	1000	37.5	2	37.18357164273106	8.561392294548888	75.91510810439102	34.936300995236856	72.08056150843521
0.1	2.1	360.0	4.93	false	0.5	1.25	100	6.8	1.2	1.1	2000	0.375	1.0	2.2	2.0	1000	37.5	1	42.18642979561187	21.850039606861632	115.90539552624637
0.1	2.1	360.0	4.93	false	0.5	1.25	100	6.8	1.2	1.1	2000	0.375	1.0	2.2	2.0	1000	37.5	2	40.378000251322234	15.525433548881443	111.7393862646247	29.904363741414798	48.31573480062967
0.1	2.1	360.0	4.93	false	0.5	1.25	100	6.8	1.2	1.1	2000	0.375	1.0	2.2	2.0	1000	37.5	1	34.706672154687915	18.9119164516846	134.29545135088577
0.1	2.1	360.0	4.93	false	0.5	1.25	100	6.8	1.2	1.1	2000	0.375	1.0	2.2	2.0	1000	37.5	2	29.773583253901375	3.1591803269794756	51.744539839257094	28.438965074779585	59.80352683896597
0.1	2.1	360.0	4.93	false	0.5	1.25	100	6.8	1.2	1.1	2000	0.375	1.0	2.2	2.0	1000	37.5	1	38.571858926297566	25.642160978867054	146.54396622878357
0.1	2.1	360.0	4.93	false	0.5	1.25	100	6.8	1.2	1.1	2000	0.375	1.0	2.2	2.0	1000	37.5	2	33.69616492128097	3.379503446961083	72.09449997413206	27.687419562356048	57.885122779928246
0.1	2.1	360.0	4.93	false	0.5	1.25	100	6.8	1.2	1.1	2000	0.375	1.0	2.2	2.0	1000	37.5	1	34.28514895796783	12.16323929378599	127.4371575657254
0.1	2.1	360.0	4.93	false	0.5	1.25	100	6.8	1.2	1.1	2000	0.375	1.0	2.2	2.0	1000	37.5	1	36.03652097824661	13.761218463515332	134.6804703441989
0.1	2.1	360.0	4.93	false	0.5	1.25	100	6.8	1.2	1.1	2000	0.375	1.0	2.2	2.0	1000	37.5	1	27.778010273054747	11.32546196563671	107.39906928146995
0.1	2.1	360.0	4.93	false	0.5	1.25	100	6.8	1.2	1.1	2000	0.375	1.0	2.2	2.0	1000	37.5	2	38.10929031933754	13.212663108108284	63.31917286949225	31.75023749632895	68.17233713631275
0.1	2.1	360.0	4.93	false	0.5	1.25	100	6.8	1.2	1.1	2000	0.375	1.0	2.2	2.0	1000	37.5	2	36.69711029906397	24.69512717215027	59.20912035995381	35.97566557009344	88.55528331463381
0.1	2.1	360.0	4.93	false	0.5	1.25	100	6.8	1.2	1.1	2000	0.375	1.0	2.2	2.0	1000	37.5	3	40.52264816036362	2.332053022732979	72.10460874066415	20.07453507172936	33.691598501757156	33.117323853468115	39.30502604300469
0.1	2.1	360.0	4.93	false	0.5	1.25	100	6.8	1.2	1.1	2000	0.375	1.0	2.2	2.0	1000	37.5	2	42.04316816345379	0.4639669805130996	76.45561429005164	38.61840374815181	103.14532018251415
0.1	2.1	360.0	4.93	false	0.5	1.25	100	6.8	1.2	1.1	2000	0.375	1.0	2.2	2.0	1000	37.5	2	35.58926743629922	0.8480056171214102	74.69205815658214	23.49259767051051	61.0816263063484
0.1	2.1	360.0	4.93	false	0.5	1.25	100	6.8	1.2	1.1	2000	0.375	1.0	2.2	2.0	1000	37.5	2	43.95079952214368	13.116493788040751	80.42963852942589	33.702323574197095	106.87634117964448
0.1	2.1	360.0	4.93	false	0.5	1.25	100	6.8	1.2	1.1	2000	0.375	1.0	2.2	2.0	1000	37.5	1	30.907815084409062	22.64506532497189	118.7600337759762
0.1	2.1	360.0	4.93	false	0.5	1.25	100	6.8	1.2	1.1	2000	0.375	1.0	2.2	2.0	1000	37.5	1	38.20689187491891	21.530568152238754	133.57588006861837
0.1	2.1	360.0	4.93	false	0.5	1.25	100	6.8	1.2	1.1	2000	0.375	1.0	2.2	2.0	1000	37.5	2	33.40591510018546	11.050681438161936	76.12093625657471	27.00175817470974	64.84390799602056
0.1	2.1	360.0	4.93	false	0.5	1.25	100	6.8	1.2	1.1	2000	0.375	1.0	2.2	2.0	1000	37.5	2	26.564281810884793	6.398304521174999	64.4627294538955	23.85153188475788	35.41072060422379
0.1	2.1	360.0	4.93	false	0.5	1.25	100	6.8	1.2	1.1	2000	0.375	1.0	2.2	2.0	1000	37.5	2	35.36409987167627	14.660286699522347	51.11581668799182	32.526642887083966	91.56009061967384
0.1	2.1	360.0	4.93	false	0.5	1.25	100	6.8	1.2	1.1	2000	0.375	1.0	2.2	2.0	1000	37.5	3	46.80348116746313	0.8262292940088198	40.687477080351705	11.254994657323799	78.93664247819187	38.93043167031679	71.25320115972083
0.1	2.1	360.0	4.93	false	0.5	1.25	100	6.8	1.2	1.1	2000	0.375	1.0	2.2	2.0	1000	37.5	3	42.066501516398674	11.632600340219454	53.59586352081252	27.83252956669674	69.89419937296078	39.54202711996488	37.458529518294064
0.1	2.1	360.0	4.93	false	0.5	1.25	100	6.8	1.2	1.1	2000	0.375	1.0	2.2	2.0	1000	37.5	1	36.97218726764074	29.120307731704585	149.70064839182353
0.1	2.1	360.0	4.93	false	0.5	1.25	100	6.8	1.2	1.1	2000	0.375	1.0	2.2	2.0	1000	37.5	1	32.202501457002946	18.31313915641472	124.65756674159417
0.1	2.1	360.0	4.93	false	0.5	1.25	100	6.8	1.2	1.1	2000	0.375	1.0	2.2	2.0	1000	37.5	2	33.278907152435785	14.923239144538453	72.5161221693541	30.19257900760565	45.965862607020725
0.1	2.1	360.0	4.93	false	0.5	1.25	100	6.8	1.2	1.1	2000	0.375	1.0	2.2	2.0	1000	37.5	2	44.37597710742094	3.63616859456956	82.12920909683969	34.28756696306382	106.12581790765958
0.1	2.1	360.0	4.93	false	0.5	1.25	100	6.8	1.2	1.1	2000	0.375	1.0	2.2	2.0	1000	37.5	2	47.9967655559922	8.601305199212463	61.1077968014989	32.62522497900656	102.77587394607534
0.1	2.1	360.0	4.93	false	0.5	1.25	100	6.8	1.2	1.1	2000	0.375	1.0	2.2	2.0	1000	37.5	1	36.97685537377759	14.660058920593338	110.74850703893321
0.1	2.1	360.0	4.93	false	0.5	1.25	100	6.8	1.2	1.1	2000	0.375	1.0	2.2	2.0	1000	37.5	2	39.50162448615988	9.799129639272298	57.18746623004966	35.01994759486732	76.76907326916769
0.1	2.1	360.0	4.93	false	0.5	1.25	100	6.8	1.2	1.1	2000	0.375	1.0	2.2	2.0	1000	37.5	2	34.2743087266199	6.212149771849042	72.11671094183855	23.979599768598973	71.59965152037194
0.1	2.1	360.0	4.93	false	0.5	1.25	100	6.8	1.2	1.1	2000	0.375	1.0	2.2	2.0	1000	37.5	1	30.52332926294461	10.55173522761743	108.22145973413086
0.1	2.1	360.0	4.93	false	0.5	1.25	100	6.8	1.2	1.1	2000	0.375	1.0	2.2	2.0	1000	37.5	2	45.06720051555011	17.264797514879092	90.3869895993449	43.57896204758221	90.94286895493818
0.1	2.1	360.0	4.93	false	0.5	1.25	100	6.8	1.2	1.1	2000	0.375	1.0	2.2	2.0	1000	37.5	1	40.672183292452694	19.46697863746293	138.12641921166187
0.1	2.1	360.0	4.93	false	0.5	1.25	100	6.8	1.2	1.1	2000	0.375	1.0	2.2	2.0	1000	37.5	2	28.978417393683486	2.3915213886552817	39.71318910770436	22.055664188462224	70.39004185109408
0.1	2.1	360.0	4.93	false	0.5	1.25	100	6.8	1.2	1.1	2000	0.375	1.0	2.2	2.0	1000	37.5	2	37.04959758368167	5.723275210521232	57.82276717208423	19.34517706347757	78.65778926632555
0.1	2.1	360.0	4.93	false	0.5	1.25	100	6.8	1.2	1.1	2000	0.375	1.0	2.2	2.0	1000	37.5	2	40.67912847685974	9.95955033934988	94.94952524319122	29.24548592834531	40.143961926180545
0.1	2.1	360.0	4.93	false	0.5	1.25	100	6.8	1.2	1.1	2000	0.375	1.0	2.2	2.0	1000	37.5	2	36.74003063657909	2.031365324783832	68.82665682359233	29.144237954341076	93.81116289093337
0.1	2.1	360.0	4.93	false	0.5	1.25	100	6.8	1.2	1.1	2000	0.375	1.0	2.2	2.0	1000	37.5	1	34.64709007811331	24.362503059555035	135.95712288170924
0.1	2.1	360.0	4.93	false	0.5	1.25	100	6.8	1.2	1.1	2000	0.375	1.0	2.2	2.0	1000	37.5	2	38.90841803731108	0.3248060905042506	65.37369371127727	29.20598270916897	99.07579749925047
0.1	2.1	360.0	4.93	false	0.5	1.25	100	6.8	1.2	1.1	2000	0.375	1.0	2.2	2.0	1000	37.5	2	39.63210874452101	10.112459366001119	58.36798625150162	30.58808836250808	81.43157271649144
0.1	2.1	360.0	4.93	false	0.5	1.25	100	6.8	1.2	1.1	2000	0.375	1.0	2.2	2.0	1000	37.5	1	31.635376425354238	21.1377483231272	111.41174340672798
0.1	2.1	360.0	4.93	false	0.5	1.25	100	6.8	1.2	1.1	2000	0.375	1.0	2.2	2.0	1000	37.5	2	37.60659790230359	7.900362104476719	79.84499212951094	21.597985701277562	60.03873048115013
0.1	2.1	360.0	4.93	false	0.5	1.25	100	6.8	1.2	1.1	2000	0.375	1.0	2.2	2.0	1000	37.5	2	46.35040899659828	17.805588093427698	88.2417387387878	31.2680727097344	70.5820044118039
0.1	2.1	360.0	4.93	false	0.5	1.25	100	6.8	1.2	1.1	2000	0.375	1.0	2.2	2.0	1000	37.5	1	31.294969049907845	22.88918708004931	114.93349694596057
0.1	2.1	360.0	4.93	false	0.5	1.25	100	6.8	1.2	1.1	2000	0.375	1.0	2.2	2.0	1000	37.5	2	42.37864449051925	7.886880618958275	80.0212132072743	38.77373999756982	82.63126357414738
0.1	2.1	360.0	4.93	false	0.5	1.25	100	6.8	1.2	1.1	2000	0.375	1.0	2.2	2.0	1000	37.5	2	36.62561540806729	1.2612610217597138	75.51912951988177	29.822860808032914	69.75979806735332
0.1	2.1	360.0	4.93	false	0.5	1.25	100	6.8	1.2	1.1	2000	0.375	1.0	2.2	2.0	1000	37.5	1	35.56045702832812	13.341807472490194	120.12479741249419
0.1	2.1	360.0	4.93	false	0.5	1.25	100	6.8	1.2	1.1	2000	0.375	1.0	2.2	2.0	1000	37.5	1	35.13037445327895	27.709500886612908	118.50690436287653
0.1	2.1	360.0	4.93	false	0.5	1.25	100	6.8	1.2	1.1	2000	0.375	1.0	2.2	2.0	1000	37.5	1	40.019477383133044	17.07822144506544	143.65667791657677
0.1	2.1	360.0	4.93	false	0.5	1.25	100	6.8	1.2	1.1	2000	0.375	1.0	2.2	2.0	1000	37.5	1	32.84241503808228	21.985932202442047	131.2893634134736
0.1	2.1	360.0	4.93	false	0.5	1.25	100	6.8	1.2	1.1	2000	0.375	1.0	2.2	2.0	1000	37.5	2	35.86013112978254	2.201064477151058	48.78492575086685	34.28192781096344	80.5806975472562
0.1	2.1	360.0	4.93	false	0.5	1.25	100	6.8	1.2	1.1	2000	0.375	1.0	2.2	2.0	1000	37.5	3	45.880694554938906	9.862878285360363	57.08555339327409	25.891811387763788	73.15136760004482	44.54328748288744	48.09922898003922
0.1	2.1	360.0	4.93	false	0.5	1.25	100	6.8	1.2	1.1	2000	0.375	1.0	2.2	2.0	1000	37.5	2	32.11618813781398	4.753719881530685	87.29430788463897	20.538223470958403	47.74701887609711
0.1	2.1	360.0	4.93	false	0.5	1.25	100	6.8	1.2	1.1	2000	0.375	1.0	2.2	2.0	1000	37.5	1	35.932409907467765	27.540872599743007	112.83933796353591
0.1	2.1	360.0	4.93	false	0.5	1.25	100	6.8	1.2	1.1	2000	0.375	1.0	2.2	2.0	1000	37.5	2	41.8414151396651	21.9754652128193	97.81575521592347	40.099351119249086	50.13132963936623
0.1	2.1	360.0	4.93	false	0.5	1.25	100	6.8	1.2	1.1	2000	0.375	1.0	2.2	2.0	1000	37.5	1	34.187272988188084	7.7410859959756095	117.32643853132431
0.1	2.1	360.0	4.93	false	0.5	1.25	100	6.8	1.2	1.1	2000	0.375	1.0	2.2	2.0	1000	37.5	1	36.21432040639041	22.878727872160535	123.62618269167109
0.1	2.1	360.0	4.93	false	0.5	1.25	100	6.8	1.2	1.1	2000	0.375	1.0	2.2	2.0	1000	37.5	1	37.684608685834036	11.908389704771883	93.23104344170204
0.1	2.1	360.0	4.93	false	0.5	1.25	100	6.8	1.2	1.1	2000	0.375	1.0	2.2	2.0	1000	37.5	2	47.031871135521214	10.715526842968943	80.99696536078675	44.31244779227925	72.20117684288469
0.1	2.1	360.0	4.93	false	0.5	1.25	100	6.8	1.2	1.1	2000	0.375	1.0	2.2	2.0	1000	37.5	2	39.780160884715	0.8775714185386274	98.40321575453224	23.618272186738697	59.68880182679614
0.1	2.1	360.0	4.93	false	0.5	1.25	100	6.8	1.2	1.1	2000	0.375	1.0	2.2	2.0	1000	37.5	2	42.33831028825908	7.4139571357843	107.75816430567575	41.56790597697978	66.82501733766615
0.1	2.1	360.0	4.93	false	0.5	1.25	100	6.8	1.2	1.1	2000	0.375	1.0	2.2	2.0	1000	37.5	2	41.66331784087675	13.146157768187368	54.05168941098793	32.2535766641023	101.82509348156117
0.1	2.1	360.0	4.93	false	0.5	1.25	100	6.8	1.2	1.1	2000	0.375	1.0	2.2	2.0	1000	37.5	1	36.90749953887291	16.175842949499923	144.08691386951017
0.1	2.1	360.0	4.93	false	0.5	1.25	100	6.8	1.2	1.1	2000	0.375	1.0	2.2	2.0	1000	37.5	1	40.79017377596712	25.77755855641145	122.36110594981089
0.1	2.1	360.0	4.93	false	0.5	1.25	100	6.8	1.2	1.1	2000	0.375	1.0	2.2	2.0	1000	37.5	2	45.256355268684715	11.399989814397797	59.35039805531384	34.656378950142404	104.79247987242539
0.1	2.1	360.0	4.93	false	0.5	1.25	100	6.8	1.2	1.1	2000	0.375	1.0	2.2	2.0	1000	37.5	2	42.7069789820013	20.295394062613703	105.04312480130136	41.12823352817274	57.98981214190841
0.1	2.1	360.0	4.93	false	0.5	1.25	100	6.8	1.2	1.1	2000	0.375	1.0	2.2	2.0	1000	37.5	2	42.29988659864952	1.343392495195833	49.76051018976982	35.076978464900236	122.43481516485664
0.1	2.1	360.0	4.93	false	0.5	1.25	100	6.8	1.2	1.1	2000	0.375	1.0	2.2	2.0	1000	37.5	2	36.6897389837061	13.548002508043059	60.939633859624124	35.90231939692609	101.1090632400455
0.1	2.1	360.0	4.93	false	0.5	1.25	100	6.8	1.2	1.1	2000	0.375	1.0	2.2	2.0	1000	37.5	2	41.54377506141687	0.27729317550864785	59.85569739662642	22.687323424250692	88.65169330212534
0.1	2.1	360.0	4.93	false	0.5	1.25	100	6.8	1.2	1.1	2000	0.375	1.0	2.2	2.0	1000	37.5	1	42.01209425691683	11.316399355879016	112.78653934532771
0.1	2.1	360.0	4.93	false	0.5	1.25	100	6.8	1.2	1.1	2000	0.375	1.0	2.2	2.0	1000	37.5	1	41.09796336660256	21.21331022571609	161.2185417376071
0.1	2.1	360.0	4.93	false	0.5	1.25	100	6.8	1.2	1.1	2000	0.375	1.0	2.2	2.0	1000	37.5	1	36.99763220959591	17.249906631454593	126.7252472199678
0.1	2.1	360.0	4.93	false	0.5	1.25	100	6.8	1.2	1.1	2000	0.375	1.0	2.2	2.0	1000	37.5	1	38.944468969870634	14.184351746214553	135.32664203175628
0.1	2.1	360.0	4.93	false	0.5	1.25	100	6.8	1.2	1.1	2000	0.375	1.0	2.2	2.0	1000	37.5	2	41.408156247444104	3.1347574480121088	63.13640554382839	28.025010724308437	87.51000459044873
0.1	2.1	360.0	4.93	false	0.5	1.25	100	6.8	1.2	1.1	2000	0.375	1.0	2.2	2.0	1000	37.5	2	38.408554169015986	11.054327789655654	92.53931426870162	32.588536612275895	44.42813469420008
0.1	2.1	360.0	4.93	false	0.5	1.25	100	6.8	1.2	1.1	2000	0.375	1.0	2.2	2.0	1000	37.5	2	42.49282863999177	14.148799401087038	52.62925408954873	31.571830307550066	99.16070090276772
0.1	2.1	360.0	4.93	false	0.5	1.25	100	6.8	1.2	1.1	2000	0.375	1.0	2.2	2.0	1000	37.5	1	32.13556409308761	13.122102288209714	108.54666231277002
0.1	2.1	360.0	4.93	false	0.5	1.25	100	6.8	1.2	1.1	2000	0.375	1.0	2.2	2.0	1000	37.5	1	36.36734911751783	13.851161989785316	142.14789350375702
0.1	2.1	360.0	4.93	false	0.5	1.25	100	6.8	1.2	1.1	2000	0.375	1.0	2.2	2.0	1000	37.5	1	35.73093502129311	11.287704977226356	129.67643952785514
0.1	2.1	360.0	4.93	false	0.5	1.25	100	6.8	1.2	1.1	2000	0.375	1.0	2.2	2.0	1000	37.5	2	32.38206906652203	3.1457606524604653	58.19953350085162	25.154040132425912	60.47240492524849
0.1	2.1	360.0	4.93	false	0.5	1.25	100	6.8	1.2	1.1	2000	0.375	1.0	2.2	2.0	1000	37.5	2	42.764789926260335	7.2691771163417895	99.00592876372663	39.51819870411602	64.15898080137855
0.1	2.1	360.0	4.93	false	0.5	1.25	100	6.8	1.2	1.1	2000	0.375	1.0	2.2	2.0	1000	37.5	1	38.027465711925636	24.559154830307513	112.5347454021733
0.1	2.1	360.0	4.93	false	0.5	1.25	100	6.8	1.2	1.1	2000	0.375	1.0	2.2	2.0	1000	37.5	1	39.78524137986621	11.587913253762778	111.61658981270932
0.1	2.1	360.0	4.93	false	0.5	1.25	100	6.8	1.2	1.1	2000	0.375	1.0	2.2	2.0	1000	37.5	1	35.50079649678859	15.441647287622741	124.75688263675936
0.1	2.1	360.0	4.93	false	0.5	1.25	100	6.8	1.2	1.1	2000	0.375	1.0	2.2	2.0	1000	37.5	2	44.18750891456273	9.30138873128742	56.27182553274306	23.154000504338665	118.98888891788498
0.1	2.1	360.0	4.93	false	0.5	1.25	100	6.8	1.2	1.1	2000	0.375	1.0	2.2	2.0	1000	37.5	2	37.59742980094478	3.1910819992833757	63.584403101505	29.768980604920987	82.18822283330464
0.1	2.1	360.0	4.93	false	0.5	1.25	100	6.8	1.2	1.1	2000	0.375	1.0	2.2	2.0	1000	37.5	1	29.007858007550347	20.49910457800496	97.49221337320243
0.1	2.1	360.0	4.93	false	0.5	1.25	100	6.8	1.2	1.1	2000	0.375	1.0	2.2	2.0	1000	37.5	1	40.380586117854136	24.825104870286673	129.7098034579094
0.1	2.1	360.0	4.93	false	0.5	1.25	100	6.8	1.2	1.1	2000	0.375	1.0	2.2	2.0	1000	37.5	2	32.660052678702804	3.714872979198711	53.35392838776938	21.360211512321786	62.44623474934918
0.1	2.1	360.0	4.93	false	0.5	1.25	100	6.8	1.2	1.1	2000	0.375	1.0	2.2	2.0	1000	37.5	2	40.42485083940373	20.603020747745543	106.34658253781917	32.82773720506341	44.04448499156895
0.1	2.1	360.0	4.93	false	0.5	1.25	100	6.8	1.2	1.1	2000	0.375	1.0	2.2	2.0	1000	37.5	1	34.70030725379343	10.05365567442759	111.27687744002242
0.1	2.1	360.0	4.93	false	0.5	1.25	100	6.8	1.2	1.1	2000	0.375	1.0	2.2	2.0	1000	37.5	2	46.026426696617015	16.175116421718812	72.24935306629504	37.43626663269874	102.12246410063267
0.1	2.1	360.0	4.93	false	0.5	1.25	100	6.8	1.2	1.1	2000	0.375	1.0	2.2	2.0	1000	37.5	1	38.633848170232945	9.294887040762474	98.81929760215829
0.1	2.1	360.0	4.93	false	0.5	1.25	100	6.8	1.2	1.1	2000	0.375	1.0	2.2	2.0	1000	37.5	1	37.26137620910227	7.748263221089534	106.66324525555643
0.1	2.1	360.0	4.93	false	0.5	1.25	100	6.8	1.2	1.1	2000	0.375	1.0	2.2	2.0	1000	37.5	2	31.69363914775885	1.0700269812537841	63.128346673606245	25.507374778321434	46.832044129898996
0.1	2.1	360.0	4.93	false	0.5	1.25	100	6.8	1.2	1.1	2000	0.375	1.0	2.2	2.0	1000	37.5	2	38.37292397429624	15.566702833137704	78.76149357032254	33.24564033658465	62.080331924381
0.1	2.1	360.0	4.93	false	0.5	1.25	100	6.8	1.2	1.1	2000	0.375	1.0	2.2	2.0	1000	37.5	1	26.51316059803203	18.09693968641214	107.49793936547528
0.1	2.1	360.0	4.93	false	0.5	1.25	100	6.8	1.2	1.1	2000	0.375	1.0	2.2	2.0	1000	37.5	2	35.61428753916469	1.6941045152036582	51.53760012710449	23.831616317922553	89.69514083550374
0.1	2.1	360.0	4.93	false	0.5	1.25	100	6.8	1.2	1.1	2000	0.375	1.0	2.2	2.0	1000	37.5	2	43.35303310477089	15.171352800183094	84.6420877171459	32.24077675586102	86.6716899043694
0.1	2.1	360.0	4.93	false	0.5	1.25	100	6.8	1.2	1.1	2000	0.375	1.0	2.2	2.0	1000	37.5	1	36.44844797347474	23.844848932514047	111.58028056806228
0.1	2.1	360.0	4.93	false	0.5	1.25	100	6.8	1.2	1.1	2000	0.375	1.0	2.2	2.0	1000	37.5	1	39.54349126353555	28.679552536841147	132.46700455640172
0.1	2.1	360.0	4.93	false	0.5	1.25	100	6.8	1.2	1.1	2000	0.375	1.0	2.2	2.0	1000	37.5	1	26.998209287393088	14.89113607787503	105.35346255748983
0.1	2.1	360.0	4.93	false	0.5	1.25	100	6.8	1.2	1.1	2000	0.375	1.0	2.2	2.0	1000	37.5	2	34.208147089582084	3.0892530895586376	53.87757413919431	22.26706144377395	84.48458580692184
0.1	2.1	360.0	4.93	false	0.5	1.25	100	6.8	1.2	1.1	2000	0.375	1.0	2.2	2.0	1000	37.5	1	32.21479374654248	10.715870785034799	113.16359889484215
0.1	2.1	360.0	4.93	false	0.5	1.25	100	6.8	1.2	1.1	2000	0.375	1.0	2.2	2.0	1000	37.5	1	36.47376499180948	13.40622858798308	131.70666728443734
0.1	2.1	360.0	4.93	false	0.5	1.25	100	6.8	1.2	1.1	2000	0.375	1.0	2.2	2.0	1000	37.5	1	27.4231204371385	10.716049976724884	98.28563867431417
0.1	2.1	360.0	4.93	false	0.5	1.25	100	6.8	1.2	1.1	2000	0.375	1.0	2.2	2.0	1000	37.5	1	34.99501146680291	16.00418876104827	94.4236424814245
0.1	2.1	360.0	4.93	false	0.5	1.25	100	6.8	1.2	1.1	2000	0.375	1.0	2.2	2.0	1000	37.5	1	41.067718985214405	14.675724702779565	116.25165569697732
0.1	2.1	360.0	4.93	false	0.5	1.25	100	6.8	1.2	1.1	2000	0.375	1.0	2.2	2.0	1000	37.5	1	38.919596235714536	23.43934654609715	119.54260977955809
0.1	2.1	360.0	4.93	false	0.5	1.25	100	6.8	1.2	1.1	2000	0.375	1.0	2.2	2.0	1000	37.5	1	30.817210997605596	10.35177762311689	98.87006703882275
0.1	2.1	360.0	4.93	false	0.5	1.25	100	6.8	1.2	1.1	2000	0.375	1.0	2.2	2.0	1000	37.5	1	38.31088923787458	38.05281820427157	135.45531316964775
0.1	2.1	360.0	4.93	false	0.5	1.25	100	6.8	1.2	1.1	2000	0.375	1.0	2.2	2.0	1000	37.5	2	41.344700258190045	13.380370094282533	101.69434033358205	40.42553432756805	75.15370971106128
0.1	2.1	360.0	4.93	false	0.5	1.25	100	6.8	1.2	1.1	2000	0.375	1.0	2.2	2.0	1000	37.5	2	44.4963250847537	10.752267057152945	69.6037479712366	36.28368343666847	94.22300517670523
0.1	2.1	360.0	4.93	false	0.5	1.25	100	6.8	1.2	1.1	2000	0.375	1.0	2.2	2.0	1000	37.5	1	43.95910256496705	31.292831182396256	135.29471176053093
0.1	2.1	360.0	4.93	false	0.5	1.25	100	6.8	1.2	1.1	2000	0.375	1.0	2.2	2.0	1000	37.5	2	37.71841021390322	2.135485014549931	71.39037882035335	31.761126336962967	60.44801575215387
0.1	2.1	360.0	4.93	false	0.5	1.25	100	6.8	1.2	1.1	2000	0.375	1.0	2.2	2.0	1000	37.5	1	27.41741141365727	15.403030631302178	100.86608503692764
0.1	2.1	360.0	4.93	false	0.5	1.25	100	6.8	1.2	1.1	2000	0.375	1.0	2.2	2.0	1000	37.5	1	35.91202421005551	19.703296375633823	133.20446792510594
0.1	2.1	360.0	4.93	false	0.5	1.25	100	6.8	1.2	1.1	2000	0.375	1.0	2.2	2.0	1000	37.5	1	33.2796979603128	22.156957169522574	106.27457050387493
0.1	2.1	360.0	4.93	false	0.5	1.25	100	6.8	1.2	1.1	2000	0.375	1.0	2.2	2.0	1000	37.5	2	39.9206841263798	4.842725408033727	86.4107891397926	26.476271306468842	70.32872837372888
0.1	2.1	360.0	4.93	false	0.5	1.25	100	6.8	1.2	1.1	2000	0.375	1.0	2.2	2.0	1000	37.5	2	40.85676078017484	3.9275264137879162	87.2052537812306	28.652233568225736	66.69870800674103
0.1	2.1	360.0	4.93	false	0.5	1.25	100	6.8	1.2	1.1	2000	0.375	1.0	2.2	2.0	1000	37.5	1	37.821086978164026	27.223363305641257	134.97346856534313
0.1	2.1	360.0	4.93	false	0.5	1.25	100	6.8	1.2	1.1	2000	0.375	1.0	2.2	2.0	1000	37.5	2	39.77510775893534	14.56144463820309	104.3717190507648	38.44783589477225	58.56083403006114
0.1	2.1	360.0	4.93	false	0.5	1.25	100	6.8	1.2	1.1	2000	0.375	1.0	2.2	2.0	1000	37.5	1	40.429744149411064	23.742985497588904	170.5352152934597
0.1	2.1	360.0	4.93	false	0.5	1.25	100	6.8	1.2	1.1	2000	0.375	1.0	2.2	2.0	1000	37.5	1	37.783658171676656	19.56067779680016	131.81642851138997
0.1	2.1	360.0	4.93	false	0.5	1.25	100	6.8	1.2	1.1	2000	0.375	1.0	2.2	2.0	1000	37.5	2	34.10515198486622	12.52199619117053	64.57970596429007	27.74028752827552	67.78560915197426
0.1	2.1	360.0	4.93	false	0.5	1.25	100	6.8	1.2	1.1	2000	0.375	1.0	2.2	2.0	1000	37.5	1	41.98718671396719	22.170410610253096	154.7800684887398
0.1	2.1	360.0	4.93	false	0.5	1.25	100	6.8	1.2	1.1	2000	0.375	1.0	2.2	2.0	1000	37.5	1	37.34135215580497	16.96765035371467	111.86483500214871
0.1	2.1	360.0	4.93	false	0.5	1.25	100	6.8	1.2	1.1	2000	0.375	1.0	2.2	2.0	1000	37.5	2	31.15520050965504	11.56489382513733	36.05334452829541	29.801404305056444	74.45621252857003
0.1	2.1	360.0	4.93	false	0.5	1.25	100	6.8	1.2	1.1	2000	0.375	1.0	2.2	2.0	1000	37.5	1	35.466875842346326	22.96534445627078	135.40719355372747
0.1	2.1	360.0	4.93	false	0.5	1.25	100	6.8	1.2	1.1	2000	0.375	1.0	2.2	2.0	1000	37.5	2	38.737419528660965	8.04216455303161	70.5427482299436	30.627160239679146	81.33507158519355
0.1	2.1	360.0	4.93	false	0.5	1.25	100	6.8	1.2	1.1	2000	0.375	1.0	2.2	2.0	1000	37.5	1	29.610851183071894	14.691299770601272	89.2712814660543
0.1	2.1	360.0	4.93	false	0.5	1.25	100	6.8	1.2	1.1	2000	0.375	1.0	2.2	2.0	1000	37.5	2	39.657061975107815	0.9854883904384281	79.0364552438718	32.11762578433411	84.12337534918203
0.1	2.1	360.0	4.93	false	0.5	1.25	100	6.8	1.2	1.1	2000	0.375	1.0	2.2	2.0	1000	37.5	1	28.933936438755197	16.090338827434667	115.41878180887036
0.1	2.1	360.0	4.93	false	0.5	1.25	100	6.8	1.2	1.1	2000	0.375	1.0	2.2	2.0	1000	37.5	1	42.941692937897685	23.77288688577646	161.69938172949946
0.1	2.1	360.0	4.93	false	0.5	1.25	100	6.8	1.2	1.1	2000	0.375	1.0	2.2	2.0	1000	37.5	1	38.203000496795205	13.703286861528936	113.93714874886288
0.1	2.1	360.0	4.93	false	0.5	1.25	100	6.8	1.2	1.1	2000	0.375	1.0	2.2	2.0	1000	37.5	2	47.166837626621295	7.37084013940746	80.27064988595257	45.94923379113586	110.98552595175299
0.1	2.1	360.0	4.93	false	0.5	1.25	100	6.8	1.2	1.1	2000	0.375	1.0	2.2	2.0	1000	37.5	1	35.94219146246854	10.52161858603561	107.0946208699335
0.1	2.1	360.0	4.93	false	0.5	1.25	100	6.8	1.2	1.1	2000	0.375	1.0	2.2	2.0	1000	37.5	2	37.7436183172885	0.3934983528280316	68.37850323290517	35.87408552022273	80.34377282768483
0.1	2.1	360.0	4.93	false	0.5	1.25	100	6.8	1.2	1.1	2000	0.375	1.0	2.2	2.0	1000	37.5	1	37.2218379369141	19.241798696904002	117.53947161846531
0.1	2.1	360.0	4.93	false	0.5	1.25	100	6.8	1.2	1.1	2000	0.375	1.0	2.2	2.0	1000	37.5	1	43.505236274680904	18.811366924100284	147.6760307900506
0.1	2.1	360.0	4.93	false	0.5	1.25	100	6.8	1.2	1.1	2000	0.375	1.0	2.2	2.0	1000	37.5	2	43.136145747547076	2.625906385421431	88.69185337928222	38.08719422366016	81.01666047633842
0.1	2.1	360.0	4.93	false	0.5	1.25	100	6.8	1.2	1.1	2000	0.375	1.0	2.2	2.0	1000	37.5	1	31.13094912169546	25.72385129816066	102.95258220399498
0.1	2.1	360.0	4.93	false	0.5	1.25	100	6.8	1.2	1.1	2000	0.375	1.0	2.2	2.0	1000	37.5	2	35.809456586684895	8.25645552948632	58.39229829305537	33.74229894550588	72.40974354024355
0.1	2.1	360.0	4.93	false	0.5	1.25	100	6.8	1.2	1.1	2000	0.375	1.0	2.2	2.0	1000	37.5	2	43.6105409221537	7.692933726397594	72.57368447787134	27.685592738949115	79.7138886461663
0.1	2.1	360.0	4.93	false	0.5	1.25	100	6.8	1.2	1.1	2000	0.375	1.0	2.2	2.0	1000	37.5	1	28.68170778246886	18.105751317683616	69.7466791089846
0.1	2.1	360.0	4.93	false	0.5	1.25	100	6.8	1.2	1.1	2000	0.375	1.0	2.2	2.0	1000	37.5	2	39.18568359813851	9.882565222955424	88.9673182169391	36.312113077947835	69.35390277123342
0.1	2.1	360.0	4.93	false	0.5	1.25	100	6.8	1.2	1.1	2000	0.375	1.0	2.2	2.0	1000	37.5	1	32.03525501651958	16.048182881759715	125.0177060878783
0.1	2.1	360.0	4.93	false	0.5	1.25	100	6.8	1.2	1.1	2000	0.375	1.0	2.2	2.0	1000	37.5	1	42.097631812691816	19.560770426037205	162.51631073383544
0.1	2.1	360.0	4.93	false	0.5	1.25	100	6.8	1.2	1.1	2000	0.375	1.0	2.2	2.0	1000	37.5	1	30.120403737098364	26.983249704321242	107.67506296682673
0.1	2.1	360.0	4.93	false	0.5	1.25	100	6.8	1.2	1.1	2000	0.375	1.0	2.2	2.0	1000	37.5	1	32.64999101104465	7.701142009924739	80.2573582155053
0.1	2.1	360.0	4.93	false	0.5	1.25	100	6.8	1.2	1.1	2000	0.375	1.0	2.2	2.0	1000	37.5	1	32.81243553659505	12.752887064896113	93.92798251612258
0.1	2.1	360.0	4.93	false	0.5	1.25	100	6.8	1.2	1.1	2000	0.375	1.0	2.2	2.0	1000	37.5	2	37.78370004783092	10.199036267042784	51.34520887804642	31.537034759070906	69.822412003991
0.1	2.1	360.0	4.93	false	0.5	1.25	100	6.8	1.2	1.1	2000	0.375	1.0	2.2	2.0	1000	37.5	1	29.059901046488402	21.65823134006264	99.6639609857928
0.1	2.1	360.0	4.93	false	0.5	1.25	100	6.8	1.2	1.1	2000	0.375	1.0	2.2	2.0	1000	37.5	1	41.906461604306045	12.487587796170375	136.15738083686747
0.1	2.1	360.0	4.93	false	0.5	1.25	100	6.8	1.2	1.1	2000	0.375	1.0	2.2	2.0	1000	37.5	1	35.95651034923513	21.725479882675724	127.46967989980404
0.1	2.1	360.0	4.93	false	0.5	1.25	100	6.8	1.2	1.1	2000	0.375	1.0	2.2	2.0	1000	37.5	2	44.20473108527773	13.098661350331966	74.38834801042091	31.907360293189527	100.73706602053716
0.1	2.1	360.0	4.93	false	0.5	1.25	100	6.8	1.2	1.1	2000	0.375	1.0	2.2	2.0	1000	37.5	1	49.59919260783784	15.947217660155323	164.99538253757535
0.1	2.1	360.0	4.93	false	0.5	1.25	100	6.8	1.2	1.1	2000	0.375	1.0	2.2	2.0	1000	37.5	2	32.132639893481176	17.8060542430341	81.79670961340786	25.22184234335904	34.43381399164784
0.1	2.1	360.0	4.93	false	0.5	1.25	100	6.8	1.2	1.1	2000	0.375	1.0	2.2	2.0	1000	37.5	2	39.266336057290594	10.155409511353698	105.99859193076239	37.60667451811318	45.53196785562536
0.1	2.1	360.0	4.93	false	0.5	1.25	100	6.8	1.2	1.1	2000	0.375	1.0	2.2	2.0	1000	37.5	1	41.04823126591507	14.725195010761297	167.2572860650048
0.1	2.1	360.0	4.93	false	0.5	1.25	100	6.8	1.2	1.1	2000	0.375	1.0	2.2	2.0	1000	37.5	2	38.86078462319129	10.225103499012805	66.32776337508142	27.037086725157273	92.32984872233763
0.1	2.1	360.0	4.93	false	0.5	1.25	100	6.8	1.2	1.1	2000	0.375	1.0	2.2	2.0	1000	37.5	2	33.20808721073849	3.91901146722809	43.53295085705485	22.950825432169797	74.80720578735193
0.1	2.1	360.0	4.93	false	0.5	1.25	100	6.8	1.2	1.1	2000	0.375	1.0	2.2	2.0	1000	37.5	2	40.713522578098576	2.025169436518083	76.1185464040569	29.40107822803913	87.41975376393968
0.1	2.1	360.0	4.93	false	0.5	1.25	100	6.8	1.2	1.1	2000	0.375	1.0	2.2	2.0	1000	37.5	1	35.964337829666725	21.11976568772514	129.6099490298168
0.1	2.1	360.0	4.93	false	0.5	1.25	100	6.8	1.2	1.1	2000	0.375	1.0	2.2	2.0	1000	37.5	1	24.394745570193862	15.074252787986728	80.32507496855531
0.1	2.1	360.0	4.93	false	0.5	1.25	100	6.8	1.2	1.1	2000	0.375	1.0	2.2	2.0	1000	37.5	1	30.0420775125042	17.29555291201517	106.15544385366086
0.1	2.1	360.0	4.93	false	0.5	1.25	100	6.8	1.2	1.1	2000	0.375	1.0	2.2	2.0	1000	37.5	2	36.21882305054403	4.580659969571684	59.278920669545485	30.417458644917687	73.8529727557985
0.1	2.1	360.0	4.93	false	0.5	1.25	100	6.8	1.2	1.1	2000	0.375	1.0	2.2	2.0	1000	37.5	1	36.61720950663285	14.249377777988704	143.13578944153565
0.1	2.1	360.0	4.93	false	0.5	1.25	100	6.8	1.2	1.1	2000	0.375	1.0	2.2	2.0	1000	37.5	1	41.1783456032626	21.10135925662778	148.3417453208979
0.1	2.1	360.0	4.93	false	0.5	1.25	100	6.8	1.2	1.1	2000	0.375	1.0	2.2	2.0	1000	37.5	1	34.1207096302567	17.442918798243312	126.25517328986159
0.1	2.1	360.0	4.93	false	0.5	1.25	100	6.8	1.2	1.1	2000	0.375	1.0	2.2	2.0	1000	37.5	1	37.959010962470025	17.01935463407332	129.3198661134543
0.1	2.1	360.0	4.93	false	0.5	1.25	100	6.8	1.2	1.1	2000	0.375	1.0	2.2	2.0	1000	37.5	1	35.86669238314106	6.374038199251352	98.09559304065999
0.1	2.1	360.0	4.93	false	0.5	1.25	100	6.8	1.2	1.1	2000	0.375	1.0	2.2	2.0	1000	37.5	1	45.715691451834104	18.49881528185616	124.10185089169653
0.1	2.1	360.0	4.93	false	0.5	1.25	100	6.8	1.2	1.1	2000	0.375	1.0	2.2	2.0	1000	37.5	2	38.676856532800656	12.222989963567175	92.7373147508825	35.13187573937188	57.94699666541545
0.1	2.1	360.0	4.93	false	0.5	1.25	100	6.8	1.2	1.1	2000	0.375	1.0	2.2	2.0	1000	37.5	1	41.964945061814376	33.14041698662078	130.17805920822735
0.1	2.1	360.0	4.93	false	0.5	1.25	100	6.8	1.2	1.1	2000	0.375	1.0	2.2	2.0	1000	37.5	2	37.80633349068494	4.66851297039737	42.694257602941484	29.298100860138536	95.37511833591029
0.1	2.1	360.0	4.93	false	0.5	1.25	100	6.8	1.2	1.1	2000	0.375	1.0	2.2	2.0	1000	37.5	1	36.62968243781442	14.006121776572545	136.438072040748
0.1	2.1	360.0	4.93	false	0.5	1.25	100	6.8	1.2	1.1	2000	0.375	1.0	2.2	2.0	1000	37.5	1	44.544914798389826	20.08112534924026	117.66785096681954
0.1	2.1	360.0	4.93	false	0.5	1.25	100	6.8	1.2	1.1	2000	0.375	1.0	2.2	2.0	1000	37.5	3	33.280201891900184	0.8187931446690939	27.60655944345363	14.651836765779146	58.946212537953734	31.48323516117085	38.972454428559445
0.1	2.1	360.0	4.93	false	0.5	1.25	100	6.8	1.2	1.1	2000	0.375	1.0	2.2	2.0	1000	37.5	1	34.14231437659555	18.779669071521287	126.39540402868873
0.1	2.1	360.0	4.93	false	0.5	1.25	100	6.8	1.2	1.1	2000	0.375	1.0	2.2	2.0	1000	37.5	2	32.52346838610253	9.486264037725833	56.45523219844269	22.479871373209647	49.608891426760465
0.1	2.1	360.0	4.93	false	0.5	1.25	100	6.8	1.2	1.1	2000	0.375	1.0	2.2	2.0	1000	37.5	2	37.9982593633277	15.082842554503793	90.12239495224698	33.31213102555795	50.92780933459283
0.1	2.1	360.0	4.93	false	0.5	1.25	100	6.8	1.2	1.1	2000	0.375	1.0	2.2	2.0	1000	37.5	2	31.549183854354332	15.064000375278203	90.25994387604418	26.025348889267907	48.8169537432053
0.1	2.1	360.0	4.93	false	0.5	1.25	100	6.8	1.2	1.1	2000	0.375	1.0	2.2	2.0	1000	37.5	1	32.40315139489534	30.874665271600087	108.29925456034944
0.1	2.1	360.0	4.93	false	0.5	1.25	100	6.8	1.2	1.1	2000	0.375	1.0	2.2	2.0	1000	37.5	1	39.28509585017098	18.757972555283956	131.75777590987906
0.1	2.1	360.0	4.93	false	0.5	1.25	100	6.8	1.2	1.1	2000	0.375	1.0	2.2	2.0	1000	37.5	2	40.18541373581445	0.37131951100982025	61.044829881964155	26.67599424801693	76.1199541183919
0.1	2.1	360.0	4.93	false	0.5	1.25	100	6.8	1.2	1.1	2000	0.375	1.0	2.2	2.0	1000	37.5	1	37.08398337641885	24.550886572390553	101.15053950359312
0.1	2.1	360.0	4.93	false	0.5	1.25	100	6.8	1.2	1.1	2000	0.375	1.0	2.2	2.0	1000	37.5	2	34.50628267464232	10.118475023057993	66.69993674843471	28.15970666960231	55.090962555103346
0.1	2.1	360.0	4.93	false	0.5	1.25	100	6.8	1.2	1.1	2000	0.375	1.0	2.2	2.0	1000	37.5	2	36.46295469689247	8.146150635654056	68.41640427654735	26.87651718252756	51.63556335203039
0.1	2.1	360.0	4.93	false	0.5	1.25	100	6.8	1.2	1.1	2000	0.375	1.0	2.2	2.0	1000	37.5	1	33.16672425168719	15.230862320191095	104.14195300005801
0.1	2.1	360.0	4.93	false	0.5	1.25	100	6.8	1.2	1.1	2000	0.375	1.0	2.2	2.0	1000	37.5	1	31.183736861678284	12.97210054810699	117.12193555010792
0.1	2.1	360.0	4.93	false	0.5	1.25	100	6.8	1.2	1.1	2000	0.375	1.0	2.2	2.0	1000	37.5	1	39.5932532851759	21.538615261885177	120.16651187306175
0.1	2.1	360.0	4.93	false	0.5	1.25	100	6.8	1.2	1.1	2000	0.375	1.0	2.2	2.0	1000	37.5	2	44.32246585570539	14.946273322939422	86.46095827924874	24.146258343295457	80.4025466705601
0.1	2.1	360.0	4.93	false	0.5	1.25	100	6.8	1.2	1.1	2000	0.375	1.0	2.2	2.0	1000	37.5	1	42.968748800187754	19.78621598996639	120.86208317089203
0.1	2.1	360.0	4.93	false	0.5	1.25	100	6.8	1.2	1.1	2000	0.375	1.0	2.2	2.0	1000	37.5	1	32.94710043828995	16.486431443774528	117.12899636815712
0.1	2.1	360.0	4.93	false	0.5	1.25	100	6.8	1.2	1.1	2000	0.375	1.0	2.2	2.0	1000	37.5	2	36.96966524516355	11.5647686810508	88.32269157733585	33.95761069938508	66.39062385260168
0.1	2.1	360.0	4.93	false	0.5	1.25	100	6.8	1.2	1.1	2000	0.375	1.0	2.2	2.0	1000	37.5	1	30.267053847239545	11.948541464925178	117.86251182530978
0.1	2.1	360.0	4.93	false	0.5	1.25	100	6.8	1.2	1.1	2000	0.375	1.0	2.2	2.0	1000	37.5	1	37.62233296407675	17.332517996913207	111.6739455174512
0.1	2.1	360.0	4.93	false	0.5	1.25	100	6.8	1.2	1.1	2000	0.375	1.0	2.2	2.0	1000	37.5	1	31.253494234244897	8.566468635285474	93.79572529073859
0.1	2.1	360.0	4.93	false	0.5	1.25	100	6.8	1.2	1.1	2000	0.375	1.0	2.2	2.0	1000	37.5	1	39.898180208990205	22.734887793584107	125.08823977426393
0.1	2.1	360.0	4.93	false	0.5	1.25	100	6.8	1.2	1.1	2000	0.375	1.0	2.2	2.0	1000	37.5	2	41.39547715761899	9.623919215712569	96.96278336653717	27.729972031584975	65.73459812205839
0.1	2.1	360.0	4.93	false	0.5	1.25	100	6.8	1.2	1.1	2000	0.375	1.0	2.2	2.0	1000	37.5	2	41.75600491092692	9.671367834675614	58.41784540717147	29.163345877469155	105.39455844199011
0.1	2.1	360.0	4.93	false	0.5	1.25	100	6.8	1.2	1.1	2000	0.375	1.0	2.2	2.0	1000	37.5	2	44.03833263450702	18.389927197752822	131.33793984370874	43.3100090271302	65.37366712094072
0.1	2.1	360.0	4.93	false	0.5	1.25	100	6.8	1.2	1.1	2000	0.375	1.0	2.2	2.0	1000	37.5	3	40.96197956150954	4.810322059447227	51.356033703108565	30.595358012679917	64.44611191484275	37.90933957413384	55.99028725119553
0.1	2.1	360.0	4.93	false	0.5	1.25	100	6.8	1.2	1.1	2000	0.375	1.0	2.2	2.0	1000	37.5	1	42.16479252230075	34.146383018765086	128.34169780179698
0.1	2.1	360.0	4.93	false	0.5	1.25	100	6.8	1.2	1.1	2000	0.375	1.0	2.2	2.0	1000	37.5	2	33.64515223760454	13.882173259863322	64.11938305915615	27.83332181183971	40.1915784620069
0.1	2.1	360.0	4.93	false	0.5	1.25	100	6.8	1.2	1.1	2000	0.375	1.0	2.2	2.0	1000	37.5	1	42.864430745487844	18.247596877303042	154.88829782633098
0.1	2.1	360.0	4.93	false	0.5	1.25	100	6.8	1.2	1.1	2000	0.375	1.0	2.2	2.0	1000	37.5	1	42.828471723853475	14.733858483440377	124.51742841164356
0.1	2.1	360.0	4.93	false	0.5	1.25	100	6.8	1.2	1.1	2000	0.375	1.0	2.2	2.0	1000	37.5	1	35.202269389762535	9.948325294255092	120.50245949775007
0.1	2.1	360.0	4.93	false	0.5	1.25	100	6.8	1.2	1.1	2000	0.375	1.0	2.2	2.0	1000	37.5	1	43.160218459516145	15.858235043591907	122.24506807145757
0.1	2.1	360.0	4.93	false	0.5	1.25	100	6.8	1.2	1.1	2000	0.375	1.0	2.2	2.0	1000	37.5	2	27.45613667780801	0.061278132612957156	41.381879297563515	19.74855063862353	58.043228779383064
0.1	2.1	360.0	4.93	false	0.5	1.25	100	6.8	1.2	1.1	2000	0.375	1.0	2.2	2.0	1000	37.5	1	31.766937352470322	23.61481079326386	118.2669404277314
0.1	2.1	360.0	4.93	false	0.5	1.25	100	6.8	1.2	1.1	2000	0.375	1.0	2.2	2.0	1000	37.5	1	31.55641856677549	19.948275054586194	108.62336924166856
0.1	2.1	360.0	4.93	false	0.5	1.25	100	6.8	1.2	1.1	2000	0.375	1.0	2.2	2.0	1000	37.5	1	38.86761379997659	29.05068265556891	106.42438408676692
0.1	2.1	360.0	4.93	false	0.5	1.25	100	6.8	1.2	1.1	2000	0.375	1.0	2.2	2.0	1000	37.5	1	33.38451242245224	21.773274332618758	105.12046606559383
0.1	2.1	360.0	4.93	false	0.5	1.25	100	6.8	1.2	1.1	2000	0.375	1.0	2.2	2.0	1000	37.5	2	42.541985422954276	4.617725464175351	47.178565952718145	27.921586436935616	107.04397966164143
0.1	2.1	360.0	4.93	false	0.5	1.25	100	6.8	1.2	1.1	2000	0.375	1.0	2.2	2.0	1000	37.5	1	46.39500514562506	17.836589768650047	154.4408798257167
0.1	2.1	360.0	4.93	false	0.5	1.25	100	6.8	1.2	1.1	2000	0.375	1.0	2.2	2.0	1000	37.5	2	33.09531468193707	6.381381493106916	67.19978434938061	30.91786803602424	64.21798238480612
0.1	2.1	360.0	4.93	false	0.5	1.25	100	6.8	1.2	1.1	2000	0.375	1.0	2.2	2.0	1000	37.5	2	27.869333357749852	7.351690767083107	59.695050930771274	26.263227170009564	53.508429778309065
0.1	2.1	360.0	4.93	false	0.5	1.25	100	6.8	1.2	1.1	2000	0.375	1.0	2.2	2.0	1000	37.5	1	26.229842924884316	12.396724720295326	108.70603014450653
0.1	2.1	360.0	4.93	false	0.5	1.25	100	6.8	1.2	1.1	2000	0.375	1.0	2.2	2.0	1000	37.5	1	27.643267534322803	10.075028627588559	100.43999028614165
0.1	2.1	360.0	4.93	false	0.5	1.25	100	6.8	1.2	1.1	2000	0.375	1.0	2.2	2.0	1000	37.5	1	36.53577875189435	19.970679389932997	141.73832595591102
0.1	2.1	360.0	4.93	false	0.5	1.25	100	6.8	1.2	1.1	2000	0.375	1.0	2.2	2.0	1000	37.5	1	42.21589173379809	23.07034150270237	112.1331932677893
0.1	2.1	360.0	4.93	false	0.5	1.25	100	6.8	1.2	1.1	2000	0.375	1.0	2.2	2.0	1000	37.5	1	38.206174651618014	19.425430927394835	134.60144745917813
0.1	2.1	360.0	4.93	false	0.5	1.25	100	6.8	1.2	1.1	2000	0.375	1.0	2.2	2.0	1000	37.5	1	40.37818105688687	26.151604292802247	98.1281402636878
0.1	2.1	360.0	4.93	false	0.5	1.25	100	6.8	1.2	1.1	2000	0.375	1.0	2.2	2.0	1000	37.5	1	34.13080192611372	23.831390536900983	120.75089052397728
0.1	2.1	360.0	4.93	false	0.5	1.25	100	6.8	1.2	1.1	2000	0.375	1.0	2.2	2.0	1000	37.5	1	28.68306242072362	10.248593290508726	109.79967087962075
0.1	2.1	360.0	4.93	false	0.5	1.25	100	6.8	1.2	1.1	2000	0.375	1.0	2.2	2.0	1000	37.5	2	41.66612803828416	18.586392876250024	68.38167396507053	35.76667679017639	79.52367268971496
0.1	2.1	360.0	4.93	false	0.5	1.25	100	6.8	1.2	1.1	2000	0.375	1.0	2.2	2.0	1000	37.5	2	36.868798627497405	18.83788057790857	89.43339884446874	36.11318799930752	64.89575597293283
0.1	2.1	360.0	4.93	false	0.5	1.25	100	6.8	1.2	1.1	2000	0.375	1.0	2.2	2.0	1000	37.5	1	29.726862665538572	8.294616498494394	92.4869486502359
0.1	2.1	360.0	4.93	false	0.5	1.25	100	6.8	1.2	1.1	2000	0.375	1.0	2.2	2.0	1000	37.5	1	38.724679425748796	24.431084693204753	115.8311779508304
0.1	2.1	360.0	4.93	false	0.5	1.25	100	6.8	1.2	1.1	2000	0.375	1.0	2.2	2.0	1000	37.5	1	41.18836565610795	15.396975591877554	98.1300159422617
0.1	2.1	360.0	4.93	false	0.5	1.25	100	6.8	1.2	1.1	2000	0.375	1.0	2.2	2.0	1000	37.5	2	38.4857227956071	0.9249837720805812	67.101232931318	21.64081753136564	52.711577543715904
0.1	2.1	360.0	4.93	false	0.5	1.25	100	6.8	1.2	1.1	2000	0.375	1.0	2.2	2.0	1000	37.5	1	37.78731331987943	26.919697484173316	114.91541115810435
0.1	2.1	360.0	4.93	false	0.5	1.25	100	6.8	1.2	1.1	2000	0.375	1.0	2.2	2.0	1000	37.5	2	38.07641620802461	20.22825036669651	83.26791560907975	36.82878677725825	61.14657042112105
0.1	2.1	360.0	4.93	false	0.5	1.25	100	6.8	1.2	1.1	2000	0.375	1.0	2.2	2.0	1000	37.5	1	40.49677792245729	14.949368681562726	115.89645638916083
0.1	2.1	360.0	4.93	false	0.5	1.25	100	6.8	1.2	1.1	2000	0.375	1.0	2.2	2.0	1000	37.5	1	35.559559683539256	17.528728263287746	111.76519343545142
0.1	2.1	360.0	4.93	false	0.5	1.25	100	6.8	1.2	1.1	2000	0.375	1.0	2.2	2.0	1000	37.5	1	34.24955113686095	1.9220931338074636	109.75475212879304
0.1	2.1	360.0	4.93	false	0.5	1.25	100	6.8	1.2	1.1	2000	0.375	1.0	2.2	2.0	1000	37.5	1	36.31765706466581	15.67934219292629	106.23651060390495
0.1	2.1	360.0	4.93	false	0.5	1.25	100	6.8	1.2	1.1	2000	0.375	1.0	2.2	2.0	1000	37.5	1	35.40481957605536	18.321110791346232	123.5096131541995
0.1	2.1	360.0	4.93	false	0.5	1.25	100	6.8	1.2	1.1	2000	0.375	1.0	2.2	2.0	1000	37.5	2	36.570660640895404	6.9401780979908825	45.375130769643995	24.66435172645972	89.64065526870169
0.1	2.1	360.0	4.93	false	0.5	1.25	100	6.8	1.2	1.1	2000	0.375	1.0	2.2	2.0	1000	37.5	1	36.86630176891023	10.130340634732898	118.73952712715047
0.1	2.1	360.0	4.93	false	0.5	1.25	100	6.8	1.2	1.1	2000	0.375	1.0	2.2	2.0	1000	37.5	2	36.8823579077413	9.204050193135458	64.16282672459975	32.12075175078224	65.90239106318099
0.1	2.1	360.0	4.93	false	0.5	1.25	100	6.8	1.2	1.1	2000	0.375	1.0	2.2	2.0	1000	37.5	1	39.35698392644102	15.675562146406474	154.70222410361833
0.1	2.1	360.0	4.93	false	0.5	1.25	100	6.8	1.2	1.1	2000	0.375	1.0	2.2	2.0	1000	37.5	2	39.21124107333505	12.637360496282819	82.599448163007	36.949474243943484	62.41303613653851
0.1	2.1	360.0	4.93	false	0.5	1.25	100	6.8	1.2	1.1	2000	0.375	1.0	2.2	2.0	1000	37.5	2	41.44459481259927	7.677428707913389	68.01679686046577	25.329764794621674	86.79525893706591
0.1	2.1	360.0	4.93	false	0.5	1.25	100	6.8	1.2	1.1	2000	0.375	1.0	2.2	2.0	1000	37.5	1	37.75455790734416	22.762555615899355	154.12775956831075
0.1	2.1	360.0	4.93	false	0.5	1.25	100	6.8	1.2	1.1	2000	0.375	1.0	2.2	2.0	1000	37.5	2	34.091819755532896	9.883470160305158	80.72994112972506	21.42186369751909	51.85811104979845
0.1	2.1	360.0	4.93	false	0.5	1.25	100	6.8	1.2	1.1	2000	0.375	1.0	2.2	2.0	1000	37.5	2	36.46026137011055	8.095052157866274	76.01285310068226	31.2641175940446	57.39857757557977
0.1	2.1	360.0	4.93	false	0.5	1.25	100	6.8	1.2	1.1	2000	0.375	1.0	2.2	2.0	1000	37.5	2	45.7923846645352	13.714377495639642	66.93330688625173	40.151584697432114	90.2009171518666
0.1	2.1	360.0	4.93	false	0.5	1.25	100	6.8	1.2	1.1	2000	0.375	1.0	2.2	2.0	1000	37.5	1	38.57953144602799	28.274143242926428	106.42929138665339
0.1	2.1	360.0	4.93	false	0.5	1.25	100	6.8	1.2	1.1	2000	0.375	1.0	2.2	2.0	1000	37.5	3	37.69929837044126	2.496015878830755	43.2027739365539	17.816018502302203	58.91732978668872	26.582169318622647	29.65534832518863
0.1	2.1	360.0	4.93	false	0.5	1.25	100	6.8	1.2	1.1	2000	0.375	1.0	2.2	2.0	1000	37.5	3	48.24612221984851	0.0364898952218883	65.10762465109461	15.685018805005086	68.92843720188905	36.53253022166359	67.74662456069586
0.1	2.1	360.0	4.93	false	0.5	1.25	100	6.8	1.2	1.1	2000	0.375	1.0	2.2	2.0	1000	37.5	2	34.843975243485545	8.442107944226228	53.93129226911337	30.094686550129484	80.50903838461628
0.1	2.1	360.0	4.93	false	0.5	1.25	100	6.8	1.2	1.1	2000	0.375	1.0	2.2	2.0	1000	37.5	1	30.98416860414229	7.140034923519441	104.75505496217296
0.1	2.1	360.0	4.93	false	0.5	1.25	100	6.8	1.2	1.1	2000	0.375	1.0	2.2	2.0	1000	37.5	2	37.867226549129875	8.831368651307043	44.10039999045155	26.81126737217409	84.53048521043988
0.1	2.1	360.0	4.93	false	0.5	1.25	100	6.8	1.2	1.1	2000	0.375	1.0	2.2	2.0	1000	37.5	2	45.01476958038898	15.339517520807052	84.34383617078447	43.65268212809679	105.6199641230143
0.1	2.1	360.0	4.93	false	0.5	1.25	100	6.8	1.2	1.1	2000	0.375	1.0	2.2	2.0	1000	37.5	1	39.88218011087254	8.784905573689471	153.399451796447
0.1	2.1	360.0	4.93	false	0.5	1.25	100	6.8	1.2	1.1	2000	0.375	1.0	2.2	2.0	1000	37.5	1	28.57950954554778	8.5222036088054	119.25046971440229
0.1	2.1	360.0	4.93	false	0.5	1.25	100	6.8	1.2	1.1	2000	0.375	1.0	2.2	2.0	1000	37.5	2	36.15214041783681	1.36472247905203	61.68282028876231	34.96925595871986	99.52308407347041
0.1	2.1	360.0	4.93	false	0.5	1.25	100	6.8	1.2	1.1	2000	0.375	1.0	2.2	2.0	1000	37.5	1	36.92256306528955	28.92409803728655	113.57434654535628
0.1	2.1	360.0	4.93	false	0.5	1.25	100	6.8	1.2	1.1	2000	0.375	1.0	2.2	2.0	1000	37.5	2	34.000065022953365	14.28239879029732	94.45876641940325	31.914972420098906	45.86026731413496
0.1	2.1	360.0	4.93	false	0.5	1.25	100	6.8	1.2	1.1	2000	0.375	1.0	2.2	2.0	1000	37.5	2	35.619532906684874	12.633272085714635	73.7588656725795	27.95566056746701	50.84811948056588
0.1	2.1	360.0	4.93	false	0.5	1.25	100	6.8	1.2	1.1	2000	0.375	1.0	2.2	2.0	1000	37.5	1	39.532422592065224	17.134358056601883	126.44197486790367
0.1	2.1	360.0	4.93	false	0.5	1.25	100	6.8	1.2	1.1	2000	0.375	1.0	2.2	2.0	1000	37.5	1	38.73407556727326	21.09262640311339	154.2655034027061
0.1	2.1	360.0	4.93	false	0.5	1.25	100	6.8	1.2	1.1	2000	0.375	1.0	2.2	2.0	1000	37.5	2	44.509595452449446	3.1267329381816893	112.97212355162685	40.09243712468341	48.62024023957427
0.1	2.1	360.0	4.93	false	0.5	1.25	100	6.8	1.2	1.1	2000	0.375	1.0	2.2	2.0	1000	37.5	2	39.528946499510255	5.359503690174646	56.705227388663396	30.51708631186042	68.9271589039811
0.1	2.1	360.0	4.93	false	0.5	1.25	100	6.8	1.2	1.1	2000	0.375	1.0	2.2	2.0	1000	37.5	2	40.01583518808258	18.48280085289709	92.98426661925444	37.32197641291732	48.355633368922526
0.1	2.1	360.0	4.93	false	0.5	1.25	100	6.8	1.2	1.1	2000	0.375	1.0	2.2	2.0	1000	37.5	1	39.17272296793819	27.55057099140461	104.48739463616265
0.1	2.1	360.0	4.93	false	0.5	1.25	100	6.8	1.2	1.1	2000	0.375	1.0	2.2	2.0	1000	37.5	2	41.64331791548584	7.824732834746512	73.49694320035071	29.970944743316696	91.1244023397167
0.1	2.1	360.0	4.93	false	0.5	1.25	100	6.8	1.2	1.1	2000	0.375	1.0	2.2	2.0	1000	37.5	2	35.53922903417316	1.7870127992660516	33.56160963354557	29.897992849537363	79.90253149350286
0.1	2.1	360.0	4.93	false	0.5	1.25	100	6.8	1.2	1.1	2000	0.375	1.0	2.2	2.0	1000	37.5	1	34.23506982907109	18.11455707565534	133.6878021191057
0.1	2.1	360.0	4.93	false	0.5	1.25	100	6.8	1.2	1.1	2000	0.375	1.0	2.2	2.0	1000	37.5	1	38.32748182324713	33.63409683811639	123.48249622846087
0.1	2.1	360.0	4.93	false	0.5	1.25	100	6.8	1.2	1.1	2000	0.375	1.0	2.2	2.0	1000	37.5	1	29.43103405738804	15.154378330845681	114.3931203186346
0.1	2.1	360.0	4.93	false	0.5	1.25	100	6.8	1.2	1.1	2000	0.375	1.0	2.2	2.0	1000	37.5	1	33.027577730302866	14.982648750985044	125.05381568464274
0.1	2.1	360.0	4.93	false	0.5	1.25	100	6.8	1.2	1.1	2000	0.375	1.0	2.2	2.0	1000	37.5	1	28.632249099034592	23.074839858781715	117.14391801981476
0.1	2.1	360.0	4.93	false	0.5	1.25	100	6.8	1.2	1.1	2000	0.375	1.0	2.2	2.0	1000	37.5	1	28.323895281304715	19.06157471405245	98.11309501007005
0.1	2.1	360.0	4.93	false	0.5	1.25	100	6.8	1.2	1.1	2000	0.375	1.0	2.2	2.0	1000	37.5	2	32.14410266002589	15.763205109520488	63.66938786028908	31.025297023886637	66.34973839078461
0.1	2.1	360.0	4.93	false	0.5	1.25	100	6.8	1.2	1.1	2000	0.375	1.0	2.2	2.0	1000	37.5	2	33.81175580127246	0.5029031985751112	61.02239287963861	33.202246977553244	82.59440361437471
0.1	2.1	360.0	4.93	false	0.5	1.25	100	6.8	1.2	1.1	2000	0.375	1.0	2.2	2.0	1000	37.5	1	29.190735771814772	3.2688602698294793	82.62289940718583
0.1	2.1	360.0	4.93	false	0.5	1.25	100	6.8	1.2	1.1	2000	0.375	1.0	2.2	2.0	1000	37.5	1	36.88983923159805	27.90526172917808	100.88625373027429
0.1	2.1	360.0	4.93	false	0.5	1.25	100	6.8	1.2	1.1	2000	0.375	1.0	2.2	2.0	1000	37.5	2	30.21963087191895	6.351351997792844	70.94487767961034	29.62387815239565	39.749659921582456
0.1	2.1	360.0	4.93	false	0.5	1.25	100	6.8	1.2	1.1	2000	0.375	1.0	2.2	2.0	1000	37.5	2	38.78297682788293	2.296621217573078	91.47260597892766	37.71882679797467	76.42591681573559
0.1	2.1	360.0	4.93	false	0.5	1.25	100	6.8	1.2	1.1	2000	0.375	1.0	2.2	2.0	1000	37.5	1	36.603283666048604	5.944972478404635	112.43758952648065
0.1	2.1	360.0	4.93	false	0.5	1.25	100	6.8	1.2	1.1	2000	0.375	1.0	2.2	2.0	1000	37.5	1	28.56347715966456	21.720858319490674	111.61784566892975
0.1	2.1	360.0	4.93	false	0.5	1.25	100	6.8	1.2	1.1	2000	0.375	1.0	2.2	2.0	1000	37.5	2	41.26797467813324	0.5100422847733261	79.18904103573878	22.285170719673154	81.71511522852045
0.1	2.1	360.0	4.93	false	0.5	1.25	100	6.8	1.2	1.1	2000	0.375	1.0	2.2	2.0	1000	37.5	1	36.237963666439775	13.69944987164201	121.7253514519136
0.1	2.1	360.0	4.93	false	0.5	1.25	100	6.8	1.2	1.1	2000	0.375	1.0	2.2	2.0	1000	37.5	2	32.71550786579061	1.0223223564442252	60.65401310475165	19.200172717054542	63.97178268658975
0.1	2.1	360.0	4.93	false	0.5	1.25	100	6.8	1.2	1.1	2000	0.375	1.0	2.2	2.0	1000	37.5	2	35.21532747684765	1.3301502018989737	52.137913198894296	30.56027712117671	80.86969103792708
0.1	2.1	360.0	4.93	false	0.5	1.25	100	6.8	1.2	1.1	2000	0.375	1.0	2.2	2.0	1000	37.5	1	31.54671963638747	15.697507364723249	110.40777710436487
0.1	2.1	360.0	4.93	false	0.5	1.25	100	6.8	1.2	1.1	2000	0.375	1.0	2.2	2.0	1000	37.5	1	39.66772242893642	23.88228660985855	161.3024420494197
0.1	2.1	360.0	4.93	false	0.5	1.25	100	6.8	1.2	1.1	2000	0.375	1.0	2.2	2.0	1000	37.5	1	35.30027209127518	26.36464253910641	144.38901590341268
0.1	2.1	360.0	4.93	false	0.5	1.25	100	6.8	1.2	1.1	2000	0.375	1.0	2.2	2.0	1000	37.5	2	40.79449980788572	10.070678264545206	52.20214143680899	23.848667475618505	76.50971008162932
0.1	2.1	360.0	4.93	false	0.5	1.25	100	6.8	1.2	1.1	2000	0.375	1.0	2.2	2.0	1000	37.5	2	40.054109721210665	9.101474667563561	84.78487272595981	35.654808064379885	41.10003464899452
0.1	2.1	360.0	4.93	false	0.5	1.25	100	6.8	1.2	1.1	2000	0.375	1.0	2.2	2.0	1000	37.5	1	41.61759702804934	15.533472373902365	145.47710741173418
0.1	2.1	360.0	4.93	false	0.5	1.25	100	6.8	1.2	1.1	2000	0.375	1.0	2.2	2.0	1000	37.5	1	37.07714872846581	17.36957840700438	129.25488854125186
0.1	2.1	360.0	4.93	false	0.5	1.25	100	6.8	1.2	1.1	2000	0.375	1.0	2.2	2.0	1000	37.5	1	29.63933767452825	9.326423815349791	116.07261350544903
0.1	2.1	360.0	4.93	false	0.5	1.25	100	6.8	1.2	1.1	2000	0.375	1.0	2.2	2.0	1000	37.5	2	34.889666732375034	0.2067850166684848	68.20858401404791	34.092587751699156	85.87749013337654
0.1	2.1	360.0	4.93	false	0.5	1.25	100	6.8	1.2	1.1	2000	0.375	1.0	2.2	2.0	1000	37.5	1	34.50154078115547	18.05303152651665	125.0266241067874
0.1	2.1	360.0	4.93	false	0.5	1.25	100	6.8	1.2	1.1	2000	0.375	1.0	2.2	2.0	1000	37.5	1	37.537555627118266	7.324443942517074	133.6970332257593
0.1	2.1	360.0	4.93	false	0.5	1.25	100	6.8	1.2	1.1	2000	0.375	1.0	2.2	2.0	1000	37.5	2	37.33961508612848	12.391815212372768	85.34891420585562	34.69283482895243	35.06454723069058
0.1	2.1	360.0	4.93	false	0.5	1.25	100	6.8	1.2	1.1	2000	0.375	1.0	2.2	2.0	1000	37.5	3	40.506400988080586	9.68873339630645	61.25701821173291	28.075281468152173	59.933405558107864	40.20201702077268	34.627483133390896
0.1	2.1	360.0	4.93	false	0.5	1.25	100	6.8	1.2	1.1	2000	0.375	1.0	2.2	2.0	1000	37.5	2	48.025250123437154	11.90644656331222	100.12571138343776	30.719023030307884	77.78298218950565
0.1	2.1	360.0	4.93	false	0.5	1.25	100	6.8	1.2	1.1	2000	0.375	1.0	2.2	2.0	1000	37.5	1	37.238145380472254	20.462276447167273	138.4406262568791
0.1	2.1	360.0	4.93	false	0.5	1.25	100	6.8	1.2	1.1	2000	0.375	1.0	2.2	2.0	1000	37.5	1	37.32256394690364	17.732939001202467	140.2100830447019
0.1	2.1	360.0	4.93	false	0.5	1.25	100	6.8	1.2	1.1	2000	0.375	1.0	2.2	2.0	1000	37.5	1	32.22412778638881	6.533908034876623	103.90027838226383
0.1	2.1	360.0	4.93	false	0.5	1.25	100	6.8	1.2	1.1	2000	0.375	1.0	2.2	2.0	1000	37.5	1	30.062038728834686	8.389080789286947	84.40141560738546
0.1	2.1	360.0	4.93	false	0.5	1.25	100	6.8	1.2	1.1	2000	0.375	1.0	2.2	2.0	1000	37.5	1	37.89633970204569	8.896167813678446	133.90523211979126
0.1	2.1	360.0	4.93	false	0.5	1.25	100	6.8	1.2	1.1	2000	0.375	1.0	2.2	2.0	1000	37.5	2	46.21277367231593	18.45446512896523	68.22216620929271	39.99921419493743	95.73669312720102
0.1	2.1	360.0	4.93	false	0.5	1.25	100	6.8	1.2	1.1	2000	0.375	1.0	2.2	2.0	1000	37.5	1	34.04839722263427	5.857382057360216	90.5039755730345
0.1	2.1	360.0	4.93	false	0.5	1.25	100	6.8	1.2	1.1	2000	0.375	1.0	2.2	2.0	1000	37.5	2	38.560691068098386	16.8335821182385	54.197131602328724	36.18129466276754	109.09871215332993
0.1	2.1	360.0	4.93	false	0.5	1.25	100	6.8	1.2	1.1	2000	0.375	1.0	2.2	2.0	1000	37.5	2	41.39274245714329	1.519714473082684	98.03567215862908	19.382278596206543	85.34469509892067
0.1	2.1	360.0	4.93	false	0.5	1.25	100	6.8	1.2	1.1	2000	0.375	1.0	2.2	2.0	1000	37.5	2	31.909963334148777	7.398890993259041	51.924906399627865	30.428084892949634	79.24270308504404
0.1	2.1	360.0	4.93	false	0.5	1.25	100	6.8	1.2	1.1	2000	0.375	1.0	2.2	2.0	1000	37.5	2	40.7596035567228	14.891272301655883	96.6859578313383	38.39948440362338	59.812344584432914
0.1	2.1	360.0	4.93	false	0.5	1.25	100	6.8	1.2	1.1	2000	0.375	1.0	2.2	2.0	1000	37.5	1	37.71055470010309	26.533960346205543	122.79262515051909
0.1	2.1	360.0	4.93	false	0.5	1.25	100	6.8	1.2	1.1	2000	0.375	1.0	2.2	2.0	1000	37.5	2	38.73200630566256	15.92153335356599	98.03599661612122	32.80405528236078	58.79926619936912
0.1	2.1	360.0	4.93	false	0.5	1.25	100	6.8	1.2	1.1	2000	0.375	1.0	2.2	2.0	1000	37.5	1	36.55517497645168	15.0941496066221	133.2766145647686
0.1	2.1	360.0	4.93	false	0.5	1.25	100	6.8	1.2	1.1	2000	0.375	1.0	2.2	2.0	1000	37.5	1	35.22434981511088	6.641792456979669	105.9676805337322
0.1	2.1	360.0	4.93	false	0.5	1.25	100	6.8	1.2	1.1	2000	0.375	1.0	2.2	2.0	1000	37.5	1	33.07394406972968	14.776047176784811	122.1067068167687
0.1	2.1	360.0	4.93	false	0.5	1.25	100	6.8	1.2	1.1	2000	0.375	1.0	2.2	2.0	1000	37.5	2	39.47545465361103	17.221364382808446	54.54974453703037	31.03478216719606	98.2752479300777
0.1	2.1	360.0	4.93	false	0.5	1.25	100	6.8	1.2	1.1	2000	0.375	1.0	2.2	2.0	1000	37.5	2	28.413325488410358	10.717447004714424	37.980266880121896	25.968871499667824	77.05439044032858
0.1	2.1	360.0	4.93	false	0.5	1.25	100	6.8	1.2	1.1	2000	0.375	1.0	2.2	2.0	1000	37.5	1	42.23170531961928	19.875298054803316	148.09893846096108
0.1	2.1	360.0	4.93	false	0.5	1.25	100	6.8	1.2	1.1	2000	0.375	1.0	2.2	2.0	1000	37.5	1	29.521173752180488	19.027401889948177	99.7408015315865
0.1	2.1	360.0	4.93	false	0.5	1.25	100	6.8	1.2	1.1	2000	0.375	1.0	2.2	2.0	1000	37.5	1	38.6526590382742	18.508253157709763	120.7888926790977
0.1	2.1	360.0	4.93	false	0.5	1.25	100	6.8	1.2	1.1	2000	0.375	1.0	2.2	2.0	1000	37.5	1	38.7377380356111	24.622408213607518	134.758339869239
0.1	2.1	360.0	4.93	false	0.5	1.25	100	6.8	1.2	1.1	2000	0.375	1.0	2.2	2.0	1000	37.5	2	33.78925652015667	6.224483947758995	49.996376464509915	21.568158402730514	89.59315475305411
0.1	2.1	360.0	4.93	false	0.5	1.25	100	6.8	1.2	1.1	2000	0.375	1.0	2.2	2.0	1000	37.5	1	34.66137931613534	10.707024015479982	124.7458488883543
0.1	2.1	360.0	4.93	false	0.5	1.25	100	6.8	1.2	1.1	2000	0.375	1.0	2.2	2.0	1000	37.5	1	28.650860885674273	12.186475486805934	110.49466215821676
0.1	2.1	360.0	4.93	false	0.5	1.25	100	6.8	1.2	1.1	2000	0.375	1.0	2.2	2.0	1000	37.5	1	36.557282578545276	16.18820332355739	148.54109238476985
0.1	2.1	360.0	4.93	false	0.5	1.25	100	6.8	1.2	1.1	2000	0.375	1.0	2.2	2.0	1000	37.5	2	41.28870422022999	8.027129061850083	80.43851996601146	39.25317993947452	66.04263213725064
0.1	2.1	360.0	4.93	false	0.5	1.25	100	6.8	1.2	1.1	2000	0.375	1.0	2.2	2.0	1000	37.5	2	38.249923430315754	10.388341856441627	40.462167484179034	36.01973230985139	98.88267085360982
0.1	2.1	360.0	4.93	false	0.5	1.25	100	6.8	1.2	1.1	2000	0.375	1.0	2.2	2.0	1000	37.5	1	33.8115399156678	28.15220867534646	121.84753593843278
0.1	2.1	360.0	4.93	false	0.5	1.25	100	6.8	1.2	1.1	2000	0.375	1.0	2.2	2.0	1000	37.5	2	38.86384467994116	1.450324656787071	74.57104464362544	23.656582615306675	64.86598010882011
0.1	2.1	360.0	4.93	false	0.5	1.25	100	6.8	1.2	1.1	2000	0.375	1.0	2.2	2.0	1000	37.5	2	42.97465300894289	24.843697058870347	96.74751332557763	42.24255723991481	76.57418772868832
0.1	2.1	360.0	4.93	false	0.5	1.25	100	6.8	1.2	1.1	2000	0.375	1.0	2.2	2.0	1000	37.5	1	34.04953015220259	25.054988213507013	114.62091427363104
0.1	2.1	360.0	4.93	false	0.5	1.25	100	6.8	1.2	1.1	2000	0.375	1.0	2.2	2.0	1000	37.5	2	33.27959810065384	3.2842215566213913	33.103110799680486	13.83702557529854	74.02344067502506
0.1	2.1	360.0	4.93	false	0.5	1.25	100	6.8	1.2	1.1	2000	0.375	1.0	2.2	2.0	1000	37.5	2	34.40922184902295	0.5862962933511053	54.4298266776178	29.011613941009873	60.81603407932548
0.1	2.1	360.0	4.93	false	0.5	1.25	100	6.8	1.2	1.1	2000	0.375	1.0	2.2	2.0	1000	37.5	1	39.44713391685846	25.53000148747173	125.0948683341548
0.1	2.1	360.0	4.93	false	0.5	1.25	100	6.8	1.2	1.1	2000	0.375	1.0	2.2	2.0	1000	37.5	2	38.93941027994009	10.119404211897924	58.99478998658981	21.668301812753313	83.56283175810945
0.1	2.1	360.0	4.93	false	0.5	1.25	100	6.8	1.2	1.1	2000	0.375	1.0	2.2	2.0	1000	37.5	2	34.34778245749801	11.636188011306615	47.57244977718278	23.952569848397516	75.45186764997189
0.1	2.1	360.0	4.93	false	0.5	1.25	100	6.8	1.2	1.1	2000	0.375	1.0	2.2	2.0	1000	37.5	1	30.447147062334288	23.514065700533877	102.10309896362222
0.1	2.1	360.0	4.93	false	0.5	1.25	100	6.8	1.2	1.1	2000	0.375	1.0	2.2	2.0	1000	37.5	1	37.591762819690736	24.119158184850658	145.50312163708404
0.1	2.1	360.0	4.93	false	0.5	1.25	100	6.8	1.2	1.1	2000	0.375	1.0	2.2	2.0	1000	37.5	2	34.952220629247705	11.50194106831491	91.18126910776446	23.168765418214353	38.43547552501447
0.1	2.1	360.0	4.93	false	0.5	1.25	100	6.8	1.2	1.1	2000	0.375	1.0	2.2	2.0	1000	37.5	1	41.90061560949598	18.55724116746698	149.2259471771556
0.1	2.1	360.0	4.93	false	0.5	1.25	100	6.8	1.2	1.1	2000	0.375	1.0	2.2	2.0	1000	37.5	1	33.062698809010996	6.492424791121402	100.39814079569717
0.1	2.1	360.0	4.93	false	0.5	1.25	100	6.8	1.2	1.1	2000	0.375	1.0	2.2	2.0	1000	37.5	2	37.28631346738151	9.098701223589755	44.9862752348062	25.896318561330283	83.63797560254159
0.1	2.1	360.0	4.93	false	0.5	1.25	100	6.8	1.2	1.1	2000	0.375	1.0	2.2	2.0	1000	37.5	2	40.75651925488383	11.048739244417323	56.723447268566474	36.0709647472382	73.25375499132365
0.1	2.1	360.0	4.93	false	0.5	1.25	100	6.8	1.2	1.1	2000	0.375	1.0	2.2	2.0	1000	37.5	1	36.203880835011695	7.291196346602411	117.8917890704558
0.1	2.1	360.0	4.93	false	0.5	1.25	100	6.8	1.2	1.1	2000	0.375	1.0	2.2	2.0	1000	37.5	1	36.48926262841212	22.29180114727494	119.20255859903817
0.1	2.1	360.0	4.93	false	0.5	1.25	100	6.8	1.2	1.1	2000	0.375	1.0	2.2	2.0	1000	37.5	2	31.601083908316575	3.0718985512781867	44.8071028110178	30.988004360229397	79.92307190483966
0.1	2.1	360.0	4.93	false	0.5	1.25	100	6.8	1.2	1.1	2000	0.375	1.0	2.2	2.0	1000	37.5	1	36.04064964178116	24.09022910163798	130.4707489875758
0.1	2.1	360.0	4.93	false	0.5	1.25	100	6.8	1.2	1.1	2000	0.375	1.0	2.2	2.0	1000	37.5	2	37.47555874244263	15.11726776156572	65.57749684805732	35.173179030198895	74.79322160817895
0.1	2.1	360.0	4.93	false	0.5	1.25	100	6.8	1.2	1.1	2000	0.375	1.0	2.2	2.0	1000	37.5	2	40.84910213488472	9.822386105665363	95.85207292144662	32.634327172714784	59.45963456975393
0.1	2.1	360.0	4.93	false	0.5	1.25	100	6.8	1.2	1.1	2000	0.375	1.0	2.2	2.0	1000	37.5	1	42.50239598533233	25.062707234175893	147.36246022478588
0.1	2.1	360.0	4.93	false	0.5	1.25	100	6.8	1.2	1.1	2000	0.375	1.0	2.2	2.0	1000	37.5	1	36.79729897987207	25.848911215971476	136.3865851309551
0.1	2.1	360.0	4.93	false	0.5	1.25	100	6.8	1.2	1.1	2000	0.375	1.0	2.2	2.0	1000	37.5	3	41.739306402728076	0.3541989104755717	49.678875749098964	16.424380955755208	84.8385138324732	41.38275810301411	51.98638938735337
0.1	2.1	360.0	4.93	false	0.5	1.25	100	6.8	1.2	1.1	2000	0.375	1.0	2.2	2.0	1000	37.5	1	34.994945315353654	22.88674158291444	124.44755466273742
0.1	2.1	360.0	4.93	false	0.5	1.25	100	6.8	1.2	1.1	2000	0.375	1.0	2.2	2.0	1000	37.5	1	40.23355661107732	11.849438745864724	132.2299686194543
0.1	2.1	360.0	4.93	false	0.5	1.25	100	6.8	1.2	1.1	2000	0.375	1.0	2.2	2.0	1000	37.5	1	34.0687574217084	18.845645631686313	120.98918199996062
0.1	2.1	360.0	4.93	false	0.5	1.25	100	6.8	1.2	1.1	2000	0.375	1.0	2.2	2.0	1000	37.5	1	38.293161392154275	23.57288517130678	110.22990794517916
0.1	2.1	360.0	4.93	false	0.5	1.25	100	6.8	1.2	1.1	2000	0.375	1.0	2.2	2.0	1000	37.5	1	39.054512222106396	26.38324933424297	121.1634060348855
0.1	2.1	360.0	4.93	false	0.5	1.25	100	6.8	1.2	1.1	2000	0.375	1.0	2.2	2.0	1000	37.5	2	41.42123348399366	16.104182767191617	73.89588285864369	26.61817766327018	76.92152355526196
0.1	2.1	360.0	4.93	false	0.5	1.25	100	6.8	1.2	1.1	2000	0.375	1.0	2.2	2.0	1000	37.5	2	37.76777937660563	0.5936367432504284	40.74778820827486	27.684651212187564	96.14592530549429
0.1	2.1	360.0	4.93	false	0.5	1.25	100	6.8	1.2	1.1	2000	0.375	1.0	2.2	2.0	1000	37.5	2	47.95943184653643	9.214461903267372	63.40725301637607	31.42491761477027	96.64356306706307
0.1	2.1	360.0	4.93	false	0.5	1.25	100	6.8	1.2	1.1	2000	0.375	1.0	2.2	2.0	1000	37.5	2	36.612326923807004	2.309063015011563	50.32091114450429	31.254622853059793	84.08846153622726
0.1	2.1	360.0	4.93	false	0.5	1.25	100	6.8	1.2	1.1	2000	0.375	1.0	2.2	2.0	1000	37.5	2	33.82971207171069	7.788004018883714	74.26684409353884	26.71734402277617	55.808604857115405
0.1	2.1	360.0	4.93	false	0.5	1.25	100	6.8	1.2	1.1	2000	0.375	1.0	2.2	2.0	1000	37.5	1	34.290899035846735	28.31041138514827	94.03511641621068
0.1	2.1	360.0	4.93	false	0.5	1.25	100	6.8	1.2	1.1	2000	0.375	1.0	2.2	2.0	1000	37.5	2	31.691804647083416	23.98000213955514	76.59975218046449	30.011773348468754	54.18327300116871
0.1	2.1	360.0	4.93	false	0.5	1.25	100	6.8	1.2	1.1	2000	0.375	1.0	2.2	2.0	1000	37.5	2	35.60866219930328	13.600427732001988	81.59902114652554	29.308043762686232	53.0635002808843
0.1	2.1	360.0	4.93	false	0.5	1.25	100	6.8	1.2	1.1	2000	0.375	1.0	2.2	2.0	1000	37.5	1	40.36217106683033	17.308625754789905	115.77345141295707
0.1	2.1	360.0	4.93	false	0.5	1.25	100	6.8	1.2	1.1	2000	0.375	1.0	2.2	2.0	1000	37.5	1	42.236771631042735	14.240423191062915	96.11920586185067
0.1	2.1	360.0	4.93	false	0.5	1.25	100	6.8	1.2	1.1	2000	0.375	1.0	2.2	2.0	1000	37.5	2	29.265187546826134	10.46994975063024	33.96334777864088	27.424646092765897	66.61893772018249
0.1	2.1	360.0	4.93	false	0.5	1.25	100	6.8	1.2	1.1	2000	0.375	1.0	2.2	2.0	1000	37.5	2	40.82808367229813	1.5454135017515107	84.71797215896405	33.64701262210851	59.28418872576336
0.1	2.1	360.0	4.93	false	0.5	1.25	100	6.8	1.2	1.1	2000	0.375	1.0	2.2	2.0	1000	37.5	2	43.55152714489509	6.912684056865393	52.18041618540096	27.848661920235468	107.00138524632855
0.1	2.1	360.0	4.93	false	0.5	1.25	100	6.8	1.2	1.1	2000	0.375	1.0	2.2	2.0	1000	37.5	2	34.30328861978678	16.020454147649193	79.22083014023849	33.383830285721146	50.144874665828006
0.1	2.1	360.0	4.93	false	0.5	1.25	100	6.8	1.2	1.1	2000	0.375	1.0	2.2	2.0	1000	37.5	2	39.6366298082232	12.921294833155628	98.7190186793304	25.723578185756867	62.191309653916406
0.1	2.1	360.0	4.93	false	0.5	1.25	100	6.8	1.2	1.1	2000	0.375	1.0	2.2	2.0	1000	37.5	1	34.30065381297917	20.261627749694465	114.71775278388454
0.1	2.1	360.0	4.93	false	0.5	1.25	100	6.8	1.2	1.1	2000	0.375	1.0	2.2	2.0	1000	37.5	1	35.40793380651623	18.57301526289569	131.2310837949499
0.1	2.1	360.0	4.93	false	0.5	1.25	100	6.8	1.2	1.1	2000	0.375	1.0	2.2	2.0	1000	37.5	2	43.377885900718056	0.06108979484527795	87.18933153625927	43.27888098547715	96.79705213117605
0.1	2.1	360.0	4.93	false	0.5	1.25	100	6.8	1.2	1.1	2000	0.375	1.0	2.2	2.0	1000	37.5	2	46.990406786210116	14.320464677451133	82.63382150948837	43.750330576844085	94.70382158145183
0.1	2.1	360.0	4.93	false	0.5	1.25	100	6.8	1.2	1.1	2000	0.375	1.0	2.2	2.0	1000	37.5	1	31.51229641405276	25.590275533091265	115.05850407737174
0.1	2.1	360.0	4.93	false	0.5	1.25	100	6.8	1.2	1.1	2000	0.375	1.0	2.2	2.0	1000	37.5	2	39.891882469562276	3.007514931920362	67.05014412866106	39.812106353306554	74.4404929321498
0.1	2.1	360.0	4.93	false	0.5	1.25	100	6.8	1.2	1.1	2000	0.375	1.0	2.2	2.0	1000	37.5	1	39.06619248421614	18.945702134272207	101.66255739431548
0.1	2.1	360.0	4.93	false	0.5	1.25	100	6.8	1.2	1.1	2000	0.375	1.0	2.2	2.0	1000	37.5	2	46.24401283910181	16.822335267687148	89.30878661960551	28.38814936631766	74.96920459810033
0.1	2.1	360.0	4.93	false	0.5	1.25	100	6.8	1.2	1.1	2000	0.375	1.0	2.2	2.0	1000	37.5	2	32.607003842657384	0.20227331208164778	53.98771151223519	17.061259335112684	77.12951477323045
0.1	2.1	360.0	4.93	false	0.5	1.25	100	6.8	1.2	1.1	2000	0.375	1.0	2.2	2.0	1000	37.5	2	34.29869276346343	8.286420261291294	58.77981773345848	21.316883137537612	85.26158787629255
0.1	2.1	360.0	4.93	false	0.5	1.25	100	6.8	1.2	1.1	2000	0.375	1.0	2.2	2.0	1000	37.5	2	40.58872471007948	13.671869445076592	109.89434386466752	40.333523424410814	59.1423269564397
0.1	2.1	360.0	4.93	false	0.5	1.25	100	6.8	1.2	1.1	2000	0.375	1.0	2.2	2.0	1000	37.5	1	41.147815165765145	15.417196072710691	110.49976160797154
0.1	2.1	360.0	4.93	false	0.5	1.25	100	6.8	1.2	1.1	2000	0.375	1.0	2.2	2.0	1000	37.5	2	37.067222646081014	6.322032067821168	42.883557390732534	27.774821312772815	100.29595135907633
0.1	2.1	360.0	4.93	false	0.5	1.25	100	6.8	1.2	1.1	2000	0.375	1.0	2.2	2.0	1000	37.5	1	29.965690458688634	23.697642406781117	112.36154237100135
0.1	2.1	360.0	4.93	false	0.5	1.25	100	6.8	1.2	1.1	2000	0.375	1.0	2.2	2.0	1000	37.5	1	39.32133103043358	17.591258838390065	113.49655259823295
0.1	2.1	360.0	4.93	false	0.5	1.25	100	6.8	1.2	1.1	2000	0.375	1.0	2.2	2.0	1000	37.5	3	34.39321696930838	6.491328251594424	38.976594607375446	16.27433926704669	32.766252797203414	25.7473954585328	52.20899480006149
0.1	2.1	360.0	4.93	false	0.5	1.25	100	6.8	1.2	1.1	2000	0.375	1.0	2.2	2.0	1000	37.5	1	31.04774818989385	16.118981755464606	128.29180434341936
0.1	2.1	360.0	4.93	false	0.5	1.25	100	6.8	1.2	1.1	2000	0.375	1.0	2.2	2.0	1000	37.5	1	36.04786177497885	24.611048311330297	115.1089545544999
0.1	2.1	360.0	4.93	false	0.5	1.25	100	6.8	1.2	1.1	2000	0.375	1.0	2.2	2.0	1000	37.5	1	38.490412629879835	26.329347864527787	110.65283354533103
0.1	2.1	360.0	4.93	false	0.5	1.25	100	6.8	1.2	1.1	2000	0.375	1.0	2.2	2.0	1000	37.5	1	33.35694580568855	14.848580243087923	134.34740170536054
0.1	2.1	360.0	4.93	false	0.5	1.25	100	6.8	1.2	1.1	2000	0.375	1.0	2.2	2.0	1000	37.5	2	44.24772609652914	1.137129757582431	75.76233445387585	40.96924139450863	77.20516891544042
0.1	2.1	360.0	4.93	false	0.5	1.25	100	6.8	1.2	1.1	2000	0.375	1.0	2.2	2.0	1000	37.5	2	35.83991529871199	14.376207747450527	93.85011352923283	23.88009904621549	47.598421784140875
0.1	2.1	360.0	4.93	false	0.5	1.25	100	6.8	1.2	1.1	2000	0.375	1.0	2.2	2.0	1000	37.5	1	40.71875542377362	25.92084964944726	101.85358380479175
0.1	2.1	360.0	4.93	false	0.5	1.25	100	6.8	1.2	1.1	2000	0.375	1.0	2.2	2.0	1000	37.5	2	39.44828297739875	2.0258585198965897	80.43775963731746	31.09028961275911	73.11634128838793
0.1	2.1	360.0	4.93	false	0.5	1.25	100	6.8	1.2	1.1	2000	0.375	1.0	2.2	2.0	1000	37.5	1	30.602212949846887	17.583600908677752	108.63375032428776
0.1	2.1	360.0	4.93	false	0.5	1.25	100	6.8	1.2	1.1	2000	0.375	1.0	2.2	2.0	1000	37.5	1	29.398353187476758	16.459224502489732	98.70612997646934
0.1	2.1	360.0	4.93	false	0.5	1.25	100	6.8	1.2	1.1	2000	0.375	1.0	2.2	2.0	1000	37.5	2	31.51537326671358	6.8786046221495765	52.67403669632138	28.536909060116525	81.01677105437079
0.1	2.1	360.0	4.93	false	0.5	1.25	100	6.8	1.2	1.1	2000	0.375	1.0	2.2	2.0	1000	37.5	2	40.89808223630327	9.087984546949489	96.47485652652915	32.742621266719354	43.61503292715525
0.1	2.1	360.0	4.93	false	0.5	1.25	100	6.8	1.2	1.1	2000	0.375	1.0	2.2	2.0	1000	37.5	1	31.45488342635568	15.171196502102209	107.23558616475705
0.1	2.1	360.0	4.93	false	0.5	1.25	100	6.8	1.2	1.1	2000	0.375	1.0	2.2	2.0	1000	37.5	2	36.164081377101034	0.1817619256215718	55.51033986205082	26.72502962819297	101.08569641731123
0.1	2.1	360.0	4.93	false	0.5	1.25	100	6.8	1.2	1.1	2000	0.375	1.0	2.2	2.0	1000	37.5	2	39.264364259325355	1.8893089918144454	65.27105807836676	20.528796250400326	96.40526129721876
0.1	2.1	360.0	4.93	false	0.5	1.25	100	6.8	1.2	1.1	2000	0.375	1.0	2.2	2.0	1000	37.5	1	25.67697742844259	17.680657851082668	113.73854187835875
0.1	2.1	360.0	4.93	false	0.5	1.25	100	6.8	1.2	1.1	2000	0.375	1.0	2.2	2.0	1000	37.5	2	40.990376046608176	17.276855517457417	68.50171369814441	38.15813196618299	100.27395827784419
0.1	2.1	360.0	4.93	false	0.5	1.25	100	6.8	1.2	1.1	2000	0.375	1.0	2.2	2.0	1000	37.5	2	36.19080984727035	7.131700179887582	89.95747222194667	28.12867442820021	58.095479300604026
0.1	2.1	360.0	4.93	false	0.5	1.25	100	6.8	1.2	1.1	2000	0.375	1.0	2.2	2.0	1000	37.5	2	36.353537261053276	8.338425253574322	39.38973808947979	23.920780220391205	88.14092813536837
0.1	2.1	360.0	4.93	false	0.5	1.25	100	6.8	1.2	1.1	2000	0.375	1.0	2.2	2.0	1000	37.5	2	38.480466905365205	2.9465634036930575	58.799714915845335	20.350296197349074	82.19446461566217
0.1	2.1	360.0	4.93	false	0.5	1.25	100	6.8	1.2	1.1	2000	0.375	1.0	2.2	2.0	1000	37.5	1	33.43993086203274	24.879176499993914	96.5702696774887
0.1	2.1	360.0	4.93	false	0.5	1.25	100	6.8	1.2	1.1	2000	0.375	1.0	2.2	2.0	1000	37.5	1	42.10217189869354	22.207362837416536	100.84923315713732
0.1	2.1	360.0	4.93	false	0.5	1.25	100	6.8	1.2	1.1	2000	0.375	1.0	2.2	2.0	1000	37.5	1	32.00462286550145	7.643510262547892	116.919801553927
0.1	2.1	360.0	4.93	false	0.5	1.25	100	6.8	1.2	1.1	2000	0.375	1.0	2.2	2.0	1000	37.5	2	45.6992644501796	9.280067760661574	61.616390411429315	30.206597090721225	99.54816857124452
0.1	2.1	360.0	4.93	false	0.5	1.25	100	6.8	1.2	1.1	2000	0.375	1.0	2.2	2.0	1000	37.5	2	46.00093193963687	17.17949185013498	101.65604733554903	42.684004421578116	59.9255403028177
0.1	2.1	360.0	4.93	false	0.5	1.25	100	6.8	1.2	1.1	2000	0.375	1.0	2.2	2.0	1000	37.5	1	27.243129986155385	12.824516651319147	80.11547538057035
0.1	2.1	360.0	4.93	false	0.5	1.25	100	6.8	1.2	1.1	2000	0.375	1.0	2.2	2.0	1000	37.5	3	45.75944574334917	1.1372443887439125	76.0239570341823	17.08585882636515	51.98058639250377	37.61070782308589	58.72080693409882
0.1	2.1	360.0	4.93	false	0.5	1.25	100	6.8	1.2	1.1	2000	0.375	1.0	2.2	2.0	1000	37.5	2	34.241007036917715	16.00966124233982	90.75961736294323	30.651988002866783	40.02376430846496
0.1	2.1	360.0	4.93	false	0.5	1.25	100	6.8	1.2	1.1	2000	0.375	1.0	2.2	2.0	1000	37.5	1	34.19623192036894	19.36254518747332	124.24394547378328
0.1	2.1	360.0	4.93	false	0.5	1.25	100	6.8	1.2	1.1	2000	0.375	1.0	2.2	2.0	1000	37.5	1	38.736822742523046	28.32842581095533	105.03472812522315
0.1	2.1	360.0	4.93	false	0.5	1.25	100	6.8	1.2	1.1	2000	0.375	1.0	2.2	2.0	1000	37.5	2	35.272558901508944	1.8019574369797473	75.40830132952564	34.09079595629592	74.35440419007053
0.1	2.1	360.0	4.93	false	0.5	1.25	100	6.8	1.2	1.1	2000	0.375	1.0	2.2	2.0	1000	37.5	2	40.68761301178109	11.054594572675041	70.25856439229563	33.122206439006504	83.572657498006
0.1	2.1	360.0	4.93	false	0.5	1.25	100	6.8	1.2	1.1	2000	0.375	1.0	2.2	2.0	1000	37.5	2	31.960177800189072	16.279772964267917	81.29510904438136	30.452095854101184	39.766861035284094
0.1	2.1	360.0	4.93	false	0.5	1.25	100	6.8	1.2	1.1	2000	0.375	1.0	2.2	2.0	1000	37.5	1	29.32352467296397	10.897529065554627	104.32896909496719
0.1	2.1	360.0	4.93	false	0.5	1.25	100	6.8	1.2	1.1	2000	0.375	1.0	2.2	2.0	1000	37.5	1	39.68755525384604	27.062329410632238	119.74663314636916
0.1	2.1	360.0	4.93	false	0.5	1.25	100	6.8	1.2	1.1	2000	0.375	1.0	2.2	2.0	1000	37.5	1	35.80687114448054	19.023003177488846	124.67621667041549
0.1	2.1	360.0	4.93	false	0.5	1.25	100	6.8	1.2	1.1	2000	0.375	1.0	2.2	2.0	1000	37.5	2	37.356033866009795	13.81326022762496	81.57049199971938	36.91475472094436	71.45382697970314
0.1	2.1	360.0	4.93	false	0.5	1.25	100	6.8	1.2	1.1	2000	0.375	1.0	2.2	2.0	1000	37.5	1	37.658226748810605	14.489470946119635	130.0865210268652
0.1	2.1	360.0	4.93	false	0.5	1.25	100	6.8	1.2	1.1	2000	0.375	1.0	2.2	2.0	1000	37.5	1	40.36599714238078	26.626163517949006	112.89807519414069
0.1	2.1	360.0	4.93	false	0.5	1.25	100	6.8	1.2	1.1	2000	0.375	1.0	2.2	2.0	1000	37.5	1	37.873510959522676	13.2077465496323	99.18769433627037
0.1	2.1	360.0	4.93	false	0.5	1.25	100	6.8	1.2	1.1	2000	0.375	1.0	2.2	2.0	1000	37.5	1	33.66571894464367	4.715404962568827	126.64326365463293
0.1	2.1	360.0	4.93	false	0.5	1.25	100	6.8	1.2	1.1	2000	0.375	1.0	2.2	2.0	1000	37.5	1	47.29126296998318	25.09691892085858	149.8255566714294
0.1	2.1	360.0	4.93	false	0.5	1.25	100	6.8	1.2	1.1	2000	0.375	1.0	2.2	2.0	1000	37.5	1	39.139402219768556	18.579109580805447	119.39375107386147
0.1	2.1	360.0	4.93	false	0.5	1.25	100	6.8	1.2	1.1	2000	0.375	1.0	2.2	2.0	1000	37.5	2	38.4470743681137	6.885859199211402	89.14838793943053	32.612137055450006	39.26501470953135
0.1	2.1	360.0	4.93	false	0.5	1.25	100	6.8	1.2	1.1	2000	0.375	1.0	2.2	2.0	1000	37.5	1	37.799811249725806	21.893800850085746	144.58511267826057
0.1	2.1	360.0	4.93	false	0.5	1.25	100	6.8	1.2	1.1	2000	0.375	1.0	2.2	2.0	1000	37.5	2	43.094387075077115	11.113765926552915	84.52766218591749	24.564812305749204	80.74865480492339
0.1	2.1	360.0	4.93	false	0.5	1.25	100	6.8	1.2	1.1	2000	0.375	1.0	2.2	2.0	1000	37.5	1	36.37855281348749	22.48668638846113	136.82532510239943
0.1	2.1	360.0	4.93	false	0.5	1.25	100	6.8	1.2	1.1	2000	0.375	1.0	2.2	2.0	1000	37.5	2	34.4998264975266	17.016311736088305	63.19175954052168	34.245345578200514	49.579424387938005
0.1	2.1	360.0	4.93	false	0.5	1.25	100	6.8	1.2	1.1	2000	0.375	1.0	2.2	2.0	1000	37.5	2	40.60932319586274	4.740575159071492	79.24174422785484	19.119836299381372	84.05495062035008
0.1	2.1	360.0	4.93	false	0.5	1.25	100	6.8	1.2	1.1	2000	0.375	1.0	2.2	2.0	1000	37.5	2	36.03202832031794	2.285636904213613	47.593510631700205	28.28984544654418	88.24727740728692
0.1	2.1	360.0	4.93	false	0.5	1.25	100	6.8	1.2	1.1	2000	0.375	1.0	2.2	2.0	1000	37.5	1	29.099117113663628	18.59728515303457	112.64836007839995
0.1	2.1	360.0	4.93	false	0.5	1.25	100	6.8	1.2	1.1	2000	0.375	1.0	2.2	2.0	1000	37.5	1	33.836571735784815	12.033057705943593	91.05317872452602
0.1	2.1	360.0	4.93	false	0.5	1.25	100	6.8	1.2	1.1	2000	0.375	1.0	2.2	2.0	1000	37.5	2	44.197293712322924	2.0391061012055016	65.52248802786724	17.13096492702654	113.72910544795516
0.1	2.1	360.0	4.93	false	0.5	1.25	100	6.8	1.2	1.1	2000	0.375	1.0	2.2	2.0	1000	37.5	1	38.67209826333126	17.38951442467071	103.1135644241468
0.1	2.1	360.0	4.93	false	0.5	1.25	100	6.8	1.2	1.1	2000	0.375	1.0	2.2	2.0	1000	37.5	2	38.15855851331315	9.67771386942851	83.17226452162056	29.233849513198155	46.377574593928664
0.1	2.1	360.0	4.93	false	0.5	1.25	100	6.8	1.2	1.1	2000	0.375	1.0	2.2	2.0	1000	37.5	2	39.872160365332896	17.379182426287265	67.01741370225304	37.13513088038373	81.83121643387233
0.1	2.1	360.0	4.93	false	0.5	1.25	100	6.8	1.2	1.1	2000	0.375	1.0	2.2	2.0	1000	37.5	2	37.641074971408635	17.33313897228006	99.1218501615444	32.41663367005811	55.98351100501057
0.1	2.1	360.0	4.93	false	0.5	1.25	100	6.8	1.2	1.1	2000	0.375	1.0	2.2	2.0	1000	37.5	1	32.25358321845954	11.648770784229816	122.89073693072866
0.1	2.1	360.0	4.93	false	0.5	1.25	100	6.8	1.2	1.1	2000	0.375	1.0	2.2	2.0	1000	37.5	2	42.39708224884955	2.6458253896720287	74.21595418738436	33.283215139617255	81.2862292582851
0.1	2.1	360.0	4.93	false	0.5	1.25	100	6.8	1.2	1.1	2000	0.375	1.0	2.2	2.0	1000	37.5	1	41.94699994161658	25.379755044794184	157.16871839625432
0.1	2.1	360.0	4.93	false	0.5	1.25	100	6.8	1.2	1.1	2000	0.375	1.0	2.2	2.0	1000	37.5	2	42.59121845442204	3.295115589529217	74.13064196826299	22.430407609853106	99.57941955420023
0.1	2.1	360.0	4.93	false	0.5	1.25	100	6.8	1.2	1.1	2000	0.375	1.0	2.2	2.0	1000	37.5	1	34.655944750796095	16.898088328572967	130.3407001378682
0.1	2.1	360.0	4.93	false	0.5	1.25	100	6.8	1.2	1.1	2000	0.375	1.0	2.2	2.0	1000	37.5	1	32.13036011351062	11.69561623183659	90.1524116938363
0.1	2.1	360.0	4.93	false	0.5	1.25	100	6.8	1.2	1.1	2000	0.375	1.0	2.2	2.0	1000	37.5	2	43.59425703507099	16.03100413470428	82.67900974454137	33.63652496333665	91.5318172861988
0.1	2.1	360.0	4.93	false	0.5	1.25	100	6.8	1.2	1.1	2000	0.375	1.0	2.2	2.0	1000	37.5	1	38.52263319704421	13.824512481601941	107.8347522876011
0.1	2.1	360.0	4.93	false	0.5	1.25	100	6.8	1.2	1.1	2000	0.375	1.0	2.2	2.0	1000	37.5	1	31.5787068954245	13.464753972033725	118.7207505720592
0.1	2.1	360.0	4.93	false	0.5	1.25	100	6.8	1.2	1.1	2000	0.375	1.0	2.2	2.0	1000	37.5	1	36.56454564500201	20.801929929871445	126.0045462673806
0.1	2.1	360.0	4.93	false	0.5	1.25	100	6.8	1.2	1.1	2000	0.375	1.0	2.2	2.0	1000	37.5	1	32.72949882883089	16.131416790427323	114.36222427346726
0.1	2.1	360.0	4.93	false	0.5	1.25	100	6.8	1.2	1.1	2000	0.375	1.0	2.2	2.0	1000	37.5	2	36.03703512935064	1.5376813591642546	58.12281584301092	19.819192576455258	84.40587777361533
0.1	2.1	360.0	4.93	false	0.5	1.25	100	6.8	1.2	1.1	2000	0.375	1.0	2.2	2.0	1000	37.5	1	38.83680170340972	25.06717054980744	105.98134590001064
0.1	2.1	360.0	4.93	false	0.5	1.25	100	6.8	1.2	1.1	2000	0.375	1.0	2.2	2.0	1000	37.5	2	35.34636053653111	1.5307080858858764	79.31568999790919	30.002722152487948	58.209768659499574
0.1	2.1	360.0	4.93	false	0.5	1.25	100	6.8	1.2	1.1	2000	0.375	1.0	2.2	2.0	1000	37.5	2	42.52201423759193	9.963312443518143	74.20394448890004	29.439450833871177	76.691172088114
0.1	2.1	360.0	4.93	false	0.5	1.25	100	6.8	1.2	1.1	2000	0.375	1.0	2.2	2.0	1000	37.5	1	41.0536041334935	26.14861042258385	95.81461005147119
0.1	2.1	360.0	4.93	false	0.5	1.25	100	6.8	1.2	1.1	2000	0.375	1.0	2.2	2.0	1000	37.5	1	38.85359492151428	16.545750859089093	168.29613952039023
0.1	2.1	360.0	4.93	false	0.5	1.25	100	6.8	1.2	1.1	2000	0.375	1.0	2.2	2.0	1000	37.5	1	38.048531758123886	17.69372425688593	125.71835794705235
0.1	2.1	360.0	4.93	false	0.5	1.25	100	6.8	1.2	1.1	2000	0.375	1.0	2.2	2.0	1000	37.5	1	36.139048565665654	24.652502631450826	111.35069961556215
0.1	2.1	360.0	4.93	false	0.5	1.25	100	6.8	1.2	1.1	2000	0.375	1.0	2.2	2.0	1000	37.5	1	33.064907576786155	19.102403664893057	108.59594752366355
0.1	2.1	360.0	4.93	false	0.5	1.25	100	6.8	1.2	1.1	2000	0.375	1.0	2.2	2.0	1000	37.5	1	38.452736125987606	16.516525414721276	139.25732882119055
0.1	2.1	360.0	4.93	false	0.5	1.25	100	6.8	1.2	1.1	2000	0.375	1.0	2.2	2.0	1000	37.5	2	36.198738795276064	2.3771634956154526	52.1146607734105	16.900348191669618	95.31418339654164
0.1	2.1	360.0	4.93	false	0.5	1.25	100	6.8	1.2	1.1	2000	0.375	1.0	2.2	2.0	1000	37.5	1	24.838351993787946	12.217658910995672	81.76519693268918
0.1	2.1	360.0	4.93	false	0.5	1.25	100	6.8	1.2	1.1	2000	0.375	1.0	2.2	2.0	1000	37.5	2	37.672042766075286	14.9779400968779	52.56103514301107	31.96818424454904	79.38428972278732
0.1	2.1	360.0	4.93	false	0.5	1.25	100	6.8	1.2	1.1	2000	0.375	1.0	2.2	2.0	1000	37.5	3	46.08405363992887	3.903521553274708	71.6025795188535	15.57311202433515	45.83602617182814	45.225613603509856	61.60086785742937
0.1	2.1	360.0	4.93	false	0.5	1.25	100	6.8	1.2	1.1	2000	0.375	1.0	2.2	2.0	1000	37.5	2	48.11387650256112	11.411090779696561	73.7592578144915	30.478682368788345	105.68315627862295
0.1	2.1	360.0	4.93	false	0.5	1.25	100	6.8	1.2	1.1	2000	0.375	1.0	2.2	2.0	1000	37.5	2	41.01983002215532	2.5721109971966802	90.80299923443023	24.965973278805233	58.82387780688778
0.1	2.1	360.0	4.93	false	0.5	1.25	100	6.8	1.2	1.1	2000	0.375	1.0	2.2	2.0	1000	37.5	2	39.07702528972842	1.4200276950888702	65.26827488977403	23.93943145618689	73.02734440730484
0.1	2.1	360.0	4.93	false	0.5	1.25	100	6.8	1.2	1.1	2000	0.375	1.0	2.2	2.0	1000	37.5	1	32.15172443833926	21.69245232359431	109.8579395705324
0.1	2.1	360.0	4.93	false	0.5	1.25	100	6.8	1.2	1.1	2000	0.375	1.0	2.2	2.0	1000	37.5	2	43.51654825946389	24.554470064028823	93.07087650517177	43.15361206378469	52.98815390933796
0.1	2.1	360.0	4.93	false	0.5	1.25	100	6.8	1.2	1.1	2000	0.375	1.0	2.2	2.0	1000	37.5	2	36.18152478739135	14.310819311417553	71.87442995455879	35.004034562418276	77.5170494645083
0.1	2.1	360.0	4.93	false	0.5	1.25	100	6.8	1.2	1.1	2000	0.375	1.0	2.2	2.0	1000	37.5	1	36.450183176949835	23.449076320828578	117.68124329236278
0.1	2.1	360.0	4.93	false	0.5	1.25	100	6.8	1.2	1.1	2000	0.375	1.0	2.2	2.0	1000	37.5	1	43.06866856265407	23.221576313242416	138.55818711304053
0.1	2.1	360.0	4.93	false	0.5	1.25	100	6.8	1.2	1.1	2000	0.375	1.0	2.2	2.0	1000	37.5	1	32.87345253326859	14.431866489747895	124.3547499935572
0.1	2.1	360.0	4.93	false	0.5	1.25	100	6.8	1.2	1.1	2000	0.375	1.0	2.2	2.0	1000	37.5	1	37.84051146492509	21.7143310257694	157.66444862365054
0.1	2.1	360.0	4.93	false	0.5	1.25	100	6.8	1.2	1.1	2000	0.375	1.0	2.2	2.0	1000	37.5	2	43.68822943127056	2.0891946465998963	80.86561752068201	23.438929990784327	95.43639949192914
0.1	2.1	360.0	4.93	false	0.5	1.25	100	6.8	1.2	1.1	2000	0.375	1.0	2.2	2.0	1000	37.5	2	45.68989738914857	1.8871048745257675	83.7082850536718	35.43853576022518	92.5851849478105
0.1	2.1	360.0	4.93	false	0.5	1.25	100	6.8	1.2	1.1	2000	0.375	1.0	2.2	2.0	1000	37.5	2	37.10610867180915	11.2196024324722	84.52423963130411	23.48490755327096	53.74464558946058
0.1	2.1	360.0	4.93	false	0.5	1.25	100	6.8	1.2	1.1	2000	0.375	1.0	2.2	2.0	1000	37.5	2	28.151598211556504	7.174641046766385	75.46693319133922	27.088680653942088	34.44986120434782
0.1	2.1	360.0	4.93	false	0.5	1.25	100	6.8	1.2	1.1	2000	0.375	1.0	2.2	2.0	1000	37.5	2	38.47908152048857	5.944295831168335	72.87154442844775	32.04089567750306	59.31369568090635
0.1	2.1	360.0	4.93	false	0.5	1.25	100	6.8	1.2	1.1	2000	0.375	1.0	2.2	2.0	1000	37.5	1	31.756202140214967	14.622229955944507	122.6238281902211
0.1	2.1	360.0	4.93	false	0.5	1.25	100	6.8	1.2	1.1	2000	0.375	1.0	2.2	2.0	1000	37.5	1	45.179174755338366	28.26703322964929	156.73786048738222
0.1	2.1	360.0	4.93	false	0.5	1.25	100	6.8	1.2	1.1	2000	0.375	1.0	2.2	2.0	1000	37.5	1	31.479583957231657	7.307872247033848	131.25660697622874
0.1	2.1	360.0	4.93	false	0.5	1.25	100	6.8	1.2	1.1	2000	0.375	1.0	2.2	2.0	1000	37.5	2	37.89546890094388	15.027807235356832	43.424478741174916	25.108321973321058	90.90495113782856
0.1	2.1	360.0	4.93	false	0.5	1.25	100	6.8	1.2	1.1	2000	0.375	1.0	2.2	2.0	1000	37.5	1	31.077493938691987	15.612603511635132	110.71730682272216
0.1	2.1	360.0	4.93	false	0.5	1.25	100	6.8	1.2	1.1	2000	0.375	1.0	2.2	2.0	1000	37.5	2	39.32601671665222	11.748844864094286	96.56890343193233	38.65653973664964	54.004097638047924
0.1	2.1	360.0	4.93	false	0.5	1.25	100	6.8	1.2	1.1	2000	0.375	1.0	2.2	2.0	1000	37.5	1	31.882514069501124	20.67885030052791	125.99869845451936
0.1	2.1	360.0	4.93	false	0.5	1.25	100	6.8	1.2	1.1	2000	0.375	1.0	2.2	2.0	1000	37.5	1	35.61020879495295	33.19697282527083	107.139646927906
0.1	2.1	360.0	4.93	false	0.5	1.25	100	6.8	1.2	1.1	2000	0.375	1.0	2.2	2.0	1000	37.5	2	34.68383836318013	8.521549921437693	77.41017727816089	34.08552164913028	58.797270208959006
0.1	2.1	360.0	4.93	false	0.5	1.25	100	6.8	1.2	1.1	2000	0.375	1.0	2.2	2.0	1000	37.5	1	34.0409144754978	14.075687643145377	106.10997023418851
0.1	2.1	360.0	4.93	false	0.5	1.25	100	6.8	1.2	1.1	2000	0.375	1.0	2.2	2.0	1000	37.5	2	38.052118077168494	2.8774747151178923	102.75962576014477	27.165435098355218	46.89110800435276
0.1	2.1	360.0	4.93	false	0.5	1.25	100	6.8	1.2	1.1	2000	0.375	1.0	2.2	2.0	1000	37.5	2	38.986893119314566	21.934461329047068	80.06694612149619	37.27293247927016	75.21106202771517
0.1	2.1	360.0	4.93	false	0.5	1.25	100	6.8	1.2	1.1	2000	0.375	1.0	2.2	2.0	1000	37.5	1	29.719797115594098	16.859702958613223	109.28881279398846
0.1	2.1	360.0	4.93	false	0.5	1.25	100	6.8	1.2	1.1	2000	0.375	1.0	2.2	2.0	1000	37.5	1	36.474759083661304	24.25057161766731	111.31018271063664
0.1	2.1	360.0	4.93	false	0.5	1.25	100	6.8	1.2	1.1	2000	0.375	1.0	2.2	2.0	1000	37.5	2	36.19065056415761	9.259148364101252	82.85161102930014	34.29001047409979	63.10168194557403
0.1	2.1	360.0	4.93	false	0.5	1.25	100	6.8	1.2	1.1	2000	0.375	1.0	2.2	2.0	1000	37.5	2	35.87018141253514	3.381428671383485	41.300735793843295	30.79452894499829	77.85567467051048
0.1	2.1	360.0	4.93	false	0.5	1.25	100	6.8	1.2	1.1	2000	0.375	1.0	2.2	2.0	1000	37.5	1	44.74828372590282	28.427968681687783	142.83322538312171
0.1	2.1	360.0	4.93	false	0.5	1.25	100	6.8	1.2	1.1	2000	0.375	1.0	2.2	2.0	1000	37.5	1	38.04844757110033	2.5531777530931667	108.92968018490258
0.1	2.1	360.0	4.93	false	0.5	1.25	100	6.8	1.2	1.1	2000	0.375	1.0	2.2	2.0	1000	37.5	1	36.19857944711676	19.869553875830974	108.6376413727988
0.1	2.1	360.0	4.93	false	0.5	1.25	100	6.8	1.2	1.1	2000	0.375	1.0	2.2	2.0	1000	37.5	2	45.20152166177566	12.586832249189898	75.06215239808532	29.547837725184127	86.58175199322854
0.1	2.1	360.0	4.93	false	0.5	1.25	100	6.8	1.2	1.1	2000	0.375	1.0	2.2	2.0	1000	37.5	2	38.73943400109766	2.339426844079217	49.21736920038558	21.668306241183345	90.520918843481
0.1	2.1	360.0	4.93	false	0.5	1.25	100	6.8	1.2	1.1	2000	0.375	1.0	2.2	2.0	1000	37.5	1	37.31265819608338	7.289332518659841	97.43514540846752
0.1	2.1	360.0	4.93	false	0.5	1.25	100	6.8	1.2	1.1	2000	0.375	1.0	2.2	2.0	1000	37.5	1	39.3433639267924	19.97162125187015	136.76240711880743
0.1	2.1	360.0	4.93	false	0.5	1.25	100	6.8	1.2	1.1	2000	0.375	1.0	2.2	2.0	1000	37.5	2	39.22578854064346	1.0033712119657243	52.208807610905204	20.26383868360849	115.44070504658268
0.1	2.1	360.0	4.93	false	0.5	1.25	100	6.8	1.2	1.1	2000	0.375	1.0	2.2	2.0	1000	37.5	1	40.86483904502724	20.740957322758028	115.43483640934785
0.1	2.1	360.0	4.93	false	0.5	1.25	100	6.8	1.2	1.1	2000	0.375	1.0	2.2	2.0	1000	37.5	2	43.83090430679458	10.612853059869943	62.18799887063487	37.19826897283105	96.52995889905627
0.1	2.1	360.0	4.93	false	0.5	1.25	100	6.8	1.2	1.1	2000	0.375	1.0	2.2	2.0	1000	37.5	1	44.953413040338816	29.03342663367667	145.76205565872152
0.1	2.1	360.0	4.93	false	0.5	1.25	100	6.8	1.2	1.1	2000	0.375	1.0	2.2	2.0	1000	37.5	1	36.930583553937154	8.048594639630036	120.60567132586424
0.1	2.1	360.0	4.93	false	0.5	1.25	100	6.8	1.2	1.1	2000	0.375	1.0	2.2	2.0	1000	37.5	1	30.914314446722162	22.594483695396896	114.60034870781324
0.1	2.1	360.0	4.93	false	0.5	1.25	100	6.8	1.2	1.1	2000	0.375	1.0	2.2	2.0	1000	37.5	2	38.34245041173468	7.559769871982416	53.07772194615323	22.14978256097188	85.14871032989743
0.1	2.1	360.0	4.93	false	0.5	1.25	100	6.8	1.2	1.1	2000	0.375	1.0	2.2	2.0	1000	37.5	2	41.872557856360835	12.111306950526961	91.9554089464324	41.35648059944229	73.12471538241945
0.1	2.1	360.0	4.93	false	0.5	1.25	100	6.8	1.2	1.1	2000	0.375	1.0	2.2	2.0	1000	37.5	3	49.05438663376146	1.3120828281445265	59.661890804357945	27.117351221626	69.36622297788279	41.368921210223704	50.14729758408899
0.1	2.1	360.0	4.93	false	0.5	1.25	100	6.8	1.2	1.1	2000	0.375	1.0	2.2	2.0	1000	37.5	1	33.19195943995932	19.633116243421227	132.2808824965116
0.1	2.1	360.0	4.93	false	0.5	1.25	100	6.8	1.2	1.1	2000	0.375	1.0	2.2	2.0	1000	37.5	2	40.1397632948566	1.6197619653513127	79.34914686719289	39.606472977250256	82.05240306468885
0.1	2.1	360.0	4.93	false	0.5	1.25	100	6.8	1.2	1.1	2000	0.375	1.0	2.2	2.0	1000	37.5	1	45.632673551393445	13.428463734212395	128.80490125900556
0.1	2.1	360.0	4.93	false	0.5	1.25	100	6.8	1.2	1.1	2000	0.375	1.0	2.2	2.0	1000	37.5	2	41.45142581642088	2.368155620875034	127.61195696714348	28.668316628429405	54.19728684226887
0.1	2.1	360.0	4.93	false	0.5	1.25	100	6.8	1.2	1.1	2000	0.375	1.0	2.2	2.0	1000	37.5	2	45.67331112769017	5.89171845533139	56.05394738860793	30.849573906273196	104.20953883669254
0.1	2.1	360.0	4.93	false	0.5	1.25	100	6.8	1.2	1.1	2000	0.375	1.0	2.2	2.0	1000	37.5	1	44.32214672020627	12.14528814240259	127.8203645659851
0.1	2.1	360.0	4.93	false	0.5	1.25	100	6.8	1.2	1.1	2000	0.375	1.0	2.2	2.0	1000	37.5	1	40.37558179063864	17.905586673573165	145.07671807817087
0.1	2.1	360.0	4.93	false	0.5	1.25	100	6.8	1.2	1.1	2000	0.375	1.0	2.2	2.0	1000	37.5	2	43.39883207677604	0.3246777987229235	83.91893012668807	34.614990789945196	73.63400191082928
0.1	2.1	360.0	4.93	false	0.5	1.25	100	6.8	1.2	1.1	2000	0.375	1.0	2.2	2.0	1000	37.5	2	44.519237538743766	14.485459845066606	77.58884555758958	28.356913348546254	114.13437691055962
0.1	2.1	360.0	4.93	false	0.5	1.25	100	6.8	1.2	1.1	2000	0.375	1.0	2.2	2.0	1000	37.5	2	37.85125239291639	3.727247171796978	55.87594736013628	37.08091324919963	88.98148462663396
0.1	2.1	360.0	4.93	false	0.5	1.25	100	6.8	1.2	1.1	2000	0.375	1.0	2.2	2.0	1000	37.5	1	35.385449827072975	13.073707004281092	114.59733155371964
0.1	2.1	360.0	4.93	false	0.5	1.25	100	6.8	1.2	1.1	2000	0.375	1.0	2.2	2.0	1000	37.5	1	33.60928550761885	11.599184521398893	131.5767305047833
0.1	2.1	360.0	4.93	false	0.5	1.25	100	6.8	1.2	1.1	2000	0.375	1.0	2.2	2.0	1000	37.5	1	37.206202692742465	21.287652546024127	120.92695695297067
0.1	2.1	360.0	4.93	false	0.5	1.25	100	6.8	1.2	1.1	2000	0.375	1.0	2.2	2.0	1000	37.5	1	37.759611027483515	8.259763768024497	110.23846602197071
0.1	2.1	360.0	4.93	false	0.5	1.25	100	6.8	1.2	1.1	2000	0.375	1.0	2.2	2.0	1000	37.5	1	40.709304222153264	18.96372753630439	116.96725322422971
0.1	2.1	360.0	4.93	false	0.5	1.25	100	6.8	1.2	1.1	2000	0.375	1.0	2.2	2.0	1000	37.5	1	31.71868624912713	18.82799859446642	121.18570050027031
0.1	2.1	360.0	4.93	false	0.5	1.25	100	6.8	1.2	1.1	2000	0.375	1.0	2.2	2.0	1000	37.5	2	36.3438848420445	5.8010117338872025	69.41719838666616	34.92134721001184	70.86326457301108
0.1	2.1	360.0	4.93	false	0.5	1.25	100	6.8	1.2	1.1	2000	0.375	1.0	2.2	2.0	1000	37.5	2	40.68316661917625	10.146941899222412	53.7404400487252	33.85774713088048	70.07062420225452
0.1	2.1	360.0	4.93	false	0.5	1.25	100	6.8	1.2	1.1	2000	0.375	1.0	2.2	2.0	1000	37.5	3	46.002219003673865	0.7233190903051151	43.3001270894435	20.452270391398713	70.57108080726377	36.221425710965086	69.46016564175629
0.1	2.1	360.0	4.93	false	0.5	1.25	100	6.8	1.2	1.1	2000	0.375	1.0	2.2	2.0	1000	37.5	2	36.90024894096899	6.036202494280854	60.119128037891315	26.633658287148005	74.1342698213951
0.1	2.1	360.0	4.93	false	0.5	1.25	100	6.8	1.2	1.1	2000	0.375	1.0	2.2	2.0	1000	37.5	2	36.034887421554984	14.97587779763942	90.44151355897591	31.38836267699554	39.086865345349686
0.1	2.1	360.0	4.93	false	0.5	1.25	100	6.8	1.2	1.1	2000	0.375	1.0	2.2	2.0	1000	37.5	2	35.224779109838614	6.879188004988327	76.15817229982169	34.30921387919026	59.499153395282704
0.1	2.1	360.0	4.93	false	0.5	1.25	100	6.8	1.2	1.1	2000	0.375	1.0	2.2	2.0	1000	37.5	3	37.57394274282342	10.799382803878448	45.66639156946191	28.427263311636096	50.02762876981948	36.6126318185768	41.21405762000589
0.1	2.1	360.0	4.93	false	0.5	1.25	100	6.8	1.2	1.1	2000	0.375	1.0	2.2	2.0	1000	37.5	2	36.41337754384692	0.3633160743227459	107.45176370643732	32.812251594642966	52.51998087824127
0.1	2.1	360.0	4.93	false	0.5	1.25	100	6.8	1.2	1.1	2000	0.375	1.0	2.2	2.0	1000	37.5	2	33.63976554188617	2.472665473679098	70.40744942995691	24.681687815868283	74.42497515709175
0.1	2.1	360.0	4.93	false	0.5	1.25	100	6.8	1.2	1.1	2000	0.375	1.0	2.2	2.0	1000	37.5	1	33.350671188454214	14.933342066720458	112.3072015354805
0.1	2.1	360.0	4.93	false	0.5	1.25	100	6.8	1.2	1.1	2000	0.375	1.0	2.2	2.0	1000	37.5	1	42.465378958638176	25.172993030007614	130.2137887187445
0.1	2.1	360.0	4.93	false	0.5	1.25	100	6.8	1.2	1.1	2000	0.375	1.0	2.2	2.0	1000	37.5	2	37.98491497652715	10.852584354148208	96.64859641125341	37.196056048868165	42.27944048373011
0.1	2.1	360.0	4.93	false	0.5	1.25	100	6.8	1.2	1.1	2000	0.375	1.0	2.2	2.0	1000	37.5	1	24.924985657040047	13.991789554961759	79.60321993566988
0.1	2.1	360.0	4.93	false	0.5	1.25	100	6.8	1.2	1.1	2000	0.375	1.0	2.2	2.0	1000	37.5	2	42.65042009990992	22.895978812486636	95.95628503234525	41.92382145643628	39.87536024018398
0.1	2.1	360.0	4.93	false	0.5	1.25	100	6.8	1.2	1.1	2000	0.375	1.0	2.2	2.0	1000	37.5	1	41.67142028630193	18.819688173164067	113.55624302023415
0.1	2.1	360.0	4.93	false	0.5	1.25	100	6.8	1.2	1.1	2000	0.375	1.0	2.2	2.0	1000	37.5	1	35.13927650889623	18.883980018973435	127.56433921773426
0.1	2.1	360.0	4.93	false	0.5	1.25	100	6.8	1.2	1.1	2000	0.375	1.0	2.2	2.0	1000	37.5	2	23.92727414357188	6.011341486817059	68.62961251067526	23.407417939766916	32.2806152334935
0.1	2.1	360.0	4.93	false	0.5	1.25	100	6.8	1.2	1.1	2000	0.375	1.0	2.2	2.0	1000	37.5	1	34.98289259662922	10.544080991547277	146.44873582406322
0.1	2.1	360.0	4.93	false	0.5	1.25	100	6.8	1.2	1.1	2000	0.375	1.0	2.2	2.0	1000	37.5	2	41.93878681441118	7.815153040617006	93.28485948522689	41.68430257882421	63.866197353769785
0.1	2.1	360.0	4.93	false	0.5	1.25	100	6.8	1.2	1.1	2000	0.375	1.0	2.2	2.0	1000	37.5	1	43.02082342463141	29.51886100057847	125.12521181414746
0.1	2.1	360.0	4.93	false	0.5	1.25	100	6.8	1.2	1.1	2000	0.375	1.0	2.2	2.0	1000	37.5	1	38.84072648457247	24.15872998790146	144.53678494147417
0.1	2.1	360.0	4.93	false	0.5	1.25	100	6.8	1.2	1.1	2000	0.375	1.0	2.2	2.0	1000	37.5	1	42.738214397667704	22.64464558622686	160.25359363720148
0.1	2.1	360.0	4.93	false	0.5	1.25	100	6.8	1.2	1.1	2000	0.375	1.0	2.2	2.0	1000	37.5	2	45.67768443175625	3.0587949857642576	59.697342620848154	31.60259449183501	117.02318314033114
0.1	2.1	360.0	4.93	false	0.5	1.25	100	6.8	1.2	1.1	2000	0.375	1.0	2.2	2.0	1000	37.5	2	39.53646833714765	3.994122118355485	42.98057268889529	22.462890341584348	104.61684792017506
0.1	2.1	360.0	4.93	false	0.5	1.25	100	6.8	1.2	1.1	2000	0.375	1.0	2.2	2.0	1000	37.5	2	37.123693416107265	13.44747255010772	53.31438631652727	36.23189207711296	77.35951791919163
0.1	2.1	360.0	4.93	false	0.5	1.25	100	6.8	1.2	1.1	2000	0.375	1.0	2.2	2.0	1000	37.5	2	32.899503618495	6.345515455827058	43.195725443683415	28.610399101586843	70.58161301693563
0.1	2.1	360.0	4.93	false	0.5	1.25	100	6.8	1.2	1.1	2000	0.375	1.0	2.2	2.0	1000	37.5	1	42.6660928437585	27.47599019188361	130.46885584957795
0.1	2.1	360.0	4.93	false	0.5	1.25	100	6.8	1.2	1.1	2000	0.375	1.0	2.2	2.0	1000	37.5	2	41.99404686393417	12.928864699438217	87.35168206302839	39.163077976106756	78.07697286699363
0.1	2.1	360.0	4.93	false	0.5	1.25	100	6.8	1.2	1.1	2000	0.375	1.0	2.2	2.0	1000	37.5	1	32.534681358450115	22.642851725650985	115.64215220773421
0.1	2.1	360.0	4.93	false	0.5	1.25	100	6.8	1.2	1.1	2000	0.375	1.0	2.2	2.0	1000	37.5	1	27.93111476881399	21.92657707025327	92.52978435001377
0.1	2.1	360.0	4.93	false	0.5	1.25	100	6.8	1.2	1.1	2000	0.375	1.0	2.2	2.0	1000	37.5	2	43.16350112494363	0.1824781998102011	50.877123515835336	38.52324647634033	80.14464874989537
0.1	2.1	360.0	4.93	false	0.5	1.25	100	6.8	1.2	1.1	2000	0.375	1.0	2.2	2.0	1000	37.5	1	35.618979990897685	26.101506166715	117.43874323277697
0.1	2.1	360.0	4.93	false	0.5	1.25	100	6.8	1.2	1.1	2000	0.375	1.0	2.2	2.0	1000	37.5	2	40.90774015535058	4.91108164473723	70.22460086530715	35.43366745962353	74.18488810281492
0.1	2.1	360.0	4.93	false	0.5	1.25	100	6.8	1.2	1.1	2000	0.375	1.0	2.2	2.0	1000	37.5	1	42.79399393197582	29.03374361920703	141.96361006482684
0.1	2.1	360.0	4.93	false	0.5	1.25	100	6.8	1.2	1.1	2000	0.375	1.0	2.2	2.0	1000	37.5	1	38.01550174515609	17.674728423431244	135.89244307789187
0.1	2.1	360.0	4.93	false	0.5	1.25	100	6.8	1.2	1.1	2000	0.375	1.0	2.2	2.0	1000	37.5	2	41.03731901490376	13.406165516442538	79.7357062996662	25.21850258934123	64.25075994929263
0.1	2.1	360.0	4.93	false	0.5	1.25	100	6.8	1.2	1.1	2000	0.375	1.0	2.2	2.0	1000	37.5	2	38.15021082564988	8.824295855794176	75.97111599232578	34.9139295178244	60.29431565560437
0.1	2.1	360.0	4.93	false	0.5	1.25	100	6.8	1.2	1.1	2000	0.375	1.0	2.2	2.0	1000	37.5	2	33.384264229600404	1.2769020530211843	50.34870458250731	23.052183219544972	82.39841828146027
0.1	2.1	360.0	4.93	false	0.5	1.25	100	6.8	1.2	1.1	2000	0.375	1.0	2.2	2.0	1000	37.5	2	43.64459051474187	14.834901351534011	120.00263485004706	42.91720547237801	49.68245813738684
0.1	2.1	360.0	4.93	false	0.5	1.25	100	6.8	1.2	1.1	2000	0.375	1.0	2.2	2.0	1000	37.5	1	41.74996828168105	20.746822399870258	150.8414083753203
0.1	2.1	360.0	4.93	false	0.5	1.25	100	6.8	1.2	1.1	2000	0.375	1.0	2.2	2.0	1000	37.5	1	33.77305807984124	24.3829457034581	131.0753605099793
0.1	2.1	360.0	4.93	false	0.5	1.25	100	6.8	1.2	1.1	2000	0.375	1.0	2.2	2.0	1000	37.5	1	36.328664512946645	19.957597015416958	134.76280905503336
0.1	2.1	360.0	4.93	false	0.5	1.25	100	6.8	1.2	1.1	2000	0.375	1.0	2.2	2.0	1000	37.5	1	43.561444137092884	31.581502710264747	145.1067212687878
0.1	2.1	360.0	4.93	false	0.5	1.25	100	6.8	1.2	1.1	2000	0.375	1.0	2.2	2.0	1000	37.5	2	31.509916278853908	1.9882421581016545	87.21860098909458	28.82276419509993	41.57054160098656
0.1	2.1	360.0	4.93	false	0.5	1.25	100	6.8	1.2	1.1	2000	0.375	1.0	2.2	2.0	1000	37.5	2	47.3834911659653	14.838873609597433	69.932042664734	41.512574148750204	117.24685118504595
0.1	2.1	360.0	4.93	false	0.5	1.25	100	6.8	1.2	1.1	2000	0.375	1.0	2.2	2.0	1000	37.5	2	33.468951788722734	4.390703191630109	46.77137905401491	29.08544702612134	68.11072343115413
0.1	2.1	360.0	4.93	false	0.5	1.25	100	6.8	1.2	1.1	2000	0.375	1.0	2.2	2.0	1000	37.5	2	40.3955449170363	10.94610468207657	98.07542175337957	32.014638899842254	63.28469137587689
0.1	2.1	360.0	4.93	false	0.5	1.25	100	6.8	1.2	1.1	2000	0.375	1.0	2.2	2.0	1000	37.5	1	34.75733454779531	24.569180594807282	120.12685914874652
0.1	2.1	360.0	4.93	false	0.5	1.25	100	6.8	1.2	1.1	2000	0.375	1.0	2.2	2.0	1000	37.5	2	31.02604666768949	5.930889130996953	76.9436249074857	21.90681322126848	34.96480645176098
0.1	2.1	360.0	4.93	false	0.5	1.25	100	6.8	1.2	1.1	2000	0.375	1.0	2.2	2.0	1000	37.5	1	34.267665207862365	20.39431957171695	130.55119509306542
0.1	2.1	360.0	4.93	false	0.5	1.25	100	6.8	1.2	1.1	2000	0.375	1.0	2.2	2.0	1000	37.5	2	39.88888591803394	10.812366245034774	56.33729991725777	24.210349140036698	77.41966641285872
0.1	2.1	360.0	4.93	false	0.5	1.25	100	6.8	1.2	1.1	2000	0.375	1.0	2.2	2.0	1000	37.5	1	40.725647666429225	23.93221193807216	138.2212889826868
0.1	2.1	360.0	4.93	false	0.5	1.25	100	6.8	1.2	1.1	2000	0.375	1.0	2.2	2.0	1000	37.5	2	35.56038705721823	13.46006699089527	75.12690005186369	30.02885756226615	52.023412184173765
0.1	2.1	360.0	4.93	false	0.5	1.25	100	6.8	1.2	1.1	2000	0.375	1.0	2.2	2.0	1000	37.5	1	35.49014811557388	11.061931098219427	144.4370453152334
0.1	2.1	360.0	4.93	false	0.5	1.25	100	6.8	1.2	1.1	2000	0.375	1.0	2.2	2.0	1000	37.5	1	35.41021961149642	14.429069217268815	133.62375198476107
0.1	2.1	360.0	4.93	false	0.5	1.25	100	6.8	1.2	1.1	2000	0.375	1.0	2.2	2.0	1000	37.5	2	34.51881760984133	3.7484005514502217	65.66085424337655	22.017403308282038	66.5592808553588
0.1	2.1	360.0	4.93	false	0.5	1.25	100	6.8	1.2	1.1	2000	0.375	1.0	2.2	2.0	1000	37.5	2	37.61450836745456	9.405546647919522	53.930894478317136	30.675658672490254	80.69679228212713
0.1	2.1	360.0	4.93	false	0.5	1.25	100	6.8	1.2	1.1	2000	0.375	1.0	2.2	2.0	1000	37.5	1	42.14770882716392	22.681229108574268	137.66106793749412
0.1	2.1	360.0	4.93	false	0.5	1.25	100	6.8	1.2	1.1	2000	0.375	1.0	2.2	2.0	1000	37.5	2	34.23644661723916	15.486609294790837	90.45048669367395	26.870770882077647	49.33709422339533
0.1	2.1	360.0	4.93	false	0.5	1.25	100	6.8	1.2	1.1	2000	0.375	1.0	2.2	2.0	1000	37.5	1	33.553605704749494	13.941806652856554	132.20643884799156
0.1	2.1	360.0	4.93	false	0.5	1.25	100	6.8	1.2	1.1	2000	0.375	1.0	2.2	2.0	1000	37.5	1	40.34985434357624	16.240115849427475	138.52269393203042
0.1	2.1	360.0	4.93	false	0.5	1.25	100	6.8	1.2	1.1	2000	0.375	1.0	2.2	2.0	1000	37.5	1	40.04756188416923	23.46303347468141	106.176265302965
0.1	2.1	360.0	4.93	false	0.5	1.25	100	6.8	1.2	1.1	2000	0.375	1.0	2.2	2.0	1000	37.5	1	39.075054897246446	15.019667961686718	138.7721386810854
0.1	2.1	360.0	4.93	false	0.5	1.25	100	6.8	1.2	1.1	2000	0.375	1.0	2.2	2.0	1000	37.5	1	36.435093690378025	29.457775298044552	96.63573826795323
0.1	2.1	360.0	4.93	false	0.5	1.25	100	6.8	1.2	1.1	2000	0.375	1.0	2.2	2.0	1000	37.5	2	45.752246017118	12.679426827176249	48.62245473539919	32.329501160962344	111.2212620027701
0.1	2.1	360.0	4.93	false	0.5	1.25	100	6.8	1.2	1.1	2000	0.375	1.0	2.2	2.0	1000	37.5	2	34.20508360060586	10.67837191410649	56.528456359079186	27.379263834512983	72.84622698041542
0.1	2.1	360.0	4.93	false	0.5	1.25	100	6.8	1.2	1.1	2000	0.375	1.0	2.2	2.0	1000	37.5	1	34.07839354392812	19.25310833855558	97.44064848661789
0.1	2.1	360.0	4.93	false	0.5	1.25	100	6.8	1.2	1.1	2000	0.375	1.0	2.2	2.0	1000	37.5	3	35.399772793072394	1.01392851984942	32.03248722133478	18.19361179342283	49.26816927221464	34.827413045012726	63.08183387879101
0.1	2.1	360.0	4.93	false	0.5	1.25	100	6.8	1.2	1.1	2000	0.375	1.0	2.2	2.0	1000	37.5	2	37.64075529982879	7.965597681756511	82.01342583353797	25.18359006123076	60.84569321232107
0.1	2.1	360.0	4.93	false	0.5	1.25	100	6.8	1.2	1.1	2000	0.375	1.0	2.2	2.0	1000	37.5	1	33.10044061537123	3.3942170723939027	79.19677438616554
0.1	2.1	360.0	4.93	false	0.5	1.25	100	6.8	1.2	1.1	2000	0.375	1.0	2.2	2.0	1000	37.5	1	42.92088941669683	26.297307474980517	82.51024098772251
0.1	2.1	360.0	4.93	false	0.5	1.25	100	6.8	1.2	1.1	2000	0.375	1.0	2.2	2.0	1000	37.5	1	45.19033391016407	19.225162100002706	140.17254875653728
0.1	2.1	360.0	4.93	false	0.5	1.25	100	6.8	1.2	1.1	2000	0.375	1.0	2.2	2.0	1000	37.5	2	34.92480407123984	14.169217076771618	56.16280279275533	30.211144693156232	88.90141544537177
0.1	2.1	360.0	4.93	false	0.5	1.25	100	6.8	1.2	1.1	2000	0.375	1.0	2.2	2.0	1000	37.5	2	41.05501556678645	9.08985087131784	75.5395658164986	29.842507033570772	70.04936184353332
0.1	2.1	360.0	4.93	false	0.5	1.25	100	6.8	1.2	1.1	2000	0.375	1.0	2.2	2.0	1000	37.5	2	42.66156188851432	8.722114372712499	80.8494961039224	41.32151373324782	83.57180560228691
0.1	2.1	360.0	4.93	false	0.5	1.25	100	6.8	1.2	1.1	2000	0.375	1.0	2.2	2.0	1000	37.5	2	35.56141740521011	1.4533052699750213	41.40160504348358	29.237614826537715	100.80478097271833
0.1	2.1	360.0	4.93	false	0.5	1.25	100	6.8	1.2	1.1	2000	0.375	1.0	2.2	2.0	1000	37.5	2	44.55963273047157	7.372011418237183	67.38160746937027	25.282849549951138	87.19495196411007
0.1	2.1	360.0	4.93	false	0.5	1.25	100	6.8	1.2	1.1	2000	0.375	1.0	2.2	2.0	1000	37.5	1	33.452366078895	14.848172298523322	124.09512574233352
0.1	2.1	360.0	4.93	false	0.5	1.25	100	6.8	1.2	1.1	2000	0.375	1.0	2.2	2.0	1000	37.5	2	28.140117078941238	4.515526663778994	45.6778381962675	25.872153806804455	56.99771206420185
0.1	2.1	360.0	4.93	false	0.5	1.25	100	6.8	1.2	1.1	2000	0.375	1.0	2.2	2.0	1000	37.5	1	41.28500076201388	31.21899093776324	109.44141936058448
0.1	2.1	360.0	4.93	false	0.5	1.25	100	6.8	1.2	1.1	2000	0.375	1.0	2.2	2.0	1000	37.5	2	37.4891762333384	13.749842147520758	80.15857736188977	28.178369321326958	54.360865832872776
0.1	2.1	360.0	4.93	false	0.5	1.25	100	6.8	1.2	1.1	2000	0.375	1.0	2.2	2.0	1000	37.5	2	34.83582861908498	4.7045766079884395	61.85776064107812	32.22405174305523	60.967901611957494
0.1	2.1	360.0	4.93	false	0.5	1.25	100	6.8	1.2	1.1	2000	0.375	1.0	2.2	2.0	1000	37.5	1	41.09617415466031	19.480407492024515	119.86751790311895
0.1	2.1	360.0	4.93	false	0.5	1.25	100	6.8	1.2	1.1	2000	0.375	1.0	2.2	2.0	1000	37.5	2	41.93623418145593	8.318284613989217	90.22237935152201	28.895531845092048	61.222615391151415
0.1	2.1	360.0	4.93	false	0.5	1.25	100	6.8	1.2	1.1	2000	0.375	1.0	2.2	2.0	1000	37.5	2	40.78319341896773	13.722715519462222	65.42195165996161	29.98741173252218	95.7082943675452
0.1	2.1	360.0	4.93	false	0.5	1.25	100	6.8	1.2	1.1	2000	0.375	1.0	2.2	2.0	1000	37.5	1	41.35763590918542	25.15824599059067	131.52883879162684
0.1	2.1	360.0	4.93	false	0.5	1.25	100	6.8	1.2	1.1	2000	0.375	1.0	2.2	2.0	1000	37.5	1	30.060330016301194	13.961357321562843	116.38122978407807
0.1	2.1	360.0	4.93	false	0.5	1.25	100	6.8	1.2	1.1	2000	0.375	1.0	2.2	2.0	1000	37.5	1	25.632732052510693	20.92201070131634	88.26984825008806
0.1	2.1	360.0	4.93	false	0.5	1.25	100	6.8	1.2	1.1	2000	0.375	1.0	2.2	2.0	1000	37.5	2	29.109926714568438	6.457258759968823	29.72043116326713	19.37978552655549	65.6455480612813
0.1	2.1	360.0	4.93	false	0.5	1.25	100	6.8	1.2	1.1	2000	0.375	1.0	2.2	2.0	1000	37.5	1	45.00334648869426	24.34470287001105	123.59735601953994
0.1	2.1	360.0	4.93	false	0.5	1.25	100	6.8	1.2	1.1	2000	0.375	1.0	2.2	2.0	1000	37.5	1	32.22108174018451	24.09644502884997	111.20633835182267
0.1	2.1	360.0	4.93	false	0.5	1.25	100	6.8	1.2	1.1	2000	0.375	1.0	2.2	2.0	1000	37.5	2	37.12859916674746	10.637163047655347	86.30471355164016	23.28538409422993	52.87701707558368
0.1	2.1	360.0	4.93	false	0.5	1.25	100	6.8	1.2	1.1	2000	0.375	1.0	2.2	2.0	1000	37.5	2	40.45342032167637	11.268263206642217	75.22608760970215	33.731604428477496	59.277028165428504
0.1	2.1	360.0	4.93	false	0.5	1.25	100	6.8	1.2	1.1	2000	0.375	1.0	2.2	2.0	1000	37.5	1	33.491741663765346	22.24318910122075	128.0165333952436
0.1	2.1	360.0	4.93	false	0.5	1.25	100	6.8	1.2	1.1	2000	0.375	1.0	2.2	2.0	1000	37.5	1	31.48569886321673	15.626604383887308	119.92968167209635
0.1	2.1	360.0	4.93	false	0.5	1.25	100	6.8	1.2	1.1	2000	0.375	1.0	2.2	2.0	1000	37.5	1	35.261506537404436	24.318834965558043	126.73790260337947
0.1	2.1	360.0	4.93	false	0.5	1.25	100	6.8	1.2	1.1	2000	0.375	1.0	2.2	2.0	1000	37.5	2	29.83604743188976	2.9340395929961027	63.97481688014276	28.506342687500116	65.82384596760073
0.1	2.1	360.0	5.06	false	0.5	1.25	100	6.8	1.2	1.1	2000	0.375	1.0	2.2	2.0	1000	40.4	2	41.90427720174944	10.533864089890121	107.36413677153217	41.34554094417032	54.20041951653513
0.1	2.1	360.0	5.06	false	0.5	1.25	100	6.8	1.2	1.1	2000	0.375	1.0	2.2	2.0	1000	40.4	1	44.14248053902535	23.11120177761524	154.21402579504306
0.1	2.1	360.0	5.06	false	0.5	1.25	100	6.8	1.2	1.1	2000	0.375	1.0	2.2	2.0	1000	40.4	2	46.42927221354861	25.871557637441146	43.71904066774441	45.04061191663999	108.44118645907515
0.1	2.1	360.0	5.06	false	0.5	1.25	100	6.8	1.2	1.1	2000	0.375	1.0	2.2	2.0	1000	40.4	2	31.488748696303144	8.418772155810034	55.62849980803082	29.097810745051838	65.81198183798426
0.1	2.1	360.0	5.06	false	0.5	1.25	100	6.8	1.2	1.1	2000	0.375	1.0	2.2	2.0	1000	40.4	1	47.80939407865028	24.453675603307172	160.222538184262
0.1	2.1	360.0	5.06	false	0.5	1.25	100	6.8	1.2	1.1	2000	0.375	1.0	2.2	2.0	1000	40.4	2	33.75114143722536	13.638405708940232	66.55755034466016	31.583281781400686	67.62592762169062
0.1	2.1	360.0	5.06	false	0.5	1.25	100	6.8	1.2	1.1	2000	0.375	1.0	2.2	2.0	1000	40.4	2	47.459144162790594	12.246990264990472	49.86225249292897	31.414646874202234	109.38487158689465
0.1	2.1	360.0	5.06	false	0.5	1.25	100	6.8	1.2	1.1	2000	0.375	1.0	2.2	2.0	1000	40.4	2	40.36142544081453	13.555640394684264	65.02953445616373	38.62657334097081	90.37553411678864
0.1	2.1	360.0	5.06	false	0.5	1.25	100	6.8	1.2	1.1	2000	0.375	1.0	2.2	2.0	1000	40.4	2	35.171814057822395	9.332154343872304	65.87633105933709	34.00933060164702	60.20368273111996
0.1	2.1	360.0	5.06	false	0.5	1.25	100	6.8	1.2	1.1	2000	0.375	1.0	2.2	2.0	1000	40.4	2	39.61326957878044	13.644950075993956	69.121446876778	32.288927881164454	73.62744718256064
0.1	2.1	360.0	5.06	false	0.5	1.25	100	6.8	1.2	1.1	2000	0.375	1.0	2.2	2.0	1000	40.4	2	43.85725617780808	14.833657377245425	52.644979736304734	25.56088313358774	116.36995901871352
0.1	2.1	360.0	5.06	false	0.5	1.25	100	6.8	1.2	1.1	2000	0.375	1.0	2.2	2.0	1000	40.4	2	39.295416485252396	12.5092015516717	66.89575954992665	37.973552869317366	95.81814673659362
0.1	2.1	360.0	5.06	false	0.5	1.25	100	6.8	1.2	1.1	2000	0.375	1.0	2.2	2.0	1000	40.4	1	40.77931747103132	27.044228801339173	126.66114103997087
0.1	2.1	360.0	5.06	false	0.5	1.25	100	6.8	1.2	1.1	2000	0.375	1.0	2.2	2.0	1000	40.4	3	47.26068855181812	9.247289575579382	95.20832848739443	28.06463805206664	43.9705528705677	36.86442625350307	42.892547718884295
0.1	2.1	360.0	5.06	false	0.5	1.25	100	6.8	1.2	1.1	2000	0.375	1.0	2.2	2.0	1000	40.4	2	36.433186120150694	0.6322289807846041	51.15090171791612	17.79901868532022	89.5779331629676
0.1	2.1	360.0	5.06	false	0.5	1.25	100	6.8	1.2	1.1	2000	0.375	1.0	2.2	2.0	1000	40.4	1	33.874755227116374	18.292359820078204	128.29825985530476
0.1	2.1	360.0	5.06	false	0.5	1.25	100	6.8	1.2	1.1	2000	0.375	1.0	2.2	2.0	1000	40.4	1	39.780974574984185	20.706601238474008	154.1315484769488
0.1	2.1	360.0	5.06	false	0.5	1.25	100	6.8	1.2	1.1	2000	0.375	1.0	2.2	2.0	1000	40.4	2	49.09322304136524	10.142926699698625	79.74883164452909	27.88200768962536	97.81132160071137
0.1	2.1	360.0	5.06	false	0.5	1.25	100	6.8	1.2	1.1	2000	0.375	1.0	2.2	2.0	1000	40.4	3	54.83237514332771	7.2652609997628925	54.32072264092087	22.79113323884482	44.31710300665665	43.05385017459691	98.94638838794009
0.1	2.1	360.0	5.06	false	0.5	1.25	100	6.8	1.2	1.1	2000	0.375	1.0	2.2	2.0	1000	40.4	1	43.223485887187486	24.807495798499772	122.32482155138052
0.1	2.1	360.0	5.06	false	0.5	1.25	100	6.8	1.2	1.1	2000	0.375	1.0	2.2	2.0	1000	40.4	2	41.19190616738279	6.163510640221567	47.19280342642753	33.844460917143195	105.15054072108096
0.1	2.1	360.0	5.06	false	0.5	1.25	100	6.8	1.2	1.1	2000	0.375	1.0	2.2	2.0	1000	40.4	1	36.88469370557186	24.284780726377647	114.43954234351642
0.1	2.1	360.0	5.06	false	0.5	1.25	100	6.8	1.2	1.1	2000	0.375	1.0	2.2	2.0	1000	40.4	1	41.86527884597354	27.74515151921393	139.3203581695553
0.1	2.1	360.0	5.06	false	0.5	1.25	100	6.8	1.2	1.1	2000	0.375	1.0	2.2	2.0	1000	40.4	2	48.81110158137304	23.662601010671853	101.95546582476092	44.89666088096294	90.69799151848264
0.1	2.1	360.0	5.06	false	0.5	1.25	100	6.8	1.2	1.1	2000	0.375	1.0	2.2	2.0	1000	40.4	1	49.53502974362641	26.6196558281836	167.27500813648334
0.1	2.1	360.0	5.06	false	0.5	1.25	100	6.8	1.2	1.1	2000	0.375	1.0	2.2	2.0	1000	40.4	1	29.04538561678921	17.84655084267211	106.4420780033957
0.1	2.1	360.0	5.06	false	0.5	1.25	100	6.8	1.2	1.1	2000	0.375	1.0	2.2	2.0	1000	40.4	2	44.30918434245572	22.620382132427572	102.67614504669635	33.24049914486386	54.26623174837011
0.1	2.1	360.0	5.06	false	0.5	1.25	100	6.8	1.2	1.1	2000	0.375	1.0	2.2	2.0	1000	40.4	1	38.90898119240959	25.04159129290048	98.80860172016406
0.1	2.1	360.0	5.06	false	0.5	1.25	100	6.8	1.2	1.1	2000	0.375	1.0	2.2	2.0	1000	40.4	3	45.72294516437538	1.334885196722712	76.67719792923761	22.646844174472516	61.84056277709616	38.24086057339446	68.15998053621433
0.1	2.1	360.0	5.06	false	0.5	1.25	100	6.8	1.2	1.1	2000	0.375	1.0	2.2	2.0	1000	40.4	2	40.72040500666055	11.000677051761206	49.09209819931672	26.717758624502533	111.08268534556561
0.1	2.1	360.0	5.06	false	0.5	1.25	100	6.8	1.2	1.1	2000	0.375	1.0	2.2	2.0	1000	40.4	1	40.46790372164006	16.798292996158146	118.61755183117702
0.1	2.1	360.0	5.06	false	0.5	1.25	100	6.8	1.2	1.1	2000	0.375	1.0	2.2	2.0	1000	40.4	1	49.40576960294374	24.159538088616966	183.61529357247665
0.1	2.1	360.0	5.06	false	0.5	1.25	100	6.8	1.2	1.1	2000	0.375	1.0	2.2	2.0	1000	40.4	1	33.0819553886972	23.0657100368495	118.78388079592149
0.1	2.1	360.0	5.06	false	0.5	1.25	100	6.8	1.2	1.1	2000	0.375	1.0	2.2	2.0	1000	40.4	2	35.57310894841433	1.8493967762724728	41.571987261898244	21.10273910358218	78.47901920005758
0.1	2.1	360.0	5.06	false	0.5	1.25	100	6.8	1.2	1.1	2000	0.375	1.0	2.2	2.0	1000	40.4	1	44.77762391075844	32.94558107958545	122.57321848739429
0.1	2.1	360.0	5.06	false	0.5	1.25	100	6.8	1.2	1.1	2000	0.375	1.0	2.2	2.0	1000	40.4	1	37.65322276933753	15.973437869177717	151.85355835335284
0.1	2.1	360.0	5.06	false	0.5	1.25	100	6.8	1.2	1.1	2000	0.375	1.0	2.2	2.0	1000	40.4	3	49.00405241240362	1.6753335075381763	66.0040557032131	18.278687374438086	56.124847616059824	41.87734052731637	47.84202443687632
0.1	2.1	360.0	5.06	false	0.5	1.25	100	6.8	1.2	1.1	2000	0.375	1.0	2.2	2.0	1000	40.4	2	35.43293668549821	10.591277209002078	67.9793599358651	24.88163790915922	49.082458487726775
0.1	2.1	360.0	5.06	false	0.5	1.25	100	6.8	1.2	1.1	2000	0.375	1.0	2.2	2.0	1000	40.4	1	36.20679033898076	16.48143455662565	144.66716747706553
0.1	2.1	360.0	5.06	false	0.5	1.25	100	6.8	1.2	1.1	2000	0.375	1.0	2.2	2.0	1000	40.4	2	38.65970442829079	4.837733475423292	68.40798987469864	24.970729398111374	82.60975497507476
0.1	2.1	360.0	5.06	false	0.5	1.25	100	6.8	1.2	1.1	2000	0.375	1.0	2.2	2.0	1000	40.4	2	46.53334074178083	13.032246799716942	116.45785302841104	44.529762365127446	73.26772170271306
0.1	2.1	360.0	5.06	false	0.5	1.25	100	6.8	1.2	1.1	2000	0.375	1.0	2.2	2.0	1000	40.4	2	37.586504006699286	6.014069811327548	66.86691307195042	36.0426712927952	72.73114733996438
0.1	2.1	360.0	5.06	false	0.5	1.25	100	6.8	1.2	1.1	2000	0.375	1.0	2.2	2.0	1000	40.4	2	41.54081080488732	3.946739646661669	60.75624652510406	37.91025851929615	100.12144537180514
0.1	2.1	360.0	5.06	false	0.5	1.25	100	6.8	1.2	1.1	2000	0.375	1.0	2.2	2.0	1000	40.4	1	32.27718092740029	20.082635673354137	127.88641128093748
0.1	2.1	360.0	5.06	false	0.5	1.25	100	6.8	1.2	1.1	2000	0.375	1.0	2.2	2.0	1000	40.4	2	38.275271711909035	10.56019335074548	68.42928617944463	37.79765404231104	78.58371424143192
0.1	2.1	360.0	5.06	false	0.5	1.25	100	6.8	1.2	1.1	2000	0.375	1.0	2.2	2.0	1000	40.4	2	43.64589481606901	22.86674642526719	71.78294847729303	36.55822732227224	84.38115303917078
0.1	2.1	360.0	5.06	false	0.5	1.25	100	6.8	1.2	1.1	2000	0.375	1.0	2.2	2.0	1000	40.4	2	33.50501608042335	9.861544923164212	93.48729162903285	31.376469773347935	38.4950498515338
0.1	2.1	360.0	5.06	false	0.5	1.25	100	6.8	1.2	1.1	2000	0.375	1.0	2.2	2.0	1000	40.4	1	33.17950802194153	19.37984716436991	124.58603372373744
0.1	2.1	360.0	5.06	false	0.5	1.25	100	6.8	1.2	1.1	2000	0.375	1.0	2.2	2.0	1000	40.4	1	37.45867334967722	17.7735718965194	141.30837006145927
0.1	2.1	360.0	5.06	false	0.5	1.25	100	6.8	1.2	1.1	2000	0.375	1.0	2.2	2.0	1000	40.4	2	45.65891291194798	10.70779013478599	101.59440925505344	29.35488223541689	68.37975956776016
0.1	2.1	360.0	5.06	false	0.5	1.25	100	6.8	1.2	1.1	2000	0.375	1.0	2.2	2.0	1000	40.4	1	33.31930700118387	11.377125588329793	120.71751624677408
0.1	2.1	360.0	5.06	false	0.5	1.25	100	6.8	1.2	1.1	2000	0.375	1.0	2.2	2.0	1000	40.4	1	47.42284336405241	19.846273136325014	159.26283430289135
0.1	2.1	360.0	5.06	false	0.5	1.25	100	6.8	1.2	1.1	2000	0.375	1.0	2.2	2.0	1000	40.4	1	47.923240153819194	21.240047892875978	156.77149035423034
0.1	2.1	360.0	5.06	false	0.5	1.25	100	6.8	1.2	1.1	2000	0.375	1.0	2.2	2.0	1000	40.4	1	34.64288813478012	16.01861827844378	135.10802992436763
0.1	2.1	360.0	5.06	false	0.5	1.25	100	6.8	1.2	1.1	2000	0.375	1.0	2.2	2.0	1000	40.4	2	42.06957741418462	11.516158091613004	87.18828402637372	38.8454571843615	78.96768559341861
0.1	2.1	360.0	5.06	false	0.5	1.25	100	6.8	1.2	1.1	2000	0.375	1.0	2.2	2.0	1000	40.4	1	36.85004285798298	13.135860953280831	135.0226843685451
0.1	2.1	360.0	5.06	false	0.5	1.25	100	6.8	1.2	1.1	2000	0.375	1.0	2.2	2.0	1000	40.4	1	34.321181730700154	18.562244871333274	132.48438169034438
0.1	2.1	360.0	5.06	false	0.5	1.25	100	6.8	1.2	1.1	2000	0.375	1.0	2.2	2.0	1000	40.4	2	45.43392126094318	15.77185794228291	127.33683111466578	44.15631005562078	66.02354871945461
0.1	2.1	360.0	5.06	false	0.5	1.25	100	6.8	1.2	1.1	2000	0.375	1.0	2.2	2.0	1000	40.4	2	43.21959272924858	10.38321769565348	111.6230271980053	31.486839310672835	57.273620524429404
0.1	2.1	360.0	5.06	false	0.5	1.25	100	6.8	1.2	1.1	2000	0.375	1.0	2.2	2.0	1000	40.4	3	39.775230090897416	3.909655756387442	27.289482945973244	13.523998580704989	60.96781716897158	37.758467575666884	61.08728958904766
0.1	2.1	360.0	5.06	false	0.5	1.25	100	6.8	1.2	1.1	2000	0.375	1.0	2.2	2.0	1000	40.4	1	47.19244884771134	19.57059974242315	177.49464036357003
0.1	2.1	360.0	5.06	false	0.5	1.25	100	6.8	1.2	1.1	2000	0.375	1.0	2.2	2.0	1000	40.4	2	45.68454474637741	14.342751491806476	85.33922799106278	34.507793596150805	72.93864446322134
0.1	2.1	360.0	5.06	false	0.5	1.25	100	6.8	1.2	1.1	2000	0.375	1.0	2.2	2.0	1000	40.4	1	39.6215284117187	22.345308452410627	137.0917265611914
0.1	2.1	360.0	5.06	false	0.5	1.25	100	6.8	1.2	1.1	2000	0.375	1.0	2.2	2.0	1000	40.4	1	28.253317638707045	21.08129580350438	87.30424258256345
0.1	2.1	360.0	5.06	false	0.5	1.25	100	6.8	1.2	1.1	2000	0.375	1.0	2.2	2.0	1000	40.4	1	41.93032527904908	11.829645653686214	130.19787945940345
0.1	2.1	360.0	5.06	false	0.5	1.25	100	6.8	1.2	1.1	2000	0.375	1.0	2.2	2.0	1000	40.4	3	42.684268625365114	13.971735881922825	49.999557703189346	26.530597134769554	38.55684570744726	41.25677573253057	85.46130123962031
0.1	2.1	360.0	5.06	false	0.5	1.25	100	6.8	1.2	1.1	2000	0.375	1.0	2.2	2.0	1000	40.4	3	45.416844767612034	12.73555203962506	69.00946093441299	26.385463759638863	46.935118441847514	45.39265733860094	65.37045131129904
0.1	2.1	360.0	5.06	false	0.5	1.25	100	6.8	1.2	1.1	2000	0.375	1.0	2.2	2.0	1000	40.4	2	46.354623626899745	10.088277353544525	89.63556307768206	39.39245027442596	72.66335582231179
0.1	2.1	360.0	5.06	false	0.5	1.25	100	6.8	1.2	1.1	2000	0.375	1.0	2.2	2.0	1000	40.4	1	39.59538796418332	18.17069495288911	103.52054867748555
0.1	2.1	360.0	5.06	false	0.5	1.25	100	6.8	1.2	1.1	2000	0.375	1.0	2.2	2.0	1000	40.4	1	40.08714198367487	8.822241183802634	107.19287778786364
0.1	2.1	360.0	5.06	false	0.5	1.25	100	6.8	1.2	1.1	2000	0.375	1.0	2.2	2.0	1000	40.4	2	38.98781051974942	2.487120745679642	85.89934207374255	26.529072116568226	60.963644446413745
0.1	2.1	360.0	5.06	false	0.5	1.25	100	6.8	1.2	1.1	2000	0.375	1.0	2.2	2.0	1000	40.4	1	41.02176763366168	20.387947289987483	149.41934599966888
0.1	2.1	360.0	5.06	false	0.5	1.25	100	6.8	1.2	1.1	2000	0.375	1.0	2.2	2.0	1000	40.4	1	36.639241213460274	13.55725598909489	143.83696329966133
0.1	2.1	360.0	5.06	false	0.5	1.25	100	6.8	1.2	1.1	2000	0.375	1.0	2.2	2.0	1000	40.4	2	41.72209889278043	1.3912230768846983	64.00228470320107	28.24646753447619	105.68807805072262
0.1	2.1	360.0	5.06	false	0.5	1.25	100	6.8	1.2	1.1	2000	0.375	1.0	2.2	2.0	1000	40.4	2	43.070485532559616	2.016459240701625	98.3649530641519	34.98550101390015	78.8174084159297
0.1	2.1	360.0	5.06	false	0.5	1.25	100	6.8	1.2	1.1	2000	0.375	1.0	2.2	2.0	1000	40.4	2	43.303307821367426	19.94862647992193	59.849238454188495	31.636305836983755	88.83293670849915
0.1	2.1	360.0	5.06	false	0.5	1.25	100	6.8	1.2	1.1	2000	0.375	1.0	2.2	2.0	1000	40.4	2	41.32514478923047	10.126040413789609	79.78290687563448	35.28232879761131	60.900113389985734
0.1	2.1	360.0	5.06	false	0.5	1.25	100	6.8	1.2	1.1	2000	0.375	1.0	2.2	2.0	1000	40.4	2	42.058708601470045	11.514257630287075	59.3985124043039	38.873379686692665	80.12133003186916
0.1	2.1	360.0	5.06	false	0.5	1.25	100	6.8	1.2	1.1	2000	0.375	1.0	2.2	2.0	1000	40.4	2	41.70672084230145	15.164173751953944	71.85499077654335	38.13975768113147	88.07070259210256
0.1	2.1	360.0	5.06	false	0.5	1.25	100	6.8	1.2	1.1	2000	0.375	1.0	2.2	2.0	1000	40.4	1	37.754332375333256	22.086640110503172	107.47138126152436
0.1	2.1	360.0	5.06	false	0.5	1.25	100	6.8	1.2	1.1	2000	0.375	1.0	2.2	2.0	1000	40.4	2	53.03642073729452	16.757604789916236	106.79584370681128	45.78177390068371	59.98247080635735
0.1	2.1	360.0	5.06	false	0.5	1.25	100	6.8	1.2	1.1	2000	0.375	1.0	2.2	2.0	1000	40.4	1	32.489432949222696	24.169562755632132	119.03994915996374
0.1	2.1	360.0	5.06	false	0.5	1.25	100	6.8	1.2	1.1	2000	0.375	1.0	2.2	2.0	1000	40.4	3	48.12024652554707	9.470095129025287	78.92585806401357	33.866057951383425	54.40167347168956	46.78607686282037	53.504629364028844
0.1	2.1	360.0	5.06	false	0.5	1.25	100	6.8	1.2	1.1	2000	0.375	1.0	2.2	2.0	1000	40.4	1	34.150418577988646	19.951250213288503	117.8261682427915
0.1	2.1	360.0	5.06	false	0.5	1.25	100	6.8	1.2	1.1	2000	0.375	1.0	2.2	2.0	1000	40.4	2	37.985297374391735	9.483839689586684	83.66902465826703	32.359176006980455	50.440776382739635
0.1	2.1	360.0	5.06	false	0.5	1.25	100	6.8	1.2	1.1	2000	0.375	1.0	2.2	2.0	1000	40.4	2	36.60150621879419	0.6047925683830923	67.71493874500074	33.330038620806405	72.37921805589839
0.1	2.1	360.0	5.06	false	0.5	1.25	100	6.8	1.2	1.1	2000	0.375	1.0	2.2	2.0	1000	40.4	1	35.634709603781126	6.564236385162811	80.1507984178741
0.1	2.1	360.0	5.06	false	0.5	1.25	100	6.8	1.2	1.1	2000	0.375	1.0	2.2	2.0	1000	40.4	2	43.1744374936346	10.865433352981567	74.05850785185581	40.90089975337063	104.9234485738593
0.1	2.1	360.0	5.06	false	0.5	1.25	100	6.8	1.2	1.1	2000	0.375	1.0	2.2	2.0	1000	40.4	1	41.266594047906665	18.971929837921646	114.01622208713945
0.1	2.1	360.0	5.06	false	0.5	1.25	100	6.8	1.2	1.1	2000	0.375	1.0	2.2	2.0	1000	40.4	1	34.53549009542684	33.32442576659998	148.0125544100721
0.1	2.1	360.0	5.06	false	0.5	1.25	100	6.8	1.2	1.1	2000	0.375	1.0	2.2	2.0	1000	40.4	1	42.21014511037507	26.692517084571104	152.5205327746877
0.1	2.1	360.0	5.06	false	0.5	1.25	100	6.8	1.2	1.1	2000	0.375	1.0	2.2	2.0	1000	40.4	1	41.02479925502961	25.55156184134777	132.4754255698313
0.1	2.1	360.0	5.06	false	0.5	1.25	100	6.8	1.2	1.1	2000	0.375	1.0	2.2	2.0	1000	40.4	2	49.39758585829876	8.722891023089936	92.75812172327196	39.25640760729774	110.10984405845478
0.1	2.1	360.0	5.06	false	0.5	1.25	100	6.8	1.2	1.1	2000	0.375	1.0	2.2	2.0	1000	40.4	1	46.127130539789945	9.634663044429576	108.97253794524237
0.1	2.1	360.0	5.06	false	0.5	1.25	100	6.8	1.2	1.1	2000	0.375	1.0	2.2	2.0	1000	40.4	1	40.426706304941774	18.969717489599685	132.2806475558622
0.1	2.1	360.0	5.06	false	0.5	1.25	100	6.8	1.2	1.1	2000	0.375	1.0	2.2	2.0	1000	40.4	1	39.01472388339581	6.645715932410801	127.06769665075629
0.1	2.1	360.0	5.06	false	0.5	1.25	100	6.8	1.2	1.1	2000	0.375	1.0	2.2	2.0	1000	40.4	3	51.312160368684545	11.71050018579358	67.00043391996833	29.190254113725576	71.56262555293252	45.88211172924065	45.79033851960602
0.1	2.1	360.0	5.06	false	0.5	1.25	100	6.8	1.2	1.1	2000	0.375	1.0	2.2	2.0	1000	40.4	1	39.14190467254175	18.33539111808304	141.54842290621747
0.1	2.1	360.0	5.06	false	0.5	1.25	100	6.8	1.2	1.1	2000	0.375	1.0	2.2	2.0	1000	40.4	1	37.04615932124512	21.69355565598414	142.81261336217278
0.1	2.1	360.0	5.06	false	0.5	1.25	100	6.8	1.2	1.1	2000	0.375	1.0	2.2	2.0	1000	40.4	1	37.0698315809235	19.42422276668742	135.62206639987033
0.1	2.1	360.0	5.06	false	0.5	1.25	100	6.8	1.2	1.1	2000	0.375	1.0	2.2	2.0	1000	40.4	1	39.50800925667215	31.760763459166085	158.2602973081243
0.1	2.1	360.0	5.06	false	0.5	1.25	100	6.8	1.2	1.1	2000	0.375	1.0	2.2	2.0	1000	40.4	1	40.0735371173553	19.049355888487028	126.96211196099303
0.1	2.1	360.0	5.06	false	0.5	1.25	100	6.8	1.2	1.1	2000	0.375	1.0	2.2	2.0	1000	40.4	1	33.28168945257094	32.643417656146774	86.44383004522543
0.1	2.1	360.0	5.06	false	0.5	1.25	100	6.8	1.2	1.1	2000	0.375	1.0	2.2	2.0	1000	40.4	1	44.38801035066352	22.03423156998817	111.34275260758535
0.1	2.1	360.0	5.06	false	0.5	1.25	100	6.8	1.2	1.1	2000	0.375	1.0	2.2	2.0	1000	40.4	3	43.699804459459905	1.1628135323155218	52.713499109788565	8.33210342942004	77.58436111194159	38.40694803908078	57.1881699546737
0.1	2.1	360.0	5.06	false	0.5	1.25	100	6.8	1.2	1.1	2000	0.375	1.0	2.2	2.0	1000	40.4	1	38.66735575729771	23.182560821929133	146.5572066720303
0.1	2.1	360.0	5.06	false	0.5	1.25	100	6.8	1.2	1.1	2000	0.375	1.0	2.2	2.0	1000	40.4	1	44.620521313803856	28.209703897005685	160.75001052257898
0.1	2.1	360.0	5.06	false	0.5	1.25	100	6.8	1.2	1.1	2000	0.375	1.0	2.2	2.0	1000	40.4	1	38.822234498286086	24.904670048772378	142.5950712994247
0.1	2.1	360.0	5.06	false	0.5	1.25	100	6.8	1.2	1.1	2000	0.375	1.0	2.2	2.0	1000	40.4	1	33.27639046970488	19.043967534641737	93.00548447601986
0.1	2.1	360.0	5.06	false	0.5	1.25	100	6.8	1.2	1.1	2000	0.375	1.0	2.2	2.0	1000	40.4	1	38.955645288832	15.214389148659864	148.0021157251504
0.1	2.1	360.0	5.06	false	0.5	1.25	100	6.8	1.2	1.1	2000	0.375	1.0	2.2	2.0	1000	40.4	2	44.29398895273952	11.765077937943799	84.26038029221584	43.88565008775321	79.10315744453825
0.1	2.1	360.0	5.06	false	0.5	1.25	100	6.8	1.2	1.1	2000	0.375	1.0	2.2	2.0	1000	40.4	1	34.87459808904499	13.790738275370192	114.8192673923649
0.1	2.1	360.0	5.06	false	0.5	1.25	100	6.8	1.2	1.1	2000	0.375	1.0	2.2	2.0	1000	40.4	1	35.428645861928054	7.637103022641234	102.21806671048977
0.1	2.1	360.0	5.06	false	0.5	1.25	100	6.8	1.2	1.1	2000	0.375	1.0	2.2	2.0	1000	40.4	2	49.12841105461878	15.030179012497628	90.209904953266	40.308435155588434	86.75708442912261
0.1	2.1	360.0	5.06	false	0.5	1.25	100	6.8	1.2	1.1	2000	0.375	1.0	2.2	2.0	1000	40.4	1	37.90535401123021	24.115569905191222	140.8015047256298
0.1	2.1	360.0	5.06	false	0.5	1.25	100	6.8	1.2	1.1	2000	0.375	1.0	2.2	2.0	1000	40.4	3	47.46036934890698	1.8730432900458418	52.22440534610335	8.632828896671807	50.30523041198969	23.243419537760932	84.41503658112632
0.1	2.1	360.0	5.06	false	0.5	1.25	100	6.8	1.2	1.1	2000	0.375	1.0	2.2	2.0	1000	40.4	2	35.13818678213005	1.3835772713688788	52.49459848991587	20.175378802948273	75.97271356309697
0.1	2.1	360.0	5.06	false	0.5	1.25	100	6.8	1.2	1.1	2000	0.375	1.0	2.2	2.0	1000	40.4	2	48.389073892732235	10.989375939045079	83.6823944778582	41.53352073851695	83.1362741280118
0.1	2.1	360.0	5.06	false	0.5	1.25	100	6.8	1.2	1.1	2000	0.375	1.0	2.2	2.0	1000	40.4	2	43.000155553447414	14.430747277587281	97.58276742230288	42.79021380352614	52.44092140180659
0.1	2.1	360.0	5.06	false	0.5	1.25	100	6.8	1.2	1.1	2000	0.375	1.0	2.2	2.0	1000	40.4	3	35.74753749324506	1.3342469422128154	52.92640919556745	18.331904833479637	55.656837671162954	32.32157017619255	22.286999970409433
0.1	2.1	360.0	5.06	false	0.5	1.25	100	6.8	1.2	1.1	2000	0.375	1.0	2.2	2.0	1000	40.4	3	39.054109849478074	0.866300321693003	44.56213822821506	7.715860182680019	86.49368649133883	28.745713444423853	39.34445137150379
0.1	2.1	360.0	5.06	false	0.5	1.25	100	6.8	1.2	1.1	2000	0.375	1.0	2.2	2.0	1000	40.4	2	39.75223520346273	2.3911910095765974	77.79876823255083	37.772059632607956	65.23307250423049
0.1	2.1	360.0	5.06	false	0.5	1.25	100	6.8	1.2	1.1	2000	0.375	1.0	2.2	2.0	1000	40.4	2	46.42275547779056	12.470989002221415	68.13740781030678	27.204761781270093	90.93355239001913
0.1	2.1	360.0	5.06	false	0.5	1.25	100	6.8	1.2	1.1	2000	0.375	1.0	2.2	2.0	1000	40.4	2	44.251381011013635	7.557228591516854	79.59368181948481	34.227627283400494	97.98793495037697
0.1	2.1	360.0	5.06	false	0.5	1.25	100	6.8	1.2	1.1	2000	0.375	1.0	2.2	2.0	1000	40.4	1	42.71920618509911	32.588661940519685	93.6976145026097
0.1	2.1	360.0	5.06	false	0.5	1.25	100	6.8	1.2	1.1	2000	0.375	1.0	2.2	2.0	1000	40.4	2	44.623015150817615	11.860721080510716	104.5665455984908	38.03301549424111	65.25196557053546
0.1	2.1	360.0	5.06	false	0.5	1.25	100	6.8	1.2	1.1	2000	0.375	1.0	2.2	2.0	1000	40.4	2	41.20613358708299	7.148594044980142	43.03386193909683	35.525259528381504	97.84703527432912
0.1	2.1	360.0	5.06	false	0.5	1.25	100	6.8	1.2	1.1	2000	0.375	1.0	2.2	2.0	1000	40.4	1	42.836442566654966	14.587955604438017	129.36212163785646
0.1	2.1	360.0	5.06	false	0.5	1.25	100	6.8	1.2	1.1	2000	0.375	1.0	2.2	2.0	1000	40.4	1	48.5491128643228	31.110577065586426	141.1558580967776
0.1	2.1	360.0	5.06	false	0.5	1.25	100	6.8	1.2	1.1	2000	0.375	1.0	2.2	2.0	1000	40.4	2	41.72042623509846	0.7591296617586062	77.05523975785955	35.65287712128414	76.31384148236003
0.1	2.1	360.0	5.06	false	0.5	1.25	100	6.8	1.2	1.1	2000	0.375	1.0	2.2	2.0	1000	40.4	2	47.28870726425652	14.757882716122273	112.68241923832838	46.55439830354051	74.59041598219271
0.1	2.1	360.0	5.06	false	0.5	1.25	100	6.8	1.2	1.1	2000	0.375	1.0	2.2	2.0	1000	40.4	2	42.317580811762674	3.945404583059752	53.89395096624795	31.549417492711857	107.44319865555829
0.1	2.1	360.0	5.06	false	0.5	1.25	100	6.8	1.2	1.1	2000	0.375	1.0	2.2	2.0	1000	40.4	2	48.65741393251146	16.271825442620383	101.58575653329225	37.43559713621287	61.59231749583737
0.1	2.1	360.0	5.06	false	0.5	1.25	100	6.8	1.2	1.1	2000	0.375	1.0	2.2	2.0	1000	40.4	1	36.90537708732917	7.342005494452066	137.68985735304636
0.1	2.1	360.0	5.06	false	0.5	1.25	100	6.8	1.2	1.1	2000	0.375	1.0	2.2	2.0	1000	40.4	1	40.38072253211576	8.667910283636184	103.78731222057317
0.1	2.1	360.0	5.06	false	0.5	1.25	100	6.8	1.2	1.1	2000	0.375	1.0	2.2	2.0	1000	40.4	2	44.430662733659084	8.95778908844738	94.02203551782111	42.79049767554528	90.21387564876576
0.1	2.1	360.0	5.06	false	0.5	1.25	100	6.8	1.2	1.1	2000	0.375	1.0	2.2	2.0	1000	40.4	1	39.16589178188642	11.656098465145112	118.27621958288394
0.1	2.1	360.0	5.06	false	0.5	1.25	100	6.8	1.2	1.1	2000	0.375	1.0	2.2	2.0	1000	40.4	2	47.39672464159459	16.14939795358943	122.50422132193954	45.91379792053748	68.02530181067797
0.1	2.1	360.0	5.06	false	0.5	1.25	100	6.8	1.2	1.1	2000	0.375	1.0	2.2	2.0	1000	40.4	2	46.64399002252219	25.20982200416502	94.36524263798654	44.546426038716824	65.21213856227268
0.1	2.1	360.0	5.06	false	0.5	1.25	100	6.8	1.2	1.1	2000	0.375	1.0	2.2	2.0	1000	40.4	1	43.132865405108966	18.4271279400331	127.9686719012122
0.1	2.1	360.0	5.06	false	0.5	1.25	100	6.8	1.2	1.1	2000	0.375	1.0	2.2	2.0	1000	40.4	1	35.21190109576559	11.468413397576436	124.57100566998649
0.1	2.1	360.0	5.06	false	0.5	1.25	100	6.8	1.2	1.1	2000	0.375	1.0	2.2	2.0	1000	40.4	2	39.34697388400807	3.601535972896507	59.49032960708977	32.26075694808217	99.02478419762696
0.1	2.1	360.0	5.06	false	0.5	1.25	100	6.8	1.2	1.1	2000	0.375	1.0	2.2	2.0	1000	40.4	2	36.40736720093857	12.224754250803361	62.279129734231205	25.50635636455318	70.23277705258258
0.1	2.1	360.0	5.06	false	0.5	1.25	100	6.8	1.2	1.1	2000	0.375	1.0	2.2	2.0	1000	40.4	2	41.72277095976662	0.5387700443848638	42.18046082512133	33.33498499521478	91.02712558125661
0.1	2.1	360.0	5.06	false	0.5	1.25	100	6.8	1.2	1.1	2000	0.375	1.0	2.2	2.0	1000	40.4	1	42.98401614143901	26.12053917208037	118.95423340131003
0.1	2.1	360.0	5.06	false	0.5	1.25	100	6.8	1.2	1.1	2000	0.375	1.0	2.2	2.0	1000	40.4	1	42.28245843422531	2.5481820759395113	102.82003205805924
0.1	2.1	360.0	5.06	false	0.5	1.25	100	6.8	1.2	1.1	2000	0.375	1.0	2.2	2.0	1000	40.4	2	49.670623960900386	8.390326648043354	85.7231683290393	28.82420828545377	99.55702206020679
0.1	2.1	360.0	5.06	false	0.5	1.25	100	6.8	1.2	1.1	2000	0.375	1.0	2.2	2.0	1000	40.4	1	35.70163559113778	5.980428165636543	119.68379870137727
0.1	2.1	360.0	5.06	false	0.5	1.25	100	6.8	1.2	1.1	2000	0.375	1.0	2.2	2.0	1000	40.4	2	45.27891386183512	10.019832140538766	57.162091575769345	29.672513009141962	122.16987192009314
0.1	2.1	360.0	5.06	false	0.5	1.25	100	6.8	1.2	1.1	2000	0.375	1.0	2.2	2.0	1000	40.4	1	36.23975259880709	21.45621600203812	134.8380321717405
0.1	2.1	360.0	5.06	false	0.5	1.25	100	6.8	1.2	1.1	2000	0.375	1.0	2.2	2.0	1000	40.4	1	42.43893090849626	19.231735373151572	156.44534891240724
0.1	2.1	360.0	5.06	false	0.5	1.25	100	6.8	1.2	1.1	2000	0.375	1.0	2.2	2.0	1000	40.4	1	39.017356639361665	22.288658736017947	89.99353226444349
0.1	2.1	360.0	5.06	false	0.5	1.25	100	6.8	1.2	1.1	2000	0.375	1.0	2.2	2.0	1000	40.4	2	37.211124136084905	1.7715295861370965	85.92568118813408	33.479983163460155	47.85614882286963
0.1	2.1	360.0	5.06	false	0.5	1.25	100	6.8	1.2	1.1	2000	0.375	1.0	2.2	2.0	1000	40.4	2	40.530851287193606	2.4208127422311474	110.8332238010324	38.16164765786301	48.01089360152096
0.1	2.1	360.0	5.06	false	0.5	1.25	100	6.8	1.2	1.1	2000	0.375	1.0	2.2	2.0	1000	40.4	2	42.73662460916242	15.821609864881173	102.07812612737726	34.046917671269476	50.46288089448856
0.1	2.1	360.0	5.06	false	0.5	1.25	100	6.8	1.2	1.1	2000	0.375	1.0	2.2	2.0	1000	40.4	2	49.10611822668358	10.149049552601765	52.06182815065673	26.611007951192132	97.14535767530836
0.1	2.1	360.0	5.06	false	0.5	1.25	100	6.8	1.2	1.1	2000	0.375	1.0	2.2	2.0	1000	40.4	1	35.48461504486561	14.568117204488066	95.5230542358092
0.1	2.1	360.0	5.06	false	0.5	1.25	100	6.8	1.2	1.1	2000	0.375	1.0	2.2	2.0	1000	40.4	2	45.28952835622329	18.73753618468174	54.5983935690539	31.527924777051968	88.35174492991706
0.1	2.1	360.0	5.06	false	0.5	1.25	100	6.8	1.2	1.1	2000	0.375	1.0	2.2	2.0	1000	40.4	3	52.93317937892084	6.243941200620357	64.13473628406379	22.342176838451707	62.88233347228557	44.83042722666001	72.61513292836578
0.1	2.1	360.0	5.06	false	0.5	1.25	100	6.8	1.2	1.1	2000	0.375	1.0	2.2	2.0	1000	40.4	2	45.14486618868722	12.62080444946758	70.09352612746783	28.47498532021497	89.08953764718068
0.1	2.1	360.0	5.06	false	0.5	1.25	100	6.8	1.2	1.1	2000	0.375	1.0	2.2	2.0	1000	40.4	2	35.23040647447641	17.484889466643885	58.26370164008499	34.30293744514831	96.0269735229423
0.1	2.1	360.0	5.06	false	0.5	1.25	100	6.8	1.2	1.1	2000	0.375	1.0	2.2	2.0	1000	40.4	1	37.91797935859175	20.618134863448606	148.18818722331858
0.1	2.1	360.0	5.06	false	0.5	1.25	100	6.8	1.2	1.1	2000	0.375	1.0	2.2	2.0	1000	40.4	1	43.46358288483412	26.553176390984742	144.0665263696807
0.1	2.1	360.0	5.06	false	0.5	1.25	100	6.8	1.2	1.1	2000	0.375	1.0	2.2	2.0	1000	40.4	2	52.237204613017695	14.451571206308527	92.44182081191178	40.882058181342636	119.97212004970206
0.1	2.1	360.0	5.06	false	0.5	1.25	100	6.8	1.2	1.1	2000	0.375	1.0	2.2	2.0	1000	40.4	1	33.467720079844746	10.211785660812389	99.70312200036992
0.1	2.1	360.0	5.06	false	0.5	1.25	100	6.8	1.2	1.1	2000	0.375	1.0	2.2	2.0	1000	40.4	2	46.156533914402516	16.554123874925118	98.05689248465411	30.622443615026	58.98510858545737
0.1	2.1	360.0	5.06	false	0.5	1.25	100	6.8	1.2	1.1	2000	0.375	1.0	2.2	2.0	1000	40.4	2	42.36283629411024	16.207981415418217	98.89974191338942	41.524745511811325	61.527774928820484
0.1	2.1	360.0	5.06	false	0.5	1.25	100	6.8	1.2	1.1	2000	0.375	1.0	2.2	2.0	1000	40.4	2	49.53243255220373	6.682618263596263	79.47233506352691	24.584819094414094	113.15792664314789
0.1	2.1	360.0	5.06	false	0.5	1.25	100	6.8	1.2	1.1	2000	0.375	1.0	2.2	2.0	1000	40.4	2	37.37245896275188	3.2835804982629058	65.81827810213709	27.593115867059115	83.64778072789596
0.1	2.1	360.0	5.06	false	0.5	1.25	100	6.8	1.2	1.1	2000	0.375	1.0	2.2	2.0	1000	40.4	1	36.95326694694711	15.719820423670056	136.37133348096904
0.1	2.1	360.0	5.06	false	0.5	1.25	100	6.8	1.2	1.1	2000	0.375	1.0	2.2	2.0	1000	40.4	1	45.68372961982633	12.591050261819664	166.57548621413702
0.1	2.1	360.0	5.06	false	0.5	1.25	100	6.8	1.2	1.1	2000	0.375	1.0	2.2	2.0	1000	40.4	2	34.223124554473884	14.052061719266153	82.20889705833544	24.113929010164505	61.86523151100821
0.1	2.1	360.0	5.06	false	0.5	1.25	100	6.8	1.2	1.1	2000	0.375	1.0	2.2	2.0	1000	40.4	1	36.834679967208466	10.695214482805762	150.83712145762732
0.1	2.1	360.0	5.06	false	0.5	1.25	100	6.8	1.2	1.1	2000	0.375	1.0	2.2	2.0	1000	40.4	3	34.79885503778963	0.1131235491008835	56.16727101021736	21.673935249207823	45.94597502658131	31.89231208463912	30.861982837992418
0.1	2.1	360.0	5.06	false	0.5	1.25	100	6.8	1.2	1.1	2000	0.375	1.0	2.2	2.0	1000	40.4	1	35.97022843719016	15.738539712250502	96.52522281441708
0.1	2.1	360.0	5.06	false	0.5	1.25	100	6.8	1.2	1.1	2000	0.375	1.0	2.2	2.0	1000	40.4	2	41.613491557043886	0.41981705062301494	87.8576395299117	38.6211033066164	85.02977987589085
0.1	2.1	360.0	5.06	false	0.5	1.25	100	6.8	1.2	1.1	2000	0.375	1.0	2.2	2.0	1000	40.4	1	48.76398978694672	30.714234571116087	149.2763641971911
0.1	2.1	360.0	5.06	false	0.5	1.25	100	6.8	1.2	1.1	2000	0.375	1.0	2.2	2.0	1000	40.4	1	35.80862671978177	8.659183250240796	101.8154416331217
0.1	2.1	360.0	5.06	false	0.5	1.25	100	6.8	1.2	1.1	2000	0.375	1.0	2.2	2.0	1000	40.4	2	41.340895953857675	20.093693784054867	107.86550196308549	40.21375765829579	64.43110153960482
0.1	2.1	360.0	5.06	false	0.5	1.25	100	6.8	1.2	1.1	2000	0.375	1.0	2.2	2.0	1000	40.4	1	41.605900442881605	17.901446375168177	126.92280126977252
0.1	2.1	360.0	5.06	false	0.5	1.25	100	6.8	1.2	1.1	2000	0.375	1.0	2.2	2.0	1000	40.4	1	34.90612422976734	25.59034092537144	109.63329854552359
0.1	2.1	360.0	5.06	false	0.5	1.25	100	6.8	1.2	1.1	2000	0.375	1.0	2.2	2.0	1000	40.4	1	40.367134876631745	20.99583952623746	142.87099492414708
0.1	2.1	360.0	5.06	false	0.5	1.25	100	6.8	1.2	1.1	2000	0.375	1.0	2.2	2.0	1000	40.4	1	46.98982948056443	24.310965529149122	168.73263591287602
0.1	2.1	360.0	5.06	false	0.5	1.25	100	6.8	1.2	1.1	2000	0.375	1.0	2.2	2.0	1000	40.4	2	40.2982077021007	9.68340113155082	52.22020931267546	27.454160638250382	114.36245137853489
0.1	2.1	360.0	5.06	false	0.5	1.25	100	6.8	1.2	1.1	2000	0.375	1.0	2.2	2.0	1000	40.4	2	39.46519408221426	13.655658917934305	90.25193891641301	30.448748971134744	69.90644756171655
0.1	2.1	360.0	5.06	false	0.5	1.25	100	6.8	1.2	1.1	2000	0.375	1.0	2.2	2.0	1000	40.4	1	44.9376974689922	35.38564555160751	117.42509557865728
0.1	2.1	360.0	5.06	false	0.5	1.25	100	6.8	1.2	1.1	2000	0.375	1.0	2.2	2.0	1000	40.4	2	37.205726354979674	12.735798670740715	100.59069904646803	30.57986321181016	45.94111867367998
0.1	2.1	360.0	5.06	false	0.5	1.25	100	6.8	1.2	1.1	2000	0.375	1.0	2.2	2.0	1000	40.4	2	41.110629690680604	1.1564978976339697	79.83634495684274	34.9819064969029	71.8396107124247
0.1	2.1	360.0	5.06	false	0.5	1.25	100	6.8	1.2	1.1	2000	0.375	1.0	2.2	2.0	1000	40.4	2	45.07077963079696	8.640617759219138	48.743119757360375	44.3355871415412	112.33255454406634
0.1	2.1	360.0	5.06	false	0.5	1.25	100	6.8	1.2	1.1	2000	0.375	1.0	2.2	2.0	1000	40.4	2	41.22339967270936	0.018785884169096427	51.162579664528835	25.669155955223	104.65049325166392
0.1	2.1	360.0	5.06	false	0.5	1.25	100	6.8	1.2	1.1	2000	0.375	1.0	2.2	2.0	1000	40.4	3	45.69006182022734	0.9534177882314784	39.71955843075537	15.293019193019795	97.7700651950237	26.132219269278725	43.71090406247799
0.1	2.1	360.0	5.06	false	0.5	1.25	100	6.8	1.2	1.1	2000	0.375	1.0	2.2	2.0	1000	40.4	2	47.353076486499276	12.74374461231886	105.01749294978762	30.874750612992027	70.60354790519548
0.1	2.1	360.0	5.06	false	0.5	1.25	100	6.8	1.2	1.1	2000	0.375	1.0	2.2	2.0	1000	40.4	2	31.327868747639638	7.712448350210355	88.32961056404353	29.411120979974648	42.342266684619624
0.1	2.1	360.0	5.06	false	0.5	1.25	100	6.8	1.2	1.1	2000	0.375	1.0	2.2	2.0	1000	40.4	1	33.352304073261706	22.866504704417615	129.37118308712257
0.1	2.1	360.0	5.06	false	0.5	1.25	100	6.8	1.2	1.1	2000	0.375	1.0	2.2	2.0	1000	40.4	1	50.23754362854641	30.1628080149161	149.77336209549094
0.1	2.1	360.0	5.06	false	0.5	1.25	100	6.8	1.2	1.1	2000	0.375	1.0	2.2	2.0	1000	40.4	2	43.065942133635225	4.376075072025369	71.79546764581774	28.82454483986475	82.75050337873633
0.1	2.1	360.0	5.06	false	0.5	1.25	100	6.8	1.2	1.1	2000	0.375	1.0	2.2	2.0	1000	40.4	2	41.10170462712253	18.83658471339671	68.1378609177966	41.086278425920426	111.84187922914784
0.1	2.1	360.0	5.06	false	0.5	1.25	100	6.8	1.2	1.1	2000	0.375	1.0	2.2	2.0	1000	40.4	2	32.50536583606595	8.705309983542797	37.185937202037955	25.96411185754496	73.05468439230715
0.1	2.1	360.0	5.06	false	0.5	1.25	100	6.8	1.2	1.1	2000	0.375	1.0	2.2	2.0	1000	40.4	1	44.17862203655587	26.21673805947552	147.2107536116674
0.1	2.1	360.0	5.06	false	0.5	1.25	100	6.8	1.2	1.1	2000	0.375	1.0	2.2	2.0	1000	40.4	1	46.510145965865526	24.043100353449464	124.41371328832001
0.1	2.1	360.0	5.06	false	0.5	1.25	100	6.8	1.2	1.1	2000	0.375	1.0	2.2	2.0	1000	40.4	2	52.498461468065784	22.550902761466865	90.23039918251406	38.67265479269271	96.82413589211004
0.1	2.1	360.0	5.06	false	0.5	1.25	100	6.8	1.2	1.1	2000	0.375	1.0	2.2	2.0	1000	40.4	2	38.85638763350381	1.2014540282945776	44.44924053618753	21.60881197664951	100.9195573546521
0.1	2.1	360.0	5.06	false	0.5	1.25	100	6.8	1.2	1.1	2000	0.375	1.0	2.2	2.0	1000	40.4	3	42.4726352001309	1.4264914175995893	71.94118729297759	22.59471625406995	70.6075451547429	41.740891422096006	44.79186165112841
0.1	2.1	360.0	5.06	false	0.5	1.25	100	6.8	1.2	1.1	2000	0.375	1.0	2.2	2.0	1000	40.4	2	38.337999166898975	7.443673143094707	57.852571513316185	32.71156061428682	74.80995850235526
0.1	2.1	360.0	5.06	false	0.5	1.25	100	6.8	1.2	1.1	2000	0.375	1.0	2.2	2.0	1000	40.4	1	43.83210181582023	19.4239715732117	157.92583254682
0.1	2.1	360.0	5.06	false	0.5	1.25	100	6.8	1.2	1.1	2000	0.375	1.0	2.2	2.0	1000	40.4	1	44.90818904350493	28.85091132833832	123.23655932637635
0.1	2.1	360.0	5.06	false	0.5	1.25	100	6.8	1.2	1.1	2000	0.375	1.0	2.2	2.0	1000	40.4	2	47.09062326582577	16.758124607418168	98.78833669230758	37.53802959782324	58.959344591012176
0.1	2.1	360.0	5.06	false	0.5	1.25	100	6.8	1.2	1.1	2000	0.375	1.0	2.2	2.0	1000	40.4	2	42.2433032396636	15.39692598044376	97.13962783450297	40.79776926927774	52.47999052742791
0.1	2.1	360.0	5.06	false	0.5	1.25	100	6.8	1.2	1.1	2000	0.375	1.0	2.2	2.0	1000	40.4	1	41.55535745097535	19.266964196316916	129.99982869589917
0.1	2.1	360.0	5.06	false	0.5	1.25	100	6.8	1.2	1.1	2000	0.375	1.0	2.2	2.0	1000	40.4	1	43.83919912020817	24.506064732153856	138.49338309764028
0.1	2.1	360.0	5.06	false	0.5	1.25	100	6.8	1.2	1.1	2000	0.375	1.0	2.2	2.0	1000	40.4	2	42.96373924446654	1.5521544732577066	79.53270851534423	42.658334018185634	51.05317534690092
0.1	2.1	360.0	5.06	false	0.5	1.25	100	6.8	1.2	1.1	2000	0.375	1.0	2.2	2.0	1000	40.4	1	52.33213340970576	20.792839638259668	162.90644844096994
0.1	2.1	360.0	5.06	false	0.5	1.25	100	6.8	1.2	1.1	2000	0.375	1.0	2.2	2.0	1000	40.4	2	45.576878474233624	1.5189451894483477	79.857272822509	33.15409632235955	105.03260807255914
0.1	2.1	360.0	5.06	false	0.5	1.25	100	6.8	1.2	1.1	2000	0.375	1.0	2.2	2.0	1000	40.4	2	33.268973295251	3.369947245673413	74.94875583540653	28.102746868172428	53.148810916749404
0.1	2.1	360.0	5.06	false	0.5	1.25	100	6.8	1.2	1.1	2000	0.375	1.0	2.2	2.0	1000	40.4	1	42.07147426794325	28.792589278905165	123.83750889811074
0.1	2.1	360.0	5.06	false	0.5	1.25	100	6.8	1.2	1.1	2000	0.375	1.0	2.2	2.0	1000	40.4	2	33.89762085315661	6.627495544505356	78.05002269390562	32.964058515590814	54.02988370200979
0.1	2.1	360.0	5.06	false	0.5	1.25	100	6.8	1.2	1.1	2000	0.375	1.0	2.2	2.0	1000	40.4	3	47.06372628953815	2.977383423038661	36.080104811889875	23.165505958008183	78.16936213622844	36.19072599608334	59.715277064813066
0.1	2.1	360.0	5.06	false	0.5	1.25	100	6.8	1.2	1.1	2000	0.375	1.0	2.2	2.0	1000	40.4	2	35.310432490850225	9.410484211515053	51.23727306979106	25.621547272140127	90.86030545922588
0.1	2.1	360.0	5.06	false	0.5	1.25	100	6.8	1.2	1.1	2000	0.375	1.0	2.2	2.0	1000	40.4	1	25.22	13.42022602900555	86.6727686108881
0.1	2.1	360.0	5.06	false	0.5	1.25	100	6.8	1.2	1.1	2000	0.375	1.0	2.2	2.0	1000	40.4	1	35.75859339154347	16.617305934402964	113.39027038810617
0.1	2.1	360.0	5.06	false	0.5	1.25	100	6.8	1.2	1.1	2000	0.375	1.0	2.2	2.0	1000	40.4	2	45.55477314485362	14.232023852530334	62.39161368332545	28.49449387647617	88.96852835367538
0.1	2.1	360.0	5.06	false	0.5	1.25	100	6.8	1.2	1.1	2000	0.375	1.0	2.2	2.0	1000	40.4	2	37.969696960650204	6.4028562946646375	41.23344367780598	28.023617361012665	73.6162315184297
0.1	2.1	360.0	5.06	false	0.5	1.25	100	6.8	1.2	1.1	2000	0.375	1.0	2.2	2.0	1000	40.4	1	41.53199521049426	23.814134569661615	124.66500751097462
0.1	2.1	360.0	5.06	false	0.5	1.25	100	6.8	1.2	1.1	2000	0.375	1.0	2.2	2.0	1000	40.4	2	41.38777766015073	2.8119988717663853	55.56195491620729	24.91482085464713	102.87417870229119
0.1	2.1	360.0	5.06	false	0.5	1.25	100	6.8	1.2	1.1	2000	0.375	1.0	2.2	2.0	1000	40.4	1	41.2886162188549	20.693006798442283	159.04421947063528
0.1	2.1	360.0	5.06	false	0.5	1.25	100	6.8	1.2	1.1	2000	0.375	1.0	2.2	2.0	1000	40.4	2	46.7619128665065	10.468851733079216	111.50595772459407	33.59461503356088	58.49624745994639
0.1	2.1	360.0	5.06	false	0.5	1.25	100	6.8	1.2	1.1	2000	0.375	1.0	2.2	2.0	1000	40.4	1	35.527842857869594	13.707637046721764	89.00145757366153
0.1	2.1	360.0	5.06	false	0.5	1.25	100	6.8	1.2	1.1	2000	0.375	1.0	2.2	2.0	1000	40.4	2	41.80326370734172	14.225012615531993	90.05712863110661	38.94173567090338	95.99317249222965
0.1	2.1	360.0	5.06	false	0.5	1.25	100	6.8	1.2	1.1	2000	0.375	1.0	2.2	2.0	1000	40.4	1	39.548490009740576	8.180617137821914	166.8327439166475
0.1	2.1	360.0	5.06	false	0.5	1.25	100	6.8	1.2	1.1	2000	0.375	1.0	2.2	2.0	1000	40.4	2	45.39901602306571	12.678780815458863	98.57016693942691	45.052954423820985	71.33758931083555
0.1	2.1	360.0	5.06	false	0.5	1.25	100	6.8	1.2	1.1	2000	0.375	1.0	2.2	2.0	1000	40.4	2	43.59044011249842	30.70426526426757	88.42616608889489	42.33711884179079	50.283176988216304
0.1	2.1	360.0	5.06	false	0.5	1.25	100	6.8	1.2	1.1	2000	0.375	1.0	2.2	2.0	1000	40.4	2	29.318199693668323	13.285285363587501	65.39646850687963	26.861556705780092	51.50957331093961
0.1	2.1	360.0	5.06	false	0.5	1.25	100	6.8	1.2	1.1	2000	0.375	1.0	2.2	2.0	1000	40.4	1	26.51333171816377	20.2148321955361	104.57592523835824
0.1	2.1	360.0	5.06	false	0.5	1.25	100	6.8	1.2	1.1	2000	0.375	1.0	2.2	2.0	1000	40.4	3	44.195014990984205	5.136130754989741	52.73544499314874	20.691936060344208	88.55315123647777	41.02148112679013	45.06201919805607
0.1	2.1	360.0	5.06	false	0.5	1.25	100	6.8	1.2	1.1	2000	0.375	1.0	2.2	2.0	1000	40.4	1	30.335427643895574	1.2631719447768182	92.07578307693416
0.1	2.1	360.0	5.06	false	0.5	1.25	100	6.8	1.2	1.1	2000	0.375	1.0	2.2	2.0	1000	40.4	1	48.87037083670643	27.279064828979024	92.8616154666185
0.1	2.1	360.0	5.06	false	0.5	1.25	100	6.8	1.2	1.1	2000	0.375	1.0	2.2	2.0	1000	40.4	2	35.24860482309297	6.573154931231813	80.32991996746557	24.150603656500504	60.811315159147995
0.1	2.1	360.0	5.06	false	0.5	1.25	100	6.8	1.2	1.1	2000	0.375	1.0	2.2	2.0	1000	40.4	1	36.60683479295175	16.07075940999651	134.73758027359347
0.1	2.1	360.0	5.06	false	0.5	1.25	100	6.8	1.2	1.1	2000	0.375	1.0	2.2	2.0	1000	40.4	1	44.72454384904713	19.692638190636252	164.29410909377307
0.1	2.1	360.0	5.06	false	0.5	1.25	100	6.8	1.2	1.1	2000	0.375	1.0	2.2	2.0	1000	40.4	2	41.842224649871284	12.580002980390224	90.40181549862025	38.96081575782399	76.04102428268912
0.1	2.1	360.0	5.06	false	0.5	1.25	100	6.8	1.2	1.1	2000	0.375	1.0	2.2	2.0	1000	40.4	2	48.80661375456008	7.478263374863075	64.00351842193835	35.65084992828246	123.67205173122424
0.1	2.1	360.0	5.06	false	0.5	1.25	100	6.8	1.2	1.1	2000	0.375	1.0	2.2	2.0	1000	40.4	1	44.75065740664673	24.40476830474236	150.37525890267875
0.1	2.1	360.0	5.06	false	0.5	1.25	100	6.8	1.2	1.1	2000	0.375	1.0	2.2	2.0	1000	40.4	2	35.49694280037477	17.67015589547982	55.25407065343914	29.80459217633939	66.69520217144022
0.1	2.1	360.0	5.06	false	0.5	1.25	100	6.8	1.2	1.1	2000	0.375	1.0	2.2	2.0	1000	40.4	1	39.782358633835734	22.719629717664883	127.79569022552516
0.1	2.1	360.0	5.06	false	0.5	1.25	100	6.8	1.2	1.1	2000	0.375	1.0	2.2	2.0	1000	40.4	1	38.54110107514088	24.16515440811311	144.3384964985484
0.1	2.1	360.0	5.06	false	0.5	1.25	100	6.8	1.2	1.1	2000	0.375	1.0	2.2	2.0	1000	40.4	1	32.58474569296266	15.945220059942933	117.43613727100788
0.1	2.1	360.0	5.06	false	0.5	1.25	100	6.8	1.2	1.1	2000	0.375	1.0	2.2	2.0	1000	40.4	2	40.82157125029686	2.462809132407239	93.75382166713344	36.65336228713446	50.52250379610344
0.1	2.1	360.0	5.06	false	0.5	1.25	100	6.8	1.2	1.1	2000	0.375	1.0	2.2	2.0	1000	40.4	2	40.8146661741569	1.5852622510400136	70.06034347850176	30.246383899702753	91.27925031819768
0.1	2.1	360.0	5.06	false	0.5	1.25	100	6.8	1.2	1.1	2000	0.375	1.0	2.2	2.0	1000	40.4	1	42.25502953811083	15.727888582360494	163.00584261174018
0.1	2.1	360.0	5.06	false	0.5	1.25	100	6.8	1.2	1.1	2000	0.375	1.0	2.2	2.0	1000	40.4	2	35.04210040432661	4.624991300195406	70.48298194307615	26.126458328963615	58.30784460931654
0.1	2.1	360.0	5.06	false	0.5	1.25	100	6.8	1.2	1.1	2000	0.375	1.0	2.2	2.0	1000	40.4	2	34.00650627988302	0.9102402358925015	47.73434812647813	21.02644575062996	98.01313779627117
0.1	2.1	360.0	5.06	false	0.5	1.25	100	6.8	1.2	1.1	2000	0.375	1.0	2.2	2.0	1000	40.4	2	38.95334665298107	16.460887559461106	95.50561666043242	37.04050235697714	43.66953222843848
0.1	2.1	360.0	5.06	false	0.5	1.25	100	6.8	1.2	1.1	2000	0.375	1.0	2.2	2.0	1000	40.4	2	40.955796921712846	0.38960415389326974	60.65818881168225	26.642049783378983	93.8191268627855
0.1	2.1	360.0	5.06	false	0.5	1.25	100	6.8	1.2	1.1	2000	0.375	1.0	2.2	2.0	1000	40.4	2	37.190171606235054	1.7505120748776193	86.55732189629626	34.53819490212018	79.3447866381143
0.1	2.1	360.0	5.06	false	0.5	1.25	100	6.8	1.2	1.1	2000	0.375	1.0	2.2	2.0	1000	40.4	1	41.05674199790538	24.77469553602961	134.82545635652738
0.1	2.1	360.0	5.06	false	0.5	1.25	100	6.8	1.2	1.1	2000	0.375	1.0	2.2	2.0	1000	40.4	2	40.296853441507416	8.838105550268994	45.81720270725587	21.625121410913575	110.81624653748668
0.1	2.1	360.0	5.06	false	0.5	1.25	100	6.8	1.2	1.1	2000	0.375	1.0	2.2	2.0	1000	40.4	1	27.716774518047377	14.814276515841707	110.16470175172778
0.1	2.1	360.0	5.06	false	0.5	1.25	100	6.8	1.2	1.1	2000	0.375	1.0	2.2	2.0	1000	40.4	2	39.78821162945915	9.261924198374048	93.69616457276368	24.73554389463562	59.56366834869366
0.1	2.1	360.0	5.06	false	0.5	1.25	100	6.8	1.2	1.1	2000	0.375	1.0	2.2	2.0	1000	40.4	1	42.515355251862864	25.963494182465194	135.72882790062675
0.1	2.1	360.0	5.06	false	0.5	1.25	100	6.8	1.2	1.1	2000	0.375	1.0	2.2	2.0	1000	40.4	1	42.21314182476402	27.6479486560321	126.62186893610958
0.1	2.1	360.0	5.06	false	0.5	1.25	100	6.8	1.2	1.1	2000	0.375	1.0	2.2	2.0	1000	40.4	1	31.743316181762218	13.473423911581856	87.03897831170828
0.1	2.1	360.0	5.06	false	0.5	1.25	100	6.8	1.2	1.1	2000	0.375	1.0	2.2	2.0	1000	40.4	2	39.62818386902568	6.767098902218453	92.55905774711985	38.46251034728713	65.85729710763019
0.1	2.1	360.0	5.06	false	0.5	1.25	100	6.8	1.2	1.1	2000	0.375	1.0	2.2	2.0	1000	40.4	2	40.80444107098408	15.82832692735603	76.45709461478573	40.105500962486566	69.30770374854016
0.1	2.1	360.0	5.06	false	0.5	1.25	100	6.8	1.2	1.1	2000	0.375	1.0	2.2	2.0	1000	40.4	1	38.935998485096064	26.649014222796712	121.75357915198153
0.1	2.1	360.0	5.06	false	0.5	1.25	100	6.8	1.2	1.1	2000	0.375	1.0	2.2	2.0	1000	40.4	2	45.73348192029394	0.38074604144561647	78.01673443695333	26.344552431947825	86.01441007217375
0.1	2.1	360.0	5.06	false	0.5	1.25	100	6.8	1.2	1.1	2000	0.375	1.0	2.2	2.0	1000	40.4	2	55.58	16.12888565476332	102.43159770767299	46.978332954145024	91.78184568480732
0.1	2.1	360.0	5.06	false	0.5	1.25	100	6.8	1.2	1.1	2000	0.375	1.0	2.2	2.0	1000	40.4	1	41.32696531343759	27.02617370947558	109.23823695292793
0.1	2.1	360.0	5.06	false	0.5	1.25	100	6.8	1.2	1.1	2000	0.375	1.0	2.2	2.0	1000	40.4	1	42.704587346562214	25.440762106407494	102.56456587362582
0.1	2.1	360.0	5.06	false	0.5	1.25	100	6.8	1.2	1.1	2000	0.375	1.0	2.2	2.0	1000	40.4	1	38.750741401189174	14.238504968265406	117.45959506676341
0.1	2.1	360.0	5.06	false	0.5	1.25	100	6.8	1.2	1.1	2000	0.375	1.0	2.2	2.0	1000	40.4	1	34.86075005525616	11.465116425588908	104.25404909068027
0.1	2.1	360.0	5.06	false	0.5	1.25	100	6.8	1.2	1.1	2000	0.375	1.0	2.2	2.0	1000	40.4	2	37.06867984176678	4.4372895562304056	66.42807101585842	30.04593422323771	61.97931521771
0.1	2.1	360.0	5.06	false	0.5	1.25	100	6.8	1.2	1.1	2000	0.375	1.0	2.2	2.0	1000	40.4	2	37.56385242973264	2.5755411086985713	72.44253338175278	26.127121441070564	65.76722163911067
0.1	2.1	360.0	5.06	false	0.5	1.25	100	6.8	1.2	1.1	2000	0.375	1.0	2.2	2.0	1000	40.4	2	30.511653187045546	5.191481141269461	49.84927878891308	28.580457566880842	63.348863333050616
0.1	2.1	360.0	5.06	false	0.5	1.25	100	6.8	1.2	1.1	2000	0.375	1.0	2.2	2.0	1000	40.4	1	37.14521417257494	26.340993661850984	133.8874910653415
0.1	2.1	360.0	5.06	false	0.5	1.25	100	6.8	1.2	1.1	2000	0.375	1.0	2.2	2.0	1000	40.4	2	39.00705109281849	10.747454856020003	78.66517124337064	22.191793950280697	66.14498746248753
0.1	2.1	360.0	5.06	false	0.5	1.25	100	6.8	1.2	1.1	2000	0.375	1.0	2.2	2.0	1000	40.4	3	40.615591502587854	0.4790636100556374	57.72038499567545	12.423481555604623	28.286313443156843	32.77416739046481	65.86820811471198
0.1	2.1	360.0	5.06	false	0.5	1.25	100	6.8	1.2	1.1	2000	0.375	1.0	2.2	2.0	1000	40.4	2	47.2102580970416	6.575810052052743	59.9770816470398	30.449249446616978	122.98708081785504
0.1	2.1	360.0	5.06	false	0.5	1.25	100	6.8	1.2	1.1	2000	0.375	1.0	2.2	2.0	1000	40.4	2	37.871590847892634	7.393503127811837	82.04289794748549	33.17772123157755	36.98434897568455
0.1	2.1	360.0	5.06	false	0.5	1.25	100	6.8	1.2	1.1	2000	0.375	1.0	2.2	2.0	1000	40.4	1	37.24398957601145	16.680919375226743	107.04273411049253
0.1	2.1	360.0	5.06	false	0.5	1.25	100	6.8	1.2	1.1	2000	0.375	1.0	2.2	2.0	1000	40.4	2	41.03876349551828	19.45842693457108	86.49652459350172	31.943715332736883	59.353910873385054
0.1	2.1	360.0	5.06	false	0.5	1.25	100	6.8	1.2	1.1	2000	0.375	1.0	2.2	2.0	1000	40.4	2	28.093029607055186	1.0404136220794553	79.63823530758141	20.056909240322433	49.202163657625675
0.1	2.1	360.0	5.06	false	0.5	1.25	100	6.8	1.2	1.1	2000	0.375	1.0	2.2	2.0	1000	40.4	1	39.09131848939745	19.7582345915714	100.43068005967164
0.1	2.1	360.0	5.06	false	0.5	1.25	100	6.8	1.2	1.1	2000	0.375	1.0	2.2	2.0	1000	40.4	1	42.27721648925828	31.447029731909485	129.34603100316815
0.1	2.1	360.0	5.06	false	0.5	1.25	100	6.8	1.2	1.1	2000	0.375	1.0	2.2	2.0	1000	40.4	1	40.44175641233241	21.411286446992793	147.99657544886423
0.1	2.1	360.0	5.06	false	0.5	1.25	100	6.8	1.2	1.1	2000	0.375	1.0	2.2	2.0	1000	40.4	2	37.85071417910948	1.3246870255199716	58.567699935114355	35.5572278269398	81.80408822983233
0.1	2.1	360.0	5.06	false	0.5	1.25	100	6.8	1.2	1.1	2000	0.375	1.0	2.2	2.0	1000	40.4	2	43.36506707829464	9.050959572450582	61.13336798197197	32.018159447891996	90.11763543043912
0.1	2.1	360.0	5.06	false	0.5	1.25	100	6.8	1.2	1.1	2000	0.375	1.0	2.2	2.0	1000	40.4	2	41.2644043107437	7.795510334382944	83.71929237220019	38.63678885503478	73.13723684828777
0.1	2.1	360.0	5.06	false	0.5	1.25	100	6.8	1.2	1.1	2000	0.375	1.0	2.2	2.0	1000	40.4	2	43.13012805147336	18.81163688496864	100.80688103676081	35.585316681574604	54.22825155121515
0.1	2.1	360.0	5.06	false	0.5	1.25	100	6.8	1.2	1.1	2000	0.375	1.0	2.2	2.0	1000	40.4	2	40.410719858288566	3.570888478366363	65.33420728514068	32.66747470792929	88.98525779388156
0.1	2.1	360.0	5.06	false	0.5	1.25	100	6.8	1.2	1.1	2000	0.375	1.0	2.2	2.0	1000	40.4	2	39.66301389939869	5.393344423746507	91.67241541629468	34.60187461317502	48.36682642027785
0.1	2.1	360.0	5.06	false	0.5	1.25	100	6.8	1.2	1.1	2000	0.375	1.0	2.2	2.0	1000	40.4	2	36.712003683332235	8.758210926408307	52.44356227032173	29.65251052435845	73.93335581599626
0.1	2.1	360.0	5.06	false	0.5	1.25	100	6.8	1.2	1.1	2000	0.375	1.0	2.2	2.0	1000	40.4	1	32.42787726914212	13.795173472340851	116.12568347519573
0.1	2.1	360.0	5.06	false	0.5	1.25	100	6.8	1.2	1.1	2000	0.375	1.0	2.2	2.0	1000	40.4	2	44.098048901666935	16.96967977944434	93.767920313336	38.42398596724358	80.43942874208709
0.1	2.1	360.0	5.06	false	0.5	1.25	100	6.8	1.2	1.1	2000	0.375	1.0	2.2	2.0	1000	40.4	3	42.92270541835366	7.648194947915738	61.381145110606276	25.725998877494483	62.46182672743519	42.246700393637745	40.56249382984855
0.1	2.1	360.0	5.06	false	0.5	1.25	100	6.8	1.2	1.1	2000	0.375	1.0	2.2	2.0	1000	40.4	2	42.48117145236037	0.4810127750964473	75.08696526445372	24.655424070536295	113.08597906128816
0.1	2.1	360.0	5.06	false	0.5	1.25	100	6.8	1.2	1.1	2000	0.375	1.0	2.2	2.0	1000	40.4	2	36.760068353161145	5.544239217292791	53.35315615263181	35.39845571000461	77.59485237716777
0.1	2.1	360.0	5.06	false	0.5	1.25	100	6.8	1.2	1.1	2000	0.375	1.0	2.2	2.0	1000	40.4	1	37.32051896390892	21.309580019354648	129.09245232833442
0.1	2.1	360.0	5.06	false	0.5	1.25	100	6.8	1.2	1.1	2000	0.375	1.0	2.2	2.0	1000	40.4	2	47.326283286850455	10.696071579508894	109.23295535481556	28.12092956200813	64.31787105233917
0.1	2.1	360.0	5.06	false	0.5	1.25	100	6.8	1.2	1.1	2000	0.375	1.0	2.2	2.0	1000	40.4	1	44.05455748511085	28.3407039087669	129.67801227461882
0.1	2.1	360.0	5.06	false	0.5	1.25	100	6.8	1.2	1.1	2000	0.375	1.0	2.2	2.0	1000	40.4	1	29.866210470078464	2.369208337168275	89.49010535994275
0.1	2.1	360.0	5.06	false	0.5	1.25	100	6.8	1.2	1.1	2000	0.375	1.0	2.2	2.0	1000	40.4	2	38.75019141366242	17.398269354138396	80.02510397364046	37.437920470972934	83.77600602861477
0.1	2.1	360.0	5.06	false	0.5	1.25	100	6.8	1.2	1.1	2000	0.375	1.0	2.2	2.0	1000	40.4	2	38.55997789794538	17.399914741369944	99.28090056425006	37.164404328162675	46.755812926825264
0.1	2.1	360.0	5.06	false	0.5	1.25	100	6.8	1.2	1.1	2000	0.375	1.0	2.2	2.0	1000	40.4	2	41.283531845397135	0.9385391932183219	81.91577831695145	18.15361868590966	76.22113122252607
0.1	2.1	360.0	5.06	false	0.5	1.25	100	6.8	1.2	1.1	2000	0.375	1.0	2.2	2.0	1000	40.4	2	44.0995933413598	14.488785436581008	90.11678061750678	36.48000066825069	81.8153817524965
0.1	2.1	360.0	5.06	false	0.5	1.25	100	6.8	1.2	1.1	2000	0.375	1.0	2.2	2.0	1000	40.4	1	36.08730952927757	18.0907650671541	126.32379706979515
0.1	2.1	360.0	5.06	false	0.5	1.25	100	6.8	1.2	1.1	2000	0.375	1.0	2.2	2.0	1000	40.4	2	44.559768331126364	11.648096705733929	102.18957409482859	38.717666098652515	56.59075087317924
0.1	2.1	360.0	5.06	false	0.5	1.25	100	6.8	1.2	1.1	2000	0.375	1.0	2.2	2.0	1000	40.4	1	44.59982557756421	29.782331665459726	130.10216145759472
0.1	2.1	360.0	5.06	false	0.5	1.25	100	6.8	1.2	1.1	2000	0.375	1.0	2.2	2.0	1000	40.4	2	38.89648539453763	3.3440352136927802	45.24926225421544	31.34879895817104	80.90678925036372
0.1	2.1	360.0	5.06	false	0.5	1.25	100	6.8	1.2	1.1	2000	0.375	1.0	2.2	2.0	1000	40.4	1	44.90775387214635	21.68727760601323	148.6938035277091
0.1	2.1	360.0	5.06	false	0.5	1.25	100	6.8	1.2	1.1	2000	0.375	1.0	2.2	2.0	1000	40.4	2	40.43364303651003	16.074802034812407	82.49471576770752	23.36499944458748	58.90014320918132
0.1	2.1	360.0	5.06	false	0.5	1.25	100	6.8	1.2	1.1	2000	0.375	1.0	2.2	2.0	1000	40.4	3	45.87690461926895	3.7381029923182796	81.54421038160943	32.13383518416493	33.5057573888934	44.18225144139059	69.52128660899537
0.1	2.1	360.0	5.06	false	0.5	1.25	100	6.8	1.2	1.1	2000	0.375	1.0	2.2	2.0	1000	40.4	1	33.18634328768243	22.95238244508896	121.36360849737436
0.1	2.1	360.0	5.06	false	0.5	1.25	100	6.8	1.2	1.1	2000	0.375	1.0	2.2	2.0	1000	40.4	1	46.97582727460949	16.82304679523585	120.29897610905569
0.1	2.1	360.0	5.06	false	0.5	1.25	100	6.8	1.2	1.1	2000	0.375	1.0	2.2	2.0	1000	40.4	2	44.3197505017485	21.87184325418458	92.3110535734732	44.096085310917886	84.11174746046117
0.1	2.1	360.0	5.06	false	0.5	1.25	100	6.8	1.2	1.1	2000	0.375	1.0	2.2	2.0	1000	40.4	1	42.75079149822477	22.289533491328818	136.90075014266267
0.1	2.1	360.0	5.06	false	0.5	1.25	100	6.8	1.2	1.1	2000	0.375	1.0	2.2	2.0	1000	40.4	2	42.25762313178399	2.782348804420367	73.70976598119866	32.83355532732292	81.72920107202908
0.1	2.1	360.0	5.06	false	0.5	1.25	100	6.8	1.2	1.1	2000	0.375	1.0	2.2	2.0	1000	40.4	1	30.333448253530243	15.796392833727111	117.87619137310489
0.1	2.1	360.0	5.06	false	0.5	1.25	100	6.8	1.2	1.1	2000	0.375	1.0	2.2	2.0	1000	40.4	2	32.86221866631941	2.598695790978792	75.42394111299473	17.147929604325647	42.9849249206682
0.1	2.1	360.0	5.06	false	0.5	1.25	100	6.8	1.2	1.1	2000	0.375	1.0	2.2	2.0	1000	40.4	1	43.60880059059438	27.511637016088663	113.727364765495
0.1	2.1	360.0	5.06	false	0.5	1.25	100	6.8	1.2	1.1	2000	0.375	1.0	2.2	2.0	1000	40.4	1	32.06771315337963	21.973069024024692	136.25948007218213
0.1	2.1	360.0	5.06	false	0.5	1.25	100	6.8	1.2	1.1	2000	0.375	1.0	2.2	2.0	1000	40.4	2	36.27185229268741	1.8357411320791324	77.68253815788779	35.92049972356913	85.82058245110915
0.1	2.1	360.0	5.06	false	0.5	1.25	100	6.8	1.2	1.1	2000	0.375	1.0	2.2	2.0	1000	40.4	2	49.051154642697654	9.540301608032653	116.91591353030869	46.98905207251483	66.53363859422475
0.1	2.1	360.0	5.06	false	0.5	1.25	100	6.8	1.2	1.1	2000	0.375	1.0	2.2	2.0	1000	40.4	2	45.792592489433005	7.632869485692137	61.4104578146863	29.628023145569866	107.47401013863538
0.1	2.1	360.0	5.06	false	0.5	1.25	100	6.8	1.2	1.1	2000	0.375	1.0	2.2	2.0	1000	40.4	1	41.97421240234974	25.76053002993567	159.74037992357347
0.1	2.1	360.0	5.06	false	0.5	1.25	100	6.8	1.2	1.1	2000	0.375	1.0	2.2	2.0	1000	40.4	1	38.60045742999202	21.463921391924018	141.1971141382366
0.1	2.1	360.0	5.06	false	0.5	1.25	100	6.8	1.2	1.1	2000	0.375	1.0	2.2	2.0	1000	40.4	2	50.36918852062627	15.124745743153541	70.96536278656336	45.92670718128726	104.00984762130767
0.1	2.1	360.0	5.06	false	0.5	1.25	100	6.8	1.2	1.1	2000	0.375	1.0	2.2	2.0	1000	40.4	1	44.19322418980118	13.996741970627518	142.8387037589888
0.1	2.1	360.0	5.06	false	0.5	1.25	100	6.8	1.2	1.1	2000	0.375	1.0	2.2	2.0	1000	40.4	1	38.21778934157152	12.808834011926237	123.95674957757603
0.1	2.1	360.0	5.06	false	0.5	1.25	100	6.8	1.2	1.1	2000	0.375	1.0	2.2	2.0	1000	40.4	1	39.36426997711517	11.216454614576499	129.53150500880034
0.1	2.1	360.0	5.06	false	0.5	1.25	100	6.8	1.2	1.1	2000	0.375	1.0	2.2	2.0	1000	40.4	3	37.01751912893373	9.68018035092241	58.03468532662606	22.402722437392306	38.408658486165244	36.47519357926943	54.76391963524864
0.1	2.1	360.0	5.06	false	0.5	1.25	100	6.8	1.2	1.1	2000	0.375	1.0	2.2	2.0	1000	40.4	1	39.26253450282708	28.88406170878307	133.0379131055304
0.1	2.1	360.0	5.06	false	0.5	1.25	100	6.8	1.2	1.1	2000	0.375	1.0	2.2	2.0	1000	40.4	2	35.90991216738008	16.925992817398154	50.081965739529586	28.5933911553974	81.2617998774555
0.1	2.1	360.0	5.06	false	0.5	1.25	100	6.8	1.2	1.1	2000	0.375	1.0	2.2	2.0	1000	40.4	2	42.30890443462185	0.1367310888767639	45.60850824485802	23.42024726309501	112.01548345897946
0.1	2.1	360.0	5.06	false	0.5	1.25	100	6.8	1.2	1.1	2000	0.375	1.0	2.2	2.0	1000	40.4	1	42.31853072985423	1.2435417055925255	108.20798452657237
0.1	2.1	360.0	5.06	false	0.5	1.25	100	6.8	1.2	1.1	2000	0.375	1.0	2.2	2.0	1000	40.4	1	30.54015511504179	14.458018379456469	97.45422952451435
0.1	2.1	360.0	5.06	false	0.5	1.25	100	6.8	1.2	1.1	2000	0.375	1.0	2.2	2.0	1000	40.4	2	43.40795000027894	9.795853185043601	73.32044498290301	30.088844862001093	77.460700050537
0.1	2.1	360.0	5.06	false	0.5	1.25	100	6.8	1.2	1.1	2000	0.375	1.0	2.2	2.0	1000	40.4	2	46.878555965574435	6.718831565478295	72.2933314221049	29.3949934194564	102.4607710794395
0.1	2.1	360.0	5.06	false	0.5	1.25	100	6.8	1.2	1.1	2000	0.375	1.0	2.2	2.0	1000	40.4	2	42.55630098477241	5.900149199062827	63.61609179988631	26.45819287854348	88.48563268581883
0.1	2.1	360.0	5.06	false	0.5	1.25	100	6.8	1.2	1.1	2000	0.375	1.0	2.2	2.0	1000	40.4	2	39.54592757206708	10.625270037273486	65.6571105835929	36.737270964494975	71.6788778703999
0.1	2.1	360.0	5.06	false	0.5	1.25	100	6.8	1.2	1.1	2000	0.375	1.0	2.2	2.0	1000	40.4	1	37.807396022871664	14.111737597475791	134.64467952411218
0.1	2.1	360.0	5.06	false	0.5	1.25	100	6.8	1.2	1.1	2000	0.375	1.0	2.2	2.0	1000	40.4	1	43.265782470284	19.453371849335156	148.29153777396058
0.1	2.1	360.0	5.06	false	0.5	1.25	100	6.8	1.2	1.1	2000	0.375	1.0	2.2	2.0	1000	40.4	1	38.941867351675924	19.195550107952535	134.7543803876888
0.1	2.1	360.0	5.06	false	0.5	1.25	100	6.8	1.2	1.1	2000	0.375	1.0	2.2	2.0	1000	40.4	3	48.65376646232089	1.9910286796697059	47.98310375843909	27.709839173645406	54.13504584506063	39.77621605339451	113.8478057282888
0.1	2.1	360.0	5.06	false	0.5	1.25	100	6.8	1.2	1.1	2000	0.375	1.0	2.2	2.0	1000	40.4	1	29.051864155483457	17.802742201521983	119.57086800235034
0.1	2.1	360.0	5.06	false	0.5	1.25	100	6.8	1.2	1.1	2000	0.375	1.0	2.2	2.0	1000	40.4	2	29.508380602742243	19.888251846062644	57.88192018582791	29.174618262870606	63.18117496738496
0.1	2.1	360.0	5.06	false	0.5	1.25	100	6.8	1.2	1.1	2000	0.375	1.0	2.2	2.0	1000	40.4	2	46.45049748068713	5.000187961027002	53.41549368119411	22.231640934410493	94.65318448268363
0.1	2.1	360.0	5.06	false	0.5	1.25	100	6.8	1.2	1.1	2000	0.375	1.0	2.2	2.0	1000	40.4	1	32.17715362757471	16.742066494939948	118.44287779726734
0.1	2.1	360.0	5.06	false	0.5	1.25	100	6.8	1.2	1.1	2000	0.375	1.0	2.2	2.0	1000	40.4	2	46.04070732556223	11.978002317623	50.72859076155717	27.780364529412022	113.15378074455961
0.1	2.1	360.0	5.06	false	0.5	1.25	100	6.8	1.2	1.1	2000	0.375	1.0	2.2	2.0	1000	40.4	2	40.93246490298934	19.791537528429142	70.70949727190555	33.604883883883005	66.26276750709994
0.1	2.1	360.0	5.06	false	0.5	1.25	100	6.8	1.2	1.1	2000	0.375	1.0	2.2	2.0	1000	40.4	1	34.15868362599025	13.934792166828839	115.45768782063617
0.1	2.1	360.0	5.06	false	0.5	1.25	100	6.8	1.2	1.1	2000	0.375	1.0	2.2	2.0	1000	40.4	2	51.66798555958444	7.965328944331565	61.36537311445008	49.61223104765323	94.64293772144832
0.1	2.1	360.0	5.06	false	0.5	1.25	100	6.8	1.2	1.1	2000	0.375	1.0	2.2	2.0	1000	40.4	2	39.75341706082099	3.676085956378063	69.47903908289416	28.944273662751083	82.79908631475631
0.1	2.1	360.0	5.06	false	0.5	1.25	100	6.8	1.2	1.1	2000	0.375	1.0	2.2	2.0	1000	40.4	2	42.71538434808464	4.792725963625685	56.61982905982904	32.56819163561971	109.30321948227338
0.1	2.1	360.0	5.06	false	0.5	1.25	100	6.8	1.2	1.1	2000	0.375	1.0	2.2	2.0	1000	40.4	1	50.71996320963055	14.408382583365077	119.83083207015869
0.1	2.1	360.0	5.06	false	0.5	1.25	100	6.8	1.2	1.1	2000	0.375	1.0	2.2	2.0	1000	40.4	2	32.60703772405262	1.451272531261343	61.98678764814507	31.06336437321874	74.60994086393424
0.1	2.1	360.0	5.06	false	0.5	1.25	100	6.8	1.2	1.1	2000	0.375	1.0	2.2	2.0	1000	40.4	2	49.69853309254839	8.971613620123652	108.63063733741285	44.42535674007141	103.5025306923881
0.1	2.1	360.0	5.06	false	0.5	1.25	100	6.8	1.2	1.1	2000	0.375	1.0	2.2	2.0	1000	40.4	1	39.89481756532762	13.284703882596249	122.05330292463367
0.1	2.1	360.0	5.06	false	0.5	1.25	100	6.8	1.2	1.1	2000	0.375	1.0	2.2	2.0	1000	40.4	2	36.618052440382485	5.9768802821391	75.6877159552996	36.3255327300422	71.07951056013653
0.1	2.1	360.0	5.06	false	0.5	1.25	100	6.8	1.2	1.1	2000	0.375	1.0	2.2	2.0	1000	40.4	1	43.7011514072639	30.45839151407177	110.75464446137887
0.1	2.1	360.0	5.06	false	0.5	1.25	100	6.8	1.2	1.1	2000	0.375	1.0	2.2	2.0	1000	40.4	1	39.2820555048274	27.072461853876472	126.9057534183836
0.1	2.1	360.0	5.06	false	0.5	1.25	100	6.8	1.2	1.1	2000	0.375	1.0	2.2	2.0	1000	40.4	3	34.570157982042836	6.936497385369667	34.409641670558806	17.900924982506215	50.383978648862204	32.673907112949095	36.62834498806482
0.1	2.1	360.0	5.06	false	0.5	1.25	100	6.8	1.2	1.1	2000	0.375	1.0	2.2	2.0	1000	40.4	2	37.13138533525075	14.225348064841304	79.22023556852545	33.70948354611886	65.7998326570975
0.1	2.1	360.0	5.06	false	0.5	1.25	100	6.8	1.2	1.1	2000	0.375	1.0	2.2	2.0	1000	40.4	2	41.401060041356686	7.65645821175288	97.96044562509886	33.525969587565264	63.50603252000195
0.1	2.1	360.0	5.06	false	0.5	1.25	100	6.8	1.2	1.1	2000	0.375	1.0	2.2	2.0	1000	40.4	1	38.59775488527441	17.195556091542652	124.64236646907698
0.1	2.1	360.0	5.06	false	0.5	1.25	100	6.8	1.2	1.1	2000	0.375	1.0	2.2	2.0	1000	40.4	1	37.93186224119341	19.878319642768112	137.8602110155815
0.1	2.1	360.0	5.06	false	0.5	1.25	100	6.8	1.2	1.1	2000	0.375	1.0	2.2	2.0	1000	40.4	2	40.07522769010531	8.068352667319703	80.23196130733885	36.29497289302672	82.54977326620609
0.1	2.1	360.0	5.06	false	0.5	1.25	100	6.8	1.2	1.1	2000	0.375	1.0	2.2	2.0	1000	40.4	3	45.21000705188561	0.19070638841025503	64.60470578902198	22.133352037979268	59.47680196850509	37.93203996858149	48.65095868828612
0.1	2.1	360.0	5.06	false	0.5	1.25	100	6.8	1.2	1.1	2000	0.375	1.0	2.2	2.0	1000	40.4	2	43.35389072448083	18.523152469169876	77.35855746899168	32.10833894102938	51.84540602414469
0.1	2.1	360.0	5.06	false	0.5	1.25	100	6.8	1.2	1.1	2000	0.375	1.0	2.2	2.0	1000	40.4	1	37.53301442245859	16.402934674048197	145.8859239748294
0.1	2.1	360.0	5.06	false	0.5	1.25	100	6.8	1.2	1.1	2000	0.375	1.0	2.2	2.0	1000	40.4	2	32.46984406992717	5.108388811953386	40.19822299510787	31.014364432174926	78.48434344177458
0.1	2.1	360.0	5.06	false	0.5	1.25	100	6.8	1.2	1.1	2000	0.375	1.0	2.2	2.0	1000	40.4	1	41.50012295478005	29.631037536626096	169.82821202511883
0.1	2.1	360.0	5.06	false	0.5	1.25	100	6.8	1.2	1.1	2000	0.375	1.0	2.2	2.0	1000	40.4	2	36.495860953687966	2.74259544445761	89.18368758391038	32.01660852845979	57.09879340038593
0.1	2.1	360.0	5.06	false	0.5	1.25	100	6.8	1.2	1.1	2000	0.375	1.0	2.2	2.0	1000	40.4	1	37.10037600959781	15.198416121890348	139.16600347209027
0.1	2.1	360.0	5.06	false	0.5	1.25	100	6.8	1.2	1.1	2000	0.375	1.0	2.2	2.0	1000	40.4	1	38.89793025353506	14.853901027810123	138.51625353349198
0.1	2.1	360.0	5.06	false	0.5	1.25	100	6.8	1.2	1.1	2000	0.375	1.0	2.2	2.0	1000	40.4	1	30.42164948917992	12.295122148806945	108.50941737127235
0.1	2.1	360.0	5.06	false	0.5	1.25	100	6.8	1.2	1.1	2000	0.375	1.0	2.2	2.0	1000	40.4	2	41.02535679834644	8.162917626075986	59.12129563127031	29.16889456088182	88.35194320028364
0.1	2.1	360.0	5.06	false	0.5	1.25	100	6.8	1.2	1.1	2000	0.375	1.0	2.2	2.0	1000	40.4	2	39.575938765367894	14.771211028230692	57.63367977664467	37.672986917495365	118.8403453581149
0.1	2.1	360.0	5.06	false	0.5	1.25	100	6.8	1.2	1.1	2000	0.375	1.0	2.2	2.0	1000	40.4	2	43.50235287858822	1.181015470032834	50.51617844657626	24.2237235368446	105.61765288113106
0.1	2.1	360.0	5.06	false	0.5	1.25	100	6.8	1.2	1.1	2000	0.375	1.0	2.2	2.0	1000	40.4	2	45.06296772963006	2.121088606925483	85.45810418293611	44.50787294412538	122.80734028263525
0.1	2.1	360.0	5.06	false	0.5	1.25	100	6.8	1.2	1.1	2000	0.375	1.0	2.2	2.0	1000	40.4	1	38.43888300764179	14.517284318184497	117.84353236455769
0.1	2.1	360.0	5.06	false	0.5	1.25	100	6.8	1.2	1.1	2000	0.375	1.0	2.2	2.0	1000	40.4	2	47.020901740780324	11.373445278566617	74.0840173494516	36.56022980158743	130.75136382994023
0.1	2.1	360.0	5.06	false	0.5	1.25	100	6.8	1.2	1.1	2000	0.375	1.0	2.2	2.0	1000	40.4	2	33.63398465052938	6.11759995471304	79.66806586886297	28.400016609916804	75.25864538084801
0.1	2.1	360.0	5.06	false	0.5	1.25	100	6.8	1.2	1.1	2000	0.375	1.0	2.2	2.0	1000	40.4	1	41.12553202577884	23.622446988781693	122.54499109514437
0.1	2.1	360.0	5.06	false	0.5	1.25	100	6.8	1.2	1.1	2000	0.375	1.0	2.2	2.0	1000	40.4	2	36.19795748619441	2.4782841601084313	66.50646241676871	24.77027234543159	87.91541886801161
0.1	2.1	360.0	5.06	false	0.5	1.25	100	6.8	1.2	1.1	2000	0.375	1.0	2.2	2.0	1000	40.4	2	29.175916016851325	5.9222870769783835	73.82162627355528	28.67914521643005	35.19647110318082
0.1	2.1	360.0	5.06	false	0.5	1.25	100	6.8	1.2	1.1	2000	0.375	1.0	2.2	2.0	1000	40.4	2	38.207777961598765	16.84714352899889	63.013514556532634	35.24674298482106	87.36384279916217
0.1	2.1	360.0	5.06	false	0.5	1.25	100	6.8	1.2	1.1	2000	0.375	1.0	2.2	2.0	1000	40.4	2	49.94880622867413	10.874658090098565	126.32715875794017	41.54666574782669	86.65789113850975
0.1	2.1	360.0	5.06	false	0.5	1.25	100	6.8	1.2	1.1	2000	0.375	1.0	2.2	2.0	1000	40.4	3	45.086916363687074	9.909131324697368	36.86750813628331	28.046294537049146	90.5815464463247	42.34693636727601	41.87163326762719
0.1	2.1	360.0	5.06	false	0.5	1.25	100	6.8	1.2	1.1	2000	0.375	1.0	2.2	2.0	1000	40.4	1	39.85826928484019	31.39346500723706	150.21345758090405
0.1	2.1	360.0	5.06	false	0.5	1.25	100	6.8	1.2	1.1	2000	0.375	1.0	2.2	2.0	1000	40.4	1	34.9628108260517	14.778637354355817	110.50427777011033
0.1	2.1	360.0	5.06	false	0.5	1.25	100	6.8	1.2	1.1	2000	0.375	1.0	2.2	2.0	1000	40.4	1	36.06760044448784	23.25652255099322	126.13085785367933
0.1	2.1	360.0	5.06	false	0.5	1.25	100	6.8	1.2	1.1	2000	0.375	1.0	2.2	2.0	1000	40.4	2	47.457290905385385	3.888651518721297	74.1982027178535	36.17266154882559	112.51833921459013
0.1	2.1	360.0	5.06	false	0.5	1.25	100	6.8	1.2	1.1	2000	0.375	1.0	2.2	2.0	1000	40.4	2	51.173556534142094	8.994854361181396	60.67557828174137	35.63354853348504	105.19713900927556
0.1	2.1	360.0	5.06	false	0.5	1.25	100	6.8	1.2	1.1	2000	0.375	1.0	2.2	2.0	1000	40.4	2	39.86306048505367	13.369470833392988	95.23492990966983	38.002595610685916	59.423298339264456
0.1	2.1	360.0	5.06	false	0.5	1.25	100	6.8	1.2	1.1	2000	0.375	1.0	2.2	2.0	1000	40.4	2	42.45440565922292	14.296076546642317	64.62733735914411	37.39952762577742	87.86811099781659
0.1	2.1	360.0	5.06	false	0.5	1.25	100	6.8	1.2	1.1	2000	0.375	1.0	2.2	2.0	1000	40.4	2	37.08924993036444	8.207694671963937	86.0843071063433	25.184623789024915	60.978753368711594
0.1	2.1	360.0	5.06	false	0.5	1.25	100	6.8	1.2	1.1	2000	0.375	1.0	2.2	2.0	1000	40.4	1	33.23936025770786	11.227312783934044	113.42211504698722
0.1	2.1	360.0	5.06	false	0.5	1.25	100	6.8	1.2	1.1	2000	0.375	1.0	2.2	2.0	1000	40.4	2	48.16674129993581	13.879956590058425	83.73285786001388	38.737707746279135	115.62840666496317
0.1	2.1	360.0	5.06	false	0.5	1.25	100	6.8	1.2	1.1	2000	0.375	1.0	2.2	2.0	1000	40.4	2	43.65583112775063	20.450210614863497	106.26811598605953	34.240471669281064	49.40441131310316
0.1	2.1	360.0	5.06	false	0.5	1.25	100	6.8	1.2	1.1	2000	0.375	1.0	2.2	2.0	1000	40.4	2	31.65371034726946	1.5768401828424445	36.76011737058549	20.75569489015285	83.44804522088735
0.1	2.1	360.0	5.06	false	0.5	1.25	100	6.8	1.2	1.1	2000	0.375	1.0	2.2	2.0	1000	40.4	1	39.93772084653737	19.660294087230888	150.72542597576154
0.1	2.1	360.0	5.06	false	0.5	1.25	100	6.8	1.2	1.1	2000	0.375	1.0	2.2	2.0	1000	40.4	2	43.662959450894576	4.9492686334750635	86.12637267520444	31.390654471307986	55.218380823295256
0.1	2.1	360.0	5.06	false	0.5	1.25	100	6.8	1.2	1.1	2000	0.375	1.0	2.2	2.0	1000	40.4	1	39.619990876488885	23.894399728003897	127.15746849378162
0.1	2.1	360.0	5.06	false	0.5	1.25	100	6.8	1.2	1.1	2000	0.375	1.0	2.2	2.0	1000	40.4	1	37.47186121607572	26.348773633389605	144.9370506082446
0.1	2.1	360.0	5.06	false	0.5	1.25	100	6.8	1.2	1.1	2000	0.375	1.0	2.2	2.0	1000	40.4	2	41.84555684965397	8.140462654020759	69.67552207873513	28.489746780809707	101.81479008982411
0.1	2.1	360.0	5.06	false	0.5	1.25	100	6.8	1.2	1.1	2000	0.375	1.0	2.2	2.0	1000	40.4	2	42.58833067896071	13.341407573978781	70.68857139884261	29.573929033081416	84.98542095481315
0.1	2.1	360.0	5.06	false	0.5	1.25	100	6.8	1.2	1.1	2000	0.375	1.0	2.2	2.0	1000	40.4	1	34.380731178963984	21.912537759850274	121.46550921029596
0.1	2.1	360.0	5.06	false	0.5	1.25	100	6.8	1.2	1.1	2000	0.375	1.0	2.2	2.0	1000	40.4	2	40.50940880033594	2.3724509485712453	44.45259830073616	18.023246823045962	104.84326289932868
0.1	2.1	360.0	5.06	false	0.5	1.25	100	6.8	1.2	1.1	2000	0.375	1.0	2.2	2.0	1000	40.4	2	49.48378692145787	19.00928052848655	43.690192572549364	38.91067121574102	107.57535195544014
0.1	2.1	360.0	5.06	false	0.5	1.25	100	6.8	1.2	1.1	2000	0.375	1.0	2.2	2.0	1000	40.4	1	34.03134754412448	27.11323386465893	110.42402126464576
0.1	2.1	360.0	5.06	false	0.5	1.25	100	6.8	1.2	1.1	2000	0.375	1.0	2.2	2.0	1000	40.4	2	45.4072902884437	3.1905637588630746	72.28370490650907	41.54475653491391	79.82388744085162
0.1	2.1	360.0	5.06	false	0.5	1.25	100	6.8	1.2	1.1	2000	0.375	1.0	2.2	2.0	1000	40.4	2	39.50255861355385	1.2998341326649723	58.579387372960774	26.140500513118322	102.0025338834289
0.1	2.1	360.0	5.06	false	0.5	1.25	100	6.8	1.2	1.1	2000	0.375	1.0	2.2	2.0	1000	40.4	1	38.40931289317247	14.410660058815202	130.95612806076204
0.1	2.1	360.0	5.06	false	0.5	1.25	100	6.8	1.2	1.1	2000	0.375	1.0	2.2	2.0	1000	40.4	2	37.96788939829441	16.770151556477295	72.04520024501328	34.73900351463356	58.24493245174729
0.1	2.1	360.0	5.06	false	0.5	1.25	100	6.8	1.2	1.1	2000	0.375	1.0	2.2	2.0	1000	40.4	1	42.98591390642053	16.723037289674078	135.30893104533365
0.1	2.1	360.0	5.06	false	0.5	1.25	100	6.8	1.2	1.1	2000	0.375	1.0	2.2	2.0	1000	40.4	1	35.61959839608445	26.96314541870477	131.73256719915804
0.1	2.1	360.0	5.06	false	0.5	1.25	100	6.8	1.2	1.1	2000	0.375	1.0	2.2	2.0	1000	40.4	2	38.71688915146037	2.4498501033004816	73.98450739973728	31.10894458995192	102.3163714348701
0.1	2.1	360.0	5.06	false	0.5	1.25	100	6.8	1.2	1.1	2000	0.375	1.0	2.2	2.0	1000	40.4	1	49.00168650060667	27.57447290297198	145.03719080952115
0.1	2.1	360.0	5.06	false	0.5	1.25	100	6.8	1.2	1.1	2000	0.375	1.0	2.2	2.0	1000	40.4	2	34.87422149641759	8.949472170449223	79.5836109915451	26.416896171910427	63.459618386443175
0.1	2.1	360.0	5.06	false	0.5	1.25	100	6.8	1.2	1.1	2000	0.375	1.0	2.2	2.0	1000	40.4	1	38.79107386040302	19.534438185707327	117.1760292353762
0.1	2.1	360.0	5.06	false	0.5	1.25	100	6.8	1.2	1.1	2000	0.375	1.0	2.2	2.0	1000	40.4	1	44.85589464639055	27.299826228358764	107.0191643250267
0.1	2.1	360.0	5.06	false	0.5	1.25	100	6.8	1.2	1.1	2000	0.375	1.0	2.2	2.0	1000	40.4	1	36.99991913189284	17.70195342476214	114.6586503551001
0.1	2.1	360.0	5.06	false	0.5	1.25	100	6.8	1.2	1.1	2000	0.375	1.0	2.2	2.0	1000	40.4	1	39.080418104733354	22.128424695578016	125.79108770793351
0.1	2.1	360.0	5.06	false	0.5	1.25	100	6.8	1.2	1.1	2000	0.375	1.0	2.2	2.0	1000	40.4	1	40.58947666335096	14.639309234571048	140.82416002211625
0.1	2.1	360.0	5.06	false	0.5	1.25	100	6.8	1.2	1.1	2000	0.375	1.0	2.2	2.0	1000	40.4	3	50.18321865025098	3.3797508716927913	42.95419913730891	28.063921415000262	77.0852749212829	43.18045485280958	65.61390719180213
0.1	2.1	360.0	5.06	false	0.5	1.25	100	6.8	1.2	1.1	2000	0.375	1.0	2.2	2.0	1000	40.4	2	42.74028683096509	0.9428733647331645	113.82814978775345	28.509434704002203	53.59341774376911
0.1	2.1	360.0	5.06	false	0.5	1.25	100	6.8	1.2	1.1	2000	0.375	1.0	2.2	2.0	1000	40.4	2	45.36589250681358	6.928940642087502	115.78314707971147	44.06320031816647	72.62239972602809
0.1	2.1	360.0	5.06	false	0.5	1.25	100	6.8	1.2	1.1	2000	0.375	1.0	2.2	2.0	1000	40.4	1	44.673101069946526	33.82408827920377	123.03554065473223
0.1	2.1	360.0	5.06	false	0.5	1.25	100	6.8	1.2	1.1	2000	0.375	1.0	2.2	2.0	1000	40.4	1	39.79187579446185	15.420280535590647	115.97021950777408
0.1	2.1	360.0	5.06	false	0.5	1.25	100	6.8	1.2	1.1	2000	0.375	1.0	2.2	2.0	1000	40.4	1	43.776932922189374	23.122017619167828	173.3780994482264
0.1	2.1	360.0	5.06	false	0.5	1.25	100	6.8	1.2	1.1	2000	0.375	1.0	2.2	2.0	1000	40.4	2	48.360883906601345	13.953607971405706	63.00353533977279	31.23056213701589	112.50641984403268
0.1	2.1	360.0	5.06	false	0.5	1.25	100	6.8	1.2	1.1	2000	0.375	1.0	2.2	2.0	1000	40.4	2	45.74428268740905	20.998700336146424	82.33374453523892	39.52216645954874	89.9840621260739
0.1	2.1	360.0	5.06	false	0.5	1.25	100	6.8	1.2	1.1	2000	0.375	1.0	2.2	2.0	1000	40.4	2	45.32645561646381	11.310480937547128	60.244584920443216	35.533043724593156	114.6016176432725
0.1	2.1	360.0	5.06	false	0.5	1.25	100	6.8	1.2	1.1	2000	0.375	1.0	2.2	2.0	1000	40.4	2	39.56837307455433	19.019815287698236	105.21430766793753	39.37617987930439	77.27219950051324
0.1	2.1	360.0	5.06	false	0.5	1.25	100	6.8	1.2	1.1	2000	0.375	1.0	2.2	2.0	1000	40.4	3	44.5504060468092	1.565083740194356	49.47523881761707	19.027419733258036	43.851218215837235	36.02860837296223	89.75213373685213
0.1	2.1	360.0	5.06	false	0.5	1.25	100	6.8	1.2	1.1	2000	0.375	1.0	2.2	2.0	1000	40.4	1	45.03107443002011	19.535837666132537	125.49374026574547
0.1	2.1	360.0	5.06	false	0.5	1.25	100	6.8	1.2	1.1	2000	0.375	1.0	2.2	2.0	1000	40.4	1	44.092838668358816	22.256945955313736	150.35653951095603
0.1	2.1	360.0	5.06	false	0.5	1.25	100	6.8	1.2	1.1	2000	0.375	1.0	2.2	2.0	1000	40.4	1	39.88438518875361	17.6287338263441	134.7590423295041
0.1	2.1	360.0	5.06	false	0.5	1.25	100	6.8	1.2	1.1	2000	0.375	1.0	2.2	2.0	1000	40.4	1	41.88255841532361	15.217963839344655	149.57187280922224
0.1	2.1	360.0	5.06	false	0.5	1.25	100	6.8	1.2	1.1	2000	0.375	1.0	2.2	2.0	1000	40.4	2	44.41121107749841	1.592469117483169	54.69827493985452	25.230126809318257	105.69439948025068
0.1	2.1	360.0	5.06	false	0.5	1.25	100	6.8	1.2	1.1	2000	0.375	1.0	2.2	2.0	1000	40.4	2	41.33251198686022	10.91818479332939	83.60436345654783	32.10888446563332	60.91691375904093
0.1	2.1	360.0	5.06	false	0.5	1.25	100	6.8	1.2	1.1	2000	0.375	1.0	2.2	2.0	1000	40.4	2	45.52448537897736	21.79229320571911	79.25180602089736	32.68446036459653	79.59872925681805
0.1	2.1	360.0	5.06	false	0.5	1.25	100	6.8	1.2	1.1	2000	0.375	1.0	2.2	2.0	1000	40.4	2	34.89410837951791	2.8636326838156356	81.04834113025882	20.845646707900304	34.16160394239136
0.1	2.1	360.0	5.06	false	0.5	1.25	100	6.8	1.2	1.1	2000	0.375	1.0	2.2	2.0	1000	40.4	1	39.23748205570795	14.944303976313565	105.03355046231533
0.1	2.1	360.0	5.06	false	0.5	1.25	100	6.8	1.2	1.1	2000	0.375	1.0	2.2	2.0	1000	40.4	2	38.58428624903512	0.053951195394453165	71.96195047925076	30.893452227554658	69.04496962529868
0.1	2.1	360.0	5.06	false	0.5	1.25	100	6.8	1.2	1.1	2000	0.375	1.0	2.2	2.0	1000	40.4	1	35.14711348409766	12.946904869240587	83.78016620438822
0.1	2.1	360.0	5.06	false	0.5	1.25	100	6.8	1.2	1.1	2000	0.375	1.0	2.2	2.0	1000	40.4	2	45.80361805819012	7.186886170756384	84.75676671318051	36.133267750820956	87.53722793239979
0.1	2.1	360.0	5.06	false	0.5	1.25	100	6.8	1.2	1.1	2000	0.375	1.0	2.2	2.0	1000	40.4	1	40.941374544085946	28.050357636107133	104.8274954811146
0.1	2.1	360.0	5.06	false	0.5	1.25	100	6.8	1.2	1.1	2000	0.375	1.0	2.2	2.0	1000	40.4	2	42.745501294548276	10.846177104942631	97.21871051433008	30.718073700367135	51.4552967797473
0.1	2.1	360.0	5.06	false	0.5	1.25	100	6.8	1.2	1.1	2000	0.375	1.0	2.2	2.0	1000	40.4	1	38.3480791630325	16.680119068510187	136.23417636690553
0.1	2.1	360.0	5.06	false	0.5	1.25	100	6.8	1.2	1.1	2000	0.375	1.0	2.2	2.0	1000	40.4	2	47.26385296301975	9.517920221885188	110.54832221763371	38.612852869629	69.61910302895812
0.1	2.1	360.0	5.06	false	0.5	1.25	100	6.8	1.2	1.1	2000	0.375	1.0	2.2	2.0	1000	40.4	1	40.49999894376888	16.95831901949977	137.65193818361726
0.1	2.1	360.0	5.06	false	0.5	1.25	100	6.8	1.2	1.1	2000	0.375	1.0	2.2	2.0	1000	40.4	1	31.68392728563991	21.03316914475331	100.89056015800959
0.1	2.1	360.0	5.06	false	0.5	1.25	100	6.8	1.2	1.1	2000	0.375	1.0	2.2	2.0	1000	40.4	1	43.356544778162664	26.7514169839825	126.64578134151357
0.1	2.1	360.0	5.06	false	0.5	1.25	100	6.8	1.2	1.1	2000	0.375	1.0	2.2	2.0	1000	40.4	1	35.43242729294851	18.14279297015595	117.63887484249919
0.1	2.1	360.0	5.06	false	0.5	1.25	100	6.8	1.2	1.1	2000	0.375	1.0	2.2	2.0	1000	40.4	2	43.40197672360708	16.69458610583789	53.294120666488745	41.85670421900497	99.72490820025891
0.1	2.1	360.0	5.06	false	0.5	1.25	100	6.8	1.2	1.1	2000	0.375	1.0	2.2	2.0	1000	40.4	1	37.526481684420844	10.572860015943288	156.07616740698634
0.1	2.1	360.0	5.06	false	0.5	1.25	100	6.8	1.2	1.1	2000	0.375	1.0	2.2	2.0	1000	40.4	2	49.15126147766371	13.784177508571142	71.49347206015251	39.35575667755397	113.58323993697378
0.1	2.1	360.0	5.06	false	0.5	1.25	100	6.8	1.2	1.1	2000	0.375	1.0	2.2	2.0	1000	40.4	2	41.563746803525085	12.283810917147944	91.15600744670866	31.480509478639913	51.45399877284315
0.1	2.1	360.0	5.06	false	0.5	1.25	100	6.8	1.2	1.1	2000	0.375	1.0	2.2	2.0	1000	40.4	2	40.155083898186106	7.5681466263879305	113.83849066174237	38.98298075762023	51.69475341657899
0.1	2.1	360.0	5.06	false	0.5	1.25	100	6.8	1.2	1.1	2000	0.375	1.0	2.2	2.0	1000	40.4	2	34.44053024090462	2.0920566932949933	38.01900306569519	18.851806545127857	76.37969979748276
0.1	2.1	360.0	5.06	false	0.5	1.25	100	6.8	1.2	1.1	2000	0.375	1.0	2.2	2.0	1000	40.4	2	41.29594225353732	15.978296838714847	95.33785547316674	39.965363839486386	53.960720854127985
0.1	2.1	360.0	5.06	false	0.5	1.25	100	6.8	1.2	1.1	2000	0.375	1.0	2.2	2.0	1000	40.4	1	29.123446780130237	19.878628120993287	115.1822273815416
0.1	2.1	360.0	5.06	false	0.5	1.25	100	6.8	1.2	1.1	2000	0.375	1.0	2.2	2.0	1000	40.4	2	38.464562869812035	1.15577517085242	45.04461529167421	23.896797006340197	107.81246601446226
0.1	2.1	360.0	5.06	false	0.5	1.25	100	6.8	1.2	1.1	2000	0.375	1.0	2.2	2.0	1000	40.4	2	46.40737272010967	13.58671533849111	71.93510546971639	33.122136560832324	110.12105005696937
0.1	2.1	360.0	5.06	false	0.5	1.25	100	6.8	1.2	1.1	2000	0.375	1.0	2.2	2.0	1000	40.4	1	39.32071942105115	23.0695757658199	124.80286595879842
0.1	2.1	360.0	5.06	false	0.5	1.25	100	6.8	1.2	1.1	2000	0.375	1.0	2.2	2.0	1000	40.4	2	42.49737642869977	12.967763918884893	48.02165901978877	28.770740551161577	100.43794283384486
0.1	2.1	360.0	5.06	false	0.5	1.25	100	6.8	1.2	1.1	2000	0.375	1.0	2.2	2.0	1000	40.4	1	29.6212858000424	12.880403272110238	100.95527640918246
0.1	2.1	360.0	5.06	false	0.5	1.25	100	6.8	1.2	1.1	2000	0.375	1.0	2.2	2.0	1000	40.4	2	37.0213436659808	2.3277770798289223	81.56056864217408	23.426426995825878	69.69571489897896
0.1	2.1	360.0	5.06	false	0.5	1.25	100	6.8	1.2	1.1	2000	0.375	1.0	2.2	2.0	1000	40.4	1	34.975427253043605	10.66038086910085	128.11064943962057
0.1	2.1	360.0	5.06	false	0.5	1.25	100	6.8	1.2	1.1	2000	0.375	1.0	2.2	2.0	1000	40.4	1	39.34670402810466	14.049070399831463	124.11198587896521
0.1	2.1	360.0	5.06	false	0.5	1.25	100	6.8	1.2	1.1	2000	0.375	1.0	2.2	2.0	1000	40.4	1	30.05740150343221	11.033722321192473	93.20968154559338
0.1	2.1	360.0	5.06	false	0.5	1.25	100	6.8	1.2	1.1	2000	0.375	1.0	2.2	2.0	1000	40.4	1	37.828957002438685	22.076430545463882	127.32510447876197
0.1	2.1	360.0	5.06	false	0.5	1.25	100	6.8	1.2	1.1	2000	0.375	1.0	2.2	2.0	1000	40.4	2	44.06179676778598	15.745671180487491	111.96501827376545	40.090388509896506	54.957701328907504
0.1	2.1	360.0	5.06	false	0.5	1.25	100	6.8	1.2	1.1	2000	0.375	1.0	2.2	2.0	1000	40.4	2	41.85702980785305	5.77838891952037	66.12620112355593	36.28330533084047	78.02832130597082
0.1	2.1	360.0	5.06	false	0.5	1.25	100	6.8	1.2	1.1	2000	0.375	1.0	2.2	2.0	1000	40.4	1	33.54099140930716	11.076035427907797	120.0629086836132
0.1	2.1	360.0	5.06	false	0.5	1.25	100	6.8	1.2	1.1	2000	0.375	1.0	2.2	2.0	1000	40.4	2	41.23227171270697	13.699606270189843	61.083272386660546	39.97970947634688	108.62639971882464
0.1	2.1	360.0	5.06	false	0.5	1.25	100	6.8	1.2	1.1	2000	0.375	1.0	2.2	2.0	1000	40.4	3	44.34608180658045	12.33944592667401	68.43153382603275	27.84656525224588	79.95235200820423	43.36018984706358	39.17730665288495
0.1	2.1	360.0	5.06	false	0.5	1.25	100	6.8	1.2	1.1	2000	0.375	1.0	2.2	2.0	1000	40.4	2	47.58081235879386	4.259799367881904	56.72617029135618	38.66934343773987	117.51959212437443
0.1	2.1	360.0	5.06	false	0.5	1.25	100	6.8	1.2	1.1	2000	0.375	1.0	2.2	2.0	1000	40.4	3	47.02942372793778	1.3452121592711366	52.03194731405501	30.080637635768305	49.15830722395631	40.9341766786023	105.57392282894905
0.1	2.1	360.0	5.06	false	0.5	1.25	100	6.8	1.2	1.1	2000	0.375	1.0	2.2	2.0	1000	40.4	2	40.62416950960452	13.827123811986855	61.444733733858065	31.013175326757057	76.36631443474826
0.1	2.1	360.0	5.06	false	0.5	1.25	100	6.8	1.2	1.1	2000	0.375	1.0	2.2	2.0	1000	40.4	1	30.05154193774965	11.265021416017651	111.01157522610568
0.1	2.1	360.0	5.06	false	0.5	1.25	100	6.8	1.2	1.1	2000	0.375	1.0	2.2	2.0	1000	40.4	2	38.770150609103624	14.555759211055216	103.95433881212497	36.43451648877865	42.947360861214534
0.1	2.1	360.0	5.06	false	0.5	1.25	100	6.8	1.2	1.1	2000	0.375	1.0	2.2	2.0	1000	40.4	1	36.06841210531091	24.013627261374097	120.00368262560308
0.1	2.1	360.0	5.06	false	0.5	1.25	100	6.8	1.2	1.1	2000	0.375	1.0	2.2	2.0	1000	40.4	2	42.88451555364742	3.9955202335275617	87.29911769113652	21.840536409833305	87.47852836002923
0.1	2.1	360.0	5.06	false	0.5	1.25	100	6.8	1.2	1.1	2000	0.375	1.0	2.2	2.0	1000	40.4	2	43.845275770321436	3.688509421027432	105.69334682556979	34.15913137971952	60.899502829062364
0.1	2.1	360.0	5.06	false	0.5	1.25	100	6.8	1.2	1.1	2000	0.375	1.0	2.2	2.0	1000	40.4	2	40.72955377474847	14.643139701328245	52.004085022697616	29.03494766010208	93.39772651772994
0.1	2.1	360.0	5.06	false	0.5	1.25	100	6.8	1.2	1.1	2000	0.375	1.0	2.2	2.0	1000	40.4	2	42.73510045846102	14.675309646058325	111.93463508714258	39.437043114932735	54.931387467640654
0.1	2.1	360.0	5.06	false	0.5	1.25	100	6.8	1.2	1.1	2000	0.375	1.0	2.2	2.0	1000	40.4	1	43.40699906612981	25.180866271589878	181.41435190054358
0.1	2.1	360.0	5.06	false	0.5	1.25	100	6.8	1.2	1.1	2000	0.375	1.0	2.2	2.0	1000	40.4	1	40.69113800176143	14.610322432329141	105.70371559939746
0.1	2.1	360.0	5.06	false	0.5	1.25	100	6.8	1.2	1.1	2000	0.375	1.0	2.2	2.0	1000	40.4	1	36.91563266600873	18.046218991860787	139.5613447675279
0.1	2.1	360.0	5.06	false	0.5	1.25	100	6.8	1.2	1.1	2000	0.375	1.0	2.2	2.0	1000	40.4	2	45.00551009587707	0.5602837648504536	46.46401046777854	22.860738366479374	103.52216488019344
0.1	2.1	360.0	5.06	false	0.5	1.25	100	6.8	1.2	1.1	2000	0.375	1.0	2.2	2.0	1000	40.4	2	40.23716874409192	13.485500968372246	101.65572801729427	39.51794487255817	57.94483808474596
0.1	2.1	360.0	5.06	false	0.5	1.25	100	6.8	1.2	1.1	2000	0.375	1.0	2.2	2.0	1000	40.4	1	33.887893423702735	32.41535270021636	103.21084303017246
0.1	2.1	360.0	5.06	false	0.5	1.25	100	6.8	1.2	1.1	2000	0.375	1.0	2.2	2.0	1000	40.4	1	38.313264049142475	19.314461651396147	129.86396271890098
0.1	2.1	360.0	5.06	false	0.5	1.25	100	6.8	1.2	1.1	2000	0.375	1.0	2.2	2.0	1000	40.4	1	41.67004925254046	13.122680086904142	123.16663041860049
0.1	2.1	360.0	5.06	false	0.5	1.25	100	6.8	1.2	1.1	2000	0.375	1.0	2.2	2.0	1000	40.4	1	32.302820889724906	7.0637178712387	123.46150606280926
0.1	2.1	360.0	5.06	false	0.5	1.25	100	6.8	1.2	1.1	2000	0.375	1.0	2.2	2.0	1000	40.4	2	42.613941905485916	1.0589676321718946	88.93774240259648	33.6983825950439	88.75966244805724
0.1	2.1	360.0	5.06	false	0.5	1.25	100	6.8	1.2	1.1	2000	0.375	1.0	2.2	2.0	1000	40.4	1	31.608056466551986	11.556080645504823	101.60429246784247
0.1	2.1	360.0	5.06	false	0.5	1.25	100	6.8	1.2	1.1	2000	0.375	1.0	2.2	2.0	1000	40.4	1	45.98518585512419	25.4577904819976	140.45166347554124
0.1	2.1	360.0	5.06	false	0.5	1.25	100	6.8	1.2	1.1	2000	0.375	1.0	2.2	2.0	1000	40.4	2	41.12153803525025	14.750156389720708	68.83953541653689	26.931861652416373	94.82010130076382
0.1	2.1	360.0	5.06	false	0.5	1.25	100	6.8	1.2	1.1	2000	0.375	1.0	2.2	2.0	1000	40.4	2	50.32174409547743	6.30820985975807	83.92282560323669	49.509525746047856	110.21363438062855
0.1	2.1	360.0	5.06	false	0.5	1.25	100	6.8	1.2	1.1	2000	0.375	1.0	2.2	2.0	1000	40.4	2	38.8011133468744	2.3427802927157777	43.11282755274119	26.821201144045812	106.04147360297499
0.1	2.1	360.0	5.06	false	0.5	1.25	100	6.8	1.2	1.1	2000	0.375	1.0	2.2	2.0	1000	40.4	2	40.65004232971193	0.23494836994316975	46.645949066696886	24.94023219915591	105.87019469289689
0.1	2.1	360.0	5.06	false	0.5	1.25	100	6.8	1.2	1.1	2000	0.375	1.0	2.2	2.0	1000	40.4	2	40.114503034642055	9.593824220794708	83.42187658952129	28.26721440144499	51.6132555874739
0.1	2.1	360.0	5.06	false	0.5	1.25	100	6.8	1.2	1.1	2000	0.375	1.0	2.2	2.0	1000	40.4	1	46.56358936103151	20.01329980219456	145.88694293266008
0.1	2.1	360.0	5.06	false	0.5	1.25	100	6.8	1.2	1.1	2000	0.375	1.0	2.2	2.0	1000	40.4	2	46.18476622364872	1.1014445689133072	98.82255328312733	40.13658432438791	81.6911625919967
0.1	2.1	360.0	5.06	false	0.5	1.25	100	6.8	1.2	1.1	2000	0.375	1.0	2.2	2.0	1000	40.4	1	33.86300254681116	23.82569253034506	128.91469346904904
0.1	2.1	360.0	5.06	false	0.5	1.25	100	6.8	1.2	1.1	2000	0.375	1.0	2.2	2.0	1000	40.4	2	38.66487836280437	7.922919506698255	57.01246571534122	33.874841105502135	82.32204475815381
0.1	2.1	360.0	5.06	false	0.5	1.25	100	6.8	1.2	1.1	2000	0.375	1.0	2.2	2.0	1000	40.4	2	46.671670804482304	12.0428184314744	93.967666241954	29.628911795561073	70.16228622810118
0.1	2.1	360.0	5.06	false	0.5	1.25	100	6.8	1.2	1.1	2000	0.375	1.0	2.2	2.0	1000	40.4	2	31.349176750363576	5.928874813285538	70.87789215500946	27.440649872324713	35.33096288278359
0.1	2.1	360.0	5.06	false	0.5	1.25	100	6.8	1.2	1.1	2000	0.375	1.0	2.2	2.0	1000	40.4	2	42.13013367273445	11.072867607286286	88.6874081085913	38.250553016031155	76.00090050889389
0.1	2.1	360.0	5.06	false	0.5	1.25	100	6.8	1.2	1.1	2000	0.375	1.0	2.2	2.0	1000	40.4	1	34.79115423602212	17.26304073508987	138.93282552200648
0.1	2.1	360.0	5.06	false	0.5	1.25	100	6.8	1.2	1.1	2000	0.375	1.0	2.2	2.0	1000	40.4	1	45.118867540004175	20.339307819821	146.65457934741883
0.1	2.1	360.0	5.06	false	0.5	1.25	100	6.8	1.2	1.1	2000	0.375	1.0	2.2	2.0	1000	40.4	1	32.82580992083524	28.58393875461361	117.17229307333069
0.1	2.1	360.0	5.06	false	0.5	1.25	100	6.8	1.2	1.1	2000	0.375	1.0	2.2	2.0	1000	40.4	2	35.42210030748193	8.354998464331555	66.90516976549753	22.824981409685	50.40056396896623
0.1	2.1	360.0	5.06	false	0.5	1.25	100	6.8	1.2	1.1	2000	0.375	1.0	2.2	2.0	1000	40.4	1	35.58882836007525	13.45832842562144	99.91476232611768
0.1	2.1	360.0	5.06	false	0.5	1.25	100	6.8	1.2	1.1	2000	0.375	1.0	2.2	2.0	1000	40.4	2	40.69118098215506	10.604893811658547	42.44696415086925	31.207864678142883	92.44823998077001
0.1	2.1	360.0	5.06	false	0.5	1.25	100	6.8	1.2	1.1	2000	0.375	1.0	2.2	2.0	1000	40.4	1	31.73734265623353	12.203292227576034	82.3909934873694
0.1	2.1	360.0	5.06	false	0.5	1.25	100	6.8	1.2	1.1	2000	0.375	1.0	2.2	2.0	1000	40.4	1	44.92265633220864	11.094700449038374	122.50393961282546
0.1	2.1	360.0	5.06	false	0.5	1.25	100	6.8	1.2	1.1	2000	0.375	1.0	2.2	2.0	1000	40.4	1	38.81580981077683	23.508978629444584	114.3865226604496
0.1	2.1	360.0	5.06	false	0.5	1.25	100	6.8	1.2	1.1	2000	0.375	1.0	2.2	2.0	1000	40.4	1	47.28152926805381	25.319149675734604	121.11864776643048
0.1	2.1	360.0	5.06	false	0.5	1.25	100	6.8	1.2	1.1	2000	0.375	1.0	2.2	2.0	1000	40.4	1	52.81823825469766	16.876478598703457	141.09945034841508
0.1	2.1	360.0	5.06	false	0.5	1.25	100	6.8	1.2	1.1	2000	0.375	1.0	2.2	2.0	1000	40.4	1	34.89110707119975	24.617070690462793	129.41695893875297
0.1	2.1	360.0	5.06	false	0.5	1.25	100	6.8	1.2	1.1	2000	0.375	1.0	2.2	2.0	1000	40.4	2	42.212912870160324	3.62763472581304	92.34523230807645	32.39155322801136	66.28480893744316
0.1	2.1	360.0	5.06	false	0.5	1.25	100	6.8	1.2	1.1	2000	0.375	1.0	2.2	2.0	1000	40.4	1	44.04179517353555	14.407764815594126	149.35138869740325
0.1	2.1	360.0	5.06	false	0.5	1.25	100	6.8	1.2	1.1	2000	0.375	1.0	2.2	2.0	1000	40.4	2	41.79666738201784	3.1535963385438897	55.4722130221631	22.995847715339966	115.71222612010632
0.1	2.1	360.0	5.06	false	0.5	1.25	100	6.8	1.2	1.1	2000	0.375	1.0	2.2	2.0	1000	40.4	2	35.9949130398249	4.247895281343868	41.24853690136917	25.455151589569134	84.00972610752991
0.1	2.1	360.0	5.06	false	0.5	1.25	100	6.8	1.2	1.1	2000	0.375	1.0	2.2	2.0	1000	40.4	2	43.69826049597947	1.5460763908000354	78.50925144876805	32.245582232902365	99.53052010877305
0.1	2.1	360.0	5.06	false	0.5	1.25	100	6.8	1.2	1.1	2000	0.375	1.0	2.2	2.0	1000	40.4	1	38.82384369535773	30.361391369185217	112.641715726038
0.1	2.1	360.0	5.06	false	0.5	1.25	100	6.8	1.2	1.1	2000	0.375	1.0	2.2	2.0	1000	40.4	2	26.94917090977301	10.596543541599459	45.42212192174503	26.7624540135826	49.54765004207873
0.1	2.1	360.0	5.06	false	0.5	1.25	100	6.8	1.2	1.1	2000	0.375	1.0	2.2	2.0	1000	40.4	1	32.74541829883798	16.271045379980485	119.1114654929399
0.1	2.1	360.0	5.06	false	0.5	1.25	100	6.8	1.2	1.1	2000	0.375	1.0	2.2	2.0	1000	40.4	1	39.08503947986872	21.772957652782466	147.9986211760527
0.1	2.1	360.0	5.06	false	0.5	1.25	100	6.8	1.2	1.1	2000	0.375	1.0	2.2	2.0	1000	40.4	2	39.49393105548929	8.363464434950304	102.44996523118107	28.358208234408416	42.015679797488474
0.1	2.1	360.0	5.06	false	0.5	1.25	100	6.8	1.2	1.1	2000	0.375	1.0	2.2	2.0	1000	40.4	3	44.17534051775025	0.49440425282744627	46.20860026624915	21.87191081164275	77.17552728327676	42.55336985893466	55.40551658156134
0.1	2.1	360.0	5.06	false	0.5	1.25	100	6.8	1.2	1.1	2000	0.375	1.0	2.2	2.0	1000	40.4	1	36.93160055356976	16.988980710319876	137.95032734396932
0.1	2.1	360.0	5.06	false	0.5	1.25	100	6.8	1.2	1.1	2000	0.375	1.0	2.2	2.0	1000	40.4	1	40.871114699817106	17.11739503999332	139.44417139213724
0.1	2.1	360.0	5.06	false	0.5	1.25	100	6.8	1.2	1.1	2000	0.375	1.0	2.2	2.0	1000	40.4	3	38.72362341961334	2.7921448900286694	43.41786137357446	16.300369361946593	62.91475042134231	37.34253023707011	35.971084894489415
0.1	2.1	360.0	5.06	false	0.5	1.25	100	6.8	1.2	1.1	2000	0.375	1.0	2.2	2.0	1000	40.4	2	48.83233240289666	18.955402069978497	116.97423631233323	39.164895538023835	59.67139838919352
0.1	2.1	360.0	5.06	false	0.5	1.25	100	6.8	1.2	1.1	2000	0.375	1.0	2.2	2.0	1000	40.4	2	41.60788926084611	7.9718018869093905	49.25662307952536	28.41468936985815	107.95766328830312
0.1	2.1	360.0	5.06	false	0.5	1.25	100	6.8	1.2	1.1	2000	0.375	1.0	2.2	2.0	1000	40.4	1	44.982681949854104	32.61462417972409	125.19181820903779
0.1	2.1	360.0	5.06	false	0.5	1.25	100	6.8	1.2	1.1	2000	0.375	1.0	2.2	2.0	1000	40.4	2	40.7144112500742	5.355970826367111	68.35625010271876	33.239274910003616	98.61210709676922
0.1	2.1	360.0	5.06	false	0.5	1.25	100	6.8	1.2	1.1	2000	0.375	1.0	2.2	2.0	1000	40.4	1	39.50673288749309	13.271628090677103	110.8608102232367
0.1	2.1	360.0	5.06	false	0.5	1.25	100	6.8	1.2	1.1	2000	0.375	1.0	2.2	2.0	1000	40.4	2	47.630683342769274	12.785438300938278	100.3347461297699	35.14769189455501	79.26008922947139
0.1	2.1	360.0	5.06	false	0.5	1.25	100	6.8	1.2	1.1	2000	0.375	1.0	2.2	2.0	1000	40.4	1	36.06892932515515	17.184159453935933	146.68991792955205
0.1	2.1	360.0	5.06	false	0.5	1.25	100	6.8	1.2	1.1	2000	0.375	1.0	2.2	2.0	1000	40.4	1	36.95377499910213	19.21187299161732	135.93744651126138
0.1	2.1	360.0	5.06	false	0.5	1.25	100	6.8	1.2	1.1	2000	0.375	1.0	2.2	2.0	1000	40.4	1	35.29224138614174	18.61718955297118	113.48521765463
0.1	2.1	360.0	5.06	false	0.5	1.25	100	6.8	1.2	1.1	2000	0.375	1.0	2.2	2.0	1000	40.4	2	40.91139804836474	15.008382643760761	94.53378388200177	35.82946598975602	56.06465307994676
0.1	2.1	360.0	5.06	false	0.5	1.25	100	6.8	1.2	1.1	2000	0.375	1.0	2.2	2.0	1000	40.4	2	34.29226578154826	13.058576368871552	44.81853145863536	23.460464573424765	101.98671210724343
0.1	2.1	360.0	5.06	false	0.5	1.25	100	6.8	1.2	1.1	2000	0.375	1.0	2.2	2.0	1000	40.4	2	35.16875173593721	0.08672634428840276	44.746774119921874	32.59807809082436	103.003193784666
0.1	2.1	360.0	5.06	false	0.5	1.25	100	6.8	1.2	1.1	2000	0.375	1.0	2.2	2.0	1000	40.4	1	42.23216734317752	25.339349950601036	123.19908279386902
0.1	2.1	360.0	5.06	false	0.5	1.25	100	6.8	1.2	1.1	2000	0.375	1.0	2.2	2.0	1000	40.4	3	43.15622586272233	0.3987702799260637	63.18418260683348	22.48944149038758	41.888062950934746	40.53597369619178	39.40252160011438
0.1	2.1	360.0	5.06	false	0.5	1.25	100	6.8	1.2	1.1	2000	0.375	1.0	2.2	2.0	1000	40.4	1	39.973013364032326	24.42442372654562	114.3367346207522
0.1	2.1	360.0	5.06	false	0.5	1.25	100	6.8	1.2	1.1	2000	0.375	1.0	2.2	2.0	1000	40.4	1	37.3273408384767	17.733561497135216	130.69791412532376
0.1	2.1	360.0	5.06	false	0.5	1.25	100	6.8	1.2	1.1	2000	0.375	1.0	2.2	2.0	1000	40.4	2	39.33560867470099	7.462159868309314	70.87506529779196	29.718569720781588	49.298649004107986
0.1	2.1	360.0	5.06	false	0.5	1.25	100	6.8	1.2	1.1	2000	0.375	1.0	2.2	2.0	1000	40.4	2	35.95245937394263	5.922402667021074	63.531518793293706	24.061237686739474	52.58574293012384
0.1	2.1	360.0	5.06	false	0.5	1.25	100	6.8	1.2	1.1	2000	0.375	1.0	2.2	2.0	1000	40.4	1	33.91718225559678	21.453296601462004	112.88829830789028
0.1	2.1	360.0	5.06	false	0.5	1.25	100	6.8	1.2	1.1	2000	0.375	1.0	2.2	2.0	1000	40.4	2	42.54845063346654	1.0347144339767265	64.59853966932876	31.085422703987902	109.66476713210258
0.1	2.1	360.0	5.06	false	0.5	1.25	100	6.8	1.2	1.1	2000	0.375	1.0	2.2	2.0	1000	40.4	2	47.40236860646435	12.949538489323144	116.53205620311532	25.824146205720858	55.27056349811836
0.1	2.1	360.0	5.06	false	0.5	1.25	100	6.8	1.2	1.1	2000	0.375	1.0	2.2	2.0	1000	40.4	1	46.012955158002036	21.016222393196763	112.86465454501146
0.1	2.1	360.0	5.06	false	0.5	1.25	100	6.8	1.2	1.1	2000	0.375	1.0	2.2	2.0	1000	40.4	1	35.72704426323472	17.877490222174117	123.37970246486839
0.1	2.1	360.0	5.06	false	0.5	1.25	100	6.8	1.2	1.1	2000	0.375	1.0	2.2	2.0	1000	40.4	2	39.8556807587277	8.070514974327876	72.35343136907373	33.597996763077184	89.48765591033239
0.1	2.1	360.0	5.06	false	0.5	1.25	100	6.8	1.2	1.1	2000	0.375	1.0	2.2	2.0	1000	40.4	1	32.976327072420304	12.350271436157813	133.33164755449886
0.1	2.1	360.0	5.06	false	0.5	1.25	100	6.8	1.2	1.1	2000	0.375	1.0	2.2	2.0	1000	40.4	1	40.52555878260209	20.26912948143186	107.67472661368167
0.1	2.1	360.0	5.06	false	0.5	1.25	100	6.8	1.2	1.1	2000	0.375	1.0	2.2	2.0	1000	40.4	1	33.988779072064744	13.99219955029405	106.99019034095244
0.1	2.1	360.0	5.06	false	0.5	1.25	100	6.8	1.2	1.1	2000	0.375	1.0	2.2	2.0	1000	40.4	2	42.86141822667149	22.517902491659665	73.15856865528947	39.97638826207579	64.95418220799046
0.1	2.1	360.0	5.06	false	0.5	1.25	100	6.8	1.2	1.1	2000	0.375	1.0	2.2	2.0	1000	40.4	2	44.39819765061908	1.5452307324759742	70.44905515211144	24.729540399945545	108.33776917155907
0.1	2.1	360.0	5.06	false	0.5	1.25	100	6.8	1.2	1.1	2000	0.375	1.0	2.2	2.0	1000	40.4	1	44.76823222095136	27.83538662385826	132.29029035492832
0.1	2.1	360.0	5.06	false	0.5	1.25	100	6.8	1.2	1.1	2000	0.375	1.0	2.2	2.0	1000	40.4	2	47.11074302852039	20.351119826395927	133.53312021859227	46.33160666580877	57.405058375256175
0.1	2.1	360.0	5.06	false	0.5	1.25	100	6.8	1.2	1.1	2000	0.375	1.0	2.2	2.0	1000	40.4	2	43.953269083415464	13.793498224038643	95.84475460700266	40.814971022266334	85.73343908424307
0.1	2.1	360.0	5.06	false	0.5	1.25	100	6.8	1.2	1.1	2000	0.375	1.0	2.2	2.0	1000	40.4	1	45.18779922167177	34.24243084247817	143.4121501630177
0.1	2.1	360.0	5.06	false	0.5	1.25	100	6.8	1.2	1.1	2000	0.375	1.0	2.2	2.0	1000	40.4	2	36.44350310796734	6.528817612749186	62.639968822967056	30.148288311833614	52.672190562872466
0.1	2.1	360.0	5.06	false	0.5	1.25	100	6.8	1.2	1.1	2000	0.375	1.0	2.2	2.0	1000	40.4	1	45.90588632295507	20.23199024151487	147.25836808478104
0.1	2.1	360.0	5.06	false	0.5	1.25	100	6.8	1.2	1.1	2000	0.375	1.0	2.2	2.0	1000	40.4	1	45.86897909182527	14.562593766608463	166.38902520235618
0.1	2.1	360.0	5.06	false	0.5	1.25	100	6.8	1.2	1.1	2000	0.375	1.0	2.2	2.0	1000	40.4	1	38.041680144462156	10.195862239113472	112.72290375931787
0.1	2.1	360.0	5.06	false	0.5	1.25	100	6.8	1.2	1.1	2000	0.375	1.0	2.2	2.0	1000	40.4	2	46.209473713012514	9.006827213739921	70.98977657032194	34.495175579178714	100.33481981139971
0.1	2.1	360.0	5.06	false	0.5	1.25	100	6.8	1.2	1.1	2000	0.375	1.0	2.2	2.0	1000	40.4	2	30.091288354910454	0.06715941066090836	35.738264481006276	23.39513067884684	74.26592573406343
0.1	2.1	360.0	5.06	false	0.5	1.25	100	6.8	1.2	1.1	2000	0.375	1.0	2.2	2.0	1000	40.4	1	34.515761258316395	24.460651974362882	119.01430731372425
0.1	2.1	360.0	5.06	false	0.5	1.25	100	6.8	1.2	1.1	2000	0.375	1.0	2.2	2.0	1000	40.4	1	34.29969126731927	21.073199171231977	121.87091841686724
0.1	2.1	360.0	5.06	false	0.5	1.25	100	6.8	1.2	1.1	2000	0.375	1.0	2.2	2.0	1000	40.4	2	41.803676638515526	14.501555407016019	92.55541198538526	39.8211955625975	63.023565918673675
0.1	2.1	360.0	5.06	false	0.5	1.25	100	6.8	1.2	1.1	2000	0.375	1.0	2.2	2.0	1000	40.4	1	36.17599043764874	23.154644246972858	132.28483709635242
0.1	2.1	360.0	5.06	false	0.5	1.25	100	6.8	1.2	1.1	2000	0.375	1.0	2.2	2.0	1000	40.4	2	45.57493838542569	2.7125375020954627	62.990028371499925	32.507699497936684	103.54418792730814
0.1	2.1	360.0	5.06	false	0.5	1.25	100	6.8	1.2	1.1	2000	0.375	1.0	2.2	2.0	1000	40.4	1	49.52955903384641	19.04167104057665	143.12398054445814
0.1	2.1	360.0	5.06	false	0.5	1.25	100	6.8	1.2	1.1	2000	0.375	1.0	2.2	2.0	1000	40.4	1	35.879166793225465	21.877914354956363	140.6711110055895
0.1	2.1	360.0	5.06	false	0.5	1.25	100	6.8	1.2	1.1	2000	0.375	1.0	2.2	2.0	1000	40.4	1	30.51538068767023	14.604284091638181	126.64072474810845
0.1	2.1	360.0	5.06	false	0.5	1.25	100	6.8	1.2	1.1	2000	0.375	1.0	2.2	2.0	1000	40.4	1	28.832658255560773	12.748497359721474	122.7652875401736
0.1	2.1	360.0	5.06	false	0.5	1.25	100	6.8	1.2	1.1	2000	0.375	1.0	2.2	2.0	1000	40.4	2	30.28335369648547	10.909935643484468	70.76871575980842	30.165355600751575	47.284261186516986
0.1	2.1	360.0	5.06	false	0.5	1.25	100	6.8	1.2	1.1	2000	0.375	1.0	2.2	2.0	1000	40.4	1	39.410353039469655	21.71101378146676	141.69376051226405
0.1	2.1	360.0	5.06	false	0.5	1.25	100	6.8	1.2	1.1	2000	0.375	1.0	2.2	2.0	1000	40.4	2	45.24024587687998	18.087941226409516	76.77404784113463	33.823550096825876	82.81336217276058
0.1	2.1	360.0	5.06	false	0.5	1.25	100	6.8	1.2	1.1	2000	0.375	1.0	2.2	2.0	1000	40.4	1	41.12479588989597	20.65656397732635	108.6397779451818
0.1	2.1	360.0	5.06	false	0.5	1.25	100	6.8	1.2	1.1	2000	0.375	1.0	2.2	2.0	1000	40.4	2	43.35407629773785	13.247151518737493	101.40983165347224	42.47100732453386	78.49595086952691
0.1	2.1	360.0	5.06	false	0.5	1.25	100	6.8	1.2	1.1	2000	0.375	1.0	2.2	2.0	1000	40.4	2	36.941958974875334	16.539486259242416	71.85644606805094	24.226641847666926	75.12680379881557
0.1	2.1	360.0	5.06	false	0.5	1.25	100	6.8	1.2	1.1	2000	0.375	1.0	2.2	2.0	1000	40.4	2	31.35056710930254	1.1458811015739787	61.075264455289656	21.960836888278617	67.54352437009203
0.1	2.1	360.0	5.06	false	0.5	1.25	100	6.8	1.2	1.1	2000	0.375	1.0	2.2	2.0	1000	40.4	2	44.675985369922486	15.924915593250711	81.215966056026	44.19701362025552	90.39592783857003
0.1	2.1	360.0	5.06	false	0.5	1.25	100	6.8	1.2	1.1	2000	0.375	1.0	2.2	2.0	1000	40.4	2	39.752154372238714	18.923381695063075	105.36315328298572	38.937450572405474	64.17247970791334
0.1	2.1	360.0	5.06	false	0.5	1.25	100	6.8	1.2	1.1	2000	0.375	1.0	2.2	2.0	1000	40.4	2	32.42189149850409	8.64299363171448	59.331092983436356	17.42177785725297	66.22914361869576
0.1	2.1	360.0	5.06	false	0.5	1.25	100	6.8	1.2	1.1	2000	0.375	1.0	2.2	2.0	1000	40.4	3	41.65697320370972	1.5365619489710065	77.0459983094633	25.22759953407234	51.735495781661335	39.96144420247784	32.90727277610653
0.1	2.1	360.0	5.06	false	0.5	1.25	100	6.8	1.2	1.1	2000	0.375	1.0	2.2	2.0	1000	40.4	1	44.18562479105603	9.889643870553911	143.24223142731114
0.1	2.1	360.0	5.06	false	0.5	1.25	100	6.8	1.2	1.1	2000	0.375	1.0	2.2	2.0	1000	40.4	2	41.4117154859578	0.9953084420932677	80.04821552259459	35.727346928892594	71.79294271986672
0.1	2.1	360.0	5.06	false	0.5	1.25	100	6.8	1.2	1.1	2000	0.375	1.0	2.2	2.0	1000	40.4	1	40.69488953318254	27.16481836139394	151.09536298897066
0.1	2.1	360.0	5.06	false	0.5	1.25	100	6.8	1.2	1.1	2000	0.375	1.0	2.2	2.0	1000	40.4	1	40.99161582405771	32.60783758950262	145.1731940074317
0.1	2.1	360.0	5.06	false	0.5	1.25	100	6.8	1.2	1.1	2000	0.375	1.0	2.2	2.0	1000	40.4	2	43.4758004640231	15.911024506896679	114.59253003845022	42.78763966720083	68.74402580189582
0.1	2.1	360.0	5.06	false	0.5	1.25	100	6.8	1.2	1.1	2000	0.375	1.0	2.2	2.0	1000	40.4	2	38.4083918861478	16.462588842247566	68.71336003192926	27.163870929951447	78.88090833953879
0.1	2.1	360.0	5.06	false	0.5	1.25	100	6.8	1.2	1.1	2000	0.375	1.0	2.2	2.0	1000	40.4	1	37.06383950355303	1.9760765307830106	98.49116216929885
0.1	2.1	360.0	5.06	false	0.5	1.25	100	6.8	1.2	1.1	2000	0.375	1.0	2.2	2.0	1000	40.4	1	39.18647966474827	17.756418555228787	115.93388750103045
0.1	2.1	360.0	5.06	false	0.5	1.25	100	6.8	1.2	1.1	2000	0.375	1.0	2.2	2.0	1000	40.4	1	38.249571410718076	20.59691677570474	139.5020231655924
0.1	2.1	360.0	5.06	false	0.5	1.25	100	6.8	1.2	1.1	2000	0.375	1.0	2.2	2.0	1000	40.4	1	39.44615473487439	17.11436447363629	108.01104090459809
0.1	2.1	360.0	5.06	false	0.5	1.25	100	6.8	1.2	1.1	2000	0.375	1.0	2.2	2.0	1000	40.4	2	39.74959167356709	10.73089907134258	97.31619931457004	27.39477180845637	51.92279211733259
0.1	2.1	360.0	5.06	false	0.5	1.25	100	6.8	1.2	1.1	2000	0.375	1.0	2.2	2.0	1000	40.4	2	39.76607119942616	9.923685362493988	61.134295062586574	34.632170326415086	79.821685514903
0.1	2.1	360.0	5.06	false	0.5	1.25	100	6.8	1.2	1.1	2000	0.375	1.0	2.2	2.0	1000	40.4	1	42.305951048233574	19.07261126191177	160.45061322618
0.1	2.1	360.0	5.06	false	0.5	1.25	100	6.8	1.2	1.1	2000	0.375	1.0	2.2	2.0	1000	40.4	2	42.15636507729724	9.799940713819813	76.4482023572101	40.74616572899071	80.40217072605815
0.1	2.1	360.0	5.06	false	0.5	1.25	100	6.8	1.2	1.1	2000	0.375	1.0	2.2	2.0	1000	40.4	1	44.448610497312835	13.611401323396777	131.01574409470598
0.1	2.1	360.0	5.06	false	0.5	1.25	100	6.8	1.2	1.1	2000	0.375	1.0	2.2	2.0	1000	40.4	1	40.66127038765952	22.694731928631654	126.42450798217502
0.1	2.1	360.0	5.06	false	0.5	1.25	100	6.8	1.2	1.1	2000	0.375	1.0	2.2	2.0	1000	40.4	1	36.90194887687555	15.24784532206001	143.07558293465755
0.1	2.1	360.0	5.06	false	0.5	1.25	100	6.8	1.2	1.1	2000	0.375	1.0	2.2	2.0	1000	40.4	2	39.332844327131724	7.838801545964404	74.0468681420774	31.46402355252133	77.85543843463527
0.1	2.1	360.0	5.06	false	0.5	1.25	100	6.8	1.2	1.1	2000	0.375	1.0	2.2	2.0	1000	40.4	3	48.911047951835315	8.039166796274928	55.264044677269546	29.868701634702422	64.13144395002885	41.4537410886898	71.26574931525259
0.1	2.1	360.0	5.06	false	0.5	1.25	100	6.8	1.2	1.1	2000	0.375	1.0	2.2	2.0	1000	40.4	1	41.507997792474974	17.31285841101106	125.82272358274616
0.1	2.1	360.0	5.06	false	0.5	1.25	100	6.8	1.2	1.1	2000	0.375	1.0	2.2	2.0	1000	40.4	3	40.6045537027247	0.0192887141629479	55.82110362258942	24.453807341262	63.06273880537006	39.898598870678356	46.99921798225478
0.1	2.1	360.0	5.06	false	0.5	1.25	100	6.8	1.2	1.1	2000	0.375	1.0	2.2	2.0	1000	40.4	3	51.42948852584857	0.45406217112292263	43.118780505218666	16.12667792863848	90.73446274845818	37.51327557236137	71.33539133043877
0.1	2.1	360.0	5.06	false	0.5	1.25	100	6.8	1.2	1.1	2000	0.375	1.0	2.2	2.0	1000	40.4	2	37.67393807952066	10.865835020642683	58.72531498189958	32.433354820176405	88.66138445348618
0.1	2.1	360.0	5.06	false	0.5	1.25	100	6.8	1.2	1.1	2000	0.375	1.0	2.2	2.0	1000	40.4	2	33.7123515490791	7.116469791448007	88.79109238856991	30.695753351138773	38.52248391165301
0.1	2.1	360.0	5.06	false	0.5	1.25	100	6.8	1.2	1.1	2000	0.375	1.0	2.2	2.0	1000	40.4	1	40.77691000782904	28.8714209215332	116.74699081357801
0.1	2.1	360.0	5.06	false	0.5	1.25	100	6.8	1.2	1.1	2000	0.375	1.0	2.2	2.0	1000	40.4	2	48.1129278046183	21.933992986663654	94.9881059952857	46.671515701456094	105.08929824448816
0.1	2.1	360.0	5.06	false	0.5	1.25	100	6.8	1.2	1.1	2000	0.375	1.0	2.2	2.0	1000	40.4	1	42.84499621927283	9.364531266500531	145.9157583859881
0.1	2.1	360.0	5.06	false	0.5	1.25	100	6.8	1.2	1.1	2000	0.375	1.0	2.2	2.0	1000	40.4	1	31.244283630927335	8.562271649096822	139.31119163487222
0.1	2.1	360.0	5.06	false	0.5	1.25	100	6.8	1.2	1.1	2000	0.375	1.0	2.2	2.0	1000	40.4	2	39.01659848159316	0.5009260215971085	66.34372707668604	38.00222411902268	112.21471020960844
0.1	2.1	360.0	5.06	false	0.5	1.25	100	6.8	1.2	1.1	2000	0.375	1.0	2.2	2.0	1000	40.4	2	39.807336533542625	14.30326130603892	82.44496312634402	32.219506954702695	60.61637279177734
0.1	2.1	360.0	5.06	false	0.5	1.25	100	6.8	1.2	1.1	2000	0.375	1.0	2.2	2.0	1000	40.4	2	36.80777464830508	13.66922749911211	92.81064475746938	34.55049606384053	48.88884992085299
0.1	2.1	360.0	5.06	false	0.5	1.25	100	6.8	1.2	1.1	2000	0.375	1.0	2.2	2.0	1000	40.4	1	38.46994655331145	30.00547691059521	83.91365318825221
0.1	2.1	360.0	5.06	false	0.5	1.25	100	6.8	1.2	1.1	2000	0.375	1.0	2.2	2.0	1000	40.4	1	42.48601588556796	18.33567730134223	125.60452501937658
0.1	2.1	360.0	5.06	false	0.5	1.25	100	6.8	1.2	1.1	2000	0.375	1.0	2.2	2.0	1000	40.4	1	41.66661711367194	12.992100057661212	133.2169405208807
0.1	2.1	360.0	5.06	false	0.5	1.25	100	6.8	1.2	1.1	2000	0.375	1.0	2.2	2.0	1000	40.4	2	47.59443265504953	4.367072289901719	112.35551825926092	36.98084606733352	62.70351386448623
0.1	2.1	360.0	5.06	false	0.5	1.25	100	6.8	1.2	1.1	2000	0.375	1.0	2.2	2.0	1000	40.4	2	42.48244813134318	3.0654046611406183	45.872655160929305	30.727537975118057	91.03501865218001
0.1	2.1	360.0	5.06	false	0.5	1.25	100	6.8	1.2	1.1	2000	0.375	1.0	2.2	2.0	1000	40.4	2	42.98217566971559	20.401875819545072	101.99036737953344	41.816714465628195	56.65968959439492
0.1	2.1	360.0	5.06	false	0.5	1.25	100	6.8	1.2	1.1	2000	0.375	1.0	2.2	2.0	1000	40.4	2	42.11683128149437	16.451859805629606	94.56674946650324	34.16856797019281	49.20858760816217
0.1	2.1	360.0	5.06	false	0.5	1.25	100	6.8	1.2	1.1	2000	0.375	1.0	2.2	2.0	1000	40.4	2	44.65257376315585	13.531890353669294	118.37739832717347	37.163504859634834	54.36604303787231
0.1	2.1	360.0	5.06	false	0.5	1.25	100	6.8	1.2	1.1	2000	0.375	1.0	2.2	2.0	1000	40.4	1	38.38752513446576	20.164254411201497	121.23572250956862
0.1	2.1	360.0	5.06	false	0.5	1.25	100	6.8	1.2	1.1	2000	0.375	1.0	2.2	2.0	1000	40.4	1	37.04897633572002	17.276172366447266	140.65910036943848
0.1	2.1	360.0	5.06	false	0.5	1.25	100	6.8	1.2	1.1	2000	0.375	1.0	2.2	2.0	1000	40.4	2	41.249301830756686	19.34588725231456	57.19961010962101	37.84299652526013	109.90798808495514
0.1	2.1	360.0	5.06	false	0.5	1.25	100	6.8	1.2	1.1	2000	0.375	1.0	2.2	2.0	1000	40.4	1	32.118262135980416	16.52886471274888	130.65260358109455
0.1	2.1	360.0	5.06	false	0.5	1.25	100	6.8	1.2	1.1	2000	0.375	1.0	2.2	2.0	1000	40.4	1	35.80964367450964	23.481840123086496	137.10871014333907
0.1	2.1	360.0	5.06	false	0.5	1.25	100	6.8	1.2	1.1	2000	0.375	1.0	2.2	2.0	1000	40.4	1	31.298413882579112	20.285389489716714	119.38775582692054
0.1	2.1	360.0	5.06	false	0.5	1.25	100	6.8	1.2	1.1	2000	0.375	1.0	2.2	2.0	1000	40.4	1	30.981929031115993	19.18557302452546	113.27789069208727
0.1	2.1	360.0	5.06	false	0.5	1.25	100	6.8	1.2	1.1	2000	0.375	1.0	2.2	2.0	1000	40.4	2	34.90287210136531	17.11608308572826	57.964100519309206	33.059007722175856	75.70255214020702
0.1	2.1	360.0	5.06	false	0.5	1.25	100	6.8	1.2	1.1	2000	0.375	1.0	2.2	2.0	1000	40.4	2	36.61449986905449	6.78417878045401	79.76442425261197	32.89791782986181	60.872707094509735
0.1	2.1	360.0	5.06	false	0.5	1.25	100	6.8	1.2	1.1	2000	0.375	1.0	2.2	2.0	1000	40.4	1	31.871627384458975	10.354899193987334	123.6474745710616
0.1	2.1	360.0	5.06	false	0.5	1.25	100	6.8	1.2	1.1	2000	0.375	1.0	2.2	2.0	1000	40.4	1	39.77374979957123	14.858610953607961	120.18280834550794
0.1	2.1	360.0	5.06	false	0.5	1.25	100	6.8	1.2	1.1	2000	0.375	1.0	2.2	2.0	1000	40.4	2	32.92765359267949	0.9741416317706544	45.25844438206228	32.278514651886255	78.58439732942739
0.1	2.1	360.0	5.06	false	0.5	1.25	100	6.8	1.2	1.1	2000	0.375	1.0	2.2	2.0	1000	40.4	3	41.71680785985551	2.0500621960171728	83.04864297503202	27.32848301932632	46.66842884443707	41.08455615404247	56.51408930648102
0.1	2.1	360.0	5.06	false	0.5	1.25	100	6.8	1.2	1.1	2000	0.375	1.0	2.2	2.0	1000	40.4	2	39.47963800207017	6.314343564749285	94.20143017951847	22.923161841555252	58.22025224652739
0.1	2.1	360.0	5.06	false	0.5	1.25	100	6.8	1.2	1.1	2000	0.375	1.0	2.2	2.0	1000	40.4	1	31.227828484361595	20.467842101321967	124.0586625706396
0.1	2.1	360.0	5.06	false	0.5	1.25	100	6.8	1.2	1.1	2000	0.375	1.0	2.2	2.0	1000	40.4	2	44.26733303678584	2.914465502880703	111.29951068989344	27.823005390511927	72.39278881624134
0.1	2.1	360.0	5.06	false	0.5	1.25	100	6.8	1.2	1.1	2000	0.375	1.0	2.2	2.0	1000	40.4	1	39.104684817887474	14.432419686698633	127.82212544181212
0.1	2.1	360.0	5.06	false	0.5	1.25	100	6.8	1.2	1.1	2000	0.375	1.0	2.2	2.0	1000	40.4	1	35.48934478720091	20.82809022328744	97.78403391002045
0.1	2.1	360.0	5.06	false	0.5	1.25	100	6.8	1.2	1.1	2000	0.375	1.0	2.2	2.0	1000	40.4	1	38.055082562444035	24.496053968255225	97.120244043476
0.1	2.1	360.0	5.06	false	0.5	1.25	100	6.8	1.2	1.1	2000	0.375	1.0	2.2	2.0	1000	40.4	1	34.289736584202956	7.444633270792983	97.72056443774116
0.1	2.1	360.0	5.06	false	0.5	1.25	100	6.8	1.2	1.1	2000	0.375	1.0	2.2	2.0	1000	40.4	1	42.62488346661629	25.298558240242027	151.768892829275
0.1	2.1	360.0	5.06	false	0.5	1.25	100	6.8	1.2	1.1	2000	0.375	1.0	2.2	2.0	1000	40.4	1	38.14226709571043	28.938952946236327	119.8449249318161
0.1	2.1	360.0	5.06	false	0.5	1.25	100	6.8	1.2	1.1	2000	0.375	1.0	2.2	2.0	1000	40.4	2	43.78137302797196	5.631742685529577	60.482363251360354	25.594808415037427	84.2986162524342
0.1	2.1	360.0	5.06	false	0.5	1.25	100	6.8	1.2	1.1	2000	0.375	1.0	2.2	2.0	1000	40.4	2	43.02145947045151	4.943859745889408	60.562503858765034	35.89919153861667	78.8481281163401
0.1	2.1	360.0	5.06	false	0.5	1.25	100	6.8	1.2	1.1	2000	0.375	1.0	2.2	2.0	1000	40.4	1	44.626174637308246	16.478546237371898	158.04014940143142
0.1	2.1	360.0	5.06	false	0.5	1.25	100	6.8	1.2	1.1	2000	0.375	1.0	2.2	2.0	1000	40.4	1	39.96599849209675	17.48674194134875	113.91674723741828
0.1	2.1	360.0	5.06	false	0.5	1.25	100	6.8	1.2	1.1	2000	0.375	1.0	2.2	2.0	1000	40.4	1	32.332058546270375	9.342486300755251	125.9511710697149
0.1	2.1	360.0	5.06	false	0.5	1.25	100	6.8	1.2	1.1	2000	0.375	1.0	2.2	2.0	1000	40.4	2	37.720834414973154	5.113434762721357	63.18023805487091	35.95344096849338	91.9912894174039
0.1	2.1	360.0	5.06	false	0.5	1.25	100	6.8	1.2	1.1	2000	0.375	1.0	2.2	2.0	1000	40.4	1	37.322473905202166	17.873000558741726	131.95388074775724
0.1	2.1	360.0	5.06	false	0.5	1.25	100	6.8	1.2	1.1	2000	0.375	1.0	2.2	2.0	1000	40.4	1	40.438545937772496	7.881868986108481	120.07990651424248
0.1	2.1	360.0	5.06	false	0.5	1.25	100	6.8	1.2	1.1	2000	0.375	1.0	2.2	2.0	1000	40.4	2	40.23538586933268	10.09989452042532	89.37926629869094	37.84798651319158	50.947327919157225
0.1	2.1	360.0	5.06	false	0.5	1.25	100	6.8	1.2	1.1	2000	0.375	1.0	2.2	2.0	1000	40.4	2	43.48567728188392	7.334530640953322	53.441420627573144	30.01507886702289	89.82772129376497
0.1	2.1	360.0	5.06	false	0.5	1.25	100	6.8	1.2	1.1	2000	0.375	1.0	2.2	2.0	1000	40.4	2	51.20279221594158	7.909618554678753	105.27259520013733	37.49244472510223	89.06280251914848
0.1	2.1	360.0	5.06	false	0.5	1.25	100	6.8	1.2	1.1	2000	0.375	1.0	2.2	2.0	1000	40.4	1	40.13124049192486	18.364243344894973	126.79674980259945
0.1	2.1	360.0	5.06	false	0.5	1.25	100	6.8	1.2	1.1	2000	0.375	1.0	2.2	2.0	1000	40.4	2	40.21788510574694	18.224387427504052	81.22021003477117	27.389646539219836	68.45826519282393
0.1	2.1	360.0	5.06	false	0.5	1.25	100	6.8	1.2	1.1	2000	0.375	1.0	2.2	2.0	1000	40.4	1	34.98500742375809	6.657510332617321	104.54815302356626
0.1	2.1	360.0	5.06	false	0.5	1.25	100	6.8	1.2	1.1	2000	0.375	1.0	2.2	2.0	1000	40.4	1	32.7659058758425	9.89462656552006	97.16746052908113
0.1	2.1	360.0	5.06	false	0.5	1.25	100	6.8	1.2	1.1	2000	0.375	1.0	2.2	2.0	1000	40.4	2	40.80679085037549	6.94362269341263	108.82359035683949	28.437949550435377	45.91479678089911
0.1	2.1	360.0	5.06	false	0.5	1.25	100	6.8	1.2	1.1	2000	0.375	1.0	2.2	2.0	1000	40.4	2	49.34252226813765	15.26308314045613	68.53081151520078	39.36491720225199	132.27618959265172
0.1	2.1	360.0	5.06	false	0.5	1.25	100	6.8	1.2	1.1	2000	0.375	1.0	2.2	2.0	1000	40.4	2	36.857381327896434	6.165889715046508	84.7684611359607	27.450152025996964	51.616121116050905
0.1	2.1	360.0	5.06	false	0.5	1.25	100	6.8	1.2	1.1	2000	0.375	1.0	2.2	2.0	1000	40.4	2	41.488660609447834	18.11178057238352	74.26782891840915	35.24990674820981	114.65649979905241
0.1	2.1	360.0	5.06	false	0.5	1.25	100	6.8	1.2	1.1	2000	0.375	1.0	2.2	2.0	1000	40.4	2	44.39539083836614	1.6079212427065093	82.91504884362087	12.97870335044351	108.3977186609367
0.1	2.1	360.0	5.06	false	0.5	1.25	100	6.8	1.2	1.1	2000	0.375	1.0	2.2	2.0	1000	40.4	2	34.66255871618515	10.789659189513864	77.45143751014359	27.536048530122063	63.81253948296657
0.1	2.1	360.0	5.06	false	0.5	1.25	100	6.8	1.2	1.1	2000	0.375	1.0	2.2	2.0	1000	40.4	2	43.74555659168709	15.982172012241394	77.0191957651925	34.6933397902883	89.78268699570472
0.1	2.1	360.0	5.06	false	0.5	1.25	100	6.8	1.2	1.1	2000	0.375	1.0	2.2	2.0	1000	40.4	1	40.61610685243846	21.022276611826634	138.1107833171612
0.1	2.1	360.0	5.06	false	0.5	1.25	100	6.8	1.2	1.1	2000	0.375	1.0	2.2	2.0	1000	40.4	2	41.66449328735346	17.22517254205946	54.67912115291755	34.11487328375387	87.04888609034803
0.1	2.1	360.0	5.06	false	0.5	1.25	100	6.8	1.2	1.1	2000	0.375	1.0	2.2	2.0	1000	40.4	2	39.430260726337835	12.212260133463825	99.51486622285576	38.57688216961624	47.179645627566586
0.1	2.1	360.0	5.06	false	0.5	1.25	100	6.8	1.2	1.1	2000	0.375	1.0	2.2	2.0	1000	40.4	2	38.0643428122639	6.969135675259222	82.68659858953393	24.2745300675553	69.99804475095652
0.1	2.1	360.0	5.06	false	0.5	1.25	100	6.8	1.2	1.1	2000	0.375	1.0	2.2	2.0	1000	40.4	1	35.857232655746884	11.511826759304416	117.92451919573176
0.1	2.1	360.0	5.06	false	0.5	1.25	100	6.8	1.2	1.1	2000	0.375	1.0	2.2	2.0	1000	40.4	2	42.42754574995371	14.803486413725917	86.72306784192325	40.86020876365833	83.3301837699098
0.1	2.1	360.0	5.06	false	0.5	1.25	100	6.8	1.2	1.1	2000	0.375	1.0	2.2	2.0	1000	40.4	1	31.073717438409005	13.754718406450177	118.2169041631892
0.1	2.1	360.0	5.06	false	0.5	1.25	100	6.8	1.2	1.1	2000	0.375	1.0	2.2	2.0	1000	40.4	1	45.25647645380803	19.601935315775336	133.6813629784435
0.1	2.1	360.0	5.06	false	0.5	1.25	100	6.8	1.2	1.1	2000	0.375	1.0	2.2	2.0	1000	40.4	1	32.210778739560496	9.2366087551799	105.49079966409197
0.1	2.1	360.0	5.06	false	0.5	1.25	100	6.8	1.2	1.1	2000	0.375	1.0	2.2	2.0	1000	40.4	2	41.583053698512664	1.1153358672948177	47.578088361942335	18.77519773494602	109.63818844374404
0.1	2.1	360.0	5.06	false	0.5	1.25	100	6.8	1.2	1.1	2000	0.375	1.0	2.2	2.0	1000	40.4	2	41.67037615825399	9.822166021937132	47.09526686011926	28.97972468809314	95.76362818680533
0.1	2.1	360.0	5.06	false	0.5	1.25	100	6.8	1.2	1.1	2000	0.375	1.0	2.2	2.0	1000	40.4	1	36.59140730060705	23.160273318843927	123.11451008876195
0.1	2.1	360.0	5.06	false	0.5	1.25	100	6.8	1.2	1.1	2000	0.375	1.0	2.2	2.0	1000	40.4	1	37.48652724942086	11.235371296941112	113.592006132291
0.1	2.1	360.0	5.06	false	0.5	1.25	100	6.8	1.2	1.1	2000	0.375	1.0	2.2	2.0	1000	40.4	2	31.317516446554123	10.332347477604314	71.42398728146112	20.426686960202932	48.82897208786707
0.1	2.1	360.0	5.06	false	0.5	1.25	100	6.8	1.2	1.1	2000	0.375	1.0	2.2	2.0	1000	40.4	1	39.43242390414586	17.36592704356453	157.52920738362658
0.1	2.1	360.0	5.06	false	0.5	1.25	100	6.8	1.2	1.1	2000	0.375	1.0	2.2	2.0	1000	40.4	2	44.2886091996681	8.052927767238172	50.265915719916485	28.366895016681717	114.83094487763074
0.1	2.1	360.0	5.06	false	0.5	1.25	100	6.8	1.2	1.1	2000	0.375	1.0	2.2	2.0	1000	40.4	1	41.1696982875046	36.98829759228213	112.93185223633543
0.1	2.1	360.0	5.06	false	0.5	1.25	100	6.8	1.2	1.1	2000	0.375	1.0	2.2	2.0	1000	40.4	2	36.61427829072598	7.613095432227732	48.933134983673504	34.86306244644564	114.36296303895077
0.1	2.1	360.0	5.06	false	0.5	1.25	100	6.8	1.2	1.1	2000	0.375	1.0	2.2	2.0	1000	40.4	1	41.79980812991932	9.295012072061878	109.93919926415577
0.1	2.1	360.0	5.06	false	0.5	1.25	100	6.8	1.2	1.1	2000	0.375	1.0	2.2	2.0	1000	40.4	2	46.019015055831844	26.603646311158496	102.74324882336056	45.57740090343801	66.05527272978327
0.1	2.1	360.0	5.06	false	0.5	1.25	100	6.8	1.2	1.1	2000	0.375	1.0	2.2	2.0	1000	40.4	1	36.85854413187527	21.62822949694268	124.11606808364168
0.1	2.1	360.0	5.06	false	0.5	1.25	100	6.8	1.2	1.1	2000	0.375	1.0	2.2	2.0	1000	40.4	2	36.06830961243578	5.322884099196721	65.22523268553427	24.605100125359105	54.19840683882919
0.1	2.1	360.0	5.06	false	0.5	1.25	100	6.8	1.2	1.1	2000	0.375	1.0	2.2	2.0	1000	40.4	1	37.2277205996057	24.43571941140613	107.43541101067774
0.1	2.1	360.0	5.06	false	0.5	1.25	100	6.8	1.2	1.1	2000	0.375	1.0	2.2	2.0	1000	40.4	1	42.398478218925725	28.843706726486612	156.43813606443766
0.1	2.1	360.0	5.06	false	0.5	1.25	100	6.8	1.2	1.1	2000	0.375	1.0	2.2	2.0	1000	40.4	1	41.87736633194662	19.025315078573865	142.35175527698215
0.1	2.1	360.0	5.06	false	0.5	1.25	100	6.8	1.2	1.1	2000	0.375	1.0	2.2	2.0	1000	40.4	1	37.164661102421896	25.28076322733849	120.574352306888
0.1	2.1	360.0	5.06	false	0.5	1.25	100	6.8	1.2	1.1	2000	0.375	1.0	2.2	2.0	1000	40.4	1	33.16116919582383	25.75420203886979	110.97928272768345
0.1	2.1	360.0	5.06	false	0.5	1.25	100	6.8	1.2	1.1	2000	0.375	1.0	2.2	2.0	1000	40.4	1	40.49418252893207	25.38950638411054	151.0623432606916
0.1	2.1	360.0	5.06	false	0.5	1.25	100	6.8	1.2	1.1	2000	0.375	1.0	2.2	2.0	1000	40.4	2	37.78503780608385	10.485494174736038	70.59705419848542	25.046553880898863	69.71357907093895
0.1	2.1	360.0	5.06	false	0.5	1.25	100	6.8	1.2	1.1	2000	0.375	1.0	2.2	2.0	1000	40.4	1	44.91665618337721	18.986569834192213	154.5948560363658
0.1	2.1	360.0	5.06	false	0.5	1.25	100	6.8	1.2	1.1	2000	0.375	1.0	2.2	2.0	1000	40.4	2	35.8456908668551	2.522429291609903	55.36224550862578	23.76698112037897	80.75582751210455
0.1	2.1	360.0	5.06	false	0.5	1.25	100	6.8	1.2	1.1	2000	0.375	1.0	2.2	2.0	1000	40.4	2	40.18067873122727	7.077204362157411	46.58829038097015	28.6291345176809	91.07965748465224
0.1	2.1	360.0	5.06	false	0.5	1.25	100	6.8	1.2	1.1	2000	0.375	1.0	2.2	2.0	1000	40.4	2	43.74239095937366	7.899808398872724	52.90003398381395	34.45930042786498	89.12286996649424
0.1	2.1	360.0	5.06	false	0.5	1.25	100	6.8	1.2	1.1	2000	0.375	1.0	2.2	2.0	1000	40.4	1	39.06970325053938	7.665371774447004	108.96448364085026
0.1	2.1	360.0	5.06	false	0.5	1.25	100	6.8	1.2	1.1	2000	0.375	1.0	2.2	2.0	1000	40.4	1	39.36261032449601	19.983216416514317	130.0960357311547
0.1	2.1	360.0	5.06	false	0.5	1.25	100	6.8	1.2	1.1	2000	0.375	1.0	2.2	2.0	1000	40.4	2	34.34553439677117	10.29739929790613	89.62478810531354	33.67921090078363	45.16078612932643
0.1	2.1	360.0	5.06	false	0.5	1.25	100	6.8	1.2	1.1	2000	0.375	1.0	2.2	2.0	1000	40.4	2	38.902167786493436	13.814819437609613	69.80648863995822	33.169773509021795	68.41810080179636
0.1	2.1	360.0	5.06	false	0.5	1.25	100	6.8	1.2	1.1	2000	0.375	1.0	2.2	2.0	1000	40.4	1	40.374914246807236	19.89745186392863	106.69320689519405
0.1	2.1	360.0	5.06	false	0.5	1.25	100	6.8	1.2	1.1	2000	0.375	1.0	2.2	2.0	1000	40.4	2	43.837415172924274	9.518111879474919	87.1036625115968	29.59497325558522	81.60405370401206
0.1	2.1	360.0	5.06	false	0.5	1.25	100	6.8	1.2	1.1	2000	0.375	1.0	2.2	2.0	1000	40.4	2	45.53430500725793	26.31848995551224	76.60959884124468	42.9312100242644	71.16203924729113
0.1	2.1	360.0	5.06	false	0.5	1.25	100	6.8	1.2	1.1	2000	0.375	1.0	2.2	2.0	1000	40.4	2	39.67876933836768	22.67762975517983	77.36333653819543	32.908441328122265	63.00194197698214
0.1	2.1	360.0	5.06	false	0.5	1.25	100	6.8	1.2	1.1	2000	0.375	1.0	2.2	2.0	1000	40.4	4	44.75109338697851	3.5080853879719163	62.030628240286376	17.023844128742333	26.889087680999836	27.96696378508832	51.71577182483274	44.368817598696005	53.668531158391204
0.1	2.1	360.0	5.06	false	0.5	1.25	100	6.8	1.2	1.1	2000	0.375	1.0	2.2	2.0	1000	40.4	1	37.828889106630726	23.849285720532492	100.99870568838655
0.1	2.1	360.0	5.06	false	0.5	1.25	100	6.8	1.2	1.1	2000	0.375	1.0	2.2	2.0	1000	40.4	2	43.2056382255682	11.238193068355333	89.44283533907141	33.06819389677571	69.2688799530172
0.1	2.1	360.0	5.06	false	0.5	1.25	100	6.8	1.2	1.1	2000	0.375	1.0	2.2	2.0	1000	40.4	1	36.87827840848772	17.138253894122904	138.22987248623247
0.1	2.1	360.0	5.06	false	0.5	1.25	100	6.8	1.2	1.1	2000	0.375	1.0	2.2	2.0	1000	40.4	2	41.21407639843826	1.8368475826307236	78.37134573381742	39.631918933965395	85.27251036327007
0.1	2.1	360.0	5.06	false	0.5	1.25	100	6.8	1.2	1.1	2000	0.375	1.0	2.2	2.0	1000	40.4	1	41.99550341660413	25.80262371071161	152.86565200155624
0.1	2.1	360.0	5.06	false	0.5	1.25	100	6.8	1.2	1.1	2000	0.375	1.0	2.2	2.0	1000	40.4	2	44.42463314990018	15.251766665859016	59.034517267047505	27.46843476227364	114.57599908804664
0.1	2.1	360.0	5.06	false	0.5	1.25	100	6.8	1.2	1.1	2000	0.375	1.0	2.2	2.0	1000	40.4	2	40.674840496069876	5.58273726979586	63.34843882813762	35.732489940533775	78.47255306788547
0.1	2.1	360.0	5.06	false	0.5	1.25	100	6.8	1.2	1.1	2000	0.375	1.0	2.2	2.0	1000	40.4	2	51.1352383658163	4.303876126601712	67.97657495175578	33.120495494403656	110.39539932062993
0.1	2.1	360.0	5.06	false	0.5	1.25	100	6.8	1.2	1.1	2000	0.375	1.0	2.2	2.0	1000	40.4	1	39.48891972301489	17.198495888703988	104.0222844821905
0.1	2.1	360.0	5.06	false	0.5	1.25	100	6.8	1.2	1.1	2000	0.375	1.0	2.2	2.0	1000	40.4	2	36.632929631410974	7.126711442544047	85.84089677410304	34.422836364790946	64.23593393595944
0.1	2.1	360.0	5.06	false	0.5	1.25	100	6.8	1.2	1.1	2000	0.375	1.0	2.2	2.0	1000	40.4	2	37.10627771224837	7.071181702316053	54.1779299363986	29.724450772810716	80.68204111082373
0.1	2.1	360.0	5.06	false	0.5	1.25	100	6.8	1.2	1.1	2000	0.375	1.0	2.2	2.0	1000	40.4	1	34.438647365972024	17.59004573014081	122.34417781690073
0.1	2.1	360.0	5.06	false	0.5	1.25	100	6.8	1.2	1.1	2000	0.375	1.0	2.2	2.0	1000	40.4	2	38.45878919441675	1.2135737791206016	57.476082599934195	29.001181704006363	95.49544760099089
0.1	2.1	360.0	5.06	false	0.5	1.25	100	6.8	1.2	1.1	2000	0.375	1.0	2.2	2.0	1000	40.4	2	43.3376441375581	18.218502699095918	81.19046776250158	31.565748508159366	67.85990858251677
0.1	2.1	360.0	5.06	false	0.5	1.25	100	6.8	1.2	1.1	2000	0.375	1.0	2.2	2.0	1000	40.4	2	45.26167635965035	16.174287387968093	66.19612336341983	33.29115930613413	81.70835776297173
0.1	2.1	360.0	5.06	false	0.5	1.25	100	6.8	1.2	1.1	2000	0.375	1.0	2.2	2.0	1000	40.4	2	31.94804239086009	11.429771223167387	57.53213963165543	30.852537501778773	60.44704404308639
0.1	2.1	360.0	5.06	false	0.5	1.25	100	6.8	1.2	1.1	2000	0.375	1.0	2.2	2.0	1000	40.4	2	43.81584247095913	1.4304100058654883	68.60114131589386	24.201921351623408	83.42311114252728
0.1	2.1	360.0	5.06	false	0.5	1.25	100	6.8	1.2	1.1	2000	0.375	1.0	2.2	2.0	1000	40.4	1	46.61110088299577	25.929789405721763	138.6562605980595
0.1	2.1	360.0	5.06	false	0.5	1.25	100	6.8	1.2	1.1	2000	0.375	1.0	2.2	2.0	1000	40.4	2	37.1189939992132	6.8084543043005645	60.61533777748509	36.12406407389338	79.26490342627736
0.1	2.1	360.0	5.06	false	0.5	1.25	100	6.8	1.2	1.1	2000	0.375	1.0	2.2	2.0	1000	40.4	1	42.59297095935282	12.914659895530804	127.96196236336344
0.1	2.1	360.0	5.06	false	0.5	1.25	100	6.8	1.2	1.1	2000	0.375	1.0	2.2	2.0	1000	40.4	1	37.1162897147413	20.97263694843659	144.95435705147068
0.1	2.1	360.0	5.06	false	0.5	1.25	100	6.8	1.2	1.1	2000	0.375	1.0	2.2	2.0	1000	40.4	1	38.252767760846275	18.753280399759316	133.63579596870971
0.1	2.1	360.0	5.06	false	0.5	1.25	100	6.8	1.2	1.1	2000	0.375	1.0	2.2	2.0	1000	40.4	2	46.43288086361731	3.052103217060426	78.96562488017216	44.61668931858939	107.14164998639784
0.1	2.1	360.0	5.06	false	0.5	1.25	100	6.8	1.2	1.1	2000	0.375	1.0	2.2	2.0	1000	40.4	2	50.14066092053209	14.899185367221927	83.9861874569679	45.47384832966322	105.77185650783468
0.1	2.1	360.0	5.06	false	0.5	1.25	100	6.8	1.2	1.1	2000	0.375	1.0	2.2	2.0	1000	40.4	1	34.25440565012312	26.93950519614207	124.36868616010443
0.1	2.1	360.0	5.06	false	0.5	1.25	100	6.8	1.2	1.1	2000	0.375	1.0	2.2	2.0	1000	40.4	3	42.854954421092316	3.230905822169287	46.22103448529971	24.17429610936894	47.32214560900024	42.55214240434854	91.16204042283168
0.1	2.1	360.0	5.06	false	0.5	1.25	100	6.8	1.2	1.1	2000	0.375	1.0	2.2	2.0	1000	40.4	3	42.0074916775119	0.9442438386194021	57.6906997368951	20.105829347538023	49.919201481796	36.211550199050166	40.03321169074612
0.1	2.1	360.0	5.06	false	0.5	1.25	100	6.8	1.2	1.1	2000	0.375	1.0	2.2	2.0	1000	40.4	2	49.37458518577184	18.013916774392715	123.71192770398812	36.148182160999355	74.48746184803095
0.1	2.1	360.0	5.06	false	0.5	1.25	100	6.8	1.2	1.1	2000	0.375	1.0	2.2	2.0	1000	40.4	2	35.37797960321427	0.6509814775452456	50.72972166120654	18.511142197405107	86.51140784670218
0.1	2.1	360.0	5.06	false	0.5	1.25	100	6.8	1.2	1.1	2000	0.375	1.0	2.2	2.0	1000	40.4	2	37.11427695398072	1.9154768715625468	81.58357083318018	28.990920502328475	67.86771681554683
0.1	2.1	360.0	5.06	false	0.5	1.25	100	6.8	1.2	1.1	2000	0.375	1.0	2.2	2.0	1000	40.4	2	43.57017181196799	12.734554712017864	107.63842894654024	38.38733592247373	72.26164236722677
0.1	2.1	360.0	5.06	false	0.5	1.25	100	6.8	1.2	1.1	2000	0.375	1.0	2.2	2.0	1000	40.4	2	44.14400501800642	15.367217674641	99.1436967138984	37.61993567234706	73.54070462318207
0.1	2.1	360.0	5.06	false	0.5	1.25	100	6.8	1.2	1.1	2000	0.375	1.0	2.2	2.0	1000	40.4	2	39.95581066717443	5.129292498616955	61.27821819643267	32.60104280514825	92.09273904247719
0.1	2.1	360.0	5.06	false	0.5	1.25	100	6.8	1.2	1.1	2000	0.375	1.0	2.2	2.0	1000	40.4	1	32.66701698194006	25.368701745487378	124.03515899329422
0.1	2.1	360.0	5.06	false	0.5	1.25	100	6.8	1.2	1.1	2000	0.375	1.0	2.2	2.0	1000	40.4	1	42.26935801500891	20.24910262400628	127.57375243533076
0.1	2.1	360.0	5.06	false	0.5	1.25	100	6.8	1.2	1.1	2000	0.375	1.0	2.2	2.0	1000	40.4	2	37.211293684523405	10.410558811106071	71.12959549781824	33.75776991409753	70.92139273852973
0.1	2.1	360.0	5.06	false	0.5	1.25	100	6.8	1.2	1.1	2000	0.375	1.0	2.2	2.0	1000	40.4	2	33.777607675631415	15.432889899342118	85.47813953529413	28.17054138118232	46.0334362549241
0.1	2.1	360.0	5.06	false	0.5	1.25	100	6.8	1.2	1.1	2000	0.375	1.0	2.2	2.0	1000	40.4	1	38.909570097645634	25.472643538746652	118.60687827994973
0.1	2.1	360.0	5.06	false	0.5	1.25	100	6.8	1.2	1.1	2000	0.375	1.0	2.2	2.0	1000	40.4	1	41.41652898726004	25.166893102223817	113.27897095029101
0.1	2.1	360.0	5.06	false	0.5	1.25	100	6.8	1.2	1.1	2000	0.375	1.0	2.2	2.0	1000	40.4	2	36.14769691212658	12.968623291448969	82.44174041352775	28.554237818675386	50.902320182483564
0.1	2.1	360.0	5.06	false	0.5	1.25	100	6.8	1.2	1.1	2000	0.375	1.0	2.2	2.0	1000	40.4	2	47.32565802199543	0.5087435723720198	79.52882369882202	35.39631370361611	104.43109510119088
0.1	2.1	360.0	5.06	false	0.5	1.25	100	6.8	1.2	1.1	2000	0.375	1.0	2.2	2.0	1000	40.4	2	38.696140245736856	9.383721593748106	84.33096077188277	25.91973558748944	69.24837551622646
0.1	2.1	360.0	5.06	false	0.5	1.25	100	6.8	1.2	1.1	2000	0.375	1.0	2.2	2.0	1000	40.4	2	43.703631327443105	4.4396669516868945	43.43997003458431	24.49621612158879	91.8366125248377
0.1	2.1	360.0	5.06	false	0.5	1.25	100	6.8	1.2	1.1	2000	0.375	1.0	2.2	2.0	1000	40.4	2	42.399657579236845	4.3711944720908456	61.71498325408833	31.714829964002753	90.75750068163025
0.1	2.1	360.0	5.06	false	0.5	1.25	100	6.8	1.2	1.1	2000	0.375	1.0	2.2	2.0	1000	40.4	1	33.32032404183068	17.129392987413723	117.50140767168958
0.1	2.1	360.0	5.06	false	0.5	1.25	100	6.8	1.2	1.1	2000	0.375	1.0	2.2	2.0	1000	40.4	1	32.084719498708395	17.252083605843715	106.66215747406149
0.1	2.1	360.0	5.06	false	0.5	1.25	100	6.8	1.2	1.1	2000	0.375	1.0	2.2	2.0	1000	40.4	2	34.25756363682976	5.736193683303166	66.72486434832184	31.01993969266765	72.22938063035075
0.1	2.1	360.0	5.06	false	0.5	1.25	100	6.8	1.2	1.1	2000	0.375	1.0	2.2	2.0	1000	40.4	2	43.887686838883276	8.045557759146547	109.14288638792057	38.781252643643484	52.20142888204988
0.1	2.1	360.0	5.06	false	0.5	1.25	100	6.8	1.2	1.1	2000	0.375	1.0	2.2	2.0	1000	40.4	1	34.19547872968757	17.042149523819862	120.56875220901844
0.1	2.1	360.0	5.06	false	0.5	1.25	100	6.8	1.2	1.1	2000	0.375	1.0	2.2	2.0	1000	40.4	2	39.02885431402256	6.760889942331906	80.34711678673611	30.122221939506126	80.58153820859741
0.1	2.1	360.0	5.06	false	0.5	1.25	100	6.8	1.2	1.1	2000	0.375	1.0	2.2	2.0	1000	40.4	2	42.21088907752258	1.6638158317894685	67.66423685594948	22.069343481472647	83.593722999257
0.1	2.1	360.0	5.06	false	0.5	1.25	100	6.8	1.2	1.1	2000	0.375	1.0	2.2	2.0	1000	40.4	1	28.265214155764603	13.938537565212185	100.57802047636892
0.1	2.1	360.0	5.06	false	0.5	1.25	100	6.8	1.2	1.1	2000	0.375	1.0	2.2	2.0	1000	40.4	2	43.98241436021041	17.100585012923545	70.87685698856667	38.848352510375605	102.18501660307079
0.1	2.1	360.0	5.06	false	0.5	1.25	100	6.8	1.2	1.1	2000	0.375	1.0	2.2	2.0	1000	40.4	2	39.0562875917217	7.830788729800784	87.38262890916195	36.07390500595447	69.44157723399033
0.1	2.1	360.0	5.06	false	0.5	1.25	100	6.8	1.2	1.1	2000	0.375	1.0	2.2	2.0	1000	40.4	1	39.22330599207496	28.73505835625476	116.02020585920904
0.1	2.1	360.0	5.06	false	0.5	1.25	100	6.8	1.2	1.1	2000	0.375	1.0	2.2	2.0	1000	40.4	2	41.406321002261244	0.2495073526594042	56.78574464263551	14.337013764452818	83.44598147850415
0.1	2.1	360.0	5.06	false	0.5	1.25	100	6.8	1.2	1.1	2000	0.375	1.0	2.2	2.0	1000	40.4	1	36.23287021539262	25.81603717153979	129.59670594608377
0.1	2.1	360.0	5.06	false	0.5	1.25	100	6.8	1.2	1.1	2000	0.375	1.0	2.2	2.0	1000	40.4	1	45.12352734429803	20.028330994059445	134.13773169804662
0.1	2.1	360.0	5.06	false	0.5	1.25	100	6.8	1.2	1.1	2000	0.375	1.0	2.2	2.0	1000	40.4	1	34.75971434065666	7.6998392599590675	101.73093176424315
0.1	2.1	360.0	5.06	false	0.5	1.25	100	6.8	1.2	1.1	2000	0.375	1.0	2.2	2.0	1000	40.4	2	48.81547223486993	10.00476744201096	69.96922773676914	32.685681030524066	96.9989705825261
0.1	2.1	360.0	5.06	false	0.5	1.25	100	6.8	1.2	1.1	2000	0.375	1.0	2.2	2.0	1000	40.4	3	49.12509444514453	8.758401722677903	72.41945825508091	32.10375828859511	36.042189023980725	47.69747088672051	71.9172075017287
0.1	2.1	360.0	5.06	false	0.5	1.25	100	6.8	1.2	1.1	2000	0.375	1.0	2.2	2.0	1000	40.4	1	29.87266485394447	23.652383703001902	98.905211213896
0.1	2.1	360.0	5.06	false	0.5	1.25	100	6.8	1.2	1.1	2000	0.375	1.0	2.2	2.0	1000	40.4	2	48.877240458691034	0.8436681164542931	90.31154912481982	25.161275189893985	76.32132184988262
0.1	2.1	360.0	5.06	false	0.5	1.25	100	6.8	1.2	1.1	2000	0.375	1.0	2.2	2.0	1000	40.4	2	37.05507010279993	9.10195199114181	60.48674768111717	33.1710911134071	85.98997900931488
0.1	2.1	360.0	5.06	false	0.5	1.25	100	6.8	1.2	1.1	2000	0.375	1.0	2.2	2.0	1000	40.4	1	37.009114303664674	18.999869141025556	132.7205830777632
0.1	2.1	360.0	5.06	false	0.5	1.25	100	6.8	1.2	1.1	2000	0.375	1.0	2.2	2.0	1000	40.4	1	41.669436729648396	29.45179702728027	122.35158617118714
0.1	2.1	360.0	5.06	false	0.5	1.25	100	6.8	1.2	1.1	2000	0.375	1.0	2.2	2.0	1000	40.4	2	38.11382313217754	1.2736147635592485	60.436791989818516	36.836867184530554	79.93945623961022
0.1	2.1	360.0	5.06	false	0.5	1.25	100	6.8	1.2	1.1	2000	0.375	1.0	2.2	2.0	1000	40.4	2	43.671667715945695	11.865345376062598	73.96997021744224	33.01870066505843	92.9519901977208
0.1	2.1	360.0	5.06	false	0.5	1.25	100	6.8	1.2	1.1	2000	0.375	1.0	2.2	2.0	1000	40.4	2	34.71409729593442	13.611341155677826	78.75906990240378	33.07606812932486	53.682808427072864
0.1	2.1	360.0	5.06	false	0.5	1.25	100	6.8	1.2	1.1	2000	0.375	1.0	2.2	2.0	1000	40.4	1	32.00791781849851	11.058801762900217	108.48205356430392
0.1	2.1	360.0	5.06	false	0.5	1.25	100	6.8	1.2	1.1	2000	0.375	1.0	2.2	2.0	1000	40.4	3	42.64523926662494	0.3789084889425522	55.813914367692085	26.239761918889666	42.59849024540298	36.74060320518895	59.25807944481498
0.1	2.1	360.0	5.06	false	0.5	1.25	100	6.8	1.2	1.1	2000	0.375	1.0	2.2	2.0	1000	40.4	1	38.66222474463925	23.325031785257302	140.9716696732327
0.1	2.1	360.0	5.06	false	0.5	1.25	100	6.8	1.2	1.1	2000	0.375	1.0	2.2	2.0	1000	40.4	2	40.2522375987849	13.61041591470379	89.8582160468831	37.87638585513266	75.55534915404334
0.1	2.1	360.0	5.06	false	0.5	1.25	100	6.8	1.2	1.1	2000	0.375	1.0	2.2	2.0	1000	40.4	1	40.56239905658857	14.376197923600175	140.36852631528822
0.1	2.1	360.0	5.06	false	0.5	1.25	100	6.8	1.2	1.1	2000	0.375	1.0	2.2	2.0	1000	40.4	1	43.34157110353889	27.204073244792692	118.9329970812069
0.1	2.1	360.0	5.06	false	0.5	1.25	100	6.8	1.2	1.1	2000	0.375	1.0	2.2	2.0	1000	40.4	2	40.78336013289751	12.277724084747726	80.23998484227374	32.50822732835309	58.896079200910066
0.1	2.1	360.0	5.06	false	0.5	1.25	100	6.8	1.2	1.1	2000	0.375	1.0	2.2	2.0	1000	40.4	1	36.46461214196693	4.926472226414594	135.65142351771468
0.1	2.1	360.0	5.06	false	0.5	1.25	100	6.8	1.2	1.1	2000	0.375	1.0	2.2	2.0	1000	40.4	4	50.44945043166631	2.614185227585082	45.55166325250329	22.506809702701656	61.19857225590569	34.02008392861827	56.41263155978413	46.883955066861105	28.282491784660373
0.1	2.1	360.0	5.06	false	0.5	1.25	100	6.8	1.2	1.1	2000	0.375	1.0	2.2	2.0	1000	40.4	1	42.08263189290647	15.951696895999612	107.86754327670549
0.1	2.1	360.0	5.06	false	0.5	1.25	100	6.8	1.2	1.1	2000	0.375	1.0	2.2	2.0	1000	40.4	1	41.372047931573086	8.164295697304027	116.58792760919998
0.1	2.1	360.0	5.06	false	0.5	1.25	100	6.8	1.2	1.1	2000	0.375	1.0	2.2	2.0	1000	40.4	1	40.70771702304515	22.02129196918384	159.70997875111615
0.1	2.1	360.0	5.06	false	0.5	1.25	100	6.8	1.2	1.1	2000	0.375	1.0	2.2	2.0	1000	40.4	2	46.14190640971404	6.36196739426214	74.57753477615974	28.786801115990293	95.96088267016553
0.1	2.1	360.0	5.06	false	0.5	1.25	100	6.8	1.2	1.1	2000	0.375	1.0	2.2	2.0	1000	40.4	1	39.248981183822856	23.827148055021574	140.09181262404078
0.1	2.1	360.0	5.06	false	0.5	1.25	100	6.8	1.2	1.1	2000	0.375	1.0	2.2	2.0	1000	40.4	2	37.320714417339666	15.47901044550664	80.32087888840405	37.0454257947864	45.60508084305034
0.1	2.1	360.0	5.06	false	0.5	1.25	100	6.8	1.2	1.1	2000	0.375	1.0	2.2	2.0	1000	40.4	2	43.59131346269076	5.035877726451728	123.55903857384821	42.57004661028138	65.93675866165542
0.1	2.1	360.0	5.06	false	0.5	1.25	100	6.8	1.2	1.1	2000	0.375	1.0	2.2	2.0	1000	40.4	1	38.8933191279531	27.438766060114762	120.62007270027316
0.1	2.1	360.0	5.06	false	0.5	1.25	100	6.8	1.2	1.1	2000	0.375	1.0	2.2	2.0	1000	40.4	1	31.7775928184864	20.309102603148023	117.07862857167218
0.1	2.1	360.0	5.06	false	0.5	1.25	100	6.8	1.2	1.1	2000	0.375	1.0	2.2	2.0	1000	40.4	1	36.63997017912194	17.762717896187365	137.73709647476278
0.1	2.1	360.0	5.06	false	0.5	1.25	100	6.8	1.2	1.1	2000	0.375	1.0	2.2	2.0	1000	40.4	1	47.273895777759435	19.29017089319283	147.0852102033847
0.1	2.1	360.0	5.06	false	0.5	1.25	100	6.8	1.2	1.1	2000	0.375	1.0	2.2	2.0	1000	40.4	2	41.60300551976798	9.714248022298632	77.78714461428535	38.4083678351468	70.4108436463507
0.1	2.1	360.0	5.06	false	0.5	1.25	100	6.8	1.2	1.1	2000	0.375	1.0	2.2	2.0	1000	40.4	1	41.07592415362364	16.955080619188998	119.09051583711081
0.1	2.1	360.0	5.06	false	0.5	1.25	100	6.8	1.2	1.1	2000	0.375	1.0	2.2	2.0	1000	40.4	2	42.834712261376154	15.788547908559876	80.21287525226258	38.823085431996425	88.62893398031582
0.1	2.1	360.0	5.06	false	0.5	1.25	100	6.8	1.2	1.1	2000	0.375	1.0	2.2	2.0	1000	40.4	2	40.544795001080665	11.384595326078253	78.28672329686357	30.922027413420455	94.84061132633346
0.1	2.1	360.0	5.06	false	0.5	1.25	100	6.8	1.2	1.1	2000	0.375	1.0	2.2	2.0	1000	40.4	1	35.01523957107612	9.53860507034919	141.98043515065928
0.1	2.1	360.0	5.06	false	0.5	1.25	100	6.8	1.2	1.1	2000	0.375	1.0	2.2	2.0	1000	40.4	3	45.426214235127524	1.4890567003629394	64.45311696897814	21.63791451941311	33.891671294405306	35.381042694382195	69.89878163736356
0.1	2.1	360.0	5.06	false	0.5	1.25	100	6.8	1.2	1.1	2000	0.375	1.0	2.2	2.0	1000	40.4	2	44.96426363176063	17.717532065806452	108.36112017206187	34.02960840830161	62.52087959424267
0.1	2.1	360.0	5.06	false	0.5	1.25	100	6.8	1.2	1.1	2000	0.375	1.0	2.2	2.0	1000	40.4	3	45.62546965098895	2.1030264012437603	63.84739784345963	19.55877154252296	76.71617776581259	41.14366944025263	42.88739283674107
0.1	2.1	360.0	5.06	false	0.5	1.25	100	6.8	1.2	1.1	2000	0.375	1.0	2.2	2.0	1000	40.4	1	37.48094937911323	13.731426166568747	111.05324115040936
0.1	2.1	360.0	5.06	false	0.5	1.25	100	6.8	1.2	1.1	2000	0.375	1.0	2.2	2.0	1000	40.4	2	34.888767175327324	1.8901962800796959	45.921823043052335	22.58122354229177	81.93005814290363
0.1	2.1	360.0	5.06	false	0.5	1.25	100	6.8	1.2	1.1	2000	0.375	1.0	2.2	2.0	1000	40.4	2	46.654957524839595	13.557003093316531	65.05202767530564	32.08082561585876	117.07589143901907
0.1	2.1	360.0	5.06	false	0.5	1.25	100	6.8	1.2	1.1	2000	0.375	1.0	2.2	2.0	1000	40.4	2	41.449599183984525	13.343860524972271	102.77370137274883	36.999853960930416	58.223139719122756
0.1	2.1	360.0	5.06	false	0.5	1.25	100	6.8	1.2	1.1	2000	0.375	1.0	2.2	2.0	1000	40.4	1	34.32256732065881	14.336197334426673	132.3700248737243
0.1	2.1	360.0	5.06	false	0.5	1.25	100	6.8	1.2	1.1	2000	0.375	1.0	2.2	2.0	1000	40.4	1	39.43987849162478	20.60664384063364	138.3724341644945
0.1	2.1	360.0	5.06	false	0.5	1.25	100	6.8	1.2	1.1	2000	0.375	1.0	2.2	2.0	1000	40.4	2	35.50370468030108	6.345450703469225	70.04109915581583	30.449159642959074	49.02840593484895
0.1	2.1	360.0	5.06	false	0.5	1.25	100	6.8	1.2	1.1	2000	0.375	1.0	2.2	2.0	1000	40.4	1	38.89845796237611	20.4047989539416	116.73075693470496
0.1	2.1	360.0	5.06	false	0.5	1.25	100	6.8	1.2	1.1	2000	0.375	1.0	2.2	2.0	1000	40.4	2	41.77205205258685	9.950178845552765	77.09052616801328	37.15606691766092	79.50588672149443
0.1	2.1	360.0	5.06	false	0.5	1.25	100	6.8	1.2	1.1	2000	0.375	1.0	2.2	2.0	1000	40.4	2	38.18957085493862	1.0554448206123235	78.38146681024956	27.52504022557068	72.515629822361
0.1	2.1	360.0	5.06	false	0.5	1.25	100	6.8	1.2	1.1	2000	0.375	1.0	2.2	2.0	1000	40.4	2	45.55444057651424	9.461353918591637	80.06456232922741	30.132500861172463	94.44265277228354
0.1	2.1	360.0	5.06	false	0.5	1.25	100	6.8	1.2	1.1	2000	0.375	1.0	2.2	2.0	1000	40.4	3	44.047309719163714	1.7052277784330065	44.11485708604291	13.937874528453218	40.92581585683647	29.158377643645412	93.31567595676601
0.1	2.1	360.0	5.06	false	0.5	1.25	100	6.8	1.2	1.1	2000	0.375	1.0	2.2	2.0	1000	40.4	1	41.78928809388687	15.73908900510588	159.11611075208864
0.1	2.1	360.0	5.06	false	0.5	1.25	100	6.8	1.2	1.1	2000	0.375	1.0	2.2	2.0	1000	40.4	1	40.96299608440302	18.771219082799607	113.62779643167814
0.1	2.1	360.0	5.06	false	0.5	1.25	100	6.8	1.2	1.1	2000	0.375	1.0	2.2	2.0	1000	40.4	1	39.00316140816799	23.61764036548024	132.5682470344818
0.1	2.1	360.0	5.06	false	0.5	1.25	100	6.8	1.2	1.1	2000	0.375	1.0	2.2	2.0	1000	40.4	1	35.84795787799958	19.45203299721927	121.60092879013179
0.1	2.1	360.0	5.06	false	0.5	1.25	100	6.8	1.2	1.1	2000	0.375	1.0	2.2	2.0	1000	40.4	1	41.37785898529357	17.32841475585501	155.6521498350404
0.1	2.1	360.0	5.06	false	0.5	1.25	100	6.8	1.2	1.1	2000	0.375	1.0	2.2	2.0	1000	40.4	2	39.06442561949227	2.1120767061826604	69.13632997022434	18.2382706372951	83.71125328090437
0.1	2.1	360.0	5.06	false	0.5	1.25	100	6.8	1.2	1.1	2000	0.375	1.0	2.2	2.0	1000	40.4	2	27.40447486583509	13.47990102682597	56.941323713512475	22.504272501307636	35.248945664183665
0.1	2.1	360.0	5.06	false	0.5	1.25	100	6.8	1.2	1.1	2000	0.375	1.0	2.2	2.0	1000	40.4	1	40.57657939073852	33.82860386070008	106.83534301299184
0.1	2.1	360.0	5.06	false	0.5	1.25	100	6.8	1.2	1.1	2000	0.375	1.0	2.2	2.0	1000	40.4	2	49.21040799554565	3.1310768614912976	51.645921253318996	24.38170910662129	123.30123495882258
0.1	2.1	360.0	5.06	false	0.5	1.25	100	6.8	1.2	1.1	2000	0.375	1.0	2.2	2.0	1000	40.4	2	51.29375559897753	0.8891493896278786	63.029939065830845	28.107823321512722	129.73875753899625
0.1	2.1	360.0	5.06	false	0.5	1.25	100	6.8	1.2	1.1	2000	0.375	1.0	2.2	2.0	1000	40.4	1	44.012645012597545	15.361536065636697	118.8133092657648
0.1	2.1	360.0	5.06	false	0.5	1.25	100	6.8	1.2	1.1	2000	0.375	1.0	2.2	2.0	1000	40.4	2	42.01861013509651	0.6481348721154674	85.8466425629487	35.95420446458497	81.5110892221123
0.1	2.1	360.0	5.06	false	0.5	1.25	100	6.8	1.2	1.1	2000	0.375	1.0	2.2	2.0	1000	40.4	1	34.910694859634205	23.456342395916597	127.44220621261863
0.1	2.1	360.0	5.06	false	0.5	1.25	100	6.8	1.2	1.1	2000	0.375	1.0	2.2	2.0	1000	40.4	2	46.57519963344569	24.1529137903338	122.94109356620208	43.26145469923594	62.78055503173618
0.1	2.1	360.0	5.06	false	0.5	1.25	100	6.8	1.2	1.1	2000	0.375	1.0	2.2	2.0	1000	40.4	2	39.04675769253555	15.323893460787422	82.0033912427627	37.69760597107307	84.94783626662858
0.1	2.1	360.0	5.06	false	0.5	1.25	100	6.8	1.2	1.1	2000	0.375	1.0	2.2	2.0	1000	40.4	1	39.322500380398814	24.487710126144844	116.73144727890626
0.1	2.1	360.0	5.06	false	0.5	1.25	100	6.8	1.2	1.1	2000	0.375	1.0	2.2	2.0	1000	40.4	1	46.11550972150701	24.78187369574796	152.37591750061975
0.1	2.1	360.0	5.06	false	0.5	1.25	100	6.8	1.2	1.1	2000	0.375	1.0	2.2	2.0	1000	40.4	2	35.65145432420671	7.210696550493212	67.94874725560324	25.255583792803957	66.48840745378436
0.1	2.1	360.0	5.06	false	0.5	1.25	100	6.8	1.2	1.1	2000	0.375	1.0	2.2	2.0	1000	40.4	1	40.74949046907119	18.828664598674123	162.77636831394992
0.1	2.1	360.0	5.06	false	0.5	1.25	100	6.8	1.2	1.1	2000	0.375	1.0	2.2	2.0	1000	40.4	2	46.75140789497546	0.052089448723754504	62.13295124065771	21.525122331798993	98.62838726932236
0.1	2.1	360.0	5.06	false	0.5	1.25	100	6.8	1.2	1.1	2000	0.375	1.0	2.2	2.0	1000	40.4	2	48.80585817222957	3.104975669401045	78.67407731658655	37.969458556498	72.66454308452874
0.1	2.1	360.0	5.06	false	0.5	1.25	100	6.8	1.2	1.1	2000	0.375	1.0	2.2	2.0	1000	40.4	2	39.99572208506172	15.329907167283256	81.74302739438411	27.170446738562415	56.31997235998598
0.1	2.1	360.0	5.06	false	0.5	1.25	100	6.8	1.2	1.1	2000	0.375	1.0	2.2	2.0	1000	40.4	2	30.80508863092817	8.261608191596732	85.96186347004407	29.64198345573992	39.2186066058497
0.1	2.1	360.0	5.06	false	0.5	1.25	100	6.8	1.2	1.1	2000	0.375	1.0	2.2	2.0	1000	40.4	2	41.40489908593756	2.1681133888301605	73.16625089342263	34.4771756426587	75.16589913776886
0.1	2.1	360.0	5.06	false	0.5	1.25	100	6.8	1.2	1.1	2000	0.375	1.0	2.2	2.0	1000	40.4	1	34.50474296744173	11.874350598993756	130.67162491160184
0.1	2.1	360.0	5.06	false	0.5	1.25	100	6.8	1.2	1.1	2000	0.375	1.0	2.2	2.0	1000	40.4	1	48.28166820730469	30.20815512876364	153.15811609761735
0.1	2.1	360.0	5.06	false	0.5	1.25	100	6.8	1.2	1.1	2000	0.375	1.0	2.2	2.0	1000	40.4	1	34.22083059302073	7.944242798791278	141.50089546852234
0.1	2.1	360.0	5.06	false	0.5	1.25	100	6.8	1.2	1.1	2000	0.375	1.0	2.2	2.0	1000	40.4	1	40.80589708697283	25.417399574657775	151.7761582614732
0.1	2.1	360.0	5.06	false	0.5	1.25	100	6.8	1.2	1.1	2000	0.375	1.0	2.2	2.0	1000	40.4	1	33.80813779508752	10.631440620481527	117.72762587435233
0.1	2.1	360.0	5.06	false	0.5	1.25	100	6.8	1.2	1.1	2000	0.375	1.0	2.2	2.0	1000	40.4	2	42.27416725887632	12.45681255296583	110.77676879880313	41.04449726869859	50.49818440479575
0.1	2.1	360.0	5.06	false	0.5	1.25	100	6.8	1.2	1.1	2000	0.375	1.0	2.2	2.0	1000	40.4	1	34.63438563725673	15.617299715256422	136.85769130958067
0.1	2.1	360.0	5.06	false	0.5	1.25	100	6.8	1.2	1.1	2000	0.375	1.0	2.2	2.0	1000	40.4	1	38.46037657250749	36.07115132077716	116.57810064526953
0.1	2.1	360.0	5.06	false	0.5	1.25	100	6.8	1.2	1.1	2000	0.375	1.0	2.2	2.0	1000	40.4	2	37.509578522858305	14.598949606027107	104.06364483032347	36.77434278276267	42.181804894834
0.1	2.1	360.0	5.06	false	0.5	1.25	100	6.8	1.2	1.1	2000	0.375	1.0	2.2	2.0	1000	40.4	1	36.84970126694095	12.64457765443301	113.38362972088507
0.1	2.1	360.0	5.06	false	0.5	1.25	100	6.8	1.2	1.1	2000	0.375	1.0	2.2	2.0	1000	40.4	2	40.96667697169829	2.5086368739336673	103.88065933149595	26.824519016158863	56.696198233020176
0.1	2.1	360.0	5.06	false	0.5	1.25	100	6.8	1.2	1.1	2000	0.375	1.0	2.2	2.0	1000	40.4	3	41.92610125430663	16.606625811777505	72.96372307208327	30.197409423584382	49.577272576226264	41.40360802224543	43.25932403366873
0.1	2.1	360.0	5.06	false	0.5	1.25	100	6.8	1.2	1.1	2000	0.375	1.0	2.2	2.0	1000	40.4	1	32.414639635883596	19.858881842062825	99.42780695129692
0.1	2.1	360.0	5.06	false	0.5	1.25	100	6.8	1.2	1.1	2000	0.375	1.0	2.2	2.0	1000	40.4	2	39.34772433333189	6.594191479763076	47.61784075578055	30.167945912564253	81.16999740077728
0.1	2.1	360.0	5.06	false	0.5	1.25	100	6.8	1.2	1.1	2000	0.375	1.0	2.2	2.0	1000	40.4	2	39.05612410844574	9.743743329739013	99.34079757432572	37.34225523169626	50.65174771742686
0.1	2.1	360.0	5.06	false	0.5	1.25	100	6.8	1.2	1.1	2000	0.375	1.0	2.2	2.0	1000	40.4	2	38.72720445181091	11.409770857620929	58.85223084166501	33.2472814880551	75.13269179440378
0.1	2.1	360.0	5.06	false	0.5	1.25	100	6.8	1.2	1.1	2000	0.375	1.0	2.2	2.0	1000	40.4	2	47.83941493977044	14.194208497296197	107.98088634929988	45.30394012338127	52.65874435342286
0.1	2.1	360.0	5.06	false	0.5	1.25	100	6.8	1.2	1.1	2000	0.375	1.0	2.2	2.0	1000	40.4	1	40.962909677437665	3.5539920236099305	105.72655169962535
0.1	2.1	360.0	5.06	false	0.5	1.25	100	6.8	1.2	1.1	2000	0.375	1.0	2.2	2.0	1000	40.4	1	39.06426206945452	15.127727646360178	107.21101216432008
0.1	2.1	360.0	5.06	false	0.5	1.25	100	6.8	1.2	1.1	2000	0.375	1.0	2.2	2.0	1000	40.4	2	48.30460438308009	5.531432115262757	60.46837855843957	32.50483351242545	114.56290885165956
0.1	2.1	360.0	5.06	false	0.5	1.25	100	6.8	1.2	1.1	2000	0.375	1.0	2.2	2.0	1000	40.4	1	41.67211684493999	9.879668624458414	139.9774499329029
0.1	2.1	360.0	5.06	false	0.5	1.25	100	6.8	1.2	1.1	2000	0.375	1.0	2.2	2.0	1000	40.4	1	40.207718148515596	6.827468363085305	88.59579122079523
0.1	2.1	360.0	5.06	false	0.5	1.25	100	6.8	1.2	1.1	2000	0.375	1.0	2.2	2.0	1000	40.4	1	42.291971900521204	24.076830368621092	127.36027445566197
0.1	2.1	360.0	5.06	false	0.5	1.25	100	6.8	1.2	1.1	2000	0.375	1.0	2.2	2.0	1000	40.4	1	42.17129614922026	25.456776877569922	135.60511285395043
0.1	2.1	360.0	5.06	false	0.5	1.25	100	6.8	1.2	1.1	2000	0.375	1.0	2.2	2.0	1000	40.4	1	43.85356705229976	20.112740713144106	108.95854575869281
0.1	2.1	360.0	5.06	false	0.5	1.25	100	6.8	1.2	1.1	2000	0.375	1.0	2.2	2.0	1000	40.4	2	46.897844988312485	9.69526763693149	59.20483731812932	33.06286011339389	123.59296822155021
0.1	2.1	360.0	5.06	false	0.5	1.25	100	6.8	1.2	1.1	2000	0.375	1.0	2.2	2.0	1000	40.4	3	48.04995334363375	10.164658742328697	68.10991224302944	25.168167872743346	61.63995496477323	42.12727828813928	45.82985072067667
0.1	2.1	360.0	5.06	false	0.5	1.25	100	6.8	1.2	1.1	2000	0.375	1.0	2.2	2.0	1000	40.4	1	39.81556851580568	8.282273714459404	110.61064995336628
0.1	2.1	360.0	5.06	false	0.5	1.25	100	6.8	1.2	1.1	2000	0.375	1.0	2.2	2.0	1000	40.4	1	33.64065539562153	21.032223557610667	123.17269702856667
0.1	2.1	360.0	5.06	false	0.5	1.25	100	6.8	1.2	1.1	2000	0.375	1.0	2.2	2.0	1000	40.4	2	41.264665128474135	6.746829668237755	66.56410773278735	28.02937018576894	74.61402630244412
0.1	2.1	360.0	5.06	false	0.5	1.25	100	6.8	1.2	1.1	2000	0.375	1.0	2.2	2.0	1000	40.4	2	44.88785857062593	9.574786389246812	84.26685467452431	41.30358689334524	93.36086059590258
0.1	2.1	360.0	5.06	false	0.5	1.25	100	6.8	1.2	1.1	2000	0.375	1.0	2.2	2.0	1000	40.4	2	52.25906620016896	2.6693319719862068	101.91055198189969	43.918209510494215	104.7254537373627
0.1	2.1	360.0	5.06	false	0.5	1.25	100	6.8	1.2	1.1	2000	0.375	1.0	2.2	2.0	1000	40.4	1	35.97835999314283	12.867976765871736	146.00090656378873
0.1	2.1	360.0	5.06	false	0.5	1.25	100	6.8	1.2	1.1	2000	0.375	1.0	2.2	2.0	1000	40.4	2	43.109371657601294	1.7395947267612282	87.43340903257062	42.53662760990438	91.16057453590795
0.1	2.1	360.0	5.06	false	0.5	1.25	100	6.8	1.2	1.1	2000	0.375	1.0	2.2	2.0	1000	40.4	1	48.74712538946264	13.702510780021678	124.19992669351218
0.1	2.1	360.0	5.06	false	0.5	1.25	100	6.8	1.2	1.1	2000	0.375	1.0	2.2	2.0	1000	40.4	1	44.45562162902427	2.4207855110666356	129.88994525748413
0.1	2.1	360.0	5.06	false	0.5	1.25	100	6.8	1.2	1.1	2000	0.375	1.0	2.2	2.0	1000	40.4	1	48.78883454485036	33.063209875904384	131.14768663945117
0.1	2.1	360.0	5.06	false	0.5	1.25	100	6.8	1.2	1.1	2000	0.375	1.0	2.2	2.0	1000	40.4	3	47.40204105562753	3.2364500663407667	68.40903280706492	26.77778500119079	74.78792382117737	44.932103759042185	32.80430138112503
0.1	2.1	360.0	5.06	false	0.5	1.25	100	6.8	1.2	1.1	2000	0.375	1.0	2.2	2.0	1000	40.4	1	43.351408491000306	18.271426156686633	148.1842164899644
0.1	2.1	360.0	5.06	false	0.5	1.25	100	6.8	1.2	1.1	2000	0.375	1.0	2.2	2.0	1000	40.4	2	46.454379372918204	4.6238109588567315	60.17183259382221	30.581375433681533	96.60587421283353
0.1	2.1	360.0	5.06	false	0.5	1.25	100	6.8	1.2	1.1	2000	0.375	1.0	2.2	2.0	1000	40.4	2	47.60432899514066	19.708776609961415	117.87754148409233	30.32198903128347	88.59843750958385
0.1	2.1	360.0	5.06	false	0.5	1.25	100	6.8	1.2	1.1	2000	0.375	1.0	2.2	2.0	1000	40.4	2	40.760514626401005	22.48078407051518	77.69333136311	38.606840591789755	51.41062765923579
0.1	2.1	360.0	5.06	false	0.5	1.25	100	6.8	1.2	1.1	2000	0.375	1.0	2.2	2.0	1000	40.4	2	38.22969089756374	9.779147485189815	44.35597861942428	20.770263382855138	75.61024541548085
0.1	2.1	360.0	5.06	false	0.5	1.25	100	6.8	1.2	1.1	2000	0.375	1.0	2.2	2.0	1000	40.4	2	36.40669060214024	12.418496607710663	96.78964615655109	23.131558497748227	45.86518071510212
0.1	2.1	360.0	5.06	false	0.5	1.25	100	6.8	1.2	1.1	2000	0.375	1.0	2.2	2.0	1000	40.4	1	40.098455502084555	22.718217029849498	120.98035285103833
0.1	2.1	360.0	5.06	false	0.5	1.25	100	6.8	1.2	1.1	2000	0.375	1.0	2.2	2.0	1000	40.4	2	40.666456754374565	8.134591823642666	79.00548226993232	28.09549942180482	53.499727343177575
0.1	2.1	360.0	5.06	false	0.5	1.25	100	6.8	1.2	1.1	2000	0.375	1.0	2.2	2.0	1000	40.4	1	43.693930905496046	26.454638689903152	115.71734455758603
0.1	2.1	360.0	5.06	false	0.5	1.25	100	6.8	1.2	1.1	2000	0.375	1.0	2.2	2.0	1000	40.4	1	34.466237813505735	20.45892670372151	95.74067047908143
0.1	2.1	360.0	5.06	false	0.5	1.25	100	6.8	1.2	1.1	2000	0.375	1.0	2.2	2.0	1000	40.4	2	39.21339904680429	5.623235435843135	72.4475111546688	37.67854563015851	78.3301643382868
0.1	2.1	360.0	5.06	false	0.5	1.25	100	6.8	1.2	1.1	2000	0.375	1.0	2.2	2.0	1000	40.4	2	43.667104075665684	16.592947534361045	96.52546754110928	39.65107974689136	40.41068999638577
0.1	2.1	360.0	5.06	false	0.5	1.25	100	6.8	1.2	1.1	2000	0.375	1.0	2.2	2.0	1000	40.4	2	49.12641544798981	21.371373734876933	94.77922503043504	35.350806664393474	88.48361483804325
0.1	2.1	360.0	5.06	false	0.5	1.25	100	6.8	1.2	1.1	2000	0.375	1.0	2.2	2.0	1000	40.4	2	39.78443400432111	6.015911733917594	68.68651002621496	22.97397030497563	75.1480779536724
0.1	2.1	360.0	5.06	false	0.5	1.25	100	6.8	1.2	1.1	2000	0.375	1.0	2.2	2.0	1000	40.4	2	38.896253621312006	11.472243850049802	71.88124888784355	32.829264386507205	67.7743891925256
0.1	2.1	360.0	5.06	false	0.5	1.25	100	6.8	1.2	1.1	2000	0.375	1.0	2.2	2.0	1000	40.4	2	38.06478342713659	3.306714437180538	65.69567985747341	36.892046836213844	90.67342452541314
0.1	2.1	360.0	5.06	false	0.5	1.25	100	6.8	1.2	1.1	2000	0.375	1.0	2.2	2.0	1000	40.4	2	40.475892551457704	18.44580041606231	83.76110123728265	38.086718674081986	59.51651875290873
0.1	2.1	360.0	5.06	false	0.5	1.25	100	6.8	1.2	1.1	2000	0.375	1.0	2.2	2.0	1000	40.4	2	39.28472421336012	0.17427879888054343	86.02841609410866	22.650237204668397	85.67809491001876
0.1	2.1	360.0	5.06	false	0.5	1.25	100	6.8	1.2	1.1	2000	0.375	1.0	2.2	2.0	1000	40.4	1	36.43797436956268	15.944002074769436	130.16694070246487
0.1	2.1	360.0	5.06	false	0.5	1.25	100	6.8	1.2	1.1	2000	0.375	1.0	2.2	2.0	1000	40.4	1	36.14125683845402	12.928246944941908	122.18114259807393
0.1	2.1	360.0	5.06	false	0.5	1.25	100	6.8	1.2	1.1	2000	0.375	1.0	2.2	2.0	1000	40.4	1	45.496311872354795	26.9624866526062	140.20868693483152
0.1	2.1	360.0	5.06	false	0.5	1.25	100	6.8	1.2	1.1	2000	0.375	1.0	2.2	2.0	1000	40.4	2	40.89770178118203	14.11997875306307	97.7470110461002	40.04835100099056	49.440626489578484
0.1	2.1	360.0	5.06	false	0.5	1.25	100	6.8	1.2	1.1	2000	0.375	1.0	2.2	2.0	1000	40.4	1	27.493392986738872	18.011812180438444	90.48027193901328
0.1	2.1	360.0	5.06	false	0.5	1.25	100	6.8	1.2	1.1	2000	0.375	1.0	2.2	2.0	1000	40.4	1	45.68623239463371	22.73631342045281	124.25176089076037
0.1	2.1	360.0	5.06	false	0.5	1.25	100	6.8	1.2	1.1	2000	0.375	1.0	2.2	2.0	1000	40.4	1	44.68141717011922	18.92982355109779	128.06460133163546
0.1	2.1	360.0	5.06	false	0.5	1.25	100	6.8	1.2	1.1	2000	0.375	1.0	2.2	2.0	1000	40.4	2	37.977026193715	15.094861768461787	69.24940843445255	26.120305703196408	72.39217028131617
0.1	2.1	360.0	5.06	false	0.5	1.25	100	6.8	1.2	1.1	2000	0.375	1.0	2.2	2.0	1000	40.4	2	26.469372650400345	6.468915381587477	41.14616445465987	25.894285513413084	65.68375601725667
0.1	2.1	360.0	5.06	false	0.5	1.25	100	6.8	1.2	1.1	2000	0.375	1.0	2.2	2.0	1000	40.4	1	37.816518567737084	10.750428482905681	116.44231193506299
0.1	2.1	360.0	5.06	false	0.5	1.25	100	6.8	1.2	1.1	2000	0.375	1.0	2.2	2.0	1000	40.4	2	44.95583393122121	11.172607907105343	96.1345943478469	36.833004058736016	72.23875510364712
0.1	2.1	360.0	5.06	false	0.5	1.25	100	6.8	1.2	1.1	2000	0.375	1.0	2.2	2.0	1000	40.4	1	46.06640294698477	25.947779073905075	108.18785166114205
0.1	2.1	360.0	5.06	false	0.5	1.25	100	6.8	1.2	1.1	2000	0.375	1.0	2.2	2.0	1000	40.4	1	41.776080326964845	25.965651526515433	165.10406145714884
0.1	2.1	360.0	5.06	false	0.5	1.25	100	6.8	1.2	1.1	2000	0.375	1.0	2.2	2.0	1000	40.4	1	45.77634175500985	20.234141532898207	127.44189058718032
0.1	2.1	360.0	5.06	false	0.5	1.25	100	6.8	1.2	1.1	2000	0.375	1.0	2.2	2.0	1000	40.4	2	48.79332316930763	12.79204765539025	61.20763237036632	29.744582364913796	122.81272992630474
0.1	2.1	360.0	5.06	false	0.5	1.25	100	6.8	1.2	1.1	2000	0.375	1.0	2.2	2.0	1000	40.4	2	42.490168313583595	4.461816967662989	50.4953974457469	23.469313701536702	101.45438458524208
0.1	2.1	360.0	5.06	false	0.5	1.25	100	6.8	1.2	1.1	2000	0.375	1.0	2.2	2.0	1000	40.4	1	40.013770524442755	39.05254250944072	106.50613117274871
0.1	2.1	360.0	5.06	false	0.5	1.25	100	6.8	1.2	1.1	2000	0.375	1.0	2.2	2.0	1000	40.4	1	35.678192354885326	31.02683050581385	90.80562628882505
0.1	2.1	360.0	5.06	false	0.5	1.25	100	6.8	1.2	1.1	2000	0.375	1.0	2.2	2.0	1000	40.4	1	45.702318415703445	30.748234403157714	121.71322448253817
0.1	2.1	360.0	5.06	false	0.5	1.25	100	6.8	1.2	1.1	2000	0.375	1.0	2.2	2.0	1000	40.4	2	45.01255114229349	12.820951800596612	103.23877938978994	44.89061577231251	81.88809897712204
0.1	2.1	360.0	5.06	false	0.5	1.25	100	6.8	1.2	1.1	2000	0.375	1.0	2.2	2.0	1000	40.4	2	35.303750035244946	9.789348185859291	72.97904477201561	34.13094294354843	59.22549825078852
0.1	2.1	360.0	5.06	false	0.5	1.25	100	6.8	1.2	1.1	2000	0.375	1.0	2.2	2.0	1000	40.4	1	30.578791223164053	21.916151650709725	115.5416365819076
0.1	2.1	360.0	5.06	false	0.5	1.25	100	6.8	1.2	1.1	2000	0.375	1.0	2.2	2.0	1000	40.4	2	46.212842939597316	13.018183035593403	77.50309162314566	40.4506193314646	72.54865165317467
0.1	2.1	360.0	5.06	false	0.5	1.25	100	6.8	1.2	1.1	2000	0.375	1.0	2.2	2.0	1000	40.4	1	38.469379057594786	24.343943085752393	158.06884812133075
0.1	2.1	360.0	5.06	false	0.5	1.25	100	6.8	1.2	1.1	2000	0.375	1.0	2.2	2.0	1000	40.4	2	43.897599429223916	17.55511005768129	100.9057065690555	36.478085056745236	61.784038591590374
0.1	2.1	360.0	5.06	false	0.5	1.25	100	6.8	1.2	1.1	2000	0.375	1.0	2.2	2.0	1000	40.4	1	45.833592149249014	33.33091419081636	161.41198299452626
0.1	2.1	360.0	5.06	false	0.5	1.25	100	6.8	1.2	1.1	2000	0.375	1.0	2.2	2.0	1000	40.4	1	40.92909509746243	19.4968733211039	143.56132150419973
0.1	2.1	360.0	5.06	false	0.5	1.25	100	6.8	1.2	1.1	2000	0.375	1.0	2.2	2.0	1000	40.4	1	44.030595175540164	21.04706593397791	143.16511002225954
0.1	2.1	360.0	5.06	false	0.5	1.25	100	6.8	1.2	1.1	2000	0.375	1.0	2.2	2.0	1000	40.4	2	41.067356344378986	8.81743854290532	58.97462743075863	33.62555699711153	87.49334217811854
0.1	2.1	360.0	5.06	false	0.5	1.25	100	6.8	1.2	1.1	2000	0.375	1.0	2.2	2.0	1000	40.4	2	36.175735700157816	9.864948881868933	55.97558504983493	26.534022081278295	81.83616160315587
0.1	2.1	360.0	5.06	false	0.5	1.25	100	6.8	1.2	1.1	2000	0.375	1.0	2.2	2.0	1000	40.4	1	46.70661825650991	16.844351819385917	132.35649836219426
0.1	2.1	360.0	5.06	false	0.5	1.25	100	6.8	1.2	1.1	2000	0.375	1.0	2.2	2.0	1000	40.4	2	44.7620364108126	13.390637468680527	121.43650569753322	41.63835929530739	56.141431092327934
0.1	2.1	360.0	5.06	false	0.5	1.25	100	6.8	1.2	1.1	2000	0.375	1.0	2.2	2.0	1000	40.4	2	36.57478172089182	3.5519659877259464	48.53066530875431	35.23951439413713	72.13711664916372
0.1	2.1	360.0	5.06	false	0.5	1.25	100	6.8	1.2	1.1	2000	0.375	1.0	2.2	2.0	1000	40.4	2	39.197777370286005	0.8703495159101696	62.64140740841567	17.612424516683514	85.97131909150359
0.1	2.1	360.0	5.06	false	0.5	1.25	100	6.8	1.2	1.1	2000	0.375	1.0	2.2	2.0	1000	40.4	1	46.62127937803042	31.735213171831532	176.55899266085902
0.1	2.1	360.0	5.06	false	0.5	1.25	100	6.8	1.2	1.1	2000	0.375	1.0	2.2	2.0	1000	40.4	2	34.25196275273849	0.7444266754410104	85.62891011003245	28.821673585460594	61.57881705153878
0.1	2.1	360.0	5.06	false	0.5	1.25	100	6.8	1.2	1.1	2000	0.375	1.0	2.2	2.0	1000	40.4	2	50.54411060847554	4.001627564235058	70.48139925868004	44.395577867679435	129.28917937335618
0.1	2.1	360.0	5.06	false	0.5	1.25	100	6.8	1.2	1.1	2000	0.375	1.0	2.2	2.0	1000	40.4	2	36.26265639978439	2.565643032191501	68.77919347523672	36.04453443081736	65.63843403906527
0.1	2.1	360.0	5.06	false	0.5	1.25	100	6.8	1.2	1.1	2000	0.375	1.0	2.2	2.0	1000	40.4	2	43.37189802843888	12.233522914066901	70.01416240455757	27.824449264887697	94.96486567615251
0.1	2.1	360.0	5.06	false	0.5	1.25	100	6.8	1.2	1.1	2000	0.375	1.0	2.2	2.0	1000	40.4	1	37.5850127407392	26.448621963514015	132.49129851552618
0.1	2.1	360.0	5.06	false	0.5	1.25	100	6.8	1.2	1.1	2000	0.375	1.0	2.2	2.0	1000	40.4	2	33.75533390233444	6.308558054161052	51.345615486147146	23.265391852288104	66.36510690642048
0.1	2.1	360.0	5.06	false	0.5	1.25	100	6.8	1.2	1.1	2000	0.375	1.0	2.2	2.0	1000	40.4	1	37.08243122754231	18.2142674038686	114.85865848089102
0.1	2.1	360.0	5.06	false	0.5	1.25	100	6.8	1.2	1.1	2000	0.375	1.0	2.2	2.0	1000	40.4	2	42.85187885299224	8.816895915721114	59.38698768143036	32.433704539949915	85.00212954425116
0.1	2.1	360.0	5.06	false	0.5	1.25	100	6.8	1.2	1.1	2000	0.375	1.0	2.2	2.0	1000	40.4	1	43.71070531280566	22.567714960811205	140.64140776895883
0.1	2.1	360.0	5.06	false	0.5	1.25	100	6.8	1.2	1.1	2000	0.375	1.0	2.2	2.0	1000	40.4	2	38.4092410769826	16.785635063506568	81.08299477634768	35.21448955722511	62.63366264736809
0.1	2.1	360.0	5.06	false	0.5	1.25	100	6.8	1.2	1.1	2000	0.375	1.0	2.2	2.0	1000	40.4	1	38.337149992860816	11.429078666901406	145.6792335812556
0.1	2.1	360.0	5.06	false	0.5	1.25	100	6.8	1.2	1.1	2000	0.375	1.0	2.2	2.0	1000	40.4	1	38.25511384060282	14.51502880514413	137.11287456575255
0.1	2.1	360.0	5.06	false	0.5	1.25	100	6.8	1.2	1.1	2000	0.375	1.0	2.2	2.0	1000	40.4	2	37.34020630949232	2.820290538875483	102.18901085589789	24.531071228527903	47.003841280034955
0.1	2.1	360.0	5.06	false	0.5	1.25	100	6.8	1.2	1.1	2000	0.375	1.0	2.2	2.0	1000	40.4	2	40.517527857874256	7.968843532355319	54.06374068629548	32.21100000859139	83.40318381050476
0.1	2.1	360.0	5.06	false	0.5	1.25	100	6.8	1.2	1.1	2000	0.375	1.0	2.2	2.0	1000	40.4	1	45.170265043701704	20.684749193555156	117.05105676044359
0.1	2.1	360.0	5.06	false	0.5	1.25	100	6.8	1.2	1.1	2000	0.375	1.0	2.2	2.0	1000	40.4	2	37.05038942864709	0.6880990100703568	44.857690115345804	26.894716998193342	102.61764762331858
0.1	2.1	360.0	5.06	false	0.5	1.25	100	6.8	1.2	1.1	2000	0.375	1.0	2.2	2.0	1000	40.4	1	36.349542569174936	13.568340662179518	107.4739543943233
0.1	2.1	360.0	5.06	false	0.5	1.25	100	6.8	1.2	1.1	2000	0.375	1.0	2.2	2.0	1000	40.4	2	43.32500263255493	1.3471935701660023	45.6438445638358	25.080448314139435	110.44239896219135
0.1	2.1	360.0	5.06	false	0.5	1.25	100	6.8	1.2	1.1	2000	0.375	1.0	2.2	2.0	1000	40.4	1	43.01473897239275	22.002058889840526	110.41800991680051
0.1	2.1	360.0	5.06	false	0.5	1.25	100	6.8	1.2	1.1	2000	0.375	1.0	2.2	2.0	1000	40.4	2	42.01658778500345	14.801709898712835	117.47509309856227	38.31586982969014	51.68702602777952
0.1	2.1	360.0	5.06	false	0.5	1.25	100	6.8	1.2	1.1	2000	0.375	1.0	2.2	2.0	1000	40.4	2	39.30701299661517	6.12728183313997	72.7331550904108	38.32471813543886	77.07455666223814
0.1	2.1	360.0	5.06	false	0.5	1.25	100	6.8	1.2	1.1	2000	0.375	1.0	2.2	2.0	1000	40.4	1	48.86985088166674	28.070788698306647	170.7190009681663
0.1	2.1	360.0	5.06	false	0.5	1.25	100	6.8	1.2	1.1	2000	0.375	1.0	2.2	2.0	1000	40.4	2	37.018199395348	11.556589229534183	89.57922212645359	35.25680071792145	59.772573707548695
0.1	2.1	360.0	5.06	false	0.5	1.25	100	6.8	1.2	1.1	2000	0.375	1.0	2.2	2.0	1000	40.4	1	36.888168627236574	23.787358716129475	103.00111539293202
0.1	2.1	360.0	5.06	false	0.5	1.25	100	6.8	1.2	1.1	2000	0.375	1.0	2.2	2.0	1000	40.4	1	38.24439154826497	16.588430724905702	119.72484108760243
0.1	2.1	360.0	5.06	false	0.5	1.25	100	6.8	1.2	1.1	2000	0.375	1.0	2.2	2.0	1000	40.4	2	40.54446690002712	7.718189115813624	69.19467355512724	28.916127782441297	78.22556890012568
0.1	2.1	360.0	5.06	false	0.5	1.25	100	6.8	1.2	1.1	2000	0.375	1.0	2.2	2.0	1000	40.4	2	35.88442789326134	0.5233248808957716	70.37782581743514	29.762974423126153	62.89386759820726
0.1	2.1	360.0	5.06	false	0.5	1.25	100	6.8	1.2	1.1	2000	0.375	1.0	2.2	2.0	1000	40.4	3	45.96383376237038	11.190702285998958	83.46059024125887	32.79499396317952	44.10633890594467	43.15794719906502	47.08048565826352
0.1	2.1	360.0	5.06	false	0.5	1.25	100	6.8	1.2	1.1	2000	0.375	1.0	2.2	2.0	1000	40.4	1	48.29312161976272	20.211241985627357	132.38547918272107
0.1	2.1	360.0	5.06	false	0.5	1.25	100	6.8	1.2	1.1	2000	0.375	1.0	2.2	2.0	1000	40.4	2	37.756898296242106	7.603057159434544	63.25749408814546	33.02268626943767	81.9609005697306
0.1	2.1	360.0	5.06	false	0.5	1.25	100	6.8	1.2	1.1	2000	0.375	1.0	2.2	2.0	1000	40.4	2	44.048758370778785	4.834949556163712	88.14673854834298	30.026397738130733	90.35772340563659
0.1	2.1	360.0	5.06	false	0.5	1.25	100	6.8	1.2	1.1	2000	0.375	1.0	2.2	2.0	1000	40.4	2	45.69766798293762	18.938232222777213	100.77347251802554	38.058238134548816	73.5899604657952
0.1	2.1	360.0	5.06	false	0.5	1.25	100	6.8	1.2	1.1	2000	0.375	1.0	2.2	2.0	1000	40.4	1	38.41029859439415	20.283912571589518	150.353774222433
0.1	2.1	360.0	5.06	false	0.5	1.25	100	6.8	1.2	1.1	2000	0.375	1.0	2.2	2.0	1000	40.4	1	47.645789374479946	22.5317670707791	108.78385024452322
0.1	2.1	360.0	5.06	false	0.5	1.25	100	6.8	1.2	1.1	2000	0.375	1.0	2.2	2.0	1000	40.4	1	36.24563333858188	14.082903029089879	149.5774021959954
0.1	2.1	360.0	5.06	false	0.5	1.25	100	6.8	1.2	1.1	2000	0.375	1.0	2.2	2.0	1000	40.4	1	30.79330475039405	18.553997297935126	116.99545900608503
0.1	2.1	360.0	5.06	false	0.5	1.25	100	6.8	1.2	1.1	2000	0.375	1.0	2.2	2.0	1000	40.4	1	44.284808084338785	30.423842310382128	123.32415542490459
0.1	2.1	360.0	5.06	false	0.5	1.25	100	6.8	1.2	1.1	2000	0.375	1.0	2.2	2.0	1000	40.4	1	40.38889081961304	24.571777303483966	135.8186642262261
0.1	2.1	360.0	5.06	false	0.5	1.25	100	6.8	1.2	1.1	2000	0.375	1.0	2.2	2.0	1000	40.4	1	37.665576635409735	23.64055518676619	113.12162119383281
0.1	2.1	360.0	5.06	false	0.5	1.25	100	6.8	1.2	1.1	2000	0.375	1.0	2.2	2.0	1000	40.4	2	44.09100227638563	17.708198338416743	70.71244040628974	27.475431318062633	83.94445027389537
0.1	2.1	360.0	5.06	false	0.5	1.25	100	6.8	1.2	1.1	2000	0.375	1.0	2.2	2.0	1000	40.4	3	44.95321398745781	8.228376050806409	67.01269798195801	17.37261271573467	33.66657540407287	36.841066545693124	59.55280123950223
0.1	2.1	360.0	5.06	false	0.5	1.25	100	6.8	1.2	1.1	2000	0.375	1.0	2.2	2.0	1000	40.4	1	43.76976849898107	29.61535640144184	102.30581258330218
0.1	2.1	360.0	5.06	false	0.5	1.25	100	6.8	1.2	1.1	2000	0.375	1.0	2.2	2.0	1000	40.4	1	44.35935855993473	26.984222625447277	122.25206153133014
0.1	2.1	360.0	5.06	false	0.5	1.25	100	6.8	1.2	1.1	2000	0.375	1.0	2.2	2.0	1000	40.4	1	32.764152105980536	15.217132833923399	127.0759115043334
0.1	2.1	360.0	5.06	false	0.5	1.25	100	6.8	1.2	1.1	2000	0.375	1.0	2.2	2.0	1000	40.4	1	28.21980206606574	13.545369728728176	112.35134150761688
0.1	2.1	360.0	5.06	false	0.5	1.25	100	6.8	1.2	1.1	2000	0.375	1.0	2.2	2.0	1000	40.4	2	31.788687459577343	6.900586499605928	51.79140872779654	21.163156856351645	45.89285567278683
0.1	2.1	360.0	5.06	false	0.5	1.25	100	6.8	1.2	1.1	2000	0.375	1.0	2.2	2.0	1000	40.4	3	48.10120349549553	8.405070821239516	48.09974677505039	26.020498432976684	84.5140904267691	41.08133170031406	52.21226316871956
0.1	2.1	360.0	5.06	false	0.5	1.25	100	6.8	1.2	1.1	2000	0.375	1.0	2.2	2.0	1000	40.4	1	34.9818810558486	22.38965258212072	121.16000441570534
0.1	2.1	360.0	5.06	false	0.5	1.25	100	6.8	1.2	1.1	2000	0.375	1.0	2.2	2.0	1000	40.4	1	40.018805635647496	10.652514338391418	103.79120348148933
0.1	2.1	360.0	5.06	false	0.5	1.25	100	6.8	1.2	1.1	2000	0.375	1.0	2.2	2.0	1000	40.4	2	43.43129955936763	6.675927965205334	93.85282127344692	39.34457802048567	51.89155378241446
0.1	2.1	360.0	5.06	false	0.5	1.25	100	6.8	1.2	1.1	2000	0.375	1.0	2.2	2.0	1000	40.4	1	36.286047224878835	24.498432335686655	138.814115988865
0.1	2.1	360.0	5.06	false	0.5	1.25	100	6.8	1.2	1.1	2000	0.375	1.0	2.2	2.0	1000	40.4	1	34.22710674399121	15.46101616484329	122.71681882269984
0.1	2.1	360.0	5.06	false	0.5	1.25	100	6.8	1.2	1.1	2000	0.375	1.0	2.2	2.0	1000	40.4	1	38.102479326423214	25.14358075977062	133.07935427592014
[truncated: 3,001 more rows]
