# Supplementary material for: Diffusion-mediated HEI10 coarsening can explain meiotic crossover positioning in Arabidopsis
Source: Nat Commun. 2021 Aug 3;12:4674. doi: 10.1038/s41467-021-24827-w (PMC8333306; doi:10.1038/s41467-021-24827-w)
Supplement: Supplementary file 4 — Source Data File [file 41467_2021_24827_MOESM4_ESM.zip › source_data/fig2_simulations_density_0.5.csv]

t_L	a_nodes	dt	Ls	t_exp	b_nodes	n_c	n_ts	C0	u0	D	m	density	K	C0_noise	t_C0_ratio2	n	Lm	Number COs	L	position_0	intensity_0	position_1	intensity_1	position_2	intensity_2	position_3	intensity_3	position_4	intensity_4
0.1	2.1	360.0	4.93	false	0.5	1.25	100	6.8	1.2	1.1	2000	0.5	1.0	2.2	2.0	1000	37.5	2	38.96562976375983	11.210470609808317	131.15380298631055	38.44607635293264	63.26413508265874
0.1	2.1	360.0	4.93	false	0.5	1.25	100	6.8	1.2	1.1	2000	0.5	1.0	2.2	2.0	1000	37.5	2	41.14632985324012	6.240341134143286	71.71242699130714	21.555680641124724	89.84965003991084
0.1	2.1	360.0	4.93	false	0.5	1.25	100	6.8	1.2	1.1	2000	0.5	1.0	2.2	2.0	1000	37.5	2	43.37436996300289	12.470524155248052	96.39619627685087	42.87263110466135	108.3968787211023
0.1	2.1	360.0	4.93	false	0.5	1.25	100	6.8	1.2	1.1	2000	0.5	1.0	2.2	2.0	1000	37.5	1	28.8176938879001	21.105513587618667	136.39203300965784
0.1	2.1	360.0	4.93	false	0.5	1.25	100	6.8	1.2	1.1	2000	0.5	1.0	2.2	2.0	1000	37.5	2	44.71903415172844	16.209007369120894	114.93412464243036	37.49054452630072	81.83556275797547
0.1	2.1	360.0	4.93	false	0.5	1.25	100	6.8	1.2	1.1	2000	0.5	1.0	2.2	2.0	1000	37.5	2	31.02196191413459	9.421746759431059	87.09783758544766	29.029399386930457	73.02429071598381
0.1	2.1	360.0	4.93	false	0.5	1.25	100	6.8	1.2	1.1	2000	0.5	1.0	2.2	2.0	1000	37.5	1	44.377782751493605	32.07951392907834	131.7495589665378
0.1	2.1	360.0	4.93	false	0.5	1.25	100	6.8	1.2	1.1	2000	0.5	1.0	2.2	2.0	1000	37.5	2	37.46241648680151	15.868185665409623	72.3435392307375	23.40195906059547	93.5187225468304
0.1	2.1	360.0	4.93	false	0.5	1.25	100	6.8	1.2	1.1	2000	0.5	1.0	2.2	2.0	1000	37.5	2	32.406135040526564	8.367958518161403	48.21237249045947	23.332221509971234	85.52531746235114
0.1	2.1	360.0	4.93	false	0.5	1.25	100	6.8	1.2	1.1	2000	0.5	1.0	2.2	2.0	1000	37.5	2	36.73348202043233	2.0807844781363927	66.20880154020271	31.00333357562283	97.96905322068307
0.1	2.1	360.0	4.93	false	0.5	1.25	100	6.8	1.2	1.1	2000	0.5	1.0	2.2	2.0	1000	37.5	2	40.868433390631196	6.7287522269953906	60.10840053698391	21.70402126389729	119.65155855660682
0.1	2.1	360.0	4.93	false	0.5	1.25	100	6.8	1.2	1.1	2000	0.5	1.0	2.2	2.0	1000	37.5	2	36.42379511310165	17.271341246292042	84.12918616398397	35.1777352658316	84.61519248793411
0.1	2.1	360.0	4.93	false	0.5	1.25	100	6.8	1.2	1.1	2000	0.5	1.0	2.2	2.0	1000	37.5	2	37.86957216051076	1.3996491889180718	63.700428030241724	25.313992698741043	127.64065883475992
0.1	2.1	360.0	4.93	false	0.5	1.25	100	6.8	1.2	1.1	2000	0.5	1.0	2.2	2.0	1000	37.5	2	44.18442580246311	7.947510487604052	97.24255219445583	35.99397521220004	90.72307062959118
0.1	2.1	360.0	4.93	false	0.5	1.25	100	6.8	1.2	1.1	2000	0.5	1.0	2.2	2.0	1000	37.5	1	33.6351003107397	16.113189046339947	156.6732050063777
0.1	2.1	360.0	4.93	false	0.5	1.25	100	6.8	1.2	1.1	2000	0.5	1.0	2.2	2.0	1000	37.5	1	31.14239985566872	19.196008748441464	114.71237831349464
0.1	2.1	360.0	4.93	false	0.5	1.25	100	6.8	1.2	1.1	2000	0.5	1.0	2.2	2.0	1000	37.5	2	36.89687839025139	11.28532831586323	63.1745783200102	24.78217548325863	103.67068369338197
0.1	2.1	360.0	4.93	false	0.5	1.25	100	6.8	1.2	1.1	2000	0.5	1.0	2.2	2.0	1000	37.5	2	45.969879366389456	9.542210155310375	85.81361058579421	27.409121597556645	117.6784133499159
0.1	2.1	360.0	4.93	false	0.5	1.25	100	6.8	1.2	1.1	2000	0.5	1.0	2.2	2.0	1000	37.5	3	51.56158289656237	6.686733294136805	89.33716316482321	20.12921275422125	49.84704412852284	42.46101192244551	106.94336852209587
0.1	2.1	360.0	4.93	false	0.5	1.25	100	6.8	1.2	1.1	2000	0.5	1.0	2.2	2.0	1000	37.5	2	40.25094573593563	17.70654724474675	121.3393180396099	38.56416774059523	84.16785967561073
0.1	2.1	360.0	4.93	false	0.5	1.25	100	6.8	1.2	1.1	2000	0.5	1.0	2.2	2.0	1000	37.5	2	38.27156075201525	6.642153719875584	53.84977315305037	31.62242127891387	112.58092958814575
0.1	2.1	360.0	4.93	false	0.5	1.25	100	6.8	1.2	1.1	2000	0.5	1.0	2.2	2.0	1000	37.5	2	34.075007898906975	1.6684183088651257	62.02026298588175	31.429002104914893	104.28034803742459
0.1	2.1	360.0	4.93	false	0.5	1.25	100	6.8	1.2	1.1	2000	0.5	1.0	2.2	2.0	1000	37.5	2	38.92763334202561	7.115821933046142	48.14425122934469	29.928818254425728	108.56860097750757
0.1	2.1	360.0	4.93	false	0.5	1.25	100	6.8	1.2	1.1	2000	0.5	1.0	2.2	2.0	1000	37.5	3	45.69500608619943	12.899786352517495	58.77736248572417	29.24150317596124	62.80497923348453	43.42661349831194	100.16333553213268
0.1	2.1	360.0	4.93	false	0.5	1.25	100	6.8	1.2	1.1	2000	0.5	1.0	2.2	2.0	1000	37.5	1	46.40033530357277	24.720365851492975	157.3554037791786
0.1	2.1	360.0	4.93	false	0.5	1.25	100	6.8	1.2	1.1	2000	0.5	1.0	2.2	2.0	1000	37.5	1	26.43710495865036	14.580883793394499	117.34438334759645
0.1	2.1	360.0	4.93	false	0.5	1.25	100	6.8	1.2	1.1	2000	0.5	1.0	2.2	2.0	1000	37.5	2	41.308750752629784	21.088623979529185	106.94187492997759	32.01904102706329	87.0126950540071
0.1	2.1	360.0	4.93	false	0.5	1.25	100	6.8	1.2	1.1	2000	0.5	1.0	2.2	2.0	1000	37.5	2	36.047287999719224	11.424873727000708	71.99349404206092	23.504037793541308	89.31634100721955
0.1	2.1	360.0	4.93	false	0.5	1.25	100	6.8	1.2	1.1	2000	0.5	1.0	2.2	2.0	1000	37.5	2	42.68618965619973	1.2462268664389433	65.79088508316984	21.142721276387444	129.74013087551506
0.1	2.1	360.0	4.93	false	0.5	1.25	100	6.8	1.2	1.1	2000	0.5	1.0	2.2	2.0	1000	37.5	2	37.812173257477575	16.32746670516841	61.16757213196564	25.79754794725272	118.6080405127495
0.1	2.1	360.0	4.93	false	0.5	1.25	100	6.8	1.2	1.1	2000	0.5	1.0	2.2	2.0	1000	37.5	1	37.56615915962164	19.98161827144454	170.88350443919967
0.1	2.1	360.0	4.93	false	0.5	1.25	100	6.8	1.2	1.1	2000	0.5	1.0	2.2	2.0	1000	37.5	2	46.274396075595384	2.3399489396013253	72.44364915573422	22.830552699331598	128.88028521065885
0.1	2.1	360.0	4.93	false	0.5	1.25	100	6.8	1.2	1.1	2000	0.5	1.0	2.2	2.0	1000	37.5	1	30.369968392544905	21.17483312398335	136.45364958436056
0.1	2.1	360.0	4.93	false	0.5	1.25	100	6.8	1.2	1.1	2000	0.5	1.0	2.2	2.0	1000	37.5	2	32.79711998333649	11.164392403697667	62.253194877066726	22.383584386916244	69.18746379300154
0.1	2.1	360.0	4.93	false	0.5	1.25	100	6.8	1.2	1.1	2000	0.5	1.0	2.2	2.0	1000	37.5	1	41.765155312260696	22.080165525155927	140.3704816049999
0.1	2.1	360.0	4.93	false	0.5	1.25	100	6.8	1.2	1.1	2000	0.5	1.0	2.2	2.0	1000	37.5	1	34.82379214482886	16.022724703340142	164.00650170286278
0.1	2.1	360.0	4.93	false	0.5	1.25	100	6.8	1.2	1.1	2000	0.5	1.0	2.2	2.0	1000	37.5	2	45.88299968244068	5.7517912850401	96.54977198391464	39.210185842303304	91.43046248799344
0.1	2.1	360.0	4.93	false	0.5	1.25	100	6.8	1.2	1.1	2000	0.5	1.0	2.2	2.0	1000	37.5	2	32.66054898409213	4.41233944468784	46.969492474018445	23.034692006639666	95.01494673130621
0.1	2.1	360.0	4.93	false	0.5	1.25	100	6.8	1.2	1.1	2000	0.5	1.0	2.2	2.0	1000	37.5	1	33.414521021971375	15.210385574324185	153.4466821053769
0.1	2.1	360.0	4.93	false	0.5	1.25	100	6.8	1.2	1.1	2000	0.5	1.0	2.2	2.0	1000	37.5	2	35.80441557934261	3.5489077370349427	67.11209527793686	22.635323263365308	97.61906608006296
0.1	2.1	360.0	4.93	false	0.5	1.25	100	6.8	1.2	1.1	2000	0.5	1.0	2.2	2.0	1000	37.5	2	43.47576479386947	10.995561283079704	46.495796235853014	20.9451151301457	115.75938703049039
0.1	2.1	360.0	4.93	false	0.5	1.25	100	6.8	1.2	1.1	2000	0.5	1.0	2.2	2.0	1000	37.5	2	34.75878750059832	13.329688945030515	80.20145782842188	33.26123378547847	82.63611411645667
0.1	2.1	360.0	4.93	false	0.5	1.25	100	6.8	1.2	1.1	2000	0.5	1.0	2.2	2.0	1000	37.5	2	38.61150143638231	5.037799574710743	63.623295179081836	29.938475357296227	99.98222185605808
0.1	2.1	360.0	4.93	false	0.5	1.25	100	6.8	1.2	1.1	2000	0.5	1.0	2.2	2.0	1000	37.5	1	29.585869954957197	18.408120855444718	153.5712490733372
0.1	2.1	360.0	4.93	false	0.5	1.25	100	6.8	1.2	1.1	2000	0.5	1.0	2.2	2.0	1000	37.5	1	35.429859592828365	22.837109906264985	177.2708908911394
0.1	2.1	360.0	4.93	false	0.5	1.25	100	6.8	1.2	1.1	2000	0.5	1.0	2.2	2.0	1000	37.5	1	40.66250226150598	25.652822113506424	144.86174899973923
0.1	2.1	360.0	4.93	false	0.5	1.25	100	6.8	1.2	1.1	2000	0.5	1.0	2.2	2.0	1000	37.5	2	30.78215993606465	7.22009800574579	87.34500723603266	29.843568466166804	56.266708741488024
0.1	2.1	360.0	4.93	false	0.5	1.25	100	6.8	1.2	1.1	2000	0.5	1.0	2.2	2.0	1000	37.5	1	30.465014732840267	11.204227668247155	142.82592472437395
0.1	2.1	360.0	4.93	false	0.5	1.25	100	6.8	1.2	1.1	2000	0.5	1.0	2.2	2.0	1000	37.5	1	34.63424103041674	16.359966495145418	148.6293718167681
0.1	2.1	360.0	4.93	false	0.5	1.25	100	6.8	1.2	1.1	2000	0.5	1.0	2.2	2.0	1000	37.5	2	42.62380250116671	9.996005222665456	88.85498277178641	28.05344507733366	96.95066053832196
0.1	2.1	360.0	4.93	false	0.5	1.25	100	6.8	1.2	1.1	2000	0.5	1.0	2.2	2.0	1000	37.5	1	30.601222038702865	4.734718052489827	105.64419093353602
0.1	2.1	360.0	4.93	false	0.5	1.25	100	6.8	1.2	1.1	2000	0.5	1.0	2.2	2.0	1000	37.5	3	44.342414581972015	8.390230873383505	94.5967747481642	18.539868490178748	39.18164646383682	32.43115063977547	67.56815316045166
0.1	2.1	360.0	4.93	false	0.5	1.25	100	6.8	1.2	1.1	2000	0.5	1.0	2.2	2.0	1000	37.5	2	44.82995532773293	8.23095935622172	103.07825912570692	28.307318811250642	94.75276625177209
0.1	2.1	360.0	4.93	false	0.5	1.25	100	6.8	1.2	1.1	2000	0.5	1.0	2.2	2.0	1000	37.5	2	31.890798123412257	8.924968828850922	85.53087427019699	29.558057771030928	51.771610754934706
0.1	2.1	360.0	4.93	false	0.5	1.25	100	6.8	1.2	1.1	2000	0.5	1.0	2.2	2.0	1000	37.5	2	39.12668313279253	10.448023859332796	82.79688062058797	36.83118051098199	97.09871533412371
0.1	2.1	360.0	4.93	false	0.5	1.25	100	6.8	1.2	1.1	2000	0.5	1.0	2.2	2.0	1000	37.5	2	34.04124729048539	13.859855175807356	74.02097146413578	22.51191649301299	88.1535992782907
0.1	2.1	360.0	4.93	false	0.5	1.25	100	6.8	1.2	1.1	2000	0.5	1.0	2.2	2.0	1000	37.5	2	31.57735690362683	2.9510510056475323	65.51616622573954	25.645416621944218	74.60850690068996
0.1	2.1	360.0	4.93	false	0.5	1.25	100	6.8	1.2	1.1	2000	0.5	1.0	2.2	2.0	1000	37.5	1	42.404591268073105	13.801287406669465	168.75734414721032
0.1	2.1	360.0	4.93	false	0.5	1.25	100	6.8	1.2	1.1	2000	0.5	1.0	2.2	2.0	1000	37.5	2	40.24715259984101	9.614168890798888	120.6910489445463	32.41509719904348	71.04676877907451
0.1	2.1	360.0	4.93	false	0.5	1.25	100	6.8	1.2	1.1	2000	0.5	1.0	2.2	2.0	1000	37.5	1	36.89128149172416	16.113685816260713	102.962329031526
0.1	2.1	360.0	4.93	false	0.5	1.25	100	6.8	1.2	1.1	2000	0.5	1.0	2.2	2.0	1000	37.5	3	44.11793929233536	13.09196586878561	72.02825194443008	18.295607717603975	67.14285856166686	41.160849872684565	64.0100669048365
0.1	2.1	360.0	4.93	false	0.5	1.25	100	6.8	1.2	1.1	2000	0.5	1.0	2.2	2.0	1000	37.5	2	42.64877581020566	14.73034405468525	112.83072204611504	29.90198960180361	62.30186310439638
0.1	2.1	360.0	4.93	false	0.5	1.25	100	6.8	1.2	1.1	2000	0.5	1.0	2.2	2.0	1000	37.5	2	36.74152866991565	14.192120832341404	76.97467127498608	21.72499055788646	73.32720256670788
0.1	2.1	360.0	4.93	false	0.5	1.25	100	6.8	1.2	1.1	2000	0.5	1.0	2.2	2.0	1000	37.5	1	25.665386553127615	16.98721598867528	126.63393114439424
0.1	2.1	360.0	4.93	false	0.5	1.25	100	6.8	1.2	1.1	2000	0.5	1.0	2.2	2.0	1000	37.5	1	38.991008621682205	11.907510815778116	129.86986997741187
0.1	2.1	360.0	4.93	false	0.5	1.25	100	6.8	1.2	1.1	2000	0.5	1.0	2.2	2.0	1000	37.5	1	39.72558188202569	24.939066060241203	160.7146122641281
0.1	2.1	360.0	4.93	false	0.5	1.25	100	6.8	1.2	1.1	2000	0.5	1.0	2.2	2.0	1000	37.5	2	42.38795349887892	7.275630058288512	88.33094989243992	24.62579284432164	105.89996953315124
0.1	2.1	360.0	4.93	false	0.5	1.25	100	6.8	1.2	1.1	2000	0.5	1.0	2.2	2.0	1000	37.5	3	43.301639225418135	7.7638388744348195	37.797043998712915	16.979627267387702	80.79411074735184	41.43559438536722	83.13634029957396
0.1	2.1	360.0	4.93	false	0.5	1.25	100	6.8	1.2	1.1	2000	0.5	1.0	2.2	2.0	1000	37.5	1	36.716059814905876	27.683106592683494	120.77822768454064
0.1	2.1	360.0	4.93	false	0.5	1.25	100	6.8	1.2	1.1	2000	0.5	1.0	2.2	2.0	1000	37.5	3	37.19517983784923	3.404733132358191	74.94985974654698	8.968414351660805	36.570152342248214	31.220718519541443	73.15938008302618
0.1	2.1	360.0	4.93	false	0.5	1.25	100	6.8	1.2	1.1	2000	0.5	1.0	2.2	2.0	1000	37.5	1	36.124092067660996	9.081079660725827	113.15587662989915
0.1	2.1	360.0	4.93	false	0.5	1.25	100	6.8	1.2	1.1	2000	0.5	1.0	2.2	2.0	1000	37.5	2	38.1057933663937	1.599344395349199	53.71728560118744	27.900776728626234	127.4866230948677
0.1	2.1	360.0	4.93	false	0.5	1.25	100	6.8	1.2	1.1	2000	0.5	1.0	2.2	2.0	1000	37.5	2	33.835861498489955	3.3007686436456956	53.97416932366905	19.917103319649698	103.67204007354368
0.1	2.1	360.0	4.93	false	0.5	1.25	100	6.8	1.2	1.1	2000	0.5	1.0	2.2	2.0	1000	37.5	2	38.78813192517935	1.2980710493640877	68.59924645635742	27.8964413488762	109.01678762953016
0.1	2.1	360.0	4.93	false	0.5	1.25	100	6.8	1.2	1.1	2000	0.5	1.0	2.2	2.0	1000	37.5	2	40.10187622045828	1.8783159564276493	94.23344939309294	34.5264531097736	70.01490059387359
0.1	2.1	360.0	4.93	false	0.5	1.25	100	6.8	1.2	1.1	2000	0.5	1.0	2.2	2.0	1000	37.5	1	40.32871690896076	24.795533611438472	140.5283974029447
0.1	2.1	360.0	4.93	false	0.5	1.25	100	6.8	1.2	1.1	2000	0.5	1.0	2.2	2.0	1000	37.5	2	38.40137624721467	9.40961948972465	101.54392882976745	33.37483310076642	62.737648051305
0.1	2.1	360.0	4.93	false	0.5	1.25	100	6.8	1.2	1.1	2000	0.5	1.0	2.2	2.0	1000	37.5	1	39.11609355834928	23.69012321116175	143.83960398981924
0.1	2.1	360.0	4.93	false	0.5	1.25	100	6.8	1.2	1.1	2000	0.5	1.0	2.2	2.0	1000	37.5	3	38.77314896295378	5.191666647511306	63.27616364641201	23.468234434264044	47.00934239602084	38.74998665161948	74.85215181035426
0.1	2.1	360.0	4.93	false	0.5	1.25	100	6.8	1.2	1.1	2000	0.5	1.0	2.2	2.0	1000	37.5	1	34.92230407320019	21.589283869944946	139.31296992922165
0.1	2.1	360.0	4.93	false	0.5	1.25	100	6.8	1.2	1.1	2000	0.5	1.0	2.2	2.0	1000	37.5	2	49.811769611632805	10.837503367518394	94.83708172001066	31.172703463492127	123.42422989583379
0.1	2.1	360.0	4.93	false	0.5	1.25	100	6.8	1.2	1.1	2000	0.5	1.0	2.2	2.0	1000	37.5	2	29.792668861594443	6.817931824698999	54.856362662590776	23.08170621086313	78.71697142432228
0.1	2.1	360.0	4.93	false	0.5	1.25	100	6.8	1.2	1.1	2000	0.5	1.0	2.2	2.0	1000	37.5	3	45.02190027093815	8.860338615034276	67.37785001010738	27.506801761038194	92.24857242117947	43.50863441177826	56.73759300424018
0.1	2.1	360.0	4.93	false	0.5	1.25	100	6.8	1.2	1.1	2000	0.5	1.0	2.2	2.0	1000	37.5	1	31.41098094653835	13.181618791010521	139.23435292229527
0.1	2.1	360.0	4.93	false	0.5	1.25	100	6.8	1.2	1.1	2000	0.5	1.0	2.2	2.0	1000	37.5	2	35.14733518888365	5.682462031425077	57.806945077772205	26.66241727943368	101.82640244705678
0.1	2.1	360.0	4.93	false	0.5	1.25	100	6.8	1.2	1.1	2000	0.5	1.0	2.2	2.0	1000	37.5	1	33.79909597997142	19.526344390793284	148.1697156268547
0.1	2.1	360.0	4.93	false	0.5	1.25	100	6.8	1.2	1.1	2000	0.5	1.0	2.2	2.0	1000	37.5	1	32.85713801317015	15.202702446527821	153.26751353160458
0.1	2.1	360.0	4.93	false	0.5	1.25	100	6.8	1.2	1.1	2000	0.5	1.0	2.2	2.0	1000	37.5	2	40.203157478976	9.475217349374011	68.25427165506561	38.08608540780649	106.10013465622556
0.1	2.1	360.0	4.93	false	0.5	1.25	100	6.8	1.2	1.1	2000	0.5	1.0	2.2	2.0	1000	37.5	1	38.344329773948594	23.044455491016848	146.09598896141594
0.1	2.1	360.0	4.93	false	0.5	1.25	100	6.8	1.2	1.1	2000	0.5	1.0	2.2	2.0	1000	37.5	2	31.786159322224172	19.921250406988854	72.4822518075251	30.671506436187656	109.6731336494701
0.1	2.1	360.0	4.93	false	0.5	1.25	100	6.8	1.2	1.1	2000	0.5	1.0	2.2	2.0	1000	37.5	1	39.26363940595832	18.207159807787658	180.716279795232
0.1	2.1	360.0	4.93	false	0.5	1.25	100	6.8	1.2	1.1	2000	0.5	1.0	2.2	2.0	1000	37.5	3	38.108747100256124	6.514685323495752	56.51344682293682	24.011161434452458	45.32897982177755	35.160083961357095	61.84381369870381
0.1	2.1	360.0	4.93	false	0.5	1.25	100	6.8	1.2	1.1	2000	0.5	1.0	2.2	2.0	1000	37.5	2	46.26642258525946	16.31195919233256	148.0489905512169	43.59321376776509	82.29122050113665
0.1	2.1	360.0	4.93	false	0.5	1.25	100	6.8	1.2	1.1	2000	0.5	1.0	2.2	2.0	1000	37.5	2	43.079990822364515	9.030607474987589	151.4942847866062	41.82540146744354	79.50760685068904
0.1	2.1	360.0	4.93	false	0.5	1.25	100	6.8	1.2	1.1	2000	0.5	1.0	2.2	2.0	1000	37.5	2	37.52602017457766	8.16967841818357	53.44937209554137	28.50605133615525	117.65144842016315
0.1	2.1	360.0	4.93	false	0.5	1.25	100	6.8	1.2	1.1	2000	0.5	1.0	2.2	2.0	1000	37.5	2	36.15031398125323	6.6465961887052085	116.12745351010693	17.20923732136583	60.879255746683775
0.1	2.1	360.0	4.93	false	0.5	1.25	100	6.8	1.2	1.1	2000	0.5	1.0	2.2	2.0	1000	37.5	1	48.13180842245352	20.66267662795281	195.2454058088465
0.1	2.1	360.0	4.93	false	0.5	1.25	100	6.8	1.2	1.1	2000	0.5	1.0	2.2	2.0	1000	37.5	1	36.27422727976894	16.948540571361985	162.42684139780084
0.1	2.1	360.0	4.93	false	0.5	1.25	100	6.8	1.2	1.1	2000	0.5	1.0	2.2	2.0	1000	37.5	2	34.23232518848586	4.056427820772762	62.63383234795736	19.651221893410202	92.19131489058383
0.1	2.1	360.0	4.93	false	0.5	1.25	100	6.8	1.2	1.1	2000	0.5	1.0	2.2	2.0	1000	37.5	1	34.255389267579616	18.047275166468605	159.38756966192906
0.1	2.1	360.0	4.93	false	0.5	1.25	100	6.8	1.2	1.1	2000	0.5	1.0	2.2	2.0	1000	37.5	1	36.63092601489994	29.893362755306764	171.40584681962164
0.1	2.1	360.0	4.93	false	0.5	1.25	100	6.8	1.2	1.1	2000	0.5	1.0	2.2	2.0	1000	37.5	2	37.181924503668306	7.148926630250515	60.0249526246796	17.57512414288852	76.22888602329388
0.1	2.1	360.0	4.93	false	0.5	1.25	100	6.8	1.2	1.1	2000	0.5	1.0	2.2	2.0	1000	37.5	1	30.56457094884876	20.091347026048652	113.49104601692764
0.1	2.1	360.0	4.93	false	0.5	1.25	100	6.8	1.2	1.1	2000	0.5	1.0	2.2	2.0	1000	37.5	2	41.38555158671367	11.480774778424097	104.44457108702285	36.70625354592526	59.596806905305925
0.1	2.1	360.0	4.93	false	0.5	1.25	100	6.8	1.2	1.1	2000	0.5	1.0	2.2	2.0	1000	37.5	2	40.715026874533066	2.854271530649743	128.46089947816623	30.176840928801855	82.32228733384002
0.1	2.1	360.0	4.93	false	0.5	1.25	100	6.8	1.2	1.1	2000	0.5	1.0	2.2	2.0	1000	37.5	1	35.81187033270311	21.137218885516074	158.58359273861936
0.1	2.1	360.0	4.93	false	0.5	1.25	100	6.8	1.2	1.1	2000	0.5	1.0	2.2	2.0	1000	37.5	1	41.61208894803419	26.307731805830766	178.27820725643537
0.1	2.1	360.0	4.93	false	0.5	1.25	100	6.8	1.2	1.1	2000	0.5	1.0	2.2	2.0	1000	37.5	1	35.962769975602846	24.001156008234172	127.53628845296623
0.1	2.1	360.0	4.93	false	0.5	1.25	100	6.8	1.2	1.1	2000	0.5	1.0	2.2	2.0	1000	37.5	2	30.559408105858704	4.651631759755994	89.00770355837477	21.679005137864493	57.0865795181486
0.1	2.1	360.0	4.93	false	0.5	1.25	100	6.8	1.2	1.1	2000	0.5	1.0	2.2	2.0	1000	37.5	2	36.092753216194026	11.161784856039166	91.73855092109015	23.42813441571033	71.40963515700037
0.1	2.1	360.0	4.93	false	0.5	1.25	100	6.8	1.2	1.1	2000	0.5	1.0	2.2	2.0	1000	37.5	2	41.29394575830155	2.3922005182705948	61.60561041537671	39.41380654867222	124.09467962973066
0.1	2.1	360.0	4.93	false	0.5	1.25	100	6.8	1.2	1.1	2000	0.5	1.0	2.2	2.0	1000	37.5	1	32.11655505513672	19.287156446567018	130.00915139790408
0.1	2.1	360.0	4.93	false	0.5	1.25	100	6.8	1.2	1.1	2000	0.5	1.0	2.2	2.0	1000	37.5	2	32.65636839907219	7.039502745348997	102.07254701841784	31.6774638575994	72.65133280097747
0.1	2.1	360.0	4.93	false	0.5	1.25	100	6.8	1.2	1.1	2000	0.5	1.0	2.2	2.0	1000	37.5	2	46.0041633397768	14.445009467417002	133.3981145572886	36.71951575926838	99.089603738581
0.1	2.1	360.0	4.93	false	0.5	1.25	100	6.8	1.2	1.1	2000	0.5	1.0	2.2	2.0	1000	37.5	2	35.06944570659386	11.002499192042254	87.26941163743814	22.31135129942623	84.63480460046101
0.1	2.1	360.0	4.93	false	0.5	1.25	100	6.8	1.2	1.1	2000	0.5	1.0	2.2	2.0	1000	37.5	2	44.37897646049633	8.229969839823609	134.6274865325003	27.65400617293276	68.06789196762696
0.1	2.1	360.0	4.93	false	0.5	1.25	100	6.8	1.2	1.1	2000	0.5	1.0	2.2	2.0	1000	37.5	2	32.37337170669983	3.881417405530152	47.84221833405351	18.715339220136652	85.61373913721272
0.1	2.1	360.0	4.93	false	0.5	1.25	100	6.8	1.2	1.1	2000	0.5	1.0	2.2	2.0	1000	37.5	2	45.28382100616006	19.79706880406269	116.94458853644052	40.15117585332854	64.67562751560149
0.1	2.1	360.0	4.93	false	0.5	1.25	100	6.8	1.2	1.1	2000	0.5	1.0	2.2	2.0	1000	37.5	2	40.03335313804264	13.435095626373444	83.18271329379793	34.63943355319556	96.68415140991713
0.1	2.1	360.0	4.93	false	0.5	1.25	100	6.8	1.2	1.1	2000	0.5	1.0	2.2	2.0	1000	37.5	2	32.96706716239095	11.684694179492451	106.51643836053816	27.451202126314033	48.1643188530978
0.1	2.1	360.0	4.93	false	0.5	1.25	100	6.8	1.2	1.1	2000	0.5	1.0	2.2	2.0	1000	37.5	2	36.18868805492627	0.8027393845221472	116.69952050677509	18.311416143083807	79.70111597722553
0.1	2.1	360.0	4.93	false	0.5	1.25	100	6.8	1.2	1.1	2000	0.5	1.0	2.2	2.0	1000	37.5	1	36.8688773820299	24.831844629482546	123.31371126521759
0.1	2.1	360.0	4.93	false	0.5	1.25	100	6.8	1.2	1.1	2000	0.5	1.0	2.2	2.0	1000	37.5	2	43.36802065326234	12.189271543687676	122.8892900081961	26.779400951237783	68.19242106912837
0.1	2.1	360.0	4.93	false	0.5	1.25	100	6.8	1.2	1.1	2000	0.5	1.0	2.2	2.0	1000	37.5	2	41.25243248701526	13.455317941324587	113.33513870368527	31.879337576470412	88.57800219393837
0.1	2.1	360.0	4.93	false	0.5	1.25	100	6.8	1.2	1.1	2000	0.5	1.0	2.2	2.0	1000	37.5	1	39.75962183647008	17.63823429935437	158.26388655774971
0.1	2.1	360.0	4.93	false	0.5	1.25	100	6.8	1.2	1.1	2000	0.5	1.0	2.2	2.0	1000	37.5	2	41.61451871413653	10.099989718658119	133.9783628774415	33.567119185196574	62.372146074874856
0.1	2.1	360.0	4.93	false	0.5	1.25	100	6.8	1.2	1.1	2000	0.5	1.0	2.2	2.0	1000	37.5	2	38.28542264512236	10.476653614482863	62.02088855036929	31.228987440508742	115.93246793406917
0.1	2.1	360.0	4.93	false	0.5	1.25	100	6.8	1.2	1.1	2000	0.5	1.0	2.2	2.0	1000	37.5	2	39.873846216128264	13.456484721418484	105.7694257158215	33.3413473805217	85.37060456043304
0.1	2.1	360.0	4.93	false	0.5	1.25	100	6.8	1.2	1.1	2000	0.5	1.0	2.2	2.0	1000	37.5	2	45.43974830456747	8.552639492422152	91.17705402404292	28.279871144450194	121.16187808202478
0.1	2.1	360.0	4.93	false	0.5	1.25	100	6.8	1.2	1.1	2000	0.5	1.0	2.2	2.0	1000	37.5	2	38.786502240916086	11.316961437835996	84.69387955682406	32.78410221986882	91.44553715273273
0.1	2.1	360.0	4.93	false	0.5	1.25	100	6.8	1.2	1.1	2000	0.5	1.0	2.2	2.0	1000	37.5	3	44.21172466655824	1.1039268284853894	59.60279160520482	25.072888577570243	101.5698071216275	43.72544002656758	58.55242818112757
0.1	2.1	360.0	4.93	false	0.5	1.25	100	6.8	1.2	1.1	2000	0.5	1.0	2.2	2.0	1000	37.5	3	39.36831490157905	0.21963674115552778	57.563521562341684	24.830703895609496	59.48274856477278	30.818437691982197	85.6222444987996
0.1	2.1	360.0	4.93	false	0.5	1.25	100	6.8	1.2	1.1	2000	0.5	1.0	2.2	2.0	1000	37.5	2	45.54526693424536	18.500174501334328	145.8075386622288	38.80942260507374	62.83037903412706
0.1	2.1	360.0	4.93	false	0.5	1.25	100	6.8	1.2	1.1	2000	0.5	1.0	2.2	2.0	1000	37.5	1	34.09515988943336	13.548941490998608	155.8995726576734
0.1	2.1	360.0	4.93	false	0.5	1.25	100	6.8	1.2	1.1	2000	0.5	1.0	2.2	2.0	1000	37.5	2	37.48121780302978	17.114912254923002	108.71869747966143	33.48915669520452	49.14239826588851
0.1	2.1	360.0	4.93	false	0.5	1.25	100	6.8	1.2	1.1	2000	0.5	1.0	2.2	2.0	1000	37.5	3	41.427108157497884	8.64914761657766	75.25811114686744	18.584791692819984	52.548191086744104	40.48598983561509	78.22872038023014
0.1	2.1	360.0	4.93	false	0.5	1.25	100	6.8	1.2	1.1	2000	0.5	1.0	2.2	2.0	1000	37.5	2	36.29759811950594	9.70082851627435	63.64642100455078	20.244116334576002	118.88217986280021
0.1	2.1	360.0	4.93	false	0.5	1.25	100	6.8	1.2	1.1	2000	0.5	1.0	2.2	2.0	1000	37.5	3	44.316966893885635	1.0047806694054684	54.03754730106825	17.673679791691132	94.49339737051785	42.93039820374724	73.7068763841974
0.1	2.1	360.0	4.93	false	0.5	1.25	100	6.8	1.2	1.1	2000	0.5	1.0	2.2	2.0	1000	37.5	3	43.58357130652854	2.440369407042932	73.56914996525799	23.592875070758286	88.3679117393632	41.62363328634534	69.72560636602535
0.1	2.1	360.0	4.93	false	0.5	1.25	100	6.8	1.2	1.1	2000	0.5	1.0	2.2	2.0	1000	37.5	2	40.16265344806071	17.193063542231997	77.09676663373484	29.84272169871481	98.3753722943379
0.1	2.1	360.0	4.93	false	0.5	1.25	100	6.8	1.2	1.1	2000	0.5	1.0	2.2	2.0	1000	37.5	1	32.44519217433288	10.562926837918987	137.58237251173054
0.1	2.1	360.0	4.93	false	0.5	1.25	100	6.8	1.2	1.1	2000	0.5	1.0	2.2	2.0	1000	37.5	1	36.47402791465609	22.095968562608643	138.57808869458952
0.1	2.1	360.0	4.93	false	0.5	1.25	100	6.8	1.2	1.1	2000	0.5	1.0	2.2	2.0	1000	37.5	2	33.6099447234441	11.371862315703442	65.88629527044473	32.678898390495085	76.69506867214108
0.1	2.1	360.0	4.93	false	0.5	1.25	100	6.8	1.2	1.1	2000	0.5	1.0	2.2	2.0	1000	37.5	2	38.788786725622415	25.480998554723108	79.9666685702553	36.94274224537821	61.01674632997743
0.1	2.1	360.0	4.93	false	0.5	1.25	100	6.8	1.2	1.1	2000	0.5	1.0	2.2	2.0	1000	37.5	2	40.01762837495935	11.062997349499085	95.04135141247042	35.74602289086604	88.9378294364815
0.1	2.1	360.0	4.93	false	0.5	1.25	100	6.8	1.2	1.1	2000	0.5	1.0	2.2	2.0	1000	37.5	2	39.33409487761478	2.753143789422148	91.80341719849481	20.698074608474265	93.02458963120877
0.1	2.1	360.0	4.93	false	0.5	1.25	100	6.8	1.2	1.1	2000	0.5	1.0	2.2	2.0	1000	37.5	2	46.5324458749484	7.029637183505156	97.9191143868033	27.00310173246319	103.8618147591081
0.1	2.1	360.0	4.93	false	0.5	1.25	100	6.8	1.2	1.1	2000	0.5	1.0	2.2	2.0	1000	37.5	2	32.922344558163886	2.779172645724803	74.97053397207442	17.534118039386517	76.29276621200611
0.1	2.1	360.0	4.93	false	0.5	1.25	100	6.8	1.2	1.1	2000	0.5	1.0	2.2	2.0	1000	37.5	2	42.25356627249944	11.544005551954395	99.99284024414763	27.68991983176001	106.67684739117365
0.1	2.1	360.0	4.93	false	0.5	1.25	100	6.8	1.2	1.1	2000	0.5	1.0	2.2	2.0	1000	37.5	2	33.446636425319944	13.3074011697078	110.05368297348187	25.25509456487568	56.40363765551789
0.1	2.1	360.0	4.93	false	0.5	1.25	100	6.8	1.2	1.1	2000	0.5	1.0	2.2	2.0	1000	37.5	1	39.48654730808035	18.005278815081578	189.05818458090906
0.1	2.1	360.0	4.93	false	0.5	1.25	100	6.8	1.2	1.1	2000	0.5	1.0	2.2	2.0	1000	37.5	1	36.15287909724368	20.95907816986081	111.60560751881981
0.1	2.1	360.0	4.93	false	0.5	1.25	100	6.8	1.2	1.1	2000	0.5	1.0	2.2	2.0	1000	37.5	2	34.39305177685743	2.299438866030936	46.49176485689869	23.753854709301216	109.63486193918763
0.1	2.1	360.0	4.93	false	0.5	1.25	100	6.8	1.2	1.1	2000	0.5	1.0	2.2	2.0	1000	37.5	1	37.62748949523014	16.942587837612948	128.05466182070737
0.1	2.1	360.0	4.93	false	0.5	1.25	100	6.8	1.2	1.1	2000	0.5	1.0	2.2	2.0	1000	37.5	1	39.77659275161477	27.2247836437354	125.32267686580637
0.1	2.1	360.0	4.93	false	0.5	1.25	100	6.8	1.2	1.1	2000	0.5	1.0	2.2	2.0	1000	37.5	3	45.982443252480245	8.859549817588864	61.296837593532246	23.864816517293068	71.70398965722218	38.58086128619543	69.58073162916591
0.1	2.1	360.0	4.93	false	0.5	1.25	100	6.8	1.2	1.1	2000	0.5	1.0	2.2	2.0	1000	37.5	1	32.7108996385746	16.57069111245231	108.83773882522266
0.1	2.1	360.0	4.93	false	0.5	1.25	100	6.8	1.2	1.1	2000	0.5	1.0	2.2	2.0	1000	37.5	2	42.26390806248633	11.787071454656614	100.7856995944881	25.9592289484556	87.3754570153815
0.1	2.1	360.0	4.93	false	0.5	1.25	100	6.8	1.2	1.1	2000	0.5	1.0	2.2	2.0	1000	37.5	1	49.71118069922525	32.61826209802805	137.86382202454925
0.1	2.1	360.0	4.93	false	0.5	1.25	100	6.8	1.2	1.1	2000	0.5	1.0	2.2	2.0	1000	37.5	1	42.12296251190276	17.6427221743192	141.59899073232637
0.1	2.1	360.0	4.93	false	0.5	1.25	100	6.8	1.2	1.1	2000	0.5	1.0	2.2	2.0	1000	37.5	1	32.46322211841279	31.94095939691308	135.95478183071296
0.1	2.1	360.0	4.93	false	0.5	1.25	100	6.8	1.2	1.1	2000	0.5	1.0	2.2	2.0	1000	37.5	1	35.08174668732359	19.58215535058974	137.64511145754062
0.1	2.1	360.0	4.93	false	0.5	1.25	100	6.8	1.2	1.1	2000	0.5	1.0	2.2	2.0	1000	37.5	2	40.48487423364273	17.53952085005492	104.09305592060356	37.456477421639995	74.18832923479354
0.1	2.1	360.0	4.93	false	0.5	1.25	100	6.8	1.2	1.1	2000	0.5	1.0	2.2	2.0	1000	37.5	3	49.03308670794017	10.454018332790863	59.65145081212415	27.406152252116904	96.81678420695796	48.58212632062751	96.05216497588262
0.1	2.1	360.0	4.93	false	0.5	1.25	100	6.8	1.2	1.1	2000	0.5	1.0	2.2	2.0	1000	37.5	1	30.74582213312937	8.801271717344337	97.6796605179099
0.1	2.1	360.0	4.93	false	0.5	1.25	100	6.8	1.2	1.1	2000	0.5	1.0	2.2	2.0	1000	37.5	2	43.10863877430917	3.6690120432533355	81.64929960390361	28.600324769509818	102.33018025432948
0.1	2.1	360.0	4.93	false	0.5	1.25	100	6.8	1.2	1.1	2000	0.5	1.0	2.2	2.0	1000	37.5	2	39.41240769366867	16.374246434019266	98.22432338083462	37.24385987854338	112.60139984199854
0.1	2.1	360.0	4.93	false	0.5	1.25	100	6.8	1.2	1.1	2000	0.5	1.0	2.2	2.0	1000	37.5	1	46.39780483841193	16.545758147017438	160.44896461129377
0.1	2.1	360.0	4.93	false	0.5	1.25	100	6.8	1.2	1.1	2000	0.5	1.0	2.2	2.0	1000	37.5	2	34.550241637621895	2.407933526279199	77.93508833389625	25.520763844955514	81.6526744371598
0.1	2.1	360.0	4.93	false	0.5	1.25	100	6.8	1.2	1.1	2000	0.5	1.0	2.2	2.0	1000	37.5	1	34.141819377163884	9.194731898623465	142.40465436101107
0.1	2.1	360.0	4.93	false	0.5	1.25	100	6.8	1.2	1.1	2000	0.5	1.0	2.2	2.0	1000	37.5	1	42.64798162564107	9.405978600267158	154.4537728703028
0.1	2.1	360.0	4.93	false	0.5	1.25	100	6.8	1.2	1.1	2000	0.5	1.0	2.2	2.0	1000	37.5	2	31.48181898291626	12.597884520471538	45.95286603916508	21.434816180944328	104.12295409524171
0.1	2.1	360.0	4.93	false	0.5	1.25	100	6.8	1.2	1.1	2000	0.5	1.0	2.2	2.0	1000	37.5	2	34.02627909848572	8.024596013942503	122.70608501329701	32.36871240444227	53.292211111810296
0.1	2.1	360.0	4.93	false	0.5	1.25	100	6.8	1.2	1.1	2000	0.5	1.0	2.2	2.0	1000	37.5	1	32.04275797160136	18.23854133540686	116.9595934691591
0.1	2.1	360.0	4.93	false	0.5	1.25	100	6.8	1.2	1.1	2000	0.5	1.0	2.2	2.0	1000	37.5	1	33.1840367974995	17.62531837541859	119.94160807938013
0.1	2.1	360.0	4.93	false	0.5	1.25	100	6.8	1.2	1.1	2000	0.5	1.0	2.2	2.0	1000	37.5	1	38.68231489648742	23.902731999192792	139.22646999009027
0.1	2.1	360.0	4.93	false	0.5	1.25	100	6.8	1.2	1.1	2000	0.5	1.0	2.2	2.0	1000	37.5	1	45.649104673843354	29.624306970910887	186.61248717982582
0.1	2.1	360.0	4.93	false	0.5	1.25	100	6.8	1.2	1.1	2000	0.5	1.0	2.2	2.0	1000	37.5	1	33.026586902870385	13.66811808064541	124.35895953739373
0.1	2.1	360.0	4.93	false	0.5	1.25	100	6.8	1.2	1.1	2000	0.5	1.0	2.2	2.0	1000	37.5	2	38.41672273765185	6.456713494873424	101.67134740193734	37.36931052297899	87.67496635655193
0.1	2.1	360.0	4.93	false	0.5	1.25	100	6.8	1.2	1.1	2000	0.5	1.0	2.2	2.0	1000	37.5	1	38.67491881094986	16.614832179090172	163.1409267500306
0.1	2.1	360.0	4.93	false	0.5	1.25	100	6.8	1.2	1.1	2000	0.5	1.0	2.2	2.0	1000	37.5	1	32.147271235721945	23.24532931402217	137.1570017839864
0.1	2.1	360.0	4.93	false	0.5	1.25	100	6.8	1.2	1.1	2000	0.5	1.0	2.2	2.0	1000	37.5	2	37.4679792375088	10.278292895863977	95.12632111583504	28.07050272878161	78.30461092059132
0.1	2.1	360.0	4.93	false	0.5	1.25	100	6.8	1.2	1.1	2000	0.5	1.0	2.2	2.0	1000	37.5	1	43.92052556110329	22.450601083854274	152.39417293463504
0.1	2.1	360.0	4.93	false	0.5	1.25	100	6.8	1.2	1.1	2000	0.5	1.0	2.2	2.0	1000	37.5	2	37.400822919240404	10.279603238612383	72.93660726634971	28.335994007874515	120.27828373616622
0.1	2.1	360.0	4.93	false	0.5	1.25	100	6.8	1.2	1.1	2000	0.5	1.0	2.2	2.0	1000	37.5	2	36.58921083504275	1.5109138728331377	63.94516046342974	27.56244304805734	120.79212799358733
0.1	2.1	360.0	4.93	false	0.5	1.25	100	6.8	1.2	1.1	2000	0.5	1.0	2.2	2.0	1000	37.5	2	41.92111630872165	13.962210719100545	90.66138164671544	34.48456544795046	71.2455389574526
0.1	2.1	360.0	4.93	false	0.5	1.25	100	6.8	1.2	1.1	2000	0.5	1.0	2.2	2.0	1000	37.5	3	34.38779267392288	6.254925124356711	46.498504041642086	16.24681040921677	50.78647526392975	28.263767412886562	67.79393592910505
0.1	2.1	360.0	4.93	false	0.5	1.25	100	6.8	1.2	1.1	2000	0.5	1.0	2.2	2.0	1000	37.5	1	38.19237240613742	8.41220707980713	141.3496025323259
0.1	2.1	360.0	4.93	false	0.5	1.25	100	6.8	1.2	1.1	2000	0.5	1.0	2.2	2.0	1000	37.5	1	42.05077936360258	21.596870591975694	161.45426389477197
0.1	2.1	360.0	4.93	false	0.5	1.25	100	6.8	1.2	1.1	2000	0.5	1.0	2.2	2.0	1000	37.5	2	38.30224513566347	8.686614791369552	76.1964290393333	23.404469862357555	98.67224316939125
0.1	2.1	360.0	4.93	false	0.5	1.25	100	6.8	1.2	1.1	2000	0.5	1.0	2.2	2.0	1000	37.5	2	42.65415114105154	13.913528775219165	143.38703774386263	24.928198523708794	71.08954643741922
0.1	2.1	360.0	4.93	false	0.5	1.25	100	6.8	1.2	1.1	2000	0.5	1.0	2.2	2.0	1000	37.5	3	44.274440134079335	2.052316995225406	59.2353444198274	19.854108472144976	42.00614249271917	35.825733115876744	101.72804729634781
0.1	2.1	360.0	4.93	false	0.5	1.25	100	6.8	1.2	1.1	2000	0.5	1.0	2.2	2.0	1000	37.5	2	28.660947218550085	6.0756999627653405	85.83048129552165	19.602508243297045	50.31130297376419
0.1	2.1	360.0	4.93	false	0.5	1.25	100	6.8	1.2	1.1	2000	0.5	1.0	2.2	2.0	1000	37.5	2	30.633371359917042	15.131153101205467	81.71783527385153	21.1487424936736	54.88396785441115
0.1	2.1	360.0	4.93	false	0.5	1.25	100	6.8	1.2	1.1	2000	0.5	1.0	2.2	2.0	1000	37.5	1	47.08480041279324	26.91810535549522	194.64332953368753
0.1	2.1	360.0	4.93	false	0.5	1.25	100	6.8	1.2	1.1	2000	0.5	1.0	2.2	2.0	1000	37.5	2	40.09744954917424	15.663821458784984	99.8857106952419	27.581454984438725	69.89497795892706
0.1	2.1	360.0	4.93	false	0.5	1.25	100	6.8	1.2	1.1	2000	0.5	1.0	2.2	2.0	1000	37.5	2	38.18367664263124	11.880839811502351	78.0795038938715	37.139532152887405	117.02370010549467
0.1	2.1	360.0	4.93	false	0.5	1.25	100	6.8	1.2	1.1	2000	0.5	1.0	2.2	2.0	1000	37.5	2	29.808192405495088	12.186323267752817	83.34859243664172	23.80970716621737	41.75709785501893
0.1	2.1	360.0	4.93	false	0.5	1.25	100	6.8	1.2	1.1	2000	0.5	1.0	2.2	2.0	1000	37.5	2	41.18154281427282	18.364183091873702	52.993623134733404	26.93255091466637	125.09803823584404
0.1	2.1	360.0	4.93	false	0.5	1.25	100	6.8	1.2	1.1	2000	0.5	1.0	2.2	2.0	1000	37.5	1	43.45316593116938	19.72058011148437	143.36617845720508
0.1	2.1	360.0	4.93	false	0.5	1.25	100	6.8	1.2	1.1	2000	0.5	1.0	2.2	2.0	1000	37.5	2	49.28763143034868	8.912039224508867	112.25860191672646	35.375231623157575	119.63154557455597
0.1	2.1	360.0	4.93	false	0.5	1.25	100	6.8	1.2	1.1	2000	0.5	1.0	2.2	2.0	1000	37.5	1	35.99604565873	12.894839296275036	130.78881050571147
0.1	2.1	360.0	4.93	false	0.5	1.25	100	6.8	1.2	1.1	2000	0.5	1.0	2.2	2.0	1000	37.5	1	39.519385679178924	19.479526214280185	143.0415560303038
0.1	2.1	360.0	4.93	false	0.5	1.25	100	6.8	1.2	1.1	2000	0.5	1.0	2.2	2.0	1000	37.5	1	35.49097547288774	12.551046816444885	130.8267131050889
0.1	2.1	360.0	4.93	false	0.5	1.25	100	6.8	1.2	1.1	2000	0.5	1.0	2.2	2.0	1000	37.5	1	40.84392528695528	19.7753016915306	182.0551262087202
0.1	2.1	360.0	4.93	false	0.5	1.25	100	6.8	1.2	1.1	2000	0.5	1.0	2.2	2.0	1000	37.5	2	41.89236600483781	8.71726131055734	92.39042239452912	26.79523746756101	120.75950652452718
0.1	2.1	360.0	4.93	false	0.5	1.25	100	6.8	1.2	1.1	2000	0.5	1.0	2.2	2.0	1000	37.5	2	44.01872978271167	13.592098520570794	87.16264242244733	28.793801371376784	108.1295640259173
0.1	2.1	360.0	4.93	false	0.5	1.25	100	6.8	1.2	1.1	2000	0.5	1.0	2.2	2.0	1000	37.5	2	39.29594564654971	14.322667027690642	98.5329799662135	26.779416265746505	76.48936200518172
0.1	2.1	360.0	4.93	false	0.5	1.25	100	6.8	1.2	1.1	2000	0.5	1.0	2.2	2.0	1000	37.5	1	38.625674354408794	20.37494619153006	150.24391966631015
0.1	2.1	360.0	4.93	false	0.5	1.25	100	6.8	1.2	1.1	2000	0.5	1.0	2.2	2.0	1000	37.5	1	40.85084024953089	21.212734488517167	174.73689057992343
0.1	2.1	360.0	4.93	false	0.5	1.25	100	6.8	1.2	1.1	2000	0.5	1.0	2.2	2.0	1000	37.5	3	39.99787242593281	2.5236857467229297	53.11123978028814	15.773879076273882	62.32637105207726	38.13184471494936	82.53120475386912
0.1	2.1	360.0	4.93	false	0.5	1.25	100	6.8	1.2	1.1	2000	0.5	1.0	2.2	2.0	1000	37.5	2	49.12557662249988	7.484827957021558	65.85639454874484	21.183692810038274	129.67316997829602
0.1	2.1	360.0	4.93	false	0.5	1.25	100	6.8	1.2	1.1	2000	0.5	1.0	2.2	2.0	1000	37.5	3	42.54387566758336	0.4463776766714147	74.97520620656425	19.863914673378492	88.72442701631036	30.94779192934329	42.9970320313674
0.1	2.1	360.0	4.93	false	0.5	1.25	100	6.8	1.2	1.1	2000	0.5	1.0	2.2	2.0	1000	37.5	2	30.552181491222818	3.840501011261646	66.33716396872455	22.74433267459847	71.49317643233792
0.1	2.1	360.0	4.93	false	0.5	1.25	100	6.8	1.2	1.1	2000	0.5	1.0	2.2	2.0	1000	37.5	2	39.1285312531542	12.523925157161264	105.03073231813354	35.42423397617443	78.39815373348061
0.1	2.1	360.0	4.93	false	0.5	1.25	100	6.8	1.2	1.1	2000	0.5	1.0	2.2	2.0	1000	37.5	2	31.164678024913457	0.4063845952103819	68.778913546921	29.06005941153569	92.88284920840111
0.1	2.1	360.0	4.93	false	0.5	1.25	100	6.8	1.2	1.1	2000	0.5	1.0	2.2	2.0	1000	37.5	2	43.99252383545911	21.595326161836493	121.26383505171387	33.82905480561534	75.33439398608299
0.1	2.1	360.0	4.93	false	0.5	1.25	100	6.8	1.2	1.1	2000	0.5	1.0	2.2	2.0	1000	37.5	2	32.541192130413364	8.686982099899666	61.406208269541736	24.912364582497528	99.61099994317726
0.1	2.1	360.0	4.93	false	0.5	1.25	100	6.8	1.2	1.1	2000	0.5	1.0	2.2	2.0	1000	37.5	1	22.71	7.9103670502719	106.60785563773246
0.1	2.1	360.0	4.93	false	0.5	1.25	100	6.8	1.2	1.1	2000	0.5	1.0	2.2	2.0	1000	37.5	1	32.9778390158714	16.267633313942	160.91670817356515
0.1	2.1	360.0	4.93	false	0.5	1.25	100	6.8	1.2	1.1	2000	0.5	1.0	2.2	2.0	1000	37.5	2	42.52233826168545	12.053411589272272	116.68050886608063	27.8870457182259	62.77450965554053
0.1	2.1	360.0	4.93	false	0.5	1.25	100	6.8	1.2	1.1	2000	0.5	1.0	2.2	2.0	1000	37.5	2	35.13213557628568	9.510851817161942	96.6444004280927	33.49184480434126	51.478381329459616
0.1	2.1	360.0	4.93	false	0.5	1.25	100	6.8	1.2	1.1	2000	0.5	1.0	2.2	2.0	1000	37.5	1	38.60291232959223	27.14424659188382	149.28366128049035
0.1	2.1	360.0	4.93	false	0.5	1.25	100	6.8	1.2	1.1	2000	0.5	1.0	2.2	2.0	1000	37.5	2	38.462399973229864	8.195325714555514	82.1068683636278	28.512970084845584	99.48422357141826
0.1	2.1	360.0	4.93	false	0.5	1.25	100	6.8	1.2	1.1	2000	0.5	1.0	2.2	2.0	1000	37.5	1	38.365786157896174	14.380439741882368	142.03416456569693
0.1	2.1	360.0	4.93	false	0.5	1.25	100	6.8	1.2	1.1	2000	0.5	1.0	2.2	2.0	1000	37.5	2	43.69846451222866	1.4653239284149027	89.90534894131578	29.387953225893572	104.82076617131455
0.1	2.1	360.0	4.93	false	0.5	1.25	100	6.8	1.2	1.1	2000	0.5	1.0	2.2	2.0	1000	37.5	2	32.753016855592314	14.864864900245076	94.51203702419134	28.391452243656683	41.01962177226198
0.1	2.1	360.0	4.93	false	0.5	1.25	100	6.8	1.2	1.1	2000	0.5	1.0	2.2	2.0	1000	37.5	3	38.86721147770646	6.9748949620622644	43.655328878241036	19.528709689833185	71.75094963548291	38.34650963163954	80.89982578223002
0.1	2.1	360.0	4.93	false	0.5	1.25	100	6.8	1.2	1.1	2000	0.5	1.0	2.2	2.0	1000	37.5	1	36.67036674862076	7.5852764694706885	155.44220180805826
0.1	2.1	360.0	4.93	false	0.5	1.25	100	6.8	1.2	1.1	2000	0.5	1.0	2.2	2.0	1000	37.5	2	42.37058280508182	8.431083016577603	109.30788315825045	39.980972166506156	80.22448689622932
0.1	2.1	360.0	4.93	false	0.5	1.25	100	6.8	1.2	1.1	2000	0.5	1.0	2.2	2.0	1000	37.5	2	40.608472283521195	8.203008764027688	74.57860264093763	33.63364804664432	108.46829266581993
0.1	2.1	360.0	4.93	false	0.5	1.25	100	6.8	1.2	1.1	2000	0.5	1.0	2.2	2.0	1000	37.5	1	26.702909978218347	18.596469445769618	125.37811174822427
0.1	2.1	360.0	4.93	false	0.5	1.25	100	6.8	1.2	1.1	2000	0.5	1.0	2.2	2.0	1000	37.5	1	23.970103828171418	18.243896781934545	111.51735982219445
0.1	2.1	360.0	4.93	false	0.5	1.25	100	6.8	1.2	1.1	2000	0.5	1.0	2.2	2.0	1000	37.5	2	41.19751460584035	19.288517907348744	135.5839621732935	37.12501423983128	63.65959447033615
0.1	2.1	360.0	4.93	false	0.5	1.25	100	6.8	1.2	1.1	2000	0.5	1.0	2.2	2.0	1000	37.5	2	27.694003613518813	0.7724920856512526	62.260056993098935	18.672627379659673	74.07882439132311
0.1	2.1	360.0	4.93	false	0.5	1.25	100	6.8	1.2	1.1	2000	0.5	1.0	2.2	2.0	1000	37.5	2	45.752752613629	20.738519104347525	130.66478275573414	43.57236701912347	73.42078070455567
0.1	2.1	360.0	4.93	false	0.5	1.25	100	6.8	1.2	1.1	2000	0.5	1.0	2.2	2.0	1000	37.5	2	32.480952920523386	1.2996999698678358	81.51882675122323	20.60747389366747	88.52209696620962
0.1	2.1	360.0	4.93	false	0.5	1.25	100	6.8	1.2	1.1	2000	0.5	1.0	2.2	2.0	1000	37.5	3	33.8042876540024	0.9177142659773221	58.01715997388594	13.303233654394727	50.66212319595962	27.74022781037246	52.24838542608672
0.1	2.1	360.0	4.93	false	0.5	1.25	100	6.8	1.2	1.1	2000	0.5	1.0	2.2	2.0	1000	37.5	2	41.71343896754988	10.019330830266984	90.76905817116017	25.84421480621846	103.04228164210097
0.1	2.1	360.0	4.93	false	0.5	1.25	100	6.8	1.2	1.1	2000	0.5	1.0	2.2	2.0	1000	37.5	1	38.905171447404236	15.05087545407883	147.28358268903025
0.1	2.1	360.0	4.93	false	0.5	1.25	100	6.8	1.2	1.1	2000	0.5	1.0	2.2	2.0	1000	37.5	3	45.69063355928483	15.9697511258226	87.27952115300066	20.28071219267841	82.30872126401312	43.58839236044318	37.53257469764854
0.1	2.1	360.0	4.93	false	0.5	1.25	100	6.8	1.2	1.1	2000	0.5	1.0	2.2	2.0	1000	37.5	2	41.73888162347201	4.902858874374536	62.63395885600462	18.723589016317966	156.48696157751115
0.1	2.1	360.0	4.93	false	0.5	1.25	100	6.8	1.2	1.1	2000	0.5	1.0	2.2	2.0	1000	37.5	2	32.722910673092414	13.64295033044208	66.98158911217372	31.582229322457547	85.40856637594666
0.1	2.1	360.0	4.93	false	0.5	1.25	100	6.8	1.2	1.1	2000	0.5	1.0	2.2	2.0	1000	37.5	2	36.89822689027869	10.633167970802337	92.47842641320365	27.322031973966197	76.21033173233522
0.1	2.1	360.0	4.93	false	0.5	1.25	100	6.8	1.2	1.1	2000	0.5	1.0	2.2	2.0	1000	37.5	1	35.68885934791395	18.636474885908815	175.39198763206636
0.1	2.1	360.0	4.93	false	0.5	1.25	100	6.8	1.2	1.1	2000	0.5	1.0	2.2	2.0	1000	37.5	1	29.885532858953745	23.23716666169029	135.47863669380553
0.1	2.1	360.0	4.93	false	0.5	1.25	100	6.8	1.2	1.1	2000	0.5	1.0	2.2	2.0	1000	37.5	3	37.91074036837224	5.8839510535353305	71.46874667278047	13.912009931296858	41.83129229374799	29.680144689206163	67.5862497234981
0.1	2.1	360.0	4.93	false	0.5	1.25	100	6.8	1.2	1.1	2000	0.5	1.0	2.2	2.0	1000	37.5	2	37.90401269537421	1.4722109996568997	92.477692841725	32.78443084893361	92.0988975289232
0.1	2.1	360.0	4.93	false	0.5	1.25	100	6.8	1.2	1.1	2000	0.5	1.0	2.2	2.0	1000	37.5	3	39.30737067645977	9.408923617285797	56.44699027290623	17.728245966870304	96.28157890722228	38.94549303997735	42.2580329151764
0.1	2.1	360.0	4.93	false	0.5	1.25	100	6.8	1.2	1.1	2000	0.5	1.0	2.2	2.0	1000	37.5	2	32.27975395125103	4.1502997820003475	100.72024178267306	24.06692626143011	52.0783018824277
0.1	2.1	360.0	4.93	false	0.5	1.25	100	6.8	1.2	1.1	2000	0.5	1.0	2.2	2.0	1000	37.5	2	31.27076599996508	0.9275590545502111	66.81340541256479	21.785162786322378	90.04297284629244
0.1	2.1	360.0	4.93	false	0.5	1.25	100	6.8	1.2	1.1	2000	0.5	1.0	2.2	2.0	1000	37.5	2	36.09051363620488	1.7298377297583434	56.21464875248666	22.10198416346515	118.76641273074621
0.1	2.1	360.0	4.93	false	0.5	1.25	100	6.8	1.2	1.1	2000	0.5	1.0	2.2	2.0	1000	37.5	2	38.04151755415896	0.36188120787479044	77.4451887034397	26.13575651521946	101.83767714054011
0.1	2.1	360.0	4.93	false	0.5	1.25	100	6.8	1.2	1.1	2000	0.5	1.0	2.2	2.0	1000	37.5	3	34.372637553110444	0.33305248260368253	86.59718940769862	22.05734521368853	60.75583631618117	32.89334134494852	44.6023183185613
0.1	2.1	360.0	4.93	false	0.5	1.25	100	6.8	1.2	1.1	2000	0.5	1.0	2.2	2.0	1000	37.5	2	38.13986917977738	8.163798691410891	69.25039611169296	24.43709738552383	112.2471785847467
0.1	2.1	360.0	4.93	false	0.5	1.25	100	6.8	1.2	1.1	2000	0.5	1.0	2.2	2.0	1000	37.5	2	37.39950345190347	6.715034515007085	113.86220249400557	20.395435983817304	64.3583122536086
0.1	2.1	360.0	4.93	false	0.5	1.25	100	6.8	1.2	1.1	2000	0.5	1.0	2.2	2.0	1000	37.5	1	25.142628137148925	13.438426802374781	128.88852056796864
0.1	2.1	360.0	4.93	false	0.5	1.25	100	6.8	1.2	1.1	2000	0.5	1.0	2.2	2.0	1000	37.5	1	36.90392951249676	9.073159090595212	129.9403154372311
0.1	2.1	360.0	4.93	false	0.5	1.25	100	6.8	1.2	1.1	2000	0.5	1.0	2.2	2.0	1000	37.5	2	39.56100818017469	7.071728401192514	91.71598561898966	24.06756933918227	101.58073611070438
0.1	2.1	360.0	4.93	false	0.5	1.25	100	6.8	1.2	1.1	2000	0.5	1.0	2.2	2.0	1000	37.5	2	39.266559129661395	14.309442135756857	74.3182247158975	27.594005622365	96.54059666403174
0.1	2.1	360.0	4.93	false	0.5	1.25	100	6.8	1.2	1.1	2000	0.5	1.0	2.2	2.0	1000	37.5	2	29.065721101993624	10.51702237456933	66.46403258368022	26.548645757584886	72.22793142472536
0.1	2.1	360.0	4.93	false	0.5	1.25	100	6.8	1.2	1.1	2000	0.5	1.0	2.2	2.0	1000	37.5	2	36.74801313721277	0.7533381328516969	63.37944840194791	23.881487798464	101.65682598315104
0.1	2.1	360.0	4.93	false	0.5	1.25	100	6.8	1.2	1.1	2000	0.5	1.0	2.2	2.0	1000	37.5	1	37.89405029248054	25.00131244507739	144.41240665869913
0.1	2.1	360.0	4.93	false	0.5	1.25	100	6.8	1.2	1.1	2000	0.5	1.0	2.2	2.0	1000	37.5	2	36.07361117223787	7.5463896603444045	102.7006898513803	35.18186315001486	58.45577618295017
0.1	2.1	360.0	4.93	false	0.5	1.25	100	6.8	1.2	1.1	2000	0.5	1.0	2.2	2.0	1000	37.5	2	42.69645570495042	1.1736078636010896	57.48492560898354	27.905781112833953	127.27728504694797
0.1	2.1	360.0	4.93	false	0.5	1.25	100	6.8	1.2	1.1	2000	0.5	1.0	2.2	2.0	1000	37.5	2	52.29	15.174153128599748	128.84473839842389	44.19749964325735	102.27851884859577
0.1	2.1	360.0	4.93	false	0.5	1.25	100	6.8	1.2	1.1	2000	0.5	1.0	2.2	2.0	1000	37.5	2	38.40314999906074	12.830926427960943	83.21036351306215	37.41741345470447	107.34563982970656
0.1	2.1	360.0	4.93	false	0.5	1.25	100	6.8	1.2	1.1	2000	0.5	1.0	2.2	2.0	1000	37.5	1	39.745378580741445	16.445034374349397	159.04734903227458
0.1	2.1	360.0	4.93	false	0.5	1.25	100	6.8	1.2	1.1	2000	0.5	1.0	2.2	2.0	1000	37.5	1	35.89311365768036	19.205525468081625	148.5422288037238
0.1	2.1	360.0	4.93	false	0.5	1.25	100	6.8	1.2	1.1	2000	0.5	1.0	2.2	2.0	1000	37.5	3	32.10306280087211	0.7358269862567657	44.48066287477225	13.220909309788693	33.61736994631863	29.174212125581278	68.83721939224932
0.1	2.1	360.0	4.93	false	0.5	1.25	100	6.8	1.2	1.1	2000	0.5	1.0	2.2	2.0	1000	37.5	2	34.25426711855934	2.5449725940935157	62.556331548095606	28.036467938690706	83.38271493740206
0.1	2.1	360.0	4.93	false	0.5	1.25	100	6.8	1.2	1.1	2000	0.5	1.0	2.2	2.0	1000	37.5	2	34.736717881142674	1.0761082278922758	62.179779020835184	22.253831767887974	111.2214861979971
0.1	2.1	360.0	4.93	false	0.5	1.25	100	6.8	1.2	1.1	2000	0.5	1.0	2.2	2.0	1000	37.5	2	27.86570162295149	4.415211089507151	67.62653776839653	27.151312540920348	54.63315477653157
0.1	2.1	360.0	4.93	false	0.5	1.25	100	6.8	1.2	1.1	2000	0.5	1.0	2.2	2.0	1000	37.5	1	34.32883515233092	21.084485183917334	152.22146285707134
0.1	2.1	360.0	4.93	false	0.5	1.25	100	6.8	1.2	1.1	2000	0.5	1.0	2.2	2.0	1000	37.5	2	36.142838317706556	4.613690695510917	67.69285681384126	24.71269409394254	95.7524350839581
0.1	2.1	360.0	4.93	false	0.5	1.25	100	6.8	1.2	1.1	2000	0.5	1.0	2.2	2.0	1000	37.5	2	37.71005259046603	0.3070134864294975	119.67108863698202	35.10667062327406	77.30361196318684
0.1	2.1	360.0	4.93	false	0.5	1.25	100	6.8	1.2	1.1	2000	0.5	1.0	2.2	2.0	1000	37.5	2	44.135290991781645	11.21606430642991	91.59446165901825	32.13403183525427	113.85074623660368
0.1	2.1	360.0	4.93	false	0.5	1.25	100	6.8	1.2	1.1	2000	0.5	1.0	2.2	2.0	1000	37.5	2	35.03654997630646	5.9790909786327795	73.82964317300548	22.769197220416515	75.44752157245755
0.1	2.1	360.0	4.93	false	0.5	1.25	100	6.8	1.2	1.1	2000	0.5	1.0	2.2	2.0	1000	37.5	2	34.425072847774004	5.454397661460729	76.95831202888465	32.539055621739195	69.14762325420216
0.1	2.1	360.0	4.93	false	0.5	1.25	100	6.8	1.2	1.1	2000	0.5	1.0	2.2	2.0	1000	37.5	2	38.12235257567295	17.606774465777015	87.07741099677362	29.899594609228977	71.54647648123711
0.1	2.1	360.0	4.93	false	0.5	1.25	100	6.8	1.2	1.1	2000	0.5	1.0	2.2	2.0	1000	37.5	1	25.50921659343519	0.33373578265575954	144.2681448050836
0.1	2.1	360.0	4.93	false	0.5	1.25	100	6.8	1.2	1.1	2000	0.5	1.0	2.2	2.0	1000	37.5	1	36.22494074164614	18.30945859330234	126.42421484577815
0.1	2.1	360.0	4.93	false	0.5	1.25	100	6.8	1.2	1.1	2000	0.5	1.0	2.2	2.0	1000	37.5	1	39.32898760712319	17.673453383442894	113.09771948257561
0.1	2.1	360.0	4.93	false	0.5	1.25	100	6.8	1.2	1.1	2000	0.5	1.0	2.2	2.0	1000	37.5	2	37.5406836191302	10.572476737737922	61.31917588097307	24.33652567547893	120.5271335177056
0.1	2.1	360.0	4.93	false	0.5	1.25	100	6.8	1.2	1.1	2000	0.5	1.0	2.2	2.0	1000	37.5	1	35.01620966462643	24.802909994089354	116.98303677982257
0.1	2.1	360.0	4.93	false	0.5	1.25	100	6.8	1.2	1.1	2000	0.5	1.0	2.2	2.0	1000	37.5	2	40.388889465611186	14.82976157346347	71.48285395164467	27.934834717898827	109.23796867605338
0.1	2.1	360.0	4.93	false	0.5	1.25	100	6.8	1.2	1.1	2000	0.5	1.0	2.2	2.0	1000	37.5	2	38.34219629485503	10.492668540276036	108.37445368103698	36.100961594368215	86.24441573391894
0.1	2.1	360.0	4.93	false	0.5	1.25	100	6.8	1.2	1.1	2000	0.5	1.0	2.2	2.0	1000	37.5	2	40.15998642169243	17.81185922551531	73.47083045809134	28.883166752659843	88.54328314079964
0.1	2.1	360.0	4.93	false	0.5	1.25	100	6.8	1.2	1.1	2000	0.5	1.0	2.2	2.0	1000	37.5	2	37.51044444690962	4.252780244939071	87.65383051328071	30.322931626798844	100.03874116299106
0.1	2.1	360.0	4.93	false	0.5	1.25	100	6.8	1.2	1.1	2000	0.5	1.0	2.2	2.0	1000	37.5	2	36.781948324908214	5.001579466347195	75.55858406532317	32.166113858753796	79.40109844468266
0.1	2.1	360.0	4.93	false	0.5	1.25	100	6.8	1.2	1.1	2000	0.5	1.0	2.2	2.0	1000	37.5	2	33.90675457684346	17.504250769739482	78.68771851700991	26.409226913396598	54.306372430869295
0.1	2.1	360.0	4.93	false	0.5	1.25	100	6.8	1.2	1.1	2000	0.5	1.0	2.2	2.0	1000	37.5	2	29.73269465155547	6.989923658594702	48.87325907531776	15.257295455235719	86.07722459510244
0.1	2.1	360.0	4.93	false	0.5	1.25	100	6.8	1.2	1.1	2000	0.5	1.0	2.2	2.0	1000	37.5	2	41.103039740161655	14.100991192218537	110.40697659490887	35.86236572282498	94.97389889938147
0.1	2.1	360.0	4.93	false	0.5	1.25	100	6.8	1.2	1.1	2000	0.5	1.0	2.2	2.0	1000	37.5	1	39.95789282855406	21.421557535261435	138.58409231581317
0.1	2.1	360.0	4.93	false	0.5	1.25	100	6.8	1.2	1.1	2000	0.5	1.0	2.2	2.0	1000	37.5	2	39.527702620580364	6.46399362231095	96.05471165735007	21.281155705978307	105.30033083262249
0.1	2.1	360.0	4.93	false	0.5	1.25	100	6.8	1.2	1.1	2000	0.5	1.0	2.2	2.0	1000	37.5	2	33.95358438361353	5.1209587615226	55.86864392421353	32.69592541157207	103.29122799472415
0.1	2.1	360.0	4.93	false	0.5	1.25	100	6.8	1.2	1.1	2000	0.5	1.0	2.2	2.0	1000	37.5	2	34.499636065626675	8.945019386925226	53.344357885471666	31.69245343027357	103.14817237872178
0.1	2.1	360.0	4.93	false	0.5	1.25	100	6.8	1.2	1.1	2000	0.5	1.0	2.2	2.0	1000	37.5	2	44.24833529726734	9.868927350213678	99.19014287990962	35.517311075626814	104.50236190643193
0.1	2.1	360.0	4.93	false	0.5	1.25	100	6.8	1.2	1.1	2000	0.5	1.0	2.2	2.0	1000	37.5	1	41.060665692015114	19.568218995080287	192.03324243753843
0.1	2.1	360.0	4.93	false	0.5	1.25	100	6.8	1.2	1.1	2000	0.5	1.0	2.2	2.0	1000	37.5	1	27.2368414263808	10.36838189111211	136.95704052229664
0.1	2.1	360.0	4.93	false	0.5	1.25	100	6.8	1.2	1.1	2000	0.5	1.0	2.2	2.0	1000	37.5	2	35.89257780026793	15.79489476903963	122.39730836152796	35.07338037732701	60.54378808980151
0.1	2.1	360.0	4.93	false	0.5	1.25	100	6.8	1.2	1.1	2000	0.5	1.0	2.2	2.0	1000	37.5	2	35.70725119305745	10.444431583816371	94.73658619956893	34.41492431085563	82.0703663829565
0.1	2.1	360.0	4.93	false	0.5	1.25	100	6.8	1.2	1.1	2000	0.5	1.0	2.2	2.0	1000	37.5	1	38.360832410633975	14.134693002560962	141.27081411054147
0.1	2.1	360.0	4.93	false	0.5	1.25	100	6.8	1.2	1.1	2000	0.5	1.0	2.2	2.0	1000	37.5	2	41.10454450057388	13.504771373450652	74.88121560928133	34.00244077631304	116.25617658469858
0.1	2.1	360.0	4.93	false	0.5	1.25	100	6.8	1.2	1.1	2000	0.5	1.0	2.2	2.0	1000	37.5	1	33.298109877339606	18.184384136477902	156.35611984381515
0.1	2.1	360.0	4.93	false	0.5	1.25	100	6.8	1.2	1.1	2000	0.5	1.0	2.2	2.0	1000	37.5	2	41.55289681273774	12.830527865209753	101.05333070102135	35.58596581066511	83.9722338521282
0.1	2.1	360.0	4.93	false	0.5	1.25	100	6.8	1.2	1.1	2000	0.5	1.0	2.2	2.0	1000	37.5	2	41.591924920433115	11.875462143783176	61.47258144468568	27.773752173783492	128.83590805244572
0.1	2.1	360.0	4.93	false	0.5	1.25	100	6.8	1.2	1.1	2000	0.5	1.0	2.2	2.0	1000	37.5	1	36.03511324013252	27.389378805508045	135.3565296877249
0.1	2.1	360.0	4.93	false	0.5	1.25	100	6.8	1.2	1.1	2000	0.5	1.0	2.2	2.0	1000	37.5	2	41.89194201377105	20.841805539291084	126.79477502983495	41.89089840573352	51.19622320314552
0.1	2.1	360.0	4.93	false	0.5	1.25	100	6.8	1.2	1.1	2000	0.5	1.0	2.2	2.0	1000	37.5	1	37.53277868972222	15.313627188725263	153.01856520430871
0.1	2.1	360.0	4.93	false	0.5	1.25	100	6.8	1.2	1.1	2000	0.5	1.0	2.2	2.0	1000	37.5	2	42.83619363102686	8.739778043335772	115.14852812098158	32.143087240024826	89.80233840832699
0.1	2.1	360.0	4.93	false	0.5	1.25	100	6.8	1.2	1.1	2000	0.5	1.0	2.2	2.0	1000	37.5	1	30.47167438898704	19.35943227295749	128.11170557541246
0.1	2.1	360.0	4.93	false	0.5	1.25	100	6.8	1.2	1.1	2000	0.5	1.0	2.2	2.0	1000	37.5	2	43.90688309561755	3.5412445334623155	45.73250177003386	16.63312781401036	100.78211395369091
0.1	2.1	360.0	4.93	false	0.5	1.25	100	6.8	1.2	1.1	2000	0.5	1.0	2.2	2.0	1000	37.5	3	41.319045449332044	9.366116633668975	43.5694215442271	16.97552082632488	89.97704033748481	40.395671412898416	96.98947675228358
0.1	2.1	360.0	4.93	false	0.5	1.25	100	6.8	1.2	1.1	2000	0.5	1.0	2.2	2.0	1000	37.5	2	39.790395669219	11.024572677489196	91.17759281373016	25.431067699851592	87.92960542862534
0.1	2.1	360.0	4.93	false	0.5	1.25	100	6.8	1.2	1.1	2000	0.5	1.0	2.2	2.0	1000	37.5	1	39.309897636303376	25.22084252298424	129.1012426202312
0.1	2.1	360.0	4.93	false	0.5	1.25	100	6.8	1.2	1.1	2000	0.5	1.0	2.2	2.0	1000	37.5	1	27.692075077056145	13.920901867257966	128.64004608900578
0.1	2.1	360.0	4.93	false	0.5	1.25	100	6.8	1.2	1.1	2000	0.5	1.0	2.2	2.0	1000	37.5	2	30.155877080030574	1.85475653573218	51.42006390481961	14.613267088411614	80.78722899358901
0.1	2.1	360.0	4.93	false	0.5	1.25	100	6.8	1.2	1.1	2000	0.5	1.0	2.2	2.0	1000	37.5	2	40.62636104972931	16.126831851740853	97.5952966077454	32.49877062771931	73.10198696160272
0.1	2.1	360.0	4.93	false	0.5	1.25	100	6.8	1.2	1.1	2000	0.5	1.0	2.2	2.0	1000	37.5	2	29.381783764063556	10.745110622875535	49.39019850612248	20.257112725166728	102.07951233145094
0.1	2.1	360.0	4.93	false	0.5	1.25	100	6.8	1.2	1.1	2000	0.5	1.0	2.2	2.0	1000	37.5	2	33.47791142350769	2.2206828405455554	60.06450365404419	23.73495078524761	106.43031456096413
0.1	2.1	360.0	4.93	false	0.5	1.25	100	6.8	1.2	1.1	2000	0.5	1.0	2.2	2.0	1000	37.5	2	45.92889177638329	8.521379065538735	97.11674635172753	39.055839450175256	105.88644732331406
0.1	2.1	360.0	4.93	false	0.5	1.25	100	6.8	1.2	1.1	2000	0.5	1.0	2.2	2.0	1000	37.5	1	42.7540476231037	28.14215125264178	136.21187575076058
0.1	2.1	360.0	4.93	false	0.5	1.25	100	6.8	1.2	1.1	2000	0.5	1.0	2.2	2.0	1000	37.5	2	39.033768210194516	20.209261358402593	118.57172481790904	36.290683073695675	70.42507309614624
0.1	2.1	360.0	4.93	false	0.5	1.25	100	6.8	1.2	1.1	2000	0.5	1.0	2.2	2.0	1000	37.5	1	35.74669073712661	12.427829358504713	164.6757943855944
0.1	2.1	360.0	4.93	false	0.5	1.25	100	6.8	1.2	1.1	2000	0.5	1.0	2.2	2.0	1000	37.5	2	47.213063123851285	10.85950722606485	128.9412267663686	45.0475870040203	62.02839656382839
0.1	2.1	360.0	4.93	false	0.5	1.25	100	6.8	1.2	1.1	2000	0.5	1.0	2.2	2.0	1000	37.5	1	41.19576981338336	13.662871797888736	153.30812358509405
0.1	2.1	360.0	4.93	false	0.5	1.25	100	6.8	1.2	1.1	2000	0.5	1.0	2.2	2.0	1000	37.5	1	35.37385404228213	11.77247750801998	125.5552383739588
0.1	2.1	360.0	4.93	false	0.5	1.25	100	6.8	1.2	1.1	2000	0.5	1.0	2.2	2.0	1000	37.5	1	36.49087964173474	14.815661407825578	148.13678507343548
0.1	2.1	360.0	4.93	false	0.5	1.25	100	6.8	1.2	1.1	2000	0.5	1.0	2.2	2.0	1000	37.5	1	34.204420811391955	19.555338880202463	178.48753952044032
0.1	2.1	360.0	4.93	false	0.5	1.25	100	6.8	1.2	1.1	2000	0.5	1.0	2.2	2.0	1000	37.5	2	36.391757924691206	6.135310480120623	53.56380855943541	26.260142492808843	123.30023252751992
0.1	2.1	360.0	4.93	false	0.5	1.25	100	6.8	1.2	1.1	2000	0.5	1.0	2.2	2.0	1000	37.5	1	33.12527015517466	15.915052967140888	146.65524639558302
0.1	2.1	360.0	4.93	false	0.5	1.25	100	6.8	1.2	1.1	2000	0.5	1.0	2.2	2.0	1000	37.5	2	39.359861435313384	7.552175313978008	84.9058459110558	24.54048688222538	96.3769167931073
0.1	2.1	360.0	4.93	false	0.5	1.25	100	6.8	1.2	1.1	2000	0.5	1.0	2.2	2.0	1000	37.5	2	39.36924041466035	1.1568759956637926	67.58989597335675	21.624551145209754	110.01255921222744
0.1	2.1	360.0	4.93	false	0.5	1.25	100	6.8	1.2	1.1	2000	0.5	1.0	2.2	2.0	1000	37.5	1	27.8934712879755	13.205051481541542	152.69103585638734
0.1	2.1	360.0	4.93	false	0.5	1.25	100	6.8	1.2	1.1	2000	0.5	1.0	2.2	2.0	1000	37.5	2	40.430670652445684	10.637860628003267	90.36827553330704	29.982906546207534	73.59623398109288
0.1	2.1	360.0	4.93	false	0.5	1.25	100	6.8	1.2	1.1	2000	0.5	1.0	2.2	2.0	1000	37.5	2	43.81211085183438	2.9632400386228226	106.7104953596686	33.709915697580044	105.65433287569594
0.1	2.1	360.0	4.93	false	0.5	1.25	100	6.8	1.2	1.1	2000	0.5	1.0	2.2	2.0	1000	37.5	2	39.600901947614226	5.59110498483665	74.88269441527366	23.686899711459883	106.1269031987901
0.1	2.1	360.0	4.93	false	0.5	1.25	100	6.8	1.2	1.1	2000	0.5	1.0	2.2	2.0	1000	37.5	2	36.66787014432622	10.361993901394237	93.64584689240975	34.06362080464954	74.3316601473988
0.1	2.1	360.0	4.93	false	0.5	1.25	100	6.8	1.2	1.1	2000	0.5	1.0	2.2	2.0	1000	37.5	2	34.97400442544611	8.218604817546948	92.27508298991862	19.879941327847447	53.65300230059451
0.1	2.1	360.0	4.93	false	0.5	1.25	100	6.8	1.2	1.1	2000	0.5	1.0	2.2	2.0	1000	37.5	1	40.29215564792493	17.638656551483233	130.2481349085687
0.1	2.1	360.0	4.93	false	0.5	1.25	100	6.8	1.2	1.1	2000	0.5	1.0	2.2	2.0	1000	37.5	2	36.07932925766054	2.2738270005809826	49.89916294611727	18.376865128176416	99.54075375118099
0.1	2.1	360.0	4.93	false	0.5	1.25	100	6.8	1.2	1.1	2000	0.5	1.0	2.2	2.0	1000	37.5	1	45.54171317376324	27.320660849201847	171.59121767988793
0.1	2.1	360.0	4.93	false	0.5	1.25	100	6.8	1.2	1.1	2000	0.5	1.0	2.2	2.0	1000	37.5	1	26.443417052674597	14.686858121919105	140.3864624985078
0.1	2.1	360.0	4.93	false	0.5	1.25	100	6.8	1.2	1.1	2000	0.5	1.0	2.2	2.0	1000	37.5	1	26.888204816505784	18.122288589075808	133.13079851594938
0.1	2.1	360.0	4.93	false	0.5	1.25	100	6.8	1.2	1.1	2000	0.5	1.0	2.2	2.0	1000	37.5	1	43.395049916954065	16.206257386989268	183.51783872204132
0.1	2.1	360.0	4.93	false	0.5	1.25	100	6.8	1.2	1.1	2000	0.5	1.0	2.2	2.0	1000	37.5	2	29.488412526471016	7.2845107092816574	41.65067493826741	19.51464192163205	80.5372084675571
0.1	2.1	360.0	4.93	false	0.5	1.25	100	6.8	1.2	1.1	2000	0.5	1.0	2.2	2.0	1000	37.5	2	42.995787967395614	11.185832664989421	60.829010127055845	17.660002798472004	122.54508171726876
0.1	2.1	360.0	4.93	false	0.5	1.25	100	6.8	1.2	1.1	2000	0.5	1.0	2.2	2.0	1000	37.5	2	38.018784974651666	19.47799270780942	92.26210691724471	36.565002596322735	44.85793080458049
0.1	2.1	360.0	4.93	false	0.5	1.25	100	6.8	1.2	1.1	2000	0.5	1.0	2.2	2.0	1000	37.5	2	31.419033651409475	3.8178814245376844	76.88928554727461	26.212338559723964	64.72090582670015
0.1	2.1	360.0	4.93	false	0.5	1.25	100	6.8	1.2	1.1	2000	0.5	1.0	2.2	2.0	1000	37.5	2	48.47849185943701	23.521140790071676	127.3427464999227	39.364405755439186	77.3058918153665
0.1	2.1	360.0	4.93	false	0.5	1.25	100	6.8	1.2	1.1	2000	0.5	1.0	2.2	2.0	1000	37.5	2	36.87002887546393	0.02864093367314042	67.23624517613199	26.93323887198823	99.86878811107293
0.1	2.1	360.0	4.93	false	0.5	1.25	100	6.8	1.2	1.1	2000	0.5	1.0	2.2	2.0	1000	37.5	2	39.75589818894412	21.78394409959834	116.51742617509065	32.54601622979874	54.3771595748278
0.1	2.1	360.0	4.93	false	0.5	1.25	100	6.8	1.2	1.1	2000	0.5	1.0	2.2	2.0	1000	37.5	2	47.55482581491672	1.8650191997773493	89.31471522567115	29.094338930013897	134.57565133264305
0.1	2.1	360.0	4.93	false	0.5	1.25	100	6.8	1.2	1.1	2000	0.5	1.0	2.2	2.0	1000	37.5	1	29.907252169877356	23.264938890877847	100.84376436638503
0.1	2.1	360.0	4.93	false	0.5	1.25	100	6.8	1.2	1.1	2000	0.5	1.0	2.2	2.0	1000	37.5	2	46.55963797356987	3.224794112560967	92.90482615035323	38.27922241536179	149.79941855950622
0.1	2.1	360.0	4.93	false	0.5	1.25	100	6.8	1.2	1.1	2000	0.5	1.0	2.2	2.0	1000	37.5	2	37.00779656068482	2.2108695102944425	52.51436176566723	20.3454735501929	113.07741186380183
0.1	2.1	360.0	4.93	false	0.5	1.25	100	6.8	1.2	1.1	2000	0.5	1.0	2.2	2.0	1000	37.5	1	33.81521710100507	18.05343393865443	165.0333724189379
0.1	2.1	360.0	4.93	false	0.5	1.25	100	6.8	1.2	1.1	2000	0.5	1.0	2.2	2.0	1000	37.5	1	40.7163392169587	16.380383988671387	125.86665516023886
0.1	2.1	360.0	4.93	false	0.5	1.25	100	6.8	1.2	1.1	2000	0.5	1.0	2.2	2.0	1000	37.5	2	36.41077739897215	10.539392014676276	86.0489124104371	24.34290362706896	93.33803336854213
0.1	2.1	360.0	4.93	false	0.5	1.25	100	6.8	1.2	1.1	2000	0.5	1.0	2.2	2.0	1000	37.5	1	31.819936531911303	24.292998823153024	131.9964321244135
0.1	2.1	360.0	4.93	false	0.5	1.25	100	6.8	1.2	1.1	2000	0.5	1.0	2.2	2.0	1000	37.5	3	34.315361601341145	3.6399272172034736	41.35767416180577	14.920492852256817	64.93942387316407	31.15297495193002	52.63772805628638
0.1	2.1	360.0	4.93	false	0.5	1.25	100	6.8	1.2	1.1	2000	0.5	1.0	2.2	2.0	1000	37.5	2	38.47534110748784	1.5823497689295216	70.41826015835487	24.36988686697968	110.8909864431211
0.1	2.1	360.0	4.93	false	0.5	1.25	100	6.8	1.2	1.1	2000	0.5	1.0	2.2	2.0	1000	37.5	2	35.74405762537606	15.924215013629725	81.51362533127408	26.202389340363133	76.4552477545422
0.1	2.1	360.0	4.93	false	0.5	1.25	100	6.8	1.2	1.1	2000	0.5	1.0	2.2	2.0	1000	37.5	2	35.09527289507579	0.6139161619504382	82.19367939876265	23.503538337705077	100.06016220025917
0.1	2.1	360.0	4.93	false	0.5	1.25	100	6.8	1.2	1.1	2000	0.5	1.0	2.2	2.0	1000	37.5	1	37.18357164273106	14.48295436870294	135.935554817265
0.1	2.1	360.0	4.93	false	0.5	1.25	100	6.8	1.2	1.1	2000	0.5	1.0	2.2	2.0	1000	37.5	2	42.18642979561187	0.7743409580470543	68.93625686245238	21.850039606861632	118.210119985694
0.1	2.1	360.0	4.93	false	0.5	1.25	100	6.8	1.2	1.1	2000	0.5	1.0	2.2	2.0	1000	37.5	1	40.378000251322234	21.184485189483443	165.98665311830527
0.1	2.1	360.0	4.93	false	0.5	1.25	100	6.8	1.2	1.1	2000	0.5	1.0	2.2	2.0	1000	37.5	1	34.706672154687915	16.533730281400405	134.3798783513741
0.1	2.1	360.0	4.93	false	0.5	1.25	100	6.8	1.2	1.1	2000	0.5	1.0	2.2	2.0	1000	37.5	1	29.773583253901375	28.279836199762205	114.22863326259147
0.1	2.1	360.0	4.93	false	0.5	1.25	100	6.8	1.2	1.1	2000	0.5	1.0	2.2	2.0	1000	37.5	1	38.571858926297566	27.234661419838083	178.05168992947594
0.1	2.1	360.0	4.93	false	0.5	1.25	100	6.8	1.2	1.1	2000	0.5	1.0	2.2	2.0	1000	37.5	2	33.69616492128097	2.5322035429187157	72.09875857665804	29.560528043552114	84.64938387537737
0.1	2.1	360.0	4.93	false	0.5	1.25	100	6.8	1.2	1.1	2000	0.5	1.0	2.2	2.0	1000	37.5	1	34.28514895796783	14.543680300972675	124.70079911724089
0.1	2.1	360.0	4.93	false	0.5	1.25	100	6.8	1.2	1.1	2000	0.5	1.0	2.2	2.0	1000	37.5	1	36.03652097824661	16.618108480766015	148.73899014173824
0.1	2.1	360.0	4.93	false	0.5	1.25	100	6.8	1.2	1.1	2000	0.5	1.0	2.2	2.0	1000	37.5	1	27.778010273054747	11.289220076446824	116.80735608046375
0.1	2.1	360.0	4.93	false	0.5	1.25	100	6.8	1.2	1.1	2000	0.5	1.0	2.2	2.0	1000	37.5	1	38.10929031933754	24.51558072442336	127.62009891873922
0.1	2.1	360.0	4.93	false	0.5	1.25	100	6.8	1.2	1.1	2000	0.5	1.0	2.2	2.0	1000	37.5	2	36.69711029906397	13.378775568418282	100.56178601035948	34.93258275951019	89.47012564464495
0.1	2.1	360.0	4.93	false	0.5	1.25	100	6.8	1.2	1.1	2000	0.5	1.0	2.2	2.0	1000	37.5	1	40.52264816036362	21.093021596283243	145.48483475549926
0.1	2.1	360.0	4.93	false	0.5	1.25	100	6.8	1.2	1.1	2000	0.5	1.0	2.2	2.0	1000	37.5	2	42.04316816345379	11.371108782553009	116.12329546590352	40.05197547375681	106.73061285292945
0.1	2.1	360.0	4.93	false	0.5	1.25	100	6.8	1.2	1.1	2000	0.5	1.0	2.2	2.0	1000	37.5	1	35.58926743629922	12.820439504098475	164.1816998866148
0.1	2.1	360.0	4.93	false	0.5	1.25	100	6.8	1.2	1.1	2000	0.5	1.0	2.2	2.0	1000	37.5	2	43.95079952214368	13.043762991756191	119.43920730257796	36.37816774493268	115.24282751936133
0.1	2.1	360.0	4.93	false	0.5	1.25	100	6.8	1.2	1.1	2000	0.5	1.0	2.2	2.0	1000	37.5	2	30.907815084409062	2.7607485626470907	79.24457324933518	22.64506532497189	86.73682075715939
0.1	2.1	360.0	4.93	false	0.5	1.25	100	6.8	1.2	1.1	2000	0.5	1.0	2.2	2.0	1000	37.5	2	38.20689187491891	5.228517534080982	59.44592520290392	21.530568152238754	104.44064179109989
0.1	2.1	360.0	4.93	false	0.5	1.25	100	6.8	1.2	1.1	2000	0.5	1.0	2.2	2.0	1000	37.5	2	33.40591510018546	2.0233539761228174	99.0590317248736	31.93443339282091	62.71671496936226
0.1	2.1	360.0	4.93	false	0.5	1.25	100	6.8	1.2	1.1	2000	0.5	1.0	2.2	2.0	1000	37.5	2	26.564281810884793	5.4966279195894385	61.629988811360114	24.548971475062917	54.992302207327086
0.1	2.1	360.0	4.93	false	0.5	1.25	100	6.8	1.2	1.1	2000	0.5	1.0	2.2	2.0	1000	37.5	2	35.36409987167627	14.660286699522347	87.32666167018598	33.963451077914634	83.98600151432774
0.1	2.1	360.0	4.93	false	0.5	1.25	100	6.8	1.2	1.1	2000	0.5	1.0	2.2	2.0	1000	37.5	2	46.80348116746313	11.254994657323799	92.86755178842112	37.609957408032855	121.12004933143747
0.1	2.1	360.0	4.93	false	0.5	1.25	100	6.8	1.2	1.1	2000	0.5	1.0	2.2	2.0	1000	37.5	3	42.066501516398674	9.95537527103516	77.91003664425587	27.83252956669674	51.82586760818396	37.3176600906253	68.52349881631324
0.1	2.1	360.0	4.93	false	0.5	1.25	100	6.8	1.2	1.1	2000	0.5	1.0	2.2	2.0	1000	37.5	1	36.97218726764074	29.85980227086542	130.55636259987986
0.1	2.1	360.0	4.93	false	0.5	1.25	100	6.8	1.2	1.1	2000	0.5	1.0	2.2	2.0	1000	37.5	1	32.202501457002946	13.772597025569052	147.08916671451286
0.1	2.1	360.0	4.93	false	0.5	1.25	100	6.8	1.2	1.1	2000	0.5	1.0	2.2	2.0	1000	37.5	1	33.278907152435785	21.458362772267943	154.21296782053145
0.1	2.1	360.0	4.93	false	0.5	1.25	100	6.8	1.2	1.1	2000	0.5	1.0	2.2	2.0	1000	37.5	2	44.37597710742094	5.093215190705211	107.36720821901044	34.28756696306382	111.03950492957189
0.1	2.1	360.0	4.93	false	0.5	1.25	100	6.8	1.2	1.1	2000	0.5	1.0	2.2	2.0	1000	37.5	1	47.9967655559922	33.57604680721084	146.93079191981064
0.1	2.1	360.0	4.93	false	0.5	1.25	100	6.8	1.2	1.1	2000	0.5	1.0	2.2	2.0	1000	37.5	2	36.97685537377759	16.229047611281366	78.59133454644494	31.824245602673805	77.62832443101024
0.1	2.1	360.0	4.93	false	0.5	1.25	100	6.8	1.2	1.1	2000	0.5	1.0	2.2	2.0	1000	37.5	2	39.50162448615988	16.89934676227671	102.52666504799281	33.68954532089991	76.60956794079202
0.1	2.1	360.0	4.93	false	0.5	1.25	100	6.8	1.2	1.1	2000	0.5	1.0	2.2	2.0	1000	37.5	2	34.2743087266199	7.417153426294629	102.53985140060456	23.132776045199556	54.19992309457366
0.1	2.1	360.0	4.93	false	0.5	1.25	100	6.8	1.2	1.1	2000	0.5	1.0	2.2	2.0	1000	37.5	2	30.52332926294461	2.1361087319740415	39.271557507257434	21.57231973789931	89.95872358147194
0.1	2.1	360.0	4.93	false	0.5	1.25	100	6.8	1.2	1.1	2000	0.5	1.0	2.2	2.0	1000	37.5	2	45.06720051555011	4.618007835684601	97.00057827358091	30.497808871330562	125.85387483299287
0.1	2.1	360.0	4.93	false	0.5	1.25	100	6.8	1.2	1.1	2000	0.5	1.0	2.2	2.0	1000	37.5	1	40.672183292452694	19.737187035643828	152.02048810347316
0.1	2.1	360.0	4.93	false	0.5	1.25	100	6.8	1.2	1.1	2000	0.5	1.0	2.2	2.0	1000	37.5	2	28.978417393683486	8.480790380008532	71.17878360541671	22.055664188462224	56.1397599946824
0.1	2.1	360.0	4.93	false	0.5	1.25	100	6.8	1.2	1.1	2000	0.5	1.0	2.2	2.0	1000	37.5	2	37.04959758368167	5.723275210521232	93.11151125229945	36.46094468164439	92.88899396465753
0.1	2.1	360.0	4.93	false	0.5	1.25	100	6.8	1.2	1.1	2000	0.5	1.0	2.2	2.0	1000	37.5	2	40.67912847685974	9.30612033444275	111.21245807063116	39.09137521979619	54.36714434815041
0.1	2.1	360.0	4.93	false	0.5	1.25	100	6.8	1.2	1.1	2000	0.5	1.0	2.2	2.0	1000	37.5	1	36.74003063657909	29.194251337561358	139.0110371171393
0.1	2.1	360.0	4.93	false	0.5	1.25	100	6.8	1.2	1.1	2000	0.5	1.0	2.2	2.0	1000	37.5	1	34.64709007811331	24.362503059555035	159.3699052225588
0.1	2.1	360.0	4.93	false	0.5	1.25	100	6.8	1.2	1.1	2000	0.5	1.0	2.2	2.0	1000	37.5	2	38.90841803731108	7.771986359692729	84.61534251453706	31.194170814176715	104.61343971580118
0.1	2.1	360.0	4.93	false	0.5	1.25	100	6.8	1.2	1.1	2000	0.5	1.0	2.2	2.0	1000	37.5	2	39.63210874452101	14.227067533494775	79.81337408426634	27.521087414230443	108.83101495088069
0.1	2.1	360.0	4.93	false	0.5	1.25	100	6.8	1.2	1.1	2000	0.5	1.0	2.2	2.0	1000	37.5	1	31.635376425354238	21.335457523827003	141.63528225878878
0.1	2.1	360.0	4.93	false	0.5	1.25	100	6.8	1.2	1.1	2000	0.5	1.0	2.2	2.0	1000	37.5	2	37.60659790230359	7.900362104476719	126.97260867272276	31.61342669020831	53.68285641153758
0.1	2.1	360.0	4.93	false	0.5	1.25	100	6.8	1.2	1.1	2000	0.5	1.0	2.2	2.0	1000	37.5	1	46.35040899659828	19.8184942654461	145.5779611586683
0.1	2.1	360.0	4.93	false	0.5	1.25	100	6.8	1.2	1.1	2000	0.5	1.0	2.2	2.0	1000	37.5	1	31.294969049907845	20.545960572517686	135.97980526466398
0.1	2.1	360.0	4.93	false	0.5	1.25	100	6.8	1.2	1.1	2000	0.5	1.0	2.2	2.0	1000	37.5	3	42.37864449051925	0.5150671733379432	50.402669279737	23.337848594077325	100.81024134522728	38.69521881644258	46.29044990516085
0.1	2.1	360.0	4.93	false	0.5	1.25	100	6.8	1.2	1.1	2000	0.5	1.0	2.2	2.0	1000	37.5	2	36.62561540806729	1.772533535302336	52.09728297037499	20.546565550589918	123.39014874683978
0.1	2.1	360.0	4.93	false	0.5	1.25	100	6.8	1.2	1.1	2000	0.5	1.0	2.2	2.0	1000	37.5	1	35.56045702832812	13.341807472490194	155.16926906474083
0.1	2.1	360.0	4.93	false	0.5	1.25	100	6.8	1.2	1.1	2000	0.5	1.0	2.2	2.0	1000	37.5	1	35.13037445327895	27.67010223425956	152.45887644822326
0.1	2.1	360.0	4.93	false	0.5	1.25	100	6.8	1.2	1.1	2000	0.5	1.0	2.2	2.0	1000	37.5	1	40.019477383133044	17.07822144506544	145.27247077698496
0.1	2.1	360.0	4.93	false	0.5	1.25	100	6.8	1.2	1.1	2000	0.5	1.0	2.2	2.0	1000	37.5	1	32.84241503808228	19.58882105324208	116.73920180759471
0.1	2.1	360.0	4.93	false	0.5	1.25	100	6.8	1.2	1.1	2000	0.5	1.0	2.2	2.0	1000	37.5	2	35.86013112978254	2.2690858660929596	71.00146410802722	29.0007590426056	116.08169715215986
0.1	2.1	360.0	4.93	false	0.5	1.25	100	6.8	1.2	1.1	2000	0.5	1.0	2.2	2.0	1000	37.5	3	45.880694554938906	6.913330944924299	69.68506395626082	23.887888582217293	79.12275315099664	44.70383723344028	73.52971308151389
0.1	2.1	360.0	4.93	false	0.5	1.25	100	6.8	1.2	1.1	2000	0.5	1.0	2.2	2.0	1000	37.5	2	32.11618813781398	4.753719881530685	90.38078094697643	30.035950046824542	69.19666239363323
0.1	2.1	360.0	4.93	false	0.5	1.25	100	6.8	1.2	1.1	2000	0.5	1.0	2.2	2.0	1000	37.5	2	35.932409907467765	2.0704500784011173	82.3170820930367	23.41604033811132	94.45379561351555
0.1	2.1	360.0	4.93	false	0.5	1.25	100	6.8	1.2	1.1	2000	0.5	1.0	2.2	2.0	1000	37.5	1	41.8414151396651	25.46517846687051	180.84512478579006
0.1	2.1	360.0	4.93	false	0.5	1.25	100	6.8	1.2	1.1	2000	0.5	1.0	2.2	2.0	1000	37.5	1	34.187272988188084	8.358389074295248	160.72736736287368
0.1	2.1	360.0	4.93	false	0.5	1.25	100	6.8	1.2	1.1	2000	0.5	1.0	2.2	2.0	1000	37.5	1	36.21432040639041	22.878727872160535	142.82508836889977
0.1	2.1	360.0	4.93	false	0.5	1.25	100	6.8	1.2	1.1	2000	0.5	1.0	2.2	2.0	1000	37.5	1	37.684608685834036	8.439651172868583	123.85806699395323
0.1	2.1	360.0	4.93	false	0.5	1.25	100	6.8	1.2	1.1	2000	0.5	1.0	2.2	2.0	1000	37.5	2	47.031871135521214	27.18296933682186	122.89453718629568	45.80567349400554	73.88177195688759
0.1	2.1	360.0	4.93	false	0.5	1.25	100	6.8	1.2	1.1	2000	0.5	1.0	2.2	2.0	1000	37.5	2	39.780160884715	0.15468335387841425	87.80829884412223	26.534915494198998	112.95336640346385
0.1	2.1	360.0	4.93	false	0.5	1.25	100	6.8	1.2	1.1	2000	0.5	1.0	2.2	2.0	1000	37.5	2	42.33831028825908	6.31763038116714	139.55246531155362	41.14914063734698	72.98990254964684
0.1	2.1	360.0	4.93	false	0.5	1.25	100	6.8	1.2	1.1	2000	0.5	1.0	2.2	2.0	1000	37.5	2	41.66331784087675	6.791532821952894	58.105482144754205	31.712510142398123	131.496197650337
0.1	2.1	360.0	4.93	false	0.5	1.25	100	6.8	1.2	1.1	2000	0.5	1.0	2.2	2.0	1000	37.5	2	36.90749953887291	2.6189699718616897	92.8113900911803	16.175842949499923	79.29748341187525
0.1	2.1	360.0	4.93	false	0.5	1.25	100	6.8	1.2	1.1	2000	0.5	1.0	2.2	2.0	1000	37.5	2	40.79017377596712	11.404282844978885	55.828543876647274	27.43063474878156	125.37220977070133
0.1	2.1	360.0	4.93	false	0.5	1.25	100	6.8	1.2	1.1	2000	0.5	1.0	2.2	2.0	1000	37.5	2	45.256355268684715	13.057855618467888	112.39690512016188	35.17390243316107	86.9557482539181
0.1	2.1	360.0	4.93	false	0.5	1.25	100	6.8	1.2	1.1	2000	0.5	1.0	2.2	2.0	1000	37.5	2	42.7069789820013	20.295394062613703	112.28825384783165	37.92492424830604	97.42844424040885
0.1	2.1	360.0	4.93	false	0.5	1.25	100	6.8	1.2	1.1	2000	0.5	1.0	2.2	2.0	1000	37.5	3	42.29988659864952	10.27840693090272	58.04485689459215	18.312552016851814	44.03573580635909	35.076978464900236	80.6581352968019
0.1	2.1	360.0	4.93	false	0.5	1.25	100	6.8	1.2	1.1	2000	0.5	1.0	2.2	2.0	1000	37.5	3	36.6897389837061	0.14091681525463245	38.14755139059041	19.09746818289064	77.99547549906802	36.511528013169645	79.3151301656149
0.1	2.1	360.0	4.93	false	0.5	1.25	100	6.8	1.2	1.1	2000	0.5	1.0	2.2	2.0	1000	37.5	2	41.54377506141687	7.105994974615254	107.69634671806176	17.743291600240124	52.89650974973925
0.1	2.1	360.0	4.93	false	0.5	1.25	100	6.8	1.2	1.1	2000	0.5	1.0	2.2	2.0	1000	37.5	1	42.01209425691683	18.226113052062473	132.21103864682257
0.1	2.1	360.0	4.93	false	0.5	1.25	100	6.8	1.2	1.1	2000	0.5	1.0	2.2	2.0	1000	37.5	2	41.09796336660256	20.745208908047466	118.24765696775643	39.928682619665274	49.73141273338018
0.1	2.1	360.0	4.93	false	0.5	1.25	100	6.8	1.2	1.1	2000	0.5	1.0	2.2	2.0	1000	37.5	2	36.99763220959591	7.5586843691283905	116.26553543482525	35.58875395844599	52.107161615356496
0.1	2.1	360.0	4.93	false	0.5	1.25	100	6.8	1.2	1.1	2000	0.5	1.0	2.2	2.0	1000	37.5	2	38.944468969870634	10.016287357642975	86.57211690312654	23.907867780954458	82.53002931186484
0.1	2.1	360.0	4.93	false	0.5	1.25	100	6.8	1.2	1.1	2000	0.5	1.0	2.2	2.0	1000	37.5	1	41.408156247444104	24.44409236614739	157.33659511402857
0.1	2.1	360.0	4.93	false	0.5	1.25	100	6.8	1.2	1.1	2000	0.5	1.0	2.2	2.0	1000	37.5	2	38.408554169015986	11.681782761058273	90.18821591250394	31.736709317769503	69.24484217773642
0.1	2.1	360.0	4.93	false	0.5	1.25	100	6.8	1.2	1.1	2000	0.5	1.0	2.2	2.0	1000	37.5	2	42.49282863999177	14.505622022592986	61.07529309057613	31.571830307550066	143.37835205320405
0.1	2.1	360.0	4.93	false	0.5	1.25	100	6.8	1.2	1.1	2000	0.5	1.0	2.2	2.0	1000	37.5	2	32.13556409308761	1.142938507015172	96.27544299312962	30.99660263425332	42.21330869141455
0.1	2.1	360.0	4.93	false	0.5	1.25	100	6.8	1.2	1.1	2000	0.5	1.0	2.2	2.0	1000	37.5	1	36.36734911751783	13.496739246421768	168.74007021453977
0.1	2.1	360.0	4.93	false	0.5	1.25	100	6.8	1.2	1.1	2000	0.5	1.0	2.2	2.0	1000	37.5	1	35.73093502129311	11.287704977226356	160.4491094085582
0.1	2.1	360.0	4.93	false	0.5	1.25	100	6.8	1.2	1.1	2000	0.5	1.0	2.2	2.0	1000	37.5	2	32.38206906652203	0.0977218087198333	59.43958051710473	20.419307908926555	89.16916747845738
0.1	2.1	360.0	4.93	false	0.5	1.25	100	6.8	1.2	1.1	2000	0.5	1.0	2.2	2.0	1000	37.5	1	42.764789926260335	18.486149120400537	118.26819291984097
0.1	2.1	360.0	4.93	false	0.5	1.25	100	6.8	1.2	1.1	2000	0.5	1.0	2.2	2.0	1000	37.5	2	38.027465711925636	15.241335383345556	89.39148549362193	25.093611888424977	79.63805057358356
0.1	2.1	360.0	4.93	false	0.5	1.25	100	6.8	1.2	1.1	2000	0.5	1.0	2.2	2.0	1000	37.5	2	39.78524137986621	12.312040269553695	117.04479410780489	29.33203540695821	51.82825962155061
0.1	2.1	360.0	4.93	false	0.5	1.25	100	6.8	1.2	1.1	2000	0.5	1.0	2.2	2.0	1000	37.5	3	35.50079649678859	5.800094897166171	33.91047969562765	16.938399705400933	69.068724332682	30.792545204279367	69.25438469274997
0.1	2.1	360.0	4.93	false	0.5	1.25	100	6.8	1.2	1.1	2000	0.5	1.0	2.2	2.0	1000	37.5	1	44.18750891456273	9.30138873128742	128.57440960814557
0.1	2.1	360.0	4.93	false	0.5	1.25	100	6.8	1.2	1.1	2000	0.5	1.0	2.2	2.0	1000	37.5	1	37.59742980094478	14.19267680427096	168.59266525125025
0.1	2.1	360.0	4.93	false	0.5	1.25	100	6.8	1.2	1.1	2000	0.5	1.0	2.2	2.0	1000	37.5	1	29.007858007550347	20.934558187083436	132.57677342802296
0.1	2.1	360.0	4.93	false	0.5	1.25	100	6.8	1.2	1.1	2000	0.5	1.0	2.2	2.0	1000	37.5	1	40.380586117854136	22.537111599375944	153.554276869994
0.1	2.1	360.0	4.93	false	0.5	1.25	100	6.8	1.2	1.1	2000	0.5	1.0	2.2	2.0	1000	37.5	1	32.660052678702804	9.345404933572112	123.12191175523687
0.1	2.1	360.0	4.93	false	0.5	1.25	100	6.8	1.2	1.1	2000	0.5	1.0	2.2	2.0	1000	37.5	2	40.42485083940373	21.54884247815123	78.78835984001303	37.3074434822788	94.61774010223813
0.1	2.1	360.0	4.93	false	0.5	1.25	100	6.8	1.2	1.1	2000	0.5	1.0	2.2	2.0	1000	37.5	1	34.70030725379343	10.079072932273416	157.2052938897478
0.1	2.1	360.0	4.93	false	0.5	1.25	100	6.8	1.2	1.1	2000	0.5	1.0	2.2	2.0	1000	37.5	3	46.026426696617015	14.60906225751527	68.14566334966388	26.2734505384656	53.78009817889527	37.43626663269874	79.64952226716433
0.1	2.1	360.0	4.93	false	0.5	1.25	100	6.8	1.2	1.1	2000	0.5	1.0	2.2	2.0	1000	37.5	2	38.633848170232945	6.360988850359967	104.46078659140416	29.261395255545263	57.400741047095615
0.1	2.1	360.0	4.93	false	0.5	1.25	100	6.8	1.2	1.1	2000	0.5	1.0	2.2	2.0	1000	37.5	2	37.26137620910227	7.022761037344699	129.74216849345726	36.17373868387055	54.49232055846999
0.1	2.1	360.0	4.93	false	0.5	1.25	100	6.8	1.2	1.1	2000	0.5	1.0	2.2	2.0	1000	37.5	2	31.69363914775885	2.814841783123442	56.66422194806434	27.142716700727465	81.18068668776094
0.1	2.1	360.0	4.93	false	0.5	1.25	100	6.8	1.2	1.1	2000	0.5	1.0	2.2	2.0	1000	37.5	1	38.37292397429624	20.994843058351304	134.64394217103523
0.1	2.1	360.0	4.93	false	0.5	1.25	100	6.8	1.2	1.1	2000	0.5	1.0	2.2	2.0	1000	37.5	1	26.51316059803203	15.610972476959542	135.28813881666764
0.1	2.1	360.0	4.93	false	0.5	1.25	100	6.8	1.2	1.1	2000	0.5	1.0	2.2	2.0	1000	37.5	2	35.61428753916469	1.0701306915844442	54.621506493082784	25.501247987718703	120.80961797587187
0.1	2.1	360.0	4.93	false	0.5	1.25	100	6.8	1.2	1.1	2000	0.5	1.0	2.2	2.0	1000	37.5	1	43.35303310477089	28.340979417842895	154.060604660206
0.1	2.1	360.0	4.93	false	0.5	1.25	100	6.8	1.2	1.1	2000	0.5	1.0	2.2	2.0	1000	37.5	1	36.44844797347474	19.632364317533938	161.54362809904933
0.1	2.1	360.0	4.93	false	0.5	1.25	100	6.8	1.2	1.1	2000	0.5	1.0	2.2	2.0	1000	37.5	1	39.54349126353555	26.770959132949802	158.56261521043072
0.1	2.1	360.0	4.93	false	0.5	1.25	100	6.8	1.2	1.1	2000	0.5	1.0	2.2	2.0	1000	37.5	1	26.998209287393088	11.739795010720202	119.86690966350018
0.1	2.1	360.0	4.93	false	0.5	1.25	100	6.8	1.2	1.1	2000	0.5	1.0	2.2	2.0	1000	37.5	2	34.208147089582084	1.8251978212047342	89.10288200156992	33.08626562215461	94.97209719517
0.1	2.1	360.0	4.93	false	0.5	1.25	100	6.8	1.2	1.1	2000	0.5	1.0	2.2	2.0	1000	37.5	1	32.21479374654248	11.650037400618888	152.11721891308983
0.1	2.1	360.0	4.93	false	0.5	1.25	100	6.8	1.2	1.1	2000	0.5	1.0	2.2	2.0	1000	37.5	1	36.47376499180948	17.84046100350263	164.20587388360522
0.1	2.1	360.0	4.93	false	0.5	1.25	100	6.8	1.2	1.1	2000	0.5	1.0	2.2	2.0	1000	37.5	1	27.4231204371385	18.6497869355131	129.84290638163424
0.1	2.1	360.0	4.93	false	0.5	1.25	100	6.8	1.2	1.1	2000	0.5	1.0	2.2	2.0	1000	37.5	2	34.99501146680291	12.772765284299581	78.70897700607405	22.951827614264193	100.88615652911822
0.1	2.1	360.0	4.93	false	0.5	1.25	100	6.8	1.2	1.1	2000	0.5	1.0	2.2	2.0	1000	37.5	2	41.067718985214405	3.4091023481679095	81.24446233697013	28.52507142775638	106.4641294577865
0.1	2.1	360.0	4.93	false	0.5	1.25	100	6.8	1.2	1.1	2000	0.5	1.0	2.2	2.0	1000	37.5	2	38.919596235714536	12.093629329457954	55.88678493615952	27.183848440334447	110.40438364036947
0.1	2.1	360.0	4.93	false	0.5	1.25	100	6.8	1.2	1.1	2000	0.5	1.0	2.2	2.0	1000	37.5	2	30.817210997605596	5.445344799434183	44.729117599869966	19.907110678128046	80.81858000501741
0.1	2.1	360.0	4.93	false	0.5	1.25	100	6.8	1.2	1.1	2000	0.5	1.0	2.2	2.0	1000	37.5	1	38.31088923787458	36.56197411729562	155.01331951323795
0.1	2.1	360.0	4.93	false	0.5	1.25	100	6.8	1.2	1.1	2000	0.5	1.0	2.2	2.0	1000	37.5	1	41.344700258190045	16.24891601151387	162.89170578295366
0.1	2.1	360.0	4.93	false	0.5	1.25	100	6.8	1.2	1.1	2000	0.5	1.0	2.2	2.0	1000	37.5	2	44.4963250847537	10.752267057152945	98.09362526339565	39.3080327586686	98.36053653580164
0.1	2.1	360.0	4.93	false	0.5	1.25	100	6.8	1.2	1.1	2000	0.5	1.0	2.2	2.0	1000	37.5	2	43.95910256496705	14.825521138542769	135.0094977808905	34.112351385923446	100.9480303406369
0.1	2.1	360.0	4.93	false	0.5	1.25	100	6.8	1.2	1.1	2000	0.5	1.0	2.2	2.0	1000	37.5	2	37.71841021390322	15.287565881857239	101.82894725285104	29.561792315259126	69.09628695639455
0.1	2.1	360.0	4.93	false	0.5	1.25	100	6.8	1.2	1.1	2000	0.5	1.0	2.2	2.0	1000	37.5	1	27.41741141365727	4.84879799308376	101.00289310828262
0.1	2.1	360.0	4.93	false	0.5	1.25	100	6.8	1.2	1.1	2000	0.5	1.0	2.2	2.0	1000	37.5	1	35.91202421005551	19.703296375633823	129.20294246799446
0.1	2.1	360.0	4.93	false	0.5	1.25	100	6.8	1.2	1.1	2000	0.5	1.0	2.2	2.0	1000	37.5	2	33.2796979603128	14.561795179088076	89.39526363102351	24.413478147193118	50.777100211417384
0.1	2.1	360.0	4.93	false	0.5	1.25	100	6.8	1.2	1.1	2000	0.5	1.0	2.2	2.0	1000	37.5	2	39.9206841263798	7.886992182887785	121.12008278760537	26.7992128238098	57.872015643683085
0.1	2.1	360.0	4.93	false	0.5	1.25	100	6.8	1.2	1.1	2000	0.5	1.0	2.2	2.0	1000	37.5	2	40.85676078017484	6.106415498815784	94.6050884484895	29.30394372927704	93.89801502646033
0.1	2.1	360.0	4.93	false	0.5	1.25	100	6.8	1.2	1.1	2000	0.5	1.0	2.2	2.0	1000	37.5	2	37.821086978164026	6.4235191745869455	97.85229386992891	27.905612228513885	72.47052051556315
0.1	2.1	360.0	4.93	false	0.5	1.25	100	6.8	1.2	1.1	2000	0.5	1.0	2.2	2.0	1000	37.5	2	39.77510775893534	17.577830893964567	100.70462077976654	36.70548618728385	65.94401759643054
0.1	2.1	360.0	4.93	false	0.5	1.25	100	6.8	1.2	1.1	2000	0.5	1.0	2.2	2.0	1000	37.5	1	40.429744149411064	23.742985497588904	150.59107213017342
0.1	2.1	360.0	4.93	false	0.5	1.25	100	6.8	1.2	1.1	2000	0.5	1.0	2.2	2.0	1000	37.5	2	37.783658171676656	9.061903289106834	100.9106687074838	35.968160603098426	73.29448163029026
0.1	2.1	360.0	4.93	false	0.5	1.25	100	6.8	1.2	1.1	2000	0.5	1.0	2.2	2.0	1000	37.5	2	34.10515198486622	8.464470425196858	110.45211231826542	27.74028752827552	46.84716273479858
0.1	2.1	360.0	4.93	false	0.5	1.25	100	6.8	1.2	1.1	2000	0.5	1.0	2.2	2.0	1000	37.5	1	41.98718671396719	21.304665441216986	134.52658129662717
0.1	2.1	360.0	4.93	false	0.5	1.25	100	6.8	1.2	1.1	2000	0.5	1.0	2.2	2.0	1000	37.5	1	37.34135215580497	16.96765035371467	130.74605832393158
0.1	2.1	360.0	4.93	false	0.5	1.25	100	6.8	1.2	1.1	2000	0.5	1.0	2.2	2.0	1000	37.5	2	31.15520050965504	20.309024282068478	92.31221176739162	28.95881850318049	60.323084426817495
0.1	2.1	360.0	4.93	false	0.5	1.25	100	6.8	1.2	1.1	2000	0.5	1.0	2.2	2.0	1000	37.5	1	35.466875842346326	26.652867529350484	121.77459613585322
0.1	2.1	360.0	4.93	false	0.5	1.25	100	6.8	1.2	1.1	2000	0.5	1.0	2.2	2.0	1000	37.5	2	38.737419528660965	12.19913998147769	107.65307032216074	23.38252103268132	81.85526171649408
0.1	2.1	360.0	4.93	false	0.5	1.25	100	6.8	1.2	1.1	2000	0.5	1.0	2.2	2.0	1000	37.5	2	29.610851183071894	1.5275968502582105	98.85795253617829	18.388291271508308	45.5128976653483
0.1	2.1	360.0	4.93	false	0.5	1.25	100	6.8	1.2	1.1	2000	0.5	1.0	2.2	2.0	1000	37.5	2	39.657061975107815	7.028705460035256	127.80811734923228	31.36013209002173	74.20397571358902
0.1	2.1	360.0	4.93	false	0.5	1.25	100	6.8	1.2	1.1	2000	0.5	1.0	2.2	2.0	1000	37.5	2	28.933936438755197	8.939851775319452	59.293710166437116	25.214949830651314	67.9599731766966
0.1	2.1	360.0	4.93	false	0.5	1.25	100	6.8	1.2	1.1	2000	0.5	1.0	2.2	2.0	1000	37.5	1	42.941692937897685	24.061612202821514	168.35030991661517
0.1	2.1	360.0	4.93	false	0.5	1.25	100	6.8	1.2	1.1	2000	0.5	1.0	2.2	2.0	1000	37.5	2	38.203000496795205	13.703286861528936	123.2386144828946	26.48603624976891	59.87295211189719
0.1	2.1	360.0	4.93	false	0.5	1.25	100	6.8	1.2	1.1	2000	0.5	1.0	2.2	2.0	1000	37.5	2	47.166837626621295	8.925432877590852	89.31062771702773	45.94923379113586	154.5842357046638
0.1	2.1	360.0	4.93	false	0.5	1.25	100	6.8	1.2	1.1	2000	0.5	1.0	2.2	2.0	1000	37.5	1	35.94219146246854	12.527719070251095	167.55852075913916
0.1	2.1	360.0	4.93	false	0.5	1.25	100	6.8	1.2	1.1	2000	0.5	1.0	2.2	2.0	1000	37.5	2	37.7436183172885	0.3934983528280316	68.13926243538818	23.157038736499647	102.15249628571408
0.1	2.1	360.0	4.93	false	0.5	1.25	100	6.8	1.2	1.1	2000	0.5	1.0	2.2	2.0	1000	37.5	2	37.2218379369141	8.961294199926002	119.78695488569814	32.234397265133296	64.40037051183893
0.1	2.1	360.0	4.93	false	0.5	1.25	100	6.8	1.2	1.1	2000	0.5	1.0	2.2	2.0	1000	37.5	1	43.505236274680904	18.848115794509486	174.6166717148895
0.1	2.1	360.0	4.93	false	0.5	1.25	100	6.8	1.2	1.1	2000	0.5	1.0	2.2	2.0	1000	37.5	3	43.136145747547076	0.019227099418121146	81.7771437081993	15.63238918350418	54.25720194990618	40.949410089629595	89.50493598596564
0.1	2.1	360.0	4.93	false	0.5	1.25	100	6.8	1.2	1.1	2000	0.5	1.0	2.2	2.0	1000	37.5	2	31.13094912169546	10.91504435293677	55.810575022199295	24.492099320634455	99.1145390562044
0.1	2.1	360.0	4.93	false	0.5	1.25	100	6.8	1.2	1.1	2000	0.5	1.0	2.2	2.0	1000	37.5	2	35.809456586684895	11.595727111461565	106.01498408197598	33.74229894550588	64.52264660200098
0.1	2.1	360.0	4.93	false	0.5	1.25	100	6.8	1.2	1.1	2000	0.5	1.0	2.2	2.0	1000	37.5	2	43.6105409221537	12.13270648920077	98.50560952612385	28.66835028086674	82.92806408681963
0.1	2.1	360.0	4.93	false	0.5	1.25	100	6.8	1.2	1.1	2000	0.5	1.0	2.2	2.0	1000	37.5	2	28.68170778246886	9.052755737012406	44.10558934051043	20.913279603310905	64.06074310848201
0.1	2.1	360.0	4.93	false	0.5	1.25	100	6.8	1.2	1.1	2000	0.5	1.0	2.2	2.0	1000	37.5	2	39.18568359813851	10.854257488539208	77.85131968933716	35.87109866400033	109.74262497083946
0.1	2.1	360.0	4.93	false	0.5	1.25	100	6.8	1.2	1.1	2000	0.5	1.0	2.2	2.0	1000	37.5	2	32.03525501651958	2.5005881815150244	82.6797440072531	27.726443211328853	82.77349106819267
0.1	2.1	360.0	4.93	false	0.5	1.25	100	6.8	1.2	1.1	2000	0.5	1.0	2.2	2.0	1000	37.5	2	42.097631812691816	11.638792135184282	93.73874924255344	39.26176513805669	94.49553104723098
0.1	2.1	360.0	4.93	false	0.5	1.25	100	6.8	1.2	1.1	2000	0.5	1.0	2.2	2.0	1000	37.5	2	30.120403737098364	14.484200671766978	72.27597080861797	28.082483272970777	90.95416011982068
0.1	2.1	360.0	4.93	false	0.5	1.25	100	6.8	1.2	1.1	2000	0.5	1.0	2.2	2.0	1000	37.5	1	32.64999101104465	16.70115569120175	116.41560473205416
0.1	2.1	360.0	4.93	false	0.5	1.25	100	6.8	1.2	1.1	2000	0.5	1.0	2.2	2.0	1000	37.5	2	32.81243553659505	12.408403261497384	65.3525528557516	21.83128914473971	91.59731798261562
0.1	2.1	360.0	4.93	false	0.5	1.25	100	6.8	1.2	1.1	2000	0.5	1.0	2.2	2.0	1000	37.5	1	37.78370004783092	13.500851959474069	119.0978937613814
0.1	2.1	360.0	4.93	false	0.5	1.25	100	6.8	1.2	1.1	2000	0.5	1.0	2.2	2.0	1000	37.5	2	29.059901046488402	10.143050116816497	84.00768314712641	22.931612079272586	45.57638338229058
0.1	2.1	360.0	4.93	false	0.5	1.25	100	6.8	1.2	1.1	2000	0.5	1.0	2.2	2.0	1000	37.5	2	41.906461604306045	2.2413187311647187	62.36084257683345	27.275070516363403	134.2158985844036
0.1	2.1	360.0	4.93	false	0.5	1.25	100	6.8	1.2	1.1	2000	0.5	1.0	2.2	2.0	1000	37.5	2	35.95651034923513	1.15229356210959	53.91218347152868	22.091439647734887	121.43498211558652
0.1	2.1	360.0	4.93	false	0.5	1.25	100	6.8	1.2	1.1	2000	0.5	1.0	2.2	2.0	1000	37.5	2	44.20473108527773	9.06634725465213	73.00089453507115	31.907360293189527	119.98904231839663
0.1	2.1	360.0	4.93	false	0.5	1.25	100	6.8	1.2	1.1	2000	0.5	1.0	2.2	2.0	1000	37.5	3	49.59919260783784	7.503915005421576	73.88560364520508	19.83849898903493	93.47556812740002	38.959546123142246	41.22174218997523
0.1	2.1	360.0	4.93	false	0.5	1.25	100	6.8	1.2	1.1	2000	0.5	1.0	2.2	2.0	1000	37.5	1	32.132639893481176	26.75236803076411	135.11342321872684
0.1	2.1	360.0	4.93	false	0.5	1.25	100	6.8	1.2	1.1	2000	0.5	1.0	2.2	2.0	1000	37.5	1	39.266336057290594	3.0198407245678744	123.64268280777947
0.1	2.1	360.0	4.93	false	0.5	1.25	100	6.8	1.2	1.1	2000	0.5	1.0	2.2	2.0	1000	37.5	2	41.04823126591507	13.674639530720125	107.36935533636189	21.99440081064613	91.81411212416765
0.1	2.1	360.0	4.93	false	0.5	1.25	100	6.8	1.2	1.1	2000	0.5	1.0	2.2	2.0	1000	37.5	2	38.86078462319129	2.069709783570145	100.79829574736108	38.163983980354345	82.5251419786711
0.1	2.1	360.0	4.93	false	0.5	1.25	100	6.8	1.2	1.1	2000	0.5	1.0	2.2	2.0	1000	37.5	3	33.20808721073849	5.404318457313838	58.97251394694256	22.894407137353436	65.2421982751017	32.063892203898725	37.31429935337129
0.1	2.1	360.0	4.93	false	0.5	1.25	100	6.8	1.2	1.1	2000	0.5	1.0	2.2	2.0	1000	37.5	2	40.713522578098576	2.025169436518083	91.72314345859891	29.568836499470603	102.74771757190247
0.1	2.1	360.0	4.93	false	0.5	1.25	100	6.8	1.2	1.1	2000	0.5	1.0	2.2	2.0	1000	37.5	1	35.964337829666725	23.788265533605102	142.34572691949444
0.1	2.1	360.0	4.93	false	0.5	1.25	100	6.8	1.2	1.1	2000	0.5	1.0	2.2	2.0	1000	37.5	1	24.394745570193862	16.60962457369112	106.84570811742094
0.1	2.1	360.0	4.93	false	0.5	1.25	100	6.8	1.2	1.1	2000	0.5	1.0	2.2	2.0	1000	37.5	1	30.0420775125042	14.92776797211332	127.16544161897372
0.1	2.1	360.0	4.93	false	0.5	1.25	100	6.8	1.2	1.1	2000	0.5	1.0	2.2	2.0	1000	37.5	2	36.21882305054403	13.117415443787237	99.01821078487485	31.00049982187817	63.753413286101406
0.1	2.1	360.0	4.93	false	0.5	1.25	100	6.8	1.2	1.1	2000	0.5	1.0	2.2	2.0	1000	37.5	2	36.61720950663285	1.5844826749176826	49.07900326959838	24.68091779002252	112.30891456226247
0.1	2.1	360.0	4.93	false	0.5	1.25	100	6.8	1.2	1.1	2000	0.5	1.0	2.2	2.0	1000	37.5	2	41.1783456032626	0.4608623035394822	90.33894083221644	31.895781783546052	97.28481534705733
0.1	2.1	360.0	4.93	false	0.5	1.25	100	6.8	1.2	1.1	2000	0.5	1.0	2.2	2.0	1000	37.5	1	34.1207096302567	15.695937057751644	160.45099271198657
0.1	2.1	360.0	4.93	false	0.5	1.25	100	6.8	1.2	1.1	2000	0.5	1.0	2.2	2.0	1000	37.5	1	37.959010962470025	19.44270068737224	172.8036332779106
0.1	2.1	360.0	4.93	false	0.5	1.25	100	6.8	1.2	1.1	2000	0.5	1.0	2.2	2.0	1000	37.5	1	35.86669238314106	13.852337646549158	155.0591903603704
0.1	2.1	360.0	4.93	false	0.5	1.25	100	6.8	1.2	1.1	2000	0.5	1.0	2.2	2.0	1000	37.5	2	45.715691451834104	8.692871698616692	120.8206270362824	43.403680198908674	102.78094914534348
0.1	2.1	360.0	4.93	false	0.5	1.25	100	6.8	1.2	1.1	2000	0.5	1.0	2.2	2.0	1000	37.5	2	38.676856532800656	13.422461726581608	85.62460635840003	35.29864280117621	89.15326268458692
0.1	2.1	360.0	4.93	false	0.5	1.25	100	6.8	1.2	1.1	2000	0.5	1.0	2.2	2.0	1000	37.5	1	41.964945061814376	26.374779535864732	146.77507427124723
0.1	2.1	360.0	4.93	false	0.5	1.25	100	6.8	1.2	1.1	2000	0.5	1.0	2.2	2.0	1000	37.5	3	37.80633349068494	4.973413909494894	68.94262271569852	25.439248269345196	83.3113139626912	36.94197900889768	38.65754596054255
0.1	2.1	360.0	4.93	false	0.5	1.25	100	6.8	1.2	1.1	2000	0.5	1.0	2.2	2.0	1000	37.5	1	36.62968243781442	5.2738790571882115	114.30323581193636
0.1	2.1	360.0	4.93	false	0.5	1.25	100	6.8	1.2	1.1	2000	0.5	1.0	2.2	2.0	1000	37.5	2	44.544914798389826	17.77316353008151	154.0592204763369	43.73657485601974	62.52448763012375
0.1	2.1	360.0	4.93	false	0.5	1.25	100	6.8	1.2	1.1	2000	0.5	1.0	2.2	2.0	1000	37.5	2	33.280201891900184	0.03347312275073431	91.5222797168919	32.907241366664245	70.86166291741785
0.1	2.1	360.0	4.93	false	0.5	1.25	100	6.8	1.2	1.1	2000	0.5	1.0	2.2	2.0	1000	37.5	1	34.14231437659555	15.641136524531749	132.94372341404988
0.1	2.1	360.0	4.93	false	0.5	1.25	100	6.8	1.2	1.1	2000	0.5	1.0	2.2	2.0	1000	37.5	1	32.52346838610253	25.343384385430674	90.32638833417951
0.1	2.1	360.0	4.93	false	0.5	1.25	100	6.8	1.2	1.1	2000	0.5	1.0	2.2	2.0	1000	37.5	2	37.9982593633277	6.890277070996769	68.33013555598605	26.020146758051084	115.13537270865734
0.1	2.1	360.0	4.93	false	0.5	1.25	100	6.8	1.2	1.1	2000	0.5	1.0	2.2	2.0	1000	37.5	2	31.549183854354332	14.027867367707588	112.0705040524876	26.025348889267907	75.58633653325595
0.1	2.1	360.0	4.93	false	0.5	1.25	100	6.8	1.2	1.1	2000	0.5	1.0	2.2	2.0	1000	37.5	2	32.40315139489534	0.02859246488869963	66.61737938265472	30.874665271600087	121.68699878462311
0.1	2.1	360.0	4.93	false	0.5	1.25	100	6.8	1.2	1.1	2000	0.5	1.0	2.2	2.0	1000	37.5	1	39.28509585017098	18.86633370275776	178.68658283346534
0.1	2.1	360.0	4.93	false	0.5	1.25	100	6.8	1.2	1.1	2000	0.5	1.0	2.2	2.0	1000	37.5	2	40.18541373581445	5.12047793181195	53.06004889628385	25.490106318856956	118.92676572351229
0.1	2.1	360.0	4.93	false	0.5	1.25	100	6.8	1.2	1.1	2000	0.5	1.0	2.2	2.0	1000	37.5	1	37.08398337641885	26.206243205640487	158.89899196938728
0.1	2.1	360.0	4.93	false	0.5	1.25	100	6.8	1.2	1.1	2000	0.5	1.0	2.2	2.0	1000	37.5	2	34.50628267464232	13.919652652149033	89.87171621837383	26.538095145535586	71.12032118429555
0.1	2.1	360.0	4.93	false	0.5	1.25	100	6.8	1.2	1.1	2000	0.5	1.0	2.2	2.0	1000	37.5	2	36.46295469689247	8.146150635654056	62.98317856400298	28.813915470800378	78.69914627296576
0.1	2.1	360.0	4.93	false	0.5	1.25	100	6.8	1.2	1.1	2000	0.5	1.0	2.2	2.0	1000	37.5	1	33.16672425168719	10.946845623780101	144.7546606783612
0.1	2.1	360.0	4.93	false	0.5	1.25	100	6.8	1.2	1.1	2000	0.5	1.0	2.2	2.0	1000	37.5	2	31.183736861678284	2.2566438479626334	68.62960298907764	19.715043507636235	85.34608844458728
0.1	2.1	360.0	4.93	false	0.5	1.25	100	6.8	1.2	1.1	2000	0.5	1.0	2.2	2.0	1000	37.5	1	39.5932532851759	17.514536534008084	134.802964210317
0.1	2.1	360.0	4.93	false	0.5	1.25	100	6.8	1.2	1.1	2000	0.5	1.0	2.2	2.0	1000	37.5	2	44.32246585570539	14.946273322939422	132.98072998115467	34.862863813758025	55.703487490929504
0.1	2.1	360.0	4.93	false	0.5	1.25	100	6.8	1.2	1.1	2000	0.5	1.0	2.2	2.0	1000	37.5	1	42.968748800187754	16.97864666070525	136.25113156279087
0.1	2.1	360.0	4.93	false	0.5	1.25	100	6.8	1.2	1.1	2000	0.5	1.0	2.2	2.0	1000	37.5	1	32.94710043828995	16.27864389152538	140.32103879713813
0.1	2.1	360.0	4.93	false	0.5	1.25	100	6.8	1.2	1.1	2000	0.5	1.0	2.2	2.0	1000	37.5	2	36.96966524516355	8.38025033362963	113.54063945056869	33.95761069938508	66.75663222571774
0.1	2.1	360.0	4.93	false	0.5	1.25	100	6.8	1.2	1.1	2000	0.5	1.0	2.2	2.0	1000	37.5	1	30.267053847239545	2.67635060528255	101.4308624160766
0.1	2.1	360.0	4.93	false	0.5	1.25	100	6.8	1.2	1.1	2000	0.5	1.0	2.2	2.0	1000	37.5	1	37.62233296407675	18.759840408810504	163.29936001628232
0.1	2.1	360.0	4.93	false	0.5	1.25	100	6.8	1.2	1.1	2000	0.5	1.0	2.2	2.0	1000	37.5	2	31.253494234244897	0.5801591296879473	59.20851222254086	22.512869730290948	98.55575041177734
0.1	2.1	360.0	4.93	false	0.5	1.25	100	6.8	1.2	1.1	2000	0.5	1.0	2.2	2.0	1000	37.5	2	39.898180208990205	21.12849541734791	122.07256616597216	37.212607724499996	62.21698508126448
0.1	2.1	360.0	4.93	false	0.5	1.25	100	6.8	1.2	1.1	2000	0.5	1.0	2.2	2.0	1000	37.5	2	41.39547715761899	9.7240539713619	123.08502029329878	31.140152983352895	76.28617191896929
0.1	2.1	360.0	4.93	false	0.5	1.25	100	6.8	1.2	1.1	2000	0.5	1.0	2.2	2.0	1000	37.5	1	41.75600491092692	26.01623380590518	150.217333067057
0.1	2.1	360.0	4.93	false	0.5	1.25	100	6.8	1.2	1.1	2000	0.5	1.0	2.2	2.0	1000	37.5	2	44.03833263450702	22.46142930321903	135.43616861765858	41.459012337897946	77.03880768731801
0.1	2.1	360.0	4.93	false	0.5	1.25	100	6.8	1.2	1.1	2000	0.5	1.0	2.2	2.0	1000	37.5	2	40.96197956150954	12.427710202853184	122.55916212434843	38.71237631333044	64.767120337672
0.1	2.1	360.0	4.93	false	0.5	1.25	100	6.8	1.2	1.1	2000	0.5	1.0	2.2	2.0	1000	37.5	2	42.16479252230075	11.710827076554887	91.15356739212011	28.354523674056818	107.66342457838955
0.1	2.1	360.0	4.93	false	0.5	1.25	100	6.8	1.2	1.1	2000	0.5	1.0	2.2	2.0	1000	37.5	2	33.64515223760454	3.005544672535455	52.73350088103994	26.98143143330392	83.17729841325678
0.1	2.1	360.0	4.93	false	0.5	1.25	100	6.8	1.2	1.1	2000	0.5	1.0	2.2	2.0	1000	37.5	1	42.864430745487844	18.032665476751536	196.0917565019626
0.1	2.1	360.0	4.93	false	0.5	1.25	100	6.8	1.2	1.1	2000	0.5	1.0	2.2	2.0	1000	37.5	2	42.828471723853475	0.79167030185705	111.7644400662445	33.284170828835	84.69138165248216
0.1	2.1	360.0	4.93	false	0.5	1.25	100	6.8	1.2	1.1	2000	0.5	1.0	2.2	2.0	1000	37.5	1	35.202269389762535	20.885693870427236	119.48497459201285
0.1	2.1	360.0	4.93	false	0.5	1.25	100	6.8	1.2	1.1	2000	0.5	1.0	2.2	2.0	1000	37.5	2	43.160218459516145	17.022064638396	122.69507307524626	42.429295218518	91.60323750777992
0.1	2.1	360.0	4.93	false	0.5	1.25	100	6.8	1.2	1.1	2000	0.5	1.0	2.2	2.0	1000	37.5	1	27.45613667780801	15.804822630244384	134.71871279222538
0.1	2.1	360.0	4.93	false	0.5	1.25	100	6.8	1.2	1.1	2000	0.5	1.0	2.2	2.0	1000	37.5	1	31.766937352470322	22.512613673932552	121.45768978884419
0.1	2.1	360.0	4.93	false	0.5	1.25	100	6.8	1.2	1.1	2000	0.5	1.0	2.2	2.0	1000	37.5	2	31.55641856677549	12.52658986149961	80.09039910828034	19.387774904610566	56.5855341215207
0.1	2.1	360.0	4.93	false	0.5	1.25	100	6.8	1.2	1.1	2000	0.5	1.0	2.2	2.0	1000	37.5	2	38.86761379997659	13.483045042491653	63.37056297647643	30.09285387989053	131.40369495859744
0.1	2.1	360.0	4.93	false	0.5	1.25	100	6.8	1.2	1.1	2000	0.5	1.0	2.2	2.0	1000	37.5	2	33.38451242245224	14.097961771512514	110.87017420429616	31.9263428585288	48.626051642345374
0.1	2.1	360.0	4.93	false	0.5	1.25	100	6.8	1.2	1.1	2000	0.5	1.0	2.2	2.0	1000	37.5	2	42.541985422954276	10.11645023274087	103.2544542701451	27.855094819076054	87.29831333753803
0.1	2.1	360.0	4.93	false	0.5	1.25	100	6.8	1.2	1.1	2000	0.5	1.0	2.2	2.0	1000	37.5	2	46.39500514562506	18.362594815207046	118.57938602078426	42.479654657303925	64.03848983980487
0.1	2.1	360.0	4.93	false	0.5	1.25	100	6.8	1.2	1.1	2000	0.5	1.0	2.2	2.0	1000	37.5	2	33.09531468193707	7.305606045964556	65.20190667691028	20.428681086932993	111.86065221272239
0.1	2.1	360.0	4.93	false	0.5	1.25	100	6.8	1.2	1.1	2000	0.5	1.0	2.2	2.0	1000	37.5	3	27.869333357749852	0.3510138974393604	40.641666492880965	7.351690767083107	61.13082143138309	26.263227170009564	41.706009755739345
0.1	2.1	360.0	4.93	false	0.5	1.25	100	6.8	1.2	1.1	2000	0.5	1.0	2.2	2.0	1000	37.5	1	26.229842924884316	16.90978010830306	111.46167992916769
0.1	2.1	360.0	4.93	false	0.5	1.25	100	6.8	1.2	1.1	2000	0.5	1.0	2.2	2.0	1000	37.5	2	27.643267534322803	3.558217715565901	48.732007425378704	25.164142816408688	82.89874324086493
0.1	2.1	360.0	4.93	false	0.5	1.25	100	6.8	1.2	1.1	2000	0.5	1.0	2.2	2.0	1000	37.5	2	36.53577875189435	5.0680457736426385	97.53017839315073	34.67085997554113	79.46908600899755
0.1	2.1	360.0	4.93	false	0.5	1.25	100	6.8	1.2	1.1	2000	0.5	1.0	2.2	2.0	1000	37.5	2	42.21589173379809	8.520987827225765	91.26419409686304	31.562413096212204	94.97604190074472
0.1	2.1	360.0	4.93	false	0.5	1.25	100	6.8	1.2	1.1	2000	0.5	1.0	2.2	2.0	1000	37.5	2	38.206174651618014	13.217847138738993	123.324903066829	27.919870924405153	63.89999848159426
0.1	2.1	360.0	4.93	false	0.5	1.25	100	6.8	1.2	1.1	2000	0.5	1.0	2.2	2.0	1000	37.5	2	40.37818105688687	12.3378452083295	76.63043979507056	26.151604292802247	120.4833297624753
0.1	2.1	360.0	4.93	false	0.5	1.25	100	6.8	1.2	1.1	2000	0.5	1.0	2.2	2.0	1000	37.5	1	34.13080192611372	14.873825381383233	163.7932023114912
0.1	2.1	360.0	4.93	false	0.5	1.25	100	6.8	1.2	1.1	2000	0.5	1.0	2.2	2.0	1000	37.5	2	28.68306242072362	1.0483822843964234	68.39913850681954	19.472137868732954	70.62566622417884
0.1	2.1	360.0	4.93	false	0.5	1.25	100	6.8	1.2	1.1	2000	0.5	1.0	2.2	2.0	1000	37.5	1	41.66612803828416	27.74429837188612	150.6873735762317
0.1	2.1	360.0	4.93	false	0.5	1.25	100	6.8	1.2	1.1	2000	0.5	1.0	2.2	2.0	1000	37.5	2	36.868798627497405	5.926448917615198	77.19359638485598	24.73386168717331	105.50514584573695
0.1	2.1	360.0	4.93	false	0.5	1.25	100	6.8	1.2	1.1	2000	0.5	1.0	2.2	2.0	1000	37.5	1	29.726862665538572	13.430996857821352	144.6446032223998
0.1	2.1	360.0	4.93	false	0.5	1.25	100	6.8	1.2	1.1	2000	0.5	1.0	2.2	2.0	1000	37.5	2	38.724679425748796	8.822364873476477	86.87187245858959	37.158034879949234	99.58982245904728
0.1	2.1	360.0	4.93	false	0.5	1.25	100	6.8	1.2	1.1	2000	0.5	1.0	2.2	2.0	1000	37.5	1	41.18836565610795	3.169722019869557	155.54914010342188
0.1	2.1	360.0	4.93	false	0.5	1.25	100	6.8	1.2	1.1	2000	0.5	1.0	2.2	2.0	1000	37.5	2	38.4857227956071	0.9249837720805812	87.46620331645995	33.266137774698294	85.92417945836756
0.1	2.1	360.0	4.93	false	0.5	1.25	100	6.8	1.2	1.1	2000	0.5	1.0	2.2	2.0	1000	37.5	1	37.78731331987943	12.544065428778127	136.30470203009884
0.1	2.1	360.0	4.93	false	0.5	1.25	100	6.8	1.2	1.1	2000	0.5	1.0	2.2	2.0	1000	37.5	2	38.07641620802461	13.289650029549426	80.47976997802374	31.814875215169373	100.83983856064816
0.1	2.1	360.0	4.93	false	0.5	1.25	100	6.8	1.2	1.1	2000	0.5	1.0	2.2	2.0	1000	37.5	1	40.49677792245729	14.949368681562726	143.17640605666583
0.1	2.1	360.0	4.93	false	0.5	1.25	100	6.8	1.2	1.1	2000	0.5	1.0	2.2	2.0	1000	37.5	2	35.559559683539256	15.241523576846195	90.61410509629822	29.136342892719938	107.90772284775213
0.1	2.1	360.0	4.93	false	0.5	1.25	100	6.8	1.2	1.1	2000	0.5	1.0	2.2	2.0	1000	37.5	1	34.24955113686095	13.505315775230525	152.67348147051138
0.1	2.1	360.0	4.93	false	0.5	1.25	100	6.8	1.2	1.1	2000	0.5	1.0	2.2	2.0	1000	37.5	1	36.31765706466581	30.874645807676306	102.18252022206677
0.1	2.1	360.0	4.93	false	0.5	1.25	100	6.8	1.2	1.1	2000	0.5	1.0	2.2	2.0	1000	37.5	1	35.40481957605536	18.705822889337895	177.81222505663445
0.1	2.1	360.0	4.93	false	0.5	1.25	100	6.8	1.2	1.1	2000	0.5	1.0	2.2	2.0	1000	37.5	2	36.570660640895404	7.709278095212797	85.1821742786637	24.66435172645972	79.22510260021419
0.1	2.1	360.0	4.93	false	0.5	1.25	100	6.8	1.2	1.1	2000	0.5	1.0	2.2	2.0	1000	37.5	2	36.86630176891023	10.130340634732898	117.02855243821523	30.009174595206968	61.19357369294558
0.1	2.1	360.0	4.93	false	0.5	1.25	100	6.8	1.2	1.1	2000	0.5	1.0	2.2	2.0	1000	37.5	1	36.8823579077413	22.64588385205504	136.57119958714517
0.1	2.1	360.0	4.93	false	0.5	1.25	100	6.8	1.2	1.1	2000	0.5	1.0	2.2	2.0	1000	37.5	1	39.35698392644102	14.974572462809009	182.23206198625562
0.1	2.1	360.0	4.93	false	0.5	1.25	100	6.8	1.2	1.1	2000	0.5	1.0	2.2	2.0	1000	37.5	2	39.21124107333505	8.049609048644669	82.1696505178017	36.048336146959265	99.17740316856178
0.1	2.1	360.0	4.93	false	0.5	1.25	100	6.8	1.2	1.1	2000	0.5	1.0	2.2	2.0	1000	37.5	2	41.44459481259927	7.755985393498952	137.65789161348624	36.79662728123788	61.36045575156774
0.1	2.1	360.0	4.93	false	0.5	1.25	100	6.8	1.2	1.1	2000	0.5	1.0	2.2	2.0	1000	37.5	2	37.75455790734416	15.334480474383438	96.79004245993936	23.596832841102326	104.69391824304343
0.1	2.1	360.0	4.93	false	0.5	1.25	100	6.8	1.2	1.1	2000	0.5	1.0	2.2	2.0	1000	37.5	1	34.091819755532896	9.805479395122644	126.05959840362351
0.1	2.1	360.0	4.93	false	0.5	1.25	100	6.8	1.2	1.1	2000	0.5	1.0	2.2	2.0	1000	37.5	2	36.46026137011055	5.2926308045640935	56.48332878202955	24.948062491488734	110.98128575222937
0.1	2.1	360.0	4.93	false	0.5	1.25	100	6.8	1.2	1.1	2000	0.5	1.0	2.2	2.0	1000	37.5	2	45.7923846645352	0.49205930946962145	93.50067285128605	30.37893997618073	105.50751164233122
0.1	2.1	360.0	4.93	false	0.5	1.25	100	6.8	1.2	1.1	2000	0.5	1.0	2.2	2.0	1000	37.5	2	38.57953144602799	11.551450094759636	112.82968266966823	31.996258841642522	70.68543964579739
0.1	2.1	360.0	4.93	false	0.5	1.25	100	6.8	1.2	1.1	2000	0.5	1.0	2.2	2.0	1000	37.5	1	37.69929837044126	20.77806638327551	158.15702799281382
0.1	2.1	360.0	4.93	false	0.5	1.25	100	6.8	1.2	1.1	2000	0.5	1.0	2.2	2.0	1000	37.5	3	48.24612221984851	0.4259567736590637	74.54323507370567	15.128473890114151	100.71246425606725	37.57022377575085	56.71815794837447
0.1	2.1	360.0	4.93	false	0.5	1.25	100	6.8	1.2	1.1	2000	0.5	1.0	2.2	2.0	1000	37.5	1	34.843975243485545	17.743754891387265	136.23271369759692
0.1	2.1	360.0	4.93	false	0.5	1.25	100	6.8	1.2	1.1	2000	0.5	1.0	2.2	2.0	1000	37.5	1	30.98416860414229	23.71928096481526	119.7401925747619
0.1	2.1	360.0	4.93	false	0.5	1.25	100	6.8	1.2	1.1	2000	0.5	1.0	2.2	2.0	1000	37.5	2	37.867226549129875	7.651008675432293	70.79676882284181	26.81126737217409	118.60310070842645
0.1	2.1	360.0	4.93	false	0.5	1.25	100	6.8	1.2	1.1	2000	0.5	1.0	2.2	2.0	1000	37.5	3	45.01476958038898	0.9419565791104678	78.16860180211836	26.020020700155822	75.19645774727273	44.012748776501674	94.6015337973359
0.1	2.1	360.0	4.93	false	0.5	1.25	100	6.8	1.2	1.1	2000	0.5	1.0	2.2	2.0	1000	37.5	2	39.88218011087254	4.200910513940463	118.10496060755392	35.48192633154124	64.26301994565888
0.1	2.1	360.0	4.93	false	0.5	1.25	100	6.8	1.2	1.1	2000	0.5	1.0	2.2	2.0	1000	37.5	2	28.57950954554778	1.0419200134650057	51.55025834182539	17.74333955447259	89.67788831575012
0.1	2.1	360.0	4.93	false	0.5	1.25	100	6.8	1.2	1.1	2000	0.5	1.0	2.2	2.0	1000	37.5	1	36.15214041783681	34.496758219270454	140.47850270093952
0.1	2.1	360.0	4.93	false	0.5	1.25	100	6.8	1.2	1.1	2000	0.5	1.0	2.2	2.0	1000	37.5	2	36.92256306528955	8.420686917146305	55.55918061955276	25.624793870134415	106.35883856101181
0.1	2.1	360.0	4.93	false	0.5	1.25	100	6.8	1.2	1.1	2000	0.5	1.0	2.2	2.0	1000	37.5	2	34.000065022953365	9.381849978563734	83.57708688604559	31.914972420098906	77.78099235032187
0.1	2.1	360.0	4.93	false	0.5	1.25	100	6.8	1.2	1.1	2000	0.5	1.0	2.2	2.0	1000	37.5	2	35.619532906684874	13.171031972869656	89.20405408125681	27.95566056746701	63.21894226789394
0.1	2.1	360.0	4.93	false	0.5	1.25	100	6.8	1.2	1.1	2000	0.5	1.0	2.2	2.0	1000	37.5	2	39.532422592065224	10.934397866784607	55.875958531733176	21.969604981734964	114.0290669658475
0.1	2.1	360.0	4.93	false	0.5	1.25	100	6.8	1.2	1.1	2000	0.5	1.0	2.2	2.0	1000	37.5	2	38.73407556727326	12.077702013535893	128.31956243804632	37.52463685636754	59.026354722843074
0.1	2.1	360.0	4.93	false	0.5	1.25	100	6.8	1.2	1.1	2000	0.5	1.0	2.2	2.0	1000	37.5	3	44.509595452449446	2.1012641423819858	84.25923671911252	18.402698811615988	37.878284771617984	33.94237361409963	71.14335153112276
0.1	2.1	360.0	4.93	false	0.5	1.25	100	6.8	1.2	1.1	2000	0.5	1.0	2.2	2.0	1000	37.5	1	39.528946499510255	18.961397741993842	132.45580572763564
0.1	2.1	360.0	4.93	false	0.5	1.25	100	6.8	1.2	1.1	2000	0.5	1.0	2.2	2.0	1000	37.5	2	40.01583518808258	15.990628193840285	63.27036371352006	37.32197641291732	131.93555423011384
0.1	2.1	360.0	4.93	false	0.5	1.25	100	6.8	1.2	1.1	2000	0.5	1.0	2.2	2.0	1000	37.5	2	39.17272296793819	18.65302156581699	115.32822352603203	31.780070023825353	63.10234696737329
0.1	2.1	360.0	4.93	false	0.5	1.25	100	6.8	1.2	1.1	2000	0.5	1.0	2.2	2.0	1000	37.5	2	41.64331791548584	7.20620249017432	77.90514824491952	30.08804921813792	111.34009075032591
0.1	2.1	360.0	4.93	false	0.5	1.25	100	6.8	1.2	1.1	2000	0.5	1.0	2.2	2.0	1000	37.5	2	35.53922903417316	5.008416510926019	68.17010927674063	30.16074781933801	77.15128780557643
0.1	2.1	360.0	4.93	false	0.5	1.25	100	6.8	1.2	1.1	2000	0.5	1.0	2.2	2.0	1000	37.5	1	34.23506982907109	15.964029936615413	132.92387572379553
0.1	2.1	360.0	4.93	false	0.5	1.25	100	6.8	1.2	1.1	2000	0.5	1.0	2.2	2.0	1000	37.5	2	38.32748182324713	13.175824910553679	91.29643881173143	37.0875642250285	93.84260873575491
0.1	2.1	360.0	4.93	false	0.5	1.25	100	6.8	1.2	1.1	2000	0.5	1.0	2.2	2.0	1000	37.5	1	29.43103405738804	9.965009746694765	144.83477514519547
0.1	2.1	360.0	4.93	false	0.5	1.25	100	6.8	1.2	1.1	2000	0.5	1.0	2.2	2.0	1000	37.5	1	33.027577730302866	14.982648750985044	161.33964230596604
0.1	2.1	360.0	4.93	false	0.5	1.25	100	6.8	1.2	1.1	2000	0.5	1.0	2.2	2.0	1000	37.5	2	28.632249099034592	16.12012544969069	54.89182469531202	25.43586450312494	79.445562460378
0.1	2.1	360.0	4.93	false	0.5	1.25	100	6.8	1.2	1.1	2000	0.5	1.0	2.2	2.0	1000	37.5	1	28.323895281304715	20.01676148030154	131.16661007265947
0.1	2.1	360.0	4.93	false	0.5	1.25	100	6.8	1.2	1.1	2000	0.5	1.0	2.2	2.0	1000	37.5	1	32.14410266002589	23.818323423074254	144.39221368578532
0.1	2.1	360.0	4.93	false	0.5	1.25	100	6.8	1.2	1.1	2000	0.5	1.0	2.2	2.0	1000	37.5	2	33.81175580127246	1.8159322009404606	108.8685274297256	33.202246977553244	65.38407397064108
0.1	2.1	360.0	4.93	false	0.5	1.25	100	6.8	1.2	1.1	2000	0.5	1.0	2.2	2.0	1000	37.5	1	29.190735771814772	17.750659809052458	111.24300099094525
0.1	2.1	360.0	4.93	false	0.5	1.25	100	6.8	1.2	1.1	2000	0.5	1.0	2.2	2.0	1000	37.5	2	36.88983923159805	13.78124446514642	112.32190779978308	26.95387901496415	63.788827706270325
0.1	2.1	360.0	4.93	false	0.5	1.25	100	6.8	1.2	1.1	2000	0.5	1.0	2.2	2.0	1000	37.5	1	30.21963087191895	27.83495321632198	105.73684085964224
0.1	2.1	360.0	4.93	false	0.5	1.25	100	6.8	1.2	1.1	2000	0.5	1.0	2.2	2.0	1000	37.5	2	38.78297682788293	2.296621217573078	83.74902511922824	38.19518968610757	75.10342680894723
0.1	2.1	360.0	4.93	false	0.5	1.25	100	6.8	1.2	1.1	2000	0.5	1.0	2.2	2.0	1000	37.5	2	36.603283666048604	5.285904133695676	98.75410424968337	22.496319788774596	71.19374003576583
0.1	2.1	360.0	4.93	false	0.5	1.25	100	6.8	1.2	1.1	2000	0.5	1.0	2.2	2.0	1000	37.5	1	28.56347715966456	9.069314473575325	95.23243286537159
0.1	2.1	360.0	4.93	false	0.5	1.25	100	6.8	1.2	1.1	2000	0.5	1.0	2.2	2.0	1000	37.5	2	41.26797467813324	0.5839810609089934	87.66788639997243	24.272137330636895	107.74220372332657
0.1	2.1	360.0	4.93	false	0.5	1.25	100	6.8	1.2	1.1	2000	0.5	1.0	2.2	2.0	1000	37.5	1	36.237963666439775	18.4788893761752	117.31699415704831
0.1	2.1	360.0	4.93	false	0.5	1.25	100	6.8	1.2	1.1	2000	0.5	1.0	2.2	2.0	1000	37.5	2	32.71550786579061	9.177676736808378	90.93130155360126	18.906016797017045	62.991725383201626
0.1	2.1	360.0	4.93	false	0.5	1.25	100	6.8	1.2	1.1	2000	0.5	1.0	2.2	2.0	1000	37.5	2	35.21532747684765	18.56217871663633	85.152972063684	28.509111991876022	41.5207887534239
0.1	2.1	360.0	4.93	false	0.5	1.25	100	6.8	1.2	1.1	2000	0.5	1.0	2.2	2.0	1000	37.5	1	31.54671963638747	5.140533835427692	114.84756584170455
0.1	2.1	360.0	4.93	false	0.5	1.25	100	6.8	1.2	1.1	2000	0.5	1.0	2.2	2.0	1000	37.5	2	39.66772242893642	23.476902046979525	97.49620928881896	35.950817079114636	52.200570375327146
0.1	2.1	360.0	4.93	false	0.5	1.25	100	6.8	1.2	1.1	2000	0.5	1.0	2.2	2.0	1000	37.5	1	35.30027209127518	15.83652291795279	127.46913375223208
0.1	2.1	360.0	4.93	false	0.5	1.25	100	6.8	1.2	1.1	2000	0.5	1.0	2.2	2.0	1000	37.5	1	40.79449980788572	24.45523037299581	139.99512978536805
0.1	2.1	360.0	4.93	false	0.5	1.25	100	6.8	1.2	1.1	2000	0.5	1.0	2.2	2.0	1000	37.5	2	40.054109721210665	9.101474667563561	88.67355977418596	34.181482842728194	79.771984308806
0.1	2.1	360.0	4.93	false	0.5	1.25	100	6.8	1.2	1.1	2000	0.5	1.0	2.2	2.0	1000	37.5	1	41.61759702804934	12.542777397719746	150.18283852906077
0.1	2.1	360.0	4.93	false	0.5	1.25	100	6.8	1.2	1.1	2000	0.5	1.0	2.2	2.0	1000	37.5	2	37.07714872846581	1.3082906449596432	59.246239245743176	26.589420320050195	123.05419279448301
0.1	2.1	360.0	4.93	false	0.5	1.25	100	6.8	1.2	1.1	2000	0.5	1.0	2.2	2.0	1000	37.5	1	29.63933767452825	7.583019945950871	113.60571113335652
0.1	2.1	360.0	4.93	false	0.5	1.25	100	6.8	1.2	1.1	2000	0.5	1.0	2.2	2.0	1000	37.5	2	34.889666732375034	5.029579988690787	85.84524167806357	33.78470178937435	87.62289937218138
0.1	2.1	360.0	4.93	false	0.5	1.25	100	6.8	1.2	1.1	2000	0.5	1.0	2.2	2.0	1000	37.5	1	34.50154078115547	18.05303152651665	151.7579650050007
0.1	2.1	360.0	4.93	false	0.5	1.25	100	6.8	1.2	1.1	2000	0.5	1.0	2.2	2.0	1000	37.5	2	37.537555627118266	2.052644287745791	88.7794810655816	28.142450501172362	91.21196849121507
0.1	2.1	360.0	4.93	false	0.5	1.25	100	6.8	1.2	1.1	2000	0.5	1.0	2.2	2.0	1000	37.5	1	37.33961508612848	19.739716504427967	165.63525355405298
0.1	2.1	360.0	4.93	false	0.5	1.25	100	6.8	1.2	1.1	2000	0.5	1.0	2.2	2.0	1000	37.5	2	40.506400988080586	6.68680339632464	64.25028384422642	27.958695742402398	105.92555110471119
0.1	2.1	360.0	4.93	false	0.5	1.25	100	6.8	1.2	1.1	2000	0.5	1.0	2.2	2.0	1000	37.5	3	48.025250123437154	10.875753881985508	103.62481091767896	19.900383896378756	47.8688612221681	38.13451621906594	56.11661565961199
0.1	2.1	360.0	4.93	false	0.5	1.25	100	6.8	1.2	1.1	2000	0.5	1.0	2.2	2.0	1000	37.5	2	37.238145380472254	2.338880301436078	71.01416948841673	21.86178541206346	82.03958915512978
0.1	2.1	360.0	4.93	false	0.5	1.25	100	6.8	1.2	1.1	2000	0.5	1.0	2.2	2.0	1000	37.5	1	37.32256394690364	20.26121552403017	166.66480335202064
0.1	2.1	360.0	4.93	false	0.5	1.25	100	6.8	1.2	1.1	2000	0.5	1.0	2.2	2.0	1000	37.5	1	32.22412778638881	5.439802904480168	111.1966337455737
0.1	2.1	360.0	4.93	false	0.5	1.25	100	6.8	1.2	1.1	2000	0.5	1.0	2.2	2.0	1000	37.5	2	30.062038728834686	9.078114554413256	76.3449949755897	24.3534928315266	56.84589671520797
0.1	2.1	360.0	4.93	false	0.5	1.25	100	6.8	1.2	1.1	2000	0.5	1.0	2.2	2.0	1000	37.5	1	37.89633970204569	9.187420566276769	146.67841892462548
0.1	2.1	360.0	4.93	false	0.5	1.25	100	6.8	1.2	1.1	2000	0.5	1.0	2.2	2.0	1000	37.5	2	46.21277367231593	14.294960498343055	123.05218877627797	41.06560066592323	97.78540502420417
0.1	2.1	360.0	4.93	false	0.5	1.25	100	6.8	1.2	1.1	2000	0.5	1.0	2.2	2.0	1000	37.5	2	34.04839722263427	5.948485848859852	63.36328118537216	24.701992932564657	89.74470845698403
0.1	2.1	360.0	4.93	false	0.5	1.25	100	6.8	1.2	1.1	2000	0.5	1.0	2.2	2.0	1000	37.5	2	38.560691068098386	16.8335821182385	116.85250959942732	35.436371720804686	87.20722988693264
0.1	2.1	360.0	4.93	false	0.5	1.25	100	6.8	1.2	1.1	2000	0.5	1.0	2.2	2.0	1000	37.5	2	41.39274245714329	0.4705858251599296	147.2757589894559	41.120626327738414	64.09760409319993
0.1	2.1	360.0	4.93	false	0.5	1.25	100	6.8	1.2	1.1	2000	0.5	1.0	2.2	2.0	1000	37.5	2	31.909963334148777	10.598151317640166	79.98164834315133	26.210820808384113	84.27722316293719
0.1	2.1	360.0	4.93	false	0.5	1.25	100	6.8	1.2	1.1	2000	0.5	1.0	2.2	2.0	1000	37.5	1	40.7596035567228	23.327540103474867	158.5972120031511
0.1	2.1	360.0	4.93	false	0.5	1.25	100	6.8	1.2	1.1	2000	0.5	1.0	2.2	2.0	1000	37.5	1	37.71055470010309	19.2760382889797	166.64854106800033
0.1	2.1	360.0	4.93	false	0.5	1.25	100	6.8	1.2	1.1	2000	0.5	1.0	2.2	2.0	1000	37.5	2	38.73200630566256	1.5213327586532603	67.6927331372667	32.80405528236078	123.25126596772427
0.1	2.1	360.0	4.93	false	0.5	1.25	100	6.8	1.2	1.1	2000	0.5	1.0	2.2	2.0	1000	37.5	1	36.55517497645168	18.70896893501007	159.3978383746149
0.1	2.1	360.0	4.93	false	0.5	1.25	100	6.8	1.2	1.1	2000	0.5	1.0	2.2	2.0	1000	37.5	1	35.22434981511088	19.720938923043388	129.5526600633353
0.1	2.1	360.0	4.93	false	0.5	1.25	100	6.8	1.2	1.1	2000	0.5	1.0	2.2	2.0	1000	37.5	2	33.07394406972968	0.3196766351001325	71.47759832658019	27.31432546316533	95.10224380398618
0.1	2.1	360.0	4.93	false	0.5	1.25	100	6.8	1.2	1.1	2000	0.5	1.0	2.2	2.0	1000	37.5	2	39.47545465361103	10.904576545511503	95.81408957547121	31.03478216719606	94.48623567421858
0.1	2.1	360.0	4.93	false	0.5	1.25	100	6.8	1.2	1.1	2000	0.5	1.0	2.2	2.0	1000	37.5	1	28.413325488410358	11.532596553781376	153.57033942942147
0.1	2.1	360.0	4.93	false	0.5	1.25	100	6.8	1.2	1.1	2000	0.5	1.0	2.2	2.0	1000	37.5	2	42.23170531961928	19.189854380937135	112.50584619588838	39.86872567963359	82.35333823534422
0.1	2.1	360.0	4.93	false	0.5	1.25	100	6.8	1.2	1.1	2000	0.5	1.0	2.2	2.0	1000	37.5	1	29.521173752180488	17.14416286017957	124.73425909386208
0.1	2.1	360.0	4.93	false	0.5	1.25	100	6.8	1.2	1.1	2000	0.5	1.0	2.2	2.0	1000	37.5	2	38.6526590382742	0.42711990080377915	107.64563769299099	33.40699260254964	82.87220492450811
0.1	2.1	360.0	4.93	false	0.5	1.25	100	6.8	1.2	1.1	2000	0.5	1.0	2.2	2.0	1000	37.5	2	38.7377380356111	10.989837772489917	72.61853259087584	31.580921851546158	103.34260215284627
0.1	2.1	360.0	4.93	false	0.5	1.25	100	6.8	1.2	1.1	2000	0.5	1.0	2.2	2.0	1000	37.5	1	33.78925652015667	21.568158402730514	148.05348532178746
0.1	2.1	360.0	4.93	false	0.5	1.25	100	6.8	1.2	1.1	2000	0.5	1.0	2.2	2.0	1000	37.5	1	34.66137931613534	10.707024015479982	138.02265164209686
0.1	2.1	360.0	4.93	false	0.5	1.25	100	6.8	1.2	1.1	2000	0.5	1.0	2.2	2.0	1000	37.5	2	28.650860885674273	4.7091214906155	62.32092539706781	17.79565402815922	71.81880130414665
0.1	2.1	360.0	4.93	false	0.5	1.25	100	6.8	1.2	1.1	2000	0.5	1.0	2.2	2.0	1000	37.5	1	36.557282578545276	16.099723002400637	170.25658718692566
0.1	2.1	360.0	4.93	false	0.5	1.25	100	6.8	1.2	1.1	2000	0.5	1.0	2.2	2.0	1000	37.5	2	41.28870422022999	13.793763887122452	100.25356946808708	28.163446599072635	92.25291791227927
0.1	2.1	360.0	4.93	false	0.5	1.25	100	6.8	1.2	1.1	2000	0.5	1.0	2.2	2.0	1000	37.5	2	38.249923430315754	23.354910341430823	48.34245652962158	35.51235555196717	117.91353048755143
0.1	2.1	360.0	4.93	false	0.5	1.25	100	6.8	1.2	1.1	2000	0.5	1.0	2.2	2.0	1000	37.5	1	33.8115399156678	25.0620029271501	168.47157445620277
0.1	2.1	360.0	4.93	false	0.5	1.25	100	6.8	1.2	1.1	2000	0.5	1.0	2.2	2.0	1000	37.5	3	38.86384467994116	1.450324656787071	46.03971737794529	19.57393670871949	61.840196334963586	31.086850497055824	49.528433946573195
0.1	2.1	360.0	4.93	false	0.5	1.25	100	6.8	1.2	1.1	2000	0.5	1.0	2.2	2.0	1000	37.5	2	42.97465300894289	24.843697058870347	85.86217806944971	42.24255723991481	96.93272895775799
0.1	2.1	360.0	4.93	false	0.5	1.25	100	6.8	1.2	1.1	2000	0.5	1.0	2.2	2.0	1000	37.5	1	34.04953015220259	19.196667734997547	149.81327334821577
0.1	2.1	360.0	4.93	false	0.5	1.25	100	6.8	1.2	1.1	2000	0.5	1.0	2.2	2.0	1000	37.5	2	33.27959810065384	3.1584845407682156	90.78283949627492	23.345406124746557	46.0542779850716
0.1	2.1	360.0	4.93	false	0.5	1.25	100	6.8	1.2	1.1	2000	0.5	1.0	2.2	2.0	1000	37.5	2	34.40922184902295	13.678212034593098	76.77515170528251	29.155418636202718	59.99647506755772
0.1	2.1	360.0	4.93	false	0.5	1.25	100	6.8	1.2	1.1	2000	0.5	1.0	2.2	2.0	1000	37.5	1	39.44713391685846	26.835905666784516	191.21046158875916
0.1	2.1	360.0	4.93	false	0.5	1.25	100	6.8	1.2	1.1	2000	0.5	1.0	2.2	2.0	1000	37.5	1	38.93941027994009	20.592178357032747	151.37249488171793
0.1	2.1	360.0	4.93	false	0.5	1.25	100	6.8	1.2	1.1	2000	0.5	1.0	2.2	2.0	1000	37.5	1	34.34778245749801	23.952569848397516	106.69662457484088
0.1	2.1	360.0	4.93	false	0.5	1.25	100	6.8	1.2	1.1	2000	0.5	1.0	2.2	2.0	1000	37.5	1	30.447147062334288	23.84629163171066	129.4347815661134
0.1	2.1	360.0	4.93	false	0.5	1.25	100	6.8	1.2	1.1	2000	0.5	1.0	2.2	2.0	1000	37.5	2	37.591762819690736	4.714823755540669	53.43346855787077	30.013984865014105	116.31777814499013
0.1	2.1	360.0	4.93	false	0.5	1.25	100	6.8	1.2	1.1	2000	0.5	1.0	2.2	2.0	1000	37.5	2	34.952220629247705	9.699376448501424	70.78902623299791	22.217164864937434	102.5687844705557
0.1	2.1	360.0	4.93	false	0.5	1.25	100	6.8	1.2	1.1	2000	0.5	1.0	2.2	2.0	1000	37.5	2	41.90061560949598	6.134586765237646	72.18763663355294	26.667821725945316	114.33841087694752
0.1	2.1	360.0	4.93	false	0.5	1.25	100	6.8	1.2	1.1	2000	0.5	1.0	2.2	2.0	1000	37.5	1	33.062698809010996	7.867383706651879	114.68921959573355
0.1	2.1	360.0	4.93	false	0.5	1.25	100	6.8	1.2	1.1	2000	0.5	1.0	2.2	2.0	1000	37.5	2	37.28631346738151	16.09968817435702	86.42100841732594	27.142290455785588	83.0186892071605
0.1	2.1	360.0	4.93	false	0.5	1.25	100	6.8	1.2	1.1	2000	0.5	1.0	2.2	2.0	1000	37.5	2	40.75651925488383	13.859375397266335	100.1357719946278	39.37078075693485	71.6829307712075
0.1	2.1	360.0	4.93	false	0.5	1.25	100	6.8	1.2	1.1	2000	0.5	1.0	2.2	2.0	1000	37.5	2	36.203880835011695	2.495097384155567	45.35301745922427	22.618533264793545	110.17435496004947
0.1	2.1	360.0	4.93	false	0.5	1.25	100	6.8	1.2	1.1	2000	0.5	1.0	2.2	2.0	1000	37.5	1	36.48926262841212	22.867549888082056	157.5679175889701
0.1	2.1	360.0	4.93	false	0.5	1.25	100	6.8	1.2	1.1	2000	0.5	1.0	2.2	2.0	1000	37.5	1	31.601083908316575	9.412198620715285	112.7291528778182
0.1	2.1	360.0	4.93	false	0.5	1.25	100	6.8	1.2	1.1	2000	0.5	1.0	2.2	2.0	1000	37.5	1	36.04064964178116	21.449991870663666	148.7058901376274
0.1	2.1	360.0	4.93	false	0.5	1.25	100	6.8	1.2	1.1	2000	0.5	1.0	2.2	2.0	1000	37.5	1	37.47555874244263	21.492385805817644	150.03530711203427
0.1	2.1	360.0	4.93	false	0.5	1.25	100	6.8	1.2	1.1	2000	0.5	1.0	2.2	2.0	1000	37.5	2	40.84910213488472	8.869280334212604	114.47991083257868	32.51063357879676	71.10156084502391
0.1	2.1	360.0	4.93	false	0.5	1.25	100	6.8	1.2	1.1	2000	0.5	1.0	2.2	2.0	1000	37.5	2	42.50239598533233	11.864311892392092	72.83299534882539	33.17420335375393	115.68015062686308
0.1	2.1	360.0	4.93	false	0.5	1.25	100	6.8	1.2	1.1	2000	0.5	1.0	2.2	2.0	1000	37.5	1	36.79729897987207	25.848911215971476	154.77670840317674
0.1	2.1	360.0	4.93	false	0.5	1.25	100	6.8	1.2	1.1	2000	0.5	1.0	2.2	2.0	1000	37.5	2	41.739306402728076	3.2719882311992667	58.483368198708355	22.77077287328432	115.23630055042116
0.1	2.1	360.0	4.93	false	0.5	1.25	100	6.8	1.2	1.1	2000	0.5	1.0	2.2	2.0	1000	37.5	2	34.994945315353654	11.852239157895692	70.86252736662118	22.88674158291444	83.26106358031761
0.1	2.1	360.0	4.93	false	0.5	1.25	100	6.8	1.2	1.1	2000	0.5	1.0	2.2	2.0	1000	37.5	1	40.23355661107732	17.71778170501106	143.84584396333895
0.1	2.1	360.0	4.93	false	0.5	1.25	100	6.8	1.2	1.1	2000	0.5	1.0	2.2	2.0	1000	37.5	1	34.0687574217084	17.34254682317874	113.86122589696681
0.1	2.1	360.0	4.93	false	0.5	1.25	100	6.8	1.2	1.1	2000	0.5	1.0	2.2	2.0	1000	37.5	2	38.293161392154275	8.51279989013114	116.5508217502804	35.81271876744621	64.30006856032205
0.1	2.1	360.0	4.93	false	0.5	1.25	100	6.8	1.2	1.1	2000	0.5	1.0	2.2	2.0	1000	37.5	1	39.054512222106396	23.995637653767766	113.43478156378258
0.1	2.1	360.0	4.93	false	0.5	1.25	100	6.8	1.2	1.1	2000	0.5	1.0	2.2	2.0	1000	37.5	2	41.42123348399366	17.287614146895777	129.544492331743	34.72478776055559	59.242430850613424
0.1	2.1	360.0	4.93	false	0.5	1.25	100	6.8	1.2	1.1	2000	0.5	1.0	2.2	2.0	1000	37.5	1	37.76777937660563	24.326214319381513	138.69302670818422
0.1	2.1	360.0	4.93	false	0.5	1.25	100	6.8	1.2	1.1	2000	0.5	1.0	2.2	2.0	1000	37.5	3	47.95943184653643	0.7677265581769797	63.828870821922884	22.239245075666226	48.76944448056725	36.091372197741165	105.44514724421842
0.1	2.1	360.0	4.93	false	0.5	1.25	100	6.8	1.2	1.1	2000	0.5	1.0	2.2	2.0	1000	37.5	1	36.612326923807004	14.413456148246969	146.69732578533078
0.1	2.1	360.0	4.93	false	0.5	1.25	100	6.8	1.2	1.1	2000	0.5	1.0	2.2	2.0	1000	37.5	2	33.82971207171069	10.508828577645982	95.57972173440056	30.531423796021578	70.52524823968993
0.1	2.1	360.0	4.93	false	0.5	1.25	100	6.8	1.2	1.1	2000	0.5	1.0	2.2	2.0	1000	37.5	2	34.290899035846735	6.424687876463716	68.64139488269028	31.44064647018208	84.27312936990474
0.1	2.1	360.0	4.93	false	0.5	1.25	100	6.8	1.2	1.1	2000	0.5	1.0	2.2	2.0	1000	37.5	1	31.691804647083416	11.4317143785579	108.44947550879606
0.1	2.1	360.0	4.93	false	0.5	1.25	100	6.8	1.2	1.1	2000	0.5	1.0	2.2	2.0	1000	37.5	2	35.60866219930328	0.10141368663734082	87.5543614162798	29.308043762686232	81.11849001761897
0.1	2.1	360.0	4.93	false	0.5	1.25	100	6.8	1.2	1.1	2000	0.5	1.0	2.2	2.0	1000	37.5	1	40.36217106683033	18.02543464457874	152.22346908121077
0.1	2.1	360.0	4.93	false	0.5	1.25	100	6.8	1.2	1.1	2000	0.5	1.0	2.2	2.0	1000	37.5	2	42.236771631042735	14.743229025741185	99.75811175252228	31.134220108067574	97.48722395362296
0.1	2.1	360.0	4.93	false	0.5	1.25	100	6.8	1.2	1.1	2000	0.5	1.0	2.2	2.0	1000	37.5	2	29.265187546826134	11.404127520817866	98.4596309956091	28.261678297489414	40.0098696991415
0.1	2.1	360.0	4.93	false	0.5	1.25	100	6.8	1.2	1.1	2000	0.5	1.0	2.2	2.0	1000	37.5	2	40.82808367229813	1.5454135017515107	88.33547713549872	29.49840747216519	103.41401896694592
0.1	2.1	360.0	4.93	false	0.5	1.25	100	6.8	1.2	1.1	2000	0.5	1.0	2.2	2.0	1000	37.5	4	43.55152714489509	1.043169030072086	57.67434954379114	16.470904152178647	38.61384075613926	27.848661920235468	59.13230741566564	43.50432237529851	77.09407995769578
0.1	2.1	360.0	4.93	false	0.5	1.25	100	6.8	1.2	1.1	2000	0.5	1.0	2.2	2.0	1000	37.5	2	34.30328861978678	2.417843436758834	65.693700551952	28.73373985192302	89.38288461417297
0.1	2.1	360.0	4.93	false	0.5	1.25	100	6.8	1.2	1.1	2000	0.5	1.0	2.2	2.0	1000	37.5	1	39.6366298082232	10.127203412378137	166.48895016495314
0.1	2.1	360.0	4.93	false	0.5	1.25	100	6.8	1.2	1.1	2000	0.5	1.0	2.2	2.0	1000	37.5	2	34.30065381297917	14.842963710835924	90.72105402415603	33.65584458092475	86.46752080911797
0.1	2.1	360.0	4.93	false	0.5	1.25	100	6.8	1.2	1.1	2000	0.5	1.0	2.2	2.0	1000	37.5	1	35.40793380651623	27.65522329141334	115.67152311145915
0.1	2.1	360.0	4.93	false	0.5	1.25	100	6.8	1.2	1.1	2000	0.5	1.0	2.2	2.0	1000	37.5	2	43.377885900718056	10.103840683570022	115.35145075630639	43.27858235599094	108.02389109915467
0.1	2.1	360.0	4.93	false	0.5	1.25	100	6.8	1.2	1.1	2000	0.5	1.0	2.2	2.0	1000	37.5	2	46.990406786210116	28.464202834780508	132.12494848615265	43.29968690200985	72.35620254283208
0.1	2.1	360.0	4.93	false	0.5	1.25	100	6.8	1.2	1.1	2000	0.5	1.0	2.2	2.0	1000	37.5	1	31.51229641405276	25.10721684795752	129.33412509409868
0.1	2.1	360.0	4.93	false	0.5	1.25	100	6.8	1.2	1.1	2000	0.5	1.0	2.2	2.0	1000	37.5	2	39.891882469562276	21.583125470255162	136.8592690684743	38.14071017994841	69.34639854430749
0.1	2.1	360.0	4.93	false	0.5	1.25	100	6.8	1.2	1.1	2000	0.5	1.0	2.2	2.0	1000	37.5	2	39.06619248421614	2.5987486306948493	80.71873439826199	32.86458230004894	85.14741396304196
0.1	2.1	360.0	4.93	false	0.5	1.25	100	6.8	1.2	1.1	2000	0.5	1.0	2.2	2.0	1000	37.5	2	46.24401283910181	2.5127946348322796	89.34513105992148	27.66218566223363	146.7218516100462
0.1	2.1	360.0	4.93	false	0.5	1.25	100	6.8	1.2	1.1	2000	0.5	1.0	2.2	2.0	1000	37.5	2	32.607003842657384	0.5999934359702119	53.98539992519741	17.061259335112684	100.74302461935252
0.1	2.1	360.0	4.93	false	0.5	1.25	100	6.8	1.2	1.1	2000	0.5	1.0	2.2	2.0	1000	37.5	2	34.29869276346343	1.7701638858465587	102.45242291092613	34.28535997207701	60.65880660585341
0.1	2.1	360.0	4.93	false	0.5	1.25	100	6.8	1.2	1.1	2000	0.5	1.0	2.2	2.0	1000	37.5	2	40.58872471007948	11.112164938942756	123.44590723698475	40.16795331225577	70.51263220489207
0.1	2.1	360.0	4.93	false	0.5	1.25	100	6.8	1.2	1.1	2000	0.5	1.0	2.2	2.0	1000	37.5	2	41.147815165765145	8.634819873456262	108.12089470883063	35.15327875541732	80.65720091516833
0.1	2.1	360.0	4.93	false	0.5	1.25	100	6.8	1.2	1.1	2000	0.5	1.0	2.2	2.0	1000	37.5	1	37.067222646081014	24.385991956467915	144.61187935517532
0.1	2.1	360.0	4.93	false	0.5	1.25	100	6.8	1.2	1.1	2000	0.5	1.0	2.2	2.0	1000	37.5	1	29.965690458688634	23.697642406781117	135.85644676377407
0.1	2.1	360.0	4.93	false	0.5	1.25	100	6.8	1.2	1.1	2000	0.5	1.0	2.2	2.0	1000	37.5	2	39.32133103043358	17.938437647055657	129.05826645576943	36.826255401851164	56.838543144227565
0.1	2.1	360.0	4.93	false	0.5	1.25	100	6.8	1.2	1.1	2000	0.5	1.0	2.2	2.0	1000	37.5	2	34.39321696930838	8.157357275810627	74.16873729436328	25.7473954585328	87.63037744445911
0.1	2.1	360.0	4.93	false	0.5	1.25	100	6.8	1.2	1.1	2000	0.5	1.0	2.2	2.0	1000	37.5	1	31.04774818989385	17.124709823571802	153.50917649482375
0.1	2.1	360.0	4.93	false	0.5	1.25	100	6.8	1.2	1.1	2000	0.5	1.0	2.2	2.0	1000	37.5	2	36.04786177497885	18.641700706782505	77.64529213522738	29.623130390769663	69.1541775708988
0.1	2.1	360.0	4.93	false	0.5	1.25	100	6.8	1.2	1.1	2000	0.5	1.0	2.2	2.0	1000	37.5	2	38.490412629879835	19.291822856398078	89.95025407138527	27.21906943681492	58.50032357177877
0.1	2.1	360.0	4.93	false	0.5	1.25	100	6.8	1.2	1.1	2000	0.5	1.0	2.2	2.0	1000	37.5	2	33.35694580568855	11.967392151120144	67.90522816349731	25.437149753285563	69.42021034030353
0.1	2.1	360.0	4.93	false	0.5	1.25	100	6.8	1.2	1.1	2000	0.5	1.0	2.2	2.0	1000	37.5	2	44.24772609652914	14.291901646056385	114.9812178265742	42.87626737199229	53.856556067165926
0.1	2.1	360.0	4.93	false	0.5	1.25	100	6.8	1.2	1.1	2000	0.5	1.0	2.2	2.0	1000	37.5	1	35.83991529871199	12.708961724976351	147.8555488149787
0.1	2.1	360.0	4.93	false	0.5	1.25	100	6.8	1.2	1.1	2000	0.5	1.0	2.2	2.0	1000	37.5	2	40.71875542377362	22.608001180082397	105.76217946830923	40.2215409780843	49.07722699322368
0.1	2.1	360.0	4.93	false	0.5	1.25	100	6.8	1.2	1.1	2000	0.5	1.0	2.2	2.0	1000	37.5	2	39.44828297739875	11.539913621925821	104.02799211596566	27.588162783971576	70.63864328382668
0.1	2.1	360.0	4.93	false	0.5	1.25	100	6.8	1.2	1.1	2000	0.5	1.0	2.2	2.0	1000	37.5	1	30.602212949846887	17.583600908677752	138.80099366977413
0.1	2.1	360.0	4.93	false	0.5	1.25	100	6.8	1.2	1.1	2000	0.5	1.0	2.2	2.0	1000	37.5	1	29.398353187476758	15.87983250188852	126.93398412596075
0.1	2.1	360.0	4.93	false	0.5	1.25	100	6.8	1.2	1.1	2000	0.5	1.0	2.2	2.0	1000	37.5	2	31.51537326671358	14.01178450131035	91.07670282270018	28.536909060116525	64.07462910333811
0.1	2.1	360.0	4.93	false	0.5	1.25	100	6.8	1.2	1.1	2000	0.5	1.0	2.2	2.0	1000	37.5	1	40.89808223630327	18.008639102776133	143.88100038437267
0.1	2.1	360.0	4.93	false	0.5	1.25	100	6.8	1.2	1.1	2000	0.5	1.0	2.2	2.0	1000	37.5	1	31.45488342635568	15.484531706103933	140.50060816145557
0.1	2.1	360.0	4.93	false	0.5	1.25	100	6.8	1.2	1.1	2000	0.5	1.0	2.2	2.0	1000	37.5	2	36.164081377101034	6.901428463204503	95.62847255249517	27.44636588443941	75.92133659741472
0.1	2.1	360.0	4.93	false	0.5	1.25	100	6.8	1.2	1.1	2000	0.5	1.0	2.2	2.0	1000	37.5	1	39.264364259325355	20.484610418469128	167.14978544973968
0.1	2.1	360.0	4.93	false	0.5	1.25	100	6.8	1.2	1.1	2000	0.5	1.0	2.2	2.0	1000	37.5	2	25.67697742844259	6.608553718733984	58.494107345562966	21.916194898668017	65.86799190055405
0.1	2.1	360.0	4.93	false	0.5	1.25	100	6.8	1.2	1.1	2000	0.5	1.0	2.2	2.0	1000	37.5	2	40.990376046608176	15.93726539329922	115.06023669531315	40.72314946664529	88.97156940641213
0.1	2.1	360.0	4.93	false	0.5	1.25	100	6.8	1.2	1.1	2000	0.5	1.0	2.2	2.0	1000	37.5	2	36.19080984727035	7.131700179887582	97.63988951024503	32.13002944393701	80.72289161565551
0.1	2.1	360.0	4.93	false	0.5	1.25	100	6.8	1.2	1.1	2000	0.5	1.0	2.2	2.0	1000	37.5	2	36.353537261053276	15.646069762614559	70.68242993780721	26.63266107308019	98.35715162011562
0.1	2.1	360.0	4.93	false	0.5	1.25	100	6.8	1.2	1.1	2000	0.5	1.0	2.2	2.0	1000	37.5	2	38.480466905365205	8.96486548983477	116.01484147111908	26.56595860961832	66.4651651139307
0.1	2.1	360.0	4.93	false	0.5	1.25	100	6.8	1.2	1.1	2000	0.5	1.0	2.2	2.0	1000	37.5	2	33.43993086203274	13.15752145173515	102.9602470865724	28.595164668231057	55.00630167390142
0.1	2.1	360.0	4.93	false	0.5	1.25	100	6.8	1.2	1.1	2000	0.5	1.0	2.2	2.0	1000	37.5	1	42.10217189869354	12.886238320103923	120.70825637177579
0.1	2.1	360.0	4.93	false	0.5	1.25	100	6.8	1.2	1.1	2000	0.5	1.0	2.2	2.0	1000	37.5	1	32.00462286550145	8.548820439366484	108.75495962981061
0.1	2.1	360.0	4.93	false	0.5	1.25	100	6.8	1.2	1.1	2000	0.5	1.0	2.2	2.0	1000	37.5	2	45.6992644501796	9.366098332413767	93.99550357691199	32.279546403217104	107.6308144965275
0.1	2.1	360.0	4.93	false	0.5	1.25	100	6.8	1.2	1.1	2000	0.5	1.0	2.2	2.0	1000	37.5	2	46.00093193963687	17.718962144971638	65.7930822362967	34.597405601476765	132.71863230680265
0.1	2.1	360.0	4.93	false	0.5	1.25	100	6.8	1.2	1.1	2000	0.5	1.0	2.2	2.0	1000	37.5	1	27.243129986155385	6.809334256027301	125.2214064513752
0.1	2.1	360.0	4.93	false	0.5	1.25	100	6.8	1.2	1.1	2000	0.5	1.0	2.2	2.0	1000	37.5	2	45.75944574334917	14.420734089126354	148.0234286803116	42.95969219973688	88.61729531076388
0.1	2.1	360.0	4.93	false	0.5	1.25	100	6.8	1.2	1.1	2000	0.5	1.0	2.2	2.0	1000	37.5	1	34.241007036917715	24.525366201268646	116.42084333784365
0.1	2.1	360.0	4.93	false	0.5	1.25	100	6.8	1.2	1.1	2000	0.5	1.0	2.2	2.0	1000	37.5	1	34.19623192036894	17.241212376112557	121.9961268564859
0.1	2.1	360.0	4.93	false	0.5	1.25	100	6.8	1.2	1.1	2000	0.5	1.0	2.2	2.0	1000	37.5	1	38.736822742523046	18.144055193403915	163.67772603995004
0.1	2.1	360.0	4.93	false	0.5	1.25	100	6.8	1.2	1.1	2000	0.5	1.0	2.2	2.0	1000	37.5	1	35.272558901508944	16.23709641883692	151.63722289183468
0.1	2.1	360.0	4.93	false	0.5	1.25	100	6.8	1.2	1.1	2000	0.5	1.0	2.2	2.0	1000	37.5	1	40.68761301178109	23.826782261664377	118.08021560937048
0.1	2.1	360.0	4.93	false	0.5	1.25	100	6.8	1.2	1.1	2000	0.5	1.0	2.2	2.0	1000	37.5	1	31.960177800189072	16.279772964267917	112.53117928118954
0.1	2.1	360.0	4.93	false	0.5	1.25	100	6.8	1.2	1.1	2000	0.5	1.0	2.2	2.0	1000	37.5	1	29.32352467296397	20.271817530760725	135.0605572227162
0.1	2.1	360.0	4.93	false	0.5	1.25	100	6.8	1.2	1.1	2000	0.5	1.0	2.2	2.0	1000	37.5	2	39.68755525384604	5.456849605087925	116.35966266322039	37.52696700993637	71.68769347971795
0.1	2.1	360.0	4.93	false	0.5	1.25	100	6.8	1.2	1.1	2000	0.5	1.0	2.2	2.0	1000	37.5	1	35.80687114448054	21.602388716428585	131.32677603195933
0.1	2.1	360.0	4.93	false	0.5	1.25	100	6.8	1.2	1.1	2000	0.5	1.0	2.2	2.0	1000	37.5	2	37.356033866009795	11.22920359357781	83.83677644633298	35.460782817651825	105.34974480407092
0.1	2.1	360.0	4.93	false	0.5	1.25	100	6.8	1.2	1.1	2000	0.5	1.0	2.2	2.0	1000	37.5	2	37.658226748810605	12.064004077334582	64.33807401027391	20.897061707278	110.93849763595095
0.1	2.1	360.0	4.93	false	0.5	1.25	100	6.8	1.2	1.1	2000	0.5	1.0	2.2	2.0	1000	37.5	2	40.36599714238078	2.699845338434304	87.71827369321085	35.52427229358873	90.51133943401537
0.1	2.1	360.0	4.93	false	0.5	1.25	100	6.8	1.2	1.1	2000	0.5	1.0	2.2	2.0	1000	37.5	1	37.873510959522676	13.2077465496323	137.470351810442
0.1	2.1	360.0	4.93	false	0.5	1.25	100	6.8	1.2	1.1	2000	0.5	1.0	2.2	2.0	1000	37.5	1	33.66571894464367	4.548333839870659	142.74864742823274
0.1	2.1	360.0	4.93	false	0.5	1.25	100	6.8	1.2	1.1	2000	0.5	1.0	2.2	2.0	1000	37.5	2	47.29126296998318	18.73024044576073	65.55454319171963	37.405864103293375	116.65997913643534
0.1	2.1	360.0	4.93	false	0.5	1.25	100	6.8	1.2	1.1	2000	0.5	1.0	2.2	2.0	1000	37.5	2	39.139402219768556	1.5482269366291745	66.77005237978307	29.187677574070605	112.39851481121742
0.1	2.1	360.0	4.93	false	0.5	1.25	100	6.8	1.2	1.1	2000	0.5	1.0	2.2	2.0	1000	37.5	2	38.4470743681137	5.6495884696179886	78.62301191704545	20.864167075301882	90.15751623753394
0.1	2.1	360.0	4.93	false	0.5	1.25	100	6.8	1.2	1.1	2000	0.5	1.0	2.2	2.0	1000	37.5	3	37.799811249725806	0.18453690121504343	63.92856674328349	20.91292034366657	92.83566480310697	36.96982272224659	57.77167858920906
0.1	2.1	360.0	4.93	false	0.5	1.25	100	6.8	1.2	1.1	2000	0.5	1.0	2.2	2.0	1000	37.5	2	43.094387075077115	13.378588951990197	137.1372851762127	42.15989250494222	64.20867635411786
0.1	2.1	360.0	4.93	false	0.5	1.25	100	6.8	1.2	1.1	2000	0.5	1.0	2.2	2.0	1000	37.5	2	36.37855281348749	5.529808770407978	59.69932933868222	22.084577427748705	82.5743799595405
0.1	2.1	360.0	4.93	false	0.5	1.25	100	6.8	1.2	1.1	2000	0.5	1.0	2.2	2.0	1000	37.5	1	34.4998264975266	29.92308996083717	114.51006211031941
0.1	2.1	360.0	4.93	false	0.5	1.25	100	6.8	1.2	1.1	2000	0.5	1.0	2.2	2.0	1000	37.5	2	40.60932319586274	4.69138390022032	91.0094197684671	22.37327654776231	99.72614104296467
0.1	2.1	360.0	4.93	false	0.5	1.25	100	6.8	1.2	1.1	2000	0.5	1.0	2.2	2.0	1000	37.5	2	36.03202832031794	5.748911307378442	52.64104614993984	24.410288982668447	128.1357897676802
0.1	2.1	360.0	4.93	false	0.5	1.25	100	6.8	1.2	1.1	2000	0.5	1.0	2.2	2.0	1000	37.5	2	29.099117113663628	11.148164599532107	67.8280562071403	24.162374015608123	81.87656708369082
0.1	2.1	360.0	4.93	false	0.5	1.25	100	6.8	1.2	1.1	2000	0.5	1.0	2.2	2.0	1000	37.5	1	33.836571735784815	17.087388499785632	160.01097168629533
0.1	2.1	360.0	4.93	false	0.5	1.25	100	6.8	1.2	1.1	2000	0.5	1.0	2.2	2.0	1000	37.5	2	44.197293712322924	3.5933147657593536	120.8396835491434	21.274732442849	102.03153795316913
0.1	2.1	360.0	4.93	false	0.5	1.25	100	6.8	1.2	1.1	2000	0.5	1.0	2.2	2.0	1000	37.5	1	38.67209826333126	28.221921403099632	131.59856958942586
0.1	2.1	360.0	4.93	false	0.5	1.25	100	6.8	1.2	1.1	2000	0.5	1.0	2.2	2.0	1000	37.5	1	38.15855851331315	22.17467646287432	148.74899585772147
0.1	2.1	360.0	4.93	false	0.5	1.25	100	6.8	1.2	1.1	2000	0.5	1.0	2.2	2.0	1000	37.5	3	39.872160365332896	8.695997762306302	65.25916800338233	23.437553077394984	95.5258029525818	36.95758022436922	40.58280468312547
0.1	2.1	360.0	4.93	false	0.5	1.25	100	6.8	1.2	1.1	2000	0.5	1.0	2.2	2.0	1000	37.5	1	37.641074971408635	29.047446462922967	127.33495918055434
0.1	2.1	360.0	4.93	false	0.5	1.25	100	6.8	1.2	1.1	2000	0.5	1.0	2.2	2.0	1000	37.5	1	32.25358321845954	13.512032952905473	153.3919875796775
0.1	2.1	360.0	4.93	false	0.5	1.25	100	6.8	1.2	1.1	2000	0.5	1.0	2.2	2.0	1000	37.5	2	42.39708224884955	15.211674418312418	116.13317834326726	38.587211580812045	47.1170546376834
0.1	2.1	360.0	4.93	false	0.5	1.25	100	6.8	1.2	1.1	2000	0.5	1.0	2.2	2.0	1000	37.5	2	41.94699994161658	15.907995237400087	103.86868513318927	26.3918426018639	80.51575284357536
0.1	2.1	360.0	4.93	false	0.5	1.25	100	6.8	1.2	1.1	2000	0.5	1.0	2.2	2.0	1000	37.5	3	42.59121845442204	10.188851714620865	64.64076462282839	20.138151401701947	55.70676608811511	38.40747342550029	81.13170498340712
0.1	2.1	360.0	4.93	false	0.5	1.25	100	6.8	1.2	1.1	2000	0.5	1.0	2.2	2.0	1000	37.5	2	34.655944750796095	0.6028700285798249	51.57003798733228	25.146706167142636	107.87468418291918
0.1	2.1	360.0	4.93	false	0.5	1.25	100	6.8	1.2	1.1	2000	0.5	1.0	2.2	2.0	1000	37.5	1	32.13036011351062	9.250119337020939	121.82710430087229
0.1	2.1	360.0	4.93	false	0.5	1.25	100	6.8	1.2	1.1	2000	0.5	1.0	2.2	2.0	1000	37.5	2	43.59425703507099	16.03100413470428	96.59917612461696	40.586982035427596	130.056469354775
0.1	2.1	360.0	4.93	false	0.5	1.25	100	6.8	1.2	1.1	2000	0.5	1.0	2.2	2.0	1000	37.5	1	38.52263319704421	19.586567901890877	172.46977913600045
0.1	2.1	360.0	4.93	false	0.5	1.25	100	6.8	1.2	1.1	2000	0.5	1.0	2.2	2.0	1000	37.5	1	31.5787068954245	12.438808611266078	139.7219856627572
0.1	2.1	360.0	4.93	false	0.5	1.25	100	6.8	1.2	1.1	2000	0.5	1.0	2.2	2.0	1000	37.5	1	36.56454564500201	20.801929929871445	161.74719330988097
0.1	2.1	360.0	4.93	false	0.5	1.25	100	6.8	1.2	1.1	2000	0.5	1.0	2.2	2.0	1000	37.5	2	32.72949882883089	4.770438819496904	51.98856554142952	25.41556529103795	93.79027129228349
0.1	2.1	360.0	4.93	false	0.5	1.25	100	6.8	1.2	1.1	2000	0.5	1.0	2.2	2.0	1000	37.5	2	36.03703512935064	4.523910998689319	47.35621159278128	19.819192576455258	113.31004220272453
0.1	2.1	360.0	4.93	false	0.5	1.25	100	6.8	1.2	1.1	2000	0.5	1.0	2.2	2.0	1000	37.5	1	38.83680170340972	23.237783921621645	178.6938874162061
0.1	2.1	360.0	4.93	false	0.5	1.25	100	6.8	1.2	1.1	2000	0.5	1.0	2.2	2.0	1000	37.5	2	35.34636053653111	1.5307080858858764	74.69609508882526	25.475803310047603	102.93743670863937
0.1	2.1	360.0	4.93	false	0.5	1.25	100	6.8	1.2	1.1	2000	0.5	1.0	2.2	2.0	1000	37.5	2	42.52201423759193	9.963312443518143	118.2763804783554	35.60937717603961	81.84419886853783
0.1	2.1	360.0	4.93	false	0.5	1.25	100	6.8	1.2	1.1	2000	0.5	1.0	2.2	2.0	1000	37.5	2	41.0536041334935	9.678882090629557	119.42640261989332	20.020017266773365	73.89396808492036
0.1	2.1	360.0	4.93	false	0.5	1.25	100	6.8	1.2	1.1	2000	0.5	1.0	2.2	2.0	1000	37.5	2	38.85359492151428	9.102846601659168	136.1581614514566	38.141902875732185	67.5340409257665
0.1	2.1	360.0	4.93	false	0.5	1.25	100	6.8	1.2	1.1	2000	0.5	1.0	2.2	2.0	1000	37.5	1	38.048531758123886	17.69372425688593	160.37222527807913
0.1	2.1	360.0	4.93	false	0.5	1.25	100	6.8	1.2	1.1	2000	0.5	1.0	2.2	2.0	1000	37.5	2	36.139048565665654	13.994875416434393	92.94366509015147	28.443519096502104	74.40192227585196
0.1	2.1	360.0	4.93	false	0.5	1.25	100	6.8	1.2	1.1	2000	0.5	1.0	2.2	2.0	1000	37.5	1	33.064907576786155	19.102403664893057	162.00897650559963
0.1	2.1	360.0	4.93	false	0.5	1.25	100	6.8	1.2	1.1	2000	0.5	1.0	2.2	2.0	1000	37.5	2	38.452736125987606	3.829965469184886	82.59560379601892	24.96984990160118	91.62811032444388
0.1	2.1	360.0	4.93	false	0.5	1.25	100	6.8	1.2	1.1	2000	0.5	1.0	2.2	2.0	1000	37.5	2	36.198738795276064	4.117250844407582	120.15480307071014	23.32261015080828	55.05553951701055
0.1	2.1	360.0	4.93	false	0.5	1.25	100	6.8	1.2	1.1	2000	0.5	1.0	2.2	2.0	1000	37.5	1	24.838351993787946	19.755034769735325	91.88024090508362
0.1	2.1	360.0	4.93	false	0.5	1.25	100	6.8	1.2	1.1	2000	0.5	1.0	2.2	2.0	1000	37.5	2	37.672042766075286	18.20807862478267	111.95732877346603	35.670104555294905	59.17336522335899
0.1	2.1	360.0	4.93	false	0.5	1.25	100	6.8	1.2	1.1	2000	0.5	1.0	2.2	2.0	1000	37.5	1	46.08405363992887	15.57311202433515	153.41834585784738
0.1	2.1	360.0	4.93	false	0.5	1.25	100	6.8	1.2	1.1	2000	0.5	1.0	2.2	2.0	1000	37.5	2	48.11387650256112	3.4561849511961893	69.39694973096113	31.768465022729057	149.34731016155126
0.1	2.1	360.0	4.93	false	0.5	1.25	100	6.8	1.2	1.1	2000	0.5	1.0	2.2	2.0	1000	37.5	2	41.01983002215532	5.37907329090145	130.06624516822225	34.40309274770446	53.93060827942492
0.1	2.1	360.0	4.93	false	0.5	1.25	100	6.8	1.2	1.1	2000	0.5	1.0	2.2	2.0	1000	37.5	1	39.07702528972842	23.01386381513783	134.91073462647654
0.1	2.1	360.0	4.93	false	0.5	1.25	100	6.8	1.2	1.1	2000	0.5	1.0	2.2	2.0	1000	37.5	2	32.15172443833926	14.107530021492046	72.6394567010031	27.454209689735784	72.70515138465726
0.1	2.1	360.0	4.93	false	0.5	1.25	100	6.8	1.2	1.1	2000	0.5	1.0	2.2	2.0	1000	37.5	1	43.51654825946389	18.79238746588382	172.10805109907506
0.1	2.1	360.0	4.93	false	0.5	1.25	100	6.8	1.2	1.1	2000	0.5	1.0	2.2	2.0	1000	37.5	2	36.18152478739135	14.199433291149173	88.10146029685902	34.931373191286404	110.71553924221668
0.1	2.1	360.0	4.93	false	0.5	1.25	100	6.8	1.2	1.1	2000	0.5	1.0	2.2	2.0	1000	37.5	1	36.450183176949835	24.839155989949088	128.00386445004162
0.1	2.1	360.0	4.93	false	0.5	1.25	100	6.8	1.2	1.1	2000	0.5	1.0	2.2	2.0	1000	37.5	1	43.06866856265407	23.144540980015538	156.85009025641435
0.1	2.1	360.0	4.93	false	0.5	1.25	100	6.8	1.2	1.1	2000	0.5	1.0	2.2	2.0	1000	37.5	1	32.87345253326859	15.877189310142647	144.00285457640322
0.1	2.1	360.0	4.93	false	0.5	1.25	100	6.8	1.2	1.1	2000	0.5	1.0	2.2	2.0	1000	37.5	2	37.84051146492509	9.152103532548942	86.76502222847891	24.22757993287265	100.78863932919582
0.1	2.1	360.0	4.93	false	0.5	1.25	100	6.8	1.2	1.1	2000	0.5	1.0	2.2	2.0	1000	37.5	2	43.68822943127056	1.2063714535470087	94.74780811767098	27.221555954246952	119.20908276060602
0.1	2.1	360.0	4.93	false	0.5	1.25	100	6.8	1.2	1.1	2000	0.5	1.0	2.2	2.0	1000	37.5	2	45.68989738914857	1.8871048745257675	113.68145961343647	35.54533677588385	113.6908600063412
0.1	2.1	360.0	4.93	false	0.5	1.25	100	6.8	1.2	1.1	2000	0.5	1.0	2.2	2.0	1000	37.5	2	37.10610867180915	11.2196024324722	62.593348837573295	25.20743461509488	119.21950237371648
0.1	2.1	360.0	4.93	false	0.5	1.25	100	6.8	1.2	1.1	2000	0.5	1.0	2.2	2.0	1000	37.5	1	28.151598211556504	6.200542394814408	91.26513503414657
0.1	2.1	360.0	4.93	false	0.5	1.25	100	6.8	1.2	1.1	2000	0.5	1.0	2.2	2.0	1000	37.5	2	38.47908152048857	7.74047154414078	80.71014254557159	27.11961288118999	84.72230075965273
0.1	2.1	360.0	4.93	false	0.5	1.25	100	6.8	1.2	1.1	2000	0.5	1.0	2.2	2.0	1000	37.5	1	31.756202140214967	14.622229955944507	153.19410110796713
0.1	2.1	360.0	4.93	false	0.5	1.25	100	6.8	1.2	1.1	2000	0.5	1.0	2.2	2.0	1000	37.5	2	45.179174755338366	15.607369850644796	111.30060123138844	36.246619229395385	91.10191138076833
0.1	2.1	360.0	4.93	false	0.5	1.25	100	6.8	1.2	1.1	2000	0.5	1.0	2.2	2.0	1000	37.5	2	31.479583957231657	0.6102856969907651	54.050788191338576	7.929018576566456	103.9894396181302
0.1	2.1	360.0	4.93	false	0.5	1.25	100	6.8	1.2	1.1	2000	0.5	1.0	2.2	2.0	1000	37.5	2	37.89546890094388	15.766871597990708	109.74715522115494	24.117132743852945	70.34801075781374
0.1	2.1	360.0	4.93	false	0.5	1.25	100	6.8	1.2	1.1	2000	0.5	1.0	2.2	2.0	1000	37.5	1	31.077493938691987	22.788374916567577	105.15340427001355
0.1	2.1	360.0	4.93	false	0.5	1.25	100	6.8	1.2	1.1	2000	0.5	1.0	2.2	2.0	1000	37.5	3	39.32601671665222	11.748844864094286	48.77355517912893	22.28824439366919	58.653586852086015	38.65653973664964	93.68915908231776
0.1	2.1	360.0	4.93	false	0.5	1.25	100	6.8	1.2	1.1	2000	0.5	1.0	2.2	2.0	1000	37.5	2	31.882514069501124	8.941654756376254	68.34210171798027	24.26685107519088	79.771337595199
0.1	2.1	360.0	4.93	false	0.5	1.25	100	6.8	1.2	1.1	2000	0.5	1.0	2.2	2.0	1000	37.5	2	35.61020879495295	21.785208182500902	79.79576065563765	33.31289617846713	63.26703016017778
0.1	2.1	360.0	4.93	false	0.5	1.25	100	6.8	1.2	1.1	2000	0.5	1.0	2.2	2.0	1000	37.5	2	34.68383836318013	13.91107100587797	108.06985571079669	34.08552164913028	54.57847438687616
0.1	2.1	360.0	4.93	false	0.5	1.25	100	6.8	1.2	1.1	2000	0.5	1.0	2.2	2.0	1000	37.5	2	34.0409144754978	11.68077275295309	124.8322795246119	33.77699542244414	51.94596048509623
0.1	2.1	360.0	4.93	false	0.5	1.25	100	6.8	1.2	1.1	2000	0.5	1.0	2.2	2.0	1000	37.5	2	38.052118077168494	2.8749575442080513	111.47751398780586	25.451467599336596	52.71340134726582
0.1	2.1	360.0	4.93	false	0.5	1.25	100	6.8	1.2	1.1	2000	0.5	1.0	2.2	2.0	1000	37.5	2	38.986893119314566	8.18788576034775	67.79937025830532	37.27293247927016	125.06865528263229
0.1	2.1	360.0	4.93	false	0.5	1.25	100	6.8	1.2	1.1	2000	0.5	1.0	2.2	2.0	1000	37.5	1	29.719797115594098	14.32222375314178	143.8940712965539
0.1	2.1	360.0	4.93	false	0.5	1.25	100	6.8	1.2	1.1	2000	0.5	1.0	2.2	2.0	1000	37.5	1	36.474759083661304	21.656488111635756	157.47421741373427
0.1	2.1	360.0	4.93	false	0.5	1.25	100	6.8	1.2	1.1	2000	0.5	1.0	2.2	2.0	1000	37.5	2	36.19065056415761	1.6738629569053047	55.95888750104805	21.82667647253683	112.1558446797878
0.1	2.1	360.0	4.93	false	0.5	1.25	100	6.8	1.2	1.1	2000	0.5	1.0	2.2	2.0	1000	37.5	2	35.87018141253514	13.146781449801228	96.98756059303345	30.63767383087979	53.42438589384476
0.1	2.1	360.0	4.93	false	0.5	1.25	100	6.8	1.2	1.1	2000	0.5	1.0	2.2	2.0	1000	37.5	3	44.74828372590282	12.329448022333544	50.22990869945617	28.43347977565218	37.24900636620105	39.3021874786068	90.83782780003524
0.1	2.1	360.0	4.93	false	0.5	1.25	100	6.8	1.2	1.1	2000	0.5	1.0	2.2	2.0	1000	37.5	2	38.04844757110033	3.3011297352471134	86.52385832672958	22.891597455068887	68.92461112636269
0.1	2.1	360.0	4.93	false	0.5	1.25	100	6.8	1.2	1.1	2000	0.5	1.0	2.2	2.0	1000	37.5	1	36.19857944711676	9.346875843405732	121.83851567117811
0.1	2.1	360.0	4.93	false	0.5	1.25	100	6.8	1.2	1.1	2000	0.5	1.0	2.2	2.0	1000	37.5	2	45.20152166177566	12.586832249189898	94.17891934733895	30.416726415400653	120.2039074955997
0.1	2.1	360.0	4.93	false	0.5	1.25	100	6.8	1.2	1.1	2000	0.5	1.0	2.2	2.0	1000	37.5	2	38.73943400109766	4.350191049069418	87.7634297636238	22.379802673207514	76.00657905055358
0.1	2.1	360.0	4.93	false	0.5	1.25	100	6.8	1.2	1.1	2000	0.5	1.0	2.2	2.0	1000	37.5	1	37.31265819608338	16.595659128649597	163.75168571221803
0.1	2.1	360.0	4.93	false	0.5	1.25	100	6.8	1.2	1.1	2000	0.5	1.0	2.2	2.0	1000	37.5	1	39.3433639267924	21.919956726406458	170.0751712794965
0.1	2.1	360.0	4.93	false	0.5	1.25	100	6.8	1.2	1.1	2000	0.5	1.0	2.2	2.0	1000	37.5	1	39.22578854064346	23.380905512438115	165.78210701663374
0.1	2.1	360.0	4.93	false	0.5	1.25	100	6.8	1.2	1.1	2000	0.5	1.0	2.2	2.0	1000	37.5	1	40.86483904502724	16.07966701032163	157.78484351424217
0.1	2.1	360.0	4.93	false	0.5	1.25	100	6.8	1.2	1.1	2000	0.5	1.0	2.2	2.0	1000	37.5	2	43.83090430679458	23.415235366816297	125.26882077285961	38.08407158309087	81.83692537636107
0.1	2.1	360.0	4.93	false	0.5	1.25	100	6.8	1.2	1.1	2000	0.5	1.0	2.2	2.0	1000	37.5	2	44.953413040338816	9.509605547172365	99.01180763715801	33.73195594914382	83.61338009460724
0.1	2.1	360.0	4.93	false	0.5	1.25	100	6.8	1.2	1.1	2000	0.5	1.0	2.2	2.0	1000	37.5	2	36.930583553937154	8.048594639630036	59.81390222070388	17.75796840709546	90.33539705866812
0.1	2.1	360.0	4.93	false	0.5	1.25	100	6.8	1.2	1.1	2000	0.5	1.0	2.2	2.0	1000	37.5	2	30.914314446722162	11.38316369409909	69.23296101094596	23.19758349175767	72.54913140374586
0.1	2.1	360.0	4.93	false	0.5	1.25	100	6.8	1.2	1.1	2000	0.5	1.0	2.2	2.0	1000	37.5	1	38.34245041173468	20.82140091323152	140.39047994755776
0.1	2.1	360.0	4.93	false	0.5	1.25	100	6.8	1.2	1.1	2000	0.5	1.0	2.2	2.0	1000	37.5	2	41.872557856360835	22.99882636411407	126.92083328234153	41.17810932919111	73.74316199145402
0.1	2.1	360.0	4.93	false	0.5	1.25	100	6.8	1.2	1.1	2000	0.5	1.0	2.2	2.0	1000	37.5	2	49.05438663376146	3.2306536560477292	62.21161635862275	27.787198116307504	114.27861516424855
0.1	2.1	360.0	4.93	false	0.5	1.25	100	6.8	1.2	1.1	2000	0.5	1.0	2.2	2.0	1000	37.5	1	33.19195943995932	11.871396110566401	151.42077116378024
0.1	2.1	360.0	4.93	false	0.5	1.25	100	6.8	1.2	1.1	2000	0.5	1.0	2.2	2.0	1000	37.5	2	40.1397632948566	5.9444910570982	74.51545139219628	39.67279810403345	112.19164340081198
0.1	2.1	360.0	4.93	false	0.5	1.25	100	6.8	1.2	1.1	2000	0.5	1.0	2.2	2.0	1000	37.5	1	45.632673551393445	13.428463734212395	173.295417893581
0.1	2.1	360.0	4.93	false	0.5	1.25	100	6.8	1.2	1.1	2000	0.5	1.0	2.2	2.0	1000	37.5	2	41.45142581642088	0.9017320977595901	102.47230933392886	27.10894198820295	109.82163689829697
0.1	2.1	360.0	4.93	false	0.5	1.25	100	6.8	1.2	1.1	2000	0.5	1.0	2.2	2.0	1000	37.5	1	45.67331112769017	30.849573906273196	139.53920771636186
0.1	2.1	360.0	4.93	false	0.5	1.25	100	6.8	1.2	1.1	2000	0.5	1.0	2.2	2.0	1000	37.5	3	44.32214672020627	1.4899806482835298	58.405519907706754	19.236213369979772	44.97815548870929	32.62329639133387	79.72689065330962
0.1	2.1	360.0	4.93	false	0.5	1.25	100	6.8	1.2	1.1	2000	0.5	1.0	2.2	2.0	1000	37.5	2	40.37558179063864	5.777391074759437	90.31270505604496	33.70715423423003	81.3377260592666
0.1	2.1	360.0	4.93	false	0.5	1.25	100	6.8	1.2	1.1	2000	0.5	1.0	2.2	2.0	1000	37.5	2	43.39883207677604	26.12569088447177	94.88168000501813	33.957565684823706	66.54699867456077
0.1	2.1	360.0	4.93	false	0.5	1.25	100	6.8	1.2	1.1	2000	0.5	1.0	2.2	2.0	1000	37.5	2	44.519237538743766	17.9165448102755	130.06681162944187	30.897178380797325	87.55955369886571
0.1	2.1	360.0	4.93	false	0.5	1.25	100	6.8	1.2	1.1	2000	0.5	1.0	2.2	2.0	1000	37.5	3	37.85125239291639	13.051230341118835	58.74173445320727	22.352859348114073	70.35755254987475	35.8512958123059	66.02821985460416
0.1	2.1	360.0	4.93	false	0.5	1.25	100	6.8	1.2	1.1	2000	0.5	1.0	2.2	2.0	1000	37.5	2	35.385449827072975	8.834083262435481	99.02692419953054	33.22637487655473	53.550795188109724
0.1	2.1	360.0	4.93	false	0.5	1.25	100	6.8	1.2	1.1	2000	0.5	1.0	2.2	2.0	1000	37.5	1	33.60928550761885	21.309330818071082	123.76382744030846
0.1	2.1	360.0	4.93	false	0.5	1.25	100	6.8	1.2	1.1	2000	0.5	1.0	2.2	2.0	1000	37.5	2	37.206202692742465	14.305071411175	107.93141192071602	27.773371944933853	82.96115491511546
0.1	2.1	360.0	4.93	false	0.5	1.25	100	6.8	1.2	1.1	2000	0.5	1.0	2.2	2.0	1000	37.5	2	37.759611027483515	8.259763768024497	104.0633977613111	32.76737489425764	53.63662819282455
0.1	2.1	360.0	4.93	false	0.5	1.25	100	6.8	1.2	1.1	2000	0.5	1.0	2.2	2.0	1000	37.5	1	40.709304222153264	25.77808355963629	143.65518228577554
0.1	2.1	360.0	4.93	false	0.5	1.25	100	6.8	1.2	1.1	2000	0.5	1.0	2.2	2.0	1000	37.5	2	31.71868624912713	6.622021305745201	92.40773537230226	30.74767786202522	75.09623675463203
0.1	2.1	360.0	4.93	false	0.5	1.25	100	6.8	1.2	1.1	2000	0.5	1.0	2.2	2.0	1000	37.5	2	36.3438848420445	5.8010117338872025	56.13336261983253	27.994403164427382	96.39991866026975
0.1	2.1	360.0	4.93	false	0.5	1.25	100	6.8	1.2	1.1	2000	0.5	1.0	2.2	2.0	1000	37.5	2	40.68316661917625	13.17311406045587	104.23909720836119	36.941572337332396	65.42556430157263
0.1	2.1	360.0	4.93	false	0.5	1.25	100	6.8	1.2	1.1	2000	0.5	1.0	2.2	2.0	1000	37.5	3	46.002219003673865	0.7233190903051151	94.88219993494684	20.452270391398713	58.35081838598037	38.74579602765577	97.3755242710425
0.1	2.1	360.0	4.93	false	0.5	1.25	100	6.8	1.2	1.1	2000	0.5	1.0	2.2	2.0	1000	37.5	1	36.90024894096899	21.027596111054084	121.63892122890121
0.1	2.1	360.0	4.93	false	0.5	1.25	100	6.8	1.2	1.1	2000	0.5	1.0	2.2	2.0	1000	37.5	1	36.034887421554984	30.255239153183602	129.03117231039832
0.1	2.1	360.0	4.93	false	0.5	1.25	100	6.8	1.2	1.1	2000	0.5	1.0	2.2	2.0	1000	37.5	2	35.224779109838614	6.896427149159606	119.76655054846495	25.261233054363814	58.78178812211944
0.1	2.1	360.0	4.93	false	0.5	1.25	100	6.8	1.2	1.1	2000	0.5	1.0	2.2	2.0	1000	37.5	2	37.57394274282342	17.12331476810665	76.89648385909479	29.38175464364992	91.81560822487671
0.1	2.1	360.0	4.93	false	0.5	1.25	100	6.8	1.2	1.1	2000	0.5	1.0	2.2	2.0	1000	37.5	1	36.41337754384692	10.789827932545553	150.9154380883366
0.1	2.1	360.0	4.93	false	0.5	1.25	100	6.8	1.2	1.1	2000	0.5	1.0	2.2	2.0	1000	37.5	2	33.63976554188617	5.3875760060005575	101.82848255906474	33.15483057648517	64.77666388621088
0.1	2.1	360.0	4.93	false	0.5	1.25	100	6.8	1.2	1.1	2000	0.5	1.0	2.2	2.0	1000	37.5	2	33.350671188454214	6.665662057125637	54.83318085999605	17.280157877399702	99.73492727402801
0.1	2.1	360.0	4.93	false	0.5	1.25	100	6.8	1.2	1.1	2000	0.5	1.0	2.2	2.0	1000	37.5	1	42.465378958638176	27.981223626385038	159.5645507046253
0.1	2.1	360.0	4.93	false	0.5	1.25	100	6.8	1.2	1.1	2000	0.5	1.0	2.2	2.0	1000	37.5	3	37.98491497652715	2.014863356672895	62.70197331494997	22.99890053843087	60.4906619330722	37.196056048868165	49.672326313155196
0.1	2.1	360.0	4.93	false	0.5	1.25	100	6.8	1.2	1.1	2000	0.5	1.0	2.2	2.0	1000	37.5	1	24.924985657040047	16.617796393942633	105.61719912821042
0.1	2.1	360.0	4.93	false	0.5	1.25	100	6.8	1.2	1.1	2000	0.5	1.0	2.2	2.0	1000	37.5	2	42.65042009990992	15.728656900828186	112.2045005922485	41.112594888670465	89.18368914141597
0.1	2.1	360.0	4.93	false	0.5	1.25	100	6.8	1.2	1.1	2000	0.5	1.0	2.2	2.0	1000	37.5	2	41.67142028630193	6.246423080531279	112.47752440243704	29.783085393103548	74.2910102542355
0.1	2.1	360.0	4.93	false	0.5	1.25	100	6.8	1.2	1.1	2000	0.5	1.0	2.2	2.0	1000	37.5	1	35.13927650889623	24.168523357245306	136.95173494691767
0.1	2.1	360.0	4.93	false	0.5	1.25	100	6.8	1.2	1.1	2000	0.5	1.0	2.2	2.0	1000	37.5	1	23.92727414357188	8.432264534604577	83.68762892250867
0.1	2.1	360.0	4.93	false	0.5	1.25	100	6.8	1.2	1.1	2000	0.5	1.0	2.2	2.0	1000	37.5	2	34.98289259662922	10.91656425675771	115.839007859614	31.034788492014783	47.76537897624743
0.1	2.1	360.0	4.93	false	0.5	1.25	100	6.8	1.2	1.1	2000	0.5	1.0	2.2	2.0	1000	37.5	3	41.93878681441118	8.152022247801833	66.00847127045012	21.640188192863892	78.4353978770442	41.68430257882421	47.34043380521153
0.1	2.1	360.0	4.93	false	0.5	1.25	100	6.8	1.2	1.1	2000	0.5	1.0	2.2	2.0	1000	37.5	3	43.02082342463141	2.724547930870855	52.382787126807685	24.232298386407486	95.71803655005623	41.456662789681076	75.63882612742331
0.1	2.1	360.0	4.93	false	0.5	1.25	100	6.8	1.2	1.1	2000	0.5	1.0	2.2	2.0	1000	37.5	1	38.84072648457247	25.324894588902293	142.9537411290124
0.1	2.1	360.0	4.93	false	0.5	1.25	100	6.8	1.2	1.1	2000	0.5	1.0	2.2	2.0	1000	37.5	2	42.738214397667704	18.89122297307897	62.826243706923734	25.292053925910796	92.22657681249248
0.1	2.1	360.0	4.93	false	0.5	1.25	100	6.8	1.2	1.1	2000	0.5	1.0	2.2	2.0	1000	37.5	2	45.67768443175625	11.975226897569694	76.02984581933732	32.6237809844534	119.72377184562097
0.1	2.1	360.0	4.93	false	0.5	1.25	100	6.8	1.2	1.1	2000	0.5	1.0	2.2	2.0	1000	37.5	2	39.53646833714765	11.291623179904905	96.32453092659472	28.78914156706035	73.7004298021452
0.1	2.1	360.0	4.93	false	0.5	1.25	100	6.8	1.2	1.1	2000	0.5	1.0	2.2	2.0	1000	37.5	2	37.123693416107265	19.718000240908594	70.49597826516981	36.23189207711296	99.95879380693452
0.1	2.1	360.0	4.93	false	0.5	1.25	100	6.8	1.2	1.1	2000	0.5	1.0	2.2	2.0	1000	37.5	1	32.899503618495	21.359460568479	100.2480307274604
0.1	2.1	360.0	4.93	false	0.5	1.25	100	6.8	1.2	1.1	2000	0.5	1.0	2.2	2.0	1000	37.5	1	42.6660928437585	27.230977577970975	141.53147931032473
0.1	2.1	360.0	4.93	false	0.5	1.25	100	6.8	1.2	1.1	2000	0.5	1.0	2.2	2.0	1000	37.5	2	41.99404686393417	11.961189425866932	88.23888428569923	38.818523291650344	112.25537375961794
0.1	2.1	360.0	4.93	false	0.5	1.25	100	6.8	1.2	1.1	2000	0.5	1.0	2.2	2.0	1000	37.5	2	32.534681358450115	4.593547633859024	71.31363618530622	31.13298959873641	91.55491696088065
0.1	2.1	360.0	4.93	false	0.5	1.25	100	6.8	1.2	1.1	2000	0.5	1.0	2.2	2.0	1000	37.5	1	27.93111476881399	4.962709803517277	122.87858845251668
0.1	2.1	360.0	4.93	false	0.5	1.25	100	6.8	1.2	1.1	2000	0.5	1.0	2.2	2.0	1000	37.5	2	43.16350112494363	11.276114931504818	117.1984225061106	39.99753504466983	59.08548056690358
0.1	2.1	360.0	4.93	false	0.5	1.25	100	6.8	1.2	1.1	2000	0.5	1.0	2.2	2.0	1000	37.5	1	35.618979990897685	21.707111755463913	155.1375714645846
0.1	2.1	360.0	4.93	false	0.5	1.25	100	6.8	1.2	1.1	2000	0.5	1.0	2.2	2.0	1000	37.5	2	40.90774015535058	3.7528595782138994	48.98538207611366	35.43366745962353	112.35588632181603
0.1	2.1	360.0	4.93	false	0.5	1.25	100	6.8	1.2	1.1	2000	0.5	1.0	2.2	2.0	1000	37.5	2	42.79399393197582	20.707861220285267	151.50406640643104	40.631003376116425	65.76909192076641
0.1	2.1	360.0	4.93	false	0.5	1.25	100	6.8	1.2	1.1	2000	0.5	1.0	2.2	2.0	1000	37.5	1	38.01550174515609	17.770189504260525	158.44262234955818
0.1	2.1	360.0	4.93	false	0.5	1.25	100	6.8	1.2	1.1	2000	0.5	1.0	2.2	2.0	1000	37.5	1	41.03731901490376	13.051375973675347	141.75575542362097
0.1	2.1	360.0	4.93	false	0.5	1.25	100	6.8	1.2	1.1	2000	0.5	1.0	2.2	2.0	1000	37.5	1	38.15021082564988	19.714142692791608	171.12898246297758
0.1	2.1	360.0	4.93	false	0.5	1.25	100	6.8	1.2	1.1	2000	0.5	1.0	2.2	2.0	1000	37.5	1	33.384264229600404	9.10372805721203	124.57767014594079
0.1	2.1	360.0	4.93	false	0.5	1.25	100	6.8	1.2	1.1	2000	0.5	1.0	2.2	2.0	1000	37.5	2	43.64459051474187	15.209877530952935	140.01748034909195	41.69177097297509	73.23270354838417
0.1	2.1	360.0	4.93	false	0.5	1.25	100	6.8	1.2	1.1	2000	0.5	1.0	2.2	2.0	1000	37.5	2	41.74996828168105	2.5840113127266053	100.39868560460127	30.875415392947886	81.00531096617745
0.1	2.1	360.0	4.93	false	0.5	1.25	100	6.8	1.2	1.1	2000	0.5	1.0	2.2	2.0	1000	37.5	1	33.77305807984124	24.74062310108502	138.82651827535042
0.1	2.1	360.0	4.93	false	0.5	1.25	100	6.8	1.2	1.1	2000	0.5	1.0	2.2	2.0	1000	37.5	2	36.328664512946645	0.8066435827168781	80.36699730272001	19.957597015416958	100.54912052526998
0.1	2.1	360.0	4.93	false	0.5	1.25	100	6.8	1.2	1.1	2000	0.5	1.0	2.2	2.0	1000	37.5	2	43.561444137092884	12.89617613069888	100.12174336564799	38.968621368415384	97.20288564063162
0.1	2.1	360.0	4.93	false	0.5	1.25	100	6.8	1.2	1.1	2000	0.5	1.0	2.2	2.0	1000	37.5	2	31.509916278853908	0.6848314763222257	104.06758998443782	30.71409620553343	67.08257994612688
0.1	2.1	360.0	4.93	false	0.5	1.25	100	6.8	1.2	1.1	2000	0.5	1.0	2.2	2.0	1000	37.5	2	47.3834911659653	5.229859903415498	99.42146548154992	41.512574148750204	138.8027241412005
0.1	2.1	360.0	4.93	false	0.5	1.25	100	6.8	1.2	1.1	2000	0.5	1.0	2.2	2.0	1000	37.5	2	33.468951788722734	4.746682958816967	49.98021999555024	25.009482336623897	92.48913422691348
0.1	2.1	360.0	4.93	false	0.5	1.25	100	6.8	1.2	1.1	2000	0.5	1.0	2.2	2.0	1000	37.5	1	40.3955449170363	21.782027459933172	134.89467571892595
0.1	2.1	360.0	4.93	false	0.5	1.25	100	6.8	1.2	1.1	2000	0.5	1.0	2.2	2.0	1000	37.5	1	34.75733454779531	18.742087823035735	151.91148773759843
0.1	2.1	360.0	4.93	false	0.5	1.25	100	6.8	1.2	1.1	2000	0.5	1.0	2.2	2.0	1000	37.5	1	31.02604666768949	13.236082478023707	131.43280523326575
0.1	2.1	360.0	4.93	false	0.5	1.25	100	6.8	1.2	1.1	2000	0.5	1.0	2.2	2.0	1000	37.5	1	34.267665207862365	18.976741005290094	150.8612622029314
0.1	2.1	360.0	4.93	false	0.5	1.25	100	6.8	1.2	1.1	2000	0.5	1.0	2.2	2.0	1000	37.5	2	39.88888591803394	10.812366245034774	59.90429333102065	30.19107621235475	118.19966944333873
0.1	2.1	360.0	4.93	false	0.5	1.25	100	6.8	1.2	1.1	2000	0.5	1.0	2.2	2.0	1000	37.5	3	40.725647666429225	8.527843838620441	77.87340984631112	23.93221193807216	35.513020496911004	35.49694700349147	57.814435928350605
0.1	2.1	360.0	4.93	false	0.5	1.25	100	6.8	1.2	1.1	2000	0.5	1.0	2.2	2.0	1000	37.5	1	35.56038705721823	15.540626763833982	139.71127093041605
0.1	2.1	360.0	4.93	false	0.5	1.25	100	6.8	1.2	1.1	2000	0.5	1.0	2.2	2.0	1000	37.5	1	35.49014811557388	11.061931098219427	148.85251474436484
0.1	2.1	360.0	4.93	false	0.5	1.25	100	6.8	1.2	1.1	2000	0.5	1.0	2.2	2.0	1000	37.5	1	35.41021961149642	11.798343479029773	168.2115011048577
0.1	2.1	360.0	4.93	false	0.5	1.25	100	6.8	1.2	1.1	2000	0.5	1.0	2.2	2.0	1000	37.5	1	34.51881760984133	5.6225703941057965	117.1425038892326
0.1	2.1	360.0	4.93	false	0.5	1.25	100	6.8	1.2	1.1	2000	0.5	1.0	2.2	2.0	1000	37.5	2	37.61450836745456	11.249366181234427	89.79914941148552	30.675658672490254	75.92029331179246
0.1	2.1	360.0	4.93	false	0.5	1.25	100	6.8	1.2	1.1	2000	0.5	1.0	2.2	2.0	1000	37.5	2	42.14770882716392	12.308366349938682	122.48794776987972	32.07688097327136	95.30388543093028
0.1	2.1	360.0	4.93	false	0.5	1.25	100	6.8	1.2	1.1	2000	0.5	1.0	2.2	2.0	1000	37.5	1	34.23644661723916	16.61039423142079	168.72641954219708
0.1	2.1	360.0	4.93	false	0.5	1.25	100	6.8	1.2	1.1	2000	0.5	1.0	2.2	2.0	1000	37.5	1	33.553605704749494	18.43144412314707	136.30522064616238
0.1	2.1	360.0	4.93	false	0.5	1.25	100	6.8	1.2	1.1	2000	0.5	1.0	2.2	2.0	1000	37.5	3	40.34985434357624	1.0941010966315126	38.08891723274403	17.184088750613128	64.51416711892631	31.790061828166767	80.90568595453009
0.1	2.1	360.0	4.93	false	0.5	1.25	100	6.8	1.2	1.1	2000	0.5	1.0	2.2	2.0	1000	37.5	2	40.04756188416923	10.83179641684281	69.82304282923549	26.827240201552456	95.27428833254025
0.1	2.1	360.0	4.93	false	0.5	1.25	100	6.8	1.2	1.1	2000	0.5	1.0	2.2	2.0	1000	37.5	2	39.075054897246446	6.8683331310316325	116.45124477784049	38.83674400084466	114.70000104300624
0.1	2.1	360.0	4.93	false	0.5	1.25	100	6.8	1.2	1.1	2000	0.5	1.0	2.2	2.0	1000	37.5	2	36.435093690378025	9.661721113460821	82.64413019244755	34.32027919391177	88.90924152487588
0.1	2.1	360.0	4.93	false	0.5	1.25	100	6.8	1.2	1.1	2000	0.5	1.0	2.2	2.0	1000	37.5	2	45.752246017118	15.604463585329503	112.02943714458861	32.329501160962344	100.11905749878952
0.1	2.1	360.0	4.93	false	0.5	1.25	100	6.8	1.2	1.1	2000	0.5	1.0	2.2	2.0	1000	37.5	2	34.20508360060586	0.6804803747210078	73.49878527503985	23.339539741109544	98.57282864680776
0.1	2.1	360.0	4.93	false	0.5	1.25	100	6.8	1.2	1.1	2000	0.5	1.0	2.2	2.0	1000	37.5	2	34.07839354392812	14.017461410212695	106.78260559251409	27.527733439794222	43.85006428956333
0.1	2.1	360.0	4.93	false	0.5	1.25	100	6.8	1.2	1.1	2000	0.5	1.0	2.2	2.0	1000	37.5	2	35.399772793072394	9.151309725112787	116.26198878154594	34.827413045012726	68.68926333699613
0.1	2.1	360.0	4.93	false	0.5	1.25	100	6.8	1.2	1.1	2000	0.5	1.0	2.2	2.0	1000	37.5	1	37.64075529982879	25.18359006123076	129.38718152465356
0.1	2.1	360.0	4.93	false	0.5	1.25	100	6.8	1.2	1.1	2000	0.5	1.0	2.2	2.0	1000	37.5	1	33.10044061537123	5.45681617221337	135.39914670270454
0.1	2.1	360.0	4.93	false	0.5	1.25	100	6.8	1.2	1.1	2000	0.5	1.0	2.2	2.0	1000	37.5	1	42.92088941669683	26.605170708805563	121.15589474063584
0.1	2.1	360.0	4.93	false	0.5	1.25	100	6.8	1.2	1.1	2000	0.5	1.0	2.2	2.0	1000	37.5	2	45.19033391016407	16.91695838406828	144.00316907071692	43.595023388959426	64.36686678515836
0.1	2.1	360.0	4.93	false	0.5	1.25	100	6.8	1.2	1.1	2000	0.5	1.0	2.2	2.0	1000	37.5	2	34.92480407123984	14.169217076771618	95.53963283184753	29.21547004992801	81.2155099686811
0.1	2.1	360.0	4.93	false	0.5	1.25	100	6.8	1.2	1.1	2000	0.5	1.0	2.2	2.0	1000	37.5	3	41.05501556678645	1.280876821813713	67.08882085041078	13.149803716035528	67.54750344288031	28.818297337016922	59.223127848666934
0.1	2.1	360.0	4.93	false	0.5	1.25	100	6.8	1.2	1.1	2000	0.5	1.0	2.2	2.0	1000	37.5	2	42.66156188851432	8.722114372712499	68.80621482725795	39.26108405456564	127.68401976410594
0.1	2.1	360.0	4.93	false	0.5	1.25	100	6.8	1.2	1.1	2000	0.5	1.0	2.2	2.0	1000	37.5	2	35.56141740521011	8.503459769075263	66.51809892146917	18.77946040425623	101.72892131408724
0.1	2.1	360.0	4.93	false	0.5	1.25	100	6.8	1.2	1.1	2000	0.5	1.0	2.2	2.0	1000	37.5	3	44.55963273047157	7.372011418237183	72.66389981744639	20.735628060980083	47.270507457725586	35.955058489061145	88.0854913037029
0.1	2.1	360.0	4.93	false	0.5	1.25	100	6.8	1.2	1.1	2000	0.5	1.0	2.2	2.0	1000	37.5	2	33.452366078895	6.011416732489267	105.88342187724963	26.160230421814827	47.724434990968916
0.1	2.1	360.0	4.93	false	0.5	1.25	100	6.8	1.2	1.1	2000	0.5	1.0	2.2	2.0	1000	37.5	1	28.140117078941238	18.47285242932409	136.07155006937828
0.1	2.1	360.0	4.93	false	0.5	1.25	100	6.8	1.2	1.1	2000	0.5	1.0	2.2	2.0	1000	37.5	2	41.28500076201388	11.604485415775187	56.70325215291811	31.004756783978788	126.6897354984726
0.1	2.1	360.0	4.93	false	0.5	1.25	100	6.8	1.2	1.1	2000	0.5	1.0	2.2	2.0	1000	37.5	2	37.4891762333384	17.25678673682745	124.26167485044917	36.391653070334165	71.14059483076528
0.1	2.1	360.0	4.93	false	0.5	1.25	100	6.8	1.2	1.1	2000	0.5	1.0	2.2	2.0	1000	37.5	1	34.83582861908498	21.71671586236806	122.60851865957885
0.1	2.1	360.0	4.93	false	0.5	1.25	100	6.8	1.2	1.1	2000	0.5	1.0	2.2	2.0	1000	37.5	2	41.09617415466031	14.493748833229057	107.30222511624376	25.234449230433224	74.61472803510543
0.1	2.1	360.0	4.93	false	0.5	1.25	100	6.8	1.2	1.1	2000	0.5	1.0	2.2	2.0	1000	37.5	2	41.93623418145593	9.486163472719044	99.94876552898661	34.36852356287239	76.88096256681374
0.1	2.1	360.0	4.93	false	0.5	1.25	100	6.8	1.2	1.1	2000	0.5	1.0	2.2	2.0	1000	37.5	2	40.78319341896773	0.8225607763977377	83.33424353663511	33.484892867149654	101.32645901109223
0.1	2.1	360.0	4.93	false	0.5	1.25	100	6.8	1.2	1.1	2000	0.5	1.0	2.2	2.0	1000	37.5	2	41.35763590918542	5.413845409838846	81.73912248949999	28.73518054832591	116.80964871543928
0.1	2.1	360.0	4.93	false	0.5	1.25	100	6.8	1.2	1.1	2000	0.5	1.0	2.2	2.0	1000	37.5	1	30.060330016301194	15.081259390162748	134.82157085198466
0.1	2.1	360.0	4.93	false	0.5	1.25	100	6.8	1.2	1.1	2000	0.5	1.0	2.2	2.0	1000	37.5	1	25.632732052510693	12.244735951854851	122.83467119901964
0.1	2.1	360.0	4.93	false	0.5	1.25	100	6.8	1.2	1.1	2000	0.5	1.0	2.2	2.0	1000	37.5	1	29.109926714568438	20.35546993923282	114.75025742250078
0.1	2.1	360.0	4.93	false	0.5	1.25	100	6.8	1.2	1.1	2000	0.5	1.0	2.2	2.0	1000	37.5	2	45.00334648869426	4.901892338063588	73.73934785825078	31.275505511394307	127.97655151494104
0.1	2.1	360.0	4.93	false	0.5	1.25	100	6.8	1.2	1.1	2000	0.5	1.0	2.2	2.0	1000	37.5	2	32.22108174018451	15.555222993980072	60.87261727356389	26.02791790287412	82.02281330665971
0.1	2.1	360.0	4.93	false	0.5	1.25	100	6.8	1.2	1.1	2000	0.5	1.0	2.2	2.0	1000	37.5	1	37.12859916674746	13.209192540291012	169.98123821785254
0.1	2.1	360.0	4.93	false	0.5	1.25	100	6.8	1.2	1.1	2000	0.5	1.0	2.2	2.0	1000	37.5	2	40.45342032167637	1.3988547862284266	87.3654175159124	36.471368535150916	82.83232560428799
0.1	2.1	360.0	4.93	false	0.5	1.25	100	6.8	1.2	1.1	2000	0.5	1.0	2.2	2.0	1000	37.5	2	33.491741663765346	10.413490870350648	68.50749646303912	26.156437648207227	82.40252177131681
0.1	2.1	360.0	4.93	false	0.5	1.25	100	6.8	1.2	1.1	2000	0.5	1.0	2.2	2.0	1000	37.5	1	31.48569886321673	16.03884836084276	140.0330826271716
0.1	2.1	360.0	4.93	false	0.5	1.25	100	6.8	1.2	1.1	2000	0.5	1.0	2.2	2.0	1000	37.5	1	35.261506537404436	23.268841109758718	138.78172180689154
0.1	2.1	360.0	4.93	false	0.5	1.25	100	6.8	1.2	1.1	2000	0.5	1.0	2.2	2.0	1000	37.5	2	29.83604743188976	1.838861291171547	74.37715628375906	24.75045878338478	84.2469482585355
0.1	2.1	360.0	5.06	false	0.5	1.25	100	6.8	1.2	1.1	2000	0.5	1.0	2.2	2.0	1000	40.4	1	41.90427720174944	10.533864089890121	150.87981916937966
0.1	2.1	360.0	5.06	false	0.5	1.25	100	6.8	1.2	1.1	2000	0.5	1.0	2.2	2.0	1000	40.4	3	44.14248053902535	6.349261108569672	64.24861880579738	23.11120177761524	86.38999145513823	33.18629339283216	49.65637690515148
0.1	2.1	360.0	5.06	false	0.5	1.25	100	6.8	1.2	1.1	2000	0.5	1.0	2.2	2.0	1000	40.4	3	46.42927221354861	2.7252778402857003	57.83058913688767	25.871557637441146	100.20546548252264	45.04061191663999	89.08828175561402
0.1	2.1	360.0	5.06	false	0.5	1.25	100	6.8	1.2	1.1	2000	0.5	1.0	2.2	2.0	1000	40.4	1	31.488748696303144	15.60451129373343	137.41408511783789
0.1	2.1	360.0	5.06	false	0.5	1.25	100	6.8	1.2	1.1	2000	0.5	1.0	2.2	2.0	1000	40.4	2	47.80939407865028	24.453675603307172	102.27347729093029	38.38907879820862	76.52248373812947
0.1	2.1	360.0	5.06	false	0.5	1.25	100	6.8	1.2	1.1	2000	0.5	1.0	2.2	2.0	1000	40.4	2	33.75114143722536	14.47780540875532	120.10422566220727	28.026123416062198	54.76647687573982
0.1	2.1	360.0	5.06	false	0.5	1.25	100	6.8	1.2	1.1	2000	0.5	1.0	2.2	2.0	1000	40.4	2	47.459144162790594	9.32405610484977	64.68735478697155	31.084669917431043	134.48547013401003
0.1	2.1	360.0	5.06	false	0.5	1.25	100	6.8	1.2	1.1	2000	0.5	1.0	2.2	2.0	1000	40.4	2	40.36142544081453	14.658424207816845	119.46638533108353	36.98073613476437	60.15071674563478
0.1	2.1	360.0	5.06	false	0.5	1.25	100	6.8	1.2	1.1	2000	0.5	1.0	2.2	2.0	1000	40.4	2	35.171814057822395	9.082116107838127	54.47611337613254	25.323493698904795	92.58199057107757
0.1	2.1	360.0	5.06	false	0.5	1.25	100	6.8	1.2	1.1	2000	0.5	1.0	2.2	2.0	1000	40.4	2	39.61326957878044	15.12485116006197	103.59505929504141	26.904931895398548	74.1290817443635
0.1	2.1	360.0	5.06	false	0.5	1.25	100	6.8	1.2	1.1	2000	0.5	1.0	2.2	2.0	1000	40.4	1	43.85725617780808	10.9795491465527	130.00495170907823
0.1	2.1	360.0	5.06	false	0.5	1.25	100	6.8	1.2	1.1	2000	0.5	1.0	2.2	2.0	1000	40.4	2	39.295416485252396	14.509870740804926	71.55149944973331	37.91323786929123	131.46008291453484
0.1	2.1	360.0	5.06	false	0.5	1.25	100	6.8	1.2	1.1	2000	0.5	1.0	2.2	2.0	1000	40.4	2	40.77931747103132	1.5071925920113625	64.31023011935723	27.259017882377023	106.60910368706455
0.1	2.1	360.0	5.06	false	0.5	1.25	100	6.8	1.2	1.1	2000	0.5	1.0	2.2	2.0	1000	40.4	2	47.26068855181812	13.251708823880728	126.84657406739329	31.888840504289	87.87056495772521
0.1	2.1	360.0	5.06	false	0.5	1.25	100	6.8	1.2	1.1	2000	0.5	1.0	2.2	2.0	1000	40.4	1	36.433186120150694	17.453636531211114	162.34097831493466
0.1	2.1	360.0	5.06	false	0.5	1.25	100	6.8	1.2	1.1	2000	0.5	1.0	2.2	2.0	1000	40.4	1	33.874755227116374	19.676874690798943	150.62439489654307
0.1	2.1	360.0	5.06	false	0.5	1.25	100	6.8	1.2	1.1	2000	0.5	1.0	2.2	2.0	1000	40.4	1	39.780974574984185	26.71930894492105	131.7990172374295
0.1	2.1	360.0	5.06	false	0.5	1.25	100	6.8	1.2	1.1	2000	0.5	1.0	2.2	2.0	1000	40.4	2	49.09322304136524	9.437143270905187	93.52021922631738	23.573171280082626	121.9263316323714
0.1	2.1	360.0	5.06	false	0.5	1.25	100	6.8	1.2	1.1	2000	0.5	1.0	2.2	2.0	1000	40.4	2	54.83237514332771	6.104310484766702	98.07792698795032	43.32992745010874	133.85478460083675
0.1	2.1	360.0	5.06	false	0.5	1.25	100	6.8	1.2	1.1	2000	0.5	1.0	2.2	2.0	1000	40.4	1	43.223485887187486	27.816971966443038	141.48027903861282
0.1	2.1	360.0	5.06	false	0.5	1.25	100	6.8	1.2	1.1	2000	0.5	1.0	2.2	2.0	1000	40.4	2	41.19190616738279	6.163510640221567	65.69877670109378	33.640277718546606	117.734071618031
0.1	2.1	360.0	5.06	false	0.5	1.25	100	6.8	1.2	1.1	2000	0.5	1.0	2.2	2.0	1000	40.4	1	36.88469370557186	23.911253376469443	127.76465582820256
0.1	2.1	360.0	5.06	false	0.5	1.25	100	6.8	1.2	1.1	2000	0.5	1.0	2.2	2.0	1000	40.4	2	41.86527884597354	2.0222052607275103	61.66021272080252	32.585604106536096	126.75853310075345
0.1	2.1	360.0	5.06	false	0.5	1.25	100	6.8	1.2	1.1	2000	0.5	1.0	2.2	2.0	1000	40.4	2	48.81110158137304	23.82481094863046	117.87389031083963	44.89666088096294	107.8410901034194
0.1	2.1	360.0	5.06	false	0.5	1.25	100	6.8	1.2	1.1	2000	0.5	1.0	2.2	2.0	1000	40.4	2	49.53502974362641	8.656390437504129	74.66092375762483	25.773820025103714	131.33344048578647
0.1	2.1	360.0	5.06	false	0.5	1.25	100	6.8	1.2	1.1	2000	0.5	1.0	2.2	2.0	1000	40.4	2	29.04538561678921	5.9391962941518335	43.59208796307964	19.351606939025487	89.11203512407926
0.1	2.1	360.0	5.06	false	0.5	1.25	100	6.8	1.2	1.1	2000	0.5	1.0	2.2	2.0	1000	40.4	2	44.30918434245572	22.631958145858253	136.60289310008	43.24300544809525	68.43371372695538
0.1	2.1	360.0	5.06	false	0.5	1.25	100	6.8	1.2	1.1	2000	0.5	1.0	2.2	2.0	1000	40.4	2	38.90898119240959	12.331862440608223	84.4976037062289	25.04159129290048	88.351664999575
0.1	2.1	360.0	5.06	false	0.5	1.25	100	6.8	1.2	1.1	2000	0.5	1.0	2.2	2.0	1000	40.4	3	45.72294516437538	0.8701251860233306	76.82031239558155	8.972240008979558	71.50123535769936	35.28244043936981	111.1181125471076
0.1	2.1	360.0	5.06	false	0.5	1.25	100	6.8	1.2	1.1	2000	0.5	1.0	2.2	2.0	1000	40.4	2	40.72040500666055	16.371384999520632	67.93645907954053	26.717758624502533	118.91736721680947
0.1	2.1	360.0	5.06	false	0.5	1.25	100	6.8	1.2	1.1	2000	0.5	1.0	2.2	2.0	1000	40.4	2	40.46790372164006	17.89773316916919	127.59566187570921	39.359008127928206	52.88861324820717
0.1	2.1	360.0	5.06	false	0.5	1.25	100	6.8	1.2	1.1	2000	0.5	1.0	2.2	2.0	1000	40.4	2	49.40576960294374	6.7339070733869075	69.79108736460144	26.075421061518792	142.9552272520696
0.1	2.1	360.0	5.06	false	0.5	1.25	100	6.8	1.2	1.1	2000	0.5	1.0	2.2	2.0	1000	40.4	1	33.0819553886972	13.478370998785653	159.05700038823136
0.1	2.1	360.0	5.06	false	0.5	1.25	100	6.8	1.2	1.1	2000	0.5	1.0	2.2	2.0	1000	40.4	1	35.57310894841433	19.346442312234117	133.0026284507041
0.1	2.1	360.0	5.06	false	0.5	1.25	100	6.8	1.2	1.1	2000	0.5	1.0	2.2	2.0	1000	40.4	2	44.77762391075844	22.529558630196192	146.78133661409385	43.51012403375953	67.40859366219905
0.1	2.1	360.0	5.06	false	0.5	1.25	100	6.8	1.2	1.1	2000	0.5	1.0	2.2	2.0	1000	40.4	1	37.65322276933753	23.0058047390197	143.27330559988516
0.1	2.1	360.0	5.06	false	0.5	1.25	100	6.8	1.2	1.1	2000	0.5	1.0	2.2	2.0	1000	40.4	2	49.00405241240362	3.0927532334640886	88.70217086787521	37.80172386718515	128.2113422548179
0.1	2.1	360.0	5.06	false	0.5	1.25	100	6.8	1.2	1.1	2000	0.5	1.0	2.2	2.0	1000	40.4	1	35.43293668549821	15.813008720613034	154.04700418540082
0.1	2.1	360.0	5.06	false	0.5	1.25	100	6.8	1.2	1.1	2000	0.5	1.0	2.2	2.0	1000	40.4	1	36.20679033898076	16.641278392220116	160.71151274508512
0.1	2.1	360.0	5.06	false	0.5	1.25	100	6.8	1.2	1.1	2000	0.5	1.0	2.2	2.0	1000	40.4	2	38.65970442829079	1.487517353790141	70.1857405793115	21.081131133909167	82.73350995714047
0.1	2.1	360.0	5.06	false	0.5	1.25	100	6.8	1.2	1.1	2000	0.5	1.0	2.2	2.0	1000	40.4	2	46.53334074178083	13.374642527389884	121.00346005096071	34.45352152971625	84.0422276115122
0.1	2.1	360.0	5.06	false	0.5	1.25	100	6.8	1.2	1.1	2000	0.5	1.0	2.2	2.0	1000	40.4	3	37.586504006699286	6.014069811327548	61.80624003108655	22.285473223146163	61.75786046517825	35.967120456204874	61.660074964208526
0.1	2.1	360.0	5.06	false	0.5	1.25	100	6.8	1.2	1.1	2000	0.5	1.0	2.2	2.0	1000	40.4	2	41.54081080488732	5.210759373641717	91.9228099616595	38.4201008260363	96.26161851929554
0.1	2.1	360.0	5.06	false	0.5	1.25	100	6.8	1.2	1.1	2000	0.5	1.0	2.2	2.0	1000	40.4	1	32.27718092740029	20.082635673354137	111.71074758336707
0.1	2.1	360.0	5.06	false	0.5	1.25	100	6.8	1.2	1.1	2000	0.5	1.0	2.2	2.0	1000	40.4	1	38.275271711909035	23.779931700238485	200.67961048497042
0.1	2.1	360.0	5.06	false	0.5	1.25	100	6.8	1.2	1.1	2000	0.5	1.0	2.2	2.0	1000	40.4	2	43.64589481606901	20.52638826895746	112.60615546198517	36.55822732227224	73.58858130082356
0.1	2.1	360.0	5.06	false	0.5	1.25	100	6.8	1.2	1.1	2000	0.5	1.0	2.2	2.0	1000	40.4	2	33.50501608042335	2.6718609636280926	54.962269411841746	24.573202190509704	111.26062115954271
0.1	2.1	360.0	5.06	false	0.5	1.25	100	6.8	1.2	1.1	2000	0.5	1.0	2.2	2.0	1000	40.4	2	33.17950802194153	9.109287358416607	66.70545157103703	26.99928256756187	82.04711508548746
0.1	2.1	360.0	5.06	false	0.5	1.25	100	6.8	1.2	1.1	2000	0.5	1.0	2.2	2.0	1000	40.4	1	37.45867334967722	17.694126469095085	135.05653852037156
0.1	2.1	360.0	5.06	false	0.5	1.25	100	6.8	1.2	1.1	2000	0.5	1.0	2.2	2.0	1000	40.4	2	45.65891291194798	19.530606104879713	121.96321372126768	30.618642449410352	94.95049714799052
0.1	2.1	360.0	5.06	false	0.5	1.25	100	6.8	1.2	1.1	2000	0.5	1.0	2.2	2.0	1000	40.4	2	33.31930700118387	11.377125588329793	98.52438233981906	31.96870936500402	41.73692232746206
0.1	2.1	360.0	5.06	false	0.5	1.25	100	6.8	1.2	1.1	2000	0.5	1.0	2.2	2.0	1000	40.4	1	47.42284336405241	10.319940343032592	129.70035608726755
0.1	2.1	360.0	5.06	false	0.5	1.25	100	6.8	1.2	1.1	2000	0.5	1.0	2.2	2.0	1000	40.4	3	47.923240153819194	10.095357164057171	95.23961445786718	19.501462673814263	74.72095716005343	39.779762108454584	44.75072757736442
0.1	2.1	360.0	5.06	false	0.5	1.25	100	6.8	1.2	1.1	2000	0.5	1.0	2.2	2.0	1000	40.4	2	34.64288813478012	8.735628085041723	69.85664976050207	28.126968659823927	91.87914921209469
0.1	2.1	360.0	5.06	false	0.5	1.25	100	6.8	1.2	1.1	2000	0.5	1.0	2.2	2.0	1000	40.4	2	42.06957741418462	11.516158091613004	91.11540008215354	40.312500422110695	110.57867085693779
0.1	2.1	360.0	5.06	false	0.5	1.25	100	6.8	1.2	1.1	2000	0.5	1.0	2.2	2.0	1000	40.4	2	36.85004285798298	13.135860953280831	49.58748541785037	23.435063614733714	114.10486766185359
0.1	2.1	360.0	5.06	false	0.5	1.25	100	6.8	1.2	1.1	2000	0.5	1.0	2.2	2.0	1000	40.4	2	34.321181730700154	1.6577477535591676	57.45110692360022	23.431865604541464	102.7720239134214
0.1	2.1	360.0	5.06	false	0.5	1.25	100	6.8	1.2	1.1	2000	0.5	1.0	2.2	2.0	1000	40.4	1	45.43392126094318	15.77185794228291	183.6790834341538
0.1	2.1	360.0	5.06	false	0.5	1.25	100	6.8	1.2	1.1	2000	0.5	1.0	2.2	2.0	1000	40.4	2	43.21959272924858	10.38321769565348	99.13285642155239	25.29799907410792	105.18720959960996
0.1	2.1	360.0	5.06	false	0.5	1.25	100	6.8	1.2	1.1	2000	0.5	1.0	2.2	2.0	1000	40.4	1	39.775230090897416	11.834762134520654	142.4487008624259
0.1	2.1	360.0	5.06	false	0.5	1.25	100	6.8	1.2	1.1	2000	0.5	1.0	2.2	2.0	1000	40.4	2	47.19244884771134	17.71927615580704	156.7478415713069	45.053594065523825	64.10600326988354
0.1	2.1	360.0	5.06	false	0.5	1.25	100	6.8	1.2	1.1	2000	0.5	1.0	2.2	2.0	1000	40.4	1	45.68454474637741	14.183972156626057	166.50291504640182
0.1	2.1	360.0	5.06	false	0.5	1.25	100	6.8	1.2	1.1	2000	0.5	1.0	2.2	2.0	1000	40.4	1	39.6215284117187	22.345308452410627	166.70749772972047
0.1	2.1	360.0	5.06	false	0.5	1.25	100	6.8	1.2	1.1	2000	0.5	1.0	2.2	2.0	1000	40.4	1	28.253317638707045	18.444090669735214	134.11237882561528
0.1	2.1	360.0	5.06	false	0.5	1.25	100	6.8	1.2	1.1	2000	0.5	1.0	2.2	2.0	1000	40.4	2	41.93032527904908	11.829645653686214	108.28084982720924	30.66172342136416	74.36983724780282
0.1	2.1	360.0	5.06	false	0.5	1.25	100	6.8	1.2	1.1	2000	0.5	1.0	2.2	2.0	1000	40.4	1	42.684268625365114	26.530597134769554	124.76543538669289
0.1	2.1	360.0	5.06	false	0.5	1.25	100	6.8	1.2	1.1	2000	0.5	1.0	2.2	2.0	1000	40.4	3	45.416844767612034	6.962526272968663	79.85676110678239	18.305830612966695	47.35134388992001	43.47042151081123	83.34776971611049
0.1	2.1	360.0	5.06	false	0.5	1.25	100	6.8	1.2	1.1	2000	0.5	1.0	2.2	2.0	1000	40.4	3	46.354623626899745	8.99863875287993	43.56483573867079	23.508736607372622	93.65014635469842	40.90633977707621	68.6154604102402
0.1	2.1	360.0	5.06	false	0.5	1.25	100	6.8	1.2	1.1	2000	0.5	1.0	2.2	2.0	1000	40.4	2	39.59538796418332	6.9403796006976455	72.59406618126634	32.32365548750169	108.97776114398904
0.1	2.1	360.0	5.06	false	0.5	1.25	100	6.8	1.2	1.1	2000	0.5	1.0	2.2	2.0	1000	40.4	1	40.08714198367487	9.477917261946565	142.71173551706582
0.1	2.1	360.0	5.06	false	0.5	1.25	100	6.8	1.2	1.1	2000	0.5	1.0	2.2	2.0	1000	40.4	2	38.98781051974942	5.750262357838127	107.70774503815784	37.03776224984031	56.47530952977576
0.1	2.1	360.0	5.06	false	0.5	1.25	100	6.8	1.2	1.1	2000	0.5	1.0	2.2	2.0	1000	40.4	1	41.02176763366168	26.847221273890153	154.3030801675595
0.1	2.1	360.0	5.06	false	0.5	1.25	100	6.8	1.2	1.1	2000	0.5	1.0	2.2	2.0	1000	40.4	2	36.639241213460274	0.9354311893921422	63.814383148347524	21.873638547023745	111.38533698316758
0.1	2.1	360.0	5.06	false	0.5	1.25	100	6.8	1.2	1.1	2000	0.5	1.0	2.2	2.0	1000	40.4	2	41.72209889278043	1.3912230768846983	61.43554754440945	27.757157425442138	129.42581302449392
0.1	2.1	360.0	5.06	false	0.5	1.25	100	6.8	1.2	1.1	2000	0.5	1.0	2.2	2.0	1000	40.4	2	43.070485532559616	7.040997955410141	129.24142816380606	34.98550101390015	92.71472676486405
0.1	2.1	360.0	5.06	false	0.5	1.25	100	6.8	1.2	1.1	2000	0.5	1.0	2.2	2.0	1000	40.4	3	43.303307821367426	1.4277575708872976	44.87612535509603	19.770339947213227	102.59594794737399	41.70000530686688	80.35420384158543
0.1	2.1	360.0	5.06	false	0.5	1.25	100	6.8	1.2	1.1	2000	0.5	1.0	2.2	2.0	1000	40.4	2	41.32514478923047	6.889956329724777	88.17148840727602	35.91589533996485	90.42198667133151
0.1	2.1	360.0	5.06	false	0.5	1.25	100	6.8	1.2	1.1	2000	0.5	1.0	2.2	2.0	1000	40.4	1	42.058708601470045	28.796237771020984	166.00036704376134
0.1	2.1	360.0	5.06	false	0.5	1.25	100	6.8	1.2	1.1	2000	0.5	1.0	2.2	2.0	1000	40.4	3	41.70672084230145	4.486881030060015	62.72013133169395	25.243838284755398	69.12051103347495	41.68180607322233	83.65347234604127
0.1	2.1	360.0	5.06	false	0.5	1.25	100	6.8	1.2	1.1	2000	0.5	1.0	2.2	2.0	1000	40.4	2	37.754332375333256	14.083309161672142	78.86974208994873	23.340069351175256	87.03535345122656
0.1	2.1	360.0	5.06	false	0.5	1.25	100	6.8	1.2	1.1	2000	0.5	1.0	2.2	2.0	1000	40.4	2	53.03642073729452	11.36743048742162	99.56482964484263	31.01949601240193	112.3433078696495
0.1	2.1	360.0	5.06	false	0.5	1.25	100	6.8	1.2	1.1	2000	0.5	1.0	2.2	2.0	1000	40.4	1	32.489432949222696	18.570305097892586	109.23019327426765
0.1	2.1	360.0	5.06	false	0.5	1.25	100	6.8	1.2	1.1	2000	0.5	1.0	2.2	2.0	1000	40.4	2	48.12024652554707	10.939582910678014	131.60319846387486	45.536327829715866	90.31285323174866
0.1	2.1	360.0	5.06	false	0.5	1.25	100	6.8	1.2	1.1	2000	0.5	1.0	2.2	2.0	1000	40.4	1	34.150418577988646	14.050989953021734	142.9756742079752
0.1	2.1	360.0	5.06	false	0.5	1.25	100	6.8	1.2	1.1	2000	0.5	1.0	2.2	2.0	1000	40.4	1	37.985297374391735	23.2945795287704	133.14825659238124
0.1	2.1	360.0	5.06	false	0.5	1.25	100	6.8	1.2	1.1	2000	0.5	1.0	2.2	2.0	1000	40.4	1	36.60150621879419	20.31822974340551	100.79215620277735
0.1	2.1	360.0	5.06	false	0.5	1.25	100	6.8	1.2	1.1	2000	0.5	1.0	2.2	2.0	1000	40.4	1	35.634709603781126	14.914934089081662	130.50664984634383
0.1	2.1	360.0	5.06	false	0.5	1.25	100	6.8	1.2	1.1	2000	0.5	1.0	2.2	2.0	1000	40.4	2	43.1744374936346	14.810543973002245	113.5334844489033	41.636096299931744	91.20868547516228
0.1	2.1	360.0	5.06	false	0.5	1.25	100	6.8	1.2	1.1	2000	0.5	1.0	2.2	2.0	1000	40.4	2	41.266594047906665	19.21115319549913	89.22886392081566	28.606718107247648	93.34858647897637
0.1	2.1	360.0	5.06	false	0.5	1.25	100	6.8	1.2	1.1	2000	0.5	1.0	2.2	2.0	1000	40.4	1	34.53549009542684	25.527767684262507	155.55279755801772
0.1	2.1	360.0	5.06	false	0.5	1.25	100	6.8	1.2	1.1	2000	0.5	1.0	2.2	2.0	1000	40.4	1	42.21014511037507	17.247894257935	175.3390660327674
0.1	2.1	360.0	5.06	false	0.5	1.25	100	6.8	1.2	1.1	2000	0.5	1.0	2.2	2.0	1000	40.4	3	41.02479925502961	0.9349563523407305	76.45077111068524	30.668777105160018	55.02278911361446	37.92552881837183	58.170325775100885
0.1	2.1	360.0	5.06	false	0.5	1.25	100	6.8	1.2	1.1	2000	0.5	1.0	2.2	2.0	1000	40.4	3	49.39758585829876	4.162060077294309	57.33673816356436	17.28063505536473	55.96833671151645	39.25640760729774	130.86659536507932
0.1	2.1	360.0	5.06	false	0.5	1.25	100	6.8	1.2	1.1	2000	0.5	1.0	2.2	2.0	1000	40.4	2	46.127130539789945	9.634663044429576	155.7813244991538	45.705529483963566	82.1957097592923
0.1	2.1	360.0	5.06	false	0.5	1.25	100	6.8	1.2	1.1	2000	0.5	1.0	2.2	2.0	1000	40.4	2	40.426706304941774	15.60570546121192	54.65788902800699	23.5644361789395	129.52157323550023
0.1	2.1	360.0	5.06	false	0.5	1.25	100	6.8	1.2	1.1	2000	0.5	1.0	2.2	2.0	1000	40.4	2	39.01472388339581	6.4814149256835325	82.11729835650613	18.572830174728182	108.63244524952972
0.1	2.1	360.0	5.06	false	0.5	1.25	100	6.8	1.2	1.1	2000	0.5	1.0	2.2	2.0	1000	40.4	1	51.312160368684545	21.86444144113154	144.8526685220412
0.1	2.1	360.0	5.06	false	0.5	1.25	100	6.8	1.2	1.1	2000	0.5	1.0	2.2	2.0	1000	40.4	1	39.14190467254175	17.844884988287827	185.42260426773333
0.1	2.1	360.0	5.06	false	0.5	1.25	100	6.8	1.2	1.1	2000	0.5	1.0	2.2	2.0	1000	40.4	2	37.04615932124512	7.5434884318006485	113.94260537895462	27.58732890999243	71.18444797520655
0.1	2.1	360.0	5.06	false	0.5	1.25	100	6.8	1.2	1.1	2000	0.5	1.0	2.2	2.0	1000	40.4	3	37.0698315809235	12.021857406920741	54.71511760091663	20.238949200282395	73.4475995285248	36.05984568162604	54.43188058232095
0.1	2.1	360.0	5.06	false	0.5	1.25	100	6.8	1.2	1.1	2000	0.5	1.0	2.2	2.0	1000	40.4	1	39.50800925667215	31.760763459166085	184.9137914921738
0.1	2.1	360.0	5.06	false	0.5	1.25	100	6.8	1.2	1.1	2000	0.5	1.0	2.2	2.0	1000	40.4	2	40.0735371173553	13.612798639569036	120.18011507833366	28.79416691727961	57.546722735981184
0.1	2.1	360.0	5.06	false	0.5	1.25	100	6.8	1.2	1.1	2000	0.5	1.0	2.2	2.0	1000	40.4	2	33.28168945257094	9.991544572029184	87.95772609696559	32.643417656146774	45.52766373655821
0.1	2.1	360.0	5.06	false	0.5	1.25	100	6.8	1.2	1.1	2000	0.5	1.0	2.2	2.0	1000	40.4	2	44.38801035066352	11.535905391520261	47.264110033910335	24.386565766744713	115.83309858565612
0.1	2.1	360.0	5.06	false	0.5	1.25	100	6.8	1.2	1.1	2000	0.5	1.0	2.2	2.0	1000	40.4	2	43.699804459459905	1.1628135323155218	159.86493622978895	32.389074723114526	64.68284423142713
0.1	2.1	360.0	5.06	false	0.5	1.25	100	6.8	1.2	1.1	2000	0.5	1.0	2.2	2.0	1000	40.4	1	38.66735575729771	23.751362657130265	146.04896586829076
0.1	2.1	360.0	5.06	false	0.5	1.25	100	6.8	1.2	1.1	2000	0.5	1.0	2.2	2.0	1000	40.4	2	44.620521313803856	27.57269168250297	145.48966996432222	43.697293312642906	62.153579819694365
0.1	2.1	360.0	5.06	false	0.5	1.25	100	6.8	1.2	1.1	2000	0.5	1.0	2.2	2.0	1000	40.4	1	38.822234498286086	28.491238812270492	124.07326445870433
0.1	2.1	360.0	5.06	false	0.5	1.25	100	6.8	1.2	1.1	2000	0.5	1.0	2.2	2.0	1000	40.4	2	33.27639046970488	1.358599841307794	87.66794549704686	30.67580009984454	74.35947211969912
0.1	2.1	360.0	5.06	false	0.5	1.25	100	6.8	1.2	1.1	2000	0.5	1.0	2.2	2.0	1000	40.4	2	38.955645288832	14.539886596810888	103.88679862398429	25.386458276989888	71.66018309271814
0.1	2.1	360.0	5.06	false	0.5	1.25	100	6.8	1.2	1.1	2000	0.5	1.0	2.2	2.0	1000	40.4	2	44.29398895273952	1.8519683246737055	53.30104732939343	42.450134851011875	115.25617127918156
0.1	2.1	360.0	5.06	false	0.5	1.25	100	6.8	1.2	1.1	2000	0.5	1.0	2.2	2.0	1000	40.4	2	34.87459808904499	13.790738275370192	54.93717170663179	20.819634548767294	106.27523103287713
0.1	2.1	360.0	5.06	false	0.5	1.25	100	6.8	1.2	1.1	2000	0.5	1.0	2.2	2.0	1000	40.4	2	35.428645861928054	7.584623951663221	132.48213070415378	35.150322957018176	53.00588017734424
0.1	2.1	360.0	5.06	false	0.5	1.25	100	6.8	1.2	1.1	2000	0.5	1.0	2.2	2.0	1000	40.4	2	49.12841105461878	14.283537127135274	140.9596702419028	40.308435155588434	104.80485228833744
0.1	2.1	360.0	5.06	false	0.5	1.25	100	6.8	1.2	1.1	2000	0.5	1.0	2.2	2.0	1000	40.4	1	37.90535401123021	24.115920511998418	136.10237649383586
0.1	2.1	360.0	5.06	false	0.5	1.25	100	6.8	1.2	1.1	2000	0.5	1.0	2.2	2.0	1000	40.4	1	47.46036934890698	8.159220974811891	127.82706016152585
0.1	2.1	360.0	5.06	false	0.5	1.25	100	6.8	1.2	1.1	2000	0.5	1.0	2.2	2.0	1000	40.4	2	35.13818678213005	4.690772055158908	68.75713828672028	23.732055397122036	88.66411306682048
0.1	2.1	360.0	5.06	false	0.5	1.25	100	6.8	1.2	1.1	2000	0.5	1.0	2.2	2.0	1000	40.4	2	48.389073892732235	15.747506144909655	136.74274361863232	41.53352073851695	84.97909974365706
0.1	2.1	360.0	5.06	false	0.5	1.25	100	6.8	1.2	1.1	2000	0.5	1.0	2.2	2.0	1000	40.4	2	43.000155553447414	25.71059731761644	80.5145621328004	42.79021380352614	108.2290898088957
0.1	2.1	360.0	5.06	false	0.5	1.25	100	6.8	1.2	1.1	2000	0.5	1.0	2.2	2.0	1000	40.4	2	35.74753749324506	5.668296227753884	98.76055938310006	27.06156607962552	71.96610440609408
0.1	2.1	360.0	5.06	false	0.5	1.25	100	6.8	1.2	1.1	2000	0.5	1.0	2.2	2.0	1000	40.4	2	39.054109849478074	0.9911515907173838	109.0578123031534	19.793415604399314	72.03435700144907
0.1	2.1	360.0	5.06	false	0.5	1.25	100	6.8	1.2	1.1	2000	0.5	1.0	2.2	2.0	1000	40.4	2	39.75223520346273	11.471398542922513	75.61419963371178	26.773837402713042	94.15530143851204
0.1	2.1	360.0	5.06	false	0.5	1.25	100	6.8	1.2	1.1	2000	0.5	1.0	2.2	2.0	1000	40.4	2	46.42275547779056	12.804283338375	133.8078978433497	32.767981577509296	69.05859073880187
0.1	2.1	360.0	5.06	false	0.5	1.25	100	6.8	1.2	1.1	2000	0.5	1.0	2.2	2.0	1000	40.4	3	44.251381011013635	5.368585008774354	81.77022564308297	26.869399244606477	84.6384407091682	44.18275876639123	51.85248275607908
0.1	2.1	360.0	5.06	false	0.5	1.25	100	6.8	1.2	1.1	2000	0.5	1.0	2.2	2.0	1000	40.4	3	42.71920618509911	1.3685476879046814	41.58673464908917	17.95101944833611	92.79266233481873	32.588661940519685	68.4932896576046
0.1	2.1	360.0	5.06	false	0.5	1.25	100	6.8	1.2	1.1	2000	0.5	1.0	2.2	2.0	1000	40.4	2	44.623015150817615	8.465107961635361	117.73419311849784	35.248189191144185	78.80331360514369
0.1	2.1	360.0	5.06	false	0.5	1.25	100	6.8	1.2	1.1	2000	0.5	1.0	2.2	2.0	1000	40.4	2	41.20613358708299	14.854985741083386	91.58497769528365	34.08825060273493	98.58166830123788
0.1	2.1	360.0	5.06	false	0.5	1.25	100	6.8	1.2	1.1	2000	0.5	1.0	2.2	2.0	1000	40.4	2	42.836442566654966	13.378676887425058	93.54134391200307	31.63366420968654	104.86366986514956
0.1	2.1	360.0	5.06	false	0.5	1.25	100	6.8	1.2	1.1	2000	0.5	1.0	2.2	2.0	1000	40.4	2	48.5491128643228	1.024743274780824	79.72107775448197	32.552661527277024	139.97376516694874
0.1	2.1	360.0	5.06	false	0.5	1.25	100	6.8	1.2	1.1	2000	0.5	1.0	2.2	2.0	1000	40.4	2	41.72042623509846	18.533842325368063	105.92466455276009	35.26398719462515	74.2151602743864
0.1	2.1	360.0	5.06	false	0.5	1.25	100	6.8	1.2	1.1	2000	0.5	1.0	2.2	2.0	1000	40.4	3	47.28870726425652	14.29193310628841	45.77072682474308	26.817874605802864	113.94300606707438	46.55439830354051	70.64712299644322
0.1	2.1	360.0	5.06	false	0.5	1.25	100	6.8	1.2	1.1	2000	0.5	1.0	2.2	2.0	1000	40.4	2	42.317580811762674	17.48797570629777	90.72581700045927	30.934978455767023	116.2822008373988
0.1	2.1	360.0	5.06	false	0.5	1.25	100	6.8	1.2	1.1	2000	0.5	1.0	2.2	2.0	1000	40.4	2	48.65741393251146	19.468650587980587	135.5516030866939	40.04286743653471	71.4655734861645
0.1	2.1	360.0	5.06	false	0.5	1.25	100	6.8	1.2	1.1	2000	0.5	1.0	2.2	2.0	1000	40.4	2	36.90537708732917	0.20365904475736984	55.324257708637404	14.722885421494894	120.9451183320359
0.1	2.1	360.0	5.06	false	0.5	1.25	100	6.8	1.2	1.1	2000	0.5	1.0	2.2	2.0	1000	40.4	2	40.38072253211576	8.667910283636184	75.63202024154697	39.581972940721116	99.41583836712718
0.1	2.1	360.0	5.06	false	0.5	1.25	100	6.8	1.2	1.1	2000	0.5	1.0	2.2	2.0	1000	40.4	3	44.430662733659084	9.276229449200432	70.86401329120942	18.66538266789056	61.62176263115231	42.37058470156294	79.41617879340787
0.1	2.1	360.0	5.06	false	0.5	1.25	100	6.8	1.2	1.1	2000	0.5	1.0	2.2	2.0	1000	40.4	1	39.16589178188642	11.676625770341888	143.73136719559344
0.1	2.1	360.0	5.06	false	0.5	1.25	100	6.8	1.2	1.1	2000	0.5	1.0	2.2	2.0	1000	40.4	1	47.39672464159459	22.117610641279455	139.4810937990622
0.1	2.1	360.0	5.06	false	0.5	1.25	100	6.8	1.2	1.1	2000	0.5	1.0	2.2	2.0	1000	40.4	3	46.64399002252219	0.7268872312795653	80.34345024407644	25.249556115155233	83.02610458722678	44.55790336852445	88.54414999157014
0.1	2.1	360.0	5.06	false	0.5	1.25	100	6.8	1.2	1.1	2000	0.5	1.0	2.2	2.0	1000	40.4	1	43.132865405108966	25.738129056001863	180.15383794129858
0.1	2.1	360.0	5.06	false	0.5	1.25	100	6.8	1.2	1.1	2000	0.5	1.0	2.2	2.0	1000	40.4	2	35.21190109576559	10.77461238007115	80.69866731556682	20.474609420057686	74.80468650255354
0.1	2.1	360.0	5.06	false	0.5	1.25	100	6.8	1.2	1.1	2000	0.5	1.0	2.2	2.0	1000	40.4	1	39.34697388400807	19.9550973933476	196.79122140505933
0.1	2.1	360.0	5.06	false	0.5	1.25	100	6.8	1.2	1.1	2000	0.5	1.0	2.2	2.0	1000	40.4	2	36.40736720093857	12.26958443385715	76.99677552445041	35.44995733808958	83.42689786652623
0.1	2.1	360.0	5.06	false	0.5	1.25	100	6.8	1.2	1.1	2000	0.5	1.0	2.2	2.0	1000	40.4	1	41.72277095976662	28.850418582970967	164.41303191019966
0.1	2.1	360.0	5.06	false	0.5	1.25	100	6.8	1.2	1.1	2000	0.5	1.0	2.2	2.0	1000	40.4	2	42.98401614143901	11.42324558824718	79.69570154362242	34.752081907652006	109.27154029600594
0.1	2.1	360.0	5.06	false	0.5	1.25	100	6.8	1.2	1.1	2000	0.5	1.0	2.2	2.0	1000	40.4	2	42.28245843422531	2.5481820759395113	107.68454247674286	26.342247627235224	85.34358452143564
0.1	2.1	360.0	5.06	false	0.5	1.25	100	6.8	1.2	1.1	2000	0.5	1.0	2.2	2.0	1000	40.4	2	49.670623960900386	8.390326648043354	98.89647608833845	25.632930147660378	97.77716593444029
0.1	2.1	360.0	5.06	false	0.5	1.25	100	6.8	1.2	1.1	2000	0.5	1.0	2.2	2.0	1000	40.4	2	35.70163559113778	1.0699964494456482	99.81645055035627	19.01434120368386	74.54835733952055
0.1	2.1	360.0	5.06	false	0.5	1.25	100	6.8	1.2	1.1	2000	0.5	1.0	2.2	2.0	1000	40.4	2	45.27891386183512	9.500099755718189	126.98352082225249	33.68515025314821	96.03586763560925
0.1	2.1	360.0	5.06	false	0.5	1.25	100	6.8	1.2	1.1	2000	0.5	1.0	2.2	2.0	1000	40.4	2	36.23975259880709	9.860424799917505	58.746519565633704	23.931567508592536	119.44886986010938
0.1	2.1	360.0	5.06	false	0.5	1.25	100	6.8	1.2	1.1	2000	0.5	1.0	2.2	2.0	1000	40.4	1	42.43893090849626	20.07804289573386	200.34490375847696
0.1	2.1	360.0	5.06	false	0.5	1.25	100	6.8	1.2	1.1	2000	0.5	1.0	2.2	2.0	1000	40.4	1	39.017356639361665	20.038454231980587	104.62090380160114
0.1	2.1	360.0	5.06	false	0.5	1.25	100	6.8	1.2	1.1	2000	0.5	1.0	2.2	2.0	1000	40.4	1	37.211124136084905	21.46635628665675	153.65833221787526
0.1	2.1	360.0	5.06	false	0.5	1.25	100	6.8	1.2	1.1	2000	0.5	1.0	2.2	2.0	1000	40.4	1	40.530851287193606	10.79692320921026	155.06866583635212
0.1	2.1	360.0	5.06	false	0.5	1.25	100	6.8	1.2	1.1	2000	0.5	1.0	2.2	2.0	1000	40.4	1	42.73662460916242	25.96602288691164	186.0465079382692
0.1	2.1	360.0	5.06	false	0.5	1.25	100	6.8	1.2	1.1	2000	0.5	1.0	2.2	2.0	1000	40.4	2	49.10611822668358	10.149049552601765	94.62829832516084	41.20173269620687	107.97138892221719
0.1	2.1	360.0	5.06	false	0.5	1.25	100	6.8	1.2	1.1	2000	0.5	1.0	2.2	2.0	1000	40.4	1	35.48461504486561	18.067899035625402	116.66679473495529
0.1	2.1	360.0	5.06	false	0.5	1.25	100	6.8	1.2	1.1	2000	0.5	1.0	2.2	2.0	1000	40.4	1	45.28952835622329	16.26299516483912	155.93801574130566
0.1	2.1	360.0	5.06	false	0.5	1.25	100	6.8	1.2	1.1	2000	0.5	1.0	2.2	2.0	1000	40.4	1	52.93317937892084	22.12408464558224	146.11572846936158
0.1	2.1	360.0	5.06	false	0.5	1.25	100	6.8	1.2	1.1	2000	0.5	1.0	2.2	2.0	1000	40.4	2	45.14486618868722	12.577988206374856	110.3195029215418	32.88159571526203	99.8071921456509
0.1	2.1	360.0	5.06	false	0.5	1.25	100	6.8	1.2	1.1	2000	0.5	1.0	2.2	2.0	1000	40.4	2	35.23040647447641	10.780307687058569	54.71842359610654	34.350426680422835	134.20934386128476
0.1	2.1	360.0	5.06	false	0.5	1.25	100	6.8	1.2	1.1	2000	0.5	1.0	2.2	2.0	1000	40.4	2	37.91797935859175	1.192222969947861	54.5573314819986	20.618134863448606	128.7278680801451
0.1	2.1	360.0	5.06	false	0.5	1.25	100	6.8	1.2	1.1	2000	0.5	1.0	2.2	2.0	1000	40.4	2	43.46358288483412	28.434921520722796	115.21834127407679	43.09989798448924	56.3316552536213
0.1	2.1	360.0	5.06	false	0.5	1.25	100	6.8	1.2	1.1	2000	0.5	1.0	2.2	2.0	1000	40.4	2	52.237204613017695	14.451571206308527	109.77528864380525	51.178035123415235	114.61921678454172
0.1	2.1	360.0	5.06	false	0.5	1.25	100	6.8	1.2	1.1	2000	0.5	1.0	2.2	2.0	1000	40.4	2	33.467720079844746	9.580439804383724	97.3136935237599	31.93992264846775	67.36398738503634
0.1	2.1	360.0	5.06	false	0.5	1.25	100	6.8	1.2	1.1	2000	0.5	1.0	2.2	2.0	1000	40.4	2	46.156533914402516	3.295348950185517	81.28118432192674	29.018611636552176	113.96114220991389
0.1	2.1	360.0	5.06	false	0.5	1.25	100	6.8	1.2	1.1	2000	0.5	1.0	2.2	2.0	1000	40.4	2	42.36283629411024	22.590412152633323	63.337126587294634	38.390569747987676	107.30990441896911
0.1	2.1	360.0	5.06	false	0.5	1.25	100	6.8	1.2	1.1	2000	0.5	1.0	2.2	2.0	1000	40.4	2	49.53243255220373	17.730209402814808	140.052200174547	45.24149722252633	87.26767712478961
0.1	2.1	360.0	5.06	false	0.5	1.25	100	6.8	1.2	1.1	2000	0.5	1.0	2.2	2.0	1000	40.4	2	37.37245896275188	9.36459073921046	92.12721269430702	27.593115867059115	85.03481874361626
0.1	2.1	360.0	5.06	false	0.5	1.25	100	6.8	1.2	1.1	2000	0.5	1.0	2.2	2.0	1000	40.4	2	36.95326694694711	5.214315820904055	117.21375002167007	32.682741992185086	47.003083520173966
0.1	2.1	360.0	5.06	false	0.5	1.25	100	6.8	1.2	1.1	2000	0.5	1.0	2.2	2.0	1000	40.4	1	45.68372961982633	12.591050261819664	152.83299483122005
0.1	2.1	360.0	5.06	false	0.5	1.25	100	6.8	1.2	1.1	2000	0.5	1.0	2.2	2.0	1000	40.4	2	34.223124554473884	14.052061719266153	60.40293839566153	21.998351255131993	100.88347813671831
0.1	2.1	360.0	5.06	false	0.5	1.25	100	6.8	1.2	1.1	2000	0.5	1.0	2.2	2.0	1000	40.4	2	36.834679967208466	1.801649021957627	117.4998529719034	35.040303963806096	78.43706194138217
0.1	2.1	360.0	5.06	false	0.5	1.25	100	6.8	1.2	1.1	2000	0.5	1.0	2.2	2.0	1000	40.4	1	34.79885503778963	25.976590234247947	129.93259900581867
0.1	2.1	360.0	5.06	false	0.5	1.25	100	6.8	1.2	1.1	2000	0.5	1.0	2.2	2.0	1000	40.4	1	35.97022843719016	16.119724143941635	160.76465051387083
0.1	2.1	360.0	5.06	false	0.5	1.25	100	6.8	1.2	1.1	2000	0.5	1.0	2.2	2.0	1000	40.4	2	41.613491557043886	26.62831306578965	97.58726193917019	40.58476484333291	88.15359507131326
0.1	2.1	360.0	5.06	false	0.5	1.25	100	6.8	1.2	1.1	2000	0.5	1.0	2.2	2.0	1000	40.4	1	48.76398978694672	30.764606899001958	152.4086590611255
0.1	2.1	360.0	5.06	false	0.5	1.25	100	6.8	1.2	1.1	2000	0.5	1.0	2.2	2.0	1000	40.4	1	35.80862671978177	14.634920951852486	142.5747139264438
0.1	2.1	360.0	5.06	false	0.5	1.25	100	6.8	1.2	1.1	2000	0.5	1.0	2.2	2.0	1000	40.4	3	41.340895953857675	2.1116173774088343	42.28626291214522	19.321471456245153	101.82195411898522	40.216095749198104	59.17203006460849
0.1	2.1	360.0	5.06	false	0.5	1.25	100	6.8	1.2	1.1	2000	0.5	1.0	2.2	2.0	1000	40.4	1	41.605900442881605	17.873988485858014	153.36603660100138
0.1	2.1	360.0	5.06	false	0.5	1.25	100	6.8	1.2	1.1	2000	0.5	1.0	2.2	2.0	1000	40.4	2	34.90612422976734	5.054819033324056	50.01039924621224	24.744690581384877	98.8248195732219
0.1	2.1	360.0	5.06	false	0.5	1.25	100	6.8	1.2	1.1	2000	0.5	1.0	2.2	2.0	1000	40.4	2	40.367134876631745	10.826161195194935	78.54554712928771	28.36406408675186	104.85967007495243
0.1	2.1	360.0	5.06	false	0.5	1.25	100	6.8	1.2	1.1	2000	0.5	1.0	2.2	2.0	1000	40.4	2	46.98982948056443	3.157202719192586	62.565832463487624	22.73432127803843	114.96847648342602
0.1	2.1	360.0	5.06	false	0.5	1.25	100	6.8	1.2	1.1	2000	0.5	1.0	2.2	2.0	1000	40.4	2	40.2982077021007	9.68340113155082	73.34706263279575	29.770984991789355	132.38999762233576
0.1	2.1	360.0	5.06	false	0.5	1.25	100	6.8	1.2	1.1	2000	0.5	1.0	2.2	2.0	1000	40.4	2	39.46519408221426	16.24782185106733	89.74712334754308	30.854607265997018	81.1046620178708
0.1	2.1	360.0	5.06	false	0.5	1.25	100	6.8	1.2	1.1	2000	0.5	1.0	2.2	2.0	1000	40.4	1	44.9376974689922	15.316367901281648	112.70264464618434
0.1	2.1	360.0	5.06	false	0.5	1.25	100	6.8	1.2	1.1	2000	0.5	1.0	2.2	2.0	1000	40.4	2	37.205726354979674	6.601933823715224	77.85076289549328	31.12086957802114	104.68587672636436
0.1	2.1	360.0	5.06	false	0.5	1.25	100	6.8	1.2	1.1	2000	0.5	1.0	2.2	2.0	1000	40.4	2	41.110629690680604	8.940062349721297	121.93471109721786	35.00323811837468	59.38778935798637
0.1	2.1	360.0	5.06	false	0.5	1.25	100	6.8	1.2	1.1	2000	0.5	1.0	2.2	2.0	1000	40.4	1	45.07077963079696	23.47144418939603	156.85055931875073
0.1	2.1	360.0	5.06	false	0.5	1.25	100	6.8	1.2	1.1	2000	0.5	1.0	2.2	2.0	1000	40.4	2	41.22339967270936	2.0502379320780246	79.11887755904883	26.40351968992269	124.10068844859775
0.1	2.1	360.0	5.06	false	0.5	1.25	100	6.8	1.2	1.1	2000	0.5	1.0	2.2	2.0	1000	40.4	2	45.69006182022734	0.9534177882314784	89.895203477467	26.85003689295384	144.10210095221237
0.1	2.1	360.0	5.06	false	0.5	1.25	100	6.8	1.2	1.1	2000	0.5	1.0	2.2	2.0	1000	40.4	2	47.353076486499276	24.08534547405046	108.029705755077	37.06713452436725	79.91558675240259
0.1	2.1	360.0	5.06	false	0.5	1.25	100	6.8	1.2	1.1	2000	0.5	1.0	2.2	2.0	1000	40.4	1	31.327868747639638	2.325611485919971	104.69335288823552
0.1	2.1	360.0	5.06	false	0.5	1.25	100	6.8	1.2	1.1	2000	0.5	1.0	2.2	2.0	1000	40.4	2	33.352304073261706	7.598518043160013	55.769892416225645	22.866504704417615	95.94002989086363
0.1	2.1	360.0	5.06	false	0.5	1.25	100	6.8	1.2	1.1	2000	0.5	1.0	2.2	2.0	1000	40.4	1	50.23754362854641	30.133761378117832	192.99431634615772
0.1	2.1	360.0	5.06	false	0.5	1.25	100	6.8	1.2	1.1	2000	0.5	1.0	2.2	2.0	1000	40.4	3	43.065942133635225	8.253119507073887	97.55403415797736	25.501634668852546	46.17230028195945	37.91996343181449	58.61583439371262
0.1	2.1	360.0	5.06	false	0.5	1.25	100	6.8	1.2	1.1	2000	0.5	1.0	2.2	2.0	1000	40.4	3	41.10170462712253	5.6829727310450835	45.3620789790628	25.193767837714166	76.8684798931072	40.12531585745348	80.71125184817613
0.1	2.1	360.0	5.06	false	0.5	1.25	100	6.8	1.2	1.1	2000	0.5	1.0	2.2	2.0	1000	40.4	1	32.50536583606595	13.288994200864181	132.85693831166148
0.1	2.1	360.0	5.06	false	0.5	1.25	100	6.8	1.2	1.1	2000	0.5	1.0	2.2	2.0	1000	40.4	1	44.17862203655587	26.21673805947552	192.27936249385345
0.1	2.1	360.0	5.06	false	0.5	1.25	100	6.8	1.2	1.1	2000	0.5	1.0	2.2	2.0	1000	40.4	1	46.510145965865526	24.043100353449464	127.21529050373351
0.1	2.1	360.0	5.06	false	0.5	1.25	100	6.8	1.2	1.1	2000	0.5	1.0	2.2	2.0	1000	40.4	2	52.498461468065784	9.286520481194565	130.99947615995438	47.05181084372486	64.87421583692793
0.1	2.1	360.0	5.06	false	0.5	1.25	100	6.8	1.2	1.1	2000	0.5	1.0	2.2	2.0	1000	40.4	2	38.85638763350381	15.51396569553122	99.38517245721285	37.39706776257113	63.157093401994565
0.1	2.1	360.0	5.06	false	0.5	1.25	100	6.8	1.2	1.1	2000	0.5	1.0	2.2	2.0	1000	40.4	2	42.4726352001309	2.895917497158665	79.15638873332686	20.745978954852685	143.2651765116348
0.1	2.1	360.0	5.06	false	0.5	1.25	100	6.8	1.2	1.1	2000	0.5	1.0	2.2	2.0	1000	40.4	1	38.337999166898975	14.615470124647596	143.75476571292424
0.1	2.1	360.0	5.06	false	0.5	1.25	100	6.8	1.2	1.1	2000	0.5	1.0	2.2	2.0	1000	40.4	1	43.83210181582023	19.009481670578364	150.1062804320133
0.1	2.1	360.0	5.06	false	0.5	1.25	100	6.8	1.2	1.1	2000	0.5	1.0	2.2	2.0	1000	40.4	2	44.90818904350493	9.53192343330446	97.69161156535965	29.639952965825977	129.69849370567633
0.1	2.1	360.0	5.06	false	0.5	1.25	100	6.8	1.2	1.1	2000	0.5	1.0	2.2	2.0	1000	40.4	1	47.09062326582577	28.19999690985294	138.5515673461257
0.1	2.1	360.0	5.06	false	0.5	1.25	100	6.8	1.2	1.1	2000	0.5	1.0	2.2	2.0	1000	40.4	2	42.2433032396636	14.273538514506761	110.4999806819163	40.79776926927774	45.75374486051916
0.1	2.1	360.0	5.06	false	0.5	1.25	100	6.8	1.2	1.1	2000	0.5	1.0	2.2	2.0	1000	40.4	1	41.55535745097535	25.7218835258084	183.62790708047208
0.1	2.1	360.0	5.06	false	0.5	1.25	100	6.8	1.2	1.1	2000	0.5	1.0	2.2	2.0	1000	40.4	2	43.83919912020817	12.533509682720677	96.82688295465033	24.506064732153856	68.01164257499711
0.1	2.1	360.0	5.06	false	0.5	1.25	100	6.8	1.2	1.1	2000	0.5	1.0	2.2	2.0	1000	40.4	3	42.96373924446654	1.5521544732577066	81.04954719631617	24.270809591292963	43.22283020670661	38.31644553695625	80.51221898011389
0.1	2.1	360.0	5.06	false	0.5	1.25	100	6.8	1.2	1.1	2000	0.5	1.0	2.2	2.0	1000	40.4	3	52.33213340970576	7.917735889446662	63.696340318379775	21.965706805488058	126.66870089374213	51.023150685946135	57.751250762063314
0.1	2.1	360.0	5.06	false	0.5	1.25	100	6.8	1.2	1.1	2000	0.5	1.0	2.2	2.0	1000	40.4	2	45.576878474233624	0.28433263948433873	110.0844660037732	28.01020839916711	97.99312107333832
0.1	2.1	360.0	5.06	false	0.5	1.25	100	6.8	1.2	1.1	2000	0.5	1.0	2.2	2.0	1000	40.4	2	33.268973295251	0.5447870391941855	74.46756908956063	24.766827095044075	79.62978107131102
0.1	2.1	360.0	5.06	false	0.5	1.25	100	6.8	1.2	1.1	2000	0.5	1.0	2.2	2.0	1000	40.4	3	42.07147426794325	10.544763094134597	66.62794558287467	21.72499670799622	89.15092474459699	35.0023008017257	37.225318922085066
0.1	2.1	360.0	5.06	false	0.5	1.25	100	6.8	1.2	1.1	2000	0.5	1.0	2.2	2.0	1000	40.4	2	33.89762085315661	0.44202192360186604	56.983492953972366	30.236107824878868	108.68126143135005
0.1	2.1	360.0	5.06	false	0.5	1.25	100	6.8	1.2	1.1	2000	0.5	1.0	2.2	2.0	1000	40.4	3	47.06372628953815	0.9860897813206192	53.22865986707233	23.10293729487658	104.42127891446341	44.16235562752921	72.17987512963228
0.1	2.1	360.0	5.06	false	0.5	1.25	100	6.8	1.2	1.1	2000	0.5	1.0	2.2	2.0	1000	40.4	2	35.310432490850225	9.23993540395368	72.03876299775634	30.526977346943283	97.16404777257964
0.1	2.1	360.0	5.06	false	0.5	1.25	100	6.8	1.2	1.1	2000	0.5	1.0	2.2	2.0	1000	40.4	1	25.22	8.801360246296483	128.45058283157033
0.1	2.1	360.0	5.06	false	0.5	1.25	100	6.8	1.2	1.1	2000	0.5	1.0	2.2	2.0	1000	40.4	2	35.75859339154347	1.2507100422144348	62.31141655820584	17.639351227229216	116.18518399769084
0.1	2.1	360.0	5.06	false	0.5	1.25	100	6.8	1.2	1.1	2000	0.5	1.0	2.2	2.0	1000	40.4	2	45.55477314485362	13.266335731107832	115.3013265542506	30.958308032607288	86.19320149012256
0.1	2.1	360.0	5.06	false	0.5	1.25	100	6.8	1.2	1.1	2000	0.5	1.0	2.2	2.0	1000	40.4	2	37.969696960650204	10.057901824192944	107.29817826878275	37.28614346361288	55.45729249698748
0.1	2.1	360.0	5.06	false	0.5	1.25	100	6.8	1.2	1.1	2000	0.5	1.0	2.2	2.0	1000	40.4	2	41.53199521049426	9.61261057965849	72.92038123820085	29.203877412699406	99.91313586561192
0.1	2.1	360.0	5.06	false	0.5	1.25	100	6.8	1.2	1.1	2000	0.5	1.0	2.2	2.0	1000	40.4	2	41.38777766015073	7.406387566678245	95.60617774185668	30.38498613793969	93.75494159962373
0.1	2.1	360.0	5.06	false	0.5	1.25	100	6.8	1.2	1.1	2000	0.5	1.0	2.2	2.0	1000	40.4	2	41.2886162188549	11.118339631510919	85.57676569283659	26.624320082140336	110.60150343452862
0.1	2.1	360.0	5.06	false	0.5	1.25	100	6.8	1.2	1.1	2000	0.5	1.0	2.2	2.0	1000	40.4	3	46.7619128665065	2.3838502520843274	45.92125253248647	15.360297679950945	46.318151071953324	30.546742937784767	105.12591550379292
0.1	2.1	360.0	5.06	false	0.5	1.25	100	6.8	1.2	1.1	2000	0.5	1.0	2.2	2.0	1000	40.4	2	35.527842857869594	13.707637046721764	81.26274834709312	30.640632232980384	81.66244493946812
0.1	2.1	360.0	5.06	false	0.5	1.25	100	6.8	1.2	1.1	2000	0.5	1.0	2.2	2.0	1000	40.4	2	41.80326370734172	12.026615237348524	120.40832784145292	38.94173567090338	98.35007275415083
0.1	2.1	360.0	5.06	false	0.5	1.25	100	6.8	1.2	1.1	2000	0.5	1.0	2.2	2.0	1000	40.4	1	39.548490009740576	8.180617137821914	124.76116753040364
0.1	2.1	360.0	5.06	false	0.5	1.25	100	6.8	1.2	1.1	2000	0.5	1.0	2.2	2.0	1000	40.4	2	45.39901602306571	8.490600700189828	78.05742714696622	28.226794642720396	97.61347120646136
0.1	2.1	360.0	5.06	false	0.5	1.25	100	6.8	1.2	1.1	2000	0.5	1.0	2.2	2.0	1000	40.4	3	43.59044011249842	7.640876285851826	78.70499155953294	23.855712201082465	53.39897585266569	42.00741961586501	78.76767558777098
0.1	2.1	360.0	5.06	false	0.5	1.25	100	6.8	1.2	1.1	2000	0.5	1.0	2.2	2.0	1000	40.4	1	29.318199693668323	7.983277745232638	114.52592791063422
0.1	2.1	360.0	5.06	false	0.5	1.25	100	6.8	1.2	1.1	2000	0.5	1.0	2.2	2.0	1000	40.4	1	26.51333171816377	19.087076320649192	112.224248293445
0.1	2.1	360.0	5.06	false	0.5	1.25	100	6.8	1.2	1.1	2000	0.5	1.0	2.2	2.0	1000	40.4	2	44.195014990984205	15.209301944286299	118.2501905811569	41.56331294926323	93.50360658450116
0.1	2.1	360.0	5.06	false	0.5	1.25	100	6.8	1.2	1.1	2000	0.5	1.0	2.2	2.0	1000	40.4	2	30.335427643895574	0.4509387751667063	73.61205526826632	23.350721294021078	78.480059210479
0.1	2.1	360.0	5.06	false	0.5	1.25	100	6.8	1.2	1.1	2000	0.5	1.0	2.2	2.0	1000	40.4	2	48.87037083670643	12.404597383046488	112.52430623023696	45.887445101289785	99.7850908998967
0.1	2.1	360.0	5.06	false	0.5	1.25	100	6.8	1.2	1.1	2000	0.5	1.0	2.2	2.0	1000	40.4	2	35.24860482309297	5.8174564061973895	81.54319644516679	23.115475101121795	98.47931185325027
0.1	2.1	360.0	5.06	false	0.5	1.25	100	6.8	1.2	1.1	2000	0.5	1.0	2.2	2.0	1000	40.4	2	36.60683479295175	3.9498089574733526	85.63666381262138	24.643020395429048	84.24090017194104
0.1	2.1	360.0	5.06	false	0.5	1.25	100	6.8	1.2	1.1	2000	0.5	1.0	2.2	2.0	1000	40.4	2	44.72454384904713	8.53777957471836	88.41090856260016	25.211845537566	120.7960536744053
0.1	2.1	360.0	5.06	false	0.5	1.25	100	6.8	1.2	1.1	2000	0.5	1.0	2.2	2.0	1000	40.4	1	41.842224649871284	15.910841937288161	150.24615168695456
0.1	2.1	360.0	5.06	false	0.5	1.25	100	6.8	1.2	1.1	2000	0.5	1.0	2.2	2.0	1000	40.4	2	48.80661375456008	20.21775767031923	111.69147117842124	35.65084992828246	90.98522259317951
0.1	2.1	360.0	5.06	false	0.5	1.25	100	6.8	1.2	1.1	2000	0.5	1.0	2.2	2.0	1000	40.4	2	44.75065740664673	5.208508772242189	85.3427843102271	25.437313891685868	136.29246255310062
0.1	2.1	360.0	5.06	false	0.5	1.25	100	6.8	1.2	1.1	2000	0.5	1.0	2.2	2.0	1000	40.4	2	35.49694280037477	18.335975688657843	95.19708583108168	34.25956202268512	82.94402820400764
0.1	2.1	360.0	5.06	false	0.5	1.25	100	6.8	1.2	1.1	2000	0.5	1.0	2.2	2.0	1000	40.4	2	39.782358633835734	8.131753775525048	101.8636605173835	29.305551375300574	80.18167706997902
0.1	2.1	360.0	5.06	false	0.5	1.25	100	6.8	1.2	1.1	2000	0.5	1.0	2.2	2.0	1000	40.4	2	38.54110107514088	3.3673238810851127	53.233600560553285	24.473782313490503	131.86589967082614
0.1	2.1	360.0	5.06	false	0.5	1.25	100	6.8	1.2	1.1	2000	0.5	1.0	2.2	2.0	1000	40.4	2	32.58474569296266	16.022338478664086	73.70061261350838	26.265675276060964	63.5051658890601
0.1	2.1	360.0	5.06	false	0.5	1.25	100	6.8	1.2	1.1	2000	0.5	1.0	2.2	2.0	1000	40.4	3	40.82157125029686	5.73396657992261	64.43516946472958	14.652617707428835	74.3913842049972	35.48865517580057	55.034553138959424
0.1	2.1	360.0	5.06	false	0.5	1.25	100	6.8	1.2	1.1	2000	0.5	1.0	2.2	2.0	1000	40.4	2	40.8146661741569	1.5852622510400136	90.18050551707286	35.36172302034964	101.74547580728998
0.1	2.1	360.0	5.06	false	0.5	1.25	100	6.8	1.2	1.1	2000	0.5	1.0	2.2	2.0	1000	40.4	1	42.25502953811083	12.858279948621353	154.06611151540912
0.1	2.1	360.0	5.06	false	0.5	1.25	100	6.8	1.2	1.1	2000	0.5	1.0	2.2	2.0	1000	40.4	2	35.04210040432661	6.977299325465218	108.36013125008586	26.126458328963615	62.42713796154141
0.1	2.1	360.0	5.06	false	0.5	1.25	100	6.8	1.2	1.1	2000	0.5	1.0	2.2	2.0	1000	40.4	2	34.00650627988302	0.9102402358925015	65.18324153335993	22.12621063938894	99.51169308647316
0.1	2.1	360.0	5.06	false	0.5	1.25	100	6.8	1.2	1.1	2000	0.5	1.0	2.2	2.0	1000	40.4	1	38.95334665298107	10.045641409254863	137.93877587514777
0.1	2.1	360.0	5.06	false	0.5	1.25	100	6.8	1.2	1.1	2000	0.5	1.0	2.2	2.0	1000	40.4	2	40.955796921712846	0.7299785226762121	83.3854452771396	27.72418664083383	113.55816488022538
0.1	2.1	360.0	5.06	false	0.5	1.25	100	6.8	1.2	1.1	2000	0.5	1.0	2.2	2.0	1000	40.4	2	37.190171606235054	1.7505120748776193	86.99367494065338	20.181036230151474	84.13123721789944
0.1	2.1	360.0	5.06	false	0.5	1.25	100	6.8	1.2	1.1	2000	0.5	1.0	2.2	2.0	1000	40.4	2	41.05674199790538	0.822262854369597	57.4372074531149	23.62169677797946	138.810855416692
0.1	2.1	360.0	5.06	false	0.5	1.25	100	6.8	1.2	1.1	2000	0.5	1.0	2.2	2.0	1000	40.4	1	40.296853441507416	18.232511359748475	144.7950783954569
0.1	2.1	360.0	5.06	false	0.5	1.25	100	6.8	1.2	1.1	2000	0.5	1.0	2.2	2.0	1000	40.4	1	27.716774518047377	14.373620515870254	138.29468729701455
0.1	2.1	360.0	5.06	false	0.5	1.25	100	6.8	1.2	1.1	2000	0.5	1.0	2.2	2.0	1000	40.4	1	39.78821162945915	7.121929399710624	151.6869956157457
0.1	2.1	360.0	5.06	false	0.5	1.25	100	6.8	1.2	1.1	2000	0.5	1.0	2.2	2.0	1000	40.4	2	42.515355251862864	12.522923816418059	118.72798740029968	24.16328156098401	80.49819484262483
0.1	2.1	360.0	5.06	false	0.5	1.25	100	6.8	1.2	1.1	2000	0.5	1.0	2.2	2.0	1000	40.4	2	42.21314182476402	15.383229997702303	54.3599491033166	28.68237337514191	133.45819615025053
0.1	2.1	360.0	5.06	false	0.5	1.25	100	6.8	1.2	1.1	2000	0.5	1.0	2.2	2.0	1000	40.4	1	31.743316181762218	25.819889065826334	124.24438927752757
0.1	2.1	360.0	5.06	false	0.5	1.25	100	6.8	1.2	1.1	2000	0.5	1.0	2.2	2.0	1000	40.4	1	39.62818386902568	31.344335951586196	126.53239562374131
0.1	2.1	360.0	5.06	false	0.5	1.25	100	6.8	1.2	1.1	2000	0.5	1.0	2.2	2.0	1000	40.4	2	40.80444107098408	9.09864705695147	93.99076364556558	35.201473674572	95.03304375552125
0.1	2.1	360.0	5.06	false	0.5	1.25	100	6.8	1.2	1.1	2000	0.5	1.0	2.2	2.0	1000	40.4	3	38.935998485096064	8.145184439123799	98.61756311000524	26.90195479436789	49.24086305769387	37.973491585618156	40.450331959272546
0.1	2.1	360.0	5.06	false	0.5	1.25	100	6.8	1.2	1.1	2000	0.5	1.0	2.2	2.0	1000	40.4	2	45.73348192029394	3.2212250836545597	67.74454488162432	26.344552431947825	138.24747906242902
0.1	2.1	360.0	5.06	false	0.5	1.25	100	6.8	1.2	1.1	2000	0.5	1.0	2.2	2.0	1000	40.4	2	55.58	21.12706067345855	128.60568340260264	47.41917238513889	97.95615972149888
0.1	2.1	360.0	5.06	false	0.5	1.25	100	6.8	1.2	1.1	2000	0.5	1.0	2.2	2.0	1000	40.4	2	41.32696531343759	15.608684047820521	105.57067885647393	41.094392357683205	121.059412163264
0.1	2.1	360.0	5.06	false	0.5	1.25	100	6.8	1.2	1.1	2000	0.5	1.0	2.2	2.0	1000	40.4	1	42.704587346562214	17.346938533956312	172.57940429592665
0.1	2.1	360.0	5.06	false	0.5	1.25	100	6.8	1.2	1.1	2000	0.5	1.0	2.2	2.0	1000	40.4	2	38.750741401189174	0.9523776792032943	73.70513873316052	21.686759859742377	124.14617004228163
0.1	2.1	360.0	5.06	false	0.5	1.25	100	6.8	1.2	1.1	2000	0.5	1.0	2.2	2.0	1000	40.4	2	34.86075005525616	12.525184555522918	80.85438869475036	25.85443574693909	69.49193842318832
0.1	2.1	360.0	5.06	false	0.5	1.25	100	6.8	1.2	1.1	2000	0.5	1.0	2.2	2.0	1000	40.4	2	37.06867984176678	8.274917732626344	52.21704606761106	23.974950113836925	108.4980130484057
0.1	2.1	360.0	5.06	false	0.5	1.25	100	6.8	1.2	1.1	2000	0.5	1.0	2.2	2.0	1000	40.4	2	37.56385242973264	15.483585052958905	125.35048085022083	26.127121441070564	67.57845408021775
0.1	2.1	360.0	5.06	false	0.5	1.25	100	6.8	1.2	1.1	2000	0.5	1.0	2.2	2.0	1000	40.4	2	30.511653187045546	5.191481141269461	53.435648842586716	28.58991076799118	77.44261303444428
0.1	2.1	360.0	5.06	false	0.5	1.25	100	6.8	1.2	1.1	2000	0.5	1.0	2.2	2.0	1000	40.4	2	37.14521417257494	13.654701912304933	74.88104664619136	26.340993661850984	90.2458772329604
0.1	2.1	360.0	5.06	false	0.5	1.25	100	6.8	1.2	1.1	2000	0.5	1.0	2.2	2.0	1000	40.4	2	39.00705109281849	10.747454856020003	77.35846148369383	26.67110182908234	105.43347510321038
0.1	2.1	360.0	5.06	false	0.5	1.25	100	6.8	1.2	1.1	2000	0.5	1.0	2.2	2.0	1000	40.4	2	40.615591502587854	0.5195016228764301	105.6835720952541	32.30360589465872	97.08085033938805
0.1	2.1	360.0	5.06	false	0.5	1.25	100	6.8	1.2	1.1	2000	0.5	1.0	2.2	2.0	1000	40.4	2	47.2102580970416	6.575810052052743	73.0523012080353	30.449249446616978	156.1603071089697
0.1	2.1	360.0	5.06	false	0.5	1.25	100	6.8	1.2	1.1	2000	0.5	1.0	2.2	2.0	1000	40.4	2	37.871590847892634	7.393503127811837	97.44537682325324	33.17772123157755	69.08232574133939
0.1	2.1	360.0	5.06	false	0.5	1.25	100	6.8	1.2	1.1	2000	0.5	1.0	2.2	2.0	1000	40.4	2	37.24398957601145	16.680919375226743	89.83999114907749	34.44175830256275	72.25063502120057
0.1	2.1	360.0	5.06	false	0.5	1.25	100	6.8	1.2	1.1	2000	0.5	1.0	2.2	2.0	1000	40.4	2	41.03876349551828	19.268740502941274	97.98066966161905	30.125607636895595	69.77557486979235
0.1	2.1	360.0	5.06	false	0.5	1.25	100	6.8	1.2	1.1	2000	0.5	1.0	2.2	2.0	1000	40.4	1	28.093029607055186	0.26727926625913506	119.02558738514726
0.1	2.1	360.0	5.06	false	0.5	1.25	100	6.8	1.2	1.1	2000	0.5	1.0	2.2	2.0	1000	40.4	3	39.09131848939745	9.510498654065785	43.63549584685753	19.7582345915714	69.82943254353533	31.773294169228777	58.148550145868384
0.1	2.1	360.0	5.06	false	0.5	1.25	100	6.8	1.2	1.1	2000	0.5	1.0	2.2	2.0	1000	40.4	1	42.27721648925828	18.714262295156615	181.61508059381796
0.1	2.1	360.0	5.06	false	0.5	1.25	100	6.8	1.2	1.1	2000	0.5	1.0	2.2	2.0	1000	40.4	2	40.44175641233241	12.01365981481373	91.76192632497926	32.718614496988884	104.31209900454094
0.1	2.1	360.0	5.06	false	0.5	1.25	100	6.8	1.2	1.1	2000	0.5	1.0	2.2	2.0	1000	40.4	1	37.85071417910948	23.652170448367546	158.80931424921172
0.1	2.1	360.0	5.06	false	0.5	1.25	100	6.8	1.2	1.1	2000	0.5	1.0	2.2	2.0	1000	40.4	2	43.36506707829464	12.642706036453058	89.00433118582522	30.669635687048817	110.24044383971666
0.1	2.1	360.0	5.06	false	0.5	1.25	100	6.8	1.2	1.1	2000	0.5	1.0	2.2	2.0	1000	40.4	2	41.2644043107437	13.281764028973742	133.52904210391898	38.85235639035458	84.81268404600105
0.1	2.1	360.0	5.06	false	0.5	1.25	100	6.8	1.2	1.1	2000	0.5	1.0	2.2	2.0	1000	40.4	1	43.13012805147336	14.47093243099164	125.73381777244823
0.1	2.1	360.0	5.06	false	0.5	1.25	100	6.8	1.2	1.1	2000	0.5	1.0	2.2	2.0	1000	40.4	2	40.410719858288566	3.570888478366363	81.22205014563724	28.025721318033273	117.19079146601929
0.1	2.1	360.0	5.06	false	0.5	1.25	100	6.8	1.2	1.1	2000	0.5	1.0	2.2	2.0	1000	40.4	2	39.66301389939869	6.099099737074227	69.7509283841394	25.512818298265866	107.7444457751701
0.1	2.1	360.0	5.06	false	0.5	1.25	100	6.8	1.2	1.1	2000	0.5	1.0	2.2	2.0	1000	40.4	1	36.712003683332235	16.698317269330182	139.32315766547688
0.1	2.1	360.0	5.06	false	0.5	1.25	100	6.8	1.2	1.1	2000	0.5	1.0	2.2	2.0	1000	40.4	1	32.42787726914212	15.352245021122261	118.00922503377639
0.1	2.1	360.0	5.06	false	0.5	1.25	100	6.8	1.2	1.1	2000	0.5	1.0	2.2	2.0	1000	40.4	2	44.098048901666935	16.814800809610976	111.11640175808789	39.16469452537742	102.63158093385054
0.1	2.1	360.0	5.06	false	0.5	1.25	100	6.8	1.2	1.1	2000	0.5	1.0	2.2	2.0	1000	40.4	1	42.92270541835366	25.725998877494483	152.38732006113705
0.1	2.1	360.0	5.06	false	0.5	1.25	100	6.8	1.2	1.1	2000	0.5	1.0	2.2	2.0	1000	40.4	2	42.48117145236037	4.879778760916602	137.48225381821248	36.25045220642633	67.7808510057008
0.1	2.1	360.0	5.06	false	0.5	1.25	100	6.8	1.2	1.1	2000	0.5	1.0	2.2	2.0	1000	40.4	2	36.760068353161145	5.190470066970074	61.8235270058824	33.32867138129858	105.50701892630886
0.1	2.1	360.0	5.06	false	0.5	1.25	100	6.8	1.2	1.1	2000	0.5	1.0	2.2	2.0	1000	40.4	2	37.32051896390892	22.22828926653834	115.37708562420069	32.311094559006555	56.0812567684827
0.1	2.1	360.0	5.06	false	0.5	1.25	100	6.8	1.2	1.1	2000	0.5	1.0	2.2	2.0	1000	40.4	2	47.326283286850455	10.906144633326521	113.44253637603003	41.26702612463618	108.05505947404686
0.1	2.1	360.0	5.06	false	0.5	1.25	100	6.8	1.2	1.1	2000	0.5	1.0	2.2	2.0	1000	40.4	2	44.05455748511085	2.1069867351146017	71.43208719501538	28.88226712928597	132.71393177117403
0.1	2.1	360.0	5.06	false	0.5	1.25	100	6.8	1.2	1.1	2000	0.5	1.0	2.2	2.0	1000	40.4	1	29.866210470078464	17.641248554821455	109.21385881889859
0.1	2.1	360.0	5.06	false	0.5	1.25	100	6.8	1.2	1.1	2000	0.5	1.0	2.2	2.0	1000	40.4	2	38.75019141366242	11.935052616910722	60.33655707146212	31.530947018675302	122.61093463209441
0.1	2.1	360.0	5.06	false	0.5	1.25	100	6.8	1.2	1.1	2000	0.5	1.0	2.2	2.0	1000	40.4	1	38.55997789794538	21.615405630421414	126.24774515138368
0.1	2.1	360.0	5.06	false	0.5	1.25	100	6.8	1.2	1.1	2000	0.5	1.0	2.2	2.0	1000	40.4	2	41.283531845397135	7.485864662570433	87.81178298703946	19.935149962276157	109.50870717971405
0.1	2.1	360.0	5.06	false	0.5	1.25	100	6.8	1.2	1.1	2000	0.5	1.0	2.2	2.0	1000	40.4	2	44.0995933413598	11.329749870358627	73.12433833376032	35.48149556066318	114.44578758016966
0.1	2.1	360.0	5.06	false	0.5	1.25	100	6.8	1.2	1.1	2000	0.5	1.0	2.2	2.0	1000	40.4	1	36.08730952927757	19.141794771386316	154.3261673817706
0.1	2.1	360.0	5.06	false	0.5	1.25	100	6.8	1.2	1.1	2000	0.5	1.0	2.2	2.0	1000	40.4	2	44.559768331126364	12.566792879108817	98.49050063215232	34.598758277384235	95.86114697411222
0.1	2.1	360.0	5.06	false	0.5	1.25	100	6.8	1.2	1.1	2000	0.5	1.0	2.2	2.0	1000	40.4	2	44.59982557756421	10.357834272242052	78.2147830867586	29.330679069101475	120.67230725578321
0.1	2.1	360.0	5.06	false	0.5	1.25	100	6.8	1.2	1.1	2000	0.5	1.0	2.2	2.0	1000	40.4	1	38.89648539453763	28.18863268424498	135.9879806508265
0.1	2.1	360.0	5.06	false	0.5	1.25	100	6.8	1.2	1.1	2000	0.5	1.0	2.2	2.0	1000	40.4	2	44.90775387214635	21.68727760601323	134.66339971500102	44.90663513449335	82.55628850043468
0.1	2.1	360.0	5.06	false	0.5	1.25	100	6.8	1.2	1.1	2000	0.5	1.0	2.2	2.0	1000	40.4	1	40.43364303651003	23.36499944458748	143.8373558720008
0.1	2.1	360.0	5.06	false	0.5	1.25	100	6.8	1.2	1.1	2000	0.5	1.0	2.2	2.0	1000	40.4	2	45.87690461926895	5.1584552492505304	93.71390202686551	44.75643892149008	99.18121228449172
0.1	2.1	360.0	5.06	false	0.5	1.25	100	6.8	1.2	1.1	2000	0.5	1.0	2.2	2.0	1000	40.4	1	33.18634328768243	22.95238244508896	157.25382303756126
0.1	2.1	360.0	5.06	false	0.5	1.25	100	6.8	1.2	1.1	2000	0.5	1.0	2.2	2.0	1000	40.4	3	46.97582727460949	3.3692256693136855	52.77409118966571	16.82304679523585	88.92167636537935	41.31991304139385	61.76836448717766
0.1	2.1	360.0	5.06	false	0.5	1.25	100	6.8	1.2	1.1	2000	0.5	1.0	2.2	2.0	1000	40.4	3	44.3197505017485	2.5068234028473575	74.4198174510942	15.243106664310586	63.977187378389864	39.48653538969617	100.61289315251368
0.1	2.1	360.0	5.06	false	0.5	1.25	100	6.8	1.2	1.1	2000	0.5	1.0	2.2	2.0	1000	40.4	1	42.75079149822477	22.905623713574023	159.53053518246452
0.1	2.1	360.0	5.06	false	0.5	1.25	100	6.8	1.2	1.1	2000	0.5	1.0	2.2	2.0	1000	40.4	2	42.25762313178399	14.312194494657334	107.81534459917341	33.48943602935039	77.78902540896635
0.1	2.1	360.0	5.06	false	0.5	1.25	100	6.8	1.2	1.1	2000	0.5	1.0	2.2	2.0	1000	40.4	1	30.333448253530243	15.157654645966188	141.71333814826147
0.1	2.1	360.0	5.06	false	0.5	1.25	100	6.8	1.2	1.1	2000	0.5	1.0	2.2	2.0	1000	40.4	2	32.86221866631941	1.9793345779044027	65.51289785045807	14.08559110060169	71.4660569590626
0.1	2.1	360.0	5.06	false	0.5	1.25	100	6.8	1.2	1.1	2000	0.5	1.0	2.2	2.0	1000	40.4	2	43.60880059059438	15.974336756061229	58.52254710318153	29.112921655207256	126.350442789209
0.1	2.1	360.0	5.06	false	0.5	1.25	100	6.8	1.2	1.1	2000	0.5	1.0	2.2	2.0	1000	40.4	1	32.06771315337963	24.732718005333293	119.98763256902896
0.1	2.1	360.0	5.06	false	0.5	1.25	100	6.8	1.2	1.1	2000	0.5	1.0	2.2	2.0	1000	40.4	3	36.27185229268741	1.8357411320791324	90.50278830166188	23.287568286869966	42.84148944831966	35.18782871650795	49.691082283641705
0.1	2.1	360.0	5.06	false	0.5	1.25	100	6.8	1.2	1.1	2000	0.5	1.0	2.2	2.0	1000	40.4	2	49.051154642697654	9.540301608032653	113.14089696673645	43.0795377159374	118.08617355272855
0.1	2.1	360.0	5.06	false	0.5	1.25	100	6.8	1.2	1.1	2000	0.5	1.0	2.2	2.0	1000	40.4	2	45.792592489433005	9.645020613932223	110.87143838021355	34.97059453511736	91.28945560106382
0.1	2.1	360.0	5.06	false	0.5	1.25	100	6.8	1.2	1.1	2000	0.5	1.0	2.2	2.0	1000	40.4	1	41.97421240234974	25.631207935113352	174.4461618863845
0.1	2.1	360.0	5.06	false	0.5	1.25	100	6.8	1.2	1.1	2000	0.5	1.0	2.2	2.0	1000	40.4	2	38.60045742999202	9.510661328438802	95.87798368250363	18.164032553997117	59.36424141302372
0.1	2.1	360.0	5.06	false	0.5	1.25	100	6.8	1.2	1.1	2000	0.5	1.0	2.2	2.0	1000	40.4	2	50.36918852062627	10.593446681833473	122.03406842333595	45.92670718128726	79.37623604856358
0.1	2.1	360.0	5.06	false	0.5	1.25	100	6.8	1.2	1.1	2000	0.5	1.0	2.2	2.0	1000	40.4	1	44.19322418980118	14.097624570104811	166.4197431683116
0.1	2.1	360.0	5.06	false	0.5	1.25	100	6.8	1.2	1.1	2000	0.5	1.0	2.2	2.0	1000	40.4	2	38.21778934157152	3.614508931623443	82.9479637573955	31.636776080158747	74.18251369122825
0.1	2.1	360.0	5.06	false	0.5	1.25	100	6.8	1.2	1.1	2000	0.5	1.0	2.2	2.0	1000	40.4	1	39.36426997711517	16.26244272098579	125.76461791257333
0.1	2.1	360.0	5.06	false	0.5	1.25	100	6.8	1.2	1.1	2000	0.5	1.0	2.2	2.0	1000	40.4	1	37.01751912893373	22.402722437392306	139.18684700494765
0.1	2.1	360.0	5.06	false	0.5	1.25	100	6.8	1.2	1.1	2000	0.5	1.0	2.2	2.0	1000	40.4	2	39.26253450282708	1.5296576309537344	65.34417855016338	28.88406170878307	123.279991676856
0.1	2.1	360.0	5.06	false	0.5	1.25	100	6.8	1.2	1.1	2000	0.5	1.0	2.2	2.0	1000	40.4	1	35.90991216738008	16.925992817398154	122.75749700914972
0.1	2.1	360.0	5.06	false	0.5	1.25	100	6.8	1.2	1.1	2000	0.5	1.0	2.2	2.0	1000	40.4	2	42.30890443462185	1.7599278351194834	62.53709563859271	25.038878542904193	128.52236855269788
0.1	2.1	360.0	5.06	false	0.5	1.25	100	6.8	1.2	1.1	2000	0.5	1.0	2.2	2.0	1000	40.4	2	42.31853072985423	4.45007646395647	106.10519544788436	23.016950981143644	54.934804447668135
0.1	2.1	360.0	5.06	false	0.5	1.25	100	6.8	1.2	1.1	2000	0.5	1.0	2.2	2.0	1000	40.4	2	30.54015511504179	7.66883890171227	111.86730975065973	30.416894689889276	55.19543734421802
0.1	2.1	360.0	5.06	false	0.5	1.25	100	6.8	1.2	1.1	2000	0.5	1.0	2.2	2.0	1000	40.4	2	43.40795000027894	6.39301400012247	59.350760038971934	25.678832016823716	108.33867989762211
0.1	2.1	360.0	5.06	false	0.5	1.25	100	6.8	1.2	1.1	2000	0.5	1.0	2.2	2.0	1000	40.4	2	46.878555965574435	3.85842854327568	91.07247069727508	33.06641003834289	134.76408296445047
0.1	2.1	360.0	5.06	false	0.5	1.25	100	6.8	1.2	1.1	2000	0.5	1.0	2.2	2.0	1000	40.4	3	42.55630098477241	5.900149199062827	68.90366865348972	21.35238852926548	81.61480722524787	40.73461308081061	37.35569743916838
0.1	2.1	360.0	5.06	false	0.5	1.25	100	6.8	1.2	1.1	2000	0.5	1.0	2.2	2.0	1000	40.4	2	39.54592757206708	8.14012228940264	82.25550789689468	32.904076773353964	97.66200788928082
0.1	2.1	360.0	5.06	false	0.5	1.25	100	6.8	1.2	1.1	2000	0.5	1.0	2.2	2.0	1000	40.4	2	37.807396022871664	8.884428654855554	107.96752034056924	29.18778295110257	59.661863158482255
0.1	2.1	360.0	5.06	false	0.5	1.25	100	6.8	1.2	1.1	2000	0.5	1.0	2.2	2.0	1000	40.4	1	43.265782470284	19.872425833501207	155.4089963577373
0.1	2.1	360.0	5.06	false	0.5	1.25	100	6.8	1.2	1.1	2000	0.5	1.0	2.2	2.0	1000	40.4	2	38.941867351675924	2.1211158086152384	66.53123967946682	25.121578777194653	88.17566768475565
0.1	2.1	360.0	5.06	false	0.5	1.25	100	6.8	1.2	1.1	2000	0.5	1.0	2.2	2.0	1000	40.4	1	48.65376646232089	27.9172731336028	163.15045887571836
0.1	2.1	360.0	5.06	false	0.5	1.25	100	6.8	1.2	1.1	2000	0.5	1.0	2.2	2.0	1000	40.4	1	29.051864155483457	16.646196738645163	148.08639513975322
0.1	2.1	360.0	5.06	false	0.5	1.25	100	6.8	1.2	1.1	2000	0.5	1.0	2.2	2.0	1000	40.4	1	29.508380602742243	19.888251846062644	144.49751791466676
0.1	2.1	360.0	5.06	false	0.5	1.25	100	6.8	1.2	1.1	2000	0.5	1.0	2.2	2.0	1000	40.4	1	46.45049748068713	15.840273375737052	173.46604454685564
0.1	2.1	360.0	5.06	false	0.5	1.25	100	6.8	1.2	1.1	2000	0.5	1.0	2.2	2.0	1000	40.4	1	32.17715362757471	21.293978797122126	127.26615780802777
0.1	2.1	360.0	5.06	false	0.5	1.25	100	6.8	1.2	1.1	2000	0.5	1.0	2.2	2.0	1000	40.4	2	46.04070732556223	11.978002317623	124.09377341846898	25.321529674003862	74.57073532186956
0.1	2.1	360.0	5.06	false	0.5	1.25	100	6.8	1.2	1.1	2000	0.5	1.0	2.2	2.0	1000	40.4	2	40.93246490298934	2.1609573354086806	63.536637147470756	35.79183527505045	86.81313995978302
0.1	2.1	360.0	5.06	false	0.5	1.25	100	6.8	1.2	1.1	2000	0.5	1.0	2.2	2.0	1000	40.4	2	34.15868362599025	2.554174074120587	63.904136623109714	27.95752354866091	89.51006373375678
0.1	2.1	360.0	5.06	false	0.5	1.25	100	6.8	1.2	1.1	2000	0.5	1.0	2.2	2.0	1000	40.4	2	51.66798555958444	25.068642114736146	136.4187296407041	42.024725922950424	78.17011248276908
0.1	2.1	360.0	5.06	false	0.5	1.25	100	6.8	1.2	1.1	2000	0.5	1.0	2.2	2.0	1000	40.4	2	39.75341706082099	3.160802759143192	76.49384936183556	27.33006275889057	104.16161721863311
0.1	2.1	360.0	5.06	false	0.5	1.25	100	6.8	1.2	1.1	2000	0.5	1.0	2.2	2.0	1000	40.4	1	42.71538434808464	25.233173616806138	133.78520413636608
0.1	2.1	360.0	5.06	false	0.5	1.25	100	6.8	1.2	1.1	2000	0.5	1.0	2.2	2.0	1000	40.4	3	50.71996320963055	0.3762440504778555	80.19845192075398	15.057561315005316	54.242334230569874	31.659288350015135	101.2043804445328
0.1	2.1	360.0	5.06	false	0.5	1.25	100	6.8	1.2	1.1	2000	0.5	1.0	2.2	2.0	1000	40.4	1	32.60703772405262	24.003503486105952	112.89414220756028
0.1	2.1	360.0	5.06	false	0.5	1.25	100	6.8	1.2	1.1	2000	0.5	1.0	2.2	2.0	1000	40.4	2	49.69853309254839	4.748625209253354	101.96058904730494	44.34761893752434	138.37779605250697
0.1	2.1	360.0	5.06	false	0.5	1.25	100	6.8	1.2	1.1	2000	0.5	1.0	2.2	2.0	1000	40.4	2	39.89481756532762	9.745691535024495	136.89608613690334	38.47351235337623	58.337464195689165
0.1	2.1	360.0	5.06	false	0.5	1.25	100	6.8	1.2	1.1	2000	0.5	1.0	2.2	2.0	1000	40.4	1	36.618052440382485	20.425613968433463	146.19931295291113
0.1	2.1	360.0	5.06	false	0.5	1.25	100	6.8	1.2	1.1	2000	0.5	1.0	2.2	2.0	1000	40.4	2	43.7011514072639	15.891935650640928	133.18924622833364	30.45839151407177	53.2812674060326
0.1	2.1	360.0	5.06	false	0.5	1.25	100	6.8	1.2	1.1	2000	0.5	1.0	2.2	2.0	1000	40.4	2	39.2820555048274	8.522195126392326	101.64133681340476	27.072461853876472	94.47974227521547
0.1	2.1	360.0	5.06	false	0.5	1.25	100	6.8	1.2	1.1	2000	0.5	1.0	2.2	2.0	1000	40.4	1	34.570157982042836	23.232133964278905	164.35360635100037
0.1	2.1	360.0	5.06	false	0.5	1.25	100	6.8	1.2	1.1	2000	0.5	1.0	2.2	2.0	1000	40.4	2	37.13138533525075	3.295053509445136	93.45882327572465	34.02342776120328	87.00229499619189
0.1	2.1	360.0	5.06	false	0.5	1.25	100	6.8	1.2	1.1	2000	0.5	1.0	2.2	2.0	1000	40.4	2	41.401060041356686	1.7026738660187901	64.79514467035219	26.223007264893145	132.42421340613
0.1	2.1	360.0	5.06	false	0.5	1.25	100	6.8	1.2	1.1	2000	0.5	1.0	2.2	2.0	1000	40.4	2	38.59775488527441	16.680701202555802	113.74278939802309	35.69111098097302	59.52547013370725
0.1	2.1	360.0	5.06	false	0.5	1.25	100	6.8	1.2	1.1	2000	0.5	1.0	2.2	2.0	1000	40.4	2	37.93186224119341	0.1280636423499497	57.7112229188438	23.751544992913455	130.01790952706165
0.1	2.1	360.0	5.06	false	0.5	1.25	100	6.8	1.2	1.1	2000	0.5	1.0	2.2	2.0	1000	40.4	1	40.07522769010531	14.081402891081318	154.07044168936832
0.1	2.1	360.0	5.06	false	0.5	1.25	100	6.8	1.2	1.1	2000	0.5	1.0	2.2	2.0	1000	40.4	3	45.21000705188561	0.19070638841025503	79.41662833533755	16.468940257570537	63.947014535790444	35.73241113685602	75.18540835992503
0.1	2.1	360.0	5.06	false	0.5	1.25	100	6.8	1.2	1.1	2000	0.5	1.0	2.2	2.0	1000	40.4	1	43.35389072448083	19.5479026317364	166.92596008421143
0.1	2.1	360.0	5.06	false	0.5	1.25	100	6.8	1.2	1.1	2000	0.5	1.0	2.2	2.0	1000	40.4	2	37.53301442245859	2.663258067567855	61.683916229205494	17.880156712893633	130.45764115882815
0.1	2.1	360.0	5.06	false	0.5	1.25	100	6.8	1.2	1.1	2000	0.5	1.0	2.2	2.0	1000	40.4	2	32.46984406992717	15.098905282929769	83.4646272451084	29.556677461499213	53.918548735527956
0.1	2.1	360.0	5.06	false	0.5	1.25	100	6.8	1.2	1.1	2000	0.5	1.0	2.2	2.0	1000	40.4	2	41.50012295478005	11.608609911426269	78.20156134723244	34.50300915034978	111.34523941839258
0.1	2.1	360.0	5.06	false	0.5	1.25	100	6.8	1.2	1.1	2000	0.5	1.0	2.2	2.0	1000	40.4	2	36.495860953687966	2.6028248344788136	60.23302357986565	30.0636271812331	112.74211382046617
0.1	2.1	360.0	5.06	false	0.5	1.25	100	6.8	1.2	1.1	2000	0.5	1.0	2.2	2.0	1000	40.4	3	37.10037600959781	2.410533990615674	60.90410986119991	15.820234973158385	65.21490319073963	28.507454790045983	59.97736893909686
0.1	2.1	360.0	5.06	false	0.5	1.25	100	6.8	1.2	1.1	2000	0.5	1.0	2.2	2.0	1000	40.4	1	38.89793025353506	16.030813150071076	150.58224160058228
0.1	2.1	360.0	5.06	false	0.5	1.25	100	6.8	1.2	1.1	2000	0.5	1.0	2.2	2.0	1000	40.4	2	30.42164948917992	11.394770858854017	85.37500401815281	28.459742851133523	41.05420170854882
0.1	2.1	360.0	5.06	false	0.5	1.25	100	6.8	1.2	1.1	2000	0.5	1.0	2.2	2.0	1000	40.4	2	41.02535679834644	6.651498801126788	54.840308030380584	29.16889456088182	134.3248819575705
0.1	2.1	360.0	5.06	false	0.5	1.25	100	6.8	1.2	1.1	2000	0.5	1.0	2.2	2.0	1000	40.4	2	39.575938765367894	22.848458331786095	93.84290355118115	38.79789787376495	101.9420757019507
0.1	2.1	360.0	5.06	false	0.5	1.25	100	6.8	1.2	1.1	2000	0.5	1.0	2.2	2.0	1000	40.4	2	43.50235287858822	4.906229038302692	71.66197245313533	22.952083255979407	114.5877416634614
0.1	2.1	360.0	5.06	false	0.5	1.25	100	6.8	1.2	1.1	2000	0.5	1.0	2.2	2.0	1000	40.4	3	45.06296772963006	2.121088606925483	47.83981847107961	17.531992447049245	107.31571126678675	44.122246761815354	108.37430956250141
0.1	2.1	360.0	5.06	false	0.5	1.25	100	6.8	1.2	1.1	2000	0.5	1.0	2.2	2.0	1000	40.4	1	38.43888300764179	13.749358027272264	171.40921584825935
0.1	2.1	360.0	5.06	false	0.5	1.25	100	6.8	1.2	1.1	2000	0.5	1.0	2.2	2.0	1000	40.4	3	47.020901740780324	2.2936810371074015	64.95275549157992	13.954911051308216	72.82598681130452	45.33506701881193	99.53056684883002
0.1	2.1	360.0	5.06	false	0.5	1.25	100	6.8	1.2	1.1	2000	0.5	1.0	2.2	2.0	1000	40.4	2	33.63398465052938	0.7093428818550555	88.57361901052138	24.64243355508291	88.55233404520284
0.1	2.1	360.0	5.06	false	0.5	1.25	100	6.8	1.2	1.1	2000	0.5	1.0	2.2	2.0	1000	40.4	3	41.12553202577884	4.613267601659238	74.82326899273953	23.49988931874209	61.593262884430004	38.90920560223643	63.80758486768202
0.1	2.1	360.0	5.06	false	0.5	1.25	100	6.8	1.2	1.1	2000	0.5	1.0	2.2	2.0	1000	40.4	2	36.19795748619441	0.30275124216801025	85.1350129988541	30.61019172345281	90.66346982213915
0.1	2.1	360.0	5.06	false	0.5	1.25	100	6.8	1.2	1.1	2000	0.5	1.0	2.2	2.0	1000	40.4	1	29.175916016851325	12.727507956989843	136.79656360849367
0.1	2.1	360.0	5.06	false	0.5	1.25	100	6.8	1.2	1.1	2000	0.5	1.0	2.2	2.0	1000	40.4	2	38.207777961598765	16.84714352899889	108.18688186642063	36.90553181999559	76.06446332592105
0.1	2.1	360.0	5.06	false	0.5	1.25	100	6.8	1.2	1.1	2000	0.5	1.0	2.2	2.0	1000	40.4	2	49.94880622867413	12.01136183079991	138.4274515504183	40.38729014316235	107.61479304495751
0.1	2.1	360.0	5.06	false	0.5	1.25	100	6.8	1.2	1.1	2000	0.5	1.0	2.2	2.0	1000	40.4	3	45.086916363687074	10.670180690906848	107.4209765324516	32.11622208575556	50.00329746418924	42.34693636727601	63.1753590663661
0.1	2.1	360.0	5.06	false	0.5	1.25	100	6.8	1.2	1.1	2000	0.5	1.0	2.2	2.0	1000	40.4	2	39.85826928484019	8.162069104686147	49.6453044523914	30.584430968680994	123.57963127992953
0.1	2.1	360.0	5.06	false	0.5	1.25	100	6.8	1.2	1.1	2000	0.5	1.0	2.2	2.0	1000	40.4	1	34.9628108260517	14.40391551280474	140.9279775848483
0.1	2.1	360.0	5.06	false	0.5	1.25	100	6.8	1.2	1.1	2000	0.5	1.0	2.2	2.0	1000	40.4	1	36.06760044448784	20.75614072319708	156.93373311040673
0.1	2.1	360.0	5.06	false	0.5	1.25	100	6.8	1.2	1.1	2000	0.5	1.0	2.2	2.0	1000	40.4	3	47.457290905385385	3.888651518721297	86.11972392344171	18.673489147850347	79.20485323205823	43.850772469985955	68.78453976906987
0.1	2.1	360.0	5.06	false	0.5	1.25	100	6.8	1.2	1.1	2000	0.5	1.0	2.2	2.0	1000	40.4	2	51.173556534142094	10.436616028144282	77.27222592307979	35.02427984369046	128.77454202175232
0.1	2.1	360.0	5.06	false	0.5	1.25	100	6.8	1.2	1.1	2000	0.5	1.0	2.2	2.0	1000	40.4	3	39.86306048505367	15.276683295612237	53.051445347031894	25.828875665733516	70.41217151851625	38.002595610685916	47.021835104496375
0.1	2.1	360.0	5.06	false	0.5	1.25	100	6.8	1.2	1.1	2000	0.5	1.0	2.2	2.0	1000	40.4	2	42.45440565922292	14.734643926826458	113.05331802838155	35.78643605451516	77.08024032494158
0.1	2.1	360.0	5.06	false	0.5	1.25	100	6.8	1.2	1.1	2000	0.5	1.0	2.2	2.0	1000	40.4	2	37.08924993036444	8.026322555297535	87.66079066593235	25.949038860028583	90.26794619904251
0.1	2.1	360.0	5.06	false	0.5	1.25	100	6.8	1.2	1.1	2000	0.5	1.0	2.2	2.0	1000	40.4	1	33.23936025770786	21.148656099059437	147.70441861563577
0.1	2.1	360.0	5.06	false	0.5	1.25	100	6.8	1.2	1.1	2000	0.5	1.0	2.2	2.0	1000	40.4	2	48.16674129993581	4.08671198225705	113.56878467782383	33.23501597496403	76.57210885488323
0.1	2.1	360.0	5.06	false	0.5	1.25	100	6.8	1.2	1.1	2000	0.5	1.0	2.2	2.0	1000	40.4	1	43.65583112775063	21.34748502085631	158.56141088824114
0.1	2.1	360.0	5.06	false	0.5	1.25	100	6.8	1.2	1.1	2000	0.5	1.0	2.2	2.0	1000	40.4	1	31.65371034726946	8.899078577951173	118.49939245783834
0.1	2.1	360.0	5.06	false	0.5	1.25	100	6.8	1.2	1.1	2000	0.5	1.0	2.2	2.0	1000	40.4	3	39.93772084653737	5.7558616184359455	51.76406031542131	21.4400601837481	59.16417187975214	38.051808271556425	80.31320577535162
0.1	2.1	360.0	5.06	false	0.5	1.25	100	6.8	1.2	1.1	2000	0.5	1.0	2.2	2.0	1000	40.4	2	43.662959450894576	9.48933095877207	123.46476465045583	43.186423923758426	89.70039846672094
0.1	2.1	360.0	5.06	false	0.5	1.25	100	6.8	1.2	1.1	2000	0.5	1.0	2.2	2.0	1000	40.4	2	39.619990876488885	2.190599034357396	73.44950711283306	31.482716579133584	134.15404489619144
0.1	2.1	360.0	5.06	false	0.5	1.25	100	6.8	1.2	1.1	2000	0.5	1.0	2.2	2.0	1000	40.4	1	37.47186121607572	23.69093408790575	173.50002719820776
0.1	2.1	360.0	5.06	false	0.5	1.25	100	6.8	1.2	1.1	2000	0.5	1.0	2.2	2.0	1000	40.4	2	41.84555684965397	7.751569079536158	99.1406010052683	28.489746780809707	105.99171568697041
0.1	2.1	360.0	5.06	false	0.5	1.25	100	6.8	1.2	1.1	2000	0.5	1.0	2.2	2.0	1000	40.4	3	42.58833067896071	13.341407573978781	100.80395989042404	23.85988309855332	47.17877558596527	42.23474069197482	49.37161331352627
0.1	2.1	360.0	5.06	false	0.5	1.25	100	6.8	1.2	1.1	2000	0.5	1.0	2.2	2.0	1000	40.4	1	34.380731178963984	23.186973337829883	130.36787532173813
0.1	2.1	360.0	5.06	false	0.5	1.25	100	6.8	1.2	1.1	2000	0.5	1.0	2.2	2.0	1000	40.4	2	40.50940880033594	8.170654242762655	100.69589957466644	23.94326659854784	89.81008971726189
0.1	2.1	360.0	5.06	false	0.5	1.25	100	6.8	1.2	1.1	2000	0.5	1.0	2.2	2.0	1000	40.4	2	49.48378692145787	19.00928052848655	148.86483329323164	38.987267745063086	75.53354203481584
0.1	2.1	360.0	5.06	false	0.5	1.25	100	6.8	1.2	1.1	2000	0.5	1.0	2.2	2.0	1000	40.4	1	34.03134754412448	30.925118123545825	105.9172493635989
0.1	2.1	360.0	5.06	false	0.5	1.25	100	6.8	1.2	1.1	2000	0.5	1.0	2.2	2.0	1000	40.4	3	45.4072902884437	3.1905637588630746	44.87780423104429	22.15059921019071	94.39165217305658	40.302243233366106	75.88963235665985
0.1	2.1	360.0	5.06	false	0.5	1.25	100	6.8	1.2	1.1	2000	0.5	1.0	2.2	2.0	1000	40.4	2	39.50255861355385	1.2998341326649723	73.53992793632648	22.160498900194025	119.0317136533252
0.1	2.1	360.0	5.06	false	0.5	1.25	100	6.8	1.2	1.1	2000	0.5	1.0	2.2	2.0	1000	40.4	1	38.40931289317247	13.39107834487979	151.68153853003616
0.1	2.1	360.0	5.06	false	0.5	1.25	100	6.8	1.2	1.1	2000	0.5	1.0	2.2	2.0	1000	40.4	1	37.96788939829441	32.872679632543864	150.42842747150928
0.1	2.1	360.0	5.06	false	0.5	1.25	100	6.8	1.2	1.1	2000	0.5	1.0	2.2	2.0	1000	40.4	1	42.98591390642053	17.71955368739256	146.3293851348713
0.1	2.1	360.0	5.06	false	0.5	1.25	100	6.8	1.2	1.1	2000	0.5	1.0	2.2	2.0	1000	40.4	2	35.61959839608445	12.464202285046998	67.85139096445923	26.96314541870477	94.28803821113956
0.1	2.1	360.0	5.06	false	0.5	1.25	100	6.8	1.2	1.1	2000	0.5	1.0	2.2	2.0	1000	40.4	2	38.71688915146037	2.376409865001834	82.73846857145797	31.311072709052365	115.01674435357292
0.1	2.1	360.0	5.06	false	0.5	1.25	100	6.8	1.2	1.1	2000	0.5	1.0	2.2	2.0	1000	40.4	3	49.00168650060667	2.8636057605024123	42.94328574405282	27.860948523775615	105.80964557486894	47.74477454486097	65.51521851185964
0.1	2.1	360.0	5.06	false	0.5	1.25	100	6.8	1.2	1.1	2000	0.5	1.0	2.2	2.0	1000	40.4	2	34.87422149641759	6.794022013125869	99.70370078068633	26.458265053768738	67.24609120605635
0.1	2.1	360.0	5.06	false	0.5	1.25	100	6.8	1.2	1.1	2000	0.5	1.0	2.2	2.0	1000	40.4	2	38.79107386040302	1.1630449157068705	99.62540651867799	37.246570768598666	64.29311058546725
0.1	2.1	360.0	5.06	false	0.5	1.25	100	6.8	1.2	1.1	2000	0.5	1.0	2.2	2.0	1000	40.4	2	44.85589464639055	27.14209228204098	81.34282713832702	35.24986761047561	84.08053434373711
0.1	2.1	360.0	5.06	false	0.5	1.25	100	6.8	1.2	1.1	2000	0.5	1.0	2.2	2.0	1000	40.4	2	36.99991913189284	2.016914028328461	53.30332082373458	17.660608645394458	107.03823343643559
0.1	2.1	360.0	5.06	false	0.5	1.25	100	6.8	1.2	1.1	2000	0.5	1.0	2.2	2.0	1000	40.4	1	39.080418104733354	22.128424695578016	165.9276511014376
0.1	2.1	360.0	5.06	false	0.5	1.25	100	6.8	1.2	1.1	2000	0.5	1.0	2.2	2.0	1000	40.4	1	40.58947666335096	13.780517193402638	175.10865855652438
0.1	2.1	360.0	5.06	false	0.5	1.25	100	6.8	1.2	1.1	2000	0.5	1.0	2.2	2.0	1000	40.4	3	50.18321865025098	12.383538841185613	77.98502234255375	28.063921415000262	71.57656630138881	49.85014469469006	65.89585803296414
0.1	2.1	360.0	5.06	false	0.5	1.25	100	6.8	1.2	1.1	2000	0.5	1.0	2.2	2.0	1000	40.4	2	42.74028683096509	0.9428733647331645	75.12004589408706	27.202727143338095	129.98297959617443
0.1	2.1	360.0	5.06	false	0.5	1.25	100	6.8	1.2	1.1	2000	0.5	1.0	2.2	2.0	1000	40.4	2	45.36589250681358	2.845663131819671	127.83850803515699	44.54039713549796	82.2697716801978
0.1	2.1	360.0	5.06	false	0.5	1.25	100	6.8	1.2	1.1	2000	0.5	1.0	2.2	2.0	1000	40.4	2	44.673101069946526	14.095844140466046	81.60462110663387	33.27012013159917	123.1538608111135
0.1	2.1	360.0	5.06	false	0.5	1.25	100	6.8	1.2	1.1	2000	0.5	1.0	2.2	2.0	1000	40.4	2	39.79187579446185	3.058848066392995	65.16376348262568	15.420280535590647	87.15761083390295
0.1	2.1	360.0	5.06	false	0.5	1.25	100	6.8	1.2	1.1	2000	0.5	1.0	2.2	2.0	1000	40.4	1	43.776932922189374	23.122017619167828	137.98209323393948
0.1	2.1	360.0	5.06	false	0.5	1.25	100	6.8	1.2	1.1	2000	0.5	1.0	2.2	2.0	1000	40.4	2	48.360883906601345	13.900546064410573	92.43803996398131	29.904892612397838	113.71211850101528
0.1	2.1	360.0	5.06	false	0.5	1.25	100	6.8	1.2	1.1	2000	0.5	1.0	2.2	2.0	1000	40.4	3	45.74428268740905	9.684839851277745	71.5153440249504	20.998700336146424	54.78726141687841	42.39786712603685	121.97638675269843
0.1	2.1	360.0	5.06	false	0.5	1.25	100	6.8	1.2	1.1	2000	0.5	1.0	2.2	2.0	1000	40.4	2	45.32645561646381	13.38212083254334	93.81312553334661	35.2959336480045	99.1891556012769
0.1	2.1	360.0	5.06	false	0.5	1.25	100	6.8	1.2	1.1	2000	0.5	1.0	2.2	2.0	1000	40.4	3	39.56837307455433	0.15197298408008786	44.45134685926152	19.019815287698236	85.73835276769007	38.44537500491107	82.07724559725233
0.1	2.1	360.0	5.06	false	0.5	1.25	100	6.8	1.2	1.1	2000	0.5	1.0	2.2	2.0	1000	40.4	2	44.5504060468092	2.487793074948992	78.3319737856996	32.50328437827207	116.72988037985151
0.1	2.1	360.0	5.06	false	0.5	1.25	100	6.8	1.2	1.1	2000	0.5	1.0	2.2	2.0	1000	40.4	1	45.03107443002011	11.461463411875483	113.86556153996194
0.1	2.1	360.0	5.06	false	0.5	1.25	100	6.8	1.2	1.1	2000	0.5	1.0	2.2	2.0	1000	40.4	3	44.092838668358816	12.584904882098892	51.250620839877726	22.759158575834523	102.49304321689061	42.4610833762777	58.918209651464686
0.1	2.1	360.0	5.06	false	0.5	1.25	100	6.8	1.2	1.1	2000	0.5	1.0	2.2	2.0	1000	40.4	3	39.88438518875361	3.620998488529524	49.4171019968235	14.232742195030843	72.65272961538489	35.90689352372796	70.20337358081785
0.1	2.1	360.0	5.06	false	0.5	1.25	100	6.8	1.2	1.1	2000	0.5	1.0	2.2	2.0	1000	40.4	1	41.88255841532361	15.254462477173222	178.46629248015958
0.1	2.1	360.0	5.06	false	0.5	1.25	100	6.8	1.2	1.1	2000	0.5	1.0	2.2	2.0	1000	40.4	1	44.41121107749841	25.230126809318257	143.2969173103832
0.1	2.1	360.0	5.06	false	0.5	1.25	100	6.8	1.2	1.1	2000	0.5	1.0	2.2	2.0	1000	40.4	2	41.33251198686022	10.91818479332939	112.66814143820079	27.945885954515646	58.48388109653371
0.1	2.1	360.0	5.06	false	0.5	1.25	100	6.8	1.2	1.1	2000	0.5	1.0	2.2	2.0	1000	40.4	2	45.52448537897736	19.83253908546633	71.95318443846647	33.824326909386365	150.9471490275239
0.1	2.1	360.0	5.06	false	0.5	1.25	100	6.8	1.2	1.1	2000	0.5	1.0	2.2	2.0	1000	40.4	2	34.89410837951791	0.7219491769975929	81.31405903169602	33.28868938070832	69.6682908886212
0.1	2.1	360.0	5.06	false	0.5	1.25	100	6.8	1.2	1.1	2000	0.5	1.0	2.2	2.0	1000	40.4	1	39.23748205570795	14.920551227323694	148.30752340692112
0.1	2.1	360.0	5.06	false	0.5	1.25	100	6.8	1.2	1.1	2000	0.5	1.0	2.2	2.0	1000	40.4	1	38.58428624903512	11.473737529795388	164.2611472842969
0.1	2.1	360.0	5.06	false	0.5	1.25	100	6.8	1.2	1.1	2000	0.5	1.0	2.2	2.0	1000	40.4	2	35.14711348409766	0.10606609151167994	88.97348968231174	26.220722900640688	80.52823113320699
0.1	2.1	360.0	5.06	false	0.5	1.25	100	6.8	1.2	1.1	2000	0.5	1.0	2.2	2.0	1000	40.4	2	45.80361805819012	12.465162675351156	131.90903753493157	36.133267750820956	90.25702715132633
0.1	2.1	360.0	5.06	false	0.5	1.25	100	6.8	1.2	1.1	2000	0.5	1.0	2.2	2.0	1000	40.4	2	40.941374544085946	14.34102582604962	89.29285953731917	26.441035119479217	97.21280632188108
0.1	2.1	360.0	5.06	false	0.5	1.25	100	6.8	1.2	1.1	2000	0.5	1.0	2.2	2.0	1000	40.4	2	42.745501294548276	12.450123307295005	98.89996352580701	31.514514276501906	83.21850836218591
0.1	2.1	360.0	5.06	false	0.5	1.25	100	6.8	1.2	1.1	2000	0.5	1.0	2.2	2.0	1000	40.4	1	38.3480791630325	27.63225020738968	143.4126877998286
0.1	2.1	360.0	5.06	false	0.5	1.25	100	6.8	1.2	1.1	2000	0.5	1.0	2.2	2.0	1000	40.4	2	47.26385296301975	12.253530601781007	112.53497472827293	24.765987090575443	116.79229133974164
0.1	2.1	360.0	5.06	false	0.5	1.25	100	6.8	1.2	1.1	2000	0.5	1.0	2.2	2.0	1000	40.4	1	40.49999894376888	15.288369407841351	186.8455664481778
0.1	2.1	360.0	5.06	false	0.5	1.25	100	6.8	1.2	1.1	2000	0.5	1.0	2.2	2.0	1000	40.4	1	31.68392728563991	22.670991211734417	141.78885980642045
0.1	2.1	360.0	5.06	false	0.5	1.25	100	6.8	1.2	1.1	2000	0.5	1.0	2.2	2.0	1000	40.4	1	43.356544778162664	25.573083467315993	135.8456922486387
0.1	2.1	360.0	5.06	false	0.5	1.25	100	6.8	1.2	1.1	2000	0.5	1.0	2.2	2.0	1000	40.4	1	35.43242729294851	18.14279297015595	130.35919196500268
0.1	2.1	360.0	5.06	false	0.5	1.25	100	6.8	1.2	1.1	2000	0.5	1.0	2.2	2.0	1000	40.4	2	43.40197672360708	5.416483089945266	84.24326555982462	40.48695058570079	119.25408885205405
0.1	2.1	360.0	5.06	false	0.5	1.25	100	6.8	1.2	1.1	2000	0.5	1.0	2.2	2.0	1000	40.4	2	37.526481684420844	1.4650067179432267	81.10093352237203	19.15306973088211	90.89099133402051
0.1	2.1	360.0	5.06	false	0.5	1.25	100	6.8	1.2	1.1	2000	0.5	1.0	2.2	2.0	1000	40.4	2	49.15126147766371	17.273280455073625	108.48081464392861	39.977896657933634	111.82731020584127
0.1	2.1	360.0	5.06	false	0.5	1.25	100	6.8	1.2	1.1	2000	0.5	1.0	2.2	2.0	1000	40.4	2	41.563746803525085	9.999789040618591	125.23738474287318	31.480509478639913	60.991161676914146
0.1	2.1	360.0	5.06	false	0.5	1.25	100	6.8	1.2	1.1	2000	0.5	1.0	2.2	2.0	1000	40.4	2	40.155083898186106	2.1498697001172635	120.57022744160065	38.98298075762023	79.24170234634192
0.1	2.1	360.0	5.06	false	0.5	1.25	100	6.8	1.2	1.1	2000	0.5	1.0	2.2	2.0	1000	40.4	1	34.44053024090462	18.851806545127857	150.56232106623105
0.1	2.1	360.0	5.06	false	0.5	1.25	100	6.8	1.2	1.1	2000	0.5	1.0	2.2	2.0	1000	40.4	2	41.29594225353732	10.717882571767921	53.94298137826703	23.156308482831136	95.13538247819254
0.1	2.1	360.0	5.06	false	0.5	1.25	100	6.8	1.2	1.1	2000	0.5	1.0	2.2	2.0	1000	40.4	2	29.123446780130237	10.105819377991496	55.83922151942378	19.878628120993287	91.21387344603805
0.1	2.1	360.0	5.06	false	0.5	1.25	100	6.8	1.2	1.1	2000	0.5	1.0	2.2	2.0	1000	40.4	1	38.464562869812035	25.73890333035342	144.8460033638433
0.1	2.1	360.0	5.06	false	0.5	1.25	100	6.8	1.2	1.1	2000	0.5	1.0	2.2	2.0	1000	40.4	2	46.40737272010967	1.5316741945167125	58.43521931210458	30.05556660557468	129.19837447098604
0.1	2.1	360.0	5.06	false	0.5	1.25	100	6.8	1.2	1.1	2000	0.5	1.0	2.2	2.0	1000	40.4	1	39.32071942105115	25.642770524037406	134.75314178238497
0.1	2.1	360.0	5.06	false	0.5	1.25	100	6.8	1.2	1.1	2000	0.5	1.0	2.2	2.0	1000	40.4	3	42.49737642869977	8.203440443734367	43.75843062870376	27.627182105165428	91.82677244229514	41.9051446273368	75.60630604939855
0.1	2.1	360.0	5.06	false	0.5	1.25	100	6.8	1.2	1.1	2000	0.5	1.0	2.2	2.0	1000	40.4	1	29.6212858000424	11.940446727159504	129.54975476548114
0.1	2.1	360.0	5.06	false	0.5	1.25	100	6.8	1.2	1.1	2000	0.5	1.0	2.2	2.0	1000	40.4	2	37.0213436659808	0.3193798110924274	56.95908986129109	26.735745175028878	104.65282706303776
0.1	2.1	360.0	5.06	false	0.5	1.25	100	6.8	1.2	1.1	2000	0.5	1.0	2.2	2.0	1000	40.4	1	34.975427253043605	11.342079701108192	164.4753662511714
0.1	2.1	360.0	5.06	false	0.5	1.25	100	6.8	1.2	1.1	2000	0.5	1.0	2.2	2.0	1000	40.4	1	39.34670402810466	19.112893958097303	160.674933470693
0.1	2.1	360.0	5.06	false	0.5	1.25	100	6.8	1.2	1.1	2000	0.5	1.0	2.2	2.0	1000	40.4	1	30.05740150343221	20.622319981150092	140.3672004556838
0.1	2.1	360.0	5.06	false	0.5	1.25	100	6.8	1.2	1.1	2000	0.5	1.0	2.2	2.0	1000	40.4	2	37.828957002438685	0.22861985306939003	53.694685078571325	16.820364391327747	109.21656822796297
0.1	2.1	360.0	5.06	false	0.5	1.25	100	6.8	1.2	1.1	2000	0.5	1.0	2.2	2.0	1000	40.4	1	44.06179676778598	20.93576877051651	142.56597167379334
0.1	2.1	360.0	5.06	false	0.5	1.25	100	6.8	1.2	1.1	2000	0.5	1.0	2.2	2.0	1000	40.4	2	41.85702980785305	7.822174092750417	56.87339267862102	32.93049667510235	123.14535827101264
0.1	2.1	360.0	5.06	false	0.5	1.25	100	6.8	1.2	1.1	2000	0.5	1.0	2.2	2.0	1000	40.4	1	33.54099140930716	11.294532952113737	141.34513714916025
0.1	2.1	360.0	5.06	false	0.5	1.25	100	6.8	1.2	1.1	2000	0.5	1.0	2.2	2.0	1000	40.4	2	41.23227171270697	16.061243038042264	80.46094159275552	39.34999372624659	148.25464519437332
0.1	2.1	360.0	5.06	false	0.5	1.25	100	6.8	1.2	1.1	2000	0.5	1.0	2.2	2.0	1000	40.4	1	44.34608180658045	17.428491540995243	172.6116731989824
0.1	2.1	360.0	5.06	false	0.5	1.25	100	6.8	1.2	1.1	2000	0.5	1.0	2.2	2.0	1000	40.4	2	47.58081235879386	10.46209331869271	112.36166233203743	38.66934343773987	105.99740031361227
0.1	2.1	360.0	5.06	false	0.5	1.25	100	6.8	1.2	1.1	2000	0.5	1.0	2.2	2.0	1000	40.4	3	47.02942372793778	1.3452121592711366	46.752157886932544	15.861008867994599	108.44737576704736	40.9341766786023	81.7346578704882
0.1	2.1	360.0	5.06	false	0.5	1.25	100	6.8	1.2	1.1	2000	0.5	1.0	2.2	2.0	1000	40.4	2	40.62416950960452	13.827123811986855	105.44278222637523	28.069015879139826	71.06669032336063
0.1	2.1	360.0	5.06	false	0.5	1.25	100	6.8	1.2	1.1	2000	0.5	1.0	2.2	2.0	1000	40.4	1	30.05154193774965	11.265021416017651	125.46488178224139
0.1	2.1	360.0	5.06	false	0.5	1.25	100	6.8	1.2	1.1	2000	0.5	1.0	2.2	2.0	1000	40.4	1	38.770150609103624	20.667835405033472	141.02789350812034
0.1	2.1	360.0	5.06	false	0.5	1.25	100	6.8	1.2	1.1	2000	0.5	1.0	2.2	2.0	1000	40.4	1	36.06841210531091	24.013627261374097	134.77949046930746
0.1	2.1	360.0	5.06	false	0.5	1.25	100	6.8	1.2	1.1	2000	0.5	1.0	2.2	2.0	1000	40.4	2	42.88451555364742	5.405056401361745	117.91252174060077	28.788866832287933	68.03853274260896
0.1	2.1	360.0	5.06	false	0.5	1.25	100	6.8	1.2	1.1	2000	0.5	1.0	2.2	2.0	1000	40.4	2	43.845275770321436	6.584524690918575	96.48614073608047	30.748034309271603	107.3625100288479
0.1	2.1	360.0	5.06	false	0.5	1.25	100	6.8	1.2	1.1	2000	0.5	1.0	2.2	2.0	1000	40.4	2	40.72955377474847	4.752938255636961	74.91624400132737	31.34160017958888	98.83309165051416
0.1	2.1	360.0	5.06	false	0.5	1.25	100	6.8	1.2	1.1	2000	0.5	1.0	2.2	2.0	1000	40.4	2	42.73510045846102	18.226259626217644	115.25966414269435	35.52647865184542	80.00358355410626
0.1	2.1	360.0	5.06	false	0.5	1.25	100	6.8	1.2	1.1	2000	0.5	1.0	2.2	2.0	1000	40.4	1	43.40699906612981	25.491423975187043	174.47183449457108
0.1	2.1	360.0	5.06	false	0.5	1.25	100	6.8	1.2	1.1	2000	0.5	1.0	2.2	2.0	1000	40.4	1	40.69113800176143	26.039788428865464	128.88213549527254
0.1	2.1	360.0	5.06	false	0.5	1.25	100	6.8	1.2	1.1	2000	0.5	1.0	2.2	2.0	1000	40.4	2	36.91563266600873	9.082645125440228	98.98946887384633	29.643518790528354	72.39114828797146
0.1	2.1	360.0	5.06	false	0.5	1.25	100	6.8	1.2	1.1	2000	0.5	1.0	2.2	2.0	1000	40.4	1	45.00551009587707	22.767373626477163	127.26253084288783
0.1	2.1	360.0	5.06	false	0.5	1.25	100	6.8	1.2	1.1	2000	0.5	1.0	2.2	2.0	1000	40.4	1	40.23716874409192	18.7265018976437	144.15266658170125
0.1	2.1	360.0	5.06	false	0.5	1.25	100	6.8	1.2	1.1	2000	0.5	1.0	2.2	2.0	1000	40.4	1	33.887893423702735	18.58482046326237	111.97841279630185
0.1	2.1	360.0	5.06	false	0.5	1.25	100	6.8	1.2	1.1	2000	0.5	1.0	2.2	2.0	1000	40.4	1	38.313264049142475	26.81641810528255	134.27290485530494
0.1	2.1	360.0	5.06	false	0.5	1.25	100	6.8	1.2	1.1	2000	0.5	1.0	2.2	2.0	1000	40.4	1	41.67004925254046	18.685786895391917	127.44555049173438
0.1	2.1	360.0	5.06	false	0.5	1.25	100	6.8	1.2	1.1	2000	0.5	1.0	2.2	2.0	1000	40.4	2	32.302820889724906	0.9729584513545805	99.20377309462921	20.060000158023236	51.253599993414845
0.1	2.1	360.0	5.06	false	0.5	1.25	100	6.8	1.2	1.1	2000	0.5	1.0	2.2	2.0	1000	40.4	2	42.613941905485916	1.8024875545364436	120.95528499068142	34.51235596259849	100.76280596037306
0.1	2.1	360.0	5.06	false	0.5	1.25	100	6.8	1.2	1.1	2000	0.5	1.0	2.2	2.0	1000	40.4	2	31.608056466551986	12.586479448302352	86.76989186553978	27.545355252145246	60.85098182998885
0.1	2.1	360.0	5.06	false	0.5	1.25	100	6.8	1.2	1.1	2000	0.5	1.0	2.2	2.0	1000	40.4	1	45.98518585512419	24.35315270565131	198.83771035683074
0.1	2.1	360.0	5.06	false	0.5	1.25	100	6.8	1.2	1.1	2000	0.5	1.0	2.2	2.0	1000	40.4	1	41.12153803525025	27.896733703719494	157.97388136681204
0.1	2.1	360.0	5.06	false	0.5	1.25	100	6.8	1.2	1.1	2000	0.5	1.0	2.2	2.0	1000	40.4	2	50.32174409547743	7.863862618904711	80.08864355760952	46.38563606997032	164.46630249802016
0.1	2.1	360.0	5.06	false	0.5	1.25	100	6.8	1.2	1.1	2000	0.5	1.0	2.2	2.0	1000	40.4	1	38.8011133468744	11.594203160500198	149.48078337374886
0.1	2.1	360.0	5.06	false	0.5	1.25	100	6.8	1.2	1.1	2000	0.5	1.0	2.2	2.0	1000	40.4	2	40.65004232971193	7.1844480931296	105.00513542797042	24.64890161427421	78.30768355463367
0.1	2.1	360.0	5.06	false	0.5	1.25	100	6.8	1.2	1.1	2000	0.5	1.0	2.2	2.0	1000	40.4	1	40.114503034642055	9.65771394702533	140.4925336285976
0.1	2.1	360.0	5.06	false	0.5	1.25	100	6.8	1.2	1.1	2000	0.5	1.0	2.2	2.0	1000	40.4	1	46.56358936103151	20.01329980219456	171.2895938395966
0.1	2.1	360.0	5.06	false	0.5	1.25	100	6.8	1.2	1.1	2000	0.5	1.0	2.2	2.0	1000	40.4	2	46.18476622364872	0.42386444998691425	79.53916338645278	32.607165486899376	145.9798407335308
0.1	2.1	360.0	5.06	false	0.5	1.25	100	6.8	1.2	1.1	2000	0.5	1.0	2.2	2.0	1000	40.4	2	33.86300254681116	6.697061697047117	48.11444343709221	26.538508603731245	116.17315734245473
0.1	2.1	360.0	5.06	false	0.5	1.25	100	6.8	1.2	1.1	2000	0.5	1.0	2.2	2.0	1000	40.4	2	38.66487836280437	11.641451120695523	106.82744592837116	33.874841105502135	61.986837587802476
0.1	2.1	360.0	5.06	false	0.5	1.25	100	6.8	1.2	1.1	2000	0.5	1.0	2.2	2.0	1000	40.4	2	46.671670804482304	12.0428184314744	93.56303292984627	30.340214992476447	90.85178400324982
0.1	2.1	360.0	5.06	false	0.5	1.25	100	6.8	1.2	1.1	2000	0.5	1.0	2.2	2.0	1000	40.4	2	31.349176750363576	4.67515461835884	67.84714013892193	27.440649872324713	57.81195744803217
0.1	2.1	360.0	5.06	false	0.5	1.25	100	6.8	1.2	1.1	2000	0.5	1.0	2.2	2.0	1000	40.4	2	42.13013367273445	11.301080693528867	85.00032526926394	38.250553016031155	112.49008096231427
0.1	2.1	360.0	5.06	false	0.5	1.25	100	6.8	1.2	1.1	2000	0.5	1.0	2.2	2.0	1000	40.4	3	34.79115423602212	0.2669207108860838	80.53413209273715	17.26304073508987	53.01620225513586	29.6950056808647	45.18092830483116
0.1	2.1	360.0	5.06	false	0.5	1.25	100	6.8	1.2	1.1	2000	0.5	1.0	2.2	2.0	1000	40.4	2	45.118867540004175	19.929749388573153	150.94892482869713	44.60954788919275	72.34672216828723
0.1	2.1	360.0	5.06	false	0.5	1.25	100	6.8	1.2	1.1	2000	0.5	1.0	2.2	2.0	1000	40.4	2	32.82580992083524	15.261273435122112	62.3140635030894	29.282608530877074	107.00732626031478
0.1	2.1	360.0	5.06	false	0.5	1.25	100	6.8	1.2	1.1	2000	0.5	1.0	2.2	2.0	1000	40.4	1	35.42210030748193	20.321226431016207	100.58668331749146
0.1	2.1	360.0	5.06	false	0.5	1.25	100	6.8	1.2	1.1	2000	0.5	1.0	2.2	2.0	1000	40.4	1	35.58882836007525	13.831960396290311	139.44766913218848
0.1	2.1	360.0	5.06	false	0.5	1.25	100	6.8	1.2	1.1	2000	0.5	1.0	2.2	2.0	1000	40.4	2	40.69118098215506	14.265128129378995	109.2916250298876	38.791443566556595	71.33363312130517
0.1	2.1	360.0	5.06	false	0.5	1.25	100	6.8	1.2	1.1	2000	0.5	1.0	2.2	2.0	1000	40.4	2	31.73734265623353	11.039283457544736	74.46630519780584	23.65371816882378	55.74599398084757
0.1	2.1	360.0	5.06	false	0.5	1.25	100	6.8	1.2	1.1	2000	0.5	1.0	2.2	2.0	1000	40.4	1	44.92265633220864	28.929209728675648	152.74266775538476
0.1	2.1	360.0	5.06	false	0.5	1.25	100	6.8	1.2	1.1	2000	0.5	1.0	2.2	2.0	1000	40.4	2	38.81580981077683	0.7883775473090767	56.437420669596186	23.453112857258617	127.67950827359587
0.1	2.1	360.0	5.06	false	0.5	1.25	100	6.8	1.2	1.1	2000	0.5	1.0	2.2	2.0	1000	40.4	2	47.28152926805381	15.635351328630536	126.18477947059114	44.217408056428674	89.7705854824461
0.1	2.1	360.0	5.06	false	0.5	1.25	100	6.8	1.2	1.1	2000	0.5	1.0	2.2	2.0	1000	40.4	2	52.81823825469766	16.98221074954559	124.69073811681967	47.614528738747076	63.10709838480141
0.1	2.1	360.0	5.06	false	0.5	1.25	100	6.8	1.2	1.1	2000	0.5	1.0	2.2	2.0	1000	40.4	2	34.89110707119975	18.838874718106307	102.55442514097572	27.3870433506956	75.36269246344256
0.1	2.1	360.0	5.06	false	0.5	1.25	100	6.8	1.2	1.1	2000	0.5	1.0	2.2	2.0	1000	40.4	2	42.212912870160324	3.1964040060036294	118.13264729146556	40.428709020709384	90.89921958928315
0.1	2.1	360.0	5.06	false	0.5	1.25	100	6.8	1.2	1.1	2000	0.5	1.0	2.2	2.0	1000	40.4	1	44.04179517353555	20.41397090548284	155.5627248177344
0.1	2.1	360.0	5.06	false	0.5	1.25	100	6.8	1.2	1.1	2000	0.5	1.0	2.2	2.0	1000	40.4	2	41.79666738201784	2.968445487894287	89.56377552353452	33.190512187532946	103.14147726762991
0.1	2.1	360.0	5.06	false	0.5	1.25	100	6.8	1.2	1.1	2000	0.5	1.0	2.2	2.0	1000	40.4	2	35.9949130398249	4.34491819630108	67.1551208329969	30.10835836683985	97.01074177837589
0.1	2.1	360.0	5.06	false	0.5	1.25	100	6.8	1.2	1.1	2000	0.5	1.0	2.2	2.0	1000	40.4	2	43.69826049597947	6.592103108323088	108.8039336507162	32.245582232902365	108.10467352987409
0.1	2.1	360.0	5.06	false	0.5	1.25	100	6.8	1.2	1.1	2000	0.5	1.0	2.2	2.0	1000	40.4	1	38.82384369535773	30.361391369185217	134.86213134667338
0.1	2.1	360.0	5.06	false	0.5	1.25	100	6.8	1.2	1.1	2000	0.5	1.0	2.2	2.0	1000	40.4	1	26.94917090977301	11.370230021609194	111.44125574453003
0.1	2.1	360.0	5.06	false	0.5	1.25	100	6.8	1.2	1.1	2000	0.5	1.0	2.2	2.0	1000	40.4	1	32.74541829883798	16.157101488062967	143.59344428517574
0.1	2.1	360.0	5.06	false	0.5	1.25	100	6.8	1.2	1.1	2000	0.5	1.0	2.2	2.0	1000	40.4	2	39.08503947986872	11.094353029767076	106.63674083433907	33.747397829798366	90.17304061293132
0.1	2.1	360.0	5.06	false	0.5	1.25	100	6.8	1.2	1.1	2000	0.5	1.0	2.2	2.0	1000	40.4	2	39.49393105548929	14.895513907561973	125.79537968583823	37.32941249966325	53.38376611770638
0.1	2.1	360.0	5.06	false	0.5	1.25	100	6.8	1.2	1.1	2000	0.5	1.0	2.2	2.0	1000	40.4	2	44.17534051775025	11.095162512041187	113.56149186386398	42.78071049916483	63.63831342062607
0.1	2.1	360.0	5.06	false	0.5	1.25	100	6.8	1.2	1.1	2000	0.5	1.0	2.2	2.0	1000	40.4	2	36.93160055356976	2.6255502958485617	88.11922122609991	18.87988018202975	54.10817498966799
0.1	2.1	360.0	5.06	false	0.5	1.25	100	6.8	1.2	1.1	2000	0.5	1.0	2.2	2.0	1000	40.4	1	40.871114699817106	24.06493423382918	166.65385821974056
0.1	2.1	360.0	5.06	false	0.5	1.25	100	6.8	1.2	1.1	2000	0.5	1.0	2.2	2.0	1000	40.4	1	38.72362341961334	14.955733881902095	102.8791411629822
0.1	2.1	360.0	5.06	false	0.5	1.25	100	6.8	1.2	1.1	2000	0.5	1.0	2.2	2.0	1000	40.4	2	48.83233240289666	6.724242580972071	111.4603793383345	41.66982278735682	121.96925182270036
0.1	2.1	360.0	5.06	false	0.5	1.25	100	6.8	1.2	1.1	2000	0.5	1.0	2.2	2.0	1000	40.4	2	41.60788926084611	14.439650767738136	115.4378355758647	38.82872065245748	72.84911347280244
0.1	2.1	360.0	5.06	false	0.5	1.25	100	6.8	1.2	1.1	2000	0.5	1.0	2.2	2.0	1000	40.4	3	44.982681949854104	2.312568786837137	81.5326000850449	28.271413619432696	57.88561512445616	35.52357413547992	87.22491726269375
0.1	2.1	360.0	5.06	false	0.5	1.25	100	6.8	1.2	1.1	2000	0.5	1.0	2.2	2.0	1000	40.4	2	40.7144112500742	4.855597150862075	94.12188027501531	33.239274910003616	112.44788397360269
0.1	2.1	360.0	5.06	false	0.5	1.25	100	6.8	1.2	1.1	2000	0.5	1.0	2.2	2.0	1000	40.4	3	39.50673288749309	0.9003686206639433	44.24569136753837	15.106221921419626	68.68798477883158	29.35425429498088	61.94356677356784
0.1	2.1	360.0	5.06	false	0.5	1.25	100	6.8	1.2	1.1	2000	0.5	1.0	2.2	2.0	1000	40.4	1	47.630683342769274	13.052416688569418	156.5341655753618
0.1	2.1	360.0	5.06	false	0.5	1.25	100	6.8	1.2	1.1	2000	0.5	1.0	2.2	2.0	1000	40.4	3	36.06892932515515	0.03627801606222599	52.57188112226243	16.301756753528036	82.51072093669083	34.121385069839015	51.20072898637759
0.1	2.1	360.0	5.06	false	0.5	1.25	100	6.8	1.2	1.1	2000	0.5	1.0	2.2	2.0	1000	40.4	2	36.95377499910213	17.00118649440262	94.4252562795297	25.406842377116277	69.16276311548917
0.1	2.1	360.0	5.06	false	0.5	1.25	100	6.8	1.2	1.1	2000	0.5	1.0	2.2	2.0	1000	40.4	1	35.29224138614174	18.61718955297118	147.97649974625676
0.1	2.1	360.0	5.06	false	0.5	1.25	100	6.8	1.2	1.1	2000	0.5	1.0	2.2	2.0	1000	40.4	1	40.91139804836474	23.466342236893784	153.745790493285
0.1	2.1	360.0	5.06	false	0.5	1.25	100	6.8	1.2	1.1	2000	0.5	1.0	2.2	2.0	1000	40.4	2	34.29226578154826	13.058576368871552	96.55275496833809	26.73944782576201	95.9147749914708
0.1	2.1	360.0	5.06	false	0.5	1.25	100	6.8	1.2	1.1	2000	0.5	1.0	2.2	2.0	1000	40.4	2	35.16875173593721	0.031032824151406176	106.29317229344487	34.65609110627728	103.88342779729582
0.1	2.1	360.0	5.06	false	0.5	1.25	100	6.8	1.2	1.1	2000	0.5	1.0	2.2	2.0	1000	40.4	1	42.23216734317752	20.281639762974585	173.99813201847752
0.1	2.1	360.0	5.06	false	0.5	1.25	100	6.8	1.2	1.1	2000	0.5	1.0	2.2	2.0	1000	40.4	1	43.15622586272233	22.48944149038758	164.40484053537295
0.1	2.1	360.0	5.06	false	0.5	1.25	100	6.8	1.2	1.1	2000	0.5	1.0	2.2	2.0	1000	40.4	1	39.973013364032326	26.98678048447395	174.91063999127044
0.1	2.1	360.0	5.06	false	0.5	1.25	100	6.8	1.2	1.1	2000	0.5	1.0	2.2	2.0	1000	40.4	1	37.3273408384767	23.673744876803962	137.74675942594297
0.1	2.1	360.0	5.06	false	0.5	1.25	100	6.8	1.2	1.1	2000	0.5	1.0	2.2	2.0	1000	40.4	2	39.33560867470099	6.54173538585559	69.25008146645406	26.116721649665347	90.17135322831754
0.1	2.1	360.0	5.06	false	0.5	1.25	100	6.8	1.2	1.1	2000	0.5	1.0	2.2	2.0	1000	40.4	1	35.95245937394263	18.600432407238024	125.70494800818783
0.1	2.1	360.0	5.06	false	0.5	1.25	100	6.8	1.2	1.1	2000	0.5	1.0	2.2	2.0	1000	40.4	2	33.91718225559678	12.623381756561137	92.51218214333788	21.44318773569623	47.97578515193214
0.1	2.1	360.0	5.06	false	0.5	1.25	100	6.8	1.2	1.1	2000	0.5	1.0	2.2	2.0	1000	40.4	1	42.54845063346654	17.581165541691565	138.0823570215346
0.1	2.1	360.0	5.06	false	0.5	1.25	100	6.8	1.2	1.1	2000	0.5	1.0	2.2	2.0	1000	40.4	3	47.40236860646435	15.984867801657732	86.57869744022524	25.824146205720858	70.53840733554786	39.47451017396117	44.77045554219212
0.1	2.1	360.0	5.06	false	0.5	1.25	100	6.8	1.2	1.1	2000	0.5	1.0	2.2	2.0	1000	40.4	2	46.012955158002036	13.32427778728352	122.69349042873402	45.67310453679967	69.3448683158459
0.1	2.1	360.0	5.06	false	0.5	1.25	100	6.8	1.2	1.1	2000	0.5	1.0	2.2	2.0	1000	40.4	1	35.72704426323472	17.652170391967545	113.76268758643423
0.1	2.1	360.0	5.06	false	0.5	1.25	100	6.8	1.2	1.1	2000	0.5	1.0	2.2	2.0	1000	40.4	2	39.8556807587277	8.070514974327876	91.39607602272048	33.26916725451631	93.13591569937905
0.1	2.1	360.0	5.06	false	0.5	1.25	100	6.8	1.2	1.1	2000	0.5	1.0	2.2	2.0	1000	40.4	2	32.976327072420304	1.3338893598399726	78.00020767656025	22.939111012068647	79.43818723904407
0.1	2.1	360.0	5.06	false	0.5	1.25	100	6.8	1.2	1.1	2000	0.5	1.0	2.2	2.0	1000	40.4	1	40.52555878260209	19.473587798060823	124.40680071510876
0.1	2.1	360.0	5.06	false	0.5	1.25	100	6.8	1.2	1.1	2000	0.5	1.0	2.2	2.0	1000	40.4	2	33.988779072064744	8.216351366104707	71.238756435441	23.3418603485612	84.5043392787947
0.1	2.1	360.0	5.06	false	0.5	1.25	100	6.8	1.2	1.1	2000	0.5	1.0	2.2	2.0	1000	40.4	2	42.86141822667149	22.517902491659665	95.29737531667755	39.428551839816116	85.94220657413196
0.1	2.1	360.0	5.06	false	0.5	1.25	100	6.8	1.2	1.1	2000	0.5	1.0	2.2	2.0	1000	40.4	2	44.39819765061908	8.542281277473405	118.506877617201	29.74143224431583	80.326324165713
0.1	2.1	360.0	5.06	false	0.5	1.25	100	6.8	1.2	1.1	2000	0.5	1.0	2.2	2.0	1000	40.4	1	44.76823222095136	27.83538662385826	154.58256129861928
0.1	2.1	360.0	5.06	false	0.5	1.25	100	6.8	1.2	1.1	2000	0.5	1.0	2.2	2.0	1000	40.4	2	47.11074302852039	23.167722403454793	142.56419887423152	46.57733006903559	66.78092235340392
0.1	2.1	360.0	5.06	false	0.5	1.25	100	6.8	1.2	1.1	2000	0.5	1.0	2.2	2.0	1000	40.4	3	43.953269083415464	9.006636883164886	88.99188234810116	24.62866021373115	36.6531647518932	41.53938630830044	74.95987569260384
0.1	2.1	360.0	5.06	false	0.5	1.25	100	6.8	1.2	1.1	2000	0.5	1.0	2.2	2.0	1000	40.4	2	45.18779922167177	10.264157329750523	97.25591827569939	36.29166152589421	118.62820207834267
0.1	2.1	360.0	5.06	false	0.5	1.25	100	6.8	1.2	1.1	2000	0.5	1.0	2.2	2.0	1000	40.4	2	36.44350310796734	2.4746961034814956	64.27674536788899	30.148288311833614	83.30310660717024
0.1	2.1	360.0	5.06	false	0.5	1.25	100	6.8	1.2	1.1	2000	0.5	1.0	2.2	2.0	1000	40.4	1	45.90588632295507	20.046613272830058	181.8783089902746
0.1	2.1	360.0	5.06	false	0.5	1.25	100	6.8	1.2	1.1	2000	0.5	1.0	2.2	2.0	1000	40.4	3	45.86897909182527	0.8478730868016312	69.62958969228426	14.562593766608463	86.81939613890682	39.5059435886203	58.9990553492892
0.1	2.1	360.0	5.06	false	0.5	1.25	100	6.8	1.2	1.1	2000	0.5	1.0	2.2	2.0	1000	40.4	1	38.041680144462156	15.37023504203869	133.7959857857938
0.1	2.1	360.0	5.06	false	0.5	1.25	100	6.8	1.2	1.1	2000	0.5	1.0	2.2	2.0	1000	40.4	2	46.209473713012514	18.552818726061687	114.6828304442158	45.76917605831515	102.19738134362494
0.1	2.1	360.0	5.06	false	0.5	1.25	100	6.8	1.2	1.1	2000	0.5	1.0	2.2	2.0	1000	40.4	1	30.091288354910454	17.321718665150055	101.873064524462
0.1	2.1	360.0	5.06	false	0.5	1.25	100	6.8	1.2	1.1	2000	0.5	1.0	2.2	2.0	1000	40.4	2	34.515761258316395	12.30855117862449	66.74602886427918	24.42126605184842	95.66569685285863
0.1	2.1	360.0	5.06	false	0.5	1.25	100	6.8	1.2	1.1	2000	0.5	1.0	2.2	2.0	1000	40.4	1	34.29969126731927	11.42624462221235	112.4388655643538
0.1	2.1	360.0	5.06	false	0.5	1.25	100	6.8	1.2	1.1	2000	0.5	1.0	2.2	2.0	1000	40.4	2	41.803676638515526	19.520280115365225	74.40279038127021	31.870566423462208	127.16271997786708
0.1	2.1	360.0	5.06	false	0.5	1.25	100	6.8	1.2	1.1	2000	0.5	1.0	2.2	2.0	1000	40.4	3	36.17599043764874	3.2372675630407906	39.65447609432524	23.59386754210566	84.85642831514892	35.56005617482226	44.90361123925947
0.1	2.1	360.0	5.06	false	0.5	1.25	100	6.8	1.2	1.1	2000	0.5	1.0	2.2	2.0	1000	40.4	2	45.57493838542569	10.83768403031842	118.17468940251878	23.269221580489702	53.405943935456435
0.1	2.1	360.0	5.06	false	0.5	1.25	100	6.8	1.2	1.1	2000	0.5	1.0	2.2	2.0	1000	40.4	3	49.52955903384641	8.569264832256273	110.40761463032666	19.603214205056776	45.97511786676685	45.60164671794492	71.56918586482594
0.1	2.1	360.0	5.06	false	0.5	1.25	100	6.8	1.2	1.1	2000	0.5	1.0	2.2	2.0	1000	40.4	1	35.879166793225465	21.858906198425654	136.92331370025042
0.1	2.1	360.0	5.06	false	0.5	1.25	100	6.8	1.2	1.1	2000	0.5	1.0	2.2	2.0	1000	40.4	2	30.51538068767023	0.4642843659865493	105.877180024773	22.28058389203404	52.33228619569728
0.1	2.1	360.0	5.06	false	0.5	1.25	100	6.8	1.2	1.1	2000	0.5	1.0	2.2	2.0	1000	40.4	2	28.832658255560773	7.519639398176004	82.81273938830694	18.60036625423907	61.52993709595368
0.1	2.1	360.0	5.06	false	0.5	1.25	100	6.8	1.2	1.1	2000	0.5	1.0	2.2	2.0	1000	40.4	1	30.28335369648547	24.431461150558633	129.11489949075266
0.1	2.1	360.0	5.06	false	0.5	1.25	100	6.8	1.2	1.1	2000	0.5	1.0	2.2	2.0	1000	40.4	3	39.410353039469655	5.5656972651050785	65.99408828942884	21.71101378146676	86.2379740490539	37.843118846542225	38.341713186143295
0.1	2.1	360.0	5.06	false	0.5	1.25	100	6.8	1.2	1.1	2000	0.5	1.0	2.2	2.0	1000	40.4	2	45.24024587687998	7.791416284880489	73.43049879115839	31.982814814607877	127.3133452592652
0.1	2.1	360.0	5.06	false	0.5	1.25	100	6.8	1.2	1.1	2000	0.5	1.0	2.2	2.0	1000	40.4	2	41.12479588989597	13.07516323032277	88.42141759258938	20.65656397732635	89.91119129901017
0.1	2.1	360.0	5.06	false	0.5	1.25	100	6.8	1.2	1.1	2000	0.5	1.0	2.2	2.0	1000	40.4	3	43.35407629773785	11.362586693660326	73.57085869666379	26.57255103702674	89.77666790828654	42.30644837820324	53.87771438571573
0.1	2.1	360.0	5.06	false	0.5	1.25	100	6.8	1.2	1.1	2000	0.5	1.0	2.2	2.0	1000	40.4	1	36.941958974875334	15.533862582546922	150.9019873353931
0.1	2.1	360.0	5.06	false	0.5	1.25	100	6.8	1.2	1.1	2000	0.5	1.0	2.2	2.0	1000	40.4	2	31.35056710930254	1.1458811015739787	47.37304713389591	21.167661656011358	114.97795566171014
0.1	2.1	360.0	5.06	false	0.5	1.25	100	6.8	1.2	1.1	2000	0.5	1.0	2.2	2.0	1000	40.4	3	44.675985369922486	12.692809029762358	71.89428602979112	29.386184881482077	80.17306497042634	43.31183415238822	43.88884277392108
0.1	2.1	360.0	5.06	false	0.5	1.25	100	6.8	1.2	1.1	2000	0.5	1.0	2.2	2.0	1000	40.4	1	39.752154372238714	18.923381695063075	133.55610674402888
0.1	2.1	360.0	5.06	false	0.5	1.25	100	6.8	1.2	1.1	2000	0.5	1.0	2.2	2.0	1000	40.4	1	32.42189149850409	11.213763138490556	154.53108828565806
0.1	2.1	360.0	5.06	false	0.5	1.25	100	6.8	1.2	1.1	2000	0.5	1.0	2.2	2.0	1000	40.4	2	41.65697320370972	1.5365619489710065	74.94550558085898	26.799409911751457	112.40043389142696
0.1	2.1	360.0	5.06	false	0.5	1.25	100	6.8	1.2	1.1	2000	0.5	1.0	2.2	2.0	1000	40.4	2	44.18562479105603	2.592398020095581	137.7156121151494	36.55952356830892	74.06780390280275
0.1	2.1	360.0	5.06	false	0.5	1.25	100	6.8	1.2	1.1	2000	0.5	1.0	2.2	2.0	1000	40.4	2	41.4117154859578	10.47614143135764	95.43257013083291	36.747140981495384	86.57313951281289
0.1	2.1	360.0	5.06	false	0.5	1.25	100	6.8	1.2	1.1	2000	0.5	1.0	2.2	2.0	1000	40.4	2	40.69488953318254	11.617167641168681	97.79513091512344	29.07687404099921	87.46076055701933
0.1	2.1	360.0	5.06	false	0.5	1.25	100	6.8	1.2	1.1	2000	0.5	1.0	2.2	2.0	1000	40.4	2	40.99161582405771	13.370599219652753	73.05975057561261	32.60783758950262	121.7316431429884
0.1	2.1	360.0	5.06	false	0.5	1.25	100	6.8	1.2	1.1	2000	0.5	1.0	2.2	2.0	1000	40.4	2	43.4758004640231	16.049073610429595	146.5518035520782	40.080308200366424	63.83909314219775
0.1	2.1	360.0	5.06	false	0.5	1.25	100	6.8	1.2	1.1	2000	0.5	1.0	2.2	2.0	1000	40.4	2	38.4083918861478	14.405591239214553	75.53727285979957	36.67254899664854	120.04930195840284
0.1	2.1	360.0	5.06	false	0.5	1.25	100	6.8	1.2	1.1	2000	0.5	1.0	2.2	2.0	1000	40.4	2	37.06383950355303	1.9760765307830106	56.68317258404376	24.328861519051536	117.34690240609383
0.1	2.1	360.0	5.06	false	0.5	1.25	100	6.8	1.2	1.1	2000	0.5	1.0	2.2	2.0	1000	40.4	2	39.18647966474827	16.917892663222364	56.84435764372897	30.010591320883925	95.52382671899272
0.1	2.1	360.0	5.06	false	0.5	1.25	100	6.8	1.2	1.1	2000	0.5	1.0	2.2	2.0	1000	40.4	1	38.249571410718076	20.59691677570474	193.98554055163328
0.1	2.1	360.0	5.06	false	0.5	1.25	100	6.8	1.2	1.1	2000	0.5	1.0	2.2	2.0	1000	40.4	2	39.44615473487439	7.485873493759005	107.54023610038931	37.910615009955634	85.91031864635683
0.1	2.1	360.0	5.06	false	0.5	1.25	100	6.8	1.2	1.1	2000	0.5	1.0	2.2	2.0	1000	40.4	2	39.74959167356709	9.533174011141739	106.9886783744394	28.353065981337956	95.36600764339775
0.1	2.1	360.0	5.06	false	0.5	1.25	100	6.8	1.2	1.1	2000	0.5	1.0	2.2	2.0	1000	40.4	1	39.76607119942616	24.416492890378365	135.8778574681255
0.1	2.1	360.0	5.06	false	0.5	1.25	100	6.8	1.2	1.1	2000	0.5	1.0	2.2	2.0	1000	40.4	1	42.305951048233574	19.07261126191177	157.43403783486986
0.1	2.1	360.0	5.06	false	0.5	1.25	100	6.8	1.2	1.1	2000	0.5	1.0	2.2	2.0	1000	40.4	2	42.15636507729724	7.891892602419901	79.55049843548808	37.63387848914792	109.69076176293018
0.1	2.1	360.0	5.06	false	0.5	1.25	100	6.8	1.2	1.1	2000	0.5	1.0	2.2	2.0	1000	40.4	2	44.448610497312835	8.233909386784227	120.50576258147728	32.48094979983796	84.37941724883805
0.1	2.1	360.0	5.06	false	0.5	1.25	100	6.8	1.2	1.1	2000	0.5	1.0	2.2	2.0	1000	40.4	2	40.66127038765952	16.10663455953258	74.1433763724034	24.515038181182863	122.42436236337886
0.1	2.1	360.0	5.06	false	0.5	1.25	100	6.8	1.2	1.1	2000	0.5	1.0	2.2	2.0	1000	40.4	1	36.90194887687555	6.028525432498023	100.9518758881942
0.1	2.1	360.0	5.06	false	0.5	1.25	100	6.8	1.2	1.1	2000	0.5	1.0	2.2	2.0	1000	40.4	2	39.332844327131724	9.286759196019945	98.73604849335628	32.972959211847424	86.54221739552301
0.1	2.1	360.0	5.06	false	0.5	1.25	100	6.8	1.2	1.1	2000	0.5	1.0	2.2	2.0	1000	40.4	2	48.911047951835315	0.3533001807905433	85.65070238251324	29.920171334159974	137.34583566529182
0.1	2.1	360.0	5.06	false	0.5	1.25	100	6.8	1.2	1.1	2000	0.5	1.0	2.2	2.0	1000	40.4	3	41.507997792474974	3.6808461242896926	89.4944412229314	24.56809517420808	39.613383389786975	33.49120913768188	73.71450464023357
0.1	2.1	360.0	5.06	false	0.5	1.25	100	6.8	1.2	1.1	2000	0.5	1.0	2.2	2.0	1000	40.4	1	40.6045537027247	21.544044498942185	168.58453749822917
0.1	2.1	360.0	5.06	false	0.5	1.25	100	6.8	1.2	1.1	2000	0.5	1.0	2.2	2.0	1000	40.4	3	51.42948852584857	0.03889756443164384	105.44760250846419	16.719944682473614	64.7352130522466	40.04917501522277	76.04328730835653
0.1	2.1	360.0	5.06	false	0.5	1.25	100	6.8	1.2	1.1	2000	0.5	1.0	2.2	2.0	1000	40.4	2	37.67393807952066	10.865835020642683	116.70326187018507	32.401621444838945	62.687598629417096
0.1	2.1	360.0	5.06	false	0.5	1.25	100	6.8	1.2	1.1	2000	0.5	1.0	2.2	2.0	1000	40.4	1	33.7123515490791	17.517707523594254	137.87750583482403
0.1	2.1	360.0	5.06	false	0.5	1.25	100	6.8	1.2	1.1	2000	0.5	1.0	2.2	2.0	1000	40.4	2	40.77691000782904	7.7256415267842	73.78180043112799	30.474303121840776	124.37300383884636
0.1	2.1	360.0	5.06	false	0.5	1.25	100	6.8	1.2	1.1	2000	0.5	1.0	2.2	2.0	1000	40.4	3	48.1129278046183	0.41835457872764054	76.6928916631437	26.417259711988116	73.81359433501932	47.04194254698947	116.78419821290133
0.1	2.1	360.0	5.06	false	0.5	1.25	100	6.8	1.2	1.1	2000	0.5	1.0	2.2	2.0	1000	40.4	1	42.84499621927283	10.04435328959995	151.6516061793192
0.1	2.1	360.0	5.06	false	0.5	1.25	100	6.8	1.2	1.1	2000	0.5	1.0	2.2	2.0	1000	40.4	1	31.244283630927335	20.4300840155464	115.48167082940111
0.1	2.1	360.0	5.06	false	0.5	1.25	100	6.8	1.2	1.1	2000	0.5	1.0	2.2	2.0	1000	40.4	2	39.01659848159316	0.5009260215971085	80.8340953893757	37.739990030252	104.69790024397723
0.1	2.1	360.0	5.06	false	0.5	1.25	100	6.8	1.2	1.1	2000	0.5	1.0	2.2	2.0	1000	40.4	2	39.807336533542625	9.833592647783792	67.81240014423133	31.183948483301645	85.74867671675518
0.1	2.1	360.0	5.06	false	0.5	1.25	100	6.8	1.2	1.1	2000	0.5	1.0	2.2	2.0	1000	40.4	2	36.80777464830508	10.156598805386155	88.41822729352792	34.29761459717494	76.27822273217558
0.1	2.1	360.0	5.06	false	0.5	1.25	100	6.8	1.2	1.1	2000	0.5	1.0	2.2	2.0	1000	40.4	2	38.46994655331145	14.269155700334537	111.60157774704412	29.225285327764265	53.42884948059872
0.1	2.1	360.0	5.06	false	0.5	1.25	100	6.8	1.2	1.1	2000	0.5	1.0	2.2	2.0	1000	40.4	1	42.48601588556796	23.30928719570672	205.46405361339586
0.1	2.1	360.0	5.06	false	0.5	1.25	100	6.8	1.2	1.1	2000	0.5	1.0	2.2	2.0	1000	40.4	2	41.66661711367194	11.261670726610333	133.30020617556949	39.98584919918432	60.87795411814652
0.1	2.1	360.0	5.06	false	0.5	1.25	100	6.8	1.2	1.1	2000	0.5	1.0	2.2	2.0	1000	40.4	1	47.59443265504953	19.67813906995231	133.18342877038708
0.1	2.1	360.0	5.06	false	0.5	1.25	100	6.8	1.2	1.1	2000	0.5	1.0	2.2	2.0	1000	40.4	1	42.48244813134318	28.31886256892447	146.5366402495923
0.1	2.1	360.0	5.06	false	0.5	1.25	100	6.8	1.2	1.1	2000	0.5	1.0	2.2	2.0	1000	40.4	2	42.98217566971559	20.162759128736234	77.37653212963744	40.08862339074075	125.74258266159481
0.1	2.1	360.0	5.06	false	0.5	1.25	100	6.8	1.2	1.1	2000	0.5	1.0	2.2	2.0	1000	40.4	2	42.11683128149437	17.569533206364135	105.88674041060398	29.621192049976457	75.020932820708
0.1	2.1	360.0	5.06	false	0.5	1.25	100	6.8	1.2	1.1	2000	0.5	1.0	2.2	2.0	1000	40.4	2	44.65257376315585	9.560725183741154	97.97316815056317	32.2622909113291	105.92531232153384
0.1	2.1	360.0	5.06	false	0.5	1.25	100	6.8	1.2	1.1	2000	0.5	1.0	2.2	2.0	1000	40.4	2	38.38752513446576	14.426546682721947	93.78453042489036	32.29417134733281	71.02503416650481
0.1	2.1	360.0	5.06	false	0.5	1.25	100	6.8	1.2	1.1	2000	0.5	1.0	2.2	2.0	1000	40.4	2	37.04897633572002	3.311101773575501	93.9144180169355	19.60345925329793	75.74710090155517
0.1	2.1	360.0	5.06	false	0.5	1.25	100	6.8	1.2	1.1	2000	0.5	1.0	2.2	2.0	1000	40.4	1	41.249301830756686	36.7374355212938	142.9727643990723
0.1	2.1	360.0	5.06	false	0.5	1.25	100	6.8	1.2	1.1	2000	0.5	1.0	2.2	2.0	1000	40.4	2	32.118262135980416	8.369257175953397	99.58168423955757	23.26432719806546	58.181901625889196
0.1	2.1	360.0	5.06	false	0.5	1.25	100	6.8	1.2	1.1	2000	0.5	1.0	2.2	2.0	1000	40.4	1	35.80964367450964	19.047148647640405	175.35671277416057
0.1	2.1	360.0	5.06	false	0.5	1.25	100	6.8	1.2	1.1	2000	0.5	1.0	2.2	2.0	1000	40.4	1	31.298413882579112	23.873401650769985	152.4616677270665
0.1	2.1	360.0	5.06	false	0.5	1.25	100	6.8	1.2	1.1	2000	0.5	1.0	2.2	2.0	1000	40.4	1	30.981929031115993	21.88948959446848	144.90040890538822
0.1	2.1	360.0	5.06	false	0.5	1.25	100	6.8	1.2	1.1	2000	0.5	1.0	2.2	2.0	1000	40.4	1	34.90287210136531	27.66549803356602	156.33905571538372
0.1	2.1	360.0	5.06	false	0.5	1.25	100	6.8	1.2	1.1	2000	0.5	1.0	2.2	2.0	1000	40.4	2	36.61449986905449	1.9664595274003513	102.70911188873565	33.40680833483152	86.39490150743994
0.1	2.1	360.0	5.06	false	0.5	1.25	100	6.8	1.2	1.1	2000	0.5	1.0	2.2	2.0	1000	40.4	1	31.871627384458975	21.957874559655888	100.34252819952117
0.1	2.1	360.0	5.06	false	0.5	1.25	100	6.8	1.2	1.1	2000	0.5	1.0	2.2	2.0	1000	40.4	2	39.77374979957123	9.42747389958466	99.18927447691354	32.18380212129139	87.33292465427984
0.1	2.1	360.0	5.06	false	0.5	1.25	100	6.8	1.2	1.1	2000	0.5	1.0	2.2	2.0	1000	40.4	2	32.92765359267949	18.64942107154198	82.1912276320058	32.278514651886255	65.52102102393263
0.1	2.1	360.0	5.06	false	0.5	1.25	100	6.8	1.2	1.1	2000	0.5	1.0	2.2	2.0	1000	40.4	2	41.71680785985551	2.88003831180666	76.64170551764231	26.73151942661816	122.31232221794093
0.1	2.1	360.0	5.06	false	0.5	1.25	100	6.8	1.2	1.1	2000	0.5	1.0	2.2	2.0	1000	40.4	2	39.47963800207017	8.706391756323837	128.07673798212747	30.834267680080284	55.36679529090935
0.1	2.1	360.0	5.06	false	0.5	1.25	100	6.8	1.2	1.1	2000	0.5	1.0	2.2	2.0	1000	40.4	2	31.227828484361595	5.711824692119688	88.02766127460782	30.38888452622349	82.38566718275162
0.1	2.1	360.0	5.06	false	0.5	1.25	100	6.8	1.2	1.1	2000	0.5	1.0	2.2	2.0	1000	40.4	2	44.26733303678584	2.914465502880703	81.17899623103386	24.16536476385393	115.9461066612402
0.1	2.1	360.0	5.06	false	0.5	1.25	100	6.8	1.2	1.1	2000	0.5	1.0	2.2	2.0	1000	40.4	2	39.104684817887474	14.96416012249582	119.80456583576648	31.490891022931386	56.45112466788317
0.1	2.1	360.0	5.06	false	0.5	1.25	100	6.8	1.2	1.1	2000	0.5	1.0	2.2	2.0	1000	40.4	2	35.48934478720091	9.18142790081897	114.3975846102028	20.82809022328744	60.582095870833534
0.1	2.1	360.0	5.06	false	0.5	1.25	100	6.8	1.2	1.1	2000	0.5	1.0	2.2	2.0	1000	40.4	1	38.055082562444035	24.242080532546602	131.84523652313865
0.1	2.1	360.0	5.06	false	0.5	1.25	100	6.8	1.2	1.1	2000	0.5	1.0	2.2	2.0	1000	40.4	2	34.289736584202956	5.0406290147791815	64.20699035332439	17.062420396448694	85.19769398386948
0.1	2.1	360.0	5.06	false	0.5	1.25	100	6.8	1.2	1.1	2000	0.5	1.0	2.2	2.0	1000	40.4	3	42.62488346661629	7.909993292081871	54.294655370475716	25.662670335692514	72.2965327742777	39.50103831988769	69.35194365448899
0.1	2.1	360.0	5.06	false	0.5	1.25	100	6.8	1.2	1.1	2000	0.5	1.0	2.2	2.0	1000	40.4	2	38.14226709571043	17.111507963509144	117.65375044419586	28.938952946236327	71.76963136270463
0.1	2.1	360.0	5.06	false	0.5	1.25	100	6.8	1.2	1.1	2000	0.5	1.0	2.2	2.0	1000	40.4	1	43.78137302797196	26.245782360056108	148.2315596359152
0.1	2.1	360.0	5.06	false	0.5	1.25	100	6.8	1.2	1.1	2000	0.5	1.0	2.2	2.0	1000	40.4	2	43.02145947045151	12.637498369287536	129.88493488206856	36.71376767562109	55.48443023732868
0.1	2.1	360.0	5.06	false	0.5	1.25	100	6.8	1.2	1.1	2000	0.5	1.0	2.2	2.0	1000	40.4	2	44.626174637308246	6.0674286739115315	87.15049131201619	22.9476151177261	111.33453184066093
0.1	2.1	360.0	5.06	false	0.5	1.25	100	6.8	1.2	1.1	2000	0.5	1.0	2.2	2.0	1000	40.4	2	39.96599849209675	11.782527373782896	95.53579280384938	37.2876190357011	102.80819673066112
0.1	2.1	360.0	5.06	false	0.5	1.25	100	6.8	1.2	1.1	2000	0.5	1.0	2.2	2.0	1000	40.4	2	32.332058546270375	13.097223612341711	90.10961735487423	23.829922050407387	48.737965721522166
0.1	2.1	360.0	5.06	false	0.5	1.25	100	6.8	1.2	1.1	2000	0.5	1.0	2.2	2.0	1000	40.4	3	37.720834414973154	5.113434762721357	82.07767567728999	25.745801569038406	68.7451247466884	36.85907541691913	56.471138005662695
0.1	2.1	360.0	5.06	false	0.5	1.25	100	6.8	1.2	1.1	2000	0.5	1.0	2.2	2.0	1000	40.4	2	37.322473905202166	13.434344388185385	66.42801414334983	25.887890710863545	102.02025576139975
0.1	2.1	360.0	5.06	false	0.5	1.25	100	6.8	1.2	1.1	2000	0.5	1.0	2.2	2.0	1000	40.4	2	40.438545937772496	8.208364202960999	116.6538026475986	28.865910179002775	74.34214110816639
0.1	2.1	360.0	5.06	false	0.5	1.25	100	6.8	1.2	1.1	2000	0.5	1.0	2.2	2.0	1000	40.4	1	40.23538586933268	20.514484927793294	148.22330952803802
0.1	2.1	360.0	5.06	false	0.5	1.25	100	6.8	1.2	1.1	2000	0.5	1.0	2.2	2.0	1000	40.4	3	43.48567728188392	1.0721260255756198	89.24967594830495	30.140239560690066	80.51735028129544	39.48367282517424	50.76387507006893
0.1	2.1	360.0	5.06	false	0.5	1.25	100	6.8	1.2	1.1	2000	0.5	1.0	2.2	2.0	1000	40.4	3	51.20279221594158	7.909618554678753	67.42737596534123	18.92472094709009	80.90956302618484	35.602307446638676	77.55957463554273
0.1	2.1	360.0	5.06	false	0.5	1.25	100	6.8	1.2	1.1	2000	0.5	1.0	2.2	2.0	1000	40.4	1	40.13124049192486	22.971588219551947	160.0628618113518
0.1	2.1	360.0	5.06	false	0.5	1.25	100	6.8	1.2	1.1	2000	0.5	1.0	2.2	2.0	1000	40.4	1	40.21788510574694	25.60489033982666	151.009618775053
0.1	2.1	360.0	5.06	false	0.5	1.25	100	6.8	1.2	1.1	2000	0.5	1.0	2.2	2.0	1000	40.4	1	34.98500742375809	7.567791016263958	109.14818838022478
0.1	2.1	360.0	5.06	false	0.5	1.25	100	6.8	1.2	1.1	2000	0.5	1.0	2.2	2.0	1000	40.4	2	32.7659058758425	9.143619100688644	43.17670422382799	19.88294103245916	93.56705428225652
0.1	2.1	360.0	5.06	false	0.5	1.25	100	6.8	1.2	1.1	2000	0.5	1.0	2.2	2.0	1000	40.4	2	40.80679085037549	9.5793963796198	122.55123045987195	31.979881001517114	50.05780635643828
0.1	2.1	360.0	5.06	false	0.5	1.25	100	6.8	1.2	1.1	2000	0.5	1.0	2.2	2.0	1000	40.4	2	49.34252226813765	11.26944352203557	115.93385339040593	41.25553458549558	111.9205217183114
0.1	2.1	360.0	5.06	false	0.5	1.25	100	6.8	1.2	1.1	2000	0.5	1.0	2.2	2.0	1000	40.4	2	36.857381327896434	6.340614586339144	64.73446422687205	26.739901062635045	93.86392167711016
0.1	2.1	360.0	5.06	false	0.5	1.25	100	6.8	1.2	1.1	2000	0.5	1.0	2.2	2.0	1000	40.4	2	41.488660609447834	14.091592814051749	133.30440638367745	40.056799135534945	82.61847319391725
0.1	2.1	360.0	5.06	false	0.5	1.25	100	6.8	1.2	1.1	2000	0.5	1.0	2.2	2.0	1000	40.4	2	44.39539083836614	1.688575289520681	133.5290460828893	44.10353528105773	66.56589625210542
0.1	2.1	360.0	5.06	false	0.5	1.25	100	6.8	1.2	1.1	2000	0.5	1.0	2.2	2.0	1000	40.4	2	34.66255871618515	10.789659189513864	108.0902721384713	33.141297071306056	68.25996374793216
0.1	2.1	360.0	5.06	false	0.5	1.25	100	6.8	1.2	1.1	2000	0.5	1.0	2.2	2.0	1000	40.4	2	43.74555659168709	20.22541315913441	110.27260497871674	34.6933397902883	90.15621383386856
0.1	2.1	360.0	5.06	false	0.5	1.25	100	6.8	1.2	1.1	2000	0.5	1.0	2.2	2.0	1000	40.4	1	40.61610685243846	21.44275459712733	169.0877955857658
0.1	2.1	360.0	5.06	false	0.5	1.25	100	6.8	1.2	1.1	2000	0.5	1.0	2.2	2.0	1000	40.4	2	41.66449328735346	17.126988318109454	125.0437309368391	34.11487328375387	88.02956360737637
0.1	2.1	360.0	5.06	false	0.5	1.25	100	6.8	1.2	1.1	2000	0.5	1.0	2.2	2.0	1000	40.4	1	39.430260726337835	17.565051515208438	139.0775886834203
0.1	2.1	360.0	5.06	false	0.5	1.25	100	6.8	1.2	1.1	2000	0.5	1.0	2.2	2.0	1000	40.4	1	38.0643428122639	21.81881622641908	130.79203210196334
0.1	2.1	360.0	5.06	false	0.5	1.25	100	6.8	1.2	1.1	2000	0.5	1.0	2.2	2.0	1000	40.4	2	35.857232655746884	0.34657854700440144	56.432840767218416	27.22855019838103	122.12936211931408
0.1	2.1	360.0	5.06	false	0.5	1.25	100	6.8	1.2	1.1	2000	0.5	1.0	2.2	2.0	1000	40.4	2	42.42754574995371	17.673799484640494	117.94097683047046	38.53752428947513	68.3545604133266
0.1	2.1	360.0	5.06	false	0.5	1.25	100	6.8	1.2	1.1	2000	0.5	1.0	2.2	2.0	1000	40.4	1	31.073717438409005	10.088055768873176	126.47875392342526
0.1	2.1	360.0	5.06	false	0.5	1.25	100	6.8	1.2	1.1	2000	0.5	1.0	2.2	2.0	1000	40.4	2	45.25647645380803	17.593480752260366	101.04200913915746	42.9537475456899	106.0225493793977
0.1	2.1	360.0	5.06	false	0.5	1.25	100	6.8	1.2	1.1	2000	0.5	1.0	2.2	2.0	1000	40.4	1	32.210778739560496	17.222922443415904	127.79598786334522
0.1	2.1	360.0	5.06	false	0.5	1.25	100	6.8	1.2	1.1	2000	0.5	1.0	2.2	2.0	1000	40.4	3	41.583053698512664	1.1153358672948177	70.10321960981597	19.911429228209567	81.0919299899971	37.573838811688205	42.652677036976364
0.1	2.1	360.0	5.06	false	0.5	1.25	100	6.8	1.2	1.1	2000	0.5	1.0	2.2	2.0	1000	40.4	1	41.67037615825399	28.54190297834569	153.82896213150147
0.1	2.1	360.0	5.06	false	0.5	1.25	100	6.8	1.2	1.1	2000	0.5	1.0	2.2	2.0	1000	40.4	1	36.59140730060705	23.160273318843927	173.12420795188842
0.1	2.1	360.0	5.06	false	0.5	1.25	100	6.8	1.2	1.1	2000	0.5	1.0	2.2	2.0	1000	40.4	1	37.48652724942086	12.063745803843823	155.04454915602557
0.1	2.1	360.0	5.06	false	0.5	1.25	100	6.8	1.2	1.1	2000	0.5	1.0	2.2	2.0	1000	40.4	2	31.317516446554123	5.3190317807485155	65.2342473958308	20.426686960202932	77.46822384027287
0.1	2.1	360.0	5.06	false	0.5	1.25	100	6.8	1.2	1.1	2000	0.5	1.0	2.2	2.0	1000	40.4	1	39.43242390414586	13.366299749781776	151.83049632540425
0.1	2.1	360.0	5.06	false	0.5	1.25	100	6.8	1.2	1.1	2000	0.5	1.0	2.2	2.0	1000	40.4	2	44.2886091996681	9.343153253747095	89.8697848902328	27.35659376517715	112.46175111664145
0.1	2.1	360.0	5.06	false	0.5	1.25	100	6.8	1.2	1.1	2000	0.5	1.0	2.2	2.0	1000	40.4	2	41.1696982875046	17.600714070087182	107.04640670754684	39.870540382119536	88.55800316763066
0.1	2.1	360.0	5.06	false	0.5	1.25	100	6.8	1.2	1.1	2000	0.5	1.0	2.2	2.0	1000	40.4	1	36.61427829072598	29.743699557597374	148.8521396324531
0.1	2.1	360.0	5.06	false	0.5	1.25	100	6.8	1.2	1.1	2000	0.5	1.0	2.2	2.0	1000	40.4	2	41.79980812991932	10.048856934938833	84.1012095339825	25.217722310353455	86.6739092696155
0.1	2.1	360.0	5.06	false	0.5	1.25	100	6.8	1.2	1.1	2000	0.5	1.0	2.2	2.0	1000	40.4	1	46.019015055831844	28.271372063818422	139.30023699041354
0.1	2.1	360.0	5.06	false	0.5	1.25	100	6.8	1.2	1.1	2000	0.5	1.0	2.2	2.0	1000	40.4	1	36.85854413187527	25.577470318736232	153.60328302308162
0.1	2.1	360.0	5.06	false	0.5	1.25	100	6.8	1.2	1.1	2000	0.5	1.0	2.2	2.0	1000	40.4	2	36.06830961243578	3.1172691943920685	87.22113470983268	23.295254194045718	60.16313710479231
0.1	2.1	360.0	5.06	false	0.5	1.25	100	6.8	1.2	1.1	2000	0.5	1.0	2.2	2.0	1000	40.4	2	37.2277205996057	4.672634289819586	62.403755566562964	31.38798844909679	91.75293238256515
0.1	2.1	360.0	5.06	false	0.5	1.25	100	6.8	1.2	1.1	2000	0.5	1.0	2.2	2.0	1000	40.4	1	42.398478218925725	27.440097784470815	150.05697188033307
0.1	2.1	360.0	5.06	false	0.5	1.25	100	6.8	1.2	1.1	2000	0.5	1.0	2.2	2.0	1000	40.4	1	41.87736633194662	19.265247946462527	161.78849250477418
0.1	2.1	360.0	5.06	false	0.5	1.25	100	6.8	1.2	1.1	2000	0.5	1.0	2.2	2.0	1000	40.4	1	37.164661102421896	25.9169319605801	130.06662492135956
0.1	2.1	360.0	5.06	false	0.5	1.25	100	6.8	1.2	1.1	2000	0.5	1.0	2.2	2.0	1000	40.4	1	33.16116919582383	25.468841257000214	132.60223066833723
0.1	2.1	360.0	5.06	false	0.5	1.25	100	6.8	1.2	1.1	2000	0.5	1.0	2.2	2.0	1000	40.4	1	40.49418252893207	29.804642647646883	124.14466544389475
0.1	2.1	360.0	5.06	false	0.5	1.25	100	6.8	1.2	1.1	2000	0.5	1.0	2.2	2.0	1000	40.4	2	37.78503780608385	12.380851010663326	66.3540359387185	23.560589464219397	112.49783992175253
0.1	2.1	360.0	5.06	false	0.5	1.25	100	6.8	1.2	1.1	2000	0.5	1.0	2.2	2.0	1000	40.4	1	44.91665618337721	19.893006561035453	143.49424922203798
0.1	2.1	360.0	5.06	false	0.5	1.25	100	6.8	1.2	1.1	2000	0.5	1.0	2.2	2.0	1000	40.4	2	35.8456908668551	2.3225034401722775	57.76653494392424	21.580551630295236	118.81083353210677
0.1	2.1	360.0	5.06	false	0.5	1.25	100	6.8	1.2	1.1	2000	0.5	1.0	2.2	2.0	1000	40.4	2	40.18067873122727	2.721991424185205	63.855485400648924	28.6291345176809	133.28369105659107
0.1	2.1	360.0	5.06	false	0.5	1.25	100	6.8	1.2	1.1	2000	0.5	1.0	2.2	2.0	1000	40.4	2	43.74239095937366	15.545040498469923	107.71385250784171	42.25513158951282	99.2176514518048
0.1	2.1	360.0	5.06	false	0.5	1.25	100	6.8	1.2	1.1	2000	0.5	1.0	2.2	2.0	1000	40.4	1	39.06970325053938	13.158246704291193	148.30357067600588
0.1	2.1	360.0	5.06	false	0.5	1.25	100	6.8	1.2	1.1	2000	0.5	1.0	2.2	2.0	1000	40.4	1	39.36261032449601	24.66825554922748	186.43823016121664
0.1	2.1	360.0	5.06	false	0.5	1.25	100	6.8	1.2	1.1	2000	0.5	1.0	2.2	2.0	1000	40.4	1	34.34553439677117	10.29739929790613	132.31314676714075
0.1	2.1	360.0	5.06	false	0.5	1.25	100	6.8	1.2	1.1	2000	0.5	1.0	2.2	2.0	1000	40.4	2	38.902167786493436	8.230372579315905	92.66130196396864	34.017744007337214	67.15902667972395
0.1	2.1	360.0	5.06	false	0.5	1.25	100	6.8	1.2	1.1	2000	0.5	1.0	2.2	2.0	1000	40.4	1	40.374914246807236	21.09034090298252	137.46791126636268
0.1	2.1	360.0	5.06	false	0.5	1.25	100	6.8	1.2	1.1	2000	0.5	1.0	2.2	2.0	1000	40.4	2	43.837415172924274	9.518111879474919	106.92963812145499	34.888946567847206	84.93290755956438
0.1	2.1	360.0	5.06	false	0.5	1.25	100	6.8	1.2	1.1	2000	0.5	1.0	2.2	2.0	1000	40.4	2	45.53430500725793	26.198991106519358	110.4365006704621	35.540685621674825	77.29241071937528
0.1	2.1	360.0	5.06	false	0.5	1.25	100	6.8	1.2	1.1	2000	0.5	1.0	2.2	2.0	1000	40.4	1	39.67876933836768	22.67762975517983	132.93221632736063
0.1	2.1	360.0	5.06	false	0.5	1.25	100	6.8	1.2	1.1	2000	0.5	1.0	2.2	2.0	1000	40.4	2	44.75109338697851	3.3350579876922533	82.68068187341993	28.040728487250238	120.99346896014934
0.1	2.1	360.0	5.06	false	0.5	1.25	100	6.8	1.2	1.1	2000	0.5	1.0	2.2	2.0	1000	40.4	1	37.828889106630726	13.01965377763293	127.25034932327793
0.1	2.1	360.0	5.06	false	0.5	1.25	100	6.8	1.2	1.1	2000	0.5	1.0	2.2	2.0	1000	40.4	2	43.2056382255682	6.244565739930755	69.12313792793579	31.006615810840923	127.76454689030588
0.1	2.1	360.0	5.06	false	0.5	1.25	100	6.8	1.2	1.1	2000	0.5	1.0	2.2	2.0	1000	40.4	2	36.87827840848772	8.200389102622527	65.48960880707527	20.862982874874422	97.8443914231355
0.1	2.1	360.0	5.06	false	0.5	1.25	100	6.8	1.2	1.1	2000	0.5	1.0	2.2	2.0	1000	40.4	2	41.21407639843826	10.946983814681982	142.83513102372964	37.74409905364793	74.80166881427826
0.1	2.1	360.0	5.06	false	0.5	1.25	100	6.8	1.2	1.1	2000	0.5	1.0	2.2	2.0	1000	40.4	2	41.99550341660413	9.301444831252487	61.36451186747331	32.65011687833253	116.30321202956615
0.1	2.1	360.0	5.06	false	0.5	1.25	100	6.8	1.2	1.1	2000	0.5	1.0	2.2	2.0	1000	40.4	1	44.42463314990018	17.27187607505439	158.08907048811545
0.1	2.1	360.0	5.06	false	0.5	1.25	100	6.8	1.2	1.1	2000	0.5	1.0	2.2	2.0	1000	40.4	1	40.674840496069876	24.195226345006294	115.42436327408652
0.1	2.1	360.0	5.06	false	0.5	1.25	100	6.8	1.2	1.1	2000	0.5	1.0	2.2	2.0	1000	40.4	2	51.1352383658163	2.993590743430702	78.80248835005882	33.50583172042867	152.14403842785228
0.1	2.1	360.0	5.06	false	0.5	1.25	100	6.8	1.2	1.1	2000	0.5	1.0	2.2	2.0	1000	40.4	1	39.48891972301489	15.262862744464673	152.49152759414815
0.1	2.1	360.0	5.06	false	0.5	1.25	100	6.8	1.2	1.1	2000	0.5	1.0	2.2	2.0	1000	40.4	2	36.632929631410974	8.535177864747995	75.98038474631498	25.54480341280029	90.06581015190064
0.1	2.1	360.0	5.06	false	0.5	1.25	100	6.8	1.2	1.1	2000	0.5	1.0	2.2	2.0	1000	40.4	2	37.10627771224837	6.952172712338782	62.49467558479955	30.093163125231694	109.6375850087497
0.1	2.1	360.0	5.06	false	0.5	1.25	100	6.8	1.2	1.1	2000	0.5	1.0	2.2	2.0	1000	40.4	2	34.438647365972024	7.588677581716967	68.73108415891765	32.62551258779883	96.73359073422515
0.1	2.1	360.0	5.06	false	0.5	1.25	100	6.8	1.2	1.1	2000	0.5	1.0	2.2	2.0	1000	40.4	2	38.45878919441675	6.3008686139257595	75.34051208014957	29.144000189081044	104.00109713829231
0.1	2.1	360.0	5.06	false	0.5	1.25	100	6.8	1.2	1.1	2000	0.5	1.0	2.2	2.0	1000	40.4	2	43.3376441375581	17.543620317372902	135.21928859566975	30.41086437270421	62.62392984456477
0.1	2.1	360.0	5.06	false	0.5	1.25	100	6.8	1.2	1.1	2000	0.5	1.0	2.2	2.0	1000	40.4	2	45.26167635965035	15.260290993088775	111.62854878353463	33.29115930613413	103.31068925824353
0.1	2.1	360.0	5.06	false	0.5	1.25	100	6.8	1.2	1.1	2000	0.5	1.0	2.2	2.0	1000	40.4	2	31.94804239086009	11.429771223167387	77.5389544081667	29.821470726331874	68.54767779627242
0.1	2.1	360.0	5.06	false	0.5	1.25	100	6.8	1.2	1.1	2000	0.5	1.0	2.2	2.0	1000	40.4	2	43.81584247095913	0.9836366811454185	105.1045656526108	35.31533871342846	113.4072367018427
0.1	2.1	360.0	5.06	false	0.5	1.25	100	6.8	1.2	1.1	2000	0.5	1.0	2.2	2.0	1000	40.4	2	46.61110088299577	25.929789405721763	124.57352239211946	43.50567709280941	64.76449807690346
0.1	2.1	360.0	5.06	false	0.5	1.25	100	6.8	1.2	1.1	2000	0.5	1.0	2.2	2.0	1000	40.4	2	37.1189939992132	3.085588288136844	76.03826216902453	35.830854995069394	95.9939759012903
0.1	2.1	360.0	5.06	false	0.5	1.25	100	6.8	1.2	1.1	2000	0.5	1.0	2.2	2.0	1000	40.4	3	42.59297095935282	9.562993115210283	70.65820541353277	17.138771278697373	88.55366495739909	42.29831112721415	58.14919387322173
0.1	2.1	360.0	5.06	false	0.5	1.25	100	6.8	1.2	1.1	2000	0.5	1.0	2.2	2.0	1000	40.4	2	37.1162897147413	20.97263694843659	137.1477580158607	36.41855006236722	61.126360557027525
0.1	2.1	360.0	5.06	false	0.5	1.25	100	6.8	1.2	1.1	2000	0.5	1.0	2.2	2.0	1000	40.4	2	38.252767760846275	0.4595090420730812	56.883659016377116	29.802101233520744	123.18787842698401
0.1	2.1	360.0	5.06	false	0.5	1.25	100	6.8	1.2	1.1	2000	0.5	1.0	2.2	2.0	1000	40.4	3	46.43288086361731	4.357396477931523	43.90620000974458	21.85382177368153	83.80658005571605	46.32658362100381	109.10629139047555
0.1	2.1	360.0	5.06	false	0.5	1.25	100	6.8	1.2	1.1	2000	0.5	1.0	2.2	2.0	1000	40.4	2	50.14066092053209	21.814170657949383	105.0127255919248	35.68887335785432	124.2189038859831
0.1	2.1	360.0	5.06	false	0.5	1.25	100	6.8	1.2	1.1	2000	0.5	1.0	2.2	2.0	1000	40.4	2	34.25440565012312	7.820328616978363	60.64611020332104	26.87098509792116	109.66592558715783
0.1	2.1	360.0	5.06	false	0.5	1.25	100	6.8	1.2	1.1	2000	0.5	1.0	2.2	2.0	1000	40.4	2	42.854954421092316	21.74856600177623	118.77741956348855	42.769252729059126	87.62751826101616
0.1	2.1	360.0	5.06	false	0.5	1.25	100	6.8	1.2	1.1	2000	0.5	1.0	2.2	2.0	1000	40.4	2	42.0074916775119	0.9442438386194021	81.11103011113045	36.98121454706313	100.02222033062299
0.1	2.1	360.0	5.06	false	0.5	1.25	100	6.8	1.2	1.1	2000	0.5	1.0	2.2	2.0	1000	40.4	2	49.37458518577184	3.14071144917497	91.71788453426785	30.30993664045722	136.2021923548365
0.1	2.1	360.0	5.06	false	0.5	1.25	100	6.8	1.2	1.1	2000	0.5	1.0	2.2	2.0	1000	40.4	1	35.37797960321427	17.398857970971186	136.60206401104128
0.1	2.1	360.0	5.06	false	0.5	1.25	100	6.8	1.2	1.1	2000	0.5	1.0	2.2	2.0	1000	40.4	2	37.11427695398072	1.9154768715625468	78.43974943776186	28.990920502328475	97.60344463235293
0.1	2.1	360.0	5.06	false	0.5	1.25	100	6.8	1.2	1.1	2000	0.5	1.0	2.2	2.0	1000	40.4	2	43.57017181196799	14.676137399430406	126.30098273626682	37.48455510596441	71.17282561738108
0.1	2.1	360.0	5.06	false	0.5	1.25	100	6.8	1.2	1.1	2000	0.5	1.0	2.2	2.0	1000	40.4	1	44.14400501800642	15.709004687340622	165.31842707124144
0.1	2.1	360.0	5.06	false	0.5	1.25	100	6.8	1.2	1.1	2000	0.5	1.0	2.2	2.0	1000	40.4	1	39.95581066717443	26.286352415639815	151.81338077737163
0.1	2.1	360.0	5.06	false	0.5	1.25	100	6.8	1.2	1.1	2000	0.5	1.0	2.2	2.0	1000	40.4	1	32.66701698194006	26.60869472854411	134.41558434117792
0.1	2.1	360.0	5.06	false	0.5	1.25	100	6.8	1.2	1.1	2000	0.5	1.0	2.2	2.0	1000	40.4	1	42.26935801500891	18.910123291581776	149.9380408971308
0.1	2.1	360.0	5.06	false	0.5	1.25	100	6.8	1.2	1.1	2000	0.5	1.0	2.2	2.0	1000	40.4	2	37.211293684523405	8.713878212390124	54.11161117491403	25.13018938319282	122.39626610025749
0.1	2.1	360.0	5.06	false	0.5	1.25	100	6.8	1.2	1.1	2000	0.5	1.0	2.2	2.0	1000	40.4	1	33.777607675631415	21.019093059613052	164.0095666858503
0.1	2.1	360.0	5.06	false	0.5	1.25	100	6.8	1.2	1.1	2000	0.5	1.0	2.2	2.0	1000	40.4	2	38.909570097645634	14.36349827874526	47.37403098564343	30.356376456247734	108.26926159574676
0.1	2.1	360.0	5.06	false	0.5	1.25	100	6.8	1.2	1.1	2000	0.5	1.0	2.2	2.0	1000	40.4	1	41.41652898726004	26.12546747309271	144.50588194052492
0.1	2.1	360.0	5.06	false	0.5	1.25	100	6.8	1.2	1.1	2000	0.5	1.0	2.2	2.0	1000	40.4	2	36.14769691212658	12.169607706302457	51.88128097315147	28.55565938688847	93.47118276438962
0.1	2.1	360.0	5.06	false	0.5	1.25	100	6.8	1.2	1.1	2000	0.5	1.0	2.2	2.0	1000	40.4	2	47.32565802199543	1.2162300479934054	128.65012032293305	43.819117471195526	99.8435078027733
0.1	2.1	360.0	5.06	false	0.5	1.25	100	6.8	1.2	1.1	2000	0.5	1.0	2.2	2.0	1000	40.4	2	38.696140245736856	12.374936784602168	111.11899384505026	25.91973558748944	84.96115759218776
0.1	2.1	360.0	5.06	false	0.5	1.25	100	6.8	1.2	1.1	2000	0.5	1.0	2.2	2.0	1000	40.4	3	43.703631327443105	2.8888475699154514	54.644410365884674	28.1663104879807	104.3947039945695	43.169968728993496	45.696569343403105
0.1	2.1	360.0	5.06	false	0.5	1.25	100	6.8	1.2	1.1	2000	0.5	1.0	2.2	2.0	1000	40.4	2	42.399657579236845	8.596770500146626	107.39253876831856	33.41635006967329	78.82045022525118
0.1	2.1	360.0	5.06	false	0.5	1.25	100	6.8	1.2	1.1	2000	0.5	1.0	2.2	2.0	1000	40.4	1	33.32032404183068	17.032492244463697	119.87738886924188
0.1	2.1	360.0	5.06	false	0.5	1.25	100	6.8	1.2	1.1	2000	0.5	1.0	2.2	2.0	1000	40.4	1	32.084719498708395	18.868924988798334	134.857246008525
0.1	2.1	360.0	5.06	false	0.5	1.25	100	6.8	1.2	1.1	2000	0.5	1.0	2.2	2.0	1000	40.4	2	34.25756363682976	13.07116479644872	55.82776381919475	28.57829023232701	105.26348403031555
0.1	2.1	360.0	5.06	false	0.5	1.25	100	6.8	1.2	1.1	2000	0.5	1.0	2.2	2.0	1000	40.4	2	43.887686838883276	7.495924175396204	67.77220508584352	21.359960198066695	129.01239532560794
0.1	2.1	360.0	5.06	false	0.5	1.25	100	6.8	1.2	1.1	2000	0.5	1.0	2.2	2.0	1000	40.4	1	34.19547872968757	16.4930297232277	153.50474195956593
0.1	2.1	360.0	5.06	false	0.5	1.25	100	6.8	1.2	1.1	2000	0.5	1.0	2.2	2.0	1000	40.4	2	39.02885431402256	5.468137436625748	70.48306793928508	24.31512616130956	112.03465886234781
0.1	2.1	360.0	5.06	false	0.5	1.25	100	6.8	1.2	1.1	2000	0.5	1.0	2.2	2.0	1000	40.4	1	42.21088907752258	22.021841801880246	187.03041284733135
0.1	2.1	360.0	5.06	false	0.5	1.25	100	6.8	1.2	1.1	2000	0.5	1.0	2.2	2.0	1000	40.4	1	28.265214155764603	19.877391745606722	138.15833415601043
0.1	2.1	360.0	5.06	false	0.5	1.25	100	6.8	1.2	1.1	2000	0.5	1.0	2.2	2.0	1000	40.4	2	43.98241436021041	14.264573597160208	110.69338063580486	43.20297835838319	96.78362871337141
0.1	2.1	360.0	5.06	false	0.5	1.25	100	6.8	1.2	1.1	2000	0.5	1.0	2.2	2.0	1000	40.4	2	39.0562875917217	4.6585739229179755	55.13427370995185	30.586478063519444	132.65048141124652
0.1	2.1	360.0	5.06	false	0.5	1.25	100	6.8	1.2	1.1	2000	0.5	1.0	2.2	2.0	1000	40.4	2	39.22330599207496	8.996665245100688	84.15074346950766	29.162661708792534	113.6305773619283
0.1	2.1	360.0	5.06	false	0.5	1.25	100	6.8	1.2	1.1	2000	0.5	1.0	2.2	2.0	1000	40.4	2	41.406321002261244	3.170604723868859	103.33136049280279	28.61098857861669	96.76126827997143
0.1	2.1	360.0	5.06	false	0.5	1.25	100	6.8	1.2	1.1	2000	0.5	1.0	2.2	2.0	1000	40.4	2	36.23287021539262	12.405448993447008	101.6774521893377	33.39879287999382	72.07245087803906
0.1	2.1	360.0	5.06	false	0.5	1.25	100	6.8	1.2	1.1	2000	0.5	1.0	2.2	2.0	1000	40.4	2	45.12352734429803	19.573532255070095	122.39063125329643	43.46380514797372	60.52449477400498
0.1	2.1	360.0	5.06	false	0.5	1.25	100	6.8	1.2	1.1	2000	0.5	1.0	2.2	2.0	1000	40.4	2	34.75971434065666	8.792431176855956	60.92502153979993	18.099650986483873	84.49640690667239
0.1	2.1	360.0	5.06	false	0.5	1.25	100	6.8	1.2	1.1	2000	0.5	1.0	2.2	2.0	1000	40.4	2	48.81547223486993	9.91287049274392	86.30395436134489	33.650143422912386	125.76435523218316
0.1	2.1	360.0	5.06	false	0.5	1.25	100	6.8	1.2	1.1	2000	0.5	1.0	2.2	2.0	1000	40.4	2	49.12509444514453	8.55736562602772	84.06149289047067	44.394897263171934	119.07842223610757
0.1	2.1	360.0	5.06	false	0.5	1.25	100	6.8	1.2	1.1	2000	0.5	1.0	2.2	2.0	1000	40.4	1	29.87266485394447	7.031848475699107	112.95235368440184
0.1	2.1	360.0	5.06	false	0.5	1.25	100	6.8	1.2	1.1	2000	0.5	1.0	2.2	2.0	1000	40.4	3	48.877240458691034	7.5222432153905965	55.591495127398375	17.564271722009988	91.90065041224564	47.658328131885355	71.31306491915164
0.1	2.1	360.0	5.06	false	0.5	1.25	100	6.8	1.2	1.1	2000	0.5	1.0	2.2	2.0	1000	40.4	2	37.05507010279993	17.325399309003	84.50964063807898	30.96127818012931	78.34638429491059
0.1	2.1	360.0	5.06	false	0.5	1.25	100	6.8	1.2	1.1	2000	0.5	1.0	2.2	2.0	1000	40.4	2	37.009114303664674	4.0003350333080085	71.59327508817151	20.955251728370584	85.99313197809204
0.1	2.1	360.0	5.06	false	0.5	1.25	100	6.8	1.2	1.1	2000	0.5	1.0	2.2	2.0	1000	40.4	2	41.669436729648396	11.301318104184624	81.36737731383127	24.181707501956677	99.79457961223785
0.1	2.1	360.0	5.06	false	0.5	1.25	100	6.8	1.2	1.1	2000	0.5	1.0	2.2	2.0	1000	40.4	2	38.11382313217754	1.2736147635592485	45.86670418611779	16.112720899211286	110.51988803670896
0.1	2.1	360.0	5.06	false	0.5	1.25	100	6.8	1.2	1.1	2000	0.5	1.0	2.2	2.0	1000	40.4	2	43.671667715945695	12.471938615847804	112.7651250032961	36.76076349223033	86.9893988253372
0.1	2.1	360.0	5.06	false	0.5	1.25	100	6.8	1.2	1.1	2000	0.5	1.0	2.2	2.0	1000	40.4	1	34.71409729593442	15.978069647376131	136.23033616048122
0.1	2.1	360.0	5.06	false	0.5	1.25	100	6.8	1.2	1.1	2000	0.5	1.0	2.2	2.0	1000	40.4	1	32.00791781849851	16.595978817139596	151.39496469132217
0.1	2.1	360.0	5.06	false	0.5	1.25	100	6.8	1.2	1.1	2000	0.5	1.0	2.2	2.0	1000	40.4	2	42.64523926662494	2.560505783651545	111.40503506144195	36.74060320518895	83.2938947968414
0.1	2.1	360.0	5.06	false	0.5	1.25	100	6.8	1.2	1.1	2000	0.5	1.0	2.2	2.0	1000	40.4	2	38.66222474463925	11.753428688854145	106.90046586164067	38.20114286693738	50.355821919003404
0.1	2.1	360.0	5.06	false	0.5	1.25	100	6.8	1.2	1.1	2000	0.5	1.0	2.2	2.0	1000	40.4	2	40.2522375987849	14.384909683436181	71.37160366792446	36.6091065141995	105.59490770902515
0.1	2.1	360.0	5.06	false	0.5	1.25	100	6.8	1.2	1.1	2000	0.5	1.0	2.2	2.0	1000	40.4	2	40.56239905658857	12.640109207602736	52.88987746345951	22.04711986027953	131.07848500227198
0.1	2.1	360.0	5.06	false	0.5	1.25	100	6.8	1.2	1.1	2000	0.5	1.0	2.2	2.0	1000	40.4	2	43.34157110353889	2.4063141512827033	85.5664697759874	28.58890752177208	92.41192964618205
0.1	2.1	360.0	5.06	false	0.5	1.25	100	6.8	1.2	1.1	2000	0.5	1.0	2.2	2.0	1000	40.4	2	40.78336013289751	13.779505489483912	92.04544927974494	32.50822732835309	61.968941446890454
0.1	2.1	360.0	5.06	false	0.5	1.25	100	6.8	1.2	1.1	2000	0.5	1.0	2.2	2.0	1000	40.4	1	36.46461214196693	4.317063827475817	119.92880729561196
0.1	2.1	360.0	5.06	false	0.5	1.25	100	6.8	1.2	1.1	2000	0.5	1.0	2.2	2.0	1000	40.4	2	50.44945043166631	16.953253857188944	105.41714273266498	39.94540842756779	112.50618942972947
0.1	2.1	360.0	5.06	false	0.5	1.25	100	6.8	1.2	1.1	2000	0.5	1.0	2.2	2.0	1000	40.4	3	42.08263189290647	1.060309282660272	40.57342059615801	15.338931853728297	80.05325390022753	36.979133583630585	62.69607111307634
0.1	2.1	360.0	5.06	false	0.5	1.25	100	6.8	1.2	1.1	2000	0.5	1.0	2.2	2.0	1000	40.4	1	41.372047931573086	15.570306782764018	148.3096916363084
0.1	2.1	360.0	5.06	false	0.5	1.25	100	6.8	1.2	1.1	2000	0.5	1.0	2.2	2.0	1000	40.4	3	40.70771702304515	0.19873316047381365	63.883761106205256	23.57807142676303	112.4931608528966	39.37641831438908	50.905037295229036
0.1	2.1	360.0	5.06	false	0.5	1.25	100	6.8	1.2	1.1	2000	0.5	1.0	2.2	2.0	1000	40.4	1	46.14190640971404	18.79721700258231	152.77279280595235
0.1	2.1	360.0	5.06	false	0.5	1.25	100	6.8	1.2	1.1	2000	0.5	1.0	2.2	2.0	1000	40.4	2	39.248981183822856	2.6226558102434274	67.18239017033547	31.86845115874523	103.29682506391934
0.1	2.1	360.0	5.06	false	0.5	1.25	100	6.8	1.2	1.1	2000	0.5	1.0	2.2	2.0	1000	40.4	2	37.320714417339666	18.40765520326621	94.37010804477849	32.369759743366565	78.7862039794596
0.1	2.1	360.0	5.06	false	0.5	1.25	100	6.8	1.2	1.1	2000	0.5	1.0	2.2	2.0	1000	40.4	2	43.59131346269076	3.0787893341882167	103.53926516943709	29.860268688056152	108.99125397615583
0.1	2.1	360.0	5.06	false	0.5	1.25	100	6.8	1.2	1.1	2000	0.5	1.0	2.2	2.0	1000	40.4	2	38.8933191279531	6.649196819771572	77.99153965894511	30.536332211208833	106.21195383963456
0.1	2.1	360.0	5.06	false	0.5	1.25	100	6.8	1.2	1.1	2000	0.5	1.0	2.2	2.0	1000	40.4	2	31.7775928184864	12.174315596367373	65.38139089576796	24.981752682811123	95.73335832155489
0.1	2.1	360.0	5.06	false	0.5	1.25	100	6.8	1.2	1.1	2000	0.5	1.0	2.2	2.0	1000	40.4	3	36.63997017912194	8.480179873587792	59.04061790413897	18.692040878925294	33.1990716190361	31.84347927062037	63.12149300366432
0.1	2.1	360.0	5.06	false	0.5	1.25	100	6.8	1.2	1.1	2000	0.5	1.0	2.2	2.0	1000	40.4	2	47.273895777759435	2.017588336878033	101.6050176866574	20.764813839809765	134.41018499596447
0.1	2.1	360.0	5.06	false	0.5	1.25	100	6.8	1.2	1.1	2000	0.5	1.0	2.2	2.0	1000	40.4	2	41.60300551976798	12.389769018835844	91.06078778145478	38.03534798194696	85.57218676665549
0.1	2.1	360.0	5.06	false	0.5	1.25	100	6.8	1.2	1.1	2000	0.5	1.0	2.2	2.0	1000	40.4	2	41.07592415362364	16.955080619188998	96.71751078025092	31.819042845050944	77.6416322604282
0.1	2.1	360.0	5.06	false	0.5	1.25	100	6.8	1.2	1.1	2000	0.5	1.0	2.2	2.0	1000	40.4	2	42.834712261376154	21.88527721517253	124.56770217873706	39.89431802729208	58.60598572380366
0.1	2.1	360.0	5.06	false	0.5	1.25	100	6.8	1.2	1.1	2000	0.5	1.0	2.2	2.0	1000	40.4	2	40.544795001080665	11.15645793540894	86.83993423047879	30.922027413420455	108.05467375486168
0.1	2.1	360.0	5.06	false	0.5	1.25	100	6.8	1.2	1.1	2000	0.5	1.0	2.2	2.0	1000	40.4	1	35.01523957107612	12.64617630096109	179.18861961042032
0.1	2.1	360.0	5.06	false	0.5	1.25	100	6.8	1.2	1.1	2000	0.5	1.0	2.2	2.0	1000	40.4	2	45.426214235127524	1.4890567003629394	92.72964638835093	29.499626077165395	116.97994824772216
0.1	2.1	360.0	5.06	false	0.5	1.25	100	6.8	1.2	1.1	2000	0.5	1.0	2.2	2.0	1000	40.4	2	44.96426363176063	17.011439459369637	106.52540261757146	28.250055022878215	76.34416873971074
0.1	2.1	360.0	5.06	false	0.5	1.25	100	6.8	1.2	1.1	2000	0.5	1.0	2.2	2.0	1000	40.4	3	45.62546965098895	7.157570382517179	62.8215016267684	24.028377651553427	102.12481310098228	41.614596201797596	51.589217524777894
0.1	2.1	360.0	5.06	false	0.5	1.25	100	6.8	1.2	1.1	2000	0.5	1.0	2.2	2.0	1000	40.4	1	37.48094937911323	15.371106432073896	129.82281802338568
0.1	2.1	360.0	5.06	false	0.5	1.25	100	6.8	1.2	1.1	2000	0.5	1.0	2.2	2.0	1000	40.4	1	34.888767175327324	18.233316758744028	110.51994575227869
0.1	2.1	360.0	5.06	false	0.5	1.25	100	6.8	1.2	1.1	2000	0.5	1.0	2.2	2.0	1000	40.4	3	46.654957524839595	13.557003093316531	87.49889110970423	32.08082561585876	75.40851479936072	46.10506316529801	82.43499064886947
0.1	2.1	360.0	5.06	false	0.5	1.25	100	6.8	1.2	1.1	2000	0.5	1.0	2.2	2.0	1000	40.4	2	41.449599183984525	14.87490479545824	137.6386439154484	38.43362338804871	62.05986758780002
0.1	2.1	360.0	5.06	false	0.5	1.25	100	6.8	1.2	1.1	2000	0.5	1.0	2.2	2.0	1000	40.4	1	34.32256732065881	16.61105221286311	153.93639095243313
0.1	2.1	360.0	5.06	false	0.5	1.25	100	6.8	1.2	1.1	2000	0.5	1.0	2.2	2.0	1000	40.4	1	39.43987849162478	22.624236219588166	188.92566550394125
0.1	2.1	360.0	5.06	false	0.5	1.25	100	6.8	1.2	1.1	2000	0.5	1.0	2.2	2.0	1000	40.4	1	35.50370468030108	13.985044771969903	155.9031694755035
0.1	2.1	360.0	5.06	false	0.5	1.25	100	6.8	1.2	1.1	2000	0.5	1.0	2.2	2.0	1000	40.4	1	38.89845796237611	22.219570249692428	133.32617349596669
0.1	2.1	360.0	5.06	false	0.5	1.25	100	6.8	1.2	1.1	2000	0.5	1.0	2.2	2.0	1000	40.4	1	41.77205205258685	20.339327677491987	179.0397574006788
0.1	2.1	360.0	5.06	false	0.5	1.25	100	6.8	1.2	1.1	2000	0.5	1.0	2.2	2.0	1000	40.4	2	38.18957085493862	1.2428651010836098	73.35934125174819	22.140735002760316	122.1483994951824
0.1	2.1	360.0	5.06	false	0.5	1.25	100	6.8	1.2	1.1	2000	0.5	1.0	2.2	2.0	1000	40.4	2	45.55444057651424	8.375688566063612	113.47888687648756	38.148833859767876	102.3814835752781
0.1	2.1	360.0	5.06	false	0.5	1.25	100	6.8	1.2	1.1	2000	0.5	1.0	2.2	2.0	1000	40.4	2	44.047309719163714	10.384684272663103	121.10765358014103	25.633520454054803	81.67070751258379
0.1	2.1	360.0	5.06	false	0.5	1.25	100	6.8	1.2	1.1	2000	0.5	1.0	2.2	2.0	1000	40.4	2	41.78928809388687	17.67700667818779	123.70243840075514	40.725600655757525	57.38683206034634
0.1	2.1	360.0	5.06	false	0.5	1.25	100	6.8	1.2	1.1	2000	0.5	1.0	2.2	2.0	1000	40.4	2	40.96299608440302	18.771219082799607	121.11568831623646	29.77956564788551	58.69135039775544
0.1	2.1	360.0	5.06	false	0.5	1.25	100	6.8	1.2	1.1	2000	0.5	1.0	2.2	2.0	1000	40.4	1	39.00316140816799	23.321467926876327	133.88724712017984
0.1	2.1	360.0	5.06	false	0.5	1.25	100	6.8	1.2	1.1	2000	0.5	1.0	2.2	2.0	1000	40.4	1	35.84795787799958	20.2856534356934	170.9898919204186
0.1	2.1	360.0	5.06	false	0.5	1.25	100	6.8	1.2	1.1	2000	0.5	1.0	2.2	2.0	1000	40.4	2	41.37785898529357	1.5458090346233162	77.62964666554426	29.446158814706767	121.99865658201335
0.1	2.1	360.0	5.06	false	0.5	1.25	100	6.8	1.2	1.1	2000	0.5	1.0	2.2	2.0	1000	40.4	2	39.06442561949227	2.5653525412868983	110.24105241704771	27.193344167992212	87.00646114914763
0.1	2.1	360.0	5.06	false	0.5	1.25	100	6.8	1.2	1.1	2000	0.5	1.0	2.2	2.0	1000	40.4	1	27.40447486583509	22.298341579681942	96.94732440673286
0.1	2.1	360.0	5.06	false	0.5	1.25	100	6.8	1.2	1.1	2000	0.5	1.0	2.2	2.0	1000	40.4	2	40.57657939073852	19.40893643617496	110.97194897050548	37.59442049289987	67.20105323480851
0.1	2.1	360.0	5.06	false	0.5	1.25	100	6.8	1.2	1.1	2000	0.5	1.0	2.2	2.0	1000	40.4	2	49.21040799554565	17.557767759691437	148.68889605623906	35.58616469207682	75.05942975571698
0.1	2.1	360.0	5.06	false	0.5	1.25	100	6.8	1.2	1.1	2000	0.5	1.0	2.2	2.0	1000	40.4	2	51.29375559897753	14.239587598335824	94.85355815690521	32.3593452516496	135.38495061062682
0.1	2.1	360.0	5.06	false	0.5	1.25	100	6.8	1.2	1.1	2000	0.5	1.0	2.2	2.0	1000	40.4	2	44.012645012597545	3.476478123168263	105.02615371107827	30.171089483395146	86.15380387473941
0.1	2.1	360.0	5.06	false	0.5	1.25	100	6.8	1.2	1.1	2000	0.5	1.0	2.2	2.0	1000	40.4	1	42.01861013509651	23.155843986278335	151.17567494354088
0.1	2.1	360.0	5.06	false	0.5	1.25	100	6.8	1.2	1.1	2000	0.5	1.0	2.2	2.0	1000	40.4	1	34.910694859634205	23.456342395916597	157.92127501512869
0.1	2.1	360.0	5.06	false	0.5	1.25	100	6.8	1.2	1.1	2000	0.5	1.0	2.2	2.0	1000	40.4	1	46.57519963344569	19.359385896768817	149.991218469032
0.1	2.1	360.0	5.06	false	0.5	1.25	100	6.8	1.2	1.1	2000	0.5	1.0	2.2	2.0	1000	40.4	2	39.04675769253555	24.526972977547384	132.49100711373265	37.77602143224739	79.68085517830667
0.1	2.1	360.0	5.06	false	0.5	1.25	100	6.8	1.2	1.1	2000	0.5	1.0	2.2	2.0	1000	40.4	2	39.322500380398814	7.68695478879611	79.35196406982391	34.70020071542741	103.60438268860591
0.1	2.1	360.0	5.06	false	0.5	1.25	100	6.8	1.2	1.1	2000	0.5	1.0	2.2	2.0	1000	40.4	1	46.11550972150701	24.39742865590752	147.49095011025778
0.1	2.1	360.0	5.06	false	0.5	1.25	100	6.8	1.2	1.1	2000	0.5	1.0	2.2	2.0	1000	40.4	1	35.65145432420671	13.059645323671019	136.42639751527605
0.1	2.1	360.0	5.06	false	0.5	1.25	100	6.8	1.2	1.1	2000	0.5	1.0	2.2	2.0	1000	40.4	2	40.74949046907119	7.748933176208323	54.48504223160203	23.685931026767477	130.497243273317
0.1	2.1	360.0	5.06	false	0.5	1.25	100	6.8	1.2	1.1	2000	0.5	1.0	2.2	2.0	1000	40.4	2	46.75140789497546	5.310734276700943	71.25813268548795	25.082338901942148	156.0401829078784
0.1	2.1	360.0	5.06	false	0.5	1.25	100	6.8	1.2	1.1	2000	0.5	1.0	2.2	2.0	1000	40.4	2	48.80585817222957	2.1693223224111664	76.55385620479193	37.855373922459734	117.43014680294094
0.1	2.1	360.0	5.06	false	0.5	1.25	100	6.8	1.2	1.1	2000	0.5	1.0	2.2	2.0	1000	40.4	1	39.99572208506172	25.653465631346965	168.57356090041594
0.1	2.1	360.0	5.06	false	0.5	1.25	100	6.8	1.2	1.1	2000	0.5	1.0	2.2	2.0	1000	40.4	1	30.80508863092817	17.165999164535062	106.57864037087309
0.1	2.1	360.0	5.06	false	0.5	1.25	100	6.8	1.2	1.1	2000	0.5	1.0	2.2	2.0	1000	40.4	2	41.40489908593756	7.153877587940055	80.76562037047754	31.194772895747057	110.38565691571738
0.1	2.1	360.0	5.06	false	0.5	1.25	100	6.8	1.2	1.1	2000	0.5	1.0	2.2	2.0	1000	40.4	1	34.50474296744173	14.116998614391898	169.1584466410143
0.1	2.1	360.0	5.06	false	0.5	1.25	100	6.8	1.2	1.1	2000	0.5	1.0	2.2	2.0	1000	40.4	2	48.28166820730469	5.917639465422648	67.36053857381978	36.33783774130728	111.12215560981637
0.1	2.1	360.0	5.06	false	0.5	1.25	100	6.8	1.2	1.1	2000	0.5	1.0	2.2	2.0	1000	40.4	1	34.22083059302073	8.126656080425855	149.90698735153947
0.1	2.1	360.0	5.06	false	0.5	1.25	100	6.8	1.2	1.1	2000	0.5	1.0	2.2	2.0	1000	40.4	2	40.80589708697283	16.66354714998459	120.7530600173046	25.417399574657775	57.8272972553284
0.1	2.1	360.0	5.06	false	0.5	1.25	100	6.8	1.2	1.1	2000	0.5	1.0	2.2	2.0	1000	40.4	1	33.80813779508752	19.270292715225107	145.2186471239663
0.1	2.1	360.0	5.06	false	0.5	1.25	100	6.8	1.2	1.1	2000	0.5	1.0	2.2	2.0	1000	40.4	2	42.27416725887632	23.408995460738137	112.06147197550716	40.495768253339094	80.03672135569704
0.1	2.1	360.0	5.06	false	0.5	1.25	100	6.8	1.2	1.1	2000	0.5	1.0	2.2	2.0	1000	40.4	1	34.63438563725673	13.473154105050483	120.40275150261745
0.1	2.1	360.0	5.06	false	0.5	1.25	100	6.8	1.2	1.1	2000	0.5	1.0	2.2	2.0	1000	40.4	1	38.46037657250749	19.54734391350368	122.32513301373372
0.1	2.1	360.0	5.06	false	0.5	1.25	100	6.8	1.2	1.1	2000	0.5	1.0	2.2	2.0	1000	40.4	2	37.509578522858305	10.592474194978813	113.99359387558063	28.19642233743115	61.91608802210734
0.1	2.1	360.0	5.06	false	0.5	1.25	100	6.8	1.2	1.1	2000	0.5	1.0	2.2	2.0	1000	40.4	2	36.84970126694095	12.64457765443301	125.72162826553864	36.84847029809755	61.888766443550224
0.1	2.1	360.0	5.06	false	0.5	1.25	100	6.8	1.2	1.1	2000	0.5	1.0	2.2	2.0	1000	40.4	2	40.96667697169829	2.5086368739336673	103.38265060694039	27.400893939285638	69.0816863051969
0.1	2.1	360.0	5.06	false	0.5	1.25	100	6.8	1.2	1.1	2000	0.5	1.0	2.2	2.0	1000	40.4	2	41.92610125430663	28.459897387372553	81.00907423538361	41.40360802224543	102.86201316353204
0.1	2.1	360.0	5.06	false	0.5	1.25	100	6.8	1.2	1.1	2000	0.5	1.0	2.2	2.0	1000	40.4	1	32.414639635883596	18.388456477205786	127.59779461576211
0.1	2.1	360.0	5.06	false	0.5	1.25	100	6.8	1.2	1.1	2000	0.5	1.0	2.2	2.0	1000	40.4	1	39.34772433333189	17.83111532835571	159.2250235146726
0.1	2.1	360.0	5.06	false	0.5	1.25	100	6.8	1.2	1.1	2000	0.5	1.0	2.2	2.0	1000	40.4	1	39.05612410844574	17.94029268501951	150.05018634437675
0.1	2.1	360.0	5.06	false	0.5	1.25	100	6.8	1.2	1.1	2000	0.5	1.0	2.2	2.0	1000	40.4	2	38.72720445181091	14.193909064307231	105.73343152743554	33.2472814880551	58.47571756597545
0.1	2.1	360.0	5.06	false	0.5	1.25	100	6.8	1.2	1.1	2000	0.5	1.0	2.2	2.0	1000	40.4	1	47.83941493977044	34.754727824095376	144.62837369656128
0.1	2.1	360.0	5.06	false	0.5	1.25	100	6.8	1.2	1.1	2000	0.5	1.0	2.2	2.0	1000	40.4	2	40.962909677437665	2.908466086744906	102.13330881206691	35.44166595760236	62.744920030535475
0.1	2.1	360.0	5.06	false	0.5	1.25	100	6.8	1.2	1.1	2000	0.5	1.0	2.2	2.0	1000	40.4	2	39.06426206945452	8.75874141861302	99.8964653421721	28.771142503154227	63.047851423064174
0.1	2.1	360.0	5.06	false	0.5	1.25	100	6.8	1.2	1.1	2000	0.5	1.0	2.2	2.0	1000	40.4	2	48.30460438308009	4.596202219229673	70.10798377677271	30.51282320568362	156.95458687100333
0.1	2.1	360.0	5.06	false	0.5	1.25	100	6.8	1.2	1.1	2000	0.5	1.0	2.2	2.0	1000	40.4	2	41.67211684493999	2.9288449625094506	73.88578171441118	23.629961582227352	100.17286943347686
0.1	2.1	360.0	5.06	false	0.5	1.25	100	6.8	1.2	1.1	2000	0.5	1.0	2.2	2.0	1000	40.4	1	40.207718148515596	14.486891985482306	127.51201426365579
0.1	2.1	360.0	5.06	false	0.5	1.25	100	6.8	1.2	1.1	2000	0.5	1.0	2.2	2.0	1000	40.4	1	42.291971900521204	24.390106231686808	153.07807711467277
0.1	2.1	360.0	5.06	false	0.5	1.25	100	6.8	1.2	1.1	2000	0.5	1.0	2.2	2.0	1000	40.4	1	42.17129614922026	26.27348285597254	166.2440298929174
0.1	2.1	360.0	5.06	false	0.5	1.25	100	6.8	1.2	1.1	2000	0.5	1.0	2.2	2.0	1000	40.4	1	43.85356705229976	22.67691492890435	132.88555848708575
0.1	2.1	360.0	5.06	false	0.5	1.25	100	6.8	1.2	1.1	2000	0.5	1.0	2.2	2.0	1000	40.4	1	46.897844988312485	32.713633268930835	162.26458895194102
0.1	2.1	360.0	5.06	false	0.5	1.25	100	6.8	1.2	1.1	2000	0.5	1.0	2.2	2.0	1000	40.4	3	48.04995334363375	4.820514887692355	69.75810037918836	22.659452494819938	70.5236097832902	42.12727828813928	56.11800790979055
0.1	2.1	360.0	5.06	false	0.5	1.25	100	6.8	1.2	1.1	2000	0.5	1.0	2.2	2.0	1000	40.4	1	39.81556851580568	18.563960205549545	151.05721943259354
0.1	2.1	360.0	5.06	false	0.5	1.25	100	6.8	1.2	1.1	2000	0.5	1.0	2.2	2.0	1000	40.4	2	33.64065539562153	8.830691234489382	45.536619558915284	24.587096736328526	101.39226666792565
0.1	2.1	360.0	5.06	false	0.5	1.25	100	6.8	1.2	1.1	2000	0.5	1.0	2.2	2.0	1000	40.4	3	41.264665128474135	6.746829668237755	81.95524923522821	22.970381954140677	54.65469571455951	28.02937018576894	42.221731747159836
0.1	2.1	360.0	5.06	false	0.5	1.25	100	6.8	1.2	1.1	2000	0.5	1.0	2.2	2.0	1000	40.4	2	44.88785857062593	24.103079138053737	145.04694356775397	44.14340184603061	87.11066067578109
0.1	2.1	360.0	5.06	false	0.5	1.25	100	6.8	1.2	1.1	2000	0.5	1.0	2.2	2.0	1000	40.4	2	52.25906620016896	2.6693319719862068	62.97973267493659	28.888903723216757	117.38400013218882
0.1	2.1	360.0	5.06	false	0.5	1.25	100	6.8	1.2	1.1	2000	0.5	1.0	2.2	2.0	1000	40.4	2	35.97835999314283	10.798501996224672	115.33748990177176	31.623592741071196	56.87990743179053
0.1	2.1	360.0	5.06	false	0.5	1.25	100	6.8	1.2	1.1	2000	0.5	1.0	2.2	2.0	1000	40.4	2	43.109371657601294	1.7395947267612282	79.87893102123138	42.53662760990438	128.84218280599515
0.1	2.1	360.0	5.06	false	0.5	1.25	100	6.8	1.2	1.1	2000	0.5	1.0	2.2	2.0	1000	40.4	2	48.74712538946264	14.253928173611033	153.1680708569807	42.419812091312224	62.09343377725414
0.1	2.1	360.0	5.06	false	0.5	1.25	100	6.8	1.2	1.1	2000	0.5	1.0	2.2	2.0	1000	40.4	2	44.45562162902427	0.9670852126120658	109.3165051269951	43.91224336873019	79.61068521530555
0.1	2.1	360.0	5.06	false	0.5	1.25	100	6.8	1.2	1.1	2000	0.5	1.0	2.2	2.0	1000	40.4	2	48.78883454485036	11.958490996404041	93.37812676595273	40.126523280435144	111.07780087433315
0.1	2.1	360.0	5.06	false	0.5	1.25	100	6.8	1.2	1.1	2000	0.5	1.0	2.2	2.0	1000	40.4	3	47.40204105562753	4.138570702668151	40.380875317166854	20.52380570197746	90.98737232913214	43.649941833543	68.61622886446946
0.1	2.1	360.0	5.06	false	0.5	1.25	100	6.8	1.2	1.1	2000	0.5	1.0	2.2	2.0	1000	40.4	2	43.351408491000306	1.722166780235259	69.59794479607254	27.658988575471152	122.85249045304703
0.1	2.1	360.0	5.06	false	0.5	1.25	100	6.8	1.2	1.1	2000	0.5	1.0	2.2	2.0	1000	40.4	2	46.454379372918204	16.482257919894458	90.62663440702993	34.55209936186455	108.86028489017573
0.1	2.1	360.0	5.06	false	0.5	1.25	100	6.8	1.2	1.1	2000	0.5	1.0	2.2	2.0	1000	40.4	2	47.60432899514066	19.708776609961415	138.20847283002513	33.36096640687753	97.95011152955696
0.1	2.1	360.0	5.06	false	0.5	1.25	100	6.8	1.2	1.1	2000	0.5	1.0	2.2	2.0	1000	40.4	1	40.760514626401005	22.223567032802915	197.4339438492108
0.1	2.1	360.0	5.06	false	0.5	1.25	100	6.8	1.2	1.1	2000	0.5	1.0	2.2	2.0	1000	40.4	2	38.22969089756374	9.779147485189815	105.49788723822158	35.69199890053382	65.76190721314383
0.1	2.1	360.0	5.06	false	0.5	1.25	100	6.8	1.2	1.1	2000	0.5	1.0	2.2	2.0	1000	40.4	1	36.40669060214024	23.082972527229124	160.18724047157792
0.1	2.1	360.0	5.06	false	0.5	1.25	100	6.8	1.2	1.1	2000	0.5	1.0	2.2	2.0	1000	40.4	3	40.098455502084555	1.0397311008263876	51.79482799992896	16.665904883898286	65.98273667946832	28.18405021787664	90.30921995382893
0.1	2.1	360.0	5.06	false	0.5	1.25	100	6.8	1.2	1.1	2000	0.5	1.0	2.2	2.0	1000	40.4	2	40.666456754374565	8.134591823642666	105.07129549567604	35.28990362537942	58.03081412445908
0.1	2.1	360.0	5.06	false	0.5	1.25	100	6.8	1.2	1.1	2000	0.5	1.0	2.2	2.0	1000	40.4	1	43.693930905496046	30.901506802616495	163.03821926634416
0.1	2.1	360.0	5.06	false	0.5	1.25	100	6.8	1.2	1.1	2000	0.5	1.0	2.2	2.0	1000	40.4	2	34.466237813505735	7.002532754609755	82.1263076497252	32.93998375122555	97.65211961499824
0.1	2.1	360.0	5.06	false	0.5	1.25	100	6.8	1.2	1.1	2000	0.5	1.0	2.2	2.0	1000	40.4	1	39.21339904680429	22.17706409931983	112.58092185828463
0.1	2.1	360.0	5.06	false	0.5	1.25	100	6.8	1.2	1.1	2000	0.5	1.0	2.2	2.0	1000	40.4	2	43.667104075665684	11.811765266514534	104.27345405075187	37.16631587564868	77.5427971073861
0.1	2.1	360.0	5.06	false	0.5	1.25	100	6.8	1.2	1.1	2000	0.5	1.0	2.2	2.0	1000	40.4	3	49.12641544798981	6.138957362525089	99.73493594444332	21.841266657641718	52.36105813832541	42.06346727590433	102.22650420436206
0.1	2.1	360.0	5.06	false	0.5	1.25	100	6.8	1.2	1.1	2000	0.5	1.0	2.2	2.0	1000	40.4	2	39.78443400432111	13.673263913367158	72.10893883187799	25.21166143697055	107.3551547662266
0.1	2.1	360.0	5.06	false	0.5	1.25	100	6.8	1.2	1.1	2000	0.5	1.0	2.2	2.0	1000	40.4	1	38.896253621312006	32.62216499193042	146.6489178274373
0.1	2.1	360.0	5.06	false	0.5	1.25	100	6.8	1.2	1.1	2000	0.5	1.0	2.2	2.0	1000	40.4	2	38.06478342713659	7.433823807607582	122.84050290665517	37.075400580777966	70.93517466182574
0.1	2.1	360.0	5.06	false	0.5	1.25	100	6.8	1.2	1.1	2000	0.5	1.0	2.2	2.0	1000	40.4	2	40.475892551457704	17.149083735078474	130.39178784863543	38.962452842006535	60.39664801962342
0.1	2.1	360.0	5.06	false	0.5	1.25	100	6.8	1.2	1.1	2000	0.5	1.0	2.2	2.0	1000	40.4	2	39.28472421336012	0.9422593203747698	133.14479067730338	35.39963446573364	54.29929454782724
0.1	2.1	360.0	5.06	false	0.5	1.25	100	6.8	1.2	1.1	2000	0.5	1.0	2.2	2.0	1000	40.4	2	36.43797436956268	5.2872861741277895	97.04228992458799	34.547863079368334	84.38109462425386
0.1	2.1	360.0	5.06	false	0.5	1.25	100	6.8	1.2	1.1	2000	0.5	1.0	2.2	2.0	1000	40.4	2	36.14125683845402	9.661688598429041	54.83559919611011	17.525084756669145	108.6099543435451
0.1	2.1	360.0	5.06	false	0.5	1.25	100	6.8	1.2	1.1	2000	0.5	1.0	2.2	2.0	1000	40.4	1	45.496311872354795	26.9624866526062	176.38854534073812
0.1	2.1	360.0	5.06	false	0.5	1.25	100	6.8	1.2	1.1	2000	0.5	1.0	2.2	2.0	1000	40.4	2	40.89770178118203	2.5714310722852343	61.93886804660148	29.159356733393107	118.33015708749726
0.1	2.1	360.0	5.06	false	0.5	1.25	100	6.8	1.2	1.1	2000	0.5	1.0	2.2	2.0	1000	40.4	2	27.493392986738872	5.646302485746564	82.57368993934294	26.924887220105212	42.652460695642645
0.1	2.1	360.0	5.06	false	0.5	1.25	100	6.8	1.2	1.1	2000	0.5	1.0	2.2	2.0	1000	40.4	2	45.68623239463371	14.268013982485101	83.73920333290496	44.69501269893093	115.82556727171658
0.1	2.1	360.0	5.06	false	0.5	1.25	100	6.8	1.2	1.1	2000	0.5	1.0	2.2	2.0	1000	40.4	2	44.68141717011922	6.200952820436661	94.37052863274121	31.934367821391074	71.64727090220735
0.1	2.1	360.0	5.06	false	0.5	1.25	100	6.8	1.2	1.1	2000	0.5	1.0	2.2	2.0	1000	40.4	1	37.977026193715	25.82616468411059	161.84127278221695
0.1	2.1	360.0	5.06	false	0.5	1.25	100	6.8	1.2	1.1	2000	0.5	1.0	2.2	2.0	1000	40.4	1	26.469372650400345	17.999690545650505	123.2987875939749
0.1	2.1	360.0	5.06	false	0.5	1.25	100	6.8	1.2	1.1	2000	0.5	1.0	2.2	2.0	1000	40.4	2	37.816518567737084	13.928460557023074	115.73571843234066	34.73241726147894	64.26459695278845
0.1	2.1	360.0	5.06	false	0.5	1.25	100	6.8	1.2	1.1	2000	0.5	1.0	2.2	2.0	1000	40.4	2	44.95583393122121	3.5051707859471826	95.41211399671147	41.35783827134299	77.56475747429316
0.1	2.1	360.0	5.06	false	0.5	1.25	100	6.8	1.2	1.1	2000	0.5	1.0	2.2	2.0	1000	40.4	3	46.06640294698477	2.701809826246298	59.08944667043951	24.702969112778646	97.68675275131542	44.34374669503878	84.24067517344311
0.1	2.1	360.0	5.06	false	0.5	1.25	100	6.8	1.2	1.1	2000	0.5	1.0	2.2	2.0	1000	40.4	1	41.776080326964845	25.965651526515433	197.9144589065527
0.1	2.1	360.0	5.06	false	0.5	1.25	100	6.8	1.2	1.1	2000	0.5	1.0	2.2	2.0	1000	40.4	1	45.77634175500985	25.14255282136065	211.1980234392012
0.1	2.1	360.0	5.06	false	0.5	1.25	100	6.8	1.2	1.1	2000	0.5	1.0	2.2	2.0	1000	40.4	2	48.79332316930763	11.213451966319193	83.07564751151067	33.75818247381764	122.46278106306424
0.1	2.1	360.0	5.06	false	0.5	1.25	100	6.8	1.2	1.1	2000	0.5	1.0	2.2	2.0	1000	40.4	2	42.490168313583595	12.046246880415103	90.38912323836756	29.888984050568148	87.69881592323829
0.1	2.1	360.0	5.06	false	0.5	1.25	100	6.8	1.2	1.1	2000	0.5	1.0	2.2	2.0	1000	40.4	2	40.013770524442755	21.50440918245611	98.99900704461588	37.33747309960736	81.41385226890077
0.1	2.1	360.0	5.06	false	0.5	1.25	100	6.8	1.2	1.1	2000	0.5	1.0	2.2	2.0	1000	40.4	2	35.678192354885326	6.881457047170252	68.64919378499012	31.30477879650974	97.26380551897182
0.1	2.1	360.0	5.06	false	0.5	1.25	100	6.8	1.2	1.1	2000	0.5	1.0	2.2	2.0	1000	40.4	1	45.702318415703445	30.002624938379117	153.7239858533758
0.1	2.1	360.0	5.06	false	0.5	1.25	100	6.8	1.2	1.1	2000	0.5	1.0	2.2	2.0	1000	40.4	2	45.01255114229349	1.1501482171513469	96.55171050638225	41.60877303859888	110.47666139400745
0.1	2.1	360.0	5.06	false	0.5	1.25	100	6.8	1.2	1.1	2000	0.5	1.0	2.2	2.0	1000	40.4	2	35.303750035244946	4.9969945945227625	62.40184996205147	24.999032336521527	124.92401667842768
0.1	2.1	360.0	5.06	false	0.5	1.25	100	6.8	1.2	1.1	2000	0.5	1.0	2.2	2.0	1000	40.4	2	30.578791223164053	7.2229399159493965	98.14916097238424	22.837840351516586	54.14439718722215
0.1	2.1	360.0	5.06	false	0.5	1.25	100	6.8	1.2	1.1	2000	0.5	1.0	2.2	2.0	1000	40.4	2	46.212842939597316	7.252873881183655	103.0658836093006	40.4506193314646	71.87914510630532
0.1	2.1	360.0	5.06	false	0.5	1.25	100	6.8	1.2	1.1	2000	0.5	1.0	2.2	2.0	1000	40.4	2	38.469379057594786	0.5566329412554291	70.8847364570957	21.676021599199547	110.14297228239299
0.1	2.1	360.0	5.06	false	0.5	1.25	100	6.8	1.2	1.1	2000	0.5	1.0	2.2	2.0	1000	40.4	2	43.897599429223916	17.41859753713963	80.39388475649992	35.09125908485761	108.75014851231082
0.1	2.1	360.0	5.06	false	0.5	1.25	100	6.8	1.2	1.1	2000	0.5	1.0	2.2	2.0	1000	40.4	3	45.833592149249014	9.586569588479056	62.97116076150913	22.126998018431955	55.99538772199929	33.64906783190412	109.99232177139707
0.1	2.1	360.0	5.06	false	0.5	1.25	100	6.8	1.2	1.1	2000	0.5	1.0	2.2	2.0	1000	40.4	1	40.92909509746243	19.18612348214353	166.99669559263103
0.1	2.1	360.0	5.06	false	0.5	1.25	100	6.8	1.2	1.1	2000	0.5	1.0	2.2	2.0	1000	40.4	2	44.030595175540164	13.98699212057561	123.30343579587279	25.403532945301315	55.11719246466475
0.1	2.1	360.0	5.06	false	0.5	1.25	100	6.8	1.2	1.1	2000	0.5	1.0	2.2	2.0	1000	40.4	2	41.067356344378986	14.853653961354528	135.66315833704297	37.31977257094982	56.15135928821277
0.1	2.1	360.0	5.06	false	0.5	1.25	100	6.8	1.2	1.1	2000	0.5	1.0	2.2	2.0	1000	40.4	1	36.175735700157816	15.694560255963019	159.29719185557317
0.1	2.1	360.0	5.06	false	0.5	1.25	100	6.8	1.2	1.1	2000	0.5	1.0	2.2	2.0	1000	40.4	2	46.70661825650991	15.875691950072133	140.4860800361117	45.928201158342645	81.32202281183856
0.1	2.1	360.0	5.06	false	0.5	1.25	100	6.8	1.2	1.1	2000	0.5	1.0	2.2	2.0	1000	40.4	3	44.7620364108126	2.7448439403834044	96.21293901466669	13.390637468680527	64.25666319412461	43.481293030526544	62.549330188299336
0.1	2.1	360.0	5.06	false	0.5	1.25	100	6.8	1.2	1.1	2000	0.5	1.0	2.2	2.0	1000	40.4	2	36.57478172089182	11.31218085750653	89.12412850518815	36.13832470271816	87.3333209494504
0.1	2.1	360.0	5.06	false	0.5	1.25	100	6.8	1.2	1.1	2000	0.5	1.0	2.2	2.0	1000	40.4	2	39.197777370286005	0.7779033230452627	91.80690877713384	25.49183859107432	104.99493521710309
0.1	2.1	360.0	5.06	false	0.5	1.25	100	6.8	1.2	1.1	2000	0.5	1.0	2.2	2.0	1000	40.4	2	46.62127937803042	13.87993001507387	92.26146067801737	38.85977852021696	114.79507721846109
0.1	2.1	360.0	5.06	false	0.5	1.25	100	6.8	1.2	1.1	2000	0.5	1.0	2.2	2.0	1000	40.4	2	34.25196275273849	0.20155942333297985	99.0363852704272	33.386889063934454	88.10592660543708
0.1	2.1	360.0	5.06	false	0.5	1.25	100	6.8	1.2	1.1	2000	0.5	1.0	2.2	2.0	1000	40.4	2	50.54411060847554	4.001627564235058	91.65549427127765	44.19227197583497	123.1779934685141
0.1	2.1	360.0	5.06	false	0.5	1.25	100	6.8	1.2	1.1	2000	0.5	1.0	2.2	2.0	1000	40.4	2	36.26265639978439	4.757201904517594	61.722787601143224	28.84702268429766	95.18721963126384
0.1	2.1	360.0	5.06	false	0.5	1.25	100	6.8	1.2	1.1	2000	0.5	1.0	2.2	2.0	1000	40.4	2	43.37189802843888	1.794047526986889	52.90149330796866	22.213917879851603	124.3548551176431
0.1	2.1	360.0	5.06	false	0.5	1.25	100	6.8	1.2	1.1	2000	0.5	1.0	2.2	2.0	1000	40.4	1	37.5850127407392	26.820920444778896	147.93846097664448
0.1	2.1	360.0	5.06	false	0.5	1.25	100	6.8	1.2	1.1	2000	0.5	1.0	2.2	2.0	1000	40.4	1	33.75533390233444	14.045470763270625	103.59402516437035
0.1	2.1	360.0	5.06	false	0.5	1.25	100	6.8	1.2	1.1	2000	0.5	1.0	2.2	2.0	1000	40.4	2	37.08243122754231	16.58395757628126	118.45768183937157	33.37243516095657	56.71108091269261
0.1	2.1	360.0	5.06	false	0.5	1.25	100	6.8	1.2	1.1	2000	0.5	1.0	2.2	2.0	1000	40.4	2	42.85187885299224	8.816895915721114	53.5007786190839	30.87421286787536	133.3648218825505
0.1	2.1	360.0	5.06	false	0.5	1.25	100	6.8	1.2	1.1	2000	0.5	1.0	2.2	2.0	1000	40.4	2	43.71070531280566	6.908076358781471	76.19675736943636	35.90824057731624	123.73307429867062
0.1	2.1	360.0	5.06	false	0.5	1.25	100	6.8	1.2	1.1	2000	0.5	1.0	2.2	2.0	1000	40.4	1	38.4092410769826	16.773444623846906	134.0076158192245
0.1	2.1	360.0	5.06	false	0.5	1.25	100	6.8	1.2	1.1	2000	0.5	1.0	2.2	2.0	1000	40.4	2	38.337149992860816	5.217231585224718	63.57998480083239	14.411006356865366	100.29674735083724
0.1	2.1	360.0	5.06	false	0.5	1.25	100	6.8	1.2	1.1	2000	0.5	1.0	2.2	2.0	1000	40.4	1	38.25511384060282	12.746234783991053	148.34704182332513
0.1	2.1	360.0	5.06	false	0.5	1.25	100	6.8	1.2	1.1	2000	0.5	1.0	2.2	2.0	1000	40.4	2	37.34020630949232	2.0769004194662886	104.03369892928607	30.444886834595387	62.73389007782975
0.1	2.1	360.0	5.06	false	0.5	1.25	100	6.8	1.2	1.1	2000	0.5	1.0	2.2	2.0	1000	40.4	2	40.517527857874256	11.158529119636345	94.45648777605008	28.58855329640699	90.68653356645737
0.1	2.1	360.0	5.06	false	0.5	1.25	100	6.8	1.2	1.1	2000	0.5	1.0	2.2	2.0	1000	40.4	2	45.170265043701704	14.081874416229663	152.61312477023097	34.37722371290843	72.12889880645551
0.1	2.1	360.0	5.06	false	0.5	1.25	100	6.8	1.2	1.1	2000	0.5	1.0	2.2	2.0	1000	40.4	1	37.05038942864709	17.975626434538004	147.22901060928203
0.1	2.1	360.0	5.06	false	0.5	1.25	100	6.8	1.2	1.1	2000	0.5	1.0	2.2	2.0	1000	40.4	1	36.349542569174936	19.48230223237113	157.65011986755707
0.1	2.1	360.0	5.06	false	0.5	1.25	100	6.8	1.2	1.1	2000	0.5	1.0	2.2	2.0	1000	40.4	1	43.32500263255493	28.757138138642755	149.6944421488714
0.1	2.1	360.0	5.06	false	0.5	1.25	100	6.8	1.2	1.1	2000	0.5	1.0	2.2	2.0	1000	40.4	3	43.01473897239275	6.751854305029945	62.33749294232884	26.559877478299597	46.281280951253926	39.48062634054253	74.71787919831432
0.1	2.1	360.0	5.06	false	0.5	1.25	100	6.8	1.2	1.1	2000	0.5	1.0	2.2	2.0	1000	40.4	2	42.01658778500345	7.3853747024927205	132.77253482257686	41.86861078279632	105.22935636135283
0.1	2.1	360.0	5.06	false	0.5	1.25	100	6.8	1.2	1.1	2000	0.5	1.0	2.2	2.0	1000	40.4	2	39.30701299661517	6.442023612530237	83.18566809965405	38.32471813543886	107.83699543878136
0.1	2.1	360.0	5.06	false	0.5	1.25	100	6.8	1.2	1.1	2000	0.5	1.0	2.2	2.0	1000	40.4	2	48.86985088166674	16.461257529688968	120.18646399121829	38.27981037804801	106.09613089410477
0.1	2.1	360.0	5.06	false	0.5	1.25	100	6.8	1.2	1.1	2000	0.5	1.0	2.2	2.0	1000	40.4	2	37.018199395348	11.950177090444004	108.24959718035313	29.631006307667366	81.92456071311608
0.1	2.1	360.0	5.06	false	0.5	1.25	100	6.8	1.2	1.1	2000	0.5	1.0	2.2	2.0	1000	40.4	1	36.888168627236574	23.787358716129475	132.57830086303767
0.1	2.1	360.0	5.06	false	0.5	1.25	100	6.8	1.2	1.1	2000	0.5	1.0	2.2	2.0	1000	40.4	1	38.24439154826497	11.73058701520893	139.5769173028057
0.1	2.1	360.0	5.06	false	0.5	1.25	100	6.8	1.2	1.1	2000	0.5	1.0	2.2	2.0	1000	40.4	2	40.54446690002712	8.847779355329555	67.08573699108719	26.33049430409963	115.19071697372515
0.1	2.1	360.0	5.06	false	0.5	1.25	100	6.8	1.2	1.1	2000	0.5	1.0	2.2	2.0	1000	40.4	1	35.88442789326134	5.524195822436021	126.38763623230305
0.1	2.1	360.0	5.06	false	0.5	1.25	100	6.8	1.2	1.1	2000	0.5	1.0	2.2	2.0	1000	40.4	2	45.96383376237038	22.002197003039417	110.6811886170147	36.260661259691595	86.51008090826508
0.1	2.1	360.0	5.06	false	0.5	1.25	100	6.8	1.2	1.1	2000	0.5	1.0	2.2	2.0	1000	40.4	2	48.29312161976272	20.211241985627357	126.57550609298505	45.05678024468633	71.36572198796789
0.1	2.1	360.0	5.06	false	0.5	1.25	100	6.8	1.2	1.1	2000	0.5	1.0	2.2	2.0	1000	40.4	2	37.756898296242106	10.876279793328798	82.00371546140902	32.47041675229813	96.12780194623738
0.1	2.1	360.0	5.06	false	0.5	1.25	100	6.8	1.2	1.1	2000	0.5	1.0	2.2	2.0	1000	40.4	2	44.048758370778785	1.374278704998178	105.96184974909262	29.943298983744203	102.64973029764516
0.1	2.1	360.0	5.06	false	0.5	1.25	100	6.8	1.2	1.1	2000	0.5	1.0	2.2	2.0	1000	40.4	3	45.69766798293762	20.399417353790447	98.32536346394868	38.18444567912821	59.73153791661196	44.137882796000085	63.49698319429869
0.1	2.1	360.0	5.06	false	0.5	1.25	100	6.8	1.2	1.1	2000	0.5	1.0	2.2	2.0	1000	40.4	2	38.41029859439415	8.173354185335036	53.19992423556718	20.49520530200449	120.85636732487556
0.1	2.1	360.0	5.06	false	0.5	1.25	100	6.8	1.2	1.1	2000	0.5	1.0	2.2	2.0	1000	40.4	1	47.645789374479946	26.42914456083471	167.15892439688798
0.1	2.1	360.0	5.06	false	0.5	1.25	100	6.8	1.2	1.1	2000	0.5	1.0	2.2	2.0	1000	40.4	1	36.24563333858188	14.082903029089879	117.23594617724747
0.1	2.1	360.0	5.06	false	0.5	1.25	100	6.8	1.2	1.1	2000	0.5	1.0	2.2	2.0	1000	40.4	1	30.79330475039405	13.708503679305455	128.27116772799104
0.1	2.1	360.0	5.06	false	0.5	1.25	100	6.8	1.2	1.1	2000	0.5	1.0	2.2	2.0	1000	40.4	2	44.284808084338785	14.984753558143403	84.65188414688241	33.48739243666462	95.8645362107878
0.1	2.1	360.0	5.06	false	0.5	1.25	100	6.8	1.2	1.1	2000	0.5	1.0	2.2	2.0	1000	40.4	2	40.38889081961304	12.169042155590871	90.94439286374887	30.10328044130813	98.59298337924447
0.1	2.1	360.0	5.06	false	0.5	1.25	100	6.8	1.2	1.1	2000	0.5	1.0	2.2	2.0	1000	40.4	1	37.665576635409735	24.34070866131834	144.14745452161884
0.1	2.1	360.0	5.06	false	0.5	1.25	100	6.8	1.2	1.1	2000	0.5	1.0	2.2	2.0	1000	40.4	1	44.09100227638563	15.39935235906376	144.49668206114308
0.1	2.1	360.0	5.06	false	0.5	1.25	100	6.8	1.2	1.1	2000	0.5	1.0	2.2	2.0	1000	40.4	2	44.95321398745781	8.228376050806409	98.52441896325394	35.057022031109526	90.83661796754568
0.1	2.1	360.0	5.06	false	0.5	1.25	100	6.8	1.2	1.1	2000	0.5	1.0	2.2	2.0	1000	40.4	2	43.76976849898107	1.5071168400260444	69.90128482058833	30.447856808746383	127.38260397482972
0.1	2.1	360.0	5.06	false	0.5	1.25	100	6.8	1.2	1.1	2000	0.5	1.0	2.2	2.0	1000	40.4	2	44.35935855993473	4.1824034883340255	79.68929997278539	27.98025742249762	125.55222823438066
0.1	2.1	360.0	5.06	false	0.5	1.25	100	6.8	1.2	1.1	2000	0.5	1.0	2.2	2.0	1000	40.4	1	32.764152105980536	15.282569114832402	149.7959680386076
0.1	2.1	360.0	5.06	false	0.5	1.25	100	6.8	1.2	1.1	2000	0.5	1.0	2.2	2.0	1000	40.4	1	28.21980206606574	13.480577263660718	135.74318255541894
0.1	2.1	360.0	5.06	false	0.5	1.25	100	6.8	1.2	1.1	2000	0.5	1.0	2.2	2.0	1000	40.4	1	31.788687459577343	23.43025676881736	128.7263349424752
0.1	2.1	360.0	5.06	false	0.5	1.25	100	6.8	1.2	1.1	2000	0.5	1.0	2.2	2.0	1000	40.4	3	48.10120349549553	4.9120936840553995	71.55077477287038	25.70975433097412	78.61674212664727	39.72660184108043	59.99398964249738
0.1	2.1	360.0	5.06	false	0.5	1.25	100	6.8	1.2	1.1	2000	0.5	1.0	2.2	2.0	1000	40.4	1	34.9818810558486	26.215120699996064	111.66168477535463
0.1	2.1	360.0	5.06	false	0.5	1.25	100	6.8	1.2	1.1	2000	0.5	1.0	2.2	2.0	1000	40.4	1	40.018805635647496	10.652514338391418	141.7640000911915
0.1	2.1	360.0	5.06	false	0.5	1.25	100	6.8	1.2	1.1	2000	0.5	1.0	2.2	2.0	1000	40.4	2	43.43129955936763	4.452687909696642	68.16088503293831	38.177774862669395	115.31226157023004
0.1	2.1	360.0	5.06	false	0.5	1.25	100	6.8	1.2	1.1	2000	0.5	1.0	2.2	2.0	1000	40.4	1	36.286047224878835	27.59700359625308	115.20978017290118
0.1	2.1	360.0	5.06	false	0.5	1.25	100	6.8	1.2	1.1	2000	0.5	1.0	2.2	2.0	1000	40.4	1	34.22710674399121	16.987187059655078	158.71604375905667
0.1	2.1	360.0	5.06	false	0.5	1.25	100	6.8	1.2	1.1	2000	0.5	1.0	2.2	2.0	1000	40.4	1	38.102479326423214	21.772719868646597	182.63747476649115
[truncated: 3,001 more rows]
