# Supplementary material for: Diffusion-mediated HEI10 coarsening can explain meiotic crossover positioning in Arabidopsis
Source: Nat Commun. 2021 Aug 3;12:4674. doi: 10.1038/s41467-021-24827-w (PMC8333306; doi:10.1038/s41467-021-24827-w)
Supplement: Supplementary file 4 — Source Data File [file 41467_2021_24827_MOESM4_ESM.zip › source_data/fig2j_kymo1.csv]

52.682516832291476	36000.0
0.2243200810078817	3.0923270783388594	3.9017413051942116	7.378771953450265	15.146700673156452	15.629544888119499	18.59455890934502	20.581681159428914	21.791405591263004	23.912843460508565	24.4669156801264	25.657325392208506	26.838781697363775	29.27108286875566	29.35602273589718	33.40887154179304	37.137869541293234	41.022739735245814	42.54756422675565	47.86863647021789	49.1961309076477	51.10682727313283	51.346382495385505	52.07310473310619	52.594882322092246	52.65659058913705
14.836086137553195	8.612655332526352	12.370742105326865	7.5535059772556234	5.489678382214468	8.148463333223868	8.1684975784774	5.196375789329779	8.193601220947091	8.3123460445937	6.5027940783623475	7.884209299331696	7.144761459762059	9.527072563148199	4.137022491240936	6.108835764293586	8.414506725544468	3.438782053703027	9.59564117780856	8.061632358906854	7.292236356926121	17.313832685244197	7.6399446740688655	9.822182192392162	11.37416664057664	18.302040581639417
17.903465496090007	7.110702874695559	17.552474047107186	13.23832743017838	6.518253027529882	13.072743146334332	12.317284409569039	3.3557793954548774	12.118310076365573	11.988579520638961	4.2232645616648234	10.268528862839887	8.329168737833177	17.116767833722406	0.9682439038220966	9.621188193492213	14.079766321536477	2.003621693058395	16.600929319776437	12.049900137510052	6.473291575509306	27.846097306548543	0.9406082048615624	7.039950591730594	6.070115489287373	27.296115451374142
19.6096367727993	0.8252474204873654	22.595368847644636	13.31862157132112	0.9218298511117631	18.145742700719786	13.413022967639684	1.0032298595969935	13.710808061440673	14.829258540980614	1.0443906948308321	11.852858810106166	4.662726868821431	20.533222972727078	0.9243426992151869	7.6337157518004455	15.047915032899708	0.9086840994472809	18.24759318428678	13.190328217002383	0.8385259741343715	35.194966611612855	0.6641435702378554	0.6516271586732159	0.641594646451559	36.10858662818117
19.39456580627831	0.7992410009032782	24.10507514260282	11.754324078758694	0.8802243866878846	19.322916561612804	12.538681528592482	1.0069222414287387	13.510637278399825	16.081561952030548	0.9678855481382548	12.399609556260305	0.9418714623323082	24.864012847285178	0.8288885669758983	4.050717165501336	16.30394445330211	0.89470066635946	19.08369778818806	10.185743006968051	0.8594775423701675	37.18446631977737	0.6548821911692657	0.6435151916495105	0.635169180024091	36.6492849669658
19.047825625605075	0.7872383393407167	26.191116259422135	9.520731173948052	0.8644496046067986	21.01974199297295	11.154468902357266	1.0321823926781897	13.095479973879153	17.638714704562535	0.9744606010830118	9.960350517747077	0.9479786600457756	28.366888875954846	0.7487778319141843	0.8383252674456899	17.443360666449355	0.8608592707609892	20.37580453727597	5.681706086591045	0.9596083881942822	40.00463986293807	0.6523015854312122	0.6403879665758783	0.6316904750937216	37.183079806073636
18.54653300065226	0.7755672358712326	29.16407885993979	6.221110100460395	0.8490862688019063	23.574188365650315	8.967937034901507	1.0779781196235754	12.603253645616766	20.9014699656959	1.020609231728314	5.028383726147793	1.0647796216052683	31.219420675332405	0.7330117233957983	0.805067773489467	16.862762160223618	0.8226025699320105	21.935754728690526	0.7738350651488705	0.7187275378669864	43.558753948208796	0.6130487683335467	0.6161684778128278	0.6175822821009818	37.626995091098976
17.853860692143062	0.7521983605276373	33.35288306864699	1.5210585920355968	0.8239873862884642	27.49788481790433	5.263107933981026	1.157332610551822	11.855493396347889	25.167901986168435	0.7776549912538241	0.7578476896782051	0.7325713597241534	34.25498502278608	0.6719354717615669	0.7808972273247742	15.861430838302434	0.815466271312088	21.78423104206924	0.658794362540279	0.6309123135073786	44.81127706118919	0.5955567903039715	0.6053690085392686	0.6127329900273738	37.24436356099629
16.56701825418636	0.70122752486674	35.597776346116284	0.6790516479389093	0.7023800620678062	31.171886268132386	0.9114935327168247	1.020030565387415	10.098938545143662	27.569049667199334	0.7467627303897068	0.7238825604518409	0.7018803551109966	35.71426924804687	0.6586154025929988	0.7845074996513576	14.496233057244162	0.8273947627057057	21.591511065598286	0.6572024955660601	0.6281356980319479	46.085370465692755	0.5921677895994101	0.6047355297424261	0.614217948041494	36.68566559290915
14.887129695484909	0.6993949356342414	37.38782580858216	0.6624252499452163	0.6861200282180595	32.69966350225048	0.906226699097313	1.1356256447263533	4.509652547154484	30.881057467549113	0.7422393034523804	0.7169594586697298	0.6937694479181908	37.265516103683595	0.649939333262905	0.799114417918989	12.83014338774906	0.8425151078123355	21.50145323171108	0.655338162449486	0.6250978062490201	47.5444954962298	0.5886388068863854	0.6044495473616593	0.6164472544043756	35.97404865484074
12.845025097047323	0.700257565608791	39.51923504670512	0.6467351977806247	0.6504868440753213	34.16158686002845	0.677111438494533	0.682365341806818	0.6761813256984179	33.83583266343743	0.6523373723309221	0.6494971313892184	0.6450830604955821	38.89470803937887	0.6358515473036944	0.8194853038746457	10.75377729950931	0.8620063512644178	21.58098742719046	0.6528770160325097	0.6215894581202129	49.21556814956667	0.5849836070717293	0.6046253946581569	0.6196286461285233	35.081263930150286
10.31529992820631	0.7062388463277202	42.06886147251372	0.6371329128141522	0.6437656893565845	34.20927753659456	0.6448605384856287	0.6452739303667049	0.6454848276491183	33.803201517772315	0.6437988037674313	0.6394134291202853	0.6351828024738311	40.45375014236472	0.6298124151244922	0.8614607391040879	8.057535707317886	0.8905480678515189	21.944017529241943	0.649693794903643	0.6175545960220447	51.12887439144913	0.5812688688357771	0.6054513833279241	0.6240657916118497	33.97347714361883
7.09778249818207	0.7217730001879354	45.3026304232204	0.6324395821696208	0.6434210311065973	34.17966946427358	0.644848054577217	0.645383992959579	0.6457268347031124	33.658196627272964	0.6437669664615003	0.6381252933123693	0.6327385562286834	42.39696973705507	0.6260560692863373	0.9416431346005938	4.400101855127839	0.9365167519361113	22.80099044032229	0.6455980977287641	0.6129156521774393	53.31975790037479	0.5775938538552227	0.6071966712465712	0.6301922812299546	32.60973099579687
2.8739578404255974	0.7451015459099106	49.54624482411778	0.6286170950393071	0.6433325794564855	34.13531113016093	0.6450720291934027	0.6456287134710911	0.6459403940735216	33.46136679172781	0.6421034875154821	0.6325326033484455	0.6229390053580894	44.63051276313524	0.6042865198647118	0.7855355384167	0.9074355274316722	0.8148961417834877	23.923114918534626	0.6321975957369268	0.6029942638274758	55.81656026683257	0.5734954698210539	0.6098881554941411	0.6384631263680485	30.93623996630563
0.5636125564999788	0.551916262464029	52.40070032542971	0.5767470499563279	0.6382549714664736	34.00534863210072	0.6437809961459297	0.6448750918494837	0.6455450766455769	33.093576058962114	0.63982073845339	0.6249221858695749	0.6110022148282241	45.68105349233386	0.5833769419800314	0.6309876853015117	0.6763843808081575	0.726151908137966	23.16194710729029	0.6211323673056802	0.5938266861225815	58.59923289504746	0.5701788675831123	0.6147695383772093	0.6503066668621483	28.870748997527325
0.5427915191074186	0.5426745601181371	52.74525733188065	0.5707911946331368	0.6392533447952135	33.722629167370485	0.6455298689832363	0.6469374446338405	0.6479127898575362	32.629798176261055	0.6420669245202356	0.6254997987766308	0.6101267545040491	46.53400039079272	0.5798246980499473	0.629300422976456	0.6789296171905366	0.7373426514834249	21.97116458478878	0.6227470456663742	0.5929022728810984	61.84920007425789	0.569021986981443	0.6235597751552336	0.6677722124865619	26.353807740437613
0.5416043257382722	0.5415051696893658	53.06317975777409	0.5705375271655774	0.6414504430885904	33.42682570766192	0.6483215300414269	0.6500384167174535	0.6512181070608049	32.114364866402774	0.644936008722731	0.626654855786472	0.6097447297357125	47.468416066588205	0.5765635813094008	0.6313980258013481	0.6870577130722672	0.7535691061320703	20.64815295477847	0.6261045456175803	0.5932903090804447	65.71924937548256	0.5695140450055488	0.6373221679606215	0.6935726064478117	23.272116173004846
0.540425476576814	0.5403242360543944	53.39175434979398	0.5703015543522444	0.6437450719531507	33.12558110507596	0.6513621799363738	0.6534867049636702	0.6549304492189987	31.544350622176566	0.64822835809515	0.6280555362161081	0.6094587522664618	48.501287381368606	0.5731508831492385	0.6343135395908834	0.6972232938367691	0.7737118915246227	19.183616781521078	0.6316983248090392	0.5955993290988382	70.39396175138742	0.5731450570024151	0.6601270355933229	0.7347791208808507	19.433351595944753
0.5392193658829291	0.5391159740318735	53.73140192843284	0.5700659889171782	0.6461297684275996	32.820216156971824	0.654669711875728	0.657321456983926	0.6591051123594406	30.913402015479132	0.6520178606506384	0.6297489882452734	0.6092967645940058	49.64597841502519	0.5695918132394513	0.6382804222019122	0.710066286941914	0.7992509498201679	17.5617036974458	0.6414459098234184	0.6018561117188563	76.19064166313929	0.5837840512465807	0.7028091563567328	0.8111524427688983	14.483596887793892
0.5379854578096035	0.5378798890182901	54.08245857041136	0.569828813593194	0.6485997527680801	32.51238572531032	0.6582784328489324	0.6616053126015777	0.6638230674256245	30.214228047572174	0.6564036058640751	0.6318048792519332	0.6093067981248146	50.918830565320384	0.5659095611100178	0.6437350825627695	0.7266873166108104	0.8326488990710682	15.774274972325761	0.6611737584865147	0.6186855600041348	83.8076394499311	0.6154753736467988	0.8085679866352142	1.0116206801022274	7.550672755272568
0.5367233086171335	0.5366155394575957	54.445242417071974	0.5695873411214069	0.6511474247201079	32.20420658187222	0.662230003947534	0.6664159956863778	0.6691854216776392	29.438469605390097	0.6615090106371291	0.63430678228396	0.6095409961580267	52.340300829107306	0.5621059753641243	0.6509329912228943	0.7474960435214895	0.8737614189593462	13.798735241705138	0.6356532931225715	0.5727921514634149	92.95932592646358	0.49471671128050787	0.5293707408206424	0.5489370820057199	0.5504388190208608
0.5354324879821595	0.5353224977610697	54.820044333552055	0.5693378532762531	0.6537611543374667	31.89835932549289	0.6665726938088722	0.6718471866702355	0.6753165510920062	28.575865661933012	0.6674846385573371	0.6373464440094108	0.6100566436072754	53.92810415230641	0.5582309866397289	0.660730871429553	0.7766637445491592	0.9397106858144413	11.048992148461016	0.6073609857355002	0.5387093194677312	95.15423228968726	0.4519396587455429	0.45200374478304683	0.45203632210341743	0.4520387451956478
0.5341126739618369	0.5340004510285277	55.207119171356965	0.5690762507326214	0.6564272501089297	31.598349994787363	0.6713915764249355	0.6780577753946241	0.6824236736775798	27.616785613161696	0.6746660731699503	0.6413405442235874	0.6113427698950431	55.74204839397085	0.5550230874834163	0.6818930706409908	0.8342929301200266	1.0733664877987847	7.668612373456194	0.6380520972223765	0.5544739963839347	97.23017613266394	0.4519445066850892	0.4519176747150451	0.4519049171634628	0.45190397657572445
0.5327634528295885	0.5326489731788212	55.60667100581864	0.5687956737735561	0.6591209345623158	31.308707196127052	0.6767572615877344	0.6851915243028417	0.6906990602435172	26.55107131556335	0.6832842021131313	0.6464157667349772	0.6134414565497804	57.870045511942116	0.5523902124085135	0.7167353776113525	0.9319581915331375	1.336425122142874	3.4069937240413743	0.6877859561542305	0.5800080510010149	99.69903036021364	0.4532026896338128	0.45314433617484506	0.4531152072483188	0.4531130456210461
0.5313842930841659	0.5312674935247341	56.01882205335019	0.5684853466091474	0.6617995126900572	31.034899506377943	0.6826664082255778	0.6932596539430268	0.7001425602368553	25.357197941645673	0.6925625066047694	0.650287664537408	0.6125571188820121	60.25338063725778	0.5418230097554129	0.6649700286142718	0.7728433427747177	0.8195575611397831	0.7871138616109625	0.5649278223414468	0.5128022073752388	102.20098774741201	0.4395718727109402	0.44074990978955253	0.441323557134568	0.4413659926332092
0.5299740976344416	0.529855055829585	56.44353357202151	0.5681287373981079	0.6644128763637098	30.78171540461421	0.6890935132170919	0.7023480192196228	0.7110049238730639	23.942403172310204	0.7024108214365433	0.6516174769001885	0.607096139712329	61.970899247046965	0.523202162219296	0.5306181363235976	0.5296157195899767	0.5160744164140373	0.5060031991842907	0.4572171307342724	0.44391149469008695	103.23408856253933	0.4238052355957169	0.4241925811252603	0.42438317791573255	0.4243972885009607
0.5285366612819496	0.5284156438461649	56.880801804071	0.5677499771343507	0.6670394978849119	30.560806511497315	0.6973167674038608	0.714614393679499	0.7259955990628508	22.28726450764263	0.7188052078058865	0.6607106555095977	0.6105675345876799	63.26872955333437	0.5172870559302979	0.502175055464508	0.4873951508392027	0.47045080428882163	0.4632529350742898	0.43664314778350605	0.42994639432016496	103.58708543207736	0.4201064769436369	0.4201827470971649	0.4202202460339294	0.4202230214048545
0.527070065306531	0.5269467250662485	57.3306119805635	0.5673144285426291	0.6695330815000272	30.391195944176093	0.7074073560476128	0.730309632969239	0.7454768582961927	20.398036777814372	0.7411574337347214	0.674671419515249	0.6181184948641602	64.60493555817888	0.5145786943558103	0.49652961977607707	0.48013494949521673	0.46301943030328885	0.45631306954386414	0.43312137506699333	0.42746370937507455	103.81204927443034	0.4192624286886391	0.41928616467971386	0.4192977559089574	0.41929861299419247
0.5255715172028728	0.5254457766739158	57.79253068673942	0.5667834198208203	0.6717560419772254	30.294429492566902	0.7197764158284192	0.7504387312241056	0.7709699634429538	18.226380264027924	0.7712342742790779	0.6935695836319489	0.6287313488187667	66.09485170711774	0.5124044097075144	0.49425175080147743	0.47790532596849317	0.46104167331006574	0.45450844363518755	0.43214426570121045	0.42671563914232086	104.01524919497074	0.4188641381606857	0.4188800463136864	0.4188877779885055	0.4188883493176006
0.5240409162468099	0.523912849422097	58.26579008650112	0.5661303599226947	0.6736033361663755	30.30026212946594	0.7356406663478322	0.7775547678515577	0.8061568770594294	15.682869001755071	0.8140154170946856	0.7201053797256276	0.6437597463499728	67.79395303784284	0.5104791935811084	0.4925602154207111	0.47645601280149624	0.4598753665798577	0.45346288027602416	0.431543220247406	0.4262252127641102	104.21254044492896	0.4185354243810032	0.4185499066558295	0.4185569381326734	0.4185574576454784
0.5224798040355656	0.5223496462453024	58.74935708158442	0.5653367680857481	0.6749986718992276	30.45490308523089	0.7576248168649835	0.817219153808888	0.8592650439794628	12.612227153388105	0.8811623431968533	0.7605953336887326	0.6666245344050598	69.77163724474093	0.5090327136432501	0.4912448777759644	0.4753131150934217	0.4589460090795526	0.4526242616263043	0.4310342697397443	0.4257973131957226	104.40642020894124	0.4182252835269855	0.4182390783543523	0.41824577593803897	0.4182462707767875
0.5208932473366792	0.5207617239524964	59.242085212623685	0.5644172966275374	0.6760046605567022	30.838280783661418	0.7921763100417262	0.8837603849536135	0.9527392102013494	8.69981340863117	1.0069898178865333	0.8319363689627051	0.7060341979037433	72.14879695587226	0.5087863964495103	0.49072884999046024	0.4747118173547002	0.45836003378479934	0.45206674775525624	0.4306325386452514	0.4254388508896079	104.59795005068298	0.41793267304419246	0.4179454838941318	0.4179517063144809	0.41795216606909663
0.5192959222478407	0.519164223716928	59.743342741526206	0.5634772840582085	0.6769637253641864	31.607308480568467	0.8550235145161507	1.015679854244556	1.1524856933614251	3.2192096720633696	1.3053571833166817	0.9792957746052441	0.7827458307884211	75.17192762112954	0.5112198775923942	0.4921224907045287	0.47543319462384676	0.45861216364475904	0.45219291010394236	0.43048370343896875	0.42524051896780635	104.78914364400738	0.4176735166671904	0.4176842774692212	0.41768950979771685	0.41768989645121835
0.5173350302857226	0.517126833585839	60.24155035515796	0.5580677711384364	0.6581061255725252	32.52267466558592	0.7366431398981943	0.771015263874079	0.7731290486186716	0.7384764090211634	0.7203122388370558	0.665366341232546	0.6060729131731499	78.17574187887004	0.4849627711839832	0.4773712365238758	0.46736885630257935	0.45474536404701055	0.4493472971282617	0.42952302964751904	0.4245754742896201	104.98153806289197	0.41733829605340916	0.4173646429926147	0.4173772802763674	0.4173782124075299
0.515144336557627	0.5150113628344545	60.68439424289138	0.5518559029987655	0.6435257492586101	32.17220472324521	0.6200090064423134	0.5982503268100952	0.5834402188918031	0.5548902386974665	0.5467267224178501	0.5274938445557216	0.5083147626996444	79.26848947802677	0.46760747999389335	0.46023796591398475	0.45255448998490505	0.4435275448400049	0.4396915492716594	0.42548325994847636	0.42188861213751166	105.14281047262489	0.4165927577347642	0.4166231179425168	0.41663792445710507	0.41663901903439543
0.5138245930941323	0.5137296807100818	61.11505449620819	0.5516853549580829	0.6475345137017272	31.282483337613137	0.6081879566670549	0.579074662531943	0.5620545691799218	0.5333801560091631	0.5260130540643712	0.5100498221001888	0.4950587439690952	79.78188076520591	0.46423441452750974	0.45561329237414344	0.44758816877797586	0.43900383252187725	0.4355794056850174	0.42350450255201355	0.42051265713397656	105.26514720339902	0.41614395931629916	0.4161581596695113	0.41616509213897285	0.41616560468579833
0.5126858224575888	0.5125931750474498	61.566618180070606	0.5528133756518353	0.6553178540943096	30.273472433896057	0.6120944002095801	0.580715985015643	0.5626720135470946	0.532768840814584	0.5251972954963061	0.5089944475884516	0.4939367122125806	80.22856212984397	0.4632058136906054	0.4543175388455288	0.4462048332910859	0.43771600714055936	0.4343925811486345	0.4228675170684747	0.420035374040222	105.37337213985428	0.4159152878270119	0.4159238629775569	0.4159280341613248	0.41592834240291265
0.5115302849761781	0.511434722896264	62.0463207790696	0.5542570327889351	0.6644040731687237	29.200793312731395	0.6184785188583286	0.5852564899452	0.5662380288834585	0.5348529314849514	0.5269332533250872	0.510029052919335	0.49435951314468735	80.68737609756	0.4624712275105629	0.45362029136801146	0.4455644283943171	0.43716615026495675	0.4338895431879552	0.42256302697996945	0.41978416384398354	105.47775582774621	0.4157445859380986	0.41575193786985243	0.4157555075126062	0.41575577123566776
0.5103313887240961	0.5102322510293672	62.557393978543374	0.5559242286502709	0.6746512789870766	28.066276920226503	0.6258607203649571	0.5906491977005687	0.5705619190044395	0.5375164885474413	0.5291972385621735	0.5114676105135663	0.4950615824352657	81.17048399062658	0.4617570661820406	0.45300737781772205	0.44504365702540355	0.43674347919717316	0.43350626535248815	0.4223193641791828	0.4195750628999769	105.58056831956651	0.41558593230766355	0.41559302120484193	0.4155964617037722	0.41559671587060387
0.5090854275673324	0.5089826257736578	63.102960612287454	0.5578435969541152	0.6862554336189624	26.86443823738515	0.6342042523369186	0.596747319096	0.5754593841386006	0.5405552382460689	0.5317894386138342	0.5131375197998398	0.49590934325449587	81.68160627238291	0.4610277118216369	0.45239375170392077	0.4445316790148215	0.4363345858623319	0.4331369179899099	0.4220843520082685	0.41937255964578435	105.68217927733699	0.41543038260329934	0.41543737828856664	0.41544077330403684	0.41544102410747086
0.5077918464394787	0.5076854028443816	63.68660991844678	0.5600701300949191	0.6995223527363045	25.587814521042787	0.6436882644651363	0.6036596377756769	0.5810075453322899	0.5440062596122431	0.5347391776611811	0.5150552475226517	0.4969105370755398	82.22371824710031	0.4602790198744573	0.4517664115952959	0.44401059316029423	0.43592064386129276	0.4327638267450197	0.42184918694693263	0.41917066073312786	105.78260946949236	0.41527645418635123	0.4152833812787668	0.4152867429672224	0.41528699130741076
0.5064511368046118	0.5063411546714787	64.3126058463642	0.5626788801331386	0.7148730797109949	24.227248021570496	0.6545810348853985	0.6115679659322794	0.5873478193705188	0.5479559592755009	0.5381209466246797	0.5172724487915015	0.49809813359501537	82.80014726390995	0.4595116664093604	0.45112429086272204	0.44347829353848617	0.4354991672785201	0.43238460950009466	0.4216126611750049	0.4189685530537359	105.88182195240333	0.415123979372237	0.41513083861350364	0.4151341673702061	0.4151344132767168
0.5050649891307734	0.5049516899546033	64.98610475869229	0.5657718767395982	0.7328958438282418	22.771421066051122	0.6672538082709906	0.6207232846423277	0.5946756254074682	0.5525245473272093	0.5420386699415073	0.5198617123676424	0.49951897028240033	83.4148539938548	0.45872783722446897	0.45046873802648046	0.44293555276380925	0.4350705147342355	0.4319995214643135	0.4213748554831275	0.41876629840261115	105.97977289333987	0.4149730081626944	0.41497979602299007	0.4149830901433799	0.41498333349040717
0.5036370086245741	0.5035208076974202	65.71346388625368	0.5694914831182086	0.7544415446004055	21.20603348992138	0.6822321454793921	0.6314761499313127	0.6032621923010765	0.5578775561881539	0.5466352473327928	0.5229226944429702	0.501237432737907	84.07266074852441	0.4579312906306761	0.44980245354047865	0.4423842995737911	0.43463596225095225	0.4316096230862576	0.4211362019699734	0.41856418941155327	106.07642105720609	0.4148236400159909	0.41483035144861785	0.4148336084896304	0.41483384909677806
0.5021740446261759	0.5020556894454725	66.50270570497214	0.574043403267423	0.7807965140387867	19.51248664064627	0.7002889827063087	0.6443331961422462	0.613496216607603	0.5642495671122569	0.5521127238100247	0.52659585273724	0.5033442436786825	84.77956409377184	0.4571282107795789	0.4491299392988028	0.44182779673171574	0.4341977020830157	0.4312167432922777	0.4208974327941621	0.41836270864657105	106.1717318421754	0.4146760072593591	0.41468263559737095	0.41468585233201766	0.41468608996101197
0.500688675545928	0.5005695086751704	67.36424894232076	0.5797380661005966	0.8140170861044177	17.665683275296992	0.7226175599557277	0.6600595789466585	0.6259585688270696	0.5719862246923502	0.5587679250636791	0.5310866409331303	0.5059719431616903	85.54320893345337	0.456328828468	0.44845863668812763	0.4412714341789622	0.4337593503185927	0.4308238947136832	0.4206597319413678	0.4181626223611265	106.26568209139789	0.4145302887972605	0.41453682480691517	0.4145399967679902	0.4145402310889967
0.4992041111030211	0.4990866277081133	68.31212398150404	0.5870705555605708	0.8576415868609765	15.630065133498409	0.7511779948843297	0.6798766077951708	0.6415638220223701	0.5816219199042058	0.5670579834283255	0.5367095914715174	0.5093229205158619	86.37364765765376	0.4555504330298459	0.4478010695628209	0.44072425294156914	0.43332694947873385	0.4304361025294553	0.42042504796887353	0.41796517631351077	106.3582678745753	0.4143867421513752	0.4143931721532808	0.41439629272703243	0.41439652325175863
0.49776474783110175	0.4976537954158902	69.36615726358438	0.5968890900479318	0.9183923846637702	13.351777426313355	0.7894680372739113	0.7058827282656633	0.6618556839101619	0.5940376717671477	0.5777327712051733	0.5439766416656868	0.5137253171729347	87.28463766913491	0.4548235712287865	0.4471791842652789	0.44020199390581766	0.4329109545978225	0.4300620416051677	0.4201967096132101	0.4177724816001408	106.44951808560515	0.41424576851230505	0.4142520704386427	0.414255128960979	0.4142553549021292
0.4964605899328696	0.4963662332975142	70.55621033709669	0.6107870998731405	1.0110252300164064	10.74092526060411	0.8444690357948492	0.7420414623501962	0.6896779394150089	0.6108053088482234	0.5921210084856673	0.5537850341987246	0.5197505955894992	88.29600814442988	0.4542051754644529	0.44663350309511607	0.43973348549112234	0.43253035949912716	0.4297174280624124	0.4199806950231478	0.4175883099585447	106.5395197074789	0.41410804874817614	0.41411418375932546	0.4141171614769012	0.4141173814501358
0.4954860774234878	0.4954302137205095	71.93111762275589	0.6320731443099045	1.1752146346969086	7.6252438728479195	0.9322520263159165	0.7967469826575128	0.7308396924709071	0.634994341131185	0.6127929951389846	0.5678436953210723	0.5284764225156777	89.43828550249667	0.4538078874738912	0.4462434163824643	0.4393747402129771	0.4322217747304953	0.42943247430416576	0.41978841916791854	0.4174198420808076	106.6284675813043	0.4139748484822065	0.41398074188753897	0.4139836027575813	0.41398381410245144
0.49512609828877596	0.495104584393104	73.57405956947603	0.6655155051210979	1.5213140364430153	3.6698450209178124	1.0858875139127881	0.8857112911830288	0.7959193223124243	0.6720478194884636	0.6442945852253514	0.5891437461484607	0.5417673574823995	90.76143944998994	0.453822643108822	0.4461524810082734	0.43923070208697707	0.4320553892270833	0.4292654624297205	0.41964209364104266	0.41728106885771216	106.71676785762502	0.413848619850401	0.4138541328590916	0.413856809737932	0.4138570074966287
0.4892064642702777	0.4880506326577793	75.37376296439741	0.6227228456875247	1.0447299576794282	1.055080166670446	0.9557517500869898	0.8543876086946102	0.7892594247758729	0.6802561808959047	0.6535588012460276	0.5972524475972677	0.5471189291297058	92.29561773421196	0.45252196732684064	0.445547392804088	0.4389276657423244	0.43189143453016227	0.4291267788590353	0.4195244617675534	0.4171633188504359	106.80509031880851	0.4137278581794542	0.41373363589765605	0.41373643002224325	0.4137366363295141
0.47523798829532254	0.4744565584013513	76.40655469514387	0.52335754762908	0.6268223774146775	0.6301817896501567	0.6305581667314802	0.6164671925792957	0.6010201164369743	0.5648647734222316	0.5538462377811275	0.5270286672006513	0.5001199777976911	93.60711559193213	0.44381606404032276	0.43967838698868994	0.43503702532922206	0.4295310077151955	0.4272219542132412	0.41877944393311234	0.41665531261369954	106.89088011988297	0.4135338376657472	0.41354538067920155	0.41355095841175704	0.4135513702043219
0.46855154822246803	0.468241115454639	76.7840799093638	0.4827870863848406	0.5090178411685407	0.5096457497383343	0.5079137561541002	0.502568080584664	0.49714317757307874	0.4843244590712183	0.48028334354132307	0.47016550090118425	0.4596074903933989	94.26955249278917	0.43627738568732194	0.4331090926398467	0.42966749927407877	0.42556655922992115	0.4238208115496232	0.4173345500071	0.41568525578951293	106.96317099193867	0.413249299085243	0.41326160325661376	0.4132675875169822	0.4132680297073532
0.46602485468437493	0.4659179947566094	76.88161783052472	0.4677693205886568	0.4693682190928245	0.46914355397668395	0.4659762837817769	0.4625173217772084	0.4597279001217217	0.45376856497292734	0.4519736063883035	0.44760069791433654	0.4430863005775509	94.53068289043603	0.4330267493565136	0.4297840802353377	0.4265989988080616	0.42304339747877256	0.42158494390228884	0.41631096963992886	0.41498402028885845	107.01956358246024	0.413032713032445	0.4130404793912855	0.4130442645668103	0.41304454433878307
0.4652181166348772	0.46518847703791294	76.87415272837148	0.46264589146273905	0.45617039186216346	0.45567346324494473	0.4520210604724522	0.44912958990533747	0.4471578717831425	0.44337312972183796	0.4423046317981114	0.43981898598558017	0.43733055808824456	94.6335133753702	0.43184730314365066	0.4284753524976392	0.42531937084716875	0.4219362344831895	0.4205875183581569	0.41582417571377467	0.4146386881937375	107.06690706780518	0.41290376964446873	0.41290841466786243	0.41291067677127224	0.41291084395064903
0.46503703398882446	0.46503413540303445	76.83027688066123	0.461009339023327	0.45185458621123503	0.4512673790127854	0.4474441574799901	0.44472670266832287	0.44301404798335536	0.4399267100091452	0.43909313857789795	0.43722153364556987	0.43539707726651034	94.68132910543142	0.4314283490059819	0.4279923654196843	0.424832645351928	0.42150098906631134	0.4201895342698793	0.41560899292713344	0.41447517866519196	107.11052940706962	0.4128199502163058	0.41282324776413365	0.41282485096888444	0.4128249694258339
0.46506933075905205	0.465075394648819	76.7740449487712	0.4605458069741251	0.45047810918789527	0.449859320987915	0.44596717196732005	0.44329757732532593	0.44166409063520007	0.4387953523271371	0.4380362455701438	0.4363605890904777	0.43474913592274333	94.71086223586788	0.43126862484307926	0.4278055373446652	0.42463996240213364	0.42132169869665165	0.42002161161332385	0.415499797906466	0.4143828710065557	107.15283880272293	0.41275385835361267	0.4127566623066773	0.41275802394178307	0.41275812453372523
0.4651728819218469	0.46518195096688836	76.71354002920319	0.46046976869161316	0.4500664552239418	0.4494351670170861	0.44550718419213153	0.44284440326991154	0.4412315401818527	0.43842529936465846	0.4376882279147962	0.43607166190314356	0.4345251956636534	94.73453039455639	0.4311946977799769	0.4277191264227444	0.4245484922370825	0.4212315442576742	0.41993406105645725	0.41542787663799685	0.414315632371608	107.19473878964828	0.41269399778765253	0.4126966332667322	0.4126979124127263	0.41269800690385844
0.46530052944187433	0.465310629916075	76.65141996084719	0.4605219263506517	0.44997248996131306	0.44933494657298045	0.44538189144090534	0.44271239406385304	0.44110090626775017	0.4383058456385092	0.43757356668302094	0.4359710626381338	0.43444084687290374	94.75643205568151	0.4311488720993221	0.4276660289594607	0.42449085138809695	0.42117134584287974	0.419873558643297	0.4153685233862687	0.4142568422915435	107.2365412746529	0.4126362158119852	0.4126387965066672	0.41264004881678873	0.4126401413229731
0.46543666479176343	0.4654471484347663	76.58856065948123	0.4606165886843541	0.4499828477872805	0.44934107801128986	0.44536637558977277	0.44268566575527885	0.4410692112748908	0.43826845709288237	0.4375353048736869	0.4359320719592965	0.43440209858927525	94.77792374139976	0.43111202047060165	0.42762370695468854	0.4244442238932482	0.4211209393207005	0.4198219045907348	0.4153132743807495	0.41420080237499446	107.27835097393483	0.4125790875171563	0.412581651643208	0.41258289582858615	0.4125829877336486
0.46557615943155134	0.46558681479653413	76.52524838206952	0.4607255958599835	0.45002746536129995	0.4493821154910776	0.4453867856018466	0.44269333031247404	0.4410697998901802	0.43825777686016654	0.4375218843284758	0.4359130558140445	0.4343780622908082	94.79945325021086	0.43107784704648183	0.4275847001597835	0.42440103127135564	0.42107360919345027	0.41977303329636934	0.415259304710563	0.41414561027905433	107.32020214224222	0.412522137542352	0.41252469767433403	0.4125259398921103	0.412526031651419
0.46571733508930285	0.46572809404973736	76.46157553655813	0.460839711347665	0.4500833618248798	0.449434624857014	0.4454188986512035	0.4427121362988169	0.44108080835826385	0.4382556455594026	0.43751639123772745	0.43590035468393	0.4343586024831007	94.82116947531979	0.4310442827315833	0.42754655208548153	0.42435877505675473	0.4210271394482348	0.41972494274687117	0.4152056818188177	0.414090638148367	107.36210558833619	0.4124652094850666	0.4124677696846684	0.4124690119240326	0.4124691036847015
0.46585967623361485	0.46587051526016	76.39756923488184	0.46095607330424315	0.45014340919064855	0.44949133738771047	0.4454552007439831	0.4427348706249456	0.44109545376122583	0.43825642882512095	0.4375135774604616	0.4358897295426184	0.43434057293451506	94.84312065049248	0.4310106827615373	0.4275084977923348	0.42431667746231333	0.42098084039280237	0.41967700993550505	0.4151521158914026	0.41403569110250626	107.40406417787364	0.41240825535193065	0.4124108170203405	0.41241205996787034	0.4124121517806915
0.46600298640681326	0.46601389953384315	76.33323870697131	0.46107356504691716	0.45020481760814196	0.44954940800125537	0.4454927500112494	0.442758708737608	0.44111107968139657	0.43825791942638603	0.4375113868486258	0.43587951905643796	0.4343227399000974	94.86532747879602	0.43097679221977	0.42747023579958904	0.4242744324484877	0.4209344410176469	0.4196289901942231	0.415098493597793	0.4139806932110085	107.44607859256556	0.412351257066905	0.4123538205533282	0.4123550643797176	0.41235515625730795
0.4661472287741387	0.4661582137481923	76.26858415634109	0.461191948717143	0.4502669834787548	0.4496082209482899	0.4455309086602826	0.44278303759464793	0.44112710912888087	0.4382596370888731	0.4375093717127002	0.43586936076349897	0.4343048332735225	94.88779682051508	0.4309425525093396	0.4274316982080051	0.42423197183645467	0.4208878814611718	0.4195808296464442	0.4150447904505229	0.4139256283111134	107.48814840410796	0.41229421132154753	0.4122967767548132	0.41229802152356737	0.4122981134706243
0.4662923837851355	0.46630344061843576	76.20360484188478	0.46131107821610223	0.4503295303575914	0.44966739209454626	0.4455692781858463	0.44280747378558155	0.4411431810126665	0.4382612808181551	0.4375072513368714	0.43585902703653545	0.43428668298817397	94.91053410572071	0.43090792543895357	0.4273928413786023	0.4241892521506274	0.42084112380595723	0.41953249425967887	0.41499099129464423	0.41387048657380315	107.53027306537426	0.4122371164985715	0.41223968387684407	0.41224092958780373	0.41224102160432635
0.4664384577707736	0.4664495870248337	76.13829858759557	0.46143094426688475	0.4503924197943502	0.4497268819299461	0.445607816233062	0.4428319757538795	0.4411592556931732	0.4382628166152058	0.43750499368790663	0.43584849107875695	0.4342682679840674	94.93354267597377	0.43087290319382143	0.42735365777982465	0.42414626666902866	0.420794162770553	0.4194839795096557	0.4149370948631757	0.4138152676249386	107.57245183789846	0.4121799735789285	0.4121825428611564	0.412183789493368	0.41218388157780017
0.46658545636286336	0.4665966585753709	76.07266313677144	0.46155154284622735	0.4504556299099415	0.4497866678844398	0.44564649801068823	0.4428565187772561	0.4411753093288963	0.43826422353142397	0.437502578865818	0.43583773584265245	0.43424957437991096	94.95682580034175	0.43083747927655874	0.42731414156545805	0.42410301043698573	0.4207469946319869	0.4194352822460024	0.41488310026400216	0.4137599711561697	107.61468396679531	0.4121227831278402	0.41212535427477726	0.4121266018095376	0.4121266939604956
0.4667333858371093	0.46674466156815786	76.0066962248631	0.4616728711238813	0.4505191409379303	0.4498467295297887	0.4456853009016296	0.4428810802097799	0.4411913200291978	0.43826548224188194	0.4374999884848407	0.43582674550946865	0.4342305892141805	94.98038673050827	0.43080164740198007	0.42727428712412807	0.4240594787345434	0.420699615886246	0.41938639952801177	0.41482900677720574	0.4137045970228643	107.6569686967365	0.41206554586048555	0.4120681188334461	0.41206936725317156	0.4120694594693585
0.46688225670657124	0.4668936067403898	75.94039546022745	0.46179493697218854	0.45058295512893276	0.4499070688214323	0.4457242252107153	0.4429056593468689	0.44120728652193686	0.4382665905515159	0.43749722011907655	0.43581551716602474	0.4342113091240497	95.00422862040129	0.4307654033125962	0.4272340911881753	0.4240156692145114	0.4206520251919209	0.4193373304286361	0.4147748149952678	0.4136491462063145	107.6993052431024	0.412008263327081	0.41201083808022587	0.41201208736191103	0.4120121796416246
0.46703207780226647	0.46704350292584995	75.87375838274997	0.4619177475153354	0.45064707596885034	0.4499676890186771	0.44576327272217176	0.4429302569295607	0.441223208889181	0.4382675473532015	0.4374942723398743	0.4358040486589882	0.4341917312499297	95.02835472399079	0.4307287426699132	0.42719355049988206	0.4239715795736373	0.42060422121053337	0.41928807397626616	0.4147205251852179	0.4135936192748936	107.7416927866288	0.4119509365328532	0.4119535130168412	0.4119547631358859	0.411954855477308
0.4671828574796923	0.4671943584444499	75.80678253335341	0.4620413090657209	0.45071150558213663	0.4500285920020506	0.4458024438243258	0.44295487236599007	0.44123908595998285	0.4382683504946783	0.43749114274300915	0.43579233704097464	0.4341718521347596	95.05276831302709	0.43069166098839207	0.4271526616430865	0.42392720735202766	0.4205562024567101	0.4192386290572566	0.41466613748854964	0.41353801667440626	107.78413050619265	0.41189356636557506	0.41189614452849377	0.4118973954595744	0.4118974878608362
0.46733460409434574	0.4673461816161014	75.73946545296046	0.46216562793574395	0.4507762460932452	0.4500897796520799	0.4458417389055041	0.4429795050642918	0.4412549165633949	0.43826899782368595	0.43748782892425647	0.4357803793645996	0.4341516683214785	95.07747265926061	0.4306541537824937	0.4271114212016269	0.42388255008978915	0.4205079674450781	0.4191889945579615	0.4146116520467566	0.41348233885065705	107.82661758067086	0.4118361537130195	0.4118387335003854	0.4118399852174544	0.41184007767663705
0.46748732600355014	0.4674989807626787	75.6718046825487	0.46229071043921666	0.4508412996270305	0.4501512538496506	0.4458811583542113	0.44300415443270286	0.4412706995285451	0.4382694871880193	0.43748432847944596	0.43576817268254003	0.43413117635309917	95.1024710343429	0.43061621656678944	0.42706982575946284	0.4238376053271871	0.4204595146905142	0.41913916936504186	0.4145570690019119	0.41342658625010165	107.86915318896878	0.41177869946371126	0.4117812808184872	0.41178253329478026	0.4117826258099148
0.4676410331409314	0.46765276588864646	75.60379777252064	0.46241656412220966	0.4509066687080665	0.4502130168390033	0.4459207027620633	0.44302882000803945	0.44128643378152854	0.4382698164964374	0.43748063905900036	0.43575571409343306	0.4341103728144275	95.12776668273997	0.430577844896101	0.4270278719598525	0.42379237070125697	0.42041084288304603	0.41908915258749746	0.41450238893997393	0.4133707598214969	107.91173651489152	0.41172120509082055	0.41172378796593956	0.41172504117877395	0.4117251337481858
0.4677957360768101	0.46780754763998816	75.5354421517936	0.4625431970692938	0.4509723561995712	0.45027507119095034	0.4459603729663212	0.44305350151271017	0.44130211839372774	0.43826998372612	0.4374767583600373	0.43574300069168176	0.4340892542349579	95.15336302995183	0.4305390341601705	0.4269855563187132	0.42374684375404287	0.42036195064972764	0.4190389432836594	0.4144476124397536	0.41331486051860145	107.95436667927325	0.41166367209113497	0.41166625644628035	0.4116675103754424	0.4116676029976321
0.46795144440262804	0.46796333560074466	75.46673518734346	0.4626706166180631	0.4510383647958596	0.4503374193311538	0.44600016975135454	0.4430781986491085	0.44131775242381455	0.4382699868359937	0.43747268405680423	0.43573002953294154	0.4340678170859131	95.17926360431805	0.43049977964256625	0.42694287524741115	0.4237010219074741	0.4203128364489836	0.41898854031090244	0.4143927397209484	0.41325888889466095	107.99704277082965	0.41160610150323723	0.41160868729335875	0.4116099419165349	0.4116100345898492
0.46810816770982716	0.4681201393549572	75.39767424614621	0.4627988301061116	0.45110469719124713	0.45040006368527574	0.4460400939015331	0.44310291111962813	0.4413333349304609	0.4382698237849854	0.43746841382354873	0.43571679767286803	0.4340460578385159	95.20547193417829	0.43046007662685704	0.4268998251573123	0.42365490258347993	0.42026349873923846	0.4189379425266012	0.41433777100325647	0.4132028455029214	108.0397638782765	0.41154849436571006	0.4115510815410243	0.4115523368338006	0.4115524295564325
0.4682659155898492	0.46827796848666686	75.32825669517776	0.46292784487103333	0.4511713560800486	0.45046300667897804	0.44608014620122644	0.44312763862666255	0.4413488649723385	0.43826949253202163	0.43746394533451854	0.43570330216711667	0.43402397296398937	95.23199154787216	0.43041992039661137	0.42685640245978274	0.4236084832039894	0.42021393597891665	0.4188871487881305	0.4142827065063752	0.41314673089662846	108.0825290903295	0.41149085171713595	0.41149344022312645	0.4114946961589888	0.4114947889289776
0.46842469763413624	0.46843683257991464	75.25847990141408	0.4630576682504224	0.4512383441565792	0.4505262507379228	0.44612032743480423	0.44315238087260556	0.4413643416081194	0.43826899103602934	0.4374592762639611	0.43568954007134314	0.4340015589335563	95.25882597373926	0.4303793062353977	0.4268126035661886	0.42356176119093203	0.42016414662644297	0.418836157952865	0.4142275464500026	0.41309054562902814	108.12533749570439	0.41143317459609774	0.4114357643735146	0.4114370209238488	0.4114371137390798
0.46858452343413	0.4685967412187416	75.1883412318311	0.4631883075818727	0.45130566411515416	0.450589798287772	0.44616063838663605	0.4431771375598506	0.4413797638964753	0.43826831725593535	0.437454404286124	0.4356755084412029	0.43397881221843954	95.28597874011925	0.43033822942678474	0.4267684248878959	0.4235147339662369	0.42011412914024165	0.4187849688781795	0.41417229105383624	0.4130342902533661	108.16818818311688	0.4113754640411781	0.4113780550260381	0.4113793121601299	0.4113794050183347
0.46874540258127234	0.4687577039871889	75.11783805340478	0.4633197702029783	0.45137331865008856	0.45065365175418776	0.4462010798410916	0.44320190839079154	0.4413951308960782	0.43826746915066617	0.43744932707525486	0.43566120433235156	0.433955729289862	95.31345337535173	0.43029668525434095	0.42672386283627073	0.42346739895183333	0.4200638819787374	0.41873358042144865	0.41411694053757403	0.41297796532288816	108.21108024128276	0.4113177210909596	0.41132031321454643	0.41132157089958127	0.4113216637983376
0.46890734473048734	0.4689197305550744	75.04696775304447	0.46345206350143625	0.45144131042325336	0.4507178135262906	0.44624165252933484	0.44322669300760753	0.44141044160371345	0.4382664446185495	0.4374440422461608	0.4356466247453447	0.43393230656940623	95.34125337723749	0.4302546689661446	0.42667891381794926	0.42341975359632134	0.4200134036668247	0.4186819915246687	0.4140614952758961	0.412921571561631	108.25401276815876	0.4112599469756471	0.41126254017139396	0.4112637983755718	0.4112638913125333
0.4690703604553872	0.4690828315925922	74.97572767120413	0.46358519557396893	0.45150964219789763	0.450782286063441	0.44628235709793235	0.4432514908840179	0.4414256948083459	0.4382652413001185	0.43743854714634967	0.4356317664000535	0.4339085401908936	95.36938231007532	0.43021217552029367	0.4266335740964225	0.42337179535155023	0.419962692911338	0.41863020139127194	0.4140059562087393	0.41286511032882994	108.29698483423927	0.41120214365503616	0.41120473788225453	0.41120599658548473	0.41120608955916854
0.4692344610169805	0.4692470183771152	74.90411491711534	0.4637191750384078	0.45157831714800784	0.45084707222895176	0.44632319453218516	0.4432763017800287	0.4414408895468823	0.4382638570062157	0.43743283927111687	0.43561662610941987	0.4338844263254245	95.39784408616809	0.4301691997890853	0.4265878397842592	0.4233235214472999	0.4199117480977132	0.41857820885532043	0.41395032371493046	0.4128085823817761	108.33999539491491	0.41114431243613936	0.4111469076532666	0.4111481668350028	0.4111482598438918
0.469399657692521	0.46941230219086094	74.83212658133372	0.46385401052426645	0.4516473384797971	0.4509121749193129	0.44636416585243494	0.4433011254901402	0.4414560248892193	0.4382622895761329	0.437426916142638	0.43560120070896735	0.4338599611619669	95.42664264609937	0.43012573665161	0.4265417069875152	0.4232749290930054	0.41986056757302304	0.4185260127041531	0.4138945980938603	0.4127519883910948	108.38304339649758	0.41108645452993375	0.4110890506909078	0.4110903103285043	0.4110904033709261
0.46956596175926235	0.4695786943160472	74.75975975441486	0.46398971066105854	0.451716709399479	0.4509775970310142	0.4464052720790235	0.443325961808853	0.4414710999052538	0.43826053684916183	0.4374207752830889	0.43558548703421957	0.4338351408894885	95.45578193045269	0.4300817809869582	0.4264951718122462	0.42322601549810146	0.41980914968434024	0.41847361172510905	0.41383877964491994	0.412695329027411	108.42612778529914	0.41102857114739666	0.41103116820165575	0.4110324282703676	0.4110325213444943
0.4697333844944583	0.46974620603489137	74.68701152691433	0.46412628407829776	0.45178643311326644	0.45104334146054575	0.44644651423229254	0.44335081053066705	0.44148611366488216	0.4382585966645944	0.43741441421464533	0.4355694819206998	0.4338099616969571	95.48526587981159	0.43003732767422054	0.426448230364508	0.42317677787202307	0.41975749277873736	0.4184210047055271	0.41378286866750036	0.41263860496135	108.46924750763145	0.41097066349950495	0.410973261391988	0.41097452186497097	0.4109746149688194
0.4699019371753625	0.469914848629611	74.61387898938774	0.4642637394054978	0.4518565128273727	0.4511094111043973	0.4464878933325837	0.44337567145008294	0.44150106523800114	0.4382564668617222	0.4374078304594827	0.43555318220393174	0.43378441977334053	95.51509843475962	0.42999237159248727	0.42640087875035626	0.42312721342420495	0.41970559520328704	0.41836819043274626	0.41372686546099247	0.41258181686353695	108.51240150980634	0.4109127327972357	0.410915331468382	0.41091659231669253	0.4109166854481241
0.4700716310792287	0.4700846333824238	74.5403592323907	0.46440208527217225	0.45192695174801123	0.45117580885905884	0.44652941040023886	0.44340054436160087	0.4415159536945075	0.43825414527983725	0.4374010215397771	0.43553658471943874	0.4337585113076065	95.54528353588032	0.42994690762084903	0.4263531130758467	0.4230773193640821	0.419653455305062	0.41831516769410554	0.4136707703247872	0.412524965404597	108.55558873813573	0.4108547802515662	0.41085737963731545	0.4108586408299105	0.4108587339866314
0.4702424774833106	0.47025557157554726	74.46644934647878	0.464541330307835	0.45199775308139506	0.45124253762102035	0.4465710664555998	0.4434254290597213	0.4415307781042979	0.4382516297582312	0.43739398497770415	0.4355196863027444	0.4337322324887229	95.57582512375721	0.4299009306383964	0.4263049294470351	0.4230270929010895	0.41960107143113484	0.41826193527694383	0.4136145835582757	0.4124680512551554	108.59880813893143	0.41079680707347327	0.41079940710526586	0.41080066860900344	0.41080076178856434
0.4704144876648619	0.4704276744911989	74.39214642220757	0.46468148314199953	0.4520689200337375	0.45130960028677175	0.44661286251900817	0.44345032533894446	0.441545537537269	0.43824891813619576	0.4373867182954394	0.43550248378937223	0.4337055795056574	95.60672713897387	0.4298544355242197	0.42625632396997715	0.42297653124466184	0.4195484419285782	0.41820849196860027	0.41355830546084865	0.4124110750858372	108.64205865850533	0.4107388144739341	0.4107414150787108	0.4107426768583494	0.4107427700581455
0.47058767290113634	0.4706009534115964	74.31744755013268	0.46482255240417963	0.4521404558112518	0.4513769997528028	0.44665479961080573	0.4434752329937706	0.44156023106331743	0.43824600825302285	0.4373792190151588	0.43548497401484565	0.4336785485473779	95.6379935221138	0.4298074171574096	0.4262072927507287	0.422925631604234	0.4194955651444648	0.4181548365564136	0.41350193633189725	0.4123540375672677	108.68533924316931	0.4106808036639259	0.41068340476412796	0.41068466678232673	0.41068475999959814
0.4707620444693876	0.47077541961895725	74.24234982080968	0.46496454672388887	0.4522123636201512	0.4514447389156036	0.44669687875133424	0.4435001518187003	0.4415748577523399	0.43824289794800414	0.4373714846590379	0.43546715381468826	0.4336511358028522	95.66962821376059	0.4297598704170565	0.42615783189534534	0.4228743911892411	0.41944243942586723	0.418100967827723	0.41344547647081237	0.412296939370072	108.72864883923519	0.4106227758544256	0.41062537736799465	0.4106266395853137	0.4106267328171449
0.4709376138477563	0.47095108459835155	74.16685024020876	0.46510747492142573	0.452284646687383	0.4515128206774702	0.44673910087140456	0.4435250814501829	0.4415894164749747	0.4382395847911454	0.43736351246168365	0.4354490196974589	0.4336233370960176	95.70163528366753	0.4297117897384879	0.42610793725382623	0.4228228071139175	0.4193890631973447	0.4180468847178254	0.4133889265776301	0.41223978162449454	108.77198634651113	0.4105647327978711	0.4105673346504618	0.41056859703099546	0.41056869027473314
0.47111439342238165	0.4711279607584006	74.09094554767239	0.4652513465803105	0.45235730850147976	0.45158124816608963	0.44678146689615644	0.44355002135644706	0.44160390583508474	0.4382360659162282	0.4373552991773008	0.43543056759578047	0.43359514758435824	95.73401920417572	0.42966316870912113	0.42605760414103877	0.4227708762346306	0.419335434920851	0.417992586317605	0.41333228792324755	0.41218256612729437	108.81535052417146	0.4105066770453505	0.41050927919050345	0.4105105417112415	0.4105106349651876
0.4712923956576863	0.47130606059328106	74.01463256246157	0.46539617126170596	0.45243035272283877	0.45165002470571564	0.4468239781051408	0.4435749714770075	0.4416183249773295	0.43823233911403764	0.4373468422474985	0.43541179419485293	0.4335665632426561	95.76678432111781	0.4296140018731582	0.4260068283791648	0.4227185955388879	0.41928155278330487	0.41793807127490906	0.41327556072481547	0.41212529347771487	108.85874018113762	0.41044860975032826	0.41045121214005564	0.4104524747773657	0.41045256803977676
0.4714716330052628	0.47148539658437366	73.93790811200391	0.46554195851222174	0.45250378301454447	0.45171915362498954	0.44686663579316066	0.443599931774523	0.4416326730742402	0.4382284022112172	0.43733813915183023	0.43539269622230864	0.43353758009250554	95.79993496774583	0.429564283830809	0.42595560582160724	0.42266596202439743	0.41922741495920113	0.41788333821587365	0.4132187451442674	0.41206796421193215	108.90215413096315	0.4103905319922929	0.4103931345754616	0.4103943973043447	0.4103944905733765
0.4716521179167038	0.47166598121305897	73.860769023727	0.46568871787846744	0.4525776030396811	0.4517886382525526	0.4469094412550187	0.44362490221165235	0.44164694929834797	0.43822425303441026	0.43732918736984977	0.4353732704057802	0.4335081941555008	95.83347547731185	0.4295140091822838	0.42590393232176915	0.42261297268886694	0.41917301962303466	0.4178283857666348	0.41316184134353684	0.4120105788661222	108.94559118720163	0.4103324448507331	0.41033504757306455	0.4103363103671549	0.41033640364086293
0.47183386284360174	0.47184782696071736	73.78321212505838	0.4658364589070529	0.4526518164613329	0.45185848191704614	0.44695239578551776	0.44364988275105444	0.4416611528221839	0.43821988941026	0.4373199843811107	0.43535351347290024	0.4334784014532361	95.86741018306792	0.42946317252779237	0.4258518037330534	0.4225596245300044	0.41911836494930016	0.4177732125533284	0.41310484948455717	0.4119531379764611	108.98905016340659	0.4102743494051372	0.4102769522092076	0.4102782150407729	0.41027830831711165
