# Supplementary material for: Diffusion-mediated HEI10 coarsening can explain meiotic crossover positioning in Arabidopsis
Source: Nat Commun. 2021 Aug 3;12:4674. doi: 10.1038/s41467-021-24827-w (PMC8333306; doi:10.1038/s41467-021-24827-w)
Supplement: Supplementary file 4 — Source Data File [file 41467_2021_24827_MOESM4_ESM.zip › source_data/fig2j_kymo2.csv]

50.034177066934504	36000.0
1.1353182343867292	1.3578139815327017	4.696155109804551	6.926257480051902	7.196696938440561	7.58829121278755	10.520007480769477	10.842192725538519	12.121181712908227	20.186729292072275	20.8076916075955	25.08569282117805	26.195853695819157	26.211833372336542	27.026036945885615	27.986881685717563	34.28028390079784	34.48746960629367	34.50189486116556	35.590462277416066	37.6156677091184	39.295996524042806	40.99490934724735	45.0068006433506	46.09896438133509
11.767233817179106	13.036475236063765	1.639410696974122	7.134180837281623	5.042030915247485	8.415404285531908	4.248804079024099	8.509234111472342	5.668382520270475	6.707445716692466	7.36873294639314	3.156190210048628	8.869642841930766	6.680096455013337	6.958244653967341	11.696905778026288	6.959964490500525	4.84236062380845	11.354831237584643	7.150803226541886	4.51476142253655	10.502476664737959	8.536198831883233	4.250463553795795	10.42117329356464
12.806000303562774	17.452054279543425	1.183437795116844	10.901649021224605	1.106852814854016	13.821431054123844	1.048012337990614	14.727173736984621	9.722791684740205	11.077785228780025	11.399811373857805	1.9853166143392853	16.858664925021785	2.5702734858737295	4.924754120682526	19.15530559559408	6.144353675414927	1.078056693081359	21.280316611436874	8.585993943605427	2.2977859338164586	15.714678087897251	12.03651783770489	2.157041462023434	19.193063994808103
8.825660247665086	21.986777676824122	1.0633437292291028	8.34179311473136	1.097660655332103	15.829656244912504	0.987510148026656	17.364462403905467	7.1341897830615695	10.780381863088108	11.526571646340345	0.8617803899977579	21.594281999891464	0.8118450297987073	0.8026006014986811	22.288034244045846	0.8216498155658192	0.8226434387709627	31.08076811056946	3.398263921041801	1.0804720293379215	18.5446764583407	10.613769537606869	0.8698632752429137	21.033858062061814
0.7139866505603378	31.173050411064658	1.0396701996428908	1.6033671484961494	1.1453638811649078	21.254571219856846	0.9264890567909578	22.646350442330338	1.7773881283615804	10.236800902953453	11.38374081430567	0.8526152572304947	22.393925436720604	0.7991849020365926	0.7895266752230978	22.339461373647715	0.6698005478024336	0.666573040358564	34.84038645682088	0.7056011183981968	0.7870168944374064	21.057322369737502	6.855332805788317	0.8813246595871855	22.1806230348965
0.6712229115138555	32.05690738500766	0.7250509458695741	0.7639309517812453	0.768949912603356	22.007442898228103	0.7685505157516422	24.514688015132773	0.8116595674040796	8.47859881416987	11.390355820418137	0.8455456786580053	23.363757201573698	0.7884122281807092	0.7839641795544664	22.038722500166827	0.655162837996182	0.6514286024307318	36.506773285496294	0.6812595204333973	0.7367677597621592	24.398697412262575	0.9089379857637974	0.8185520558024312	23.898171233208366
0.6673606834154584	32.56717083114455	0.7263244429822328	0.7696501123244225	0.7753159311147005	21.35356788806233	0.7618946478481979	25.665660967268124	0.8179376838300957	4.186242893131441	13.334352086971052	0.8383881502313346	24.6565118505181	0.7760068654840965	0.7789635905884982	21.45675144999104	0.6426419226618589	0.638672753791123	37.82275853008967	0.6604837636107652	0.7046671614207919	23.98998497883127	0.7466099746634786	0.7536970059668424	23.96087179500379
0.663310342562176	33.131120463801956	0.7284917450814219	0.7769949696845361	0.7834048605148508	20.444392324419763	0.7405826134617323	26.898363730989157	0.7565792225050297	0.9104503748851237	14.939363425840353	0.7848990602289694	26.04938762782513	0.752793254308248	0.7694650602682123	20.463135701795746	0.6356661615056285	0.6313579552520417	39.23692566199456	0.6560239060048921	0.7064132720344996	23.29803718069033	0.7526747038289213	0.7558313519010788	23.92309884551395
0.6593029551449497	33.76661170069508	0.7344741770907706	0.791591773496167	0.7992579128722673	19.196069355856324	0.7350392613585514	27.986990140856804	0.7526116101156639	0.9448354816281879	13.551528018266362	0.7833656706076974	27.638101521787018	0.743697524804845	0.772615516365494	18.95613578272289	0.6291182662219279	0.6242189487884953	40.8385552787566	0.6520289778852567	0.7094218947715744	22.469928786940375	0.760290105016136	0.7580686026498817	23.91662357395621
0.6550823143807716	34.50625032447878	0.7438881843691049	0.813138007282575	0.822607943418664	17.5865900472261	0.729093785597398	29.42839475763269	0.749472601731879	0.9982425946517688	11.798584734574478	0.7829875530103186	29.946498908570387	0.7328898914689529	0.7799201254045577	16.8178010682817	0.6228514926196206	0.6171121656767903	42.6838916977229	0.648468875730779	0.7139753893118581	21.480794231947034	0.7698962921767885	0.7603979569892958	23.951995884874083
0.6506695675025227	35.38734906938858	0.7589086312449039	0.8465526073074504	0.858881654884436	15.479595083671729	0.7231343155810008	31.352435982382847	0.747630361691178	1.0882399143426953	9.526483314489813	0.7866544849763095	33.31096588776653	0.7219541929124191	0.7976091696210021	13.720976567147968	0.6175081393865511	0.6104439978090371	44.85136573298413	0.6457923305602632	0.7207821445913996	20.298564426519107	0.7822283582213012	0.7628499488063134	24.04293212035922
0.6462442035830097	36.47183804992441	0.7846976976591804	0.9038141198057383	0.9214046759898016	12.64495571534172	0.7188743825140697	33.966271634039146	0.7500066705675423	1.268875387715472	6.456376816652215	0.8034733039986603	38.33941328345031	0.7165842199662027	0.8467008172086326	9.011041064316839	0.6150672153830721	0.6054862251666554	47.491742624798135	0.6451830456905064	0.7312180086131463	18.884073545475506	0.7984722062036818	0.765506661869374	24.20788762197922
0.6424578274236519	37.87767222375763	0.8356041067889498	1.0223281954807564	1.0529408726506433	8.609560253804048	0.7198384842349868	37.62869849045836	0.7565211897952562	1.5809233242348077	2.3024748723977004	0.8247650220793946	46.24636002231079	0.7056727458016406	0.8969694190763604	1.3925514649830615	0.6121207420582119	0.5999229431252745	50.940839087591414	0.6463477147085337	0.746891074020352	17.194358533040067	0.8205059689132713	0.7685321569764327	24.472542728999276
0.6402463992702572	39.863116903126425	0.943458552351138	1.305320373282532	1.3737700334140934	2.2126616111602626	0.7089321342748938	42.281462462562594	0.6720251580281664	0.6981713598149368	0.6907309840527089	0.5927154928573546	49.44397575412138	0.5658633143789472	0.5670124826846599	0.5674471296452855	0.5637885133458499	0.5636106129852388	53.242608143985755	0.622280947699051	0.7526030457855384	14.972930680070208	0.8501427962274762	0.7718547495704593	24.865396882941265
0.5997786265663938	41.2942206047149	0.6271749255024038	0.6346760537983949	0.6338690852601966	0.6303430762605402	0.5889365936204177	44.621880987107616	0.5841599728391781	0.5742742324408019	0.5726874796294309	0.5575372420840871	49.88083137245121	0.5531852827274025	0.5539737509359	0.5547647862463941	0.5590626668473542	0.5591762527260492	55.378466548390996	0.6291646301389955	0.7906586123312435	12.116321757249226	0.9043196406871945	0.7785529155404575	25.457781688982138
0.5938300157475123	41.32834073241859	0.5883073294287309	0.5843368437418341	0.5838027934661321	0.5829656613755969	0.5764249616256081	44.7819276494567	0.573791775536381	0.5614723053427326	0.5604651657340463	0.5532671708692224	50.004532297846175	0.5513416556945133	0.551942846682444	0.5526147190085976	0.5569027765468415	0.557033751421421	57.9560432820671	0.6452876343416624	0.8623318987049391	8.368371928521155	1.0052948050983683	0.7905488621277288	26.36900986700638
0.5940430599583435	41.25968823831028	0.5874134887143032	0.5830277919123164	0.5824879266634925	0.5817031822772293	0.5759931313832898	44.79797227712147	0.5733087911506589	0.5604755395976924	0.5594842965473654	0.552706111488572	50.09644908880809	0.5509237554952346	0.5516201946251617	0.552416582288676	0.5576641212299301	0.5578233836018596	61.29068228203958	0.6781010577379439	1.010079122590294	3.0648721171303945	1.2253964067557104	0.8137101953915747	27.821041792837235
0.5944523992659458	41.1863064669203	0.587623846908298	0.5831155243259902	0.5825616773237743	0.5817580167411426	0.5759206853160438	44.80974559408578	0.5731067272288962	0.5594516447845418	0.5583643671607063	0.5507070520949708	50.13625189722214	0.5486192363109896	0.5457069695438365	0.5421992607012521	0.5168768805775391	0.5158992434403925	64.1842732984152	0.5462182622370507	0.6026214600620917	0.642107216839053	0.6684919031909398	0.6910610720090292	28.96972693241167
0.5948775019563188	41.110892583579655	0.5878610967732463	0.5832317607179047	0.5826634532950423	0.5818393288304449	0.5758589069443456	44.818512456145996	0.5728995582744177	0.5585846211572909	0.5574870669877885	0.5500342656819835	50.02089543312009	0.5480969542435193	0.5437546423549593	0.5387932899743041	0.506812939609425	0.5058106856149726	65.10630478422773	0.520767192412369	0.5500933997853933	0.575271165485001	0.6017014015447822	0.6689096989695393	28.53952930829622
0.5953185282527047	41.03358846066646	0.5881333428205998	0.5833950395969623	0.5828136064598944	0.5819707315764107	0.5758571212137829	44.827905136859165	0.5729070996093585	0.5587659357252996	0.5576885854760332	0.5504161596262412	49.873790107438964	0.5485340727744067	0.5439024763780623	0.5386216156969736	0.504752529279222	0.5036987572232984	65.90222483138234	0.518797876110588	0.5485699324163636	0.5744161564429783	0.6019435446154099	0.6732579385625869	27.958389466709242
0.595771694858779	40.95450175370961	0.5884164268227443	0.5835670063150309	0.5829719678479222	0.5821093430580558	0.5758528768229266	44.84014316825719	0.5729326547125269	0.5590715997752704	0.5580163673917364	0.5508995875222205	49.71243457310838	0.54905992098128	0.5441613316419276	0.5385798620966412	0.5028616746696623	0.5017527581170643	66.72940962177024	0.5174023145917782	0.5483158388876592	0.5752141959981433	0.6039308737275071	0.6786588621794042	27.350165191358577
0.5962362618648579	40.87357274809236	0.5887025926264883	0.583736511050485	0.5831271655146316	0.5822437374571181	0.5758365571265582	44.85566126489965	0.572952104582512	0.5594117162362586	0.5583813926588723	0.5514374562878159	49.53677205559435	0.5496445395877276	0.5444681206445422	0.5385740070977348	0.5009381901040717	0.49977217503051113	67.59340206793168	0.5160098617481884	0.548143152191784	0.5761643327042212	0.6061473821758652	0.6845174230306948	26.71652600027196
0.5967127192348345	40.79070671501303	0.5889911236044384	0.5839021943214144	0.5832777826388055	0.582372443478609	0.5758065265905221	44.874748895146574	0.5729634678360822	0.5597837348532678	0.558781388299803	0.5520312805723835	49.346112520683214	0.5502906942314348	0.5448243647926848	0.5386043926695642	0.4989781800498211	0.49775312256825754	68.49614857998195	0.5146107787198145	0.548034001286165	0.577247870225168	0.6085822513757138	0.6908745391375573	26.056045980715112
0.5972017105943368	40.705799813795124	0.5892819313998194	0.5840635081615341	0.5834232166745804	0.5824947810665664	0.5757615639267898	44.89770644667377	0.5729658712011919	0.5601894241591943	0.5592183452314351	0.5526846777070301	49.13971792858118	0.5510024514592193	0.5452336121357048	0.5386740398473931	0.49698250630439555	0.49569642560381866	69.43964952324991	0.5132088130143736	0.5479990000862154	0.5784829121209522	0.6112635271303196	0.6977957795136241	25.36708092559166
0.5977039334617086	40.61874067242097	0.5895749657870208	0.5842199251968827	0.5835628823107707	0.5826100807971049	0.5757003984637824	44.924854445517695	0.572958443156601	0.5606308729464761	0.559694588189941	0.5534016250377126	48.916819289754564	0.5517842380959332	0.5456997576373191	0.5387862995523499	0.4949522406122789	0.4936031132818773	70.4260613402038	0.5118086686923625	0.548051325394896	0.5798916741609197	0.6142252381532588	0.7053598459758518	24.6478117607704
0.5982201445283758	40.529409606173225	0.589870181480327	0.5843708896242905	0.5836961617978558	0.5827176349807887	0.5756216802154098	44.95653639978704	0.5729402618990571	0.5611103474517772	0.5602126383644253	0.5541864328010845	48.67661426509165	0.5526408533156614	0.5462270339928849	0.5389448293148912	0.4928887007816489	0.4914744626007945	71.4577317543755	0.5104159504827799	0.5482066247311477	0.5815006049115446	0.6175080694758391	0.7136622282007057	23.896204509728864
0.5987511612294556	40.437678510453516	0.590167538078215	0.5845158163190831	0.5838224039876712	0.582816696650349	0.5755239787864843	44.99311917681357	0.5729103549824158	0.5616302956209707	0.560775217943717	0.5550437494246984	48.418267397747684	0.5535774727930315	0.5468200205746556	0.5391536068998009	0.4907935031293347	0.489312050649036	72.53722079407504	0.5090373475682304	0.5484835111369212	0.5833412194088192	0.6211606235035931	0.7228179853362867	23.10998241034017
0.5992978585747929	40.34341046028362	0.5904669989934386	0.5846540906693266	0.5839409242667964	0.5829064796122999	0.5754057845983603	45.03499416844612	0.5728677017815329	0.5621933734630283	0.5613852805905244	0.5559786329432286	48.140908847177606	0.5545997336721885	0.5474837152894559	0.5394169844044636	0.488668388300845	0.48711757223051666	73.66732879119186	0.5076806925463184	0.5489041432816055	0.5854512609485829	0.6252414998826562	0.732968951105688	22.286583619766038
0.5998611916673775	40.246457885585	0.5907685365528856	0.5847850642163946	0.5840509991390169	0.5829861515808485	0.575265492298714	45.08258250428487	0.5728112251620359	0.5628024920841523	0.5620460617793254	0.5569966180012578	47.843628367917866	0.555713806438687	0.5482236109356564	0.5397397773782581	0.4865155723444152	0.48489320263790453	74.85118298363552	0.506355675631448	0.5494958936484647	0.5878775323626291	0.6298237729342009	0.7442954699756938	21.423048781165086
0.6004421842012112	40.14666387039775	0.5910721313885947	0.5849080599353532	0.5841518721347785	0.5830548409068702	0.5751014123939232	45.136331588808346	0.5727398000592931	0.5634607983377957	0.5627610564516171	0.5581036665022123	47.52548111412281	0.5569263342538545	0.5490456514806663	0.5401272338089843	0.4843377120550848	0.4826415582581191	76.09223338918636	0.5050739705349482	0.5502918381549113	0.5906767552032721	0.6349962564928112	0.7570185784088362	20.516021680854585
0.6010419432981727	40.04385969534795	0.5913777743107969	0.5850223675803108	0.584242748531769	0.5831116305385489	0.5749117623694234	45.196722134589	0.5726522526478357	0.5641717705845204	0.5635341281983551	0.5593064055559486	47.18547905066413	0.5582447185532526	0.5499564780464362	0.5405852437995173	0.4821378644914247	0.4803656555321098	77.39438380258142	0.5038499339168719	0.5513332933702487	0.5939204119323086	0.6408722260436984	0.7714321427638843	19.561547292540865
0.601661671609789	39.93786472105867	0.59168547183722	0.5851272444503527	0.5843227954124623	0.5831555569112861	0.5746946547783428	45.26426892026	0.5725473550466892	0.56493922111881	0.5643695054841421	0.5606120361632053	46.82259331720489	0.5596769887059865	0.5509633684920234	0.541120352560798	0.4799200985721842	0.47806953320303675	78.76208775249502	0.5027019887109133	0.5526731499928612	0.5977002901762075	0.647597634893133	0.7879195374253029	18.554946964224474
0.6023026564536765	39.828486752255806	0.5919952437745717	0.5852219192463631	0.5843911464193637	0.5831856161352893	0.5744481161938999	45.33951991508867	0.5724238407542839	0.5657673287472813	0.5652718227494261	0.5620284785664985	46.435756412443	0.5612319906788179	0.5520743911474963	0.5417398790828295	0.4776892353309863	0.4757579870189467	80.20039778025485	0.5016529268154519	0.5543776071239743	0.6021321767432187	0.6553585121169182	0.8069867010951791	17.49070274177146
0.6029663042114546	39.71551862783299	0.5923071322372115	0.5853055864591235	0.5844468944306551	0.5832007542151431	0.5741700602653915	45.423066653614526	0.572280396417601	0.5666607675517511	0.5662462593505752	0.5635645753836225	46.02385556936611	0.5629196061983109	0.5532986711266279	0.542452241145673	0.4754516994365699	0.4734374394152028	81.71531203193923	0.5007331730628497	0.5565355902564407	0.6073728182692368	0.6644094795736909	0.8293563020018851	16.361900146531706
0.6036541260161762	39.59874031106249	0.5926212008851114	0.5853774124821677	0.5844890983258756	0.5831998745696011	0.5738582982349218	45.51553875478739	0.5721156697050426	0.5676246703604895	0.5672984957045184	0.5652299699094715	45.58574517097523	0.5647505981779577	0.5546463448906507	0.5432670173816444	0.4732160827606526	0.4711165041858821	83.31384192202165	0.4999831074062409	0.5592656473142583	0.61363273286078	0.6750957023082327	0.8560393858839914	15.16010273334808
0.6043677597495559	39.47791593911197	0.5929375406833348	0.5854365358717383	0.5845167830450662	0.5831818382534814	0.5735105467476946	45.61761304027529	0.5719282865747085	0.5686647955366763	0.5684349049324684	0.5670355557572487	45.12024549136914	0.5667371639976606	0.5561290787563185	0.5441954570923502	0.47099374879723627	0.4688066244297249	85.00447906690526	0.49945699639279656	0.5627286576307421	0.6212004032982371	0.6878972829987814	0.8885320771309039	13.874365757949127
0.6051089790808832	39.3527935677509	0.5932562752148666	0.5854820661777758	0.5845289371523901	0.5831454591449023	0.5731243994749513	45.73001554038999	0.5717168407127177	0.5697875746680292	0.5696625925092424	0.5689933694657752	44.62616099107161	0.5688927503500386	0.5577602348671935	0.5452509980058198	0.46880114569704523	0.46652439960498593	86.79773495377897	0.4992325039056253	0.567156900198647	0.6304978523807854	0.7035288439948567	0.9292051462829185	12.490221661481561
0.6058797038947663	39.2231044662501	0.5935775648037604	0.585513089797517	0.584524519421734	0.5830895121181603	0.5726973533521423	45.853524387221135	0.571479920748316	0.5710002249396757	0.5709895295598086	0.5711169670386151	44.10230032045945	0.5712325369566321	0.5595555009289447	0.5464500983663031	0.46666209678921783	0.46429395575025306	88.7068262907964	0.49942109778628585	0.5728864230519924	0.6421435619770375	0.7230588723196618	0.9819259378149009	10.987872476616937
0.6066820146204793	39.08856144396637	0.5939016138788104	0.5855286715449499	0.5845024595402482	0.5830127322725627	0.5722267954407106	45.98897648215703	0.5712161205147044	0.572310921575519	0.5724247352661774	0.5734216470276132	43.547518841624964	0.5737736561319474	0.5615336575110464	0.5478135812499083	0.464612034819544	0.4621512448665269	90.74901642901207	0.5001880492073993	0.5804231069784401	0.6570865002247499	0.748172311462443	1.0535674847890244	9.33854834486157
0.6075181655244937	38.948858156845795	0.5942286774190125	0.5855278584039691	0.5844616616200653	0.5829138181377252	0.5717100047003943	46.13727133384249	0.5709240519797406	0.5737289101584315	0.5739783992956782	0.575924651725569	42.96078463963224	0.5765354130097321	0.563717419214313	0.5493681406564915	0.46270291302808536	0.46014903173517535	92.94735012779928	0.5017760551274222	0.5905260997616182	0.6767882608414392	0.7815634749045631	1.1572514469586035	7.498631686788021
0.608390602715245	38.803667748906854	0.5945590659548943	0.5855096779745251	0.5844010018760902	0.5827914281720676	0.5711441403693892	46.29937702846784	0.5706023084972787	0.575264304766672	0.5756616518825376	0.5786446211171437	42.34125583594104	0.5795385956201018	0.5661318137646231	0.5511435013640138	0.46099032117207955	0.45834345749738165	95.33265879509838	0.504464128305464	0.6041206230343732	0.7031181624723396	0.8269000452064049	1.3179720582606944	5.403072555322043
0.6093019757245149	38.65264155675412	0.5948931222687347	0.5854730886519101	0.5843192746136292	0.582644119189617	0.570526113147158	46.47633140807579	0.5702489023822855	0.5769242377898504	0.5774822547121816	0.5815925540810467	41.68804501015315	0.5827943615338232	0.5687718531160114	0.5531146970021052	0.45930179608065763	0.4565544846312552	97.93766384244235	0.5076728852915084	0.6196570658687816	0.7332356067670982	0.8789780073042395	1.5302930038785736	3.049367369532028
0.6102551233329886	38.49540647098658	0.5952309072738617	0.5854164234632776	0.5842145969533039	0.5824696802476267	0.5698512840580112	46.66919566501574	0.5698554504180735	0.578673296253818	0.579400685175357	0.5846852159935665	40.996220697583794	0.5862006085326791	0.5712901592509168	0.5546480315899726	0.45516820192072666	0.45224010811265763	100.70148222723948	0.5019497232109251	0.6092161180474032	0.7134817948407031	0.8366232103644852	1.2535777588684127	1.3706012203144198
0.6112529828524498	38.331554413821394	0.5955710612654408	0.5853356287177599	0.5840825842105227	0.5822632352679554	0.5691112689437323	46.878762987609306	0.5693963631196243	0.5803799608606804	0.5812779393478088	0.5877413154050295	40.24036410219765	0.5895746737785326	0.5729694457779959	0.5544713446973965	0.44478374550830596	0.4415657102459859	103.15747038813056	0.47310962497868736	0.536761761491951	0.5911107218711219	0.6445796098013871	0.7606282614411481	0.7798252700632458
0.6122992971901174	38.16064106609415	0.5959158907032776	0.585232859342828	0.5839254890306558	0.5820273349121172	0.5683121856247525	47.105758574636056	0.5689019124393183	0.5822654079017819	0.5833612862668457	0.5912651168136764	39.39377945420277	0.5935144991791705	0.5750698095356103	0.5546198504975922	0.4350582081525411	0.431609269217484	104.91108826679144	0.44543572419849586	0.4721966371126205	0.49317750687321904	0.5120264155599044	0.5472823875770623	0.5526528874338223
0.6133985784134409	37.98224116535487	0.5962727237752038	0.5851172640149327	0.5837526551020947	0.5817715569429872	0.5674648404051864	47.35212399451649	0.56842781691236	0.5846598957516089	0.5859968669008677	0.5956671612105015	38.465090430193264	0.5984252196997811	0.5785565002926029	0.5566155232328401	0.4297508227514235	0.42613805754120226	106.16640345656154	0.4311854181614358	0.4412117988227446	0.44879759448165296	0.4553963432818176	0.46719271698009335	0.4689540961443871
0.6145545016840556	37.795937020199204	0.5966421555856098	0.5849870865998442	0.5835619563839004	0.5814931116183478	0.566560736977692	47.62051824970265	0.5679652928751278	0.5875453258474402	0.5891610850240523	0.600852517466819	37.47073999414123	0.6041844904556459	0.5831516527141053	0.5599932074034045	0.4271678667944587	0.4234156510468395	107.21092244236833	0.4250175350198716	0.4287331346955605	0.4314985453766266	0.433871320170825	0.43804008069361067	0.4386584539818045
0.6157706681346681	37.60125731933833	0.5970211633555811	0.5848352823180964	0.5833458719405215	0.581183793753122	0.5655869788754438	47.913425043528505	0.567488989263368	0.5908294583173331	0.5927578354518961	0.6067075999461355	36.41791901675856	0.6106786607569049	0.5885377741494241	0.56422112044821	0.42572704957802676	0.4218381771195295	108.19509101889635	0.4221838853016737	0.42364944247656766	0.4247245284517177	0.42563627666484344	0.42721814134373204	0.4274518697892935
0.6170514438801122	37.39766611886636	0.5974081955046447	0.5846569385385898	0.5830991201179068	0.5808378271241532	0.5645347336724345	48.23314107985666	0.5669853340246424	0.5944836573118648	0.5967594632892603	0.6132254714088009	35.30683109481149	0.617911245372458	0.5946100023100422	0.5690839933653726	0.4247135142075899	0.4206820025086652	109.18035035782624	0.4205746196325663	0.4212534228559339	0.42174085045592047	0.42214708250929833	0.422839627284913	0.4229414405356029
0.6184019741851235	37.18457501155719	0.5978034850318498	0.584449561393657	0.582818907840413	0.5804520128860439	0.563398286830904	48.581991330727526	0.5664505866152701	0.5985320229005606	0.6011940941928383	0.6204734417138292	34.13422962967747	0.6259640192240771	0.6013938497555297	0.5745513867871511	0.423858647033058	0.4196744355051244	110.19090886722047	0.41939668884306364	0.4198023212336383	0.4200861117369063	0.4203174610560584	0.4207030105425726	0.4207593273090035
0.6198280773635833	36.96135142406903	0.5982083115593266	0.5842119454628141	0.5825037543005678	0.580024488862259	0.5621733708004323	48.962480297256846	0.5658863505300014	0.6030309943197957	0.6061243282384366	0.6285678870767654	32.89503481959896	0.6349719234817358	0.6089849833698354	0.5806809999900784	0.4230694601387495	0.41871981398607677	111.237427762567	0.4183690089581874	0.41867995019751947	0.41889323159628306	0.4190640816861545	0.4193435407810284	0.4193841399230328
0.6213361969991961	36.72732132420948	0.5986245726814977	0.5839435305844246	0.5821528263971266	0.5795540403428865	0.5608563535871653	49.37738973106347	0.5652976084886342	0.6080621914812793	0.6116400648656567	0.6376696799588368	31.58282102418718	0.6451201426804113	0.6175295026342655	0.5875820404455836	0.42231715609907133	0.41778681461171124	112.32611165776406	0.4173950845821194	0.41767276822253263	0.41786136578016064	0.4180110900179021	0.4182535901720704	0.4182887184263605
0.6229334303390267	36.48176934455523	0.5990546429536279	0.5836441766277759	0.5817657061540804	0.5790398604935472	0.559443982323623	49.82986007648325	0.5646924470517013	0.6137342885317625	0.617860883140079	0.6479924481729998	30.189802130853618	0.6566548883171054	0.6272258893333317	0.5954086887494512	0.4215966684813726	0.4168674519551564	113.46204569709333	0.4164438487514923	0.41670877514648036	0.4168880357644617	0.41702985644235724	0.41725866926563904	0.41729177845840787
0.6246275882945013	36.22393773344456	0.5995013779795151	0.5833141472430969	0.5813423735515292	0.57848153366516	0.5579333869379043	50.32348366669329	0.5640827151664907	0.6201910031341406	0.6249450427541583	0.6598217746134316	28.706546263283613	0.6699067214330211	0.6383408293628872	0.6043692047205416	0.42091293214677056	0.4159629918239201	114.65048439434486	0.41550811174806784	0.41576640717829877	0.41594100149148294	0.416078997857283	0.4163013923936897	0.41633356442233527
0.6264272771027859	35.953025225229396	0.5999681973581958	0.5829542067455196	0.5808833062291041	0.5778791404168452	0.5563222350300268	50.86242618684746	0.5634854266339698	0.6276253464177894	0.6331054152680785	0.673547871513077	27.121468562815014	0.6853300277449804	0.651238848935472	0.6147471729756995	0.420276813151316	0.4150794922921833	115.89747923513563	0.4145903403105375	0.4148428025713446	0.415013476506048	0.41514838827027145	0.4153658244360832	0.4153972821236653
0.6283419967115095	35.66818645076698	0.6004592373842272	0.5825658203944591	0.5803896866904096	0.5772334760871938	0.5546090434115808	51.45159588386098	0.5629251086804014	0.6363030818556469	0.6426357531771357	0.6897204881302699	25.420032918647557	0.7035700530916893	0.6664330241018532	0.6269388028222699	0.4197049626599524	0.414227100715037	117.21034858773645	0.41369847837974333	0.4139434966280139	0.41410926946005105	0.41424039827854675	0.4144518858898995	0.41448249170807405
0.6303822578048148	35.36853262711961	0.600979602041014	0.5821515058383967	0.5798637676452485	0.5765464385302486	0.5527937435221837	52.09688867792966	0.5624377328919666	0.6466021821757966	0.6539549842186133	0.7091437310874158	23.583494133770024	0.7255796563543413	0.6846727387400009	0.641517339925926	0.4192218997989767	0.4134212407900961	118.59821859757704	0.4128457629932401	0.4130799939787582	0.41323870221095005	0.4133644045529341	0.41356741000192476	0.4135968021014527
0.6325597237598355	35.05313471082149	0.6015357900473592	0.5817154606384023	0.57930952679973	0.5758217267588994	0.5508787246805181	52.80556335187556	0.5620775147200989	0.6590826963392756	0.6676860826837355	0.7330530439471586	21.586780448963527	0.7528417368788065	0.7071074747838685	0.6593515163039402	0.4188645906012834	0.41268561843444895	120.0728119650509	0.4120529192255056	0.41227091589554216	0.41241901281331145	0.4125365769737819	0.41272688684581565	0.4127544619550106
0.6348873706472707	34.72103171991035	0.6021364749501968	0.5812647555441748	0.5787339150848281	0.5750661767013948	0.5488708442356398	53.58682797444376	0.5619293380615407	0.6746174576470954	0.6848044168415657	0.7634645009890194	19.394804960792037	0.7878157196135588	0.7356090859037139	0.681834487879022	0.4186911757375686	0.41205809049552033	121.64969430510659	0.4113531264091467	0.41154608402125453	0.41167784579355515	0.4117829011639714	0.41195373328195056	0.4119785207281573
0.6373797220929063	34.371248735975385	0.6027940404371972	0.5808117375779726	0.5781493767920238	0.5742924704347642	0.5467856130362394	54.45283838511088	0.5621331113086001	0.6946580599437284	0.7069422801693315	0.8039481368593993	16.95521444124498	0.8349594593546057	0.7734842325711775	0.7113766441238631	0.41879899047204183	0.41160288279125723	123.35045086529071	0.41080249757068116	0.4109554579772553	0.4110612060708392	0.41114639126157776	0.4112863697564629	0.41130674355652885
0.6400532158886836	34.00283757057137	0.6035280165706982	0.5803795115724266	0.5775796109407032	0.5735253558776029	0.5446570415248525	55.42056065834626	0.5629384171496938	0.7218584335595344	0.7371101889450451	0.8616370248118738	14.182010638844083	0.9034891092914674	0.8273193353735155	0.7526407586753063	0.4193667486196226	0.41143934045290026	125.20691208999466	0.41050462596248927	0.4105898554792281	0.4106517677735992	0.41070361337154637	0.41079207287756403	0.4108050863331637
0.642926891013929	33.614971036495916	0.6043735952270508	0.5800156513877681	0.5770739957520832	0.5728172444929628	0.5425625271059803	56.51550588100029	0.5648369962125042	0.7617101340839397	0.7816211431974834	0.9534700651301468	10.911605627953392	1.0166316755168063	0.9126868439958027	0.8161408110032782	0.42076321385434756	0.41181614685375206	127.27010321878272	0.41067326366335566	0.41063294966843905	0.41061424955755194	0.4106052023096378	0.4106002658616154	0.41059996628325685
0.6460242424206517	33.207182698473225	0.6054055911889247	0.5798309474510319	0.5767483879319362	0.572292412431595	0.5406941373531732	57.78045767725009	0.5689326382587596	0.8277249944129779	0.8563476208296311	1.1323474629409094	6.743958192550729	1.2564940946954033	1.0778188741714096	0.9316399927376965	0.42386941068228784	0.41333157231725265	129.63272371113217	0.4118178767473581	0.4115136066875333	0.41132689175340503	0.411191951643634	0.41099570726334916	0.4109682220636287
0.6493694232081533	32.77990557932287	0.6067307987359729	0.5799637162553205	0.5767407764606493	0.572082304711282	0.5390746240463816	59.28967421780725	0.5757008562796309	0.9285895589278509	0.9690359857189066	1.3793911533588186	1.6291236461042635	1.5346775394617795	1.2872169179733164	1.0808696994451668	0.42729058783893387	0.41502662769851567	132.44700317852013	0.41348385631710083	0.4132782671634701	0.41306720489260734	0.4128624175981528	0.4124811897040115	0.4124240618696948
0.6527292615360223	32.32777432446847	0.60633897149405	0.5771022746437532	0.5735454016285829	0.5683448878654913	0.531113707246733	60.878867212805766	0.5565051022165851	0.7702097471182294	0.7833004763863325	0.8213511642981245	0.8092691216818256	0.8092691216818253	0.7723224499037966	0.7193338883025214	0.40928065473769043	0.4016050867272108	135.00519646747838	0.4023506090397435	0.404920248293453	0.40655378547960186	0.40776614600806016	0.4095756926451423	0.4098313794057187
0.6562313506813274	31.823659652995655	0.603828972737236	0.5711126494399232	0.5671551538308831	0.5613876826163444	0.5204018837698786	61.988249828441916	0.5246290480829541	0.5720185849218454	0.572964603763611	0.5599521043547899	0.5509914533668879	0.5509914533668883	0.5379404684424339	0.5197863144350097	0.3932527340283074	0.3895666537502394	136.47822654582063	0.3907862616756786	0.39354187517509376	0.3954361265895111	0.3969523394272221	0.39942458970619005	0.39978437181359694
0.6605590051455551	31.262597440409124	0.6032173594589819	0.5678596816311249	0.5636260565864496	0.5575042523934695	0.5144626608464007	62.63934734816381	0.5078058164278606	0.49129330694828266	0.48914518507356325	0.46897509255400005	0.46218320315572653	0.46218320315572675	0.45540303546116934	0.4466742457887843	0.3854967707234154	0.38361815521828513	137.2246659617331	0.38441363579129734	0.38616219968731946	0.38740113921920916	0.3884206891573529	0.3901331453968048	0.39038471628489624
0.6656786001716651	30.66097746051111	0.6047249754591107	0.567432695375647	0.5629924418925728	0.5565974077238484	0.5118960263890359	63.09724274009123	0.5013476542344338	0.4648417760351483	0.4618305124471837	0.4399270084120676	0.4338186270083662	0.4338186270083649	0.42882624756045934	0.4228220949384975	0.3824777530813785	0.3812282510173628	137.65307403004434	0.3815874231194399	0.38247524151327017	0.3831126129217928	0.38364341309400235	0.38454601745850586	0.38467911608623023
0.6713786365115404	30.02943238393141	0.6072861428736773	0.5682815218945034	0.5636511967694074	0.5569934332023888	0.5106027531001829	63.50472922472542	0.4987414954042599	0.4563221201029247	0.4530677810693445	0.430736328442855	0.4248492141745604	0.42484921417456206	0.4203939527587186	0.4152077512459357	0.3812956045053802	0.3802460307487413	137.96580464916147	0.380357452386898	0.3807762211701774	0.3810775307468274	0.38132906323178317	0.38175787772552466	0.3818211612846228
0.6775809185037818	29.371169893411874	0.6103536336341907	0.5696306515172285	0.5648065783083618	0.5578760723582388	0.5096966618075275	63.91375882284452	0.4973387716746486	0.4533152088071985	0.45000059484631233	0.4276208500761236	0.42181942685046864	0.4218194268504695	0.41753820265461034	0.41261198899562823	0.380737680612766	0.3797519685613724	138.2386484903963	0.3797496590813288	0.3799561466084527	0.38010353756221443	0.3802258118236428	0.3804329903922205	0.38046351226345726
0.6842961422312728	28.686102839517886	0.6137511863547576	0.571217685669545	0.5661889480959196	0.5589688793971073	0.5088842281366112	64.3419130245118	0.4962738081902564	0.4519624317182564	0.4486432874700239	0.42633614458540103	0.42058202626191155	0.42058202626191166	0.4163683870822505	0.4115375612108674	0.3803845717103575	0.37942140871406566	138.49749460369338	0.37937221144282135	0.37949131403440817	0.3795749205501542	0.37964331940447443	0.3797575847465859	0.3797743491425528
0.6915750036361127	27.972919357235316	0.6174450982514341	0.572971289375129	0.5677236749765278	0.5601937447746668	0.5080747014258307	64.79581786210652	0.49527941707892853	0.4510926013370096	0.4477867949374353	0.42559582624638104	0.41987926981763135	0.4198792698176314	0.41570250953301735	0.41091900512584145	0.38009843181498154	0.37914553352858477	138.7509277396567	0.37907831862933045	0.3791633310125081	0.3792219556301169	0.3792691819342531	0.37934680899886575	0.3793581431704428
0.6994903617746892	27.22978445769647	0.621451627975492	0.5748832470186359	0.5694002315433994	0.5615373001463115	0.5072406120987003	65.2788585225672	0.4942736031065098	0.4503502564591657	0.44706421183230366	0.4250093157240515	0.41932906769864614	0.41932906769864614	0.4151811214404872	0.41043178078619674	0.37983437770779904	0.37888826840877016	139.00174295508785	0.3788145876790423	0.37888665422163015	0.37893577410528223	0.37897493184120085	0.37903857316324224	0.3790478335461139
0.7081336744301208	26.45453513081304	0.6258076656409556	0.5769674539306294	0.5712302490688972	0.5630081813234248	0.5063740432202855	65.79357154556268	0.4932309054763347	0.4496274967411685	0.44636418484535845	0.42445804842268936	0.41881538456034506	0.41881538456034506	0.4146949795690498	0.4099771300679516	0.3795778886602246	0.3786377557794729	139.25080222202186	0.3785620440406712	0.378629201396945	0.37867472003009084	0.3787108224758837	0.37876917027777507	0.37877764593758584
0.7176180705684932	25.64470382029265	0.6305631761600918	0.5792479175043194	0.5732351602467207	0.5646243439895029	0.5054732810679965	66.34240571021873	0.4921430115915589	0.448891101291758	0.4456524533269972	0.42390562347980304	0.41830259929392377	0.41830259929392377	0.41421053212706527	0.40952469323001134	0.3793242738178619	0.3783901186225259	139.49832609672288	0.37831405782604494	0.37837929510948365	0.3784234139930773	0.37845833479246394	0.3785146447786012	0.3785228188455419
0.7280825664032665	24.79748757193177	0.6357804737709656	0.581755981188465	0.5754432416695572	0.5664099026059374	0.5045388449789788	66.92798342689667	0.4910068528983235	0.44813026324394944	0.4449178930156588	0.42334031642719505	0.41777925370762986	0.41777925370762986	0.4137169885584382	0.4090647041172329	0.3790719919457161	0.3781440771752744	139.7443242247116	0.37806829424644284	0.37813267098822745	0.3781761726363352	0.3782105792814496	0.3782660139558523	0.3782740590377946
0.7396983180189397	23.90971257805608	0.641535745250625	0.5845302754431133	0.5778894308113653	0.5683947850710649	0.5035724124732137	67.55319362030812	0.48982119122477924	0.44734145963367805	0.44415689238027917	0.42275839695773026	0.4172417167506365	0.4172417167506365	0.413210935164279	0.40859407761344	0.3788205801754507	0.37789925223198717	139.9887315381047	0.37782399044195375	0.3778878651870366	0.3779310154423284	0.3779651354217871	0.3780200921391798	0.37802806730329164
0.752687541901613	22.977689844150273	0.6479255770505387	0.5876194221263168	0.5806176987824818	0.5706166913357006	0.502576738317658	68.22131760924638	0.4885856038443624	0.4465235330352113	0.44336826893575326	0.42215867489773223	0.4166888383455128	0.4166888383455128	0.41269129555512807	0.40811184631851344	0.3785699378384854	0.3776555710235983	140.2314564048779	0.3775809450445604	0.37764444101470246	0.3776873320048293	0.37772124464771745	0.3777758627966505	0.3777837887903396
0.7673301252169897	21.997150929366633	0.6550706781626451	0.5910842382109324	0.5836830786793727	0.573122843887382	0.5015557160610281	68.9360868295505	0.4873001736167865	0.44567610943334734	0.44255163110682666	0.421540722704789	0.4161202019862652	0.4161202019862652	0.41215768082462734	0.40761766392076826	0.3783200746448462	0.37741305503258615	140.4723988873677	0.37733912744116477	0.3774022726095275	0.3774449263457331	0.37747865134452524	0.3775329667675713	0.37754084897536994
0.7839921581534923	20.963109791295576	0.6631245240625809	0.5950010967517972	0.5871546126097897	0.5759724509529734	0.5005147245340483	69.70176503903065	0.48596558428214615	0.4447993103850088	0.44170707332622405	0.42090451801825723	0.41553576910111484	0.41553576910111484	0.4116100516665664	0.40711149658627277	0.37807104697287136	0.3771717641352475	140.7114552275103	0.37709858027214455	0.3771613711864977	0.37720378645298513	0.3772373236502955	0.37729133752425004	0.3772991761799896
0.8031772119649415	19.86952137994534	0.6722918019360639	0.5994706497611859	0.5911232067694525	0.5792434188532742	0.49946141926431026	70.52337998043329	0.48458338698850667	0.4438937560565565	0.4408351646238303	0.4202503632428209	0.41493578845484647	0.41493578845484647	0.41104862862326996	0.4065935388224681	0.37782294087160434	0.376931781875311	140.94852080179996	0.37685937960844873	0.3769218003384995	0.3769639668660305	0.37699730848506907	0.3770510088917052	0.37705880228991945
0.8255610718049573	18.709134415551613	0.6828420536324092	0.6046247871290995	0.5957079706752889	0.583037794871096	0.4984063840960358	71.4068180477228	0.4831562807022133	0.4429606887774226	0.43993706024993834	0.4195789258793915	0.4143208216540507	0.4143208216540507	0.41047391095377633	0.406064227099776	0.3775758682092647	0.3766932111905966	141.18349202544078	0.3766216223588381	0.3766836487990398	0.3767255506823086	0.37675868442853666	0.37681205208507396	0.37681979744783534
0.8521113981797265	17.47296809939472	0.6951431520261565	0.610639495586634	0.6010674828719291	0.5874911797737973	0.49736443784910206	72.35910121507425	0.48168868002785364	0.44200218354240545	0.4390146954877709	0.41889135207675965	0.41369183919583585	0.41369183919583585	0.4098867614899457	0.40552431255208565	0.37732996539410335	0.37645617090074723	141.41626821128696	0.376385422161245	0.37644702540008274	0.37648864338576693	0.37652155420715117	0.37657456515473725	0.37658225901416337
0.8842907114074312	16.149373311313646	0.7097266375810138	0.6177651584901547	0.6074270692947282	0.5927959914232691	0.4963575049245059	73.38892795487038	0.4801879315072853	0.4410218046955621	0.4380714032567798	0.4181896419748966	0.4130505390493263	0.4130505390493263	0.40928868941525104	0.4049751060350073	0.37708542148951085	0.37622081736790874	141.6467553202151	0.376150926232152	0.3762120694210075	0.3762533790419366	0.37628604787739234	0.37633867190969456	0.3763463099003181
0.9243259928451417	14.723373224785197	0.7273622942189503	0.6263571078345711	0.615105958066073	0.5992242294229038	0.49541744202206794	74.50697861929717	0.47866563278687624	0.4400252232392298	0.437112485891804	0.41747696217928104	0.4123996018787293	0.4123996018787293	0.40868207256950284	0.40441866751072714	0.37684249021642463	0.37598735130470073	141.8748691318875	0.3759183212727564	0.3759789561758301	0.376019925585277	0.3760523277619796	0.37610452602722155	0.3761121025460813
0.9759338922902493	13.174178421498805	0.7492361677699356	0.6369454368369429	0.624578839037515	0.6071790669890337	0.49459272948281086	75.7270045764833	0.47714057771983437	0.43902161193658235	0.43614652406463056	0.4167584705097433	0.41174340243963653	0.41174340243963653	0.4080707931838299	0.40385835877665155	0.3766015368042658	0.3757560493288616	142.10054347030677	0.37568786201507187	0.37574792360738535	0.3757885099085159	0.3758206121923071	0.37587233232772704	0.37587983982210316
1.0458163492033845	11.471631451436082	0.7772899077418777	0.6503680577451946	0.6365936724557578	0.6172933944205534	0.493960647773043	77.06720251320992	0.4756443762774352	0.43802634244131816	0.435187886284813	0.41604273971475253	0.41108918976437897	0.41108918976437897	0.40746127383747505	0.4032997326769852	0.3763631184686907	0.3755273206180517	142.3237416163293	0.37545991964913905	0.37551931295806146	0.37555945384290157	0.3755912082160302	0.3756423750217759	0.3756498026670201
1.1475270254513605	9.568134050926957	0.8149248578693665	0.6680199186842742	0.6523896606471317	0.6306099883929865	0.49364908915545974	78.55261551302132	0.47423149124993663	0.4370656375511097	0.43426106090830663	0.41534429209388984	0.4104492165955719	0.4104492165955719	0.4068643586494268	0.40275215532547454	0.37612812440416366	0.37530180273356156	142.54447665076455	0.3752350664658155	0.37529364469065263	0.37533324428517395	0.37536457715874944	0.3754150758927621	0.37542240719596126
1.3129610980516386	7.379718306430246	0.868515610452676	0.6923362106089747	0.6741162948905025	0.648923552562231	0.49387476759272186	80.21930921258165	0.4729969707259079	0.43618526118177925	0.43340877703529634	0.4146884044767226	0.40984478628115734	0.40984478628115734	0.4062988911055632	0.4022318929904591	0.37589804980691116	0.37508055194766715	142.76284743190357	0.37501424232731967	0.37507176436374307	0.37511066576084034	0.37514145709597413	0.3751911012831571	0.3751983094744968
1.626809838211847	4.744897439647347	0.9485507011053326	0.7269290313756956	0.7049419065679094	0.6748464874665779	0.4949195221583147	82.12035126645227	0.47206626705542415	0.43545530733214105	0.4326971615399316	0.4141161553467187	0.40931101563181477	0.40931101563181477	0.40579610806483135	0.40176601266122414	0.3756753503638869	0.3748652876850657	142.97910185773594	0.3747989827785661	0.37485506179961325	0.37489301121676966	0.37492306567087924	0.37497155005224037	0.37497859123298477
1.8605417586095818	1.9850561739419266	1.0008979507627196	0.7545517603376192	0.7301209793828812	0.6962244955912721	0.4948688353938657	84.29877051558809	0.4705607496860679	0.4347033676739713	0.43198347841727197	0.41359771220305214	0.4088368448209723	0.4088368448209723	0.40535127013092237	0.40135343923914435	0.3754602191486243	0.37465611839224483	143.19366689762768	0.3745897627950105	0.37464445906847066	0.37468142479140465	0.374710674492787	0.3747578245653579	0.3747646706439009
1.0317323816051234	1.0225540211985054	0.8058304421565212	0.6746604259013012	0.659137926845564	0.6358333210401304	0.4821023709860818	86.43532572036936	0.4625876907724686	0.43156223572274993	0.42910858383162037	0.4120835417927284	0.4076045890360562	0.4076045890360562	0.4042668779241058	0.40040803456573093	0.37520038038525966	0.3744159512518719	143.40571383107357	0.3743572235440965	0.3744189544703573	0.3744599581639124	0.37449192789140723	0.37454267017218124	0.3745500032037045
0.6376559953118349	0.6359495889223412	0.5873709875686488	0.5458257021682852	0.5400718821949382	0.5307937481444386	0.46088262975564637	87.81981261299295	0.449870949720109	0.4248822435428489	0.42283775109444266	0.4082975426704402	0.40439265883043524	0.40439265883043524	0.40140841896213525	0.39791732834046684	0.37479620092588234	0.37407372000053607	143.6078389019363	0.37403581924657037	0.374118014210152	0.374172441892257	0.37421470936855833	0.37428144040881595	0.3742910671474263
0.5026785512350511	0.502230457019142	0.488957713108384	0.4765152115305227	0.4746999883985619	0.4717032703336643	0.44769139871041386	88.35613748699723	0.4415328279716345	0.41869904639652455	0.41686923966637746	0.4039931701261877	0.4005408146277199	0.4005408146277199	0.3979049579327769	0.39482026615727916	0.3743339017540609	0.3736921277116151	143.7906505915077	0.37366888608849286	0.37376031205983856	0.37382203304169576	0.3738707701939916	0.3739490924920458	0.3739604537207647
0.45949484704135246	0.45936446584642515	0.4554608389511718	0.4517083982154327	0.45115303696248127	0.45023052978007666	0.44268815440405435	88.45367921790805	0.4381928477565261	0.41526810232812933	0.41348355719493	0.4011786777724694	0.39792504128786654	0.39792504128786654	0.3954860213285539	0.3926542270986383	0.3739716866765175	0.37338638420995274	143.95477618173476	0.37336154196768795	0.37344051851126314	0.37349472975634845	0.37353818207267775	0.37360915571800424	0.37361950298217417
0.4462074747707013	0.4461689324306649	0.4450115257055067	0.44389246328528814	0.44372647278032085	0.44345067641269614	0.4411855363058843	88.38827392815627	0.4371587951182161	0.41379736735411804	0.41200736885902306	0.3998162033415236	0.3966256341129784	0.3966256341129784	0.39426840723266793	0.39154980679415247	0.3737274986170639	0.37316950358456896	144.10755947229686	0.37313648364198015	0.37319685922885915	0.37323854045798305	0.37327213144329835	0.3733273315472963	0.3733353944714818
0.44227572163203455	0.4422648785864467	0.4419392180315641	0.44162581051546895	0.4415796673537725	0.4415034683183326	0.44088128560440865	88.26841273658845	0.4369667525075466	0.41327337711298434	0.4114701920539568	0.39925718573433233	0.3960770704629582	0.3960770704629582	0.3937448696905569	0.39106453489200377	0.37355447670052533	0.3730065286915573	144.25520838500896	0.3729663662606169	0.3730127373816555	0.37304465157388456	0.3730703097104377	0.3731123760457278	0.3731185164966839
0.44124014439520515	0.4412377775413707	0.4411669694808454	0.44110123647729194	0.44109201496638345	0.4410773696464439	0.44096334232882956	88.13057238911348	0.43706206566269995	0.4131403564208791	0.4113246608065612	0.3990543248152274	0.3958661158453545	0.3958661158453545	0.39353528225056456	0.39086055768290906	0.3734146757572691	0.37286889189258804	144.40110581535495	0.3728242936251907	0.37286265015007103	0.3728888711612163	0.37290983006361217	0.37294398279571095	0.37294895894412894
0.4410980812554403	0.4410983392869989	0.4411064869224916	0.4411175886599637	0.4411198335024947	0.4411243165323546	0.44116840031763965	87.98649472245285	0.437253651239666	0.4131563767005063	0.41132929602166396	0.39899277808014993	0.39579013759247755	0.39579013759247755	0.3934516058220816	0.3907696534869485	0.3732884225977202	0.37274162556921525	144.5467832306544	0.3726946291586876	0.3727290629568721	0.372752464100995	0.3727710715243598	0.37280122229180745	0.37280560781536953
0.4412346456699113	0.4412357231784326	0.44126852575384873	0.4413036495530223	0.44130948421161825	0.4413199617293646	0.44141365754227746	87.83988345146713	0.437478170714542	0.4132271652038124	0.4113892791889325	0.3989842411827793	0.39576498112780567	0.39576498112780567	0.3934154019581809	0.3907214135526533	0.3731671744966414	0.37261815912890295	144.6928689196239	0.37256990545224916	0.37260262616967416	0.3726247835646516	0.37264234516620764	0.37267070098785327	0.37267482097410165
0.4414590097763077	0.441460349295495	0.44150103699234516	0.4415438633722589	0.4415508528732649	0.4415632636195726	0.4416730043796331	87.69191102733332	0.4377147428375294	0.4133178547309832	0.41146937494939817	0.3989949877973235	0.39575831124619143	0.39575831124619143	0.3933964530030461	0.3906886565967415	0.373047514478316	0.3724958359259128	144.83960998434424	0.372446877712878	0.37247893770067847	0.3725006091415375	0.3725177578431303	0.3725453976609944	0.3725494114342848
