# Supplementary material for: Diffusion-mediated HEI10 coarsening can explain meiotic crossover positioning in Arabidopsis
Source: Nat Commun. 2021 Aug 3;12:4674. doi: 10.1038/s41467-021-24827-w (PMC8333306; doi:10.1038/s41467-021-24827-w)
Supplement: Supplementary file 4 — Source Data File [file 41467_2021_24827_MOESM4_ESM.zip › source_data/fig2j_kymo3.csv]

38.143095974486556	36000.0
1.9688127595953189	2.158355435330622	2.6224634666526367	6.3152403953136735	7.581774035137918	10.933320842633588	15.114035861362586	18.327482888302164	18.68227215317265	20.597262815306234	20.783042916029835	22.144712430486944	22.15623152926262	23.511200402418822	24.07195589282435	25.882241914739296	33.062366747424335	33.14872227250074	33.93507057075891
14.067916793491838	5.852709337143003	10.571447665687318	5.726066630027554	6.41811831255752	6.791060422176753	7.835422416206864	4.346554190910231	8.187446447435159	8.920084206472772	6.654379313111306	4.810099271006074	5.475819883085156	12.067135455148737	5.656502734249547	5.1664506676840745	8.155770103827049	6.985186592148672	5.4763763255222395
21.682813871723063	0.8878957738468253	13.87413967170436	6.810945246587004	9.103548163117189	10.917161296558929	12.738728911601786	1.1158160972376356	13.788543916015527	14.991561412651533	3.9594781714630756	1.7069796211634065	5.422171308008602	21.545610860977987	1.728222930304563	9.718969886912385	13.969246866039224	7.32906292027683	8.858690007678533
25.6935062728812	0.8801787331218314	11.712903518114771	3.217422173826026	10.280177472511134	11.118106448782273	12.875415085032802	0.9705880586673346	14.15042716977706	19.76039111611001	0.8517335866593596	0.8325205012099329	0.8325206477730072	28.343041094307004	0.8646304971965749	7.557853564299653	22.15465951157672	0.9478511507141998	7.265003641762362
32.361233274625256	0.9084531555583074	5.938620112384473	1.121745533274196	11.29243452443377	10.990841742155792	12.871928964635444	0.993230136936296	12.996750409229158	20.65294677449298	0.8300063419895708	0.7925549271937563	0.7925549271937563	33.38202286953404	0.8701327376482428	2.1388839169905567	29.861749554304623	0.7782892941141065	0.8541807094509711
38.74532209037622	0.6511309779602954	0.677989341543231	0.9544526875388315	10.819950373696308	10.533622591509063	13.06620534470422	1.0440164304723065	11.013063232071278	21.514876093485945	0.8042037548544062	0.7249982815845541	0.7249982815845541	36.206787469519064	0.6570280669894035	0.6614914921228173	30.642679128200868	0.6753987906260399	0.675459899062096
40.73899238140366	0.6434149061709153	0.6740577404073932	1.0074411153706362	8.891362543143867	9.964216308573336	13.81245912595444	1.1743987962200244	7.579665726204457	22.911463553765426	0.8021609494598567	0.7178329691273272	0.7178329691273272	37.919375784919986	0.6467541082222173	0.6528738003988706	30.5619478568044	0.6754259244337709	0.6754151585786878
43.10358949109398	0.6382004609651505	0.6752838988027209	1.1152005005560017	6.11164633212075	9.60156191551236	15.717547323219666	1.336364554443986	1.5046623222651374	25.896047636949458	0.7827186912757562	0.7052060455200037	0.7052060455200037	39.77903317348242	0.6358873488696132	0.6444949367882729	30.442548217733222	0.675917996450636	0.6759013141065497
46.01535316455495	0.6318670485694009	0.6756300378513973	1.2452386184986264	2.0338979174461107	9.51128488229826	16.472730017118987	0.7945445651331148	0.7818161187088846	26.518244487473794	0.7110225632132582	0.6611161799868658	0.6611161799868658	41.24689565291462	0.6190426421480222	0.6304921872606343	30.26244278660012	0.6764913777474424	0.6764434347482888
48.326476616914775	0.590719569304102	0.6126579637347707	0.8266939351852494	0.918835726336113	7.768700724121968	16.779120171260296	0.7916297584444584	0.7794108496009668	26.242782405487002	0.7112403937012874	0.6574006168769218	0.6574006168769218	42.64361032956385	0.6127010345013556	0.6255811175699486	30.035791139763386	0.6782091181359481	0.6781446262020546
50.10445543188582	0.5866588397745504	0.6116176639063533	0.8675059572607947	0.9933804166301583	4.1489766560935575	17.604253480551343	0.7932145164432771	0.781212550916505	25.844584583003638	0.7132242297934066	0.6545800734301849	0.6545800734301849	44.16951515975807	0.6064416488082693	0.620842224311777	29.77757234714993	0.6802678995843582	0.6801919879237599
52.077140443009704	0.5711795138841087	0.5906455525345692	0.7677341182496074	0.8228926432191386	0.9082805414117953	18.58917370999204	0.7754574661178231	0.7671496473507773	25.25238371904052	0.7143119606045739	0.651209923183954	0.651209923183954	45.8376383537988	0.5998926777803169	0.6159237999592617	29.486084688194165	0.6826615432252231	0.6825737107982103
53.079816429481106	0.5506912446345189	0.5594887693238004	0.6351126114858221	0.6624208508950735	0.7393893657059911	17.643332553997347	0.7760279521426733	0.7685080931954298	24.306410007548063	0.7208518061016989	0.6501694750297167	0.6501694750297167	47.659275304545105	0.5936617411016507	0.6112584137865049	29.15900816536228	0.6854543876873324	0.6853506755509882
53.81011857517903	0.547731140725849	0.5565437908632848	0.6331279547988362	0.6619105531229922	0.7475698364035074	16.31503029964854	0.7946553165103829	0.7861449036617475	23.169100666645846	0.7324995348502514	0.6515499588981285	0.6515499588981285	49.69916589627937	0.5877116479960441	0.60691914888057	28.796496884308624	0.6886812143404095	0.6885623968284134
54.58567682671584	0.5458129730510609	0.5553635569238942	0.6389828714018956	0.6707817950564262	0.7668414272454642	14.8340134441659	0.8191464316700706	0.8092724423922218	21.858651636136074	0.7474857034312105	0.6541425364406398	0.6541425364406398	51.997885933401754	0.5816777682427633	0.602566669867686	28.397073750621647	0.6923493077499692	0.692213774483445
55.4335398268538	0.5439586319746046	0.5544284124923263	0.6469106607567355	0.6825413699071232	0.7920125227512291	13.181913330501349	0.8509247049708702	0.8392255482150895	20.348967481437114	0.7668966919122481	0.6583223918694873	0.6583223918694873	54.593709583337336	0.5756237599802547	0.5982530677210791	27.958591110308017	0.6965122223979867	0.696357626600418
56.37014604702981	0.5421749220488482	0.5537835366019648	0.6574710107320879	0.6980900520972437	0.8257260262873202	11.314269050303938	0.8937488140957882	0.87943974744259	18.604980718991783	0.792724438820521	0.6648094175739654	0.6648094175739654	57.53425836897121	0.569679032685785	0.5940910241533901	27.47909540610962	0.7012345063059895	0.7010581079288429
57.41817262928206	0.5405534340603109	0.5536265565741751	0.672107432577126	0.7195738723822239	0.8735552962484909	9.158859524751698	0.9547756362844599	0.9363569181020666	16.581506939602765	0.8284303218004184	0.6747833740417792	0.6747833740417792	60.882200081851124	0.5640386976084214	0.5902488744895767	26.957076199891755	0.7065895815748963	0.706388198255429
58.611987534676274	0.5392655743125835	0.5543141759899763	0.6934618497399135	0.7510030664052479	0.9469163578273081	6.591542881417887	1.0488696265423212	1.0231003355110309	14.21677844203324	0.8805875620722129	0.6903073381051984	0.6903073381051984	64.72460187078785	0.5590161612013224	0.5869938482763947	26.391833836041027	0.7126607377314944	0.7124306703049417
60.00281387634289	0.5384032730525988	0.5560958248375192	0.7240638750660564	0.7962704688358383	1.0583172422117353	3.458523963639264	1.199454033681753	1.1610015656016914	11.39671404227224	0.9627940573547852	0.7151276027703661	0.7151276027703661	69.1898152032706	0.5551290824562962	0.5847659126583774	25.78416549959977	0.7195409163259592	0.7192780176144447
61.561321146964715	0.5328843836228899	0.5501220045760706	0.709905788707279	0.7717713399148531	0.9541595039481903	1.189364163241989	1.2041709509242728	1.2014878157817732	7.4114426243282265	1.1057114720731427	0.7555016386513436	0.7555016386513436	74.465581487323	0.5530774282831841	0.5841292678748333	25.137162860607262	0.7273167191139408	0.7270162414774
62.823172453998254	0.5219270780212499	0.5344772302920383	0.6464642887241862	0.6889206072015608	0.8147478978561742	1.004330198963072	1.1636902947153505	1.1703410562929348	1.1185755633764958	1.0660750969151955	0.7548698423225657	0.7548698423225657	80.86969564216346	0.5452864159965788	0.5815411905536267	24.46201983770971	0.7358841350773331	0.7356348231039842
63.761266318765735	0.5110394198416112	0.5181264265926285	0.5757854942951867	0.5926645428911854	0.6245934862930654	0.633170355944704	0.6087324051509728	0.6032011185014432	0.5622216477470605	0.5573909131897439	0.5182915731726073	0.5182915731726073	84.68105742418413	0.4898992336050079	0.5337150380149299	23.596839116605047	0.7426315162221264	0.7422375188481053
64.09851152552316	0.5007805199161688	0.5019665866625875	0.510585465568248	0.512328737543162	0.51296348659188	0.5066768136230482	0.49633228356368203	0.4947028673584264	0.48401480025038124	0.4827946988229116	0.47303417927450975	0.47303417927450975	86.45517542981308	0.47633710698333676	0.5229631815661503	22.52811026830607	0.756404146345874	0.7558061524825044
64.11610385170559	0.4980965016914534	0.4976525017789899	0.4938594532178058	0.492318226080669	0.48738927649227903	0.4798520930623733	0.4729678610101257	0.4720928967733163	0.4670308172052839	0.4664894525169391	0.4623576243749765	0.4623576243749765	87.80384314339726	0.4726894943747191	0.5219073677417004	21.362480346478925	0.7740607838949277	0.7733199121903727
64.05369819420557	0.4976759670244758	0.4968568950309824	0.4902461939517499	0.4879580394765	0.4817092656278816	0.47367350218615156	0.46727688192884004	0.46652844066755106	0.4624624361714747	0.46204466010150436	0.458958608458596	0.458958608458596	89.11298289569672	0.47127577996826864	0.5232902391833766	20.120504000250822	0.7950303896522537	0.7941312887284017
63.97163412909235	0.4977461323105917	0.4968173180087157	0.48937006144516176	0.48684247082597143	0.48009519702144854	0.47167629779425124	0.46516515014427606	0.46441833183682646	0.46042812431538244	0.4600228769742007	0.45705925047958024	0.45705925047958024	90.47236197289214	0.47040824333517334	0.5255629360061953	18.79919957267025	0.8199073579781153	0.8187996892494392
63.88245360761904	0.49792533916705595	0.4969402720640336	0.4890538767254314	0.486388001066695	0.47930494817099006	0.4705249123330834	0.4637794434029835	0.463009468989871	0.4589124912019671	0.45849772659522314	0.45547307510747165	0.45547307510747165	91.90753404329247	0.46976401843379867	0.5285099370978897	17.388129513213254	0.8499205329682492	0.8485178934711107
63.7886820115629	0.4981364073348744	0.4971057834164264	0.48885986236025775	0.4860761173551366	0.47869084644825016	0.4695565315666029	0.46255589746045433	0.4617582969843682	0.45752124948084355	0.45709295069292527	0.4539739032270257	0.4539739032270257	93.43260116043096	0.4693221933942275	0.5322496205271108	15.871949680207912	0.8870517875577043	0.8852080629527346
63.690841455102266	0.4983644771376724	0.4972907988702739	0.48870445991145045	0.4858082163887368	0.47813153189477037	0.46865080607820764	0.46139730937695594	0.4605720968454317	0.45619399005475975	0.45575202249195323	0.4525374425358536	0.4525374425358536	95.06206741936177	0.46914647197895404	0.537053083558554	14.228866726725967	0.9345940490074744	0.9320396124682834
63.58909798317634	0.4986073304394565	0.49749201928015097	0.48857678520120135	0.48557202012894257	0.47761478093053117	0.4678020907501997	0.4603083300655056	0.45945716394408975	0.45494796776890045	0.4544934894915071	0.4511928836546394	0.4511928836546394	96.81465962277291	0.4693590356742907	0.5433732986104769	12.42628519825941	0.9984517353772733	0.9946383064170735
63.48361533000118	0.49886571614021336	0.49771094865845467	0.4884846591579746	0.48537786386227805	0.47715890519745824	0.4670411017635074	0.45933171510503723	0.458457917033061	0.453837900169467	0.4533732673955116	0.45000596811357435	0.45000596811357435	98.71667696414389	0.4701732817907994	0.5519918346432982	10.410618385904288	1.0905489435817846	1.084142132528595
63.37467889351575	0.4991418175660786	0.49795167177805455	0.4884475765190073	0.4852508334178357	0.47680525147749764	0.4664324190326421	0.45855349247886895	0.45766330264711913	0.4529706819081244	0.4525003501725509	0.4491030005188749	0.4491030005188749	100.80769887874558	0.4719842187350489	0.564365910390385	8.08044856704407	1.2393738436677983	1.2262419606054455
63.262825593682614	0.49943984140433695	0.49822208694068026	0.488503253595783	0.485239346204083	0.47663295354890184	0.4660980356439653	0.4581337645088357	0.45723838367225184	0.45254080471399766	0.4520724955048039	0.44870749382074704	0.44870749382074704	103.15109475022602	0.4754644358825741	0.5830579582165887	5.206949539688469	1.5282965295187383	1.4905879383763352
63.14899588514735	0.499762121826919	0.4985275678228438	0.4886772482547239	0.48537053944313047	0.47665248923183	0.46596473514602876	0.4578343730959259	0.4569096278256592	0.45199685364362013	0.45149690922398467	0.4478276268707577	0.4478276268707577	105.8003938487729	0.4767148640949636	0.5944899393489581	1.9984831718469975	1.8255442857112005	1.8184159812966798
63.03216203649975	0.5000099647173817	0.4987025513669044	0.48823878152673716	0.4846826718322224	0.4751526922386809	0.4631323361532288	0.45361607184143493	0.4524896736475768	0.44628752838457175	0.4456346153462755	0.4406958184887482	0.4406958184887482	108.33174973705397	0.46102070379073784	0.5502021981015128	1.13678009824797	1.1462575249744664	1.1918681886832296
62.90255892172279	0.5000949493389564	0.4985862720470685	0.48650340774178613	0.4823738685895891	0.4712277150694129	0.45703938261080534	0.4457106307901232	0.4443622444851209	0.436906712137893	0.4361215102870091	0.430183321015361	0.430183321015361	110.20030224639022	0.43839147957223157	0.48642794697033087	0.70561744359185	0.7080230466075266	0.7194841204643128
62.750619367643715	0.5001482936464321	0.4983760243555454	0.48422351687414467	0.4794140757955117	0.46652064231342144	0.4503229463372409	0.4376412391009824	0.43616235275979925	0.4281324495564702	0.4273042530175649	0.4211588532641872	0.4211588532641872	111.26437961527742	0.42080636977139246	0.43985676858001577	0.5123066184795134	0.5129942751185628	0.5163483896756882
62.57579161916397	0.5003507083175247	0.49836505994034014	0.4825726741281489	0.47725992144740315	0.46318698007065884	0.44584700485265044	0.4325976545346547	0.43108684693428745	0.42304542879380463	0.4222324381930863	0.4163093614422681	0.4163093614422681	111.81094106259461	0.4124762681249013	0.4190647983996141	0.44247543849862164	0.44268728527353046	0.44373265151744173
62.38539785498507	0.5007454918386266	0.49863565582223196	0.4819003745038671	0.47630883997639273	0.4616164953141917	0.44373581431980175	0.4302708751543668	0.42875490130369487	0.42077779302209256	0.41997999555758553	0.41422595520089606	0.41422595520089606	112.13445344932603	0.4092501098484922	0.4114467480852885	0.4190579936233433	0.4191257986068822	0.41946175024426213
62.186618427015446	0.501264089284963	0.4990890406518914	0.48185936794053935	0.4761215877910192	0.46110284335643564	0.44292987732225375	0.42933409674478007	0.4278118072111039	0.41984120204118774	0.41904768675140847	0.4133489449330082	0.4133489449330082	112.37817957998062	0.4079968774528408	0.40874160661968517	0.41128360495218014	0.4113061123517711	0.4114177483705493
61.98339805173536	0.5018434379516155	0.4996302027999798	0.4821091056368498	0.4762825545457171	0.4610561125156518	0.44267594437009694	0.42896145528614793	0.4274291463194038	0.4194213587200131	0.4186255106347203	0.41291916990557986	0.41291916990557986	112.59605817977517	0.4074211918480799	0.40769524049393574	0.4086099887525851	0.40861804898883286	0.40865800405416425
61.77740089323621	0.5024515848965774	0.5002104842506817	0.48247497568337844	0.4765809426139446	0.4611889561124186	0.4426282234756188	0.42879424610179684	0.42724985891750994	0.4191847102568968	0.4183836722648116	0.4126434818245917	0.4126434818245917	112.80662688237399	0.4070682611114891	0.4071905244910877	0.40758214524686676	0.407585570554139	0.4076025108562566
61.56923449676679	0.503075716544752	0.5008102453002188	0.4828862954798755	0.4769318155533447	0.46138767402478836	0.44265367404335204	0.42869821859568513	0.42714083040725287	0.4190101591324688	0.4182028234834652	0.41241883737379886	0.41241883737379886	113.0160324598706	0.4067870436904496	0.40686066364861045	0.40708472274298857	0.4070866643108302	0.40709623538635864
61.35909834105473	0.5037112708573805	0.5014224175184103	0.4833173329180435	0.47730430306073596	0.4616112812852275	0.4427050033316248	0.428626329148053	0.42705551107339396	0.4188559551773274	0.41804188920027036	0.4122103391781581	0.4122103391781581	113.22630335994825	0.4065280478639254	0.40658620091132086	0.40675689464282305	0.40675836360702966	0.4067655872617039
61.14704554864439	0.5043568018181653	0.5020446875523105	0.4837593318419437	0.4776878884366081	0.4618458402497308	0.44276622698193885	0.42856279279447396	0.42697829859847886	0.41870821166796784	0.41788722032467623	0.41200649419434343	0.41200649419434343	113.43810910848599	0.4062752838853455	0.4063286784248045	0.40648284581222	0.40648416826582356	0.4064906640792629
60.93307959450016	0.505011953614052	0.5026764017198659	0.4842094309656011	0.4780791092828424	0.4620867261479935	0.44283203311935576	0.42850237321799167	0.42690401928102856	0.4185623386447256	0.4177343073875708	0.4118035212417021	0.4118035212417021	113.65168152514833	0.4060235444015042	0.40607559941641247	0.40622500026396335	0.4062262802955994	0.40623256522107065
60.71718707368728	0.5056767327782343	0.503317465171221	0.48466678215958814	0.47847691126627695	0.46233248186049003	0.44290071842884887	0.4284433796708365	0.4268310016859306	0.4184168501100174	0.41758169018427965	0.41160019448429713	0.41160019448429713	113.86710928108597	0.4057711464026569	0.405822938269309	0.40597127298714886	0.40597254334015986	0.4059787801872337
60.49934847616974	0.5063512919392066	0.503967994093531	0.4851312349231291	0.4788810706582551	0.46258273748654766	0.44297181344439474	0.42838532968303056	0.4267587673629228	0.41827131425834013	0.41742894378591405	0.41139615328799417	0.41139615328799417	114.08443333341982	0.4055175904730459	0.40556950511807804	0.40571810095410993	0.40571937337848846	0.4057256204282587
60.27954268755238	0.5070358061523569	0.5046281454564251	0.4856028109117656	0.4792915703884273	0.46283739349370306	0.4430451535168781	0.42832803765293526	0.4266871307586849	0.41812555680299024	0.417275895974382	0.41119124656328476	0.41119124656328476	114.3036831692469	0.4052626619569827	0.4053147969480393	0.4054639880991044	0.40546526554804363	0.4054715375419633
60.057747149653174	0.507730500212447	0.5052981325299836	0.4860816416861476	0.47970851903006145	0.4630965084603155	0.44312075124650613	0.42827149133198433	0.42661607752793107	0.4179795553539844	0.4171225238220192	0.4109854492012185	0.4109854492012185	114.5248819752745	0.40500631804458503	0.4050587152858372	0.4052086458343579	0.4052099295848623	0.40521623282783675
59.83393903118546	0.5084355675447275	0.505978142511933	0.48656786621881115	0.4801320398943448	0.4633601656871626	0.44319864644210866	0.42821570220009747	0.4265456162492329	0.41783330430377436	0.4169688203946614	0.41077874526053115	0.41077874526053115	114.74805241431004	0.40474852632085845	0.4048012013261664	0.40495192374645383	0.404953214260157	0.4049595510704773
59.60809516617756	0.5091512437171706	0.5066684011310033	0.4870616402746485	0.48056226860770845	0.4636284554606566	0.44327888521720554	0.42816069012551017	0.42647576427746564	0.41768680952980214	0.41681479056840076	0.4105711332606976	0.4105711332606976	114.9732168541457	0.40448927563738163	0.40454222994904476	0.4046937486078215	0.4046950459218878	0.4047014164924939
59.38019137807881	0.5098777737087795	0.5073691443960537	0.48756313529322154	0.4809993575892892	0.4639014858548261	0.4433615301021527	0.4281064883829151	0.4264065518567304	0.4175400862248837	0.41666044811081643	0.4103626171320949	0.4103626171320949	115.20039816968132	0.40422856105290905	0.404281796750197	0.4044341182140299	0.40443542238650004	0.40444182699702524
59.15020330798483	0.510615388565398	0.5080805960986925	0.48807252086846453	0.4814434595481057	0.4641793676627375	0.44344664617946006	0.4280531310241354	0.42633800969202595	0.4173931478487703	0.41650580479471055	0.41015319667007555	0.41015319667007555	115.42961951531734	0.40396637100075633	0.40401989018568124	0.4041730212583295	0.40417433234839334	0.4041807712998237
58.91810660811351	0.5113643199660214	0.5088029805552255	0.4885899665116392	0.4818947269843519	0.4644622113304879	0.44353429822593415	0.42800065197550724	0.42627016839541937	0.4172460079969751	0.4163508725555396	0.40994287204925767	0.40994287204925767	115.66090403051756	0.4037026944928291	0.4037564992113533	0.40391044660544684	0.4039117646706002	0.40391823826924117
58.6838765434901	0.5121248239965569	0.5095365438915009	0.4891156482639192	0.4823533155140197	0.4647501256103973	0.44362454805905627	0.42794908436310075	0.4262030582661479	0.41709868364017094	0.4161956671527949	0.4097316509588919	0.4097316509588919	115.89427510177966	0.4034375315271565	0.403491622450198	0.40364638728937235	0.40364771233815594	0.4036542206243455
58.4474868345509	0.5128971800004576	0.5102815552972122	0.4896497623891979	0.4828193998100209	0.4650432344716224	0.4437174673917505	0.4278984663671289	0.4261367140162089	0.41695119228785094	0.41604020446563567	0.40951953801126956	0.40951953801126956	116.1297575365493	0.40317087626381665	0.40322525390619096	0.4033808368001523	0.4033821688369536	0.4033887118261697
58.208910923892375	0.5136816669130376	0.5110382841490722	0.4901925084280125	0.4832931583838531	0.46534166598201987	0.44381313106152454	0.4278488375879044	0.42607117150210544	0.41680355074556563	0.4158844994569608	0.4093065352171295	0.4093065352171295	116.36737642485429	0.4029027187355544	0.40295738407678566	0.4031137877075931	0.4031151267551629	0.40312170456338786
57.96812225411101	0.5144785636696114	0.5118069998237933	0.49074408592090024	0.48377476974701367	0.4656455482094464	0.4439116139058859	0.42780023762573977	0.4260064665803409	0.4166557758188657	0.4157285670896691	0.4090926445872106	0.4090926445872106	116.60715685672238	0.40263304897511487	0.40268800345943534	0.4028452325815011	0.4028465786809537	0.40285319152467414
57.7250942678073	0.5152881492053427	0.512587971697946	0.4913046944083046	0.4842644124109171	0.4659550092216968	0.44401299076230216	0.4277527060809271	0.4259426351074006	0.4165078843133	0.4155724223266595	0.40887786813226523	0.40887786813226523	116.84912392217802	0.4023618570152682	0.4024171025516147	0.402575163991685	0.4025765172024977	0.40258316539870376
57.47980076096431	0.5161106795745515	0.5133814476585818	0.49187451943750926	0.4847622523589232	0.46627016733362	0.4441173298115083	0.4277062793294948	0.42587971022720916	0.4163598936170534	0.4154160810810584	0.40866221164076433	0.40866221164076433	117.09330245778608	0.40208913909587307	0.4021446771335871	0.4023035750144947	0.4023049353716142	0.40231161909839
57.232213075028646	0.5169464636166157	0.5141877257090182	0.4924537801572637	0.485268484911604	0.4665911612251779	0.4442247111940582	0.42766100062014945	0.42581773144913293	0.41621182505505505	0.4152595629789301	0.408445683110647	0.408445683110647	117.33971947061713	0.4018148922480601	0.40187072355388553	0.40203045856634056	0.4020318260739421	0.4020385453386191
56.9823009826094	0.5177958590039239	0.5150071499849862	0.4930427262368648	0.48578333234374765	0.4669181493306567	0.4443352275694182	0.42761691980187577	0.42575674412528464	0.41606370133303744	0.4151028885528135	0.4082282879061712	0.4082282879061712	117.58840329672755	0.4015391077647685	0.40159523322506196	0.40175580698378727	0.401757181654544	0.40176393651436554
56.730034256315676	0.5186592234088649	0.5158400646222174	0.49364160734560947	0.4863070169301424	0.4672512900843425	0.4444489715970551	0.42757408672365854	0.4256967936077768	0.4159155451567328	0.4149460783352475	0.4080100313915955	0.4080100313915955	117.83938227217371	0.401261776938937	0.4013181975596682	0.4014796126033996	0.4014809944584823	0.40148778502060345
56.47538266875657	0.519536914503828	0.5166868137564428	0.49425067315279453	0.4868397609455764	0.46759074192052147	0.44456603593643546	0.4275325512344825	0.4256379252487222	0.41576737923187373	0.414789152858771	0.40779091893117775	0.40779091893117775	118.09268473301198	0.40098289106350465	0.4010396079702563	0.401201867761742	0.40120325683081953	0.40121008325230756
56.21831599254117	0.5204292899612017	0.5175477415233939	0.4948701733277169	0.4873817866648378	0.46793666327347977	0.44468651324702596	0.4274923631833324	0.4255801844002333	0.4156192262641927	0.41463213265592286	0.4075709558891763	0.4075709558891763	118.34833901529875	0.4007024414314105	0.40075945586937806	0.40092256479537924	0.40092396111661815	0.4009308236044521
55.95880400027858	0.5213367074533749	0.5184231920588019	0.4955003575396734	0.4879333163627147	0.46828921257750356	0.4448104961882932	0.42745357241919296	0.425523616414423	0.41547110895942196	0.414475038259242	0.40735014762984934	0.40735014762984934	118.60637345509042	0.4004204193355933	0.4004777326695855	0.40064169604087596	0.40064309966094075	0.4006499984720115
55.696816496539	0.5222595184053952	0.5193135039825042	0.4961414731863032	0.48849457055510814	0.46864854707602643	0.4449380765198065	0.42741622819389774	0.4254682660920871	0.41532304976247814	0.4143178899728704	0.40712849953306884	0.40712849953306884	118.86681638873827	0.4001368163113506	0.4001944300157406	0.4003592538166402	0.40036066478831744	0.40036760021464246
55.43232231735694	0.5231980053382908	0.5202189572450462	0.4967937517401175	0.48906575959687987	0.46901481761516955	0.44506933907551416	0.42738037443668525	0.42541417331190834	0.41517506919751385	0.41416070654294057	0.40690601824700856	0.40690601824700856	119.12969747158269	0.39985162778095956	0.39990954324123745	0.4000752299952447	0.40007664833833595	0.400083620464812
55.16528647459958	0.5241525976290522	0.521139966500265	0.4974574993099136	0.4896471566780522	0.4693882187051752	0.4452043968206383	0.4273460720532023	0.425361393607207	0.415027196143088	0.41400351431999843	0.4066827126024086	0.4066827126024086	119.3950494125396	0.3995648462932845	0.39962306483844245	0.39978961630483556	0.3997910420319834	0.3997980508997826
54.89567331514457	0.525123774528937	0.5220769911093035	0.49813304297213745	0.4902390518963893	0.46976895645324923	0.4453433708351299	0.42731338710832956	0.42530998727203867	0.41487946185646873	0.4138463417761005	0.4064585916454063	0.4064585916454063	119.66290532635834	0.3992764628389778	0.39933498579454524	0.3995024045423219	0.3995038376739718	0.39951088337401475
54.62344718586955	0.5261120152892022	0.5230304904333052	0.4988207098032344	0.4908417353496547	0.4701572369665972	0.44548638219894016	0.4272823856669475	0.4252600146004588	0.41473189759492457	0.41368921738330344	0.4062336644221391	0.4062336644221391	119.93329832778821	0.3989864684086923	0.39904529709673525	0.3992135865046127	0.39921502706901296	0.39922210974196926
54.34857243365215	0.527117799161105	0.5240009238334128	0.49952082687965016	0.4914554971356123	0.47055326635242495	0.4456335519920202	0.4272531337939367	0.42521153588652294	0.4145845346157238	0.4135321696136635	0.4060079399787443	0.4060079399787443	120.20626153157849	0.3986948539930806	0.39875398973220194	0.3989231539886171	0.3989246020218188	0.39893172185810677
54.07101340537002	0.5281416053959026	0.5249887506707698	0.5002337212778303	0.4920806273520259	0.47095725071793826	0.44578500129432125	0.42722569755417766	0.4251646114242866	0.4144374041761348	0.41337522693923723	0.40578142736135936	0.40578142736135936	120.48182805247852	0.3984016105827954	0.39846105468813464	0.39863109879124403	0.39863255433710126	0.39863971157688805
53.790734447900775	0.5291839132448521	0.5259944303065194	0.5009597200742205	0.49271741609665937	0.47136939617034274	0.44594085118579435	0.4272001430125509	0.4251193015078053	0.41429053753342593	0.41321841783208113	0.4055541356161217	0.4055541356161217	120.7600310052376	0.3981067291684893	0.398166482951723	0.3983374127094026	0.39833887581957217	0.3983460707527736
53.50770023451188	0.5302451609163351	0.5270183870352391	0.5016991390347889	0.49336614534649936	0.47178990294974793	0.446101217168743	0.4271765318137772	0.4250756622337509	0.41414396327240127	0.4130617682716132	0.40532607269598625	0.40532607269598625	121.04090341298603	0.39781020109284476	0.39787026592883795	0.39804208709482675	0.3980435578202504	0.39805079073002336
53.22187352388165	0.5313257103817604	0.52806098677619	0.5024522993719153	0.49402710847255243	0.4722189789723209	0.4462662119634949	0.4271549196610555	0.4250337437954201	0.41399770573848216	0.41290530027813105	0.40509724506644734	0.40509724506644734	121.3244806686684	0.39751201898211946	0.3975723965194172	0.3977451115435117	0.39774658990248807	0.3977538608550528
52.93321151074641	0.5324261899030056	0.5291228322067761	0.5032196318492437	0.4947006877330876	0.47265689561350377	0.4464359948393629	0.42713539403789	0.4249936262074524	0.4138518076070746	0.41274905296168607	0.4048676670281878	0.4048676670281878	121.61080223211941	0.39721217403941145	0.3972728658863024	0.39744647726998467	0.3974479632814154	0.3974552723488461
52.641670962695464	0.5335472572529485	0.5302045517344312	0.5040015773828163	0.49538727324702386	0.473103929885457	0.4466107296547527	0.42711804577923346	0.42495539264707255	0.41370631353049303	0.41259306727583356	0.40463735370938647	0.40463735370938647	121.89990782297514	0.39691065726277464	0.3969716649459848	0.397146175737952	0.39714766942623725	0.397155016719059
52.34720864731809	0.5346895702044667	0.5313067737665891	0.5047985768886752	0.4960872551332801	0.4735603588003413	0.4467905802680702	0.4271029657200386	0.4249191262915053	0.41356126816105204	0.4124373841741288	0.404406320238222	0.404406320238222	122.1918371608717	0.3966074596502631	0.3966687846149557	0.3968441984111203	0.39684569980615814	0.39685308547334763
52.04978133220357	0.535853786530438	0.5324301267106833	0.5056110712828626	0.49680102351077493	0.47402645937031684	0.4469757105377214	0.42709024469525797	0.4248849103179755	0.4134167161510661	0.4122820446101271	0.40417458174287313	0.40417458174287313	122.4866299654452	0.3963025721999307	0.3963642158097064	0.3965405367531957	0.39654204589038256	0.396549470119368
51.74934578494118	0.5370405640037402	0.5335752389741478	0.5064395014814209	0.4975289684984273	0.4745025086075441	0.4471662843221121	0.4270799735398444	0.42485282790370765	0.41327270215284967	0.4121270895373838	0.4039421533515185	0.4039421533515185	122.78432595633171	0.3959959859098315	0.39605794944672806	0.3962351822278847	0.39623669914811516	0.3962441621647758
51.4458587731202	0.5382505603972508	0.5347427389644162	0.5072843084003918	0.49827148021515616	0.4749887835241837	0.44736246547964814	0.4270722430887505	0.4248229622259266	0.4131292708187173	0.4119725599094541	0.40370905019233694	0.40370905019233694	123.08496485316736	0.39568769177801927	0.39574997644251203	0.39592812629889357	0.39592965104856054	0.39593715311722727
51.139277064329924	0.5394844334838476	0.5359332550889221	0.5081459329558178	0.49902894877988024	0.475485561132396	0.4475644178687354	0.4270671441769292	0.42479539646185716	0.4129864668009835	0.41181849667989334	0.40347528739350713	0.40347528739350713	123.38858637558823	0.39537768080254815	0.39544028771354955	0.39561936042992873	0.39562089306092324	0.3956284344843782
50.82955794667691	0.540742704765099	0.5371473095017677	0.5090248137006521	0.4998017713379579	0.47599311982139225	0.4477722923538346	0.42706475147447504	0.4247701978270481	0.4128443217837293	0.41166492830323437	0.4032408717109226	0.4032408717109226	123.69523068134278	0.395065940798659	0.39512887156098386	0.3953088722789076	0.3953104128355206	0.39531799384831506
50.51665246885102	0.5420259881989886	0.5383855245441526	0.5099214947708696	0.5005904426890869	0.4765118047361619	0.4479862719199359	0.4270651531812946	0.4247474454317112	0.41270287227527275	0.4115118874828529	0.40300581060835594	0.40300581060835594	124.00494379532118	0.3947524576744061	0.3948157146499158	0.394996646986264	0.39499819549591897	0.39500581619428365
50.2005061869818	0.5433352408276362	0.5396488100289466	0.5108366001275392	0.5013955127114386	0.4770420056472828	0.44820658882370124	0.4270684800153598	0.4247272593287808	0.4125621846097599	0.4113594353840142	0.4027701290952439	0.4027701290952439	124.31777501908118	0.39443722246179763	0.3945008078069035	0.39468267565091864	0.39468423214425014	0.39469189265346094
49.8810646140701	0.5446714235709705	0.5409380789277859	0.5117707542991831	0.502217531575947	0.4775841126117786	0.4484334758036648	0.42707486316696497	0.4247097600305287	0.41242232547124896	0.4112076335073068	0.4025338523953485	0.4025338523953485	124.63377367136792	0.39412022626385046	0.3941841419165222	0.3943669494555594	0.3943685139666988	0.394376214443427
49.55827326311678	0.5460354973489213	0.5422542442123065	0.5127245818143231	0.5030570494535469	0.4781385156866725	0.4486671655983608	0.42708443382640465	0.4246950680492271	0.412283361543798	0.41105654335331926	0.4022970057324317	0.4022970057324317	124.95298907092653	0.3938014601835816	0.3938657078633473	0.394049459582874	0.3940510321494496	0.39405877278176216
49.23207764712268	0.5474284230814171	0.5435982188541445	0.5136987072014811	0.5039146165151727	0.47870560492898806	0.44890789094632294	0.42709732318397314	0.4246833038971478	0.4121453595114652	0.41090622642264013	0.40205961433025567	0.40205961433025567	125.27547053650214	0.39348091532400786	0.39354549653195414	0.3937301972155504	0.39373177787868696	0.39373955888604634
48.90242327908865	0.5488511616883872	0.5449709158249358	0.514693754989179	0.5047907829317589	0.47928577039574854	0.4491558845860854	0.42711366242996507	0.42467458808656305	0.41200838605830836	0.41075674421585784	0.4018217034125822	0.4018217034125822	125.6012673868399	0.3931585827881462	0.39322349880691804	0.39340915353627653	0.39341074234059553	0.3934185639738598
48.56925567201555	0.5503046740897608	0.5463732480963168	0.5157103497059388	0.5056860988742401	0.4798794021439774	0.44941137925618224	0.4271335827546747	0.4246690411297447	0.41187250786838586	0.410608158233561	0.4015832982031735	0.4015832982031735	125.93042894068489	0.3928344536790135	0.3928997055728143	0.3930863197277401	0.39308791672135984	0.3930957792627827
48.23252033890422	0.5517899212054669	0.5478061286399233	0.5167491158802822	0.5066011145135505	0.4804868902306981	0.4496746076951474	0.4271572153483966	0.4246667835389648	0.4117377916257555	0.41046052997633814	0.40134442392579156	0.40134442392579156	126.26300451678229	0.39250851909962664	0.39257410771421825	0.3927616869726291	0.3927632922071646	0.39277119597039506
47.89216122334016	0.5533077022415918	0.5492703767626828	0.5178107885138258	0.5075364989487701	0.48110869776027554	0.44994581182772725	0.42718467550218536	0.4246679186089045	0.41160428483757855	0.4103139020180743	0.40110509072659356	0.40110509072659356	126.59904649412648	0.39218076215429337	0.3922466894001228	0.3924352387155749	0.3924368522324281	0.3924447974275126
47.548112761006124	0.5548590888202765	0.5507670733229386	0.5188962878279217	0.508493084321996	0.4817454000079933	0.45022529650500126	0.42721611213462257	0.42467258034059757	0.4114720515255736	0.4101683321300582	0.40086531496883304	0.40086531496883304	126.93861541284006	0.3918511641224844	0.39191743303636845	0.39210695672466406	0.3921085785557353	0.3921165652892579
47.20030606308015	0.5564454960058614	0.5522975549525372	0.5200065028601154	0.5094716492883109	0.48239754598625734	0.45051339002250707	0.427251711680382	0.424680940233868	0.4113411877877638	0.41002390913780656	0.40062513452776305	0.40062513452776305	127.28177260943286	0.39151971488907666	0.3915863281271645	0.39177683114163164	0.3917784613261724	0.3917864897634439
46.848672240025735	0.558068339106227	0.5538631584506682	0.5211423225756366	0.5104729724157393	0.4830656846570479	0.4508104206818075	0.42729166059981516	0.4246931698149007	0.4112117897470531	0.4098807218911129	0.4003845872964846	0.4003845872964846	127.6285794191791	0.39118640434711777	0.3912533641835221	0.3914448521161396	0.39144649070076776	0.3914545610659709
46.4931424023064	0.559729033429254	0.5554652206165213	0.5223046359397151	0.5114978322723054	0.48375036498234514	0.4511167167844648	0.42733614535327363	0.4247094406098804	0.4110839535263453	0.4097388592397711	0.40014371116809855	0.40014371116809855	127.97909717735295	0.39085122238965536	0.39091853071645205	0.3911110097978499	0.39111265683654967	0.3911207694127394
46.13364766038562	0.5614289942828226	0.5571050782492857	0.5234943319175808	0.5125470074260338	0.48445213592412917	0.4514326066320419	0.4273853524011089	0.42472992414499205	0.4109577752485442	0.40959841003357467	0.39990254403570613	0.39990254403570613	128.3333872192286	0.390514158909737	0.39058181723696545	0.3907752943364245	0.39077694989054623	0.39078510501965
45.770119124726925	0.563169636974813	0.5587840681481511	0.5247122994744634	0.5136212764449487	0.4851715464443802	0.4517584185261012	0.42743946820367257	0.42475479194642046	0.4108333510365536	0.4094594631223173	0.39966112379240826	0.39966112379240826	128.69151088008027	0.3901752038004104	0.3902432132560732	0.3904376958815255	0.39043936001978585	0.3904475581026031
