# Supplementary material for: Diffusion-mediated HEI10 coarsening can explain meiotic crossover positioning in Arabidopsis
Source: Nat Commun. 2021 Aug 3;12:4674. doi: 10.1038/s41467-021-24827-w (PMC8333306; doi:10.1038/s41467-021-24827-w)
Supplement: Supplementary file 4 — Source Data File [file 41467_2021_24827_MOESM4_ESM.zip › source_data/fig3_cytology.csv]

	Genotype	Date	Plant	Slide	Image	SC length	Stage	good trace?	quality	original_trace_pixel_length	trace_pixel_length	all_quality	all_good	num_foci	trace_median_hei10	trace_sum_hei10	ch_sort_idx	cell_total_SC_length	norm_lengths	pos_0	HEI10_0	pos_1	HEI10_1	pos_2	HEI10_2	pos_3	HEI10_3	pos_4	HEI10_4	pos_5	HEI10_5	pos_6	HEI10_6	pos_7	HEI10_7	pos_8	HEI10_8	pos_9	HEI10_9	pos_10	HEI10_10	pos_11	HEI10_11	pos_12	HEI10_12	pos_13	HEI10_13
0	HEI10 C2 OX	2.8.19	22	2	11.0	39.1736	late	y	0.0	752	752	False	y	3	4923.5382775119615	4112691.7224880382	1	226.06879999999998	0.17328176201227238	199.0	25375.24880382775	524.0	13793.918660287081	538.0	22942.41148325359
1	HEI10 C2 OX	2.8.19	22	2	11.0	36.4214	late	y	1.0	719	719	False	y	1	4775.057416267942	3740575.5693779904	0	226.06879999999998	0.16110759202508262	312.0	29689.545454545456
2	HEI10 C2 OX	2.8.19	22	2	11.0	49.1668	late	y	1.0	981	981	False	y	6	4953.301435406698	5267368.894736841	3	226.06879999999998	0.21748600426064987	56.0	12452.320574162679	188.0	12063.545454545454	288.0	21686.196172248805	625.0	17793.86124401914	711.0	14028.066985645934	948.0	12904.559808612441
3	HEI10 C2 OX	2.8.19	22	2	11.0	43.2301	late	y	0.0	821	821	False	y	5	4950.899521531101	4360766.387559809	2	226.06879999999998	0.19122541456406192	67.0	11616.349282296651	208.0	15060.411483253589	685.0	14256.01913875598	780.0	11435.43062200957	795.0	12935.301435406698
4	HEI10 C2 OX	2.8.19	22	2	11.0	58.0769	late	y	1.0	1134	1134	False	y	5	4896.753588516746	6112413.196172249	4	226.06879999999998	0.2568992271379333	167.0	18718.287081339713	305.0	14707.80861244019	535.0	22821.55980861244	717.0	19570.875598086124	1076.0	16268.636363636364
5	HEI10 C2 OX	2.8.19	22	2	2.0	49.9303	mid	y		977	977	False	y	9	5401.114832535885	5771063.961722488	2	278.69960000000003	0.17915454489349822	135.0	12941.947368421053	231.0	14143.545454545454	246.0	10526.655502392345	314.0	11416.894736842105	382.0	10147.947368421053	608.0	15612.947368421053	776.0	11845.19138755981	818.0	11738.344497607655	857.0	12576.052631578947
6	HEI10 C2 OX	2.8.19	22	2	2.0	65.8951	mid	y		1252	1251	False	y	4	5166.808612440192	6927836.172248804	3	278.69960000000003	0.23643772721597014	16.0	24027.909090909092	275.0	14749.827751196171	598.0	16519.287081339713	1143.0	13718.167464114833
7	HEI10 C2 OX	2.8.19	22	2	2.0	47.3638	mid	y		879	879	False	y	5	5262.004784688996	5004050.588516746	1	278.69960000000003	0.1699457049812773	160.0	11290.68899521531	413.0	10551.01913875598	678.0	16702.057416267944	817.0	11448.856459330143	851.0	15828.923444976077
8	HEI10 C2 OX	2.8.19	22	2	2.0	47.3059	mid	y		866	866	False	y	10	5441.504784688996	5052981.066985646	0	278.69960000000003	0.16973795441399986	48.0	10548.473684210527	101.0	12704.856459330143	332.0	9266.674641148325	387.0	9520.301435406698	530.0	10814.918660287081	622.0	11906.918660287081	669.0	10058.153110047846	792.0	11809.368421052632	806.0	10731.602870813396	856.0	12327.90909090909
9	HEI10 C2 OX	2.8.19	22	2	2.0	68.2045	mid	y		1284	1280	False	y	7	5342.377990430622	7470716.622009569	4	278.69960000000003	0.24472406849525435	55.0	19868.866028708133	266.0	16368.157894736842	291.0	11833.22966507177	485.0	16441.607655502394	504.0	11621.66985645933	599.0	12938.143540669857	1268.0	14304.636363636364
10	HEI10 C2 OX	2.8.19	22	2	3.0	37.9699	late	y	1.0	693	693	False	n	4	4154.9473684210525	3237891.4976076554	1	223.24439999999998	0.17008220586944175	14.0	13524.473684210527	286.0	11019.401913875598	317.0	15573.794258373206	526.0	13261.44976076555
11	HEI10 C2 OX	2.8.19	22	2	3.0	46.5199	late	n	0.0	785	11	False	n	0	3247.062200956938	36455.52631578947	3	223.24439999999998	0.2083810388972803
12	HEI10 C2 OX	2.8.19	22	2	3.0	54.703	late	y	1.0	949	949	False	n	3	4140.196172248804	4324358.971291866	4	223.24439999999998	0.24503638165167863	122.0	18763.645933014355	519.0	18536.641148325358	887.0	16940.545454545456
13	HEI10 C2 OX	2.8.19	22	2	3.0	37.7961	late	y	1.0	700	700	False	n	5	4073.7081339712918	3155208.8181818184	0	223.24439999999998	0.16930368690099284	34.0	11331.133971291865	314.0	10406.598086124402	427.0	11862.923444976077	516.0	9808.961722488039	596.0	15780.105263157895
14	HEI10 C2 OX	2.8.19	22	2	3.0	46.2555	late	y	1.0	889	887	False	n	3	4092.153110047847	4044865.6602870813	2	223.24439999999998	0.20719668668060656	191.0	15680.952153110047	334.0	12950.645933014353	700.0	18287.51196172249
15	HEI10 C2 OX	2.8.19	22	2	4.0	40.9646	late	y	1.0	738	737	True	y	3	5774.818181818182	4549220.995215312	2	218.2068	0.18773292124718385	120.0	15078.751196172248	266.0	14706.846889952154	428.0	23435.416267942583
16	HEI10 C2 OX	2.8.19	22	2	4.0	46.0639	late	y	1.0	883	883	True	y	3	5852.684210526316	5562810.913875598	3	218.2068	0.21110203715007964	165.0	19709.095693779906	246.0	21561.598086124402	574.0	19270.186602870814
17	HEI10 C2 OX	2.8.19	22	2	4.0	56.1106	late	y	1.0	1051	1051	True	y	3	5859.861244019139	6583117.038277512	4	218.2068	0.25714414032926564	167.0	26917.842105263157	732.0	22107.641148325358	940.0	21444.794258373207
18	HEI10 C2 OX	2.8.19	22	2	4.0	38.1443	late	y	1.0	682	682	True	y	3	5925.471291866029	4403256.90430622	1	218.2068	0.17480802614767277	91.0	16650.373205741627	387.0	20991.354066985645	631.0	24320.727272727272
19	HEI10 C2 OX	2.8.19	22	2	4.0	36.9234	late	y	1.0	685	685	True	y	3	5777.698564593302	4258862.033492822	0	218.2068	0.1692128751257981	170.0	17136.698564593302	375.0	18190.148325358852	621.0	21567.157894736843
20	HEI10 C2 OX	2.8.19	22	2	6.0	59.3549	mid/late	y	1.0	1037	1036	False	n	7	5887.045454545454	6829814.43062201	3	249.6492	0.2377532153117254	74.0	20714.196172248805	166.0	14577.081339712919	669.0	24503.875598086124	736.0	15337.866028708135	826.0	19196.607655502394	865.0	16857.033492822968	1030.0	18279.980861244017
21	HEI10 C2 OX	2.8.19	22	2	6.0	62.1618	mid/late	n	0.0	4322	817	False	n	5	5808.0382775119615	5084609.674641149	4	249.6492	0.24899659201791954	9.0	11754.535885167465	190.0	18214.842105263157	443.0	19696.593301435405	801.0	17968.272727272728	813.0	14281.708133971291
22	HEI10 C2 OX	2.8.19	22	2	6.0	47.0478	mid/late	y	1.0	817	817	False	n	0	5808.0382775119615	5084609.674641149	2	249.6492	0.1884556409553886
23	HEI10 C2 OX	2.8.19	22	2	6.0	39.0505	mid/late	y	1.0	705	705	False	n	6	5966.291866028708	4650138.4449760765	0	249.6492	0.15642149063565994	14.0	13807.870813397129	111.0	14245.301435406698	172.0	13870.583732057416	239.0	18619.301435406698	531.0	21401.401913875598	640.0	13157.377990430621
24	HEI10 C2 OX	2.8.19	22	2	6.0	42.0342	mid/late	y	1.0	717	717	False	n	4	5869.444976076555	4611874.325358852	1	249.6492	0.16837306107930647	111.0	25564.062200956938	345.0	15007.736842105263	530.0	19365.033492822968	654.0	16838.947368421053
25	HEI10 C2 OX	2.8.19	22	2	7.0	62.5831	late	y	1.0	1193	1193	True	y	7	4329.813397129186	5746376.234449761	4	250.16010000000003	0.25017218972969707	24.0	16796.942583732056	217.0	11569.521531100478	388.0	12057.78947368421	469.0	20064.13875598086	755.0	15748.124401913876	948.0	18125.96172248804	1118.0	16063.334928229666
26	HEI10 C2 OX	2.8.19	22	2	7.0	55.729	late	y	1.0	1110	1110	True	y	3	4216.004784688996	4937803.0	3	250.16010000000003	0.22277333595565396	419.0	20506.803827751195	604.0	13895.33014354067	984.0	15107.535885167465
27	HEI10 C2 OX	2.8.19	22	2	7.0	37.9748	late	y	1.0	694	694	True	y	4	4369.212918660287	3375958.9186602873	0	250.16010000000003	0.15180198600816036	40.0	14971.602870813396	339.0	19090.023923444976	464.0	12827.90909090909	640.0	13034.904306220096
28	HEI10 C2 OX	2.8.19	22	2	7.0	45.67	late	y	1.0	889	889	True	y	3	4202.114832535885	4258970.248803828	1	250.16010000000003	0.18256308659934176	159.0	16647.593301435405	514.0	25728.942583732056	677.0	17277.052631578947
29	HEI10 C2 OX	2.8.19	22	2	7.0	48.2032	late	y	1.0	914	913	True	y	4	4261.354066985646	4226501.464114833	2	250.16010000000003	0.19268940170714674	51.0	13964.253588516747	328.0	19820.885167464116	530.0	11972.392344497608	875.0	15852.004784688996
30	HEI10 C2 OX	2.8.19	22	2	8.0	52.8903	late	y	1.0	932	931	True	y	6	6587.77033492823	6925647.110047847	4	207.2986	0.25514065217999543	125.0	26956.545454545456	391.0	27693.665071770334	496.0	19415.54066985646	663.0	17521.258373205743	702.0	22309.545454545456	873.0	20185.947368421053
31	HEI10 C2 OX	2.8.19	22	2	8.0	37.0473	late	y	1.0	664	664	True	y	5	6565.071770334928	4791677.014354067	2	207.2986	0.1787146657044476	28.0	21203.765550239234	180.0	15601.712918660287	408.0	15487.483253588516	445.0	15762.866028708135	485.0	24858.775119617225
32	HEI10 C2 OX	2.8.19	22	2	8.0	48.4664	late	y	1.0	865	865	True	y	5	6268.464114832536	5839797.19138756	3	207.2986	0.23379993883219666	31.0	14566.8995215311	297.0	16414.583732057417	334.0	18779.36842105263	703.0	17542.808612440193	812.0	14061.612440191388
33	HEI10 C2 OX	2.8.19	22	2	8.0	33.9777	late	y	1.0	612	612	True	y	2	6562.208133971291	4349243.239234449	0	207.2986	0.16390704037557416	77.0	18083.18181818182	224.0	26469.36842105263
34	HEI10 C2 OX	2.8.19	22	2	8.0	34.9169	late	y	1.0	637	637	True	y	2	6545.196172248804	4587990.090909091	1	207.2986	0.16843770290778615	298.0	14020.727272727272	408.0	21062.956937799045
35	HEI10 C2 OX	2.8.19	22	2	9.0	62.8538	mid/late	y	1.0	1167	1166	False	n	4	13431.143540669857	15870670.660287082	4	236.3962	0.2658832925402354	196.0	17192.99043062201	666.0	20516.325358851675	940.0	19694.095693779906	1146.0	17533.306220095692
36	HEI10 C2 OX	2.8.19	22	2	9.0	50.7368	mid/late	y	1.0	947	947	False	n	5	13699.406698564593	13159724.799043061	3	236.3962	0.21462612343176415	108.0	18573.095693779906	372.0	17478.444976076556	467.0	18925.315789473683	761.0	22458.205741626793	918.0	17784.45933014354
37	HEI10 C2 OX	2.8.19	22	2	9.0	38.2818	mid/late	y	1.0	717	717	False	n	6	13619.913875598086	9993348.43062201	0	236.3962	0.16193915130615466	111.0	19583.96172248804	202.0	18064.67942583732	262.0	19339.784688995216	473.0	17427.822966507178	502.0	16365.148325358852	551.0	19636.272727272728
38	HEI10 C2 OX	2.8.19	22	2	9.0	41.3184	mid/late	n	0.0	764	644	False	n	4	13493.145933014355	8880786.224880382	1	236.3962	0.17478453545361558	96.0	20050.196172248805	248.0	22577.708133971293	419.0	17621.794258373207	591.0	17880.406698564595
39	HEI10 C2 OX	2.8.19	22	2	9.0	43.2054	mid/late	y	1.0	821	821	False	n	5	13511.133971291865	11300723.698564593	2	236.3962	0.1827668972682302	22.0	19449.952153110047	151.0	19098.684210526317	240.0	17502.162679425837	654.0	19026.76076555024	781.0	18370.315789473683
40	HEI10 C2 OX	2.8.19	22	2	10.0	54.9598		y	1.0	988	988	True	y	5	4882.232057416268	5400105.004784688	4	222.98039999999997	0.24647816579394424	181.0	23830.272727272728	390.0	19313.516746411482	523.0	23453.1004784689	641.0	17131.52153110048	867.0	21383.023923444976
41	HEI10 C2 OX	2.8.19	22	2	10.0	49.7909		y	1.0	946	946	True	y	5	4768.705741626794	4811013.401913876	3	222.98039999999997	0.22329720459735478	16.0	15921.009569377991	146.0	12805.54066985646	373.0	13718.325358851675	597.0	17472.7990430622	699.0	11654.057416267942
42	HEI10 C2 OX	2.8.19	22	2	10.0	40.6034		y	1.0	736	735	True	y	4	4745.377990430622	3893429.411483254	2	222.98039999999997	0.182094031583045	204.0	16326.832535885167	383.0	14614.645933014353	434.0	22023.526315789473	692.0	19727.004784688994
43	HEI10 C2 OX	2.8.19	22	2	10.0	40.2069		y	1.0	758	758	True	y	4	4782.2200956937795	3995581.4545454546	1	222.98039999999997	0.18031584838846823	144.0	20324.497607655503	352.0	16212.698564593302	574.0	16587.866028708133	629.0	18935.612440191388
44	HEI10 C2 OX	2.8.19	22	2	10.0	37.4194		y	1.0	697	697	True	y	3	4835.909090909091	3768567.076555024	0	222.98039999999997	0.16781474963718787	224.0	19571.08133971292	338.0	16338.09090909091	667.0	16069.645933014353
45	HEI10 C2 OX	2.8.19	22	2	12.0	61.4738	mid	y	1.0	1125	1125	True	y	5	5369.3253588516745	6542771.3205741625	4	243.44299999999998	0.25251824862493477	72.0	15225.062200956938	162.0	15092.617224880383	446.0	20610.234449760766	727.0	12123.564593301435	1121.0	13808.708133971291
46	HEI10 C2 OX	2.8.19	22	2	12.0	39.7778	mid	y	1.0	648	648	True	y	4	5548.681818181818	3889952.889952153	0	243.44299999999998	0.16339677049658444	56.0	10866.483253588516	167.0	15374.78947368421	294.0	16870.880382775118	487.0	10855.708133971291
47	HEI10 C2 OX	2.8.19	22	2	12.0	45.1489	mid	y	1.0	762	762	True	y	5	5199.691387559809	4268202.138755981	2	243.44299999999998	0.18545984070193022	47.0	11400.287081339713	126.0	12837.421052631578	390.0	14834.066985645934	658.0	13088.794258373206	703.0	11683.444976076555
48	HEI10 C2 OX	2.8.19	22	2	12.0	43.3983	mid	y	1.0	779	779	True	y	5	5474.813397129186	4640185.708133971	1	243.44299999999998	0.17826883500449797	174.0	12412.555023923445	213.0	10935.43062200957	279.0	15478.444976076555	432.0	18260.37799043062	686.0	14689.368421052632
49	HEI10 C2 OX	2.8.19	22	2	12.0	53.6442	mid	y	1.0	935	935	True	y	8	5529.980861244019	5606823.918660287	3	243.44299999999998	0.2203563051720526	6.0	12920.444976076555	22.0	12453.23923444976	477.0	13380.98086124402	517.0	11009.88038277512	602.0	13228.56937799043	711.0	11671.875598086124	863.0	11462.521531100478	890.0	15419.09090909091
50	HEI10 C2 OX	2.8.19	22	2	14.0	39.4037	late/mid	y		692	691	False	y	2	4822.478468899521	3791293.578947368	1	217.14780000000002	0.18146027728579336	178.0	19258.765550239234	535.0	27564.435406698565
51	HEI10 C2 OX	2.8.19	22	2	14.0	49.7731	late/mid	y		907	907	False	y	7	4774.497607655502	4823201.674641149	3	217.14780000000002	0.22921300607236175	8.0	14833.526315789473	87.0	12893.593301435407	159.0	11821.559808612441	401.0	10608.124401913876	650.0	12452.148325358852	766.0	18196.13875598086	876.0	16321.033492822966
52	HEI10 C2 OX	2.8.19	22	2	14.0	54.5846	late/mid	y		974	974	False	y	4	4931.50956937799	5142246.4449760765	4	217.14780000000002	0.2513707253769092	167.0	13070.885167464116	394.0	17775.464114832535	810.0	21227.52153110048	970.0	12735.894736842105
53	HEI10 C2 OX	2.8.19	22	2	14.0	39.4418	late/mid	y		710	710	False	y	9	4905.35885167464	3834094.028708134	2	217.14780000000002	0.1816357338181644	2.0	8641.765550239234	68.0	11918.598086124402	142.0	8656.684210526315	197.0	12869.990430622009	362.0	8919.497607655503	441.0	11072.354066985647	571.0	13311.966507177034	614.0	10189.377990430621	699.0	12780.167464114833
54	HEI10 C2 OX	2.8.19	22	2	14.0	33.9446	late/mid	y		643	643	False	y	2	4657.44019138756	3203150.837320574	0	217.14780000000002	0.15632025744677128	136.0	18279.492822966506	396.0	20779.894736842107
55	HEI10 C2 OX	2.8.19	22	2	16.0	36.4601	late	y	1.0	669	669	True	y	4	4462.971291866029	3226276.827751196	1	210.7928	0.17296653396131176	80.0	10616.31100478469	225.0	16573.153110047846	370.0	11613.301435406698	631.0	13055.86124401914
56	HEI10 C2 OX	2.8.19	22	2	16.0	39.2991	late	y	1.0	709	709	True	y	4	4517.545454545455	3455717.14354067	2	210.7928	0.1864347359112835	44.0	10828.665071770334	88.0	14992.904306220096	463.0	18505.712918660287	699.0	10996.473684210527
57	HEI10 C2 OX	2.8.19	22	2	16.0	46.6521	late	y	1.0	847	847	True	y	6	4518.9617224880385	4194668.693779904	3	210.7928	0.22131733152175975	85.0	12844.645933014353	245.0	15882.698564593302	382.0	14839.22966507177	401.0	13460.45933014354	684.0	13382.751196172248	742.0	12026.272727272728
58	HEI10 C2 OX	2.8.19	22	2	16.0	53.2623	late	y	1.0	981	981	True	y	4	4432.200956937799	4779807.143540669	4	210.7928	0.2526760876083054	68.0	14247.502392344497	149.0	18154.36842105263	472.0	23040.02870813397	958.0	14465.148325358852
59	HEI10 C2 OX	2.8.19	22	2	16.0	35.1192	late	y	1.0	625	625	True	y	2	4594.521531100479	3071394.110047847	0	210.7928	0.16660531099733955	300.0	18098.27751196172	367.0	15743.827751196171
60	HEI10 C2 OX	2.8.19	22	2	17.0	60.5673	late/mid	y		1185	1185	False	y	6	4385.516746411483	5730885.899521532	4	237.2774	0.25525945580995074	50.0	10709.028708133972	177.0	14248.966507177034	277.0	10226.717703349283	977.0	13012.444976076555	1018.0	16310.076555023923	1107.0	12486.712918660287
61	HEI10 C2 OX	2.8.19	22	2	17.0	36.7899	late/mid	y		713	713	False	y	3	4296.516746411483	3421178.6842105263	0	237.2774	0.15505016491246112	97.0	21734.043062200955	235.0	13821.88995215311	510.0	22061.052631578947
62	HEI10 C2 OX	2.8.19	22	2	17.0	41.5503	late/mid	y		818	818	False	y	6	4449.686602870814	4114592.148325359	1	237.2774	0.1751127583157941	50.0	15495.607655502392	226.0	12361.942583732058	420.0	20352.952153110047	564.0	18623.473684210527	746.0	13559.602870813396	808.0	11988.014354066985
63	HEI10 C2 OX	2.8.19	22	2	17.0	44.3238	late/mid	y		841	841	False	y	5	4320.837320574163	3949697.411483254	2	237.2774	0.18680160858134823	6.0	9620.856459330143	80.0	10197.315789473685	335.0	15020.870813397129	623.0	13816.751196172248	792.0	11914.248803827752
64	HEI10 C2 OX	2.8.19	22	2	17.0	54.0461	late/mid	y		1090	1090	False	y	5	4351.657894736842	5196967.110047847	3	237.2774	0.22777601238044584	239.0	13343.076555023923	402.0	13358.741626794259	466.0	11523.086124401914	889.0	18812.090909090908	993.0	17555.995215311006
65	HEI10 C2 OX	2.8.19	22	2	19.0	54.0372	mid	y		1003	1003	False	y	3	5259.937799043062	5633235.038277512	3	236.2106	0.22876704093719757	130.0	20699.65071770335	379.0	13633.1004784689	885.0	19133.564593301435
66	HEI10 C2 OX	2.8.19	22	2	19.0	35.9254	mid	y		654	654	False	y	3	5238.093301435407	3939164.985645933	0	236.2106	0.152090549704374	51.0	28295.952153110047	339.0	16883.047846889953	409.0	15886.253588516747
67	HEI10 C2 OX	2.8.19	22	2	19.0	43.4878	mid	y		835	835	False	y	7	5171.832535885167	4705963.913875597	2	236.2106	0.18410604773875516	140.0	16707.555023923444	266.0	12019.80861244019	358.0	11931.444976076555	412.0	11683.866028708135	623.0	12550.665071770334	652.0	13360.813397129186	678.0	11164.741626794259
68	HEI10 C2 OX	2.8.19	22	2	19.0	41.2121	mid	y		775	774	False	y	2	5337.736842105263	4507341.153110048	1	236.2106	0.17447184842678526	95.0	16228.741626794259	638.0	18739.885167464116
69	HEI10 C2 OX	2.8.19	22	2	19.0	61.5481	mid	y		1192	1192	False	y	5	5234.744019138756	6707536.244019139	4	236.2106	0.26056451319288804	195.0	12178.88038277512	510.0	17503.913875598086	817.0	10462.354066985647	846.0	10574.468899521531	1156.0	11662.440191387559
70	HEI10 C2 OX	2.8.19	22	2	20.0	50.2315	late	y	1.0	817	817	True	y	5	4774.755980861244	4238636.267942584	4	202.1954	0.24843047863601248	97.0	12360.172248803829	122.0	22690.34928229665	262.0	15295.717703349283	611.0	14802.306220095694	712.0	13282.665071770334
71	HEI10 C2 OX	2.8.19	22	2	20.0	36.9369	late	y	1.0	598	598	True	y	3	4637.471291866029	3047236.5215311004	2	202.1954	0.18267923009128792	30.0	12236.382775119617	141.0	19464.234449760766	154.0	14402.497607655503
72	HEI10 C2 OX	2.8.19	22	2	20.0	33.2947	late	y	1.0	601	601	True	y	3	4555.775119617225	3036321.708133971	0	202.1954	0.16466596173800194	78.0	24209.574162679426	386.0	16909.253588516745	487.0	15240.837320574163
73	HEI10 C2 OX	2.8.19	22	2	20.0	36.2618	late	y	1.0	622	622	True	y	3	4834.662679425837	3306792.6555023924	1	202.1954	0.1793403806416961	282.0	19820.023923444976	308.0	13405.928229665073	519.0	14765.684210526315
74	HEI10 C2 OX	2.8.19	22	2	20.0	45.4705	late	y	1.0	752	752	True	y	4	4592.344497607655	3742875.5598086123	3	202.1954	0.22488394889300153	41.0	18629.047846889953	210.0	15387.287081339713	595.0	13085.851674641148	731.0	13523.68899521531
75	HEI10 C2 OX	2.8.19	22	2	21.0	41.3146		y	1.0	766	765	True	y	3	4730.22966507177	3959289.5598086123	1	232.8314	0.17744427942279262	20.0	16429.96172248804	397.0	22238.956937799045	606.0	15094.794258373206
76	HEI10 C2 OX	2.8.19	22	2	21.0	52.8591		y	1.0	917	917	True	y	5	4723.090909090909	4655674.311004785	3	232.8314	0.22702736830169812	76.0	13504.956937799043	201.0	12690.913875598086	356.0	15031.894736842105	726.0	13533.406698564593	875.0	15636.172248803829
77	HEI10 C2 OX	2.8.19	22	2	21.0	36.3867		y	1.0	672	672	True	y	2	4788.150717703349	3573289.7416267944	0	232.8314	0.15627917883928025	42.0	15582.708133971291	400.0	21647.124401913876
78	HEI10 C2 OX	2.8.19	22	2	21.0	42.669		y	1.0	738	738	True	y	1	4740.138755980861	3799266.7942583733	2	232.8314	0.18326136423180034	280.0	25234.33014354067
79	HEI10 C2 OX	2.8.19	22	2	21.0	59.602		y	1.0	1047	1047	True	y	3	4742.023923444976	5272713.143540669	4	232.8314	0.2559878092044286	271.0	17884.76076555024	414.0	14482.684210526315	779.0	10876.918660287081
80	HEI10 C2 OX	2.8.19	22	2	30.0	45.9612	mid	y		883	883	False	y	6	5160.162679425837	4956187.698564594	2	249.21	0.18442759118815455	24.0	11586.205741626794	68.0	13682.421052631578	173.0	16058.492822966507	273.0	12488.674641148325	707.0	16514.684210526317	742.0	9979.033492822966
81	HEI10 C2 OX	2.8.19	22	2	30.0	62.6404	mid	y		1240	1240	False	y	14	4927.26076555024	6940195.507177034	4	249.21	0.2513558845953212	115.0	15156.645933014353	146.0	10732.799043062201	192.0	14344.105263157895	283.0	10164.875598086124	324.0	11650.507177033493	337.0	13441.009569377991	581.0	11471.928229665073	803.0	13091.052631578947	853.0	10491.875598086124	866.0	16303.784688995216	936.0	13044.746411483253	1049.0	15367.856459330143	1157.0	12527.363636363636	1237.0	12915.31100478469
82	HEI10 C2 OX	2.8.19	22	2	30.0	42.3795	mid	y		820	820	False	y	9	5023.55023923445	4538255.138755981	1	249.21	0.17005537498495243	82.0	12969.837320574163	101.0	13786.545454545454	130.0	12251.397129186604	330.0	9984.488038277512	348.0	13241.23923444976	500.0	9163.435406698565	614.0	9114.421052631578	681.0	11715.693779904306	794.0	12402.320574162679
83	HEI10 C2 OX	2.8.19	22	2	30.0	56.6945	mid	y		1066	1065	False	y	2	5086.44976076555	6059716.349282296	3	249.21	0.2274968901729465	675.0	25180.641148325358	853.0	14382.23923444976
84	HEI10 C2 OX	2.8.19	22	2	30.0	41.5344	mid	y		778	778	False	y	4	4948.660287081339	4162209.1052631577	0	249.21	0.16666425905862525	29.0	17901.665071770334	85.0	12940.01913875598	667.0	14755.511961722488	713.0	15687.272727272728
85	HEI10 C2 OX	1.8.19	24	2	2.0	50.2049	late/mid	y		1002	1002	False	y	5	8482.423444976077	8899112.918660287	4	206.91570000000002	0.2426345608380611	141.0	19532.736842105263	212.0	20839.325358851675	343.0	15941.952153110047	631.0	20193.497607655503	861.0	23686.904306220094
86	HEI10 C2 OX	1.8.19	24	2	2.0	33.678	late/mid	y		669	669	False	y	3	8434.98086124402	5904372.540669856	0	206.91570000000002	0.16276193638278774	214.0	22047.291866028707	339.0	18400.765550239234	439.0	18531.483253588518
87	HEI10 C2 OX	1.8.19	24	2	2.0	37.3783	late/mid	y		735	735	False	y	4	8169.172248803828	6368787.081339713	1	206.91570000000002	0.18064506463260158	64.0	19562.531100478467	221.0	18880.63157894737	512.0	23063.16746411483	693.0	16352.593301435407
88	HEI10 C2 OX	1.8.19	24	2	2.0	37.803	late/mid	y		737	737	False	y	6	8327.521531100478	6514906.325358852	2	206.91570000000002	0.18269759133792166	7.0	18879.569377990432	251.0	18993.995215311006	298.0	16280.454545454546	351.0	15340.416267942584	552.0	19025.842105263157	728.0	16069.363636363636
89	HEI10 C2 OX	1.8.19	24	2	2.0	47.8515	late/mid	y		944	944	False	y	5	8232.523923444976	8311066.909090909	3	206.91570000000002	0.23126084680862785	28.0	23699.58851674641	177.0	15496.397129186604	453.0	17419.08133971292	596.0	19215.851674641148	930.0	22074.430622009568
90	HEI10 C2 OX	1.8.19	24	2	3.1	48.4207	late	y	1.0	910	910	False	y	6	4918.16028708134	4991753.062200956	4	190.44219999999999	0.2542540466346219	82.0	13413.468899521531	226.0	14297.167464114833	455.0	17054.913875598086	577.0	16100.325358851675	682.0	12778.095693779904	862.0	20108.641148325358
91	HEI10 C2 OX	1.8.19	24	2	3.1	43.1592	late	y	1.0	820	820	False	y	5	5338.471291866029	4743336.306220096	3	190.44219999999999	0.22662624145278726	146.0	19259.401913875598	272.0	17392.014354066985	438.0	15089.684210526315	518.0	16216.712918660287	734.0	19906.057416267944
92	HEI10 C2 OX	1.8.19	24	2	3.1	35.1339	late	y	0.0	677	677	False	y	3	5004.210526315789	3757635.492822966	2	190.44219999999999	0.18448589650823188	165.0	21161.87081339713	269.0	12396.19138755981	658.0	18422.373205741627
93	HEI10 C2 OX	1.8.19	24	2	3.1	34.3836	late	y	1.0	662	662	False	y	4	5300.595693779904	3830873.138755981	1	190.44219999999999	0.18054611845483828	74.0	20156.033492822968	165.0	12308.253588516747	514.0	19358.81818181818	611.0	14594.8995215311
94	HEI10 C2 OX	1.8.19	24	2	3.1	29.3448	late	y	0.0	565	565	False	y	5	5148.287081339713	3116533.985645933	0	190.44219999999999	0.15408769694952065	34.0	15158.712918660287	211.0	14309.559808612441	228.0	10858.488038277512	391.0	10646.937799043062	525.0	10564.875598086124
95	HEI10 C2 OX	1.8.19	24	2	3.2	34.2068		y	0.0	628	628	False	y	3	5041.404306220096	3492947.837320574	2	182.3573	0.1875811936237266	38.0	23100.023923444976	448.0	19247.425837320574	574.0	13793.54066985646
96	HEI10 C2 OX	1.8.19	24	2	3.2	44.2715		y	1.0	887	887	False	y	6	4976.306220095694	4835869.354066986	3	182.3573	0.24277339048121463	44.0	11792.956937799043	214.0	16582.626794258373	372.0	17064.65071770335	426.0	17604.019138755983	572.0	10781.708133971291	872.0	17241.63157894737
97	HEI10 C2 OX	1.8.19	24	2	3.2	29.3172		y	1.0	560	560	False	y	3	5067.827751196172	3101143.1291866032	0	182.3573	0.16076789906409011	69.0	15542.693779904306	144.0	14789.626794258373	500.0	21237.26794258373
98	HEI10 C2 OX	1.8.19	24	2	3.2	29.5733		y	1.0	555	555	False	y	3	5186.545454545455	3236429.90430622	1	182.3573	0.16217228484957827	49.0	20167.473684210527	256.0	13366.291866028709	342.0	21517.727272727272
99	HEI10 C2 OX	1.8.19	24	2	3.2	44.9885		y	1.0	889	889	False	y	5	5042.822966507177	4922848.397129187	4	182.3573	0.24670523198139038	144.0	25083.06698564593	309.0	13624.650717703349	373.0	16336.66028708134	476.0	15781.90909090909	779.0	20274.315789473683
100	HEI10 C2 OX	1.8.19	24	2	4.0	31.8068	mid/late	y		612	612	False	y	3	9317.38038277512	5961315.392344498	1	190.85739999999998	0.16665217067821317	65.0	17134.83253588517	327.0	20194.947368421053	593.0	15438.531100478469
101	HEI10 C2 OX	1.8.19	24	2	4.0	30.9505	mid/late	y		561	561	False	y	4	9395.052631578947	5646564.827751197	0	190.85739999999998	0.16216557492662062	92.0	21404.555023923444	184.0	16330.129186602871	359.0	25586.712918660287	551.0	22907.272727272728
102	HEI10 C2 OX	1.8.19	24	2	4.0	36.0616	mid/late	y		672	657	False	y	3	9971.66985645933	6695111.311004785	2	190.85739999999998	0.1889452544150764	186.0	19352.253588516745	466.0	21134.96172248804	642.0	20824.880382775118
103	HEI10 C2 OX	1.8.19	24	2	4.0	43.9837	mid/late	y		838	837	False	y	4	9937.583732057416	8590609.693779904	3	190.85739999999998	0.23045320747322348	185.0	24347.191387559807	330.0	16911.794258373207	530.0	25088.63157894737	834.0	19608.88995215311
104	HEI10 C2 OX	1.8.19	24	2	4.0	48.0548	mid/late	y		906	906	False	y	5	9839.143540669857	9186176.952153109	4	190.85739999999998	0.2517837925068664	57.0	20469.55023923445	357.0	17200.904306220094	499.0	22752.980861244017	664.0	17032.923444976077	761.0	15959.11961722488
105	HEI10 C2 OX	1.8.19	24	2	8.0	57.3855	mid	y		1141	1141	False	y	10	9776.933014354066	11573114.645933013	4	227.6586	0.25206822847895927	93.0	20760.655502392343	197.0	20266.196172248805	239.0	17472.105263157893	383.0	15395.368421052632	491.0	18814.66028708134	708.0	16477.62200956938	841.0	17139.263157894737	872.0	18318.593301435405	1017.0	16085.454545454546	1101.0	15715.612440191388
106	HEI10 C2 OX	1.8.19	24	2	8.0	52.0873	mid	y		1047	1047	False	y	7	9623.90909090909	10539406.14832536	3	227.6586	0.22879566157395326	54.0	17758.593301435405	238.0	16465.813397129186	277.0	21366.555023923444	620.0	16763.492822966506	835.0	19669.157894736843	916.0	17077.674641148325	957.0	16154.105263157895
107	HEI10 C2 OX	1.8.19	24	2	8.0	36.7314	mid	y		744	744	False	y	2	9725.667464114833	7587836.315789474	0	227.6586	0.1613442233238718	388.0	26931.45933014354	652.0	17410.52153110048
108	HEI10 C2 OX	1.8.19	24	2	8.0	38.6858	mid	y		767	767	False	y	5	9666.047846889953	7607880.937799044	1	227.6586	0.16992900773350975	45.0	13654.033492822966	117.0	16195.014354066985	221.0	13437.502392344497	344.0	17351.483253588518	735.0	15533.56937799043
109	HEI10 C2 OX	1.8.19	24	2	8.0	42.7686	mid	y		867	867	False	y	6	9854.464114832535	8886970.009569377	2	227.6586	0.1878628788897059	35.0	15671.45933014354	99.0	16139.54066985646	210.0	17758.435406698565	363.0	16424.808612440193	562.0	19113.062200956938	845.0	18926.813397129186
110	HEI10 C2 OX	2.8.19	22	1	1.0	69.8075	mid	y		1303	1303	False	y	8	4652.55023923445	6628122.674641148	4	284.5333	0.24534035207829805	49.0	15926.813397129186	96.0	11951.54066985646	133.0	11484.267942583732	229.0	15204.578947368422	317.0	10504.023923444976	560.0	11083.167464114833	1071.0	12866.028708133972	1232.0	14610.765550239234
111	HEI10 C2 OX	2.8.19	22	1	1.0	48.7016	mid	y		913	913	False	y	3	4736.454545454545	4746169.248803828	1	284.5333	0.17116309409127156	169.0	21555.06698564593	252.0	16313.607655502392	670.0	11776.325358851675
112	HEI10 C2 OX	2.8.19	22	1	1.0	45.9206	mid	y		847	847	False	y	8	4617.047846889952	4168338.090909091	0	284.5333	0.16138919416461975	36.0	8776.856459330143	55.0	7450.081339712919	139.0	8139.0526315789475	167.0	9230.248803827752	373.0	7890.291866028708	482.0	10922.01913875598	617.0	7565.971291866029	795.0	8344.598086124402
113	HEI10 C2 OX	2.8.19	22	1	1.0	67.7153	mid	y		1321	1321	False	y	2	4540.66985645933	6266144.0861244025	3	284.5333	0.23798725843337143	11.0	14945.526315789473	68.0	8868.11004784689
114	HEI10 C2 OX	2.8.19	22	1	1.0	52.3883	mid	y		976	976	False	y	11	4460.612440191388	4563839.918660287	2	284.5333	0.18412010123243924	70.0	9888.416267942584	85.0	7083.239234449761	143.0	7959.617224880383	215.0	8212.952153110047	474.0	6825.732057416268	502.0	9332.837320574163	630.0	7293.2344497607655	718.0	7561.492822966507	771.0	8121.923444976077	866.0	7049.794258373206	895.0	6842.464114832536
115	HEI10 C2 OX	2.8.19	22	1	6.0	53.4433	late	y	1.0	957	957	True	y	6	4796.2200956937795	5048570.28229665	4	207.9647	0.2569825552124952	52.0	16716.24880382775	278.0	15727.775119617225	407.0	16939.57894736842	600.0	14365.047846889953	799.0	10620.234449760766	913.0	18166.31100478469
116	HEI10 C2 OX	2.8.19	22	1	6.0	33.0998	late	y	1.0	639	639	True	y	3	4966.2488038277515	3528106.200956938	0	207.9647	0.15916066524751557	267.0	19352.885167464116	352.0	15356.296650717703	381.0	22698.54066985646
117	HEI10 C2 OX	2.8.19	22	1	6.0	37.5591	late	y	1.0	677	677	True	y	5	4803.057416267942	3796759.6459330143	2	207.9647	0.18060324660867927	19.0	13097.258373205741	294.0	18361.004784688994	457.0	19698.956937799045	480.0	23207.808612440193	633.0	13277.1004784689
118	HEI10 C2 OX	2.8.19	22	1	6.0	37.4262	late	y	1.0	715	715	True	y	3	4911.66985645933	3826501.220095694	1	207.9647	0.17996419584669898	84.0	13364.277511961722	395.0	23003.119617224882	659.0	14951.966507177034
119	HEI10 C2 OX	2.8.19	22	1	6.0	46.4363	late	y	1.0	837	837	True	y	4	4841.028708133971	4392780.1339712925	3	207.9647	0.22328933708461102	65.0	13764.45933014354	205.0	12338.866028708135	368.0	22399.47846889952	748.0	16094.31100478469
120	HEI10 C2 OX	2.8.19	22	1	7.0	47.2185	late	y	1.0	918	918	False	y	4	5645.94019138756	5701626.148325359	3	215.5245	0.21908646116798786	91.0	23213.177033492822	179.0	26371.794258373207	647.0	22033.296650717704	720.0	16725.66985645933
121	HEI10 C2 OX	2.8.19	22	1	7.0	39.5894	late	y	1.0	779	779	False	y	4	5665.822966507177	4875785.349282296	2	215.5245	0.18368862936696292	208.0	21565.62200956938	354.0	24454.464114832535	466.0	18333.444976076556	713.0	16309.349282296651
122	HEI10 C2 OX	2.8.19	22	1	7.0	35.8144	late	y	1.0	717	717	False	y	2	5527.7799043062205	4238599.947368421	0	215.5245	0.16617321928597445	153.0	23240.76076555024	427.0	15557.617224880383
123	HEI10 C2 OX	2.8.19	22	1	7.0	56.5332	late	y	0.0	1128	1055	False	y	5	5466.4162679425835	6390867.928229665	4	215.5245	0.2623052135604073	18.0	21304.387559808612	163.0	18006.03827751196	388.0	18409.96172248804	658.0	26615.736842105263	1032.0	15521.066985645934
124	HEI10 C2 OX	2.8.19	22	1	7.0	36.369	late	y	1.0	701	701	False	y	5	5636.244019138756	4329860.861244019	1	215.5245	0.16874647661866748	8.0	15214.842105263158	47.0	13533.004784688996	342.0	15632.043062200957	371.0	17639.66028708134	647.0	20602.755980861242
125	HEI10 C2 OX	2.8.19	22	1	8.0	35.8937	late	y	0.0	667	667	False	y	3	6140.612440191388	4375317.971291866	1	206.97820000000002	0.17341778022999524	369.0	20439.02870813397	419.0	20318.03827751196	514.0	17811.133971291867
126	HEI10 C2 OX	2.8.19	22	1	8.0	46.5748	late	y	1.0	858	858	False	y	7	5561.014354066985	5211008.550239234	3	206.97820000000002	0.22502273186258262	98.0	17619.468899521533	217.0	12775.033492822966	281.0	16490.83253588517	527.0	16759.425837320574	539.0	17498.866028708133	662.0	14424.004784688996	723.0	16697.07177033493
127	HEI10 C2 OX	2.8.19	22	1	8.0	51.731	late	y	1.0	980	980	False	y	6	5540.035885167465	6081482.0	4	206.97820000000002	0.2499345341683327	151.0	26355.387559808612	282.0	17129.023923444976	626.0	23576.492822966506	716.0	18443.7990430622	791.0	14485.492822966507	923.0	16219.105263157895
128	HEI10 C2 OX	2.8.19	22	1	8.0	34.9188	late	y	1.0	643	643	False	y	2	5677.43062200957	4008966.1722488035	0	206.97820000000002	0.1687076223486338	116.0	20307.531100478467	616.0	20443.81818181818
129	HEI10 C2 OX	2.8.19	22	1	8.0	37.8599	late	y	1.0	691	691	False	y	4	5697.0	4350618.650717704	2	206.97820000000002	0.18291733139045563	190.0	22777.93301435407	348.0	21417.856459330145	523.0	19093.58851674641	650.0	14694.368421052632
130	HEI10 C2 OX	2.8.19	22	1	9.0	50.1856	late	y	1.0	968	967	False	y	4	5009.43062200957	5326012.794258373	3	214.67700000000002	0.23377259790289595	281.0	23878.885167464116	412.0	17770.92822966507	642.0	13622.35885167464	928.0	21641.315789473683
131	HEI10 C2 OX	2.8.19	22	1	9.0	53.3038	late	y	0.0	1038	1038	False	y	4	5044.114832535885	5798276.976076555	4	214.67700000000002	0.2482976751119123	149.0	19935.794258373207	396.0	27132.191387559807	572.0	16256.21052631579	809.0	17019.555023923444
132	HEI10 C2 OX	2.8.19	22	1	9.0	39.6663	late	y	1.0	742	742	False	y	5	5064.354066985647	4202386.535885167	2	214.67700000000002	0.18477200631646612	77.0	16546.741626794257	255.0	21413.569377990432	379.0	12479.947368421053	569.0	14285.23923444976	665.0	15575.837320574163
133	HEI10 C2 OX	2.8.19	22	1	9.0	34.0399	late	y	1.0	661	661	False	y	6	5120.224880382775	3778207.502392344	0	214.67700000000002	0.15856333002603912	42.0	14135.416267942584	118.0	11194.124401913876	281.0	18640.526315789473	378.0	14629.468899521531	503.0	11701.674641148325	627.0	17201.995215311006
134	HEI10 C2 OX	2.8.19	22	1	9.0	37.4814	late	y	1.0	712	712	False	y	7	4965.315789473684	3920490.4880382773	1	214.67700000000002	0.17459439064268645	44.0	11515.468899521531	116.0	11141.382775119617	216.0	16448.564593301435	409.0	13858.258373205741	508.0	18863.866028708133	555.0	12203.095693779904	664.0	12224.947368421053
135	HEI10 C2 OX	2.8.19	22	1	11.0	33.8135	late	y	1.0	622	622	True	y	4	5595.473684210527	3886114.923444976	1	186.0514	0.1817427872082661	62.0	17107.54066985646	233.0	19116.598086124402	421.0	12549.057416267942	617.0	21358.77033492823
136	HEI10 C2 OX	2.8.19	22	1	11.0	42.6167	late	y	1.0	784	784	True	y	6	5838.818181818182	5107327.631578948	3	186.0514	0.2290587439815019	4.0	14047.971291866028	144.0	22487.473684210527	243.0	15353.717703349283	596.0	16048.578947368422	611.0	22130.32057416268	705.0	23095.196172248805
137	HEI10 C2 OX	2.8.19	22	1	11.0	46.2015	late	y	1.0	832	832	True	y	6	5748.636363636364	5417760.014354067	4	186.0514	0.24832653772022142	36.0	22165.105263157893	295.0	18652.55980861244	487.0	23311.33971291866	707.0	15507.947368421053	719.0	19620.497607655503	820.0	13251.88995215311
138	HEI10 C2 OX	2.8.19	22	1	11.0	34.004	late	y	1.0	655	655	True	y	5	5614.382775119617	4017316.6937799044	2	186.0514	0.18276669780501517	79.0	17736.52153110048	354.0	11574.267942583732	364.0	14317.071770334927	431.0	15006.559808612441	642.0	15810.617224880383
139	HEI10 C2 OX	2.8.19	22	1	11.0	29.4157	late	y	1.0	545	545	True	y	4	5978.918660287081	3643129.5693779904	0	186.0514	0.15810523328499543	34.0	22685.41148325359	183.0	14206.397129186604	363.0	23729.444976076556	448.0	15988.22009569378
140	HEI10 C2 OX	2.8.19	22	1	12.0	34.1912	late/mid	y		661	661	False	y	3	6808.0526315789475	4834656.607655503	2	182.33470000000003	0.1875188869699514	146.0	24952.846889952154	324.0	16611.41148325359	580.0	23480.444976076556
141	HEI10 C2 OX	2.8.19	22	1	12.0	30.4179	late/mid	y		587	587	False	y	3	7262.076555023923	4581936.76076555	1	182.33470000000003	0.16682452654376811	254.0	20408.162679425837	438.0	17375.61722488038	572.0	24854.82775119617
142	HEI10 C2 OX	2.8.19	22	1	12.0	47.292	late/mid	y		964	964	False	y	6	6979.612440191388	7029267.870813398	4	182.33470000000003	0.25936917109030805	31.0	15065.928229665073	213.0	13484.679425837321	376.0	13790.081339712919	660.0	11562.937799043062	716.0	15604.64114832536	910.0	14650.167464114833
143	HEI10 C2 OX	2.8.19	22	1	12.0	40.6516	late/mid	y		838	838	False	y	5	6944.535885167465	6304430.492822967	3	182.33470000000003	0.22295043126733416	166.0	22130.28229665072	405.0	18108.885167464116	603.0	15824.425837320574	625.0	18008.612440191388	804.0	19574.837320574163
144	HEI10 C2 OX	2.8.19	22	1	12.0	29.782	late/mid	y		601	601	False	y	6	6650.023923444976	4476578.775119618	0	182.33470000000003	0.16333698412863815	26.0	18272.507177033494	234.0	16150.612440191388	247.0	17871.296650717704	459.0	22628.66028708134	475.0	14786.966507177034	520.0	15870.66028708134
145	HEI10 C2 OX	2.8.19	22	1	13.0	38.9294	late	y	1.0	758	758	True	y	4	6118.954545454546	5005202.492822967	1	214.90950000000004	0.18114322540418173	199.0	16886.28229665072	262.0	18270.12918660287	544.0	20502.93301435407	688.0	19545.392344497606
146	HEI10 C2 OX	2.8.19	22	1	13.0	38.4182	late	y	1.0	760	760	True	y	4	6143.294258373206	4921529.0239234455	0	214.90950000000004	0.17876454972907196	117.0	17627.626794258373	289.0	12212.933014354066	311.0	15634.971291866028	672.0	18717.856459330145
147	HEI10 C2 OX	2.8.19	22	1	13.0	56.1931	late	y	1.0	1128	1128	True	y	8	6232.377990430622	7656005.607655503	4	214.90950000000004	0.2614733178384389	5.0	15109.248803827752	92.0	14457.799043062201	257.0	16144.86124401914	416.0	20857.387559808612	658.0	18322.492822966506	840.0	19935.301435406698	959.0	19743.253588516745	997.0	17499.114832535884
148	HEI10 C2 OX	2.8.19	22	1	13.0	40.6372	late	y	1.0	798	798	True	y	6	6171.739234449761	5458908.081339713	2	214.90950000000004	0.18908982618264894	20.0	19773.545454545456	186.0	16235.80861244019	310.0	16569.985645933015	616.0	20616.076555023923	682.0	21094.090909090908	795.0	15155.98086124402
149	HEI10 C2 OX	2.8.19	22	1	13.0	40.7316	late	y	1.0	791	791	True	y	4	6105.114832535885	5127636.626794258	3	214.90950000000004	0.18952908084565825	37.0	16832.727272727272	96.0	17894.794258373207	568.0	21160.86124401914	745.0	22126.22966507177
150	HEI10 C2 OX	2.8.19	22	1	14.0	51.5625	late	y	0.0	1057	1057	False	y	4	5125.1291866028705	5849238.765550239	2	280.8169	0.18361608578401087	205.0	11506.076555023923	596.0	19600.36842105263	696.0	12349.631578947368	880.0	17881.87081339713
151	HEI10 C2 OX	2.8.19	22	1	14.0	51.4909	late	y	1.0	1076	1075	False	y	5	5043.401913875598	5824123.9617224885	1	280.8169	0.18336111537446645	108.0	13303.076555023923	184.0	11706.712918660287	368.0	15724.33971291866	654.0	13364.612440191388	697.0	14719.143540669857
152	HEI10 C2 OX	2.8.19	22	1	14.0	47.392	late	y	1.0	972	971	False	y	5	5252.425837320574	5542235.167464115	0	280.8169	0.16876477163589515	80.0	14187.291866028709	187.0	16095.971291866028	399.0	16438.344497607657	538.0	18259.904306220094	783.0	16951.822966507178
153	HEI10 C2 OX	2.8.19	22	1	14.0	72.838	late	y	1.0	1542	1542	False	y	6	5218.289473684211	8656911.708133971	4	280.8169	0.2593789761228758	31.0	13972.746411483253	108.0	15051.78947368421	331.0	16600.607655502394	751.0	16840.665071770334	964.0	23428.741626794257	1481.0	19270.33014354067
154	HEI10 C2 OX	2.8.19	22	1	14.0	57.5335	late	y	1.0	1189	993	False	y	5	5165.263157894737	5491360.660287081	3	280.8169	0.20487905108275178	43.0	17501.71770334928	153.0	14286.473684210527	608.0	17361.06698564593	880.0	13561.698564593302	922.0	13136.54066985646
155	HEI10 C2 OX	2.8.19	22	1	16.0	59.4817	early	y		1112	1111	False	y	7	6967.306220095694	8090590.56937799	4	225.0443	0.2643110711979819	122.0	12130.444976076555	262.0	12583.526315789473	852.0	13083.77990430622	909.0	12049.736842105263	954.0	19056.894736842107	1016.0	12227.1004784689	1051.0	18583.047846889953
156	HEI10 C2 OX	2.8.19	22	1	16.0	49.1321	early	y		934	934	False	y	6	7125.131578947368	7226269.334928229	3	225.0443	0.21832190373184304	7.0	22033.22966507177	62.0	17904.23923444976	135.0	14171.19138755981	533.0	19231.78947368421	869.0	16650.51196172249	889.0	14648.583732057416
157	HEI10 C2 OX	2.8.19	22	1	16.0	39.2439	early	y		742	742	False	y	3	7082.284688995215	5581101.71770335	1	225.0443	0.17438299925836823	74.0	21442.71770334928	92.0	13394.416267942584	409.0	14099.827751196171
158	HEI10 C2 OX	2.8.19	22	1	16.0	34.6414	early	y		657	657	False	y	4	7446.966507177033	5205499.492822967	0	225.0443	0.15393147038160931	81.0	17493.77990430622	350.0	20989.71770334928	424.0	15458.488038277512	496.0	13986.334928229666
159	HEI10 C2 OX	2.8.19	22	1	16.0	42.5452	early	y		800	800	False	y	3	6942.404306220096	5837176.449760766	2	225.0443	0.18905255543019753	613.0	13025.765550239234	662.0	12207.234449760766	766.0	16787.99043062201
160	HEI10 C2 OX	2.8.19	22	1	18.0	35.5151	late/mid	y		677	677	False	y	5	5061.382775119617	3676138.583732057	0	222.67949999999996	0.15948975994647016	71.0	10730.976076555024	194.0	14678.272727272728	316.0	14091.31100478469	335.0	9490.511961722488	644.0	10527.368421052632
161	HEI10 C2 OX	2.8.19	22	1	18.0	39.4699	late/mid	y		771	771	False	y	4	5009.377990430622	4229340.933014354	1	222.67949999999996	0.17724981419484062	42.0	15096.224880382775	295.0	13036.224880382775	367.0	22270.923444976077	621.0	13644.354066985647
162	HEI10 C2 OX	2.8.19	22	1	18.0	56.1944	late/mid	y		1104	1104	False	y	4	5077.976076555024	5925035.6794258375	4	222.67949999999996	0.2523555154381073	14.0	11800.679425837321	93.0	13728.1004784689	361.0	17977.99043062201	983.0	18344.090909090908
163	HEI10 C2 OX	2.8.19	22	1	18.0	39.9208	late/mid	y		815	815	False	y	7	4900.617224880383	4348639.129186603	2	222.67949999999996	0.17927469749123742	192.0	13359.354066985647	202.0	9388.282296650717	372.0	11154.674641148325	435.0	14355.822966507178	695.0	13283.464114832535	761.0	11234.157894736842	783.0	10608.55023923445
164	HEI10 C2 OX	2.8.19	22	1	18.0	51.5793	late/mid	y		1017	1017	False	y	8	5051.00956937799	5609365.947368421	3	222.67949999999996	0.2316302129293447	34.0	10952.555023923445	188.0	14694.784688995216	250.0	13472.334928229666	335.0	17324.023923444976	408.0	10732.0	493.0	14690.545454545454	662.0	11479.947368421053	976.0	12285.454545454546
165	HEI10 C2 OX	2.8.19	22	1	19.0	55.6618	mid	y		1094	1094	False	y	12	5919.7511961722485	7097045.803827751	3	254.9592	0.21831649926733374	59.0	10888.038277511961	295.0	11018.947368421053	337.0	10638.095693779904	427.0	13347.114832535884	438.0	9899.80861244019	467.0	12713.598086124402	801.0	10345.263157894737	913.0	14660.081339712919	925.0	10299.282296650717	937.0	11740.038277511961	959.0	13735.291866028709	1074.0	14720.526315789473
166	HEI10 C2 OX	2.8.19	22	1	19.0	66.7042	mid	y		1327	1327	False	y	8	5879.846889952153	8513269.0430622	4	254.9592	0.26162695835255206	140.0	12699.1004784689	363.0	13039.205741626794	553.0	14586.157894736842	798.0	16750.703349282296	1031.0	13351.76076555024	1093.0	14415.913875598086	1245.0	12735.942583732058	1295.0	20546.244019138758
167	HEI10 C2 OX	2.8.19	22	1	19.0	46.3287	mid	y		914	911	False	y	5	5648.904306220095	5601140.516746411	2	254.9592	0.1817102501106059	42.0	10902.574162679426	74.0	11385.86124401914	599.0	16611.985645933015	734.0	10770.464114832535	834.0	15278.98086124402
168	HEI10 C2 OX	2.8.19	22	1	19.0	42.0996	mid	y		849	849	False	y	4	5856.1291866028705	5419024.334928229	0	254.9592	0.1651228902506754	84.0	14110.200956937799	313.0	14284.511961722488	668.0	24609.17224880383	754.0	16770.684210526317
169	HEI10 C2 OX	2.8.19	22	1	19.0	44.1649	mid	y		880	880	False	y	5	5799.2511961722485	5625563.880382775	1	254.9592	0.17322340201883282	57.0	13104.440191387559	206.0	20040.612440191388	334.0	15755.593301435407	427.0	15488.440191387559	571.0	14305.33014354067
170	HEI10 C2 OX	2.8.19	22	1	21.0	55.4621	mid	y		1016	1015	False	y	4	6001.492822966507	6630511.665071771	3	252.7721	0.21941543390271315	14.0	17617.13875598086	664.0	22491.004784688994	737.0	12994.196172248803	841.0	14350.22009569378
171	HEI10 C2 OX	2.8.19	22	1	21.0	62.1984	mid	y		1185	1185	False	y	8	5794.473684210527	7466755.636363637	4	252.7721	0.24606513139701733	233.0	11601.837320574163	245.0	19264.645933014355	303.0	13257.559808612441	365.0	12660.454545454546	756.0	14909.071770334927	875.0	11620.244019138756	962.0	12100.1004784689	1181.0	12923.564593301435
172	HEI10 C2 OX	2.8.19	22	1	21.0	48.4225	mid	y		875	875	False	y	7	5913.2488038277515	5677704.349282296	2	252.7721	0.1915658413250513	46.0	17846.712918660287	54.0	12794.679425837321	78.0	19248.358851674642	638.0	11911.382775119617	750.0	13151.22966507177	832.0	12361.64114832536	847.0	11819.54066985646
173	HEI10 C2 OX	2.8.19	22	1	21.0	43.2704	mid	y		760	760	False	y	10	6073.299043062201	4899893.258373205	0	252.7721	0.17118344943923797	25.0	14112.818181818182	72.0	12945.43062200957	92.0	11663.172248803829	115.0	11684.45933014354	162.0	10148.35885167464	232.0	10150.129186602871	498.0	9804.602870813396	547.0	13380.004784688996	694.0	11149.105263157895	732.0	11993.11961722488
174	HEI10 C2 OX	2.8.19	22	1	21.0	43.4187	mid	y		800	800	False	y	11	5834.131578947368	4896873.870813398	1	252.7721	0.17177014393598028	12.0	8781.703349282297	196.0	9969.751196172248	231.0	8859.248803827752	244.0	11476.593301435407	338.0	9848.23923444976	360.0	10489.751196172248	399.0	8365.377990430621	461.0	8917.488038277512	531.0	10873.712918660287	572.0	10612.35885167464	714.0	9018.784688995216
175	HEI10 C2 OX	2.8.19	22	1	22.0	49.2757	mid	y		940	940	False	y	6	4577.806220095694	4688204.401913876	2	262.56690000000003	0.18766912356431825	79.0	10881.133971291865	582.0	8474.990430622009	715.0	8882.923444976077	783.0	11758.244019138756	868.0	13074.612440191388	935.0	13495.124401913876
176	HEI10 C2 OX	2.8.19	22	1	22.0	67.1189	mid	y		1204	1203	False	y	4	4584.177033492823	6082699.267942583	4	262.56690000000003	0.2556258995326524	65.0	12402.1004784689	1049.0	21508.37799043062	1073.0	11692.822966507178	1085.0	12071.650717703349
177	HEI10 C2 OX	2.8.19	22	1	22.0	57.4319	mid	y		1113	1113	False	y	7	4576.444976076555	5764549.406698564	3	262.56690000000003	0.21873244495022026	74.0	13417.55023923445	213.0	19356.26794258373	376.0	12065.224880382775	428.0	11740.511961722488	587.0	11388.559808612441	900.0	12511.746411483253	984.0	10946.535885167465
178	HEI10 C2 OX	2.8.19	22	1	22.0	41.3689	mid	y		774	774	False	y	4	4523.5526315789475	4186767.4162679426	0	262.56690000000003	0.15755565533964863	81.0	12542.866028708135	94.0	20376.555023923444	266.0	19211.114832535884	604.0	20122.258373205743
179	HEI10 C2 OX	2.8.19	22	1	22.0	47.3715	mid	y		904	904	False	y	8	4418.877990430622	4585295.330143541	1	262.56690000000003	0.18041687661316028	170.0	16693.985645933015	204.0	10487.272727272728	560.0	11235.933014354066	613.0	10337.622009569379	627.0	12285.574162679426	720.0	10420.086124401914	781.0	14756.535885167465	818.0	12148.866028708135
180	HEI10 C2 OX	2.12.19	19	1	5.0	73.5158	mid/late	n		1492	745	False	n	4	5266.665071770335	4212713.5215311	4	279.2457	0.26326564742089137	478.0	12441.56937799043	543.0	17201.51196172249	610.0	10690.741626794259	659.0	14384.822966507178
181	HEI10 C2 OX	2.12.19	19	1	5.0	52.2788	mid/late	y		1043	1042	False	n	6	5046.9330143540665	5735397.598086124	2	279.2457	0.1872143420650703	43.0	18048.980861244017	139.0	15998.325358851675	469.0	11157.038277511961	661.0	12053.703349282297	946.0	13765.354066985647	1012.0	13400.617224880383
182	HEI10 C2 OX	2.12.19	19	1	5.0	58.854	mid/late	y		1191	1190	False	n	7	5167.4617224880385	6629471.287081339	3	279.2457	0.21076063122905742	49.0	10661.315789473685	112.0	11926.023923444976	379.0	13133.818181818182	576.0	16057.114832535884	690.0	11957.904306220096	714.0	15234.033492822966	1176.0	17357.67942583732
183	HEI10 C2 OX	2.12.19	19	1	5.0	51.9139	mid/late	y		1055	1055	False	n	3	5112.0	5849382.373205742	1	279.2457	0.18590760752985633	178.0	16685.143540669855	755.0	16549.33971291866	957.0	20998.784688995216
184	HEI10 C2 OX	2.12.19	19	1	5.0	42.6832	mid/late	y		832	832	False	n	4	5403.129186602871	4751887.899521532	0	279.2457	0.1528517717551246	161.0	17023.315789473683	261.0	12913.033492822966	394.0	13686.511961722488	467.0	12414.234449760766
185	HEI10 C2 OX	2.12.19	19	1	6.0	48.4071	mid/late	y		1000	1000	False	n	8	5479.2799043062205	5913012.052631579	1	283.6605	0.1706515359029544	74.0	16680.66985645933	168.0	11011.157894736842	197.0	15981.593301435407	398.0	12235.870813397129	604.0	11580.928229665073	787.0	12300.904306220096	836.0	11774.626794258373	941.0	11029.598086124402
186	HEI10 C2 OX	2.12.19	19	1	6.0	64.6765	mid/late	y		1295	1036	False	n	7	5249.26076555024	5927947.688995214	3	283.6605	0.2280067193000083	18.0	16268.153110047846	570.0	12696.488038277512	657.0	15884.377990430621	669.0	10775.923444976077	856.0	13958.071770334927	896.0	13127.349282296651	988.0	17468.234449760766
187	HEI10 C2 OX	2.12.19	19	1	6.0	74.2419	mid/late	n		1496	407	False	n	1	5182.497607655502	2245884.531100478	4	283.6605	0.26172801641398785	49.0	15737.1004784689
188	HEI10 C2 OX	2.12.19	19	1	6.0	44.5315	mid/late	y		896	896	False	n	5	5329.031100478469	5312392.62200957	0	283.6605	0.15698872419670698	108.0	13311.200956937799	190.0	14123.440191387559	370.0	17041.497607655503	620.0	13588.531100478469	820.0	23556.354066985645
189	HEI10 C2 OX	2.12.19	19	1	6.0	51.8035	mid/late	y		1069	1069	False	n	5	5280.253588516746	6087840.24401914	2	283.6605	0.18262500418634248	174.0	15225.44976076555	589.0	16099.952153110047	889.0	15718.401913875598	969.0	15527.473684210527	1016.0	10436.248803827752
190	HEI10 C2 OX	2.12.19	19	1	7.0	70.1707	mid	y		1431	1431	False	n	3	5198.205741626794	8103951.19138756	2	363.53999999999996	0.19302057545249493	135.0	24211.976076555024	181.0	15943.507177033493	897.0	13139.966507177034
191	HEI10 C2 OX	2.12.19	19	1	7.0	63.9849	mid	y		1286	1286	False	n	9	5428.4330143540665	7406052.698564594	1	363.53999999999996	0.17600511635583432	51.0	9292.851674641148	127.0	12024.985645933015	369.0	10442.373205741627	466.0	13441.516746411484	951.0	10330.22009569378	1057.0	10875.827751196171	1075.0	10445.13875598086	1090.0	10161.727272727272	1191.0	12211.55023923445
192	HEI10 C2 OX	2.12.19	19	1	7.0	93.6082	mid	n		1882	1508	False	n	6	5243.763157894737	8276906.918660287	4	363.53999999999996	0.2574907850580404	62.0	15857.373205741627	113.0	11739.674641148325	194.0	13504.612440191388	378.0	9821.937799043062	1193.0	11560.799043062201	1218.0	14639.77033492823
193	HEI10 C2 OX	2.12.19	19	1	7.0	79.8137	mid	y		1540	1540	False	n	5	5446.167464114833	8866370.507177033	3	363.53999999999996	0.21954585465148266	103.0	17008.13875598086	143.0	14366.521531100478	282.0	13710.976076555024	632.0	10867.038277511961	1290.0	11766.354066985647
194	HEI10 C2 OX	2.12.19	19	1	7.0	55.9625	mid	n		1038	968	False	n	3	5254.614832535885	5431556.760765551	0	363.53999999999996	0.1539376684821478	74.0	16640.77033492823	285.0	11714.296650717703	921.0	11541.124401913876
195	HEI10 C2 OX	2.12.19	19	1	8.0	48.776	mid/late	y		983	982	False	n	6	6439.794258373206	6685013.588516747	1	302.7978	0.16108439361184262	86.0	16637.813397129186	283.0	15611.956937799043	445.0	15122.923444976077	488.0	13245.301435406698	826.0	22330.507177033494	861.0	15630.684210526315
196	HEI10 C2 OX	2.12.19	19	1	8.0	45.9991	mid/late	y		962	962	False	n	8	6088.5	6166785.401913876	0	302.7978	0.15191358721892959	57.0	15513.870813397129	173.0	12167.76076555024	185.0	11777.502392344497	242.0	10348.712918660287	293.0	11503.258373205741	339.0	11382.148325358852	400.0	12859.373205741627	591.0	10997.746411483253
197	HEI10 C2 OX	2.12.19	19	1	8.0	59.8234	mid/late	y		1235	1123	False	n	6	5996.784688995215	7012679.775119618	2	302.7978	0.19756880664258458	68.0	10977.708133971291	232.0	12294.507177033493	290.0	11784.64114832536	482.0	10970.732057416268	755.0	10725.703349282297	1114.0	15930.698564593302
198	HEI10 C2 OX	2.12.19	19	1	8.0	68.8176	mid/late	y		1443	1443	False	n	5	6121.851674641149	9365478.645933013	3	302.7978	0.227272457065408	29.0	12628.382775119617	379.0	14423.77990430622	837.0	13767.679425837321	1018.0	12519.416267942584	1377.0	20320.315789473683
199	HEI10 C2 OX	2.12.19	19	1	8.0	79.3817	mid/late	n		1559	879	False	n	8	6321.095693779905	5747369.626794258	4	302.7978	0.2621607554612352	398.0	12833.86124401914	423.0	12935.818181818182	493.0	11695.23923444976	654.0	11049.913875598086	687.0	15884.464114832535	742.0	11495.736842105263	785.0	10887.870813397129	868.0	11654.363636363636
200	HEI10 C2 OX	2.12.19	19	1	10.0	41.3084	mid	y		788	788	False	y	7	6562.622009569378	5482327.014354067	0	263.457	0.15679370827117897	105.0	10882.444976076555	217.0	13433.22966507177	239.0	13249.88038277512	337.0	15582.172248803829	599.0	13901.636363636364	646.0	11243.373205741627	705.0	10639.277511961722
201	HEI10 C2 OX	2.12.19	19	1	10.0	61.3369	mid	y		1168	1168	False	y	11	6329.631578947368	7909691.842105263	3	263.457	0.23281560178700889	10.0	15673.665071770334	38.0	13045.33971291866	208.0	12155.277511961722	237.0	11060.172248803829	346.0	11131.306220095694	520.0	11577.086124401914	778.0	12082.665071770334	889.0	12995.296650717703	1055.0	12348.368421052632	1072.0	13715.22966507177	1118.0	15124.54066985646
202	HEI10 C2 OX	2.12.19	19	1	10.0	68.3582	mid	y		1318	1318	False	y	12	6368.622009569378	9265492.043062203	4	263.457	0.2594662506595004	66.0	12691.181818181818	95.0	14296.885167464116	242.0	12384.775119617225	286.0	12437.157894736842	517.0	11965.88038277512	768.0	12164.464114832535	875.0	12242.468899521531	927.0	18534.665071770334	1033.0	17618.44019138756	1111.0	15719.851674641148	1219.0	18537.96172248804	1294.0	16557.014354066985
203	HEI10 C2 OX	2.12.19	19	1	10.0	46.4741	mid	y		856	856	False	y	8	6616.057416267942	6002539.641148325	2	263.457	0.17640108252959685	53.0	14576.856459330143	189.0	15310.588516746411	411.0	18771.36842105263	474.0	14069.043062200957	698.0	13528.813397129186	721.0	13604.755980861244	757.0	13366.282296650717	826.0	12376.918660287081
204	HEI10 C2 OX	2.12.19	19	1	10.0	45.9794	mid	y		878	878	False	y	12	6591.715311004785	6145716.875598086	1	263.457	0.17452335675271485	19.0	11680.19138755981	86.0	10040.942583732058	110.0	10737.081339712919	140.0	11389.105263157895	185.0	10303.516746411484	292.0	13337.851674641148	314.0	11881.76076555024	353.0	11615.45933014354	400.0	13659.746411483253	535.0	12072.272727272728	743.0	13900.928229665073	778.0	12711.574162679426
205	HEI10 C2 OX	2.12.19	19	1	11.0	68.7408	mid	y		1329	1327	False	y	11	5090.88995215311	7737308.803827751	4	264.6691	0.2597235566977784	110.0	10896.468899521531	226.0	10956.076555023923	294.0	18333.612440191388	456.0	12170.047846889953	518.0	11168.406698564593	807.0	16765.813397129186	905.0	11313.244019138756	946.0	11038.813397129186	992.0	12852.598086124402	1194.0	17445.12918660287	1303.0	15107.507177033493
206	HEI10 C2 OX	2.12.19	19	1	11.0	42.8895	mid	y		814	814	False	y	4	5164.50956937799	4736967.14354067	1	264.6691	0.16204951768075682	42.0	19260.516746411482	67.0	13738.234449760766	124.0	11653.598086124402	265.0	13906.751196172248
207	HEI10 C2 OX	2.12.19	19	1	11.0	63.6392	mid	y		1212	1209	False	y	6	5057.497607655502	6693261.985645933	3	264.6691	0.24044816716420617	41.0	18544.942583732056	58.0	11547.167464114833	296.0	14886.334928229666	400.0	12116.655502392345	849.0	11582.971291866028	1073.0	12017.440191387559
208	HEI10 C2 OX	2.12.19	19	1	11.0	31.5318	mid	y		590	590	False	y	5	4985.23923444976	3252779.5789473685	0	264.6691	0.1191366880380067	12.0	11863.425837320574	122.0	12530.574162679426	186.0	10574.98086124402	401.0	9351.636363636364	565.0	14749.186602870814
209	HEI10 C2 OX	2.12.19	19	1	11.0	57.8678	mid	y		1106	1105	False	y	8	4934.315789473684	6203715.674641149	2	264.6691	0.21864207041925182	153.0	13049.703349282297	311.0	10460.535885167465	383.0	12216.894736842105	484.0	14295.406698564593	675.0	12126.913875598086	772.0	11483.363636363636	914.0	12338.56937799043	1102.0	17263.177033492822
210	HEI10 C2 OX	2.12.19	19	1	12.0	75.2202	mid	y		1484	1484	False	y	6	4481.7799043062205	7083893.334928229	4	290.1637	0.2592336670644881	25.0	8743.583732057416	1115.0	13390.712918660287	1211.0	9783.574162679426	1330.0	9890.234449760766	1382.0	13589.736842105263	1399.0	9098.454545454546
211	HEI10 C2 OX	2.12.19	19	1	12.0	51.9858	mid	y		1026	1024	False	y	2	4455.693779904306	4979109.650717704	1	290.1637	0.1791602464401991	2.0	18920.18181818182	242.0	15740.162679425837
212	HEI10 C2 OX	2.12.19	19	1	12.0	59.8377	mid	y		1225	1225	False	y	5	4567.516746411483	6179315.406698564	3	290.1637	0.2062204886414117	13.0	12623.497607655503	905.0	11548.765550239234	938.0	10415.181818181818	1039.0	17745.086124401914	1211.0	16222.047846889953
213	HEI10 C2 OX	2.12.19	19	1	12.0	53.3711	mid	y		1057	1057	False	y	3	4523.894736842105	5447343.373205741	2	290.1637	0.18393444803743542	133.0	18470.473684210527	851.0	24079.516746411482	936.0	13942.985645933015
214	HEI10 C2 OX	2.12.19	19	1	12.0	49.7489	mid	y		980	980	False	y	5	4462.423444976077	4786589.363636363	0	290.1637	0.17145114981646567	49.0	9485.291866028709	161.0	9529.143540669857	328.0	16131.942583732058	747.0	9603.612440191388	964.0	11767.617224880383
215	HEI10 C2 OX	2.12.19	19	1	14.0	53.8516	mid	y		1055	1055	False	y	8	4703.822966507177	5458037.076555024	3	245.79560000000004	0.21909098454162723	2.0	9164.258373205741	16.0	13564.086124401914	212.0	9896.574162679426	223.0	11630.904306220096	394.0	9372.09090909091	719.0	12167.588516746411	855.0	10347.306220095694	879.0	14948.612440191388
216	HEI10 C2 OX	2.12.19	19	1	14.0	39.8078	mid	y		780	780	False	y	6	5091.889952153109	4439011.392344497	1	245.79560000000004	0.16195489260182036	122.0	11942.301435406698	238.0	10561.976076555024	298.0	13713.105263157895	336.0	11446.674641148325	397.0	9840.77033492823	448.0	12026.995215311004
217	HEI10 C2 OX	2.12.19	19	1	14.0	62.5792	mid	y		1196	1196	False	y	8	4956.964114832535	6351545.181818182	4	245.79560000000004	0.2545985363448328	120.0	9692.526315789473	189.0	12681.822966507178	276.0	15127.334928229666	304.0	9742.607655502392	510.0	12529.43062200957	634.0	11788.052631578947	697.0	9238.014354066985	974.0	9238.253588516747
218	HEI10 C2 OX	2.12.19	19	1	14.0	53.3486	mid	y		1078	1078	False	y	2	5003.581339712919	5866147.545454545	2	245.79560000000004	0.2170445687392288	254.0	21412.66985645933	1068.0	13643.655502392345
219	HEI10 C2 OX	2.12.19	19	1	14.0	36.2084	mid	y		698	698	False	y	2	4991.49043062201	3830384.033492823	0	245.79560000000004	0.14731101777249062	204.0	15851.617224880383	254.0	18194.095693779906
220	HEI10 C2 OX	2.12.19	19	1	16.0	46.1011	mid	n		881	881	False	n	6	4463.224880382775	4613611.200956938	2	242.24179999999998	0.19031026024410322	39.0	12964.124401913876	112.0	12545.564593301435	442.0	11183.287081339713	518.0	15282.492822966507	736.0	17388.73205741627	856.0	17262.99043062201
221	HEI10 C2 OX	2.12.19	19	1	16.0	52.891	mid	n		997	152	False	n	1	5206.373205741627	909484.0334928229	3	242.24179999999998	0.21833969199370218	68.0	23986.0
222	HEI10 C2 OX	2.12.19	19	1	16.0	39.4183	mid	n		743	69	False	n	1	4818.655502392345	349427.976076555	1	242.24179999999998	0.16272294872313534	33.0	8117.684210526316
223	HEI10 C2 OX	2.12.19	19	1	16.0	39.2108	mid	y		751	749	False	n	6	4588.665071770335	3750720.861244019	0	242.24179999999998	0.16186636658082956	81.0	14279.066985645934	103.0	9987.511961722488	252.0	9571.631578947368	368.0	9298.44976076555	527.0	8875.746411483253	711.0	9485.545454545454
224	HEI10 C2 OX	2.12.19	19	1	16.0	64.6206	mid	n		1262	726	False	n	9	4564.56937799043	3684208.3301435406	4	242.24179999999998	0.26676073245822973	6.0	8509.200956937799	45.0	11105.244019138756	73.0	8817.334928229666	352.0	9766.43062200957	388.0	8567.555023923445	538.0	9507.612440191388	600.0	10533.923444976077	637.0	13476.43062200957	711.0	10295.531100478469
225	HEI10 C2 OX	25.2.20	1	1	1.0	44.0557	mid	y		830	830	False	n	6	6122.600478468899	5505725.593301436	1	241.88930000000002	0.18213166105321732	45.0	14272.325358851675	159.0	13115.918660287081	222.0	20958.665071770334	625.0	12469.90909090909	635.0	16420.315789473683	705.0	13114.526315789473
226	HEI10 C2 OX	25.2.20	1	1	1.0	36.9529	mid	y		709	709	False	n	3	6082.937799043062	4746843.119617225	0	241.88930000000002	0.15276781569089662	129.0	24321.66028708134	410.0	15160.315789473685	591.0	13975.066985645934
227	HEI10 C2 OX	25.2.20	1	1	1.0	44.2393	mid	n		845	844	False	n	6	6083.327751196172	5738811.645933014	2	241.88930000000002	0.18289068594600918	64.0	15452.35885167464	172.0	16617.598086124402	316.0	16773.224880382775	465.0	21156.894736842107	635.0	19683.885167464116	664.0	13737.90909090909
228	HEI10 C2 OX	25.2.20	1	1	1.0	59.1574	mid	y		1177	1177	False	n	4	6025.444976076555	7500545.315789473	4	241.88930000000002	0.2445639389588543	100.0	14371.043062200957	429.0	20030.985645933015	460.0	13352.755980861244	966.0	20761.334928229666
229	HEI10 C2 OX	25.2.20	1	1	1.0	57.484	mid	y		1125	1125	False	n	10	6223.22966507177	7775194.14354067	3	241.88930000000002	0.23764589835102254	3.0	18755.83253588517	82.0	13751.645933014353	128.0	13853.703349282297	183.0	22709.492822966506	206.0	14097.21052631579	274.0	17069.97129186603	509.0	13943.23923444976	528.0	15991.712918660287	680.0	17320.296650717704	1017.0	19543.784688995216
230	HEI10 C2 OX	25.2.20	1	1	2.0	43.3001	late	n	0.0	862	742	False	n	3	6612.0526315789475	5426946.626794258	2	228.77609999999999	0.18926845942386467	79.0	22424.33014354067	321.0	28648.67942583732	561.0	22997.97129186603
231	HEI10 C2 OX	25.2.20	1	1	2.0	53.4111	late	n	0.0	1056	1056	False	n	5	6727.882775119617	7698175.574162679	3	228.77609999999999	0.2334645096231643	69.0	18444.253588516745	177.0	25026.636363636364	655.0	19565.177033492822	788.0	16318.985645933015	1052.0	23868.956937799045
232	HEI10 C2 OX	25.2.20	1	1	2.0	37.0428	late	n	0.0	711	711	False	n	5	6539.822966507177	5109158.421052631	0	228.77609999999999	0.16191726321062386	44.0	20585.157894736843	184.0	20123.191387559807	348.0	19161.344497607657	461.0	14816.727272727272	628.0	18679.52153110048
233	HEI10 C2 OX	25.2.20	1	1	2.0	40.3265	late	y	1.0	794	794	False	n	6	6655.528708133971	5885667.330143541	1	228.77609999999999	0.1762705981962277	19.0	15304.181818181818	340.0	19223.287081339713	432.0	15994.382775119617	621.0	19929.36842105263	697.0	22647.77990430622	764.0	14984.33014354067
234	HEI10 C2 OX	25.2.20	1	1	2.0	54.6956	late	y	1.0	1094	1094	False	n	7	6768.129186602871	8122973.511961723	4	228.77609999999999	0.23907916954611955	16.0	21397.45933014354	112.0	21307.363636363636	346.0	14441.650717703349	414.0	20405.909090909092	446.0	17796.325358851675	856.0	21869.641148325358	1071.0	18314.37799043062
235	HEI10 C2 OX	25.2.20	1	1	3.0	56.8058	late	n	0.0	1187	1187	False	n	7	7109.277511961723	9132697.971291866	3	235.6088	0.24110219991782988	7.0	21595.655502392343	189.0	17738.306220095692	323.0	19305.0	440.0	17727.406698564595	882.0	19876.93301435407	1046.0	25051.23923444976	1092.0	17332.16746411483
236	HEI10 C2 OX	25.2.20	1	1	3.0	38.1508	late	y	0.0	777	775	False	n	3	7312.535885167464	5894849.047846891	0	235.6088	0.16192434238449496	243.0	23210.105263157893	284.0	14601.22009569378	428.0	19406.68899521531
237	HEI10 C2 OX	25.2.20	1	1	3.0	40.3734	late	n	0.0	835	241	False	n	1	7185.066985645933	1893066.4497607658	1	235.6088	0.17135777611023018	39.0	23524.75119617225
238	HEI10 C2 OX	25.2.20	1	1	3.0	43.4207	late	y	1.0	916	916	False	n	3	7053.418660287081	6778272.110047847	2	235.6088	0.18429150354316137	287.0	17689.430622009568	501.0	19176.24880382775	648.0	18923.77033492823
239	HEI10 C2 OX	25.2.20	1	1	3.0	56.8581	late	n	0.0	1172	461	False	n	5	7096.655502392345	3369048.789473684	4	235.6088	0.24132417804428358	224.0	12136.325358851675	253.0	9679.162679425837	304.0	10163.904306220096	398.0	9379.507177033493	418.0	12146.406698564593
240	HEI10 C2 OX	25.2.20	1	1	4.0	36.2883	late	n	0.0	713	713	False	n	2	6524.368421052632	4849448.334928229	0	226.4441	0.16025279528148448	9.0	18909.937799043062	448.0	15111.708133971291
241	HEI10 C2 OX	25.2.20	1	1	4.0	40.4821	late	y	0.0	780	780	False	n	2	6417.019138755981	5229280.669856459	1	226.4441	0.17877303935055056	50.0	18350.593301435405	396.0	20493.2009569378
242	HEI10 C2 OX	25.2.20	1	1	4.0	41.5967	late	y	0.0	822	822	False	n	2	6546.06937799043	5633603.918660287	2	226.4441	0.1836952254441604	253.0	18591.66028708134	784.0	20144.483253588518
243	HEI10 C2 OX	25.2.20	1	1	4.0	56.7498	late	y	0.0	1098	1098	False	n	4	6478.047846889953	7442553.842105263	4	226.4441	0.2506128444061912	61.0	13151.162679425837	187.0	16525.444976076556	220.0	17157.82775119617	988.0	18762.464114832535
244	HEI10 C2 OX	25.2.20	1	1	4.0	51.3272	late	y	0.0	1001	1001	False	n	3	6431.444976076555	6731195.066985646	3	226.4441	0.2266660955176134	314.0	22429.301435406698	504.0	19482.607655502394	823.0	15982.45933014354
245	HEI10 C2 OX	25.2.20	1	1	5.0	43.8141	late	y	0.0	845	845	False	y	4	4618.808612440192	4195706.42583732	2	204.84590000000003	0.21388809832171402	235.0	13137.454545454546	365.0	20174.76076555024	789.0	13532.923444976077	807.0	11516.564593301435
246	HEI10 C2 OX	25.2.20	1	1	5.0	30.9027	late	y	1.0	613	613	False	y	4	4923.535885167464	3311235.1339712916	0	204.84590000000003	0.15085827932118726	89.0	14567.133971291865	117.0	14167.66985645933	312.0	10517.004784688996	390.0	16358.976076555024
247	HEI10 C2 OX	25.2.20	1	1	5.0	35.2919	late	y	0.0	689	689	False	y	3	4902.904306220095	3662951.1483253585	1	204.84590000000003	0.1722851177397253	81.0	16629.497607655503	341.0	11048.794258373206	352.0	18382.45933014354
248	HEI10 C2 OX	25.2.20	1	1	5.0	44.0501	late	y	1.0	884	884	False	y	5	4834.851674641148	4672765.516746411	3	204.84590000000003	0.21504018386504195	20.0	10971.028708133972	228.0	13546.631578947368	305.0	18917.61722488038	573.0	14769.200956937799	724.0	11213.645933014353
249	HEI10 C2 OX	25.2.20	1	1	5.0	50.7871	late	y	1.0	1007	1007	False	y	6	4753.349282296651	5296557.19138756	4	204.84590000000003	0.24792832075233137	326.0	13831.555023923445	341.0	12145.722488038278	451.0	14358.803827751197	611.0	15531.511961722488	797.0	14876.526315789473	883.0	18127.87081339713
250	HEI10 C2 OX	25.2.20	1	1	6.1	42.7003	late	n	0.0	846	149	False	n	1	5976.019138755981	979959.3636363636	0	253.3783	0.16852390279672727	94.0	19747.846889952154
251	HEI10 C2 OX	25.2.20	1	1	6.1	47.4302	late	y	1.0	913	912	False	n	6	6209.294258373206	6147828.47368421	2	253.3783	0.18719124723782582	27.0	19042.44019138756	247.0	16611.62200956938	278.0	17357.794258373207	331.0	11812.181818181818	651.0	14266.851674641148	864.0	17818.033492822968
252	HEI10 C2 OX	25.2.20	1	1	6.1	68.1913	late	y	1.0	1390	1389	False	n	3	5775.181818181818	8581561.870813396	4	253.3783	0.26912841391705605	977.0	26090.162679425837	1113.0	18810.004784688994	1339.0	16277.617224880383
253	HEI10 C2 OX	25.2.20	1	1	6.1	50.8449	late	y	1.0	1012	1012	False	n	8	6251.679425837321	7075527.435406699	3	253.3783	0.20066793407328096	20.0	16218.966507177034	177.0	20476.1004784689	299.0	18966.985645933015	506.0	19995.464114832535	642.0	16904.44976076555	715.0	18372.72248803828	923.0	22994.473684210527	968.0	14567.966507177034
254	HEI10 C2 OX	25.2.20	1	1	6.1	44.2116	late	y	1.0	899	788	False	n	2	6048.047846889952	5197536.435406699	1	253.3783	0.17448850197510993	214.0	26291.28229665072	662.0	22920.444976076556
255	HEI10 C2 OX	25.2.20	1	1	6.2	69.0209	late	n	0.0	1325	1325	False	n	5	6086.004784688996	8676842.71291866	4	252.8028	0.27302268803984764	79.0	16585.75119617225	139.0	19716.387559808612	476.0	20265.148325358852	1003.0	20218.24880382775	1174.0	19074.23923444976
256	HEI10 C2 OX	25.2.20	1	1	6.2	57.5653	late	n	0.0	1162	976	False	n	3	6199.892344497608	6436638.301435406	3	252.8028	0.2277083165218107	85.0	17057.148325358852	602.0	21758.033492822968	644.0	16706.569377990432
257	HEI10 C2 OX	25.2.20	1	1	6.2	48.3039	late	y	1.0	932	932	False	n	4	5980.7200956937795	6113685.181818182	2	252.8028	0.19107343747774946	39.0	20043.593301435405	540.0	18749.34928229665	684.0	13019.612440191388	878.0	20153.47846889952
258	HEI10 C2 OX	25.2.20	1	1	6.2	42.0238	late	y	1.0	777	777	False	n	4	6289.7655502392345	5227483.755980861	1	252.8028	0.1662315449037748	189.0	15524.306220095694	317.0	21588.06698564593	632.0	14065.258373205741	762.0	13796.818181818182
259	HEI10 C2 OX	25.2.20	1	1	6.2	35.8889	late	y	1.0	717	717	False	n	6	6511.492822966507	4987427.971291866	0	252.8028	0.1419640130568174	41.0	11802.143540669857	126.0	17250.91866028708	164.0	12308.440191387559	319.0	12425.31100478469	414.0	11323.205741626794	589.0	14845.454545454546
260	HEI10 C2 OX	25.2.20	1	1	7.0	69.2039	late	y	1.0	1361	1361	True	y	5	4531.464114832536	6829765.406698564	4	243.35340000000002	0.28437613774864046	251.0	18958.8995215311	593.0	18395.052631578947	624.0	17344.033492822968	902.0	21826.602870813396	1231.0	23090.22009569378
261	HEI10 C2 OX	25.2.20	1	1	7.0	38.0578	late	y	1.0	737	737	True	y	4	4546.468899521531	3722615.3349282295	0	243.35340000000002	0.1563890210697693	17.0	21483.02870813397	272.0	16880.287081339713	381.0	11652.349282296651	522.0	19527.693779904308
262	HEI10 C2 OX	25.2.20	1	1	7.0	39.1629	late	y	1.0	798	798	True	y	3	4683.976076555024	4217322.899521531	1	243.35340000000002	0.16093015343118278	151.0	18809.880382775118	390.0	17837.22966507177	646.0	24029.272727272728
263	HEI10 C2 OX	25.2.20	1	1	7.0	40.9412	late	y	1.0	809	809	True	y	5	4496.253588516746	4090132.1339712916	2	243.35340000000002	0.16823763300615482	39.0	17754.7990430622	192.0	14015.444976076555	432.0	22507.41148325359	634.0	12669.181818181818	761.0	15740.545454545454
264	HEI10 C2 OX	25.2.20	1	1	7.0	55.9876	late	y	1.0	1152	1152	True	y	3	4518.495215311004	5566560.133971292	3	243.35340000000002	0.23006705474425257	340.0	26593.894736842107	467.0	13986.205741626794	990.0	15388.794258373206
265	HEI10 C2 OX	25.2.20	1	1	8.1	51.6893	late	y	1.0	1048	1048	True	y	5	4219.71052631579	4939588.315789474	3	235.4708	0.2195146914182141	79.0	13163.172248803829	326.0	14563.870813397129	406.0	15508.387559808612	720.0	16972.72248803828	950.0	17116.598086124402
266	HEI10 C2 OX	25.2.20	1	1	8.1	40.5629	late	y	1.0	839	839	True	y	2	4155.301435406698	3924979.387559809	1	235.4708	0.1722629727337742	225.0	18113.00956937799	624.0	26849.44976076555
267	HEI10 C2 OX	25.2.20	1	1	8.1	37.6877	late	y	1.0	761	761	True	y	2	4160.392344497608	3475588.7751196176	0	235.4708	0.16005254154655268	84.0	19205.947368421053	583.0	19708.7990430622
268	HEI10 C2 OX	25.2.20	1	1	8.1	47.9711	late	y	1.0	958	957	True	y	4	4094.7607655502393	4297269.775119618	2	235.4708	0.20372419849934684	130.0	13830.77033492823	272.0	19634.58851674641	690.0	12818.425837320574	785.0	13538.196172248803
269	HEI10 C2 OX	25.2.20	1	1	8.1	57.5598	late	y	1.0	1169	1169	True	y	5	4219.540669856459	5443579.081339713	4	235.4708	0.2444455958021122	68.0	14140.617224880383	144.0	20495.52153110048	393.0	15917.028708133972	801.0	17737.583732057417	1163.0	15692.990430622009
270	HEI10 C2 OX	25.2.20	1	1	8.2	44.457	late	y	1.0	848	848	True	y	6	4293.629186602871	4022735.1291866032	2	227.8054	0.19515340725022323	114.0	13642.693779904306	218.0	12227.095693779904	274.0	12603.66028708134	484.0	14374.55023923445	719.0	11685.894736842105	785.0	13467.55023923445
271	HEI10 C2 OX	25.2.20	1	1	8.2	46.9726	late	y	1.0	930	930	True	y	3	4236.447368421053	4361802.57416268	3	227.8054	0.2061961656747382	217.0	13548.488038277512	605.0	18721.746411483255	889.0	12854.129186602871
272	HEI10 C2 OX	25.2.20	1	1	8.2	40.3276	late	y	1.0	792	792	True	y	3	4144.868421052632	3531086.0239234446	0	227.8054	0.17702653229466903	380.0	11991.334928229666	650.0	19119.952153110047	705.0	12747.961722488039
273	HEI10 C2 OX	25.2.20	1	1	8.2	42.9883	late	y	1.0	804	804	True	y	3	4195.313397129186	3671715.1770334924	1	227.8054	0.18870623786793467	356.0	19801.44019138756	546.0	16488.406698564595	742.0	11495.43062200957
274	HEI10 C2 OX	25.2.20	1	1	8.2	53.0599	late	y	1.0	1036	1033	True	y	6	4327.387559808612	4962145.875598086	4	227.8054	0.2329176569124349	60.0	15894.918660287081	142.0	16996.23923444976	608.0	11728.86124401914	667.0	10185.177033492822	884.0	17790.58851674641	994.0	15822.244019138756
275	HEI10 C2 OX	25.2.20	1	1	9.0	68.0441	late	y	0.0	1358	1358	False	y	4	6983.181818181818	10072399.789473686	3	303.0247	0.22454968192361877	356.0	23410.387559808612	612.0	15527.904306220096	1091.0	17313.397129186604	1260.0	21794.435406698565
276	HEI10 C2 OX	25.2.20	1	1	9.0	55.2826	late	y	1.0	1102	1102	False	y	4	6804.688995215311	8009798.18660287	2	303.0247	0.18243595324077544	75.0	24953.564593301435	319.0	27418.483253588518	480.0	17526.22009569378	992.0	15694.081339712919
277	HEI10 C2 OX	25.2.20	1	1	9.0	75.8685	late	y	1.0	1534	1534	False	y	5	6726.435406698565	11009655.966507176	4	303.0247	0.25037067935386126	55.0	26084.133971291867	266.0	21410.406698564595	454.0	15895.306220095694	805.0	24534.325358851675	1447.0	21283.430622009568
278	HEI10 C2 OX	25.2.20	1	1	9.0	53.5677	late	y	1.0	1081	1081	False	y	6	6958.803827751196	8052373.038277512	1	303.0247	0.17677667860078733	91.0	18049.043062200955	123.0	16393.02870813397	319.0	23612.07177033493	558.0	16300.186602870814	835.0	20249.425837320574	906.0	15680.684210526315
279	HEI10 C2 OX	25.2.20	1	1	9.0	50.2618	late	y	1.0	1024	1024	False	y	5	6987.26076555024	7706102.392344497	0	303.0247	0.16586700688095724	82.0	20017.88995215311	142.0	21172.22009569378	482.0	22813.244019138758	601.0	21300.45933014354	811.0	16747.574162679426
280	HEI10 C2 OX	25.2.20	1	1	10.0	46.5499	late	y	1.0	819	818	False	n	4	4853.016746411484	4479649.607655503	2	241.6094	0.19266593104407362	74.0	17006.143540669855	301.0	14399.497607655503	406.0	23151.68899521531	641.0	16972.483253588518
281	HEI10 C2 OX	25.2.20	1	1	10.0	37.803	late	y	1.0	691	691	False	n	4	4889.952153110048	3816559.90430622	0	241.6094	0.15646328329940803	53.0	14570.373205741627	168.0	21715.866028708133	373.0	17921.483253588518	667.0	18338.12918660287
282	HEI10 C2 OX	25.2.20	1	1	10.0	45.884	late	n	0.0	743	684	False	n	2	4838.373205741627	3410812.7416267944	1	241.6094	0.18990982966722322	5.0	11516.172248803829	666.0	10145.478468899522
283	HEI10 C2 OX	25.2.20	1	1	10.0	59.9767	late	y	1.0	1102	1102	False	n	6	4796.313397129186	5917631.521531101	4	241.6094	0.24823827218642985	43.0	14436.746411483253	237.0	20131.846889952154	374.0	14806.913875598086	684.0	14480.406698564593	841.0	18080.641148325358	964.0	15825.751196172248
284	HEI10 C2 OX	25.2.20	1	1	10.0	51.3958	late	n	0.0	851	420	False	n	2	4848.011961722488	2181212.435406699	3	241.6094	0.2127226838028653	312.0	10442.244019138756	403.0	15128.028708133972
285	HEI10 C2 OX	25.2.20	1	1	11.0	62.133		y	1.0	1255	1255	True	y	5	5043.837320574163	6707788.578947368	4	251.63150000000002	0.24692059618926882	25.0	16522.497607655503	191.0	14688.913875598086	389.0	16321.799043062201	878.0	12911.21052631579	1134.0	15836.708133971291
286	HEI10 C2 OX	25.2.20	1	1	11.0	45.4607		y	1.0	892	892	True	y	5	5338.155502392345	5130103.459330143	1	251.63150000000002	0.18066378811873712	107.0	14144.129186602871	350.0	14871.636363636364	391.0	22761.765550239234	634.0	16789.019138755983	781.0	15509.033492822966
287	HEI10 C2 OX	25.2.20	1	1	11.0	42.0065		y	1.0	811	811	True	y	4	5161.133971291866	4576966.933014354	0	251.63150000000002	0.16693657193157455	57.0	13226.081339712919	185.0	17350.808612440193	299.0	11939.258373205741	589.0	18665.569377990432
288	HEI10 C2 OX	25.2.20	1	1	11.0	54.3717		y	1.0	1032	1032	True	y	3	5171.454545454546	5809499.578947369	3	251.63150000000002	0.2160766835630674	245.0	20486.564593301435	390.0	17433.215311004784	950.0	23808.157894736843
289	HEI10 C2 OX	25.2.20	1	1	11.0	47.6596		y	1.0	936	935	True	y	3	5319.253588516746	5276302.866028708	2	251.63150000000002	0.18940236019735207	111.0	12476.54066985646	408.0	18288.55980861244	703.0	19278.516746411482
290	HEI10 C2 OX	25.2.20	1	1	16.0	41.7139	late/mid	y		817	817	False	y	5	7148.377990430622	6351270.04784689	2	231.20009999999996	0.18042336486878685	21.0	18045.535885167465	292.0	19660.7990430622	317.0	17806.880382775118	415.0	15222.148325358852	615.0	23908.645933014355
291	HEI10 C2 OX	25.2.20	1	1	16.0	58.1773	late/mid	y		1101	1101	False	y	6	7058.22966507177	8209010.401913876	4	231.20009999999996	0.25163181157793624	13.0	16096.511961722488	577.0	21995.023923444976	679.0	19087.526315789473	881.0	16389.655502392343	921.0	19313.8995215311	1061.0	15150.435406698565
292	HEI10 C2 OX	25.2.20	1	1	16.0	53.0605	late/mid	y		1073	1073	False	y	6	7147.846889952153	8390841.320574163	3	231.20009999999996	0.22950033326110156	40.0	16223.047846889953	167.0	15125.583732057416	185.0	19180.57894736842	317.0	20099.555023923444	782.0	20386.78947368421	924.0	23544.186602870814
293	HEI10 C2 OX	25.2.20	1	1	16.0	36.6786	late/mid	y		734	734	False	y	6	7039.837320574163	5664990.913875598	0	231.20009999999996	0.1586443950500022	88.0	23560.980861244017	332.0	23032.803827751195	532.0	17726.947368421053	560.0	15555.650717703349	582.0	17508.980861244017	724.0	15476.765550239234
294	HEI10 C2 OX	25.2.20	1	1	16.0	41.5698	late/mid	y		813	813	False	y	6	6748.760765550239	6050089.770334928	1	231.20009999999996	0.17980009524217336	56.0	16797.454545454544	248.0	17313.880382775118	380.0	16782.55980861244	395.0	17154.502392344497	585.0	27377.655502392343	764.0	16343.11004784689
295	HEI10 C2 OX	25.2.20	2	1	1.0	53.0433	late	n	0.0	1063	943	False	n	4	4385.406698564593	4655693.722488038	4	212.93439999999998	0.24910629752637434	269.0	16924.851674641148	453.0	18340.076555023923	641.0	20338.746411483255	938.0	16372.095693779904
296	HEI10 C2 OX	25.2.20	2	1	1.0	47.4351	late	y	1.0	965	965	False	n	5	4333.1578947368425	4840336.234449761	3	212.93439999999998	0.22276860854798475	235.0	23394.1004784689	318.0	19776.684210526317	438.0	19662.97129186603	728.0	26500.215311004784	925.0	15732.153110047846
297	HEI10 C2 OX	25.2.20	2	1	1.0	37.9041	late	y	1.0	793	793	False	n	5	4228.114832535885	3870995.2822966506	1	212.93439999999998	0.1780083443539419	146.0	17166.712918660287	306.0	17392.354066985645	465.0	18997.086124401914	585.0	19959.93301435407	761.0	16132.622009569379
298	HEI10 C2 OX	25.2.20	2	1	1.0	33.7243	late	y	1.0	673	673	False	n	2	4281.004784688996	3157527.086124402	0	212.93439999999998	0.15837882465209943	261.0	15796.511961722488	502.0	24517.62200956938
299	HEI10 C2 OX	25.2.20	2	1	1.0	40.8276	late	n	0.0	820	336	False	n	3	4323.593301435407	1730307.1674641147	2	212.93439999999998	0.19173792491959965	27.0	15337.320574162679	227.0	17575.72248803828	318.0	17011.693779904308
300	HEI10 C2 OX	25.2.20	2	1	6.0	41.9179	late/mid	y	1.0	852	852	False	n	4	4654.708133971291	4375934.722488038	1	253.54460000000003	0.1653275202863717	108.0	13582.990430622009	381.0	14008.11004784689	468.0	12341.368421052632	609.0	20355.105263157893
301	HEI10 C2 OX	25.2.20	2	1	6.0	67.5712	late/mid	n	0.0	1325	1087	False	n	4	4597.172248803828	5562814.296650717	4	253.54460000000003	0.2665061689343808	517.0	20193.68899521531	577.0	15930.354066985647	770.0	16576.995215311006	1064.0	17891.42105263158
302	HEI10 C2 OX	25.2.20	2	1	6.0	43.4155	late/mid	y	1.0	888	888	False	n	2	4543.153110047847	4375164.71291866	2	253.54460000000003	0.17123417339592323	118.0	16989.583732057417	367.0	25709.287081339713
303	HEI10 C2 OX	25.2.20	2	1	6.0	58.8926	late/mid	y	1.0	1180	1180	False	n	5	4706.337320574163	6051744.019138755	3	253.54460000000003	0.23227708261189547	99.0	13370.942583732058	303.0	19238.88995215311	575.0	12997.301435406698	822.0	19221.535885167465	1020.0	14150.521531100478
304	HEI10 C2 OX	25.2.20	2	1	6.0	41.7474	late/mid	y	1.0	854	854	False	n	4	4568.026315789473	4321525.349282296	0	253.54460000000003	0.16465505477142875	51.0	11216.09090909091	330.0	19342.162679425837	435.0	10790.956937799043	540.0	11372.545454545454
305	HEI10 C2 OX	25.2.20	2	1	7.0	62.5884	late	y	1.0	1265	1192	False	n	4	5076.665071770335	6680664.866028708	1	345.8097	0.18099087446072218	306.0	28334.885167464116	736.0	19046.387559808612	936.0	16902.435406698565	1108.0	16769.28229665072
306	HEI10 C2 OX	25.2.20	2	1	7.0	84.0882	late	n	0.0	1724	632	False	n	3	4886.155502392345	3462165.784688995	4	345.8097	0.24316321953953285	149.0	20203.851674641148	403.0	17083.234449760766	505.0	26701.746411483255
307	HEI10 C2 OX	25.2.20	2	1	7.0	69.204	late	n	0.0	1457	968	False	n	6	4885.488038277512	5327953.315789474	2	345.8097	0.20012162758881544	73.0	21058.191387559807	190.0	20096.306220095692	334.0	13713.468899521531	686.0	17878.78947368421	737.0	17370.822966507178	956.0	14650.98086124402
308	HEI10 C2 OX	25.2.20	2	1	7.0	80.5099	late	n	0.0	1640	539	False	n	1	4888.77033492823	2897355.167464115	3	345.8097	0.23281562084580043	188.0	21896.153110047846
309	HEI10 C2 OX	25.2.20	2	1	7.0	49.4192	late	n	0.0	1004	710	False	n	1	4794.464114832535	3803692.1339712916	0	345.8097	0.14290865756512902	491.0	27343.23923444976
310	HEI10 C2 OX	25.2.20	2	1	8.0	42.1837	late	y	0.0	840	840	False	n	4	6498.667464114833	5648128.521531101	2	216.1819	0.19513058216252147	47.0	13139.894736842105	434.0	12861.622009569379	544.0	14834.19138755981	788.0	11479.033492822966
311	HEI10 C2 OX	25.2.20	2	1	8.0	56.4841	late	n	0.0	1154	230	False	n	1	6271.480861244019	1532095.4162679424	4	216.1819	0.2612804309704004	34.0	15253.066985645934
312	HEI10 C2 OX	25.2.20	2	1	8.0	42.9256	late	y	1.0	871	871	False	n	3	6458.497607655502	5850944.181818182	3	216.1819	0.1985624143371855	133.0	17437.258373205743	713.0	15222.755980861244	866.0	13257.698564593302
313	HEI10 C2 OX	25.2.20	2	1	8.0	36.0439	late	n	0.0	720	455	False	n	3	6426.373205741626	3032797.4019138757	0	216.1819	0.16672949955569824	122.0	13695.842105263158	186.0	12257.468899521531	352.0	10300.09090909091
314	HEI10 C2 OX	25.2.20	2	1	8.0	38.5446	late	n	0.0	774	186	False	n	1	6735.708133971291	1313606.7464114833	1	216.1819	0.17829707297419442	20.0	16093.081339712919
315	HEI10 C2 OX	25.2.20	2	1	9.0	33.4261	late	y	1.0	661	661	True	y	2	4965.607655502392	3660171.2296650717	0	204.29899999999998	0.1636136251278763	282.0	29918.55980861244	604.0	21131.062200956938
316	HEI10 C2 OX	25.2.20	2	1	9.0	51.9926	late	y	1.0	1028	1028	True	y	4	4972.107655502392	5697929.626794258	4	204.29899999999998	0.2544926798466953	207.0	22036.397129186604	415.0	28895.99043062201	670.0	20330.727272727272	975.0	22670.52153110048
317	HEI10 C2 OX	25.2.20	2	1	9.0	46.1182	late	y	1.0	902	902	True	y	3	4967.746411483254	4857129.492822967	3	204.29899999999998	0.22573874566199545	98.0	17045.004784688994	360.0	26098.306220095692	621.0	16320.535885167465
318	HEI10 C2 OX	25.2.20	2	1	9.0	35.861	late	y	1.0	705	705	True	y	4	4911.133971291866	3777892.6028708136	1	204.29899999999998	0.17553194092971577	33.0	11592.751196172248	286.0	17833.894736842107	433.0	20261.492822966506	660.0	13591.454545454546
319	HEI10 C2 OX	25.2.20	2	1	9.0	36.9011	late	y	1.0	710	710	True	y	2	4911.361244019139	3829245.3397129187	2	204.29899999999998	0.18062300843371726	205.0	23603.334928229666	561.0	19671.397129186604
320	HEI10 C2 OX	25.2.20	2	1	11.0	59.7628	late	y	1.0	1209	1183	False	n	5	3951.933014354067	5563741.04784689	4	234.944	0.25437040315990195	306.0	24880.947368421053	431.0	20491.114832535884	679.0	14768.976076555024	759.0	20014.851674641148	964.0	27739.65071770335
321	HEI10 C2 OX	25.2.20	2	1	11.0	40.3895	late	y	1.0	820	819	False	n	5	4068.0	3793407.2918660287	1	234.944	0.17191117883410514	26.0	13426.066985645934	201.0	12391.497607655503	481.0	20226.157894736843	536.0	14373.325358851675	775.0	16557.693779904308
322	HEI10 C2 OX	25.2.20	2	1	11.0	38.5566	late	y	1.0	802	802	False	n	3	4005.9234449760766	3472347.449760766	0	234.944	0.16410974530100791	379.0	15755.35885167464	526.0	13931.956937799043	589.0	9894.923444976077
323	HEI10 C2 OX	25.2.20	2	1	11.0	54.0989	late	n	0.0	1124	431	False	n	2	4083.7081339712918	1974107.3636363638	3	234.944	0.23026295627894308	49.0	12615.961722488039	291.0	16126.842105263158
324	HEI10 C2 OX	25.2.20	2	1	11.0	42.1362	late	n	0.0	884	428	False	n	4	4013.444976076555	1942063.8564593303	2	234.944	0.17934571642604197	51.0	14521.636363636364	268.0	9149.21052631579	356.0	8940.684210526315	383.0	13024.755980861244
325	HEI10 C2 OX	25.2.20	2	1	12.0	33.3503	late	y	1.0	629	626	False	y	5	5816.267942583732	3930557.4210526315	1	187.50759999999997	0.1778610573651415	77.0	11724.473684210527	138.0	14276.124401913876	233.0	17108.741626794257	505.0	12839.68899521531	543.0	15277.545454545454
326	HEI10 C2 OX	25.2.20	2	1	12.0	42.4867	late	y	1.0	807	806	False	y	5	5750.1291866028705	5135299.937799042	3	187.50759999999997	0.22658654902521289	35.0	20521.842105263157	117.0	19749.057416267944	330.0	17770.004784688994	525.0	17969.583732057417	747.0	16648.636363636364
327	HEI10 C2 OX	25.2.20	2	1	12.0	47.992	late	y	1.0	940	940	False	y	4	5967.954545454545	6002566.779904307	4	187.50759999999997	0.2559469589499306	34.0	16810.24880382775	142.0	15760.78947368421	288.0	17732.287081339713	908.0	20152.41148325359
328	HEI10 C2 OX	25.2.20	2	1	12.0	29.9657	late	y	0.0	602	602	False	y	3	6043.894736842105	3922139.4306220096	0	187.50759999999997	0.15981058901079212	22.0	16355.626794258373	79.0	20137.65071770335	277.0	16179.215311004784
329	HEI10 C2 OX	25.2.20	2	1	12.0	33.7129	late	y	1.0	653	653	False	y	4	6060.502392344498	4250733.411483253	2	187.50759999999997	0.17979484564892304	40.0	21769.851674641148	271.0	16384.22009569378	376.0	17914.765550239234	539.0	17306.019138755983
330	HEI10 C2 OX	25.2.20	2	1	13.0	40.1793	late	y	1.0	836	836	False	n	3	4432.971291866028	4187252.8564593303	1	246.13370000000003	0.16324176656833256	18.0	22548.492822966506	483.0	16669.52153110048	643.0	30401.258373205743
331	HEI10 C2 OX	25.2.20	2	1	13.0	47.9929	late	y	1.0	977	977	False	n	3	4542.784688995215	4974758.392344498	2	246.13370000000003	0.19498711472667088	10.0	21905.51196172249	235.0	13259.693779904306	894.0	22392.99043062201
332	HEI10 C2 OX	25.2.20	2	1	13.0	55.0696	late	n	0.0	1115	816	False	n	2	4673.758373205741	4111506.56937799	3	246.13370000000003	0.22373856160290118	235.0	24194.095693779906	437.0	17459.344497607657
333	HEI10 C2 OX	25.2.20	2	1	13.0	37.3025	late	y	1.0	797	797	False	n	5	4811.023923444976	4279098.449760766	0	246.13370000000003	0.15155380998213572	24.0	14858.382775119617	196.0	17531.430622009568	360.0	18615.851674641148	481.0	21571.397129186604	715.0	14906.35885167464
334	HEI10 C2 OX	25.2.20	2	1	13.0	65.5894	late	n	0.0	1326	98	False	n	3	4461.294258373206	441358.4736842105	4	246.13370000000003	0.26647874711995956	14.0	5180.014354066986	35.0	5237.956937799043	70.0	5009.033492822967
335	HEI10 C2 OX	25.2.20	2	1	18.0	58.5807	mid	n	0.0	1148	776	False	n	10	6690.5382775119615	5489274.866028708	3	259.9228	0.2253773043380573	2.0	13481.765550239234	73.0	11775.440191387559	162.0	12834.502392344497	183.0	11201.334928229666	321.0	10563.052631578947	478.0	12125.775119617225	583.0	11841.851674641148	629.0	11641.54066985646	684.0	10952.976076555024	695.0	11208.636363636364
336	HEI10 C2 OX	25.2.20	2	1	18.0	47.5359	mid	y	1.0	928	928	False	n	8	6801.322966507177	6544302.636363637	2	259.9228	0.18288468729945967	91.0	12201.626794258373	136.0	12105.373205741627	476.0	12179.397129186604	564.0	15473.712918660287	602.0	10548.354066985647	843.0	12163.578947368422	876.0	10465.033492822966	923.0	10922.645933014353
337	HEI10 C2 OX	25.2.20	2	1	18.0	47.37	mid	y	1.0	971	970	False	n	11	6428.387559808612	6475240.196172249	1	259.9228	0.18224642086034776	89.0	11798.511961722488	119.0	12698.200956937799	494.0	12684.913875598086	551.0	9515.732057416268	596.0	9935.062200956938	608.0	11873.0	653.0	9954.43062200957	748.0	10645.186602870814	899.0	9725.076555023923	930.0	11445.440191387559	954.0	12967.153110047846
338	HEI10 C2 OX	25.2.20	2	1	18.0	60.3456	mid	y	1.0	1188	1187	False	n	10	6447.799043062201	8155127.578947369	4	259.9228	0.23216739739645773	49.0	12068.88038277512	73.0	18111.06698564593	282.0	13954.296650717703	416.0	11395.062200956938	755.0	13004.224880382775	856.0	11379.894736842105	1015.0	11416.095693779904	1031.0	11557.11004784689	1084.0	12812.851674641148	1108.0	13025.842105263158
339	HEI10 C2 OX	25.2.20	2	1	18.0	46.0906	mid	y	1.0	880	880	False	n	3	6549.277511961723	6066071.889952153	0	259.9228	0.17732419010567754	223.0	19359.956937799045	684.0	15280.086124401914	726.0	14339.038277511961
