# Supplementary material for: Diffusion-mediated HEI10 coarsening can explain meiotic crossover positioning in Arabidopsis
Source: Nat Commun. 2021 Aug 3;12:4674. doi: 10.1038/s41467-021-24827-w (PMC8333306; doi:10.1038/s41467-021-24827-w)
Supplement: Supplementary file 4 — Source Data File [file 41467_2021_24827_MOESM4_ESM.zip › source_data/fig3_cytology_raw_traces.csv]

4878.545454545455	5013.363636363636	5023.263157894737	5280.0	5252.88038277512	5235.421052631579	5073.755980861244	4863.698564593302	4627.727272727273	4463.976076555024	4446.511961722488	4485.301435406698	4534.071770334928	4651.464114832536	4776.746411483254	4877.88038277512	4883.344497607655	4861.789473684211	4761.421052631579	4640.775119617225	4551.813397129186	4502.3253588516745	4481.703349282297	4505.846889952153	4604.344497607655	4772.014354066986	4967.6746411483255	5157.444976076555	5472.411483253589	5582.267942583732	5631.406698564593	5622.0382775119615	5561.861244019139	5457.32057416268	5333.459330143541	5240.942583732058	5217.966507177033	5260.971291866029	5345.22966507177	5446.885167464115	5534.9617224880385	5576.66985645933	5568.521531100479	5536.732057416268	5495.287081339713	5423.578947368421	5295.755980861244	5164.636363636364	4984.081339712919	4821.665071770335
4692.019138755981	4919.502392344498	5175.67942583732	5378.047846889952	5476.090909090909	5462.732057416268	5354.095693779905	5175.952153110048	4971.794258373206	4801.311004784689	4707.363636363636	4684.047846889952	4683.4162679425835	4662.334928229665	4613.095693779905	4556.301435406698	4480.837320574163	4410.105263157895	4382.55980861244	4427.004784688996	4534.100478468899	4661.574162679426	4767.282296650717	4827.602870813397	4830.44976076555	4775.057416267942	4604.334928229665	4612.507177033493	4671.784688995215	4768.023923444976	4890.995215311004	5022.521531100479	5234.239234449761	5262.3253588516745	5080.923444976077	4838.444976076555	4817.698564593302	4819.88038277512	4818.574162679426	4922.99043062201	4875.086124401914	4793.11961722488	4572.435406698564	4526.760765550239	4565.033492822967	4585.454545454545	4716.0526315789475	4592.660287081339	4497.626794258374	4593.028708133971
4986.507177033493	5341.033492822967	5311.875598086124	5545.100478468899	5562.349282296651	5310.200956937799	5083.909090909091	4973.875598086124	4911.057416267942	4824.047846889952	4734.9617224880385	4670.937799043062	4648.708133971292	4669.660287081339	4719.11961722488	4776.497607655502	4830.7655502392345	4878.0	4913.540669856459	4802.344497607655	4838.593301435407	4908.435406698564	5011.7799043062205	5137.502392344498	5267.698564593302	5306.377990430622	5250.224880382775	5121.928229665072	5051.6746411483255	4993.095693779905	4899.3253588516745	4799.985645933014	4731.88038277512	4707.5837320574165	4726.186602870814	4802.636363636364	4952.937799043062	5234.593301435407	5366.2200956937795	5586.88995215311	5752.425837320574	5828.444976076555	5811.8708133971295	5718.425837320574	5563.444976076555	5355.99043062201	5119.909090909091	4907.196172248804	4854.0	4897.44976076555
4915.727272727273	5440.277511961723	5684.545454545455	5879.803827751196	5995.086124401914	6027.401913875598	6089.047846889952	5904.0526315789475	5673.909090909091	5444.971291866029	5258.507177033493	5132.593301435407	5135.526315789473	5195.822966507177	5229.741626794258	5187.459330143541	5081.334928229665	4958.775119617225	4863.239234449761	4801.488038277512	4751.277511961723	4719.148325358851	4728.272727272727	4672.602870813397	4647.435406698564	4523.373205741626	4435.8708133971295	4459.846889952153	4480.9473684210525	4572.7511961722485	4755.062200956938	4890.1578947368425	4981.253588516746	5008.167464114833	5040.794258373206	4909.741626794258	4835.244019138756	4751.023923444976	4547.995215311004	4553.55980861244	4590.99043062201	4642.866028708134	4715.401913875598	4815.894736842105	4852.349282296651	4939.799043062201	4969.459330143541	4955.617224880383	4947.421052631579	4988.684210526316
4624.799043062201	4615.200956937799	4764.062200956938	4879.99043062201	4985.0526315789475	5367.8421052631575	6296.626794258374	7003.32057416268	7577.100478468899	7915.043062200957	7989.492822966507	7808.564593301436	7385.77033492823	6764.760765550239	6062.306220095694	5441.124401913876	5006.727272727273	4747.952153110048	4603.655502392345	4525.411483253589	4665.004784688996	4940.8708133971295	5213.239234449761	5217.124401913876	5066.645933014354	4671.636363636364	4671.272727272727	4604.684210526316	4513.368421052632	4454.531100478469	4629.368421052632	4762.196172248804	4780.105263157895	4747.516746411483	4612.114832535885	4663.55023923445	4677.784688995215	4738.306220095694	4779.832535885167	4804.095693779905	4814.8708133971295	4842.545454545455	5059.531100478469	5201.516746411483	5155.8421052631575	5096.622009569378	5069.885167464115	5023.167464114833	4821.861244019139	4602.071770334928
4525.7799043062205	4614.799043062201	4708.282296650717	5038.2344497607655	5286.043062200957	5350.712918660287	5374.650717703349	5366.363636363636	5300.272727272727	5375.693779904306	5216.043062200957	5025.56937799043	4849.076555023923	4744.746411483254	4659.133971291866	4622.574162679426	4595.899521531101	4580.066985645933	4610.894736842105	4672.057416267942	4753.899521531101	4807.287081339713	4825.339712918661	4897.043062200957	4968.784688995215	5069.181818181818	5165.282296650717	5229.622009569378	5026.287081339713	5088.727272727273	5280.114832535885	5296.138755980861	5016.77033492823	4997.334928229665	4984.755980861244	4997.8564593301435	5022.311004784689	5033.2488038277515	5026.698564593302	5022.622009569378	5033.478468899521	5068.377990430622	5159.0382775119615	5380.7799043062205	5820.923444976077	6506.602870813397	7349.952153110048	8169.186602870814	8776.55023923445	9056.531100478469
4982.784688995215	5261.339712918661	5518.215311004785	5637.813397129186	5457.799043062201	5296.851674641149	5152.244019138756	4893.535885167464	4485.124401913876	4148.8564593301435	4028.5645933014353	4466.66985645933	6469.9473684210525	10175.775119617225	15850.995215311004	21115.23923444976	24027.909090909092	23876.043062200955	20744.71770334928	15431.593301435407	12999.526315789473	10287.35885167464	7932.483253588517	6296.315789473684	5100.894736842105	4915.291866028708	4887.732057416268	4944.775119617225	5060.578947368421	5123.354066985646	5072.55980861244	5024.066985645933	5134.32057416268	5477.287081339713	5775.727272727273	6135.186602870814	6240.516746411483	6309.966507177033	6279.401913875598	6071.3253588516745	5782.057416267942	5260.688995215311	5046.272727272727	4878.148325358851	4951.148325358851	5059.67942583732	5116.023923444976	5153.488038277512	5151.995215311004	4938.4162679425835
4512.095693779905	4687.43062200957	4868.411483253589	4939.043062200957	4924.832535885167	4867.473684210527	4658.464114832536	4235.942583732058	4485.641148325359	4591.258373205742	4695.392344497608	4680.622009569378	4732.9473684210525	4746.253588516746	4741.688995215311	4723.339712918661	4818.913875598086	4852.956937799043	4896.253588516746	4981.224880382775	5079.086124401914	5227.736842105263	5254.100478468899	5292.44976076555	5552.244019138756	5977.153110047847	6750.023923444976	7707.693779904306	8437.124401913876	8576.526315789473	8016.866028708134	8280.44976076555	8226.990430622009	6740.866028708134	6538.966507177033	6217.942583732058	5799.55023923445	5784.794258373206	6045.851674641149	6548.478468899521	6459.952153110048	7004.401913875598	6683.784688995215	6891.373205741626	6317.172248803828	5778.928229665072	5443.267942583732	5381.066985645933	5524.660287081339	5737.88038277512
4670.387559808612	5072.708133971292	5489.066985645933	5407.401913875598	5772.411483253589	5642.521531100479	5434.535885167464	5375.363636363636	5370.636363636364	5398.464114832536	5444.014354066986	5632.296650717703	5608.239234449761	5520.755980861244	5354.488038277512	5361.339712918661	5105.913875598086	5081.301435406698	4926.617224880383	4776.808612440192	4702.540669856459	4844.3253588516745	5232.612440191388	5683.8708133971295	5973.459330143541	6029.301435406698	5890.311004784689	5608.574162679426	5345.8564593301435	5128.913875598086	4916.306220095694	5208.645933014354	5432.023923444976	5384.459330143541	5605.956937799043	5452.334928229665	5319.014354066986	4951.358851674641	4589.9617224880385	4570.645933014354	4116.492822966507	4345.818181818182	4562.827751196172	5086.708133971292	6195.210526315789	8087.88038277512	9138.492822966507	9761.35885167464	10548.473684210527	10293.038277511961
4955.502392344498	5089.7799043062205	5229.755980861244	5353.373205741626	5788.564593301436	5818.837320574163	6016.057416267942	5947.665071770335	5863.00956937799	5770.784688995215	5666.545454545455	5557.057416267942	5496.894736842105	5450.8421052631575	5419.99043062201	5382.784688995215	5329.401913875598	5264.062200956938	5197.4162679425835	5138.980861244019	5094.818181818182	5251.062200956938	5278.43062200957	5338.88995215311	5427.832535885167	5534.368421052632	5642.464114832536	5718.66985645933	5716.794258373206	5614.354066985646	5692.33014354067	5626.258373205742	5425.497607655502	5184.062200956938	4948.885167464115	4963.746411483254	4988.545454545455	5097.019138755981	5210.483253588517	5648.086124401914	5719.497607655502	5622.3253588516745	5520.502392344498	5439.282296650717	5400.076555023923	5403.133971291866	5406.196172248804	5360.641148325359	5282.095693779905	5309.885167464115
3455.5502392344497	3503.4545454545455	3566.913875598086	3690.593301435407	3764.4306220095696	3794.1052631578946	3865.2583732057415	3890.8803827751194	4023.976076555024	4594.6746411483255	5914.607655502392	8036.755980861244	10548.746411483253	12635.200956937799	13524.473684210527	12890.368421052632	12196.751196172248	10967.397129186604	9417.636363636364	7767.885167464115	6083.688995215311	5017.971291866029	4567.703349282297	4433.574162679426	4391.55023923445	4316.617224880383	4210.952153110048	4087.3014354066986	3961.55980861244	4020.0717703349283	4034.0717703349283	4104.88995215311	4033.956937799043	4003.2918660287082	3979.755980861244	3960.9521531100477	3900.3301435406697	3798.6985645933014	3805.995215311005	3766.937799043062	3595.497607655502	3475.717703349282	3339.0	3262.7464114832537	3267.976076555024	3296.8995215311006	3318.9186602870814	3399.5406698564593	3443.9425837320573	3587.803827751196
3667.5454545454545	3559.535885167464	3497.22009569378	3425.842105263158	3344.933014354067	3247.062200956938	3243.9234449760766	3162.6363636363635	3104.028708133971	3086.531100478469	3116.267942583732
4012.6555023923447	3983.129186602871	3955.248803827751	3918.784688995215	3896.4736842105262	3789.497607655502	3748.822966507177	3700.0143540669856	3542.1626794258373	3479.55980861244	3416.248803827751	3358.712918660287	3316.822966507177	3306.1435406698565	3336.9856459330144	3399.8803827751194	3361.842105263158	3408.334928229665	3428.693779904306	3423.7416267942585	3399.7703349282297	3333.1435406698565	3317.622009569378	3313.822966507177	3321.6746411483255	3289.8995215311006	3294.6411483253587	3230.3014354066986	3245.645933014354	3272.3588516746413	3319.9282296650717	3392.33971291866	3461.8086124401916	3495.684210526316	3512.186602870813	3504.8803827751194	3479.4736842105262	3447.688995215311	3362.196172248804	3384.244019138756	3452.937799043062	3504.555023923445	3550.803827751196	3691.8995215311006	3782.062200956938	3917.712918660287	4103.1435406698565	4232.00956937799	4284.186602870814	4264.019138755981
4309.1291866028705	4380.468899521531	4408.717703349283	4300.3253588516745	4235.167464114833	3965.4258373205744	3676.315789473684	3700.8277511961724	4004.0765550239234	4509.32057416268	5103.545454545455	5639.177033492823	5949.909090909091	5802.641148325359	5285.334928229665	4596.44019138756	4020.5885167464116	3749.717703349282	3556.133971291866	3604.775119617225	3811.665071770335	4116.923444976077	4444.301435406698	4551.425837320574	4762.095693779905	4821.995215311004	4782.095693779905	4805.8421052631575	5061.401913875598	5731.344497607655	6977.8708133971295	7958.301435406698	9697.291866028709	10941.655502392345	11331.133971291865	10846.995215311004	9621.392344497608	7972.368421052632	6411.162679425837	5313.923444976077	4690.287081339713	4365.0526315789475	4261.918660287081	4329.200956937799	4532.301435406698	4605.588516746411	4723.090909090909	4805.708133971292	4873.105263157895	4871.138755980861
4122.602870813397	4659.468899521531	4807.827751196172	4899.736842105263	4930.277511961723	4915.387559808612	4867.784688995215	4793.593301435407	4706.435406698564	4625.861244019139	4562.937799043062	4516.55023923445	4477.827751196172	4431.105263157895	4361.822966507177	4273.933014354067	4192.56937799043	4141.7511961722485	4123.478468899521	4119.8708133971295	4109.315789473684	4004.732057416268	3984.846889952153	3947.4545454545455	3898.468899521531	3823.822966507177	3749.9904306220096	3797.186602870813	3803.2057416267944	3832.7607655502393	3871.665071770335	3893.751196172249	3887.502392344498	3870.813397129187	3868.0191387559807	3883.5741626794256	3906.6698564593303	3925.502392344498	3930.8612440191387	3927.937799043062	3948.267942583732	4023.2296650717703	4142.435406698564	4445.272727272727	4617.00956937799	4755.913875598086	4853.77033492823	4884.153110047847	4963.531100478469	4905.483253588517
7090.043062200957	6796.660287081339	6243.641148325359	5810.794258373206	5351.1435406698565	5173.11004784689	5249.354066985646	5436.454545454545	5470.588516746411	5609.210526315789	5640.717703349283	5593.732057416268	5499.904306220095	5433.813397129186	5362.746411483254	5350.277511961723	5403.454545454545	5640.454545454545	6068.799043062201	6473.32057416268	6628.062200956938	6667.636363636364	6442.6746411483255	6047.081339712919	5559.928229665072	5160.77033492823	5071.358851674641	5268.057416267942	5593.808612440192	5961.066985645933	6299.138755980861	6549.875598086124	6691.617224880383	6717.808612440192	6651.755980861244	6639.0382775119615	6612.531100478469	6518.0526315789475	6281.511961722488	6005.693779904306	5851.698564593302	5831.822966507177	5853.153110047847	5908.655502392345	6008.593301435407	6052.784688995215	6005.77033492823	5898.794258373206	5832.942583732058	5893.966507177033
5391.602870813397	5443.167464114833	5476.832535885167	5524.200956937799	5502.942583732058	5627.344497607655	5686.612440191388	5759.339712918661	5811.5837320574165	5826.622009569378	5889.244019138756	5888.0	5693.607655502392	5540.698564593302	5300.511961722488	5205.11961722488	5291.894736842105	5415.846889952153	5618.081339712919	5718.392344497608	5764.564593301436	5767.708133971292	5742.741626794258	5699.67942583732	5639.598086124402	5563.645933014354	5484.368421052632	5417.555023923445	5365.459330143541	5320.966507177033	5286.703349282297	5385.215311004785	5441.421052631579	5514.717703349283	5611.602870813397	5651.660287081339	5641.837320574163	5685.315789473684	5624.602870813397	5555.014354066986	5472.019138755981	5385.023923444976	5274.368421052632	5248.200956937799	5252.478468899521	5275.196172248804	5294.191387559808	5346.282296650717	5418.937799043062	5546.55023923445
5745.712918660287	5878.411483253589	6057.593301435407	6056.846889952153	5943.33014354067	5791.306220095694	5680.593301435407	5777.444976076555	6058.8708133971295	6396.698564593302	6692.531100478469	6886.200956937799	7021.641148325359	6770.282296650717	6814.004784688996	6814.626794258374	6761.535885167464	6652.66985645933	6650.267942583732	6541.043062200957	6426.473684210527	6306.913875598086	6197.311004784689	5967.200956937799	6004.004784688996	6046.8708133971295	6095.387559808612	6182.086124401914	6316.636363636364	6442.808612440192	6561.732057416268	6557.076555023923	6661.799043062201	6633.344497607655	6490.124401913876	6297.444976076555	6176.942583732058	6051.339712918661	5909.928229665072	5734.047846889952	5633.808612440192	5570.004784688996	5609.244019138756	5732.138755980861	5896.1435406698565	6316.454545454545	6533.617224880383	6701.148325358851	7023.698564593302	6959.531100478469
5770.401913875598	5924.693779904306	6086.99043062201	6194.023923444976	6237.665071770335	6259.837320574163	6315.746411483254	6424.138755980861	6555.593301435407	6736.196172248804	6832.502392344498	6859.344497607655	6826.435406698564	6746.631578947368	6616.832535885167	6449.473684210527	6183.755980861244	6059.177033492823	5926.2488038277515	5796.177033492823	5593.210526315789	5462.588516746411	5320.191387559808	5149.703349282297	5126.698564593302	5023.311004784689	5069.071770334928	5064.808612440192	5096.263157894737	5146.306220095694	5195.272727272727	5538.55980861244	5593.205741626794	5574.8421052631575	5530.732057416268	5464.77033492823	5257.358851674641	5213.861244019139	5173.808612440192	5126.282296650717	5061.071770334928	4982.44976076555	4903.9473684210525	4938.631578947368	4944.66985645933	5000.641148325359	5084.540669856459	5158.191387559808	5209.459330143541	5259.181818181818
5239.688995215311	5385.641148325359	5483.028708133971	5716.004784688996	5724.44019138756	5749.511961722488	5633.425837320574	5573.736842105263	5495.133971291866	5464.1291866028705	5528.406698564593	5666.588516746411	5813.258373205742	5918.760765550239	5967.483253588517	6032.167464114833	5988.684210526316	5952.7655502392345	5898.545454545455	5901.272727272727	5950.861244019139	6030.660287081339	6087.148325358851	6135.205741626794	6184.6746411483255	6203.598086124402	6141.454545454545	5980.7799043062205	5783.607655502392	5710.277511961723	5760.301435406698	5825.636363636364	5885.200956937799	5905.11961722488	5895.631578947368	5814.612440191388	5688.488038277512	5569.263157894737	5546.698564593302	5514.028708133971	5681.636363636364	5677.253588516746	5796.401913875598	5788.028708133971	5765.698564593302	5717.846889952153	5653.665071770335	5599.99043062201	5580.277511961723	5512.7655502392345
5520.655502392345	5730.741626794258	5885.344497607655	5912.263157894737	6260.875598086124	6541.980861244019	6642.200956937799	6607.397129186603	6505.904306220095	6472.913875598086	6446.44019138756	6436.306220095694	6430.1435406698565	6420.794258373206	6428.00956937799	6410.593301435407	6334.928229665072	5985.100478468899	5846.9617224880385	5694.0382775119615	5579.866028708134	5530.133971291866	5532.851674641149	5848.636363636364	5948.11004784689	5903.277511961723	5875.5837320574165	5966.32057416268	6087.334928229665	6184.799043062201	6263.1291866028705	6258.88038277512	6112.88995215311	5846.617224880383	5764.655502392345	5800.421052631579	5850.291866028708	5902.612440191388	5918.5837320574165	5872.401913875598	5788.478468899521	5724.602870813397	5712.894736842105	5674.918660287081	5653.210526315789	5578.066985645933	5479.2488038277515	5391.588516746411	5322.00956937799	5252.397129186603
5229.167464114833	5408.971291866029	5623.047846889952	6317.172248803828	6635.44976076555	8022.11961722488	9652.401913875598	10809.306220095694	10563.081339712919	11754.535885167465	11078.162679425837	8161.344497607655	8064.808612440192	7720.081339712919	5960.086124401914	6102.717703349283	5907.622009569378	5822.296650717703	5916.344497607655	5906.105263157895	6082.588516746411	6175.684210526316	6456.818181818182	6496.655502392345	6465.133971291866	6529.296650717703	6536.899521531101	6525.2488038277515	6495.799043062201	6321.942583732058	6187.406698564593	5808.0382775119615	5635.933014354067	5538.066985645933	5639.899521531101	5962.224880382775	6625.421052631579	7957.55023923445	9132.712918660287	10167.143540669857	10465.344497607655	10899.535885167465	10982.98086124402	10701.655502392345	10087.01913875598	8939.387559808612	8229.507177033493	7512.741626794258	7186.928229665072	6918.124401913876
5229.167464114833	5408.971291866029	5623.047846889952	6317.172248803828	6635.44976076555	8022.11961722488	9652.401913875598	10809.306220095694	10563.081339712919	11754.535885167465	11078.162679425837	8161.344497607655	8064.808612440192	7720.081339712919	5960.086124401914	6102.717703349283	5907.622009569378	5822.296650717703	5916.344497607655	5906.105263157895	6082.588516746411	6175.684210526316	6456.818181818182	6496.655502392345	6465.133971291866	6529.296650717703	6536.899521531101	6525.2488038277515	6495.799043062201	6321.942583732058	6187.406698564593	5808.0382775119615	5635.933014354067	5538.066985645933	5639.899521531101	5962.224880382775	6625.421052631579	7957.55023923445	9132.712918660287	10167.143540669857	10465.344497607655	10899.535885167465	10982.98086124402	10701.655502392345	10087.01913875598	8939.387559808612	8229.507177033493	7512.741626794258	7186.928229665072	6918.124401913876
5510.655502392345	5752.732057416268	5793.775119617225	5678.368421052632	5694.287081339713	5566.200956937799	5696.77033492823	6271.076555023923	7251.684210526316	9110.215311004784	11250.244019138756	13722.248803827752	13209.56937799043	13097.291866028709	13807.870813397129	11821.736842105263	11273.076555023923	9000.870813397129	7570.645933014354	6801.617224880383	6248.775119617225	5731.033492822967	5802.095693779905	5620.311004784689	5502.8564593301435	5539.636363636364	5733.105263157895	5975.956937799043	6341.660287081339	6686.9617224880385	7169.071770334928	7288.722488038277	7365.076555023923	6977.373205741626	6537.2488038277515	6167.023923444976	6147.7799043062205	6150.540669856459	6393.014354066986	6700.124401913876	6812.712918660287	6839.918660287081	6670.435406698564	6362.937799043062	6035.210526315789	5748.3253588516745	5467.2344497607655	5255.459330143541	5214.44019138756	5397.952153110048
5665.741626794258	5869.444976076555	6701.133971291866	7545.894736842105	8085.578947368421	8575.167464114833	9237.612440191388	9286.995215311004	9820.0	10433.985645933015	10100.995215311004	9891.464114832535	10529.784688995216	10790.746411483253	10627.794258373206	8659.578947368422	8177.526315789473	7577.937799043062	6972.741626794258	6462.019138755981	6200.818181818182	6153.11004784689	6134.88995215311	6079.387559808612	6062.923444976077	6110.0382775119615	6135.406698564593	6257.267942583732	6370.215311004785	6492.2344497607655	6635.287081339713	6774.755980861244	6857.291866028708	6847.066985645933	6816.33014354067	6725.473684210527	6912.043062200957	6901.7511961722485	7034.4162679425835	7112.368421052632	7217.794258373206	6884.105263157895	6594.425837320574	6244.296650717703	6064.483253588517	5751.239234449761	5193.210526315789	4909.636363636364	4803.846889952153	4819.813397129186
4457.205741626794	4547.650717703349	4625.717703349283	4733.1291866028705	4863.684210526316	4987.799043062201	5081.00956937799	5138.2344497607655	5161.851674641149	5144.593301435407	5044.181818181818	4920.722488038277	4721.44976076555	4495.942583732058	4304.684210526316	4210.875598086124	4314.363636363636	4774.311004784689	5758.516746411483	7346.2200956937795	9460.143540669857	11852.88038277512	14142.440191387559	15904.966507177034	16796.942583732056	16637.296650717704	15438.0	13418.88995215311	10979.009569377991	8576.88995215311	6579.913875598086	5185.732057416268	4418.588516746411	4156.88995215311	4197.851674641149	4351.095693779905	4495.086124401914	4571.210526315789	4562.937799043062	4486.980861244019	4376.732057416268	4258.88038277512	4105.411483253589	3989.5502392344497	3889.502392344498	3822.6124401913876	3869.6794258373207	3957.6076555023924	4119.598086124402	4258.909090909091
4159.985645933014	4156.272727272727	4345.746411483254	4291.909090909091	4216.459330143541	4132.081339712919	4063.822966507177	4065.9473684210525	4093.6315789473683	4133.401913875598	4167.464114832536	4182.808612440192	4149.162679425837	4064.311004784689	3943.665071770335	3830.7224880382773	3785.2392344497607	3773.9904306220096	3807.799043062201	3870.9521531100477	3935.4736842105262	3982.186602870813	4029.799043062201	4026.9856459330144	3990.181818181818	3929.468899521531	3853.4306220095696	3777.8516746411483	3726.1387559808613	3709.2392344497607	3714.5789473684213	3719.904306220096	3683.995215311005	3673.2966507177034	3667.5215311004786	3685.3205741626793	3737.870813397129	3764.6698564593303	3891.2535885167463	4047.909090909091	4207.952153110048	4314.244019138756	4384.9473684210525	4318.655502392345	4280.909090909091	4207.712918660287	4110.33014354067	4020.133971291866	3937.684210526316	3906.593301435407
4008.468899521531	4103.851674641149	4237.827751196172	4288.631578947368	4401.062200956938	4477.105263157895	4550.473684210527	4586.88038277512	4727.617224880383	4996.0382775119615	5396.363636363636	5550.875598086124	5950.1435406698565	6170.966507177033	5961.755980861244	5761.55980861244	5300.081339712919	4792.540669856459	4318.239234449761	4069.818181818182	3860.1387559808613	3903.33971291866	3884.7081339712918	4134.397129186603	4193.866028708134	4653.803827751196	5052.904306220095	5188.11961722488	5206.971291866029	5030.019138755981	5051.602870813397	5095.066985645933	5062.492822966507	5081.22966507177	5275.196172248804	6011.11961722488	8026.507177033493	10611.55023923445	12673.181818181818	13329.334928229666	14971.602870813396	13027.741626794259	9928.200956937799	9269.421052631578	8215.856459330143	7037.88038277512	6004.444976076555	5283.339712918661	4884.698564593302	4695.114832535885
4499.014354066986	4392.301435406698	4295.311004784689	4204.8421052631575	4099.813397129186	3986.2296650717703	3913.315789473684	4042.2631578947367	4290.784688995215	4517.397129186603	4626.177033492823	4715.133971291866	4745.277511961723	4718.406698564593	4636.162679425837	4458.708133971292	4283.004784688996	4188.468899521531	4098.799043062201	3992.2775119617227	3852.6363636363635	3711.7655502392345	3637.2344497607655	3660.5741626794256	3746.2966507177034	3858.0717703349283	3990.5502392344497	4131.105263157895	4340.722488038277	4497.368421052632	4674.363636363636	4866.875598086124	5044.617224880383	5183.019138755981	5283.933014354067	5291.167464114833	5151.2344497607655	4872.827751196172	4823.468899521531	4673.956937799043	4417.076555023923	4141.655502392345	3891.488038277512	3717.0765550239234	3724.200956937799	3806.3827751196172	3929.3875598086124	4082.502392344498	4244.56937799043	4384.803827751196
4215.172248803828	4225.7655502392345	4249.8708133971295	4246.956937799043	4181.722488038277	4089.971291866029	3967.7894736842104	3827.157894736842	3725.023923444976	3657.2105263157896	3721.956937799043	3887.114832535885	4109.655502392345	4333.421052631579	4401.885167464115	4428.918660287081	4591.722488038277	4587.904306220095	4615.00956937799	4682.813397129186	4764.138755980861	4830.712918660287	4878.803827751196	4916.665071770335	4938.516746411483	4781.617224880383	4750.387559808612	4580.387559808612	4490.5837320574165	4555.114832535885	4590.755980861244	4495.057416267942	4398.004784688996	4344.090909090909	4289.3253588516745	4245.2344497607655	4270.574162679426	4372.162679425837	4479.846889952153	4620.1578947368425	4719.071770334928	4817.181818181818	4878.971291866029	4828.047846889952	4789.425837320574	4721.377990430622	4692.282296650717	4361.698564593302	5968.373205741626	9355.784688995216
6488.588516746411	6638.44019138756	6785.799043062201	6806.473684210527	7051.291866028708	7056.851674641149	7008.5837320574165	6910.693779904306	7044.483253588517	7229.736842105263	7615.454545454545	8090.875598086124	7982.435406698564	7806.301435406698	7641.693779904306	7375.263157894737	8047.296650717703	8521.990430622009	10049.387559808612	11793.004784688996	11715.971291866028	11579.043062200957	10296.468899521531	8683.09090909091	7376.148325358851	7252.354066985646	7095.210526315789	6738.349282296651	6940.358851674641	6430.22966507177	6074.980861244019	5893.66985645933	5817.703349282297	5765.421052631579	5692.9473684210525	5594.1435406698565	5479.77033492823	5365.732057416268	5273.081339712919	5226.650717703349	5243.799043062201	5571.043062200957	5704.846889952153	5830.56937799043	5943.861244019139	6052.004784688996	6154.904306220095	6236.244019138756	6273.698564593302	6261.775119617225
5762.564593301436	5926.401913875598	6115.813397129186	6221.11004784689	6333.775119617225	6394.502392344498	6403.732057416268	6372.77033492823	6311.196172248804	6202.502392344498	6094.047846889952	6144.392344497608	6338.282296650717	6720.808612440192	7229.56937799043	7728.789473684211	7964.311004784689	7932.502392344498	8091.090909090909	8117.239234449761	7824.349282296651	7618.062200956938	7791.531100478469	8635.306220095694	10364.0	13031.004784688996	16303.483253588516	19369.976076555024	21203.765550239234	21064.47846889952	21071.392344497606	19932.947368421053	17861.693779904308	15226.894736842105	12256.76076555024	10090.22009569378	8470.578947368422	7440.311004784689	6905.22966507177	6680.387559808612	6578.100478468899	6497.100478468899	6415.095693779905	6326.650717703349	6239.0382775119615	6197.339712918661	6243.732057416268	6352.894736842105	6448.942583732058	6478.9473684210525
5905.210526315789	6296.363636363636	6609.334928229665	6747.631578947368	6598.626794258374	6488.315789473684	6274.956937799043	6083.258373205742	6019.411483253589	6025.334928229665	6018.1578947368425	5899.411483253589	5921.253588516746	5969.086124401914	5989.622009569378	6090.167464114833	6170.832535885167	6242.55023923445	6328.215311004785	6451.339712918661	6668.928229665072	7110.813397129186	7952.636363636364	9376.047846889953	10327.942583732058	13044.612440191388	14370.133971291865	14237.76076555024	12566.703349282297	13711.296650717703	14422.153110047846	14566.8995215311	14097.196172248803	13091.736842105263	11739.066985645934	10280.88038277512	8948.086124401914	7896.019138755981	7160.555023923445	6679.832535885167	6373.784688995215	6196.459330143541	6112.555023923445	6067.933014354067	6018.339712918661	5961.133971291866	5862.894736842105	5859.459330143541	5883.473684210527	5955.4162679425835
7199.784688995215	7604.99043062201	7711.425837320574	7714.995215311004	7629.066985645933	7487.1435406698565	7317.650717703349	7130.488038277512	6941.459330143541	6790.306220095694	6707.966507177033	6691.00956937799	6770.698564593302	6872.406698564593	7076.985645933014	7301.2344497607655	7876.894736842105	8582.263157894737	9312.33014354067	9897.545454545454	10183.23923444976	10090.488038277512	10167.875598086124	9777.928229665073	9787.368421052632	9482.502392344497	8875.736842105263	8035.086124401914	7145.162679425837	6442.827751196172	6056.44976076555	5949.77033492823	6024.813397129186	6217.172248803828	6482.153110047847	6835.593301435407	7087.846889952153	7085.497607655502	7089.287081339713	6963.253588516746	6734.578947368421	6478.181818181818	6281.760765550239	6143.688995215311	6081.124401913876	6112.483253588517	5995.411483253589	6137.4162679425835	6251.224880382775	6291.492822966507
6357.602870813397	6629.071770334928	6725.138755980861	6640.186602870814	6404.086124401914	6123.315789473684	5975.67942583732	6058.732057416268	6278.966507177033	6457.019138755981	6567.2200956937795	6715.086124401914	6817.818181818182	6771.172248803828	6678.712918660287	6595.33014354067	6615.660287081339	6360.799043062201	6125.057416267942	6039.722488038277	6029.9473684210525	6124.315789473684	6200.291866028708	6234.253588516746	6289.698564593302	6248.162679425837	6096.11004784689	5959.267942583732	5894.655502392345	5871.861244019139	5884.354066985646	5918.205741626794	5961.095693779905	6088.526315789473	6223.703349282297	6343.239234449761	6307.5837320574165	6336.172248803828	6309.114832535885	6148.631578947368	6066.047846889952	6016.244019138756	5959.755980861244	5936.492822966507	5965.162679425837	6039.684210526316	6132.588516746411	6211.272727272727	6251.837320574163	6265.8421052631575
13265.014354066985	13790.588516746411	14263.081339712919	14386.33014354067	14371.01913875598	14296.875598086124	14059.971291866028	13816.435406698565	13514.708133971291	13210.387559808612	13038.894736842105	13022.942583732058	13187.545454545454	13485.80861244019	13839.775119617225	14219.406698564593	14403.196172248803	14321.822966507178	14019.416267942584	13696.88038277512	13686.578947368422	13475.497607655503	13341.043062200957	13234.923444976077	13158.559808612441	13141.277511961722	13146.555023923445	13130.956937799043	13111.86124401914	13104.784688995216	13126.057416267942	13102.928229665073	13136.483253588516	13148.77033492823	13132.837320574163	13091.818181818182	13028.937799043062	13010.196172248803	13078.45933014354	13215.320574162679	13367.382775119617	13499.674641148325	13602.535885167465	13503.028708133972	13521.684210526315	13465.1004784689	13353.234449760766	13231.301435406698	13151.066985645934	13141.263157894737
13644.09090909091	13787.947368421053	13849.200956937799	13871.98086124402	13887.205741626794	13883.588516746411	13976.66985645933	14027.502392344497	14051.775119617225	14223.650717703349	14510.23923444976	14840.258373205741	15192.205741626794	15486.952153110047	15879.253588516747	15653.076555023923	15146.234449760766	14699.497607655503	14473.349282296651	14315.392344497608	14113.44976076555	13893.21052631579	13649.985645933015	13567.612440191388	13512.703349282297	13433.464114832535	13476.047846889953	13611.172248803829	13739.334928229666	13836.55023923445	13891.263157894737	13913.435406698565	13920.8995215311	13919.31100478469	13907.717703349283	13886.583732057416	13845.918660287081	13712.545454545454	13572.09090909091	13396.43062200957	13220.454545454546	13083.071770334927	12977.167464114833	12951.387559808612	12982.028708133972	13306.76076555024	13446.559808612441	13600.64114832536	13862.598086124402	13993.923444976077
13077.526315789473	13018.368421052632	13081.196172248803	13348.31100478469	13726.440191387559	14080.947368421053	14243.373205741627	14344.746411483253	14317.354066985647	14063.057416267942	13959.822966507178	13880.488038277512	13845.88038277512	13861.971291866028	13915.287081339713	14115.928229665073	14169.703349282297	14212.875598086124	14129.454545454546	13912.511961722488	13604.454545454546	13287.679425837321	13088.377990430621	13007.799043062201	12852.583732057416	12747.626794258373	12712.244019138756	12748.86124401914	12776.612440191388	12874.535885167465	12895.693779904306	13068.578947368422	13039.023923444976	12982.334928229666	12916.33014354067	12916.023923444976	12918.708133971291	12934.813397129186	12962.622009569379	12991.478468899522	13010.622009569379	13018.468899521531	13005.78947368421	13010.124401913876	13041.846889952154	13177.454545454546	13420.894736842105	13662.866028708135	13926.200956937799	13969.636363636364
13576.062200956938	13758.392344497608	13799.885167464116	13616.507177033493	13755.68899521531	13360.11961722488	13175.933014354066	12995.55023923445	12960.56937799043	12930.511961722488	12890.392344497608	12813.842105263158	12693.095693779904	12540.401913875598	12385.291866028709	12506.56937799043	12600.023923444976	12658.622009569379	12692.813397129186	12515.64114832536	12587.851674641148	12682.822966507178	12819.56937799043	12957.038277511961	13072.33971291866	13157.234449760766	13207.33971291866	13215.88995215311	13185.583732057416	13139.244019138756	13105.047846889953	13096.650717703349	13115.894736842105	13161.76076555024	13224.8995215311	13075.755980861244	13128.875598086124	13154.411483253589	13171.406698564593	13202.612440191388	13254.722488038278	13316.526315789473	13367.186602870814	13280.966507177034	13192.842105263158	13104.607655502392	13071.167464114833	13102.913875598086	13167.947368421053	13234.363636363636
13908.602870813396	14074.545454545454	14038.732057416268	13869.80861244019	13702.196172248803	13638.105263157895	13774.282296650717	13762.708133971291	13906.947368421053	13999.602870813396	14056.387559808612	14115.21052631579	14122.296650717703	14086.177033492822	14039.344497607655	14025.22009569378	14086.68899521531	15020.636363636364	15440.181818181818	17244.052631578947	17308.306220095692	18748.837320574163	19449.952153110047	19088.291866028707	17778.02870813397	16040.703349282297	14572.392344497608	13818.703349282297	13503.11004784689	13476.76076555024	13560.507177033493	13575.736842105263	13644.54066985646	13660.933014354066	13608.11004784689	13497.679425837321	13255.684210526315	13264.741626794259	13330.832535885167	13435.966507177034	13562.22009569378	13682.43062200957	13761.177033492822	13775.009569377991	13721.80861244019	13614.665071770334	13482.349282296651	13369.856459330143	13318.736842105263	13420.617224880383
4355.468899521531	4447.287081339713	4462.8421052631575	4450.306220095694	4432.0	4500.224880382775	4558.909090909091	4591.746411483254	4590.00956937799	4398.239234449761	4308.574162679426	4322.703349282297	4373.531100478469	4422.373205741626	4461.382775119617	4492.244019138756	4526.263157894737	4549.0526315789475	4546.521531100479	4534.899521531101	4553.224880382775	4629.133971291866	4752.904306220095	4882.11961722488	4970.976076555024	4899.44019138756	4647.291866028708	4267.851674641149	4086.1004784688994	3981.799043062201	3935.7081339712918	3928.181818181818	4169.746411483254	4823.598086124402	5382.019138755981	5944.942583732058	6418.607655502392	6764.22966507177	6951.239234449761	6938.387559808612	6703.22966507177	6267.703349282297	5989.047846889952	5746.454545454545	5364.334928229665	5053.952153110048	4891.574162679426	4767.665071770335	4667.913875598086	5036.047846889952
4709.899521531101	4978.44976076555	5055.985645933014	5039.732057416268	4933.803827751196	4814.693779904306	4694.555023923445	4569.516746411483	4486.9473684210525	4462.421052631579	4679.827751196172	5358.56937799043	6726.2200956937795	8911.612440191388	11683.244019138756	14378.956937799043	15921.009569377991	15678.148325358852	13751.009569377991	10914.081339712919	8322.11004784689	6364.832535885167	5177.33014354067	4695.497607655502	4554.244019138756	4848.167464114833	4926.282296650717	4987.732057416268	5106.928229665072	5112.717703349283	5187.090909090909	5251.368421052632	5287.244019138756	5284.727272727273	5258.956937799043	5241.808612440192	5242.808612440192	5192.177033492823	5196.2344497607655	5164.511961722488	5124.277511961723	5087.942583732058	5040.502392344498	4964.468899521531	4871.296650717703	4801.966507177033	4792.492822966507	4769.55023923445	4849.411483253589	4934.11961722488
4830.0526315789475	5067.7799043062205	5271.650717703349	5420.177033492823	5507.0	5534.837320574163	5499.8564593301435	5614.282296650717	5706.971291866029	5551.885167464115	5344.0	5337.641148325359	5854.196172248804	6839.373205741626	7972.645933014354	8851.004784688996	9191.933014354066	8881.88038277512	8825.708133971291	7658.535885167464	6429.808612440192	5536.803827751196	5290.56937799043	5099.755980861244	4966.019138755981	4831.2488038277515	4745.377990430622	4630.296650717703	4551.224880382775	4527.564593301436	4540.5837320574165	4584.205741626794	4652.090909090909	4781.478468899521	4769.435406698564	4611.88995215311	4642.7655502392345	4670.55980861244	4663.435406698564	4479.531100478469	4423.688995215311	4368.746411483254	4332.531100478469	4318.071770334928	4369.526315789473	4398.612440191388	4618.813397129186	4727.985645933014	4924.564593301436	5028.928229665072
4483.349282296651	4633.516746411483	4726.244019138756	4758.660287081339	4786.55023923445	4726.688995215311	4706.32057416268	4724.77033492823	4687.6746411483255	4810.645933014354	4964.023923444976	5093.985645933014	5157.985645933014	5159.688995215311	5130.497607655502	5084.071770334928	5059.354066985646	4998.186602870814	5008.177033492823	5026.928229665072	5197.732057416268	5225.43062200957	5200.062200956938	5000.492822966507	4901.535885167464	4640.1578947368425	4481.473684210527	4577.9617224880385	4709.88995215311	4771.77033492823	4715.287081339713	4686.7799043062205	4654.1578947368425	4554.354066985646	4504.215311004785	4462.406698564593	4434.028708133971	4614.588516746411	4858.11004784689	5140.033492822967	5523.263157894737	5756.043062200957	5763.56937799043	5582.468899521531	5195.511961722488	4792.043062200957	4548.578947368421	4344.588516746411	4408.8708133971295	4437.66985645933
4355.995215311004	4295.8421052631575	4314.3253588516745	4473.349282296651	4579.980861244019	4582.239234449761	4469.200956937799	4316.631578947368	4204.617224880383	4151.8564593301435	4174.148325358851	4268.645933014354	4361.406698564593	4395.8708133971295	4433.708133971292	4493.516746411483	4354.062200956938	4223.612440191388	4160.287081339713	4130.8708133971295	4118.019138755981	4116.373205741626	4250.444976076555	4533.478468899521	4902.334928229665	5179.846889952153	4945.315789473684	4506.0526315789475	4158.712918660287	4110.77033492823	4074.8995215311006	4065.8373205741627	4099.741626794258	4144.598086124402	4174.952153110048	4188.799043062201	4201.617224880383	4235.43062200957	4300.593301435407	4397.784688995215	4560.598086124402	4707.846889952153	4524.66985645933	4575.622009569378	4564.019138755981	4711.100478468899	5023.0382775119615	5586.7655502392345	6427.808612440192	7475.617224880383
5337.5837320574165	5342.210526315789	5270.736842105263	5165.913875598086	5069.2488038277515	4962.755980861244	4841.397129186603	4698.162679425837	4542.258373205742	4539.406698564593	4612.540669856459	4767.813397129186	4809.7511961722485	5160.4162679425835	5366.593301435407	5639.296650717703	5677.167464114833	5914.210526315789	5961.392344497608	5948.33014354067	5796.645933014354	5537.459330143541	5197.167464114833	4850.526315789473	4572.267942583732	4407.598086124402	4347.980861244019	4349.263157894737	4367.803827751196	4396.66985645933	4335.081339712919	4362.904306220095	4413.473684210527	4487.578947368421	4592.291866028708	4746.1291866028705	4845.913875598086	5104.334928229665	5197.421052631579	5395.454545454545	5552.215311004785	5664.291866028708	5779.478468899521	5783.177033492823	5680.354066985646	5482.492822966507	5221.56937799043	4983.88038277512	4884.047846889952	5422.043062200957
5103.468899521531	5175.086124401914	5167.2488038277515	5101.1435406698565	5002.244019138756	4901.9617224880385	4867.531100478469	4818.507177033493	4740.502392344498	4582.344497607655	4418.210526315789	4277.6746411483255	4181.100478468899	4073.401913875598	3972.8373205741627	3996.157894736842	4182.047846889952	4295.894736842105	4454.019138755981	4628.483253588517	4781.181818181818	4893.401913875598	4976.928229665072	5053.32057416268	5128.952153110048	5195.827751196172	5276.11961722488	5357.387559808612	5401.6746411483255	5270.473684210527	5164.918660287081	4934.574162679426	4773.5837320574165	4927.8421052631575	5442.688995215311	6111.11961722488	6723.7799043062205	7451.775119617225	7591.272727272727	6848.358851674641	5922.593301435407	5674.301435406698	6111.952153110048	6489.56937799043	6746.153110047847	6819.612440191388	6714.22966507177	6181.468899521531	5890.995215311004	5623.511961722488
4651.33014354067	4875.708133971292	5049.722488038277	5192.028708133971	5318.124401913876	5418.985645933014	5462.937799043062	5416.952153110048	5269.334928229665	5360.894736842105	5147.377990430622	4958.0382775119615	4845.421052631579	4791.454545454545	4888.851674641149	4897.019138755981	4952.588516746411	4947.7511961722485	4943.545454545455	4946.645933014354	4911.2200956937795	4930.56937799043	4891.913875598086	4936.4162679425835	4975.397129186603	5013.909090909091	5047.459330143541	5069.722488038277	5086.1578947368425	5110.2488038277515	5140.301435406698	5141.598086124402	5091.287081339713	4986.311004784689	4823.88038277512	4722.363636363636	4733.799043062201	4682.827751196172	4754.593301435407	4851.918660287081	5007.99043062201	5411.655502392345	5794.095693779905	7021.43062200957	8752.167464114833	10387.22966507177	11356.703349282297	11400.287081339713	10470.320574162679	8764.44976076555
6275.133971291866	6431.2200956937795	6440.77033492823	6295.933014354067	6111.631578947368	5798.99043062201	5636.354066985646	5473.688995215311	5328.095693779905	5225.215311004785	5082.2488038277515	4903.631578947368	4862.985645933014	4679.8708133971295	4650.645933014354	4626.88995215311	4501.11961722488	4626.55980861244	4838.578947368421	5042.468899521531	5147.282296650717	5233.373205741626	5250.818181818182	5194.8421052631575	5190.382775119617	5095.612440191388	5128.253588516746	5189.861244019139	5199.382775119617	5143.937799043062	5081.516746411483	5011.88038277512	4940.153110047847	5012.196172248804	5353.971291866029	5792.732057416268	6042.0	6057.124401913876	5909.483253588517	5598.555023923445	5183.401913875598	5007.684210526316	4836.708133971292	4894.2200956937795	4986.411483253589	4954.913875598086	4801.33014354067	4687.516746411483	4669.746411483254	4922.531100478469
5455.502392344498	6093.712918660287	7528.526315789473	8555.425837320574	9306.11004784689	10658.488038277512	12920.444976076555	12717.004784688996	10308.354066985647	7503.019138755981	6104.425837320574	6036.846889952153	6223.00956937799	6174.612440191388	6271.832535885167	5986.8564593301435	6249.8421052631575	6723.076555023923	7909.2200956937795	9653.535885167465	11169.44976076555	12121.521531100478	12453.23923444976	12159.023923444976	11296.732057416268	9929.497607655503	8583.186602870814	7388.909090909091	6544.755980861244	6075.741626794258	6035.22966507177	5852.88038277512	5798.8564593301435	5685.909090909091	5535.124401913876	5209.186602870814	5285.660287081339	5444.153110047847	5638.296650717703	5809.459330143541	5942.521531100479	5910.789473684211	5708.688995215311	5239.6746411483255	4869.148325358851	4861.755980861244	4836.11961722488	5040.588516746411	5279.588516746411	5439.397129186603
4051.267942583732	4226.602870813397	4351.114832535885	4425.387559808612	4494.287081339713	4502.866028708134	4500.267942583732	4593.344497607655	4674.622009569378	4773.66985645933	4904.1291866028705	5017.722488038277	5007.138755980861	4846.090909090909	4806.162679425837	4730.8708133971295	4641.373205741626	4574.492822966507	4514.66985645933	4465.497607655502	4444.33014354067	4641.971291866029	4713.521531100479	4754.9617224880385	4757.980861244019	4916.602870813397	4932.296650717703	4951.698564593302	5042.799043062201	4969.1435406698565	4852.722488038277	4889.014354066986	4967.928229665072	4981.4162679425835	4952.377990430622	5154.373205741626	5333.861244019139	5398.272727272727	5283.478468899521	5006.363636363636	4667.392344497608	4377.526315789473	4348.660287081339	4300.191387559808	4260.66985645933	4341.832535885167	4418.67942583732	4596.521531100479	4773.162679425837	4913.425837320574
4863.076555023923	5166.282296650717	5424.980861244019	5597.837320574163	6350.760765550239	8124.923444976077	10772.966507177034	13363.0	14833.526315789473	14705.1004784689	12982.0	10175.698564593302	7287.1291866028705	5408.358851674641	4719.483253588517	4352.6746411483255	4225.564593301436	4225.215311004785	4266.626794258374	4508.784688995215	4595.444976076555	4693.258373205742	4744.641148325359	4813.00956937799	4895.789473684211	4943.014354066986	4977.0382775119615	4959.626794258374	4839.55980861244	4760.952153110048	4663.598086124402	4576.933014354067	4399.660287081339	4455.598086124402	4538.818181818182	4527.832535885167	4602.028708133971	4633.837320574163	4624.698564593302	4644.081339712919	4588.8421052631575	4448.832535885167	4288.215311004785	4083.066985645933	4101.995215311004	4238.502392344498	4437.478468899521	4640.282296650717	4776.952153110048	5018.349282296651
11095.148325358852	9897.66028708134	6667.564593301436	5159.354066985646	5091.124401913876	5430.2200956937795	5721.516746411483	5809.133971291866	5704.602870813397	5554.301435406698	5288.0526315789475	5184.0382775119615	5109.9473684210525	5007.377990430622	5235.177033492823	5692.028708133971	6341.2344497607655	6976.014354066986	7463.239234449761	7708.215311004785	7664.334928229665	7333.081339712919	7092.1435406698565	6452.77033492823	5850.205741626794	5539.387559808612	5349.167464114833	5377.11004784689	5530.784688995215	5691.2200956937795	5765.162679425837	5745.7511961722485	5645.698564593302	5520.258373205742	5413.8421052631575	5079.301435406698	5090.598086124402	5081.617224880383	5050.507177033493	5012.014354066986	4932.607655502392	4876.803827751196	4839.177033492823	4840.377990430622	4870.196172248804	4929.99043062201	5051.397129186603	5240.062200956938	5319.44976076555	5416.732057416268
6426.019138755981	7767.727272727273	8641.765550239234	8566.133971291865	7536.124401913876	6404.282296650717	5347.397129186603	4817.382775119617	4566.354066985646	4698.291866028708	4749.258373205742	5086.444976076555	5119.138755980861	5204.454545454545	5312.387559808612	5512.617224880383	5775.023923444976	6023.995215311004	6196.344497607655	6109.167464114833	6108.492822966507	6046.473684210527	5936.44976076555	5775.77033492823	5569.019138755981	5357.291866028708	5202.392344497608	5132.818181818182	5116.32057416268	5090.77033492823	5121.267942583732	5011.789473684211	4853.392344497608	4662.913875598086	4504.799043062201	4334.387559808612	4200.488038277512	4068.6698564593303	3957.5167464114834	3899.2727272727275	4029.717703349282	4121.0526315789475	4240.602870813397	4354.803827751196	4439.976076555024	4485.377990430622	4490.397129186603	4459.100478468899	4439.918660287081	4342.866028708134
4045.8373205741627	4215.918660287081	4404.22966507177	4568.660287081339	4692.22966507177	4772.0382775119615	4819.526315789473	4863.081339712919	4917.43062200957	4959.794258373206	4904.7799043062205	4935.971291866029	4892.1291866028705	5015.818181818182	5124.014354066986	5188.55980861244	5188.44976076555	5123.8421052631575	5130.0	5112.55980861244	5088.574162679426	5054.382775119617	5010.411483253589	4970.444976076555	4946.813397129186	4939.215311004785	4934.7799043062205	4912.913875598086	4858.44019138756	4841.937799043062	4868.382775119617	4875.377990430622	4774.971291866029	4608.6746411483255	4437.521531100479	4308.985645933014	4231.177033492823	4191.5837320574165	4181.693779904306	4193.023923444976	4205.468899521531	4240.574162679426	4210.306220095694	4143.7655502392345	4140.531100478469	4229.071770334928	4282.421052631579	4331.67942583732	4551.473684210527	4563.315789473684
4851.473684210527	4837.837320574163	4891.540669856459	4787.789473684211	4643.99043062201	4479.636363636364	4313.555023923445	4231.444976076555	4331.846889952153	4557.32057416268	4955.8421052631575	5247.727272727273	5429.377990430622	5504.397129186603	5520.564593301436	5472.133971291866	5288.138755980861	5281.698564593302	5300.301435406698	5327.244019138756	5354.626794258374	5306.923444976077	5237.401913875598	5090.885167464115	4921.665071770335	4700.851674641149	4605.966507177033	4561.574162679426	4585.88038277512	4651.349282296651	4702.822966507177	4632.253588516746	4615.0	4571.507177033493	4633.167464114833	4770.516746411483	4873.5837320574165	4913.1291866028705	4882.196172248804	4871.8564593301435	4775.526315789473	4661.574162679426	4579.641148325359	4525.885167464115	4503.2488038277515	4468.473684210527	4626.114832535885	4692.741626794258	4697.894736842105	4650.933014354067
4496.645933014354	4304.253588516746	4072.531100478469	4062.799043062201	4045.2392344497607	4117.377990430622	4276.875598086124	4452.698564593302	4666.904306220095	4864.311004784689	5020.100478468899	5121.55980861244	5153.373205741626	5117.464114832536	4874.133971291866	4826.354066985646	4794.172248803828	4756.200956937799	4700.411483253589	4702.976076555024	4673.44976076555	4639.397129186603	4578.0382775119615	4476.650717703349	4392.32057416268	4332.411483253589	4169.339712918661	4146.67942583732	4120.717703349283	4095.0717703349283	4111.0382775119615	4146.100478468899	4172.88995215311	4177.397129186603	4287.8564593301435	4383.526315789473	4659.133971291866	5183.349282296651	5931.076555023923	6775.545454545455	7528.545454545455	8009.2344497607655	8097.67942583732	9684.483253588516	10828.665071770334	10146.870813397129	8011.665071770335	6202.7655502392345	5098.114832535885	4413.928229665072
4405.564593301436	4518.531100478469	4583.808612440192	4643.062200956938	4682.516746411483	4711.655502392345	4744.148325358851	4680.956937799043	4706.55023923445	4691.387559808612	4518.9617224880385	4476.655502392345	4402.2344497607655	4509.387559808612	4595.708133971292	4649.354066985646	5056.808612440192	5227.11004784689	5073.043062200957	4852.7511961722485	4717.392344497608	4536.492822966507	4418.971291866029	4368.11004784689	4312.99043062201	4236.956937799043	4126.32057416268	4116.612440191388	4121.8421052631575	4068.497607655502	4017.8995215311006	4036.6698564593303	4228.263157894737	4335.894736842105	4445.023923444976	4753.11961722488	4799.373205741626	4780.602870813397	4791.100478468899	4693.291866028708	4563.722488038277	4401.047846889952	4245.334928229665	4183.071770334928	4278.540669856459	4421.784688995215	4474.99043062201	4545.377990430622	4555.287081339713	4609.244019138756
4221.090909090909	4381.722488038277	4521.114832535885	4624.397129186603	4808.703349282297	4785.4162679425835	4765.339712918661	4728.133971291866	4690.349282296651	4608.564593301436	4568.693779904306	4510.526315789473	4464.191387559808	4454.459330143541	4472.555023923445	4484.923444976077	4463.057416267942	4276.818181818182	4193.822966507177	4101.349282296651	3932.3636363636365	3870.004784688995	3828.8516746411483	3843.0765550239234	3893.2344497607655	3962.1674641148325	4051.2535885167463	4189.8421052631575	4346.081339712919	4439.497607655502	4524.717703349283	4540.272727272727	4573.421052631579	4450.894736842105	4385.775119617225	4238.956937799043	4268.511961722488	4323.665071770335	4282.904306220095	4275.67942583732	4196.502392344498	4240.124401913876	4318.995215311004	4409.2488038277515	4734.258373205742	4837.755980861244	4924.803827751196	5013.708133971292	4973.047846889952	4901.655502392345
3975.1913875598084	3947.315789473684	3887.7703349282297	3820.2296650717703	3767.5215311004786	3749.0191387559807	3775.717703349282	3840.1004784688994	3923.622009569378	3934.2727272727275	3932.870813397129	3922.1004784688994	3923.0095693779904	3957.5693779904304	4171.2488038277515	4413.444976076555	4689.033492822967	4935.77033492823	5287.215311004785	5384.162679425837	5363.200956937799	5238.507177033493	5066.138755980861	4699.9617224880385	4579.287081339713	4297.3253588516745	4228.301435406698	4049.3684210526317	4017.866028708134	4034.468899521531	4110.803827751196	4177.732057416268	4301.047846889952	4294.401913875598	4241.311004784689	4181.760765550239	4152.818181818182	4178.478468899521	4197.301435406698	4156.913875598086	4190.473684210527	4219.0	4238.368421052632	4252.0	4349.2200956937795	4395.043062200957	4425.607655502392	4586.162679425837	4623.272727272727	4662.44976076555
3887.626794258373	3992.1483253588517	4042.6555023923447	4064.401913875598	4074.8995215311006	4102.894736842105	4160.899521531101	4231.019138755981	4358.411483253589	4357.775119617225	4307.43062200957	4230.708133971292	4159.081339712919	4115.090909090909	4101.028708133971	4110.349282296651	4147.799043062201	4231.0526315789475	4382.952153110048	4692.626794258374	5203.535885167464	5936.00956937799	6809.358851674641	7660.105263157895	8317.277511961722	8664.095693779904	8648.588516746411	8272.875598086124	7790.971291866029	6985.693779904306	6114.8421052631575	5295.775119617225	4745.8421052631575	4427.44976076555	4220.593301435407	4105.062200956938	3971.5167464114834	3831.3014354066986	3707.813397129187	3546.971291866029	3465.311004784689	3436.196172248804	3522.7033492822966	5120.411483253589	6385.665071770335	7769.7511961722485	8954.545454545454	9670.052631578947	9773.626794258373	9271.622009569379
3890.598086124402	4171.7655502392345	4306.258373205742	4239.239234449761	4174.641148325359	4069.555023923445	4072.306220095694	4083.0382775119615	4137.133971291866	4249.956937799043	4309.473684210527	4388.521531100479	4432.215311004785	4390.2488038277515	4449.9473684210525	4517.033492822967	4623.67942583732	4740.894736842105	4961.057416267942	5304.77033492823	5603.00956937799	6243.980861244019	6451.066985645933	6787.9473684210525	6757.267942583732	6441.2344497607655	5871.334928229665	5116.090909090909	4659.909090909091	4304.684210526316	4121.1578947368425	4083.9617224880385	4221.755980861244	4288.435406698564	4342.808612440192	4376.6746411483255	4388.602870813397	4447.0526315789475	4475.789473684211	4496.454545454545	4498.086124401914	4481.813397129186	4518.909090909091	4520.617224880383	4527.9617224880385	4646.708133971292	4630.928229665072	4565.277511961723	4467.215311004785	4359.397129186603
3671.645933014354	3732.004784688995	3758.133971291866	3717.4114832535884	3627.33971291866	3608.7655502392345	3629.215311004785	3634.3923444976076	3679.602870813397	3749.2344497607655	3789.9425837320573	3791.885167464115	3800.8516746411483	3847.8995215311006	3850.8325358851675	3850.4306220095696	3815.937799043062	3778.9665071770337	3758.8373205741627	3866.062200956938	4115.593301435407	4418.8708133971295	4668.899521531101	4821.301435406698	4980.172248803828	5129.67942583732	5240.468899521531	5628.344497607655	5786.148325358851	5727.976076555024	5467.473684210527	5226.2488038277515	4900.488038277512	4842.799043062201	4806.6746411483255	4694.181818181818	4809.956937799043	4824.631578947368	4822.9473684210525	4729.88995215311	4571.607655502392	4437.488038277512	4319.612440191388	4699.301435406698	5155.564593301436	6195.081339712919	7477.435406698564	11681.799043062201	13820.468899521531	15065.205741626794
4314.066985645933	5184.028708133971	7136.598086124402	8446.674641148325	9003.473684210527	9535.602870813396	9620.856459330143	9235.186602870814	8433.755980861244	7363.5837320574165	6057.215311004785	5335.626794258374	4896.004784688996	4671.531100478469	4554.971291866029	4477.00956937799	4420.483253588517	4248.631578947368	4209.813397129186	4146.736842105263	4078.200956937799	4045.688995215311	4064.8086124401916	4245.511961722488	4243.760765550239	4252.827751196172	4270.272727272727	4298.99043062201	4317.177033492823	4299.602870813397	4243.77033492823	4178.55980861244	4177.971291866029	4207.172248803828	4249.062200956938	4314.105263157895	4429.4162679425835	4570.808612440192	4673.100478468899	4685.081339712919	4573.315789473684	4587.071770334928	4334.794258373206	4383.392344497608	4462.358851674641	4552.535885167464	4626.928229665072	4664.287081339713	4650.22966507177	4791.732057416268
3971.8325358851675	4063.1483253588517	4129.2200956937795	4106.516746411483	4151.693779904306	4190.526315789473	4209.105263157895	4198.789473684211	4068.531100478469	4021.4784688995214	3955.5454545454545	4024.3875598086124	4150.727272727273	4294.22966507177	4267.124401913876	4175.086124401914	4046.215311004785	3927.0526315789475	3895.4162679425835	4159.22966507177	5003.172248803828	5429.191387559808	5752.047846889952	7217.344497607655	8549.492822966507	9306.320574162679	9104.698564593302	7938.1291866028705	6335.2488038277515	5397.3253588516745	4365.315789473684	3902.4162679425835	3829.6698564593303	3871.2918660287082	3969.6411483253587	4130.2200956937795	4199.502392344498	4239.521531100479	4248.267942583732	4332.803827751196	4304.244019138756	4259.535885167464	4209.004784688996	4146.354066985646	4073.468899521531	4007.6794258373207	3965.66028708134	3950.215311004785	3948.822966507177	3939.842105263158
4903.444976076555	4907.55023923445	4935.837320574163	4965.636363636364	5000.33014354067	5031.306220095694	5081.071770334928	5115.760765550239	5153.205741626794	5180.8421052631575	5208.291866028708	5229.1435406698565	5233.478468899521	5211.789473684211	5205.181818181818	5240.636363636364	5322.736842105263	5430.837320574163	5527.11004784689	5545.301435406698	5558.454545454545	5508.177033492823	5416.612440191388	5359.722488038277	5317.019138755981	5301.985645933014	5327.11004784689	5385.148325358851	5452.703349282297	5501.555023923445	5824.057416267942	5763.282296650717	5661.086124401914	5530.67942583732	5393.531100478469	5275.99043062201	5196.976076555024	5159.377990430622	5153.7655502392345	5166.7511961722485	5244.277511961723	5264.851674641149	5310.55023923445	5313.598086124402	5288.9473684210525	5261.531100478469	5256.411483253589	5281.7655502392345	5342.358851674641	5373.421052631579
5621.44019138756	5623.794258373206	5587.88995215311	5525.980861244019	5464.478468899521	5424.511961722488	5403.459330143541	5386.291866028708	5369.645933014354	5360.047846889952	5351.43062200957	5323.210526315789	5342.153110047847	5357.492822966507	5357.358851674641	5502.210526315789	5603.593301435407	5649.837320574163	5650.875598086124	5763.818181818182	5715.014354066986	5618.028708133971	5717.526315789473	5782.660287081339	5847.660287081339	5914.516746411483	6058.215311004785	6221.019138755981	6329.55980861244	6268.846889952153	6258.138755980861	6064.803827751196	5781.133971291866	5535.822966507177	5442.291866028708	5364.952153110048	5302.267942583732	5232.253588516746	5122.444976076555	4957.722488038277	4745.976076555024	4559.736842105263	4448.339712918661	4632.99043062201	5468.593301435407	7506.301435406698	10697.33971291866	15002.933014354066	19224.215311004784	23651.36842105263
4863.277511961723	4936.153110047847	4982.928229665072	5020.334928229665	5075.296650717703	5090.607655502392	5075.076555023923	5018.741626794258	4999.698564593302	4957.239234449761	4982.688995215311	4992.511961722488	5061.741626794258	5130.105263157895	5180.555023923445	5385.971291866029	5426.684210526316	5590.033492822967	5652.775119617225	5578.966507177033	5442.736842105263	5304.952153110048	5188.11004784689	5115.497607655502	4958.837320574163	4833.980861244019	4873.827751196172	4923.162679425837	4965.789473684211	4928.904306220095	4985.177033492823	5097.775119617225	5235.301435406698	5428.133971291866	5579.531100478469	5716.148325358851	5841.736842105263	5934.875598086124	5965.8708133971295	5920.387559808612	5812.1291866028705	5669.866028708134	5364.732057416268	5077.502392344498	4998.019138755981	4955.023923444976	4918.617224880383	4946.531100478469	5021.1435406698565	5100.837320574163
5191.311004784689	5290.406698564593	5388.8421052631575	5478.545454545455	5571.598086124402	5576.368421052632	5557.861244019139	5528.7799043062205	5484.535885167464	5414.095693779905	5320.258373205742	5227.822966507177	5188.727272727273	5175.789473684211	5198.976076555024	5234.516746411483	5271.88995215311	5307.5837320574165	5332.708133971292	5337.421052631579	5320.224880382775	5285.555023923445	5243.923444976077	5232.851674641149	5344.578947368421	5715.55023923445	6451.760765550239	7581.090909090909	8850.612440191388	9609.334928229666	10453.54066985646	10876.502392344497	10832.196172248803	10324.851674641148	9416.507177033493	8261.947368421053	7097.645933014354	6013.0382775119615	5518.0	5307.124401913876	5251.899521531101	5232.282296650717	5097.181818181818	5069.760765550239	4975.444976076555	4966.124401913876	4964.913875598086	4979.277511961723	4931.172248803828	4988.114832535885
7732.406698564593	7320.521531100479	6716.894736842105	6199.138755980861	5514.033492822967	5039.11961722488	4871.655502392345	4841.181818181818	4864.976076555024	4965.6746411483255	5112.4162679425835	5237.602870813397	5424.11004784689	5442.339712918661	5488.55980861244	5476.397129186603	5445.942583732058	5401.0526315789475	5355.574162679426	5312.468899521531	5357.028708133971	5430.291866028708	5514.019138755981	5591.1291866028705	5702.923444976077	5735.708133971292	5660.244019138756	5646.717703349283	5604.401913875598	5543.502392344498	5481.066985645933	5424.5837320574165	5366.9473684210525	5468.0	5410.11004784689	5351.799043062201	5288.4162679425835	5219.794258373206	5159.6746411483255	5144.224880382775	5081.736842105263	5027.727272727273	4981.55023923445	4898.875598086124	4907.023923444976	4915.2488038277515	4986.210526315789	5076.215311004785	5165.0	5180.043062200957
3980.688995215311	4163.411483253589	4326.492822966507	4380.186602870814	4332.545454545455	4360.459330143541	4385.846889952153	4400.88995215311	4386.014354066986	4326.535885167464	4229.894736842105	4107.665071770335	4017.4306220095696	3978.1100478468898	3884.995215311005	3812.6794258373207	3785.4593301435407	3813.3827751196172	3862.904306220096	3959.626794258373	4047.535885167464	4112.813397129186	4158.760765550239	4192.0382775119615	4211.301435406698	4212.263157894737	4195.727272727273	4165.885167464115	4170.306220095694	4405.980861244019	4540.531100478469	4508.291866028708	4407.028708133971	4313.602870813397	4240.033492822967	4190.593301435407	4165.177033492823	4166.717703349283	4202.425837320574	4323.9473684210525	4467.014354066986	4605.588516746411	4699.789473684211	4737.287081339713	4742.138755980861	4741.56937799043	4741.535885167464	4740.818181818182	4578.267942583732	4624.937799043062
4069.22009569378	4152.875598086124	4330.626794258374	4512.650717703349	4426.818181818182	4112.244019138756	3917.5263157894738	3875.4258373205744	3882.2392344497607	3901.3205741626793	4078.1674641148325	4254.736842105263	4423.531100478469	4709.0	4783.244019138756	4808.861244019139	4759.784688995215	4768.3253588516745	4603.3253588516745	4560.1435406698565	4596.7511961722485	4652.818181818182	4780.306220095694	4868.435406698564	5162.684210526316	5734.263157894737	7045.794258373206	8357.684210526315	9945.421052631578	11334.148325358852	12236.382775119617	10635.870813397129	10399.674641148325	7317.153110047847	6747.368421052632	6045.401913875598	4978.028708133971	4738.875598086124	4638.014354066986	4654.88038277512	4858.464114832536	4878.105263157895	4853.244019138756	4812.641148325359	4781.66985645933	4762.818181818182	4736.708133971292	4683.33014354067	4682.492822966507	4597.033492822967
5547.918660287081	5506.574162679426	5324.1291866028705	4940.7655502392345	4817.105263157895	4762.88038277512	4795.956937799043	4955.622009569378	4998.928229665072	4987.708133971292	4930.186602870814	4860.7799043062205	4849.976076555024	4765.55980861244	4640.8564593301435	4750.937799043062	4822.688995215311	4712.564593301436	4758.808612440192	4637.794258373206	4641.492822966507	4569.0526315789475	4513.421052631579	4411.693779904306	4280.492822966507	4199.263157894737	4086.531100478469	3983.267942583732	4016.4497607655503	4055.444976076555	4067.813397129187	4115.306220095694	4152.712918660287	4175.401913875598	4233.535885167464	4394.784688995215	4503.473684210527	4587.081339712919	4632.315789473684	4855.545454545455	4817.5837320574165	4866.67942583732	4782.794258373206	4712.181818181818	4668.468899521531	4660.464114832536	4685.11004784689	4724.602870813397	4755.282296650717	4882.564593301436
4381.411483253589	4809.272727272727	5148.526315789473	5448.698564593302	5528.014354066986	5499.191387559808	5362.942583732058	5157.7655502392345	5016.22966507177	4887.32057416268	4769.77033492823	4662.095693779905	4404.55980861244	4337.397129186603	4270.985645933014	4175.717703349283	4040.5502392344497	3724.1196172248806	3623.1052631578946	3569.8947368421054	3694.023923444976	3813.8899521531102	3850.287081339713	3964.4354066985647	4008.885167464115	4178.492822966507	4335.043062200957	4491.636363636364	4629.555023923445	4744.7655502392345	5041.172248803828	5144.8421052631575	5141.971291866029	5019.966507177033	4968.593301435407	4873.215311004785	4751.186602870814	4587.205741626794	4449.483253588517	4398.478468899521	4611.645933014354	4590.918660287081	4534.43062200957	4620.626794258374	4592.985645933014	4707.1435406698565	4787.004784688996	4819.267942583732	4814.124401913876	4804.382775119617
4094.5741626794256	4356.564593301436	4557.133971291866	4605.315789473684	4601.095693779905	4535.100478468899	4609.55980861244	4655.205741626794	4644.071770334928	4599.062200956938	4457.612440191388	4679.966507177033	4868.980861244019	4995.727272727273	5050.684210526316	5041.899521531101	4955.043062200957	4737.339712918661	4642.5837320574165	4315.4162679425835	4193.215311004785	4072.909090909091	3978.2105263157896	3950.9282296650717	3990.885167464115	4078.0526315789475	4113.057416267942	4198.153110047847	4226.354066985646	4212.564593301436	4207.172248803828	4266.593301435407	4475.832535885167	4977.794258373206	6578.244019138756	8382.870813397129	10715.86124401914	13366.598086124402	16000.023923444976	18203.019138755983	18292.00956937799	18629.047846889953	18295.12918660287	15835.703349282297	13529.722488038278	10913.478468899522	7047.794258373206	5456.612440191388	4997.32057416268	4891.9617224880385
4240.282296650717	4192.464114832536	4252.846889952153	4249.0526315789475	4149.56937799043	4089.622009569378	4096.732057416268	4280.43062200957	4406.334928229665	4565.397129186603	4815.272727272727	4969.478468899521	5141.55980861244	5542.44019138756	6733.124401913876	8515.736842105263	10858.755980861244	13282.157894736842	14936.468899521531	16127.650717703349	16429.96172248804	15830.545454545454	14362.272727272728	12168.440191387559	9825.564593301435	7354.7799043062205	5337.435406698564	4438.454545454545	4123.32057416268	4179.224880382775	4436.851674641149	4736.631578947368	4940.44976076555	4956.813397129186	4782.56937799043	4757.033492822967	4504.468899521531	4517.545454545455	4542.291866028708	4565.263157894737	4575.406698564593	4564.966507177033	4528.641148325359	4464.837320574163	4513.502392344498	4446.162679425837	4381.090909090909	4323.277511961723	4261.760765550239	4394.88995215311
4290.818181818182	4339.411483253589	4411.2344497607655	4503.081339712919	4593.181818181818	4607.952153110048	4710.67942583732	4772.66985645933	4944.822966507177	4895.181818181818	4982.043062200957	5025.014354066986	5047.349282296651	5074.057416267942	5110.354066985646	5399.387559808612	5413.43062200957	5511.224880382775	5500.846889952153	5487.334928229665	5454.311004784689	5430.464114832536	5374.966507177033	5309.8708133971295	5378.626794258374	5577.55980861244	5843.684210526316	5974.334928229665	6076.057416267942	6065.588516746411	6031.727272727273	6005.177033492823	5862.133971291866	5858.0382775119615	5601.66985645933	5501.023923444976	5291.602870813397	4893.1291866028705	4636.401913875598	4447.377990430622	4427.181818181818	4588.105263157895	4516.655502392345	4443.062200956938	4725.66985645933	4723.090909090909	4567.019138755981	4622.023923444976	4728.11004784689	4871.464114832536
4466.181818181818	4533.224880382775	4772.8421052631575	4954.794258373206	5099.062200956938	5090.784688995215	5026.023923444976	5224.086124401914	5071.11004784689	4941.8564593301435	4792.875598086124	4669.267942583732	4623.956937799043	4637.8421052631575	4651.177033492823	4707.387559808612	4644.6746411483255	4485.181818181818	4329.9473684210525	4403.311004784689	4424.564593301436	4506.755980861244	4631.909090909091	4835.492822966507	5006.755980861244	5024.617224880383	4941.703349282297	4801.593301435407	4638.684210526316	4461.062200956938	4276.516746411483	4106.9473684210525	3970.7894736842104	3714.5502392344497	3795.5885167464116	4170.296650717703	5087.291866028708	6735.363636363636	9171.827751196171	10418.186602870814	10573.54066985646	13187.794258373206	15582.708133971291	12660.258373205741	13320.162679425837	13133.062200956938	12164.602870813396	7771.2344497607655	6770.755980861244	4868.832535885167
4538.598086124402	4760.421052631579	4887.497607655502	4876.521531100479	4823.368421052632	4736.593301435407	4613.4162679425835	4547.44976076555	4714.186602870814	4989.923444976077	5395.5837320574165	5568.7655502392345	5416.851674641149	5162.019138755981	5132.861244019139	5087.349282296651	5109.368421052632	5118.971291866029	5127.77033492823	5074.253588516746	5092.153110047847	4975.44019138756	4966.287081339713	4919.88995215311	4756.665071770335	4669.047846889952	4488.282296650717	4353.799043062201	4237.866028708134	4182.2344497607655	4202.822966507177	4351.291866028708	4550.966507177033	4827.44976076555	5132.066985645933	5393.435406698564	5478.933014354067	5534.593301435407	5459.602870813397	5067.822966507177	4813.971291866029	4436.334928229665	4359.311004784689	4504.334928229665	4766.1578947368425	5087.019138755981	5396.99043062201	6556.995215311004	7173.253588516746	7100.942583732058
4243.8421052631575	4484.904306220095	4601.306220095694	4803.5837320574165	4701.617224880383	4859.071770334928	4615.531100478469	4315.047846889952	4132.526315789473	4118.205741626794	4275.354066985646	4889.665071770335	5645.296650717703	7126.076555023923	8097.7655502392345	9290.425837320574	9334.775119617225	8809.373205741627	5486.923444976077	4876.397129186603	4380.004784688996	4035.6794258373207	4285.057416267942	4851.057416267942	5041.626794258374	5098.904306220095	5024.837320574163	4860.942583732058	4645.4162679425835	4597.028708133971	4591.397129186603	4562.985645933014	4444.0526315789475	4313.057416267942	4241.148325358851	4473.105263157895	4863.727272727273	5115.301435406698	5488.191387559808	5710.153110047847	5749.55980861244	5506.861244019139	5268.014354066986	5051.076555023923	4885.492822966507	4777.344497607655	4731.717703349283	4722.32057416268	4718.588516746411	4699.081339712919
4341.497607655502	4321.1435406698565	4393.665071770335	4738.095693779905	4907.693779904306	4978.760765550239	4944.081339712919	4804.904306220095	4613.076555023923	4511.3253588516745	4566.224880382775	4793.057416267942	5047.966507177033	5188.1291866028705	5237.205741626794	5240.913875598086	5245.8708133971295	5276.334928229665	5683.789473684211	6764.32057416268	7461.980861244019	8027.4162679425835	8318.148325358852	11119.842105263158	11586.205741626794	10901.129186602871	9518.583732057416	7978.622009569378	6484.535885167464	5500.028708133971	4923.105263157895	4682.0526315789475	4636.818181818182	4674.99043062201	4741.497607655502	4810.684210526316	4861.095693779905	4875.0382775119615	4903.1291866028705	4865.818181818182	4805.636363636364	4734.296650717703	4660.808612440192	4594.822966507177	4544.277511961723	4378.9617224880385	4552.9617224880385	4776.827751196172	4927.789473684211	4985.923444976077
4154.464114832536	4339.358851674641	4504.612440191388	4636.5837320574165	4751.1291866028705	4771.3253588516745	4717.253588516746	4595.7655502392345	4501.133971291866	4373.7655502392345	4294.124401913876	4258.263157894737	4245.516746411483	4241.492822966507	4243.574162679426	4250.808612440192	4231.315789473684	4244.167464114833	4265.215311004785	4207.9617224880385	4216.11004784689	4294.909090909091	4426.057416267942	4435.56937799043	4704.732057416268	4741.641148325359	4775.435406698564	4786.851674641149	4746.775119617225	4865.808612440192	4900.397129186603	4807.358851674641	4825.55023923445	4776.684210526316	4819.133971291866	4758.626794258374	4655.956937799043	4538.866028708134	4520.598086124402	4477.473684210527	4470.244019138756	4467.004784688996	4448.401913875598	4444.832535885167	4484.349282296651	4572.454545454545	4843.0526315789475	4979.976076555024	5169.483253588517	5269.363636363636
4802.004784688996	5019.598086124402	5316.071770334928	5724.703349282297	5878.301435406698	5833.373205741626	6113.205741626794	6178.7655502392345	6046.688995215311	5757.0382775119615	5477.755980861244	5173.004784688996	4910.334928229665	4745.22966507177	4682.043062200957	4674.2488038277515	4669.913875598086	4649.574162679426	4621.775119617225	4601.22966507177	4424.650717703349	4425.2488038277515	4420.794258373206	4393.478468899521	4369.516746411483	4384.626794258374	4435.985645933014	4493.688995215311	4547.593301435407	4608.306220095694	4666.7511961722485	4686.33014354067	4693.32057416268	4604.2200956937795	4498.813397129186	4497.794258373206	4735.397129186603	4827.535885167464	4868.741626794258	4844.6746411483255	4937.746411483254	4953.296650717703	4866.1578947368425	4759.181818181818	4646.172248803828	4585.349282296651	4581.511961722488	4551.22966507177	4615.177033492823	4697.641148325359
4826.191387559808	5039.693779904306	5240.56937799043	5392.44976076555	5239.885167464115	5065.56937799043	4909.942583732058	4833.253588516746	4811.904306220095	4743.693779904306	4650.181818181818	4868.67942583732	4984.832535885167	4964.851674641149	4952.258373205742	4903.626794258374	4854.267942583732	4722.540669856459	4597.818181818182	4393.555023923445	4195.382775119617	4060.5454545454545	4019.129186602871	4040.7368421052633	4049.1387559808613	4081.3205741626793	4075.200956937799	4029.043062200957	3952.913875598086	3841.7033492822966	3840.818181818182	3951.7655502392345	4005.650717703349	4045.7655502392345	4214.483253588517	4397.875598086124	4558.822966507177	4621.425837320574	4617.468899521531	4656.650717703349	4599.071770334928	4644.167464114833	4650.066985645933	4584.44976076555	4484.454545454545	4427.693779904306	4345.272727272727	4297.377990430622	4245.99043062201	4239.8708133971295
4378.263157894737	4448.923444976077	4534.028708133971	4611.861244019139	4676.334928229665	4748.923444976077	4871.521531100479	4985.99043062201	4999.942583732058	5021.133971291866	5003.401913875598	4906.607655502392	4958.660287081339	5069.263157894737	5237.813397129186	5441.555023923445	5608.239234449761	5698.775119617225	5646.258373205742	5482.033492822967	5296.483253588517	5316.535885167464	5823.200956937799	7035.995215311004	9012.200956937799	11602.325358851675	12854.291866028709	15302.19138755981	17105.8995215311	17901.665071770334	17563.1004784689	16200.933014354066	14101.937799043062	11674.650717703349	9356.971291866028	7472.334928229665	6152.818181818182	5386.071770334928	5107.645933014354	5081.239234449761	5185.138755980861	5280.397129186603	5213.1291866028705	4983.133971291866	4917.55980861244	4699.167464114833	4683.421052631579	4634.301435406698	4534.813397129186	4415.435406698564
6173.818181818182	7241.904306220095	7893.253588516746	8646.617224880383	9134.846889952154	9404.153110047846	9229.114832535884	9317.866028708135	9402.387559808612	9489.014354066985	9427.124401913876	9482.263157894737	9471.80861244019	9421.942583732058	9362.645933014353	9299.35885167464	9207.22009569378	9050.516746411484	8814.473684210527	8522.263157894737	8216.43062200957	7926.937799043062	7669.755980861244	7464.822966507177	7876.784688995215	7833.492822966507	7961.7511961722485	7886.478468899521	7967.799043062201	7923.746411483254	7721.607655502392	7464.373205741626	7330.7799043062205	7528.741626794258	7569.258373205742	7740.44019138756	7929.244019138756	8299.148325358852	8736.22009569378	9060.258373205741	9304.363636363636	9317.913875598086	9245.985645933015	9083.454545454546	8810.11004784689	8470.392344497608	8018.167464114833	8007.822966507177	8150.014354066986	8417.315789473685
9017.846889952154	9275.43062200957	9459.31100478469	9977.473684210527	10161.813397129186	10169.751196172248	10128.76076555024	10109.301435406698	10243.253588516747	10200.593301435407	9813.966507177034	9451.894736842105	9140.578947368422	8848.167464114833	8509.511961722488	8520.555023923445	8538.693779904306	8596.612440191388	8845.803827751197	9090.64114832536	9186.937799043062	8972.382775119617	8495.416267942584	8402.363636363636	7847.196172248804	7408.373205741626	7161.468899521531	6826.444976076555	6746.574162679426	6890.885167464115	7301.602870813397	7864.421052631579	8427.665071770334	8730.224880382775	8781.282296650717	8822.038277511961	8554.526315789473	8638.78947368421	8447.990430622009	8519.856459330143	8565.564593301435	8634.435406698565	8687.167464114833	8678.157894736842	8555.22966507177	8647.301435406698	8705.45933014354	8794.162679425837	8879.44976076555	8905.76076555024
6936.224880382775	7100.215311004785	7369.488038277512	7739.1435406698565	8161.0382775119615	8576.732057416268	8937.502392344497	9205.822966507178	9339.200956937799	9284.444976076555	9022.655502392345	8620.875598086124	8194.047846889953	7811.382775119617	7483.497607655502	7230.650717703349	7475.033492822967	8088.933014354067	8442.047846889953	8741.837320574163	8927.507177033493	9015.535885167465	9066.095693779904	9497.382775119617	9582.985645933015	9332.904306220096	9290.392344497608	9443.722488038278	9443.722488038278	9361.952153110047	9133.387559808612	8754.282296650717	8331.043062200957	7999.760765550239	7638.966507177033	7595.44019138756	8020.11004784689	8624.966507177034	9008.057416267942	9079.851674641148	8854.799043062201	8435.167464114833	8157.0382775119615	8224.866028708135	8502.114832535884	8783.177033492822	8798.066985645934	8840.531100478469	8772.526315789473	8799.143540669857
8385.062200956938	9196.822966507178	10460.913875598086	12171.722488038278	14176.081339712919	16193.253588516747	17867.473684210527	18879.569377990432	18500.22009569378	18440.674641148325	17204.846889952154	15339.655502392345	13172.894736842105	11314.1004784689	9827.258373205741	8917.267942583732	8575.837320574163	8597.952153110047	8778.535885167465	9040.54066985646	8825.196172248803	9253.01913875598	9500.043062200957	9480.693779904306	9260.200956937799	9360.095693779904	9611.708133971291	9888.014354066985	10151.454545454546	10467.33014354067	10452.818181818182	10230.464114832535	9786.215311004784	9203.497607655503	8099.937799043062	7841.397129186603	7725.133971291866	7746.2488038277515	7884.937799043062	8126.851674641149	8415.200956937799	8631.645933014353	8686.473684210527	8584.181818181818	8372.258373205741	8088.464114832536	7773.794258373206	7322.88995215311	7077.636363636364	7010.937799043062
8015.497607655502	8596.387559808612	9158.875598086124	9767.837320574163	10325.253588516747	10850.956937799043	10609.488038277512	10510.827751196171	10224.66985645933	9956.98086124402	9754.143540669857	9672.296650717703	9672.741626794259	9646.607655502392	9730.77033492823	9543.081339712919	9956.727272727272	10534.224880382775	11021.11004784689	11150.315789473685	10896.043062200957	10473.866028708135	10345.186602870814	10856.842105263158	12875.492822966507	16149.473684210527	19624.13875598086	22425.507177033494	23699.58851674641	22694.55023923445	22884.17224880383	21865.24880382775	17868.535885167465	14040.004784688996	11077.866028708135	9215.44976076555	8241.712918660287	7584.9473684210525	7308.497607655502	7080.468899521531	7558.511961722488	8061.488038277512	8320.483253588516	8732.56937799043	8779.320574162679	8694.181818181818	8484.679425837321	8185.478468899521	7842.1435406698565	7504.521531100479
4068.9904306220096	4124.598086124402	4119.66985645933	4344.794258373206	4358.966507177033	4327.244019138756	4267.162679425837	4206.0	4164.564593301436	4226.267942583732	4275.095693779905	4395.966507177033	4576.066985645933	4778.66985645933	4942.44976076555	5009.181818181818	4963.717703349283	4674.588516746411	4522.062200956938	4385.019138755981	4232.645933014354	4238.483253588517	4258.086124401914	4303.502392344498	4375.588516746411	4436.636363636364	4442.153110047847	4377.023923444976	4249.626794258374	4091.4545454545455	3977.8277511961724	4000.9234449760766	4052.7368421052633	4268.076555023923	4463.191387559808	4573.411483253589	4595.593301435407	4566.708133971292	4535.086124401914	4539.425837320574	4586.224880382775	4651.9617224880385	4733.607655502392	4877.32057416268	5109.665071770335	5355.358851674641	5485.0	5446.6746411483255	5302.813397129186	5140.492822966507
5437.167464114833	5797.483253588517	6438.971291866029	6673.464114832536	6705.851674641149	6623.818181818182	6479.937799043062	6531.22966507177	6516.976076555024	6352.88038277512	6367.521531100479	6444.545454545455	6587.363636363636	6811.301435406698	6681.660287081339	6717.478468899521	6724.803827751196	6722.851674641149	6725.354066985646	6733.952153110048	6997.636363636364	7171.215311004785	7109.8564593301435	6897.459330143541	6410.77033492823	6348.033492822967	6188.306220095694	6067.492822966507	6017.373205741626	6027.258373205742	6043.3253588516745	6011.066985645933	5908.421052631579	5705.133971291866	5541.5837320574165	5448.952153110048	5411.899521531101	5378.688995215311	5357.540669856459	5321.497607655502	5481.660287081339	5405.454545454545	5259.153110047847	5057.688995215311	4921.373205741626	4736.976076555024	4639.837320574163	4513.200956937799	4462.478468899521	4431.00956937799
3963.1004784688994	4103.9617224880385	4213.133971291866	4317.7655502392345	4383.799043062201	4380.942583732058	4486.033492822967	4373.028708133971	4374.55023923445	4334.071770334928	4116.478468899521	4019.9473684210525	3955.1004784688994	3936.755980861244	4024.775119617225	4076.956937799043	4227.650717703349	4374.722488038277	4688.808612440192	4861.574162679426	4952.971291866029	4838.822966507177	4541.349282296651	4533.454545454545	4547.311004784689	4818.7511961722485	5119.0	5392.598086124402	5618.11961722488	5754.540669856459	6215.11004784689	6868.502392344498	7652.421052631579	8922.856459330143	9621.033492822966	9960.009569377991	9882.526315789473	9404.440191387559	8609.976076555024	7632.081339712919	6640.44976076555	5814.272727272727	5273.22966507177	5025.904306220095	5002.784688995215	5124.99043062201	5321.019138755981	5511.373205741626	5810.6746411483255	5902.057416267942
5223.401913875598	5526.708133971292	5558.712918660287	5533.148325358851	5443.526315789473	5313.3253588516745	5180.435406698564	5093.894736842105	5087.468899521531	5138.612440191388	5190.296650717703	5220.665071770335	5250.44976076555	5286.502392344498	5309.105263157895	5638.593301435407	5593.904306220095	5525.956937799043	5582.066985645933	5820.4162679425835	6108.832535885167	6188.421052631579	6073.483253588517	5996.545454545455	6144.846889952153	6431.703349282297	6676.22966507177	6737.043062200957	6492.799043062201	5999.191387559808	5534.0382775119615	5347.205741626794	5420.2488038277515	5507.746411483254	5421.258373205742	5208.253588516746	5003.933014354067	4841.976076555024	4751.861244019139	4812.899521531101	4970.827751196172	5059.253588516746	5008.267942583732	4916.277511961723	4964.282296650717	5373.593301435407	5620.684210526316	5694.7655502392345	5931.454545454545	5916.306220095694
4635.942583732058	4388.755980861244	4300.775119617225	4201.181818181818	4092.406698564593	3994.22009569378	3932.5645933014353	4027.7368421052633	4090.593301435407	4275.655502392345	4429.301435406698	4493.047846889952	3958.248803827751	4390.784688995215	4340.727272727273	4321.4162679425835	4301.746411483254	4272.062200956938	4268.344497607655	4414.622009569378	4684.535885167464	4939.033492822967	5279.272727272727	5244.8421052631575	5013.071770334928	4715.492822966507	4654.851674641149	4711.598086124402	4992.722488038277	5688.540669856459	6963.799043062201	9126.086124401914	12173.095693779904	14451.0	15158.712918660287	14752.846889952154	12526.650717703349	9996.822966507178	7650.272727272727	5878.55980861244	4838.521531100479	4552.148325358851	4655.177033492823	4970.7511961722485	5302.483253588517	5297.703349282297	5418.464114832536	5159.1435406698565	5050.492822966507	4836.215311004785
6056.626794258374	6178.928229665072	6019.023923444976	5721.980861244019	5393.387559808612	5262.746411483254	5132.985645933014	5060.799043062201	5033.956937799043	5010.263157894737	4970.755980861244	4926.2200956937795	4849.095693779905	4885.497607655502	4946.468899521531	5013.11004784689	5140.851674641149	5192.205741626794	5305.622009569378	5284.253588516746	5148.334928229665	4865.478468899521	4730.56937799043	4643.918660287081	4546.813397129186	4573.354066985646	4654.478468899521	4775.760765550239	4864.153110047847	4823.622009569378	4970.913875598086	5518.622009569378	6841.535885167464	9998.129186602871	13971.846889952154	17689.16746411483	20671.34928229665	22979.794258373207	23100.023923444976	22904.086124401914	21213.746411483255	18352.91866028708	12880.014354066985	8331.421052631578	5518.866028708134	4177.11961722488	3933.2057416267944	3881.6363636363635	4028.6363636363635	4552.244019138756
4269.827751196172	4386.349282296651	4401.708133971292	4613.755980861244	4903.88038277512	5216.081339712919	5633.775119617225	6050.153110047847	6207.306220095694	6170.114832535885	5981.086124401914	5697.942583732058	5390.598086124402	5124.057416267942	4923.124401913876	5051.105263157895	5267.071770334928	5562.028708133971	5801.909090909091	6677.411483253589	6609.913875598086	6949.684210526316	6616.602870813397	6433.99043062201	6292.894736842105	5955.521531100479	5761.626794258374	5878.133971291866	6093.8708133971295	6235.971291866029	6354.373205741626	6308.655502392345	6047.1578947368425	5565.698564593302	5080.741626794258	4885.789473684211	5147.832535885167	5834.392344497608	6900.67942583732	8166.511961722488	9773.913875598086	10570.76076555024	10978.397129186604	11691.894736842105	11792.956937799043	11245.784688995216	10137.028708133972	7517.832535885167	6474.555023923445	5037.023923444976
5576.56937799043	5085.7799043062205	4849.076555023923	4706.0382775119615	4710.760765550239	4923.875598086124	4898.177033492823	4784.244019138756	4555.952153110048	4227.368421052632	3880.645933014354	3631.224880382775	3547.5215311004786	3621.315789473684	3810.937799043062	4148.043062200957	4510.727272727273	4691.066985645933	4834.272727272727	4966.358851674641	5082.818181818182	5123.3253588516745	5336.832535885167	5325.923444976077	5432.392344497608	5324.224880382775	5211.837320574163	5104.966507177033	5012.875598086124	5149.937799043062	5110.291866028708	5023.11004784689	4867.392344497608	4748.9617224880385	4439.894736842105	4229.502392344498	4135.153110047847	4306.626794258374	4396.526315789473	4391.11004784689	4327.655502392345	4230.545454545455	4109.899521531101	3980.7033492822966	3896.8325358851675	3733.186602870813	3785.933014354067	3779.4306220095696	3827.531100478469	4090.9282296650717
4460.55023923445	4400.545454545455	4365.937799043062	4270.9473684210525	4195.555023923445	4177.521531100479	4217.066985645933	4246.66985645933	4273.004784688996	4542.8564593301435	4877.77033492823	5053.942583732058	5215.334928229665	5265.421052631579	5271.531100478469	5246.148325358851	5207.167464114833	5179.832535885167	5201.88995215311	5303.387559808612	5473.076555023923	5666.861244019139	5854.282296650717	6411.837320574163	6420.655502392345	6319.263157894737	6200.617224880383	5908.564593301436	5554.239234449761	5123.167464114833	4646.885167464115	4306.794258373206	4230.598086124402	4257.861244019139	4368.574162679426	4572.291866028708	4652.239234449761	4760.090909090909	4798.095693779905	4875.55023923445	4953.784688995215	5186.545454545455	5645.775119617225	6523.167464114833	7937.799043062201	10953.679425837321	14311.411483253589	16828.315789473683	19026.813397129186	20167.473684210527
4139.6746411483255	4300.488038277512	4921.32057416268	5181.636363636364	6100.244019138756	6494.698564593302	6821.966507177033	7204.401913875598	7292.535885167464	7172.22966507177	7072.717703349283	6881.526315789473	6587.507177033493	6041.55980861244	5780.33014354067	5602.784688995215	5545.483253588517	5544.258373205742	5510.631578947368	5498.535885167464	5490.526315789473	5377.33014354067	5384.138755980861	5185.832535885167	5010.153110047847	4927.77033492823	4962.789473684211	5095.77033492823	5281.11961722488	5476.521531100479	5532.535885167464	5559.023923444976	5587.665071770335	5673.454545454545	5734.684210526316	5826.057416267942	6154.55980861244	6367.813397129186	6517.971291866029	6571.004784688996	6527.11961722488	6459.861244019139	6348.287081339713	6067.11004784689	5624.267942583732	5126.200956937799	4709.66985645933	4549.004784688996	4658.875598086124	4772.952153110048
10450.956937799043	10779.55023923445	10517.224880382775	10555.411483253589	10366.679425837321	9839.693779904306	9209.454545454546	8701.655502392345	8548.578947368422	8668.674641148325	9009.440191387559	9431.708133971291	9843.22966507177	10246.263157894737	10645.153110047846	10960.607655502392	11077.712918660287	11490.78947368421	11102.234449760766	10606.990430622009	10113.794258373206	9335.143540669857	9082.502392344497	8718.287081339713	8541.004784688996	8431.607655502392	8272.56937799043	8272.01913875598	8474.650717703349	8709.578947368422	8959.320574162679	9153.636363636364	9091.177033492822	8849.095693779904	9009.583732057416	9070.593301435407	9014.406698564593	8904.248803827752	8551.928229665073	8600.507177033493	8725.11004784689	8666.593301435407	8871.057416267942	8994.708133971291	9024.105263157895	8941.13875598086	8959.937799043062	8940.64114832536	8928.114832535884	9049.13875598086
9439.794258373206	9395.306220095694	9335.578947368422	9534.440191387559	9827.956937799043	10091.894736842105	10271.014354066985	10327.258373205741	10212.531100478469	9894.086124401914	9405.368421052632	9229.282296650717	9179.421052631578	9245.516746411484	9293.33971291866	9826.105263157895	9556.473684210527	9374.086124401914	9380.636363636364	9388.200956937799	9722.956937799043	10112.478468899522	10530.645933014353	10864.224880382775	11042.483253588516	11100.129186602871	11122.052631578947	11145.88995215311	11126.23923444976	11006.64114832536	11719.043062200957	11833.306220095694	12009.397129186604	11385.196172248803	10677.287081339713	10440.382775119617	9628.488038277512	9311.77033492823	8648.521531100478	8617.382775119617	8856.535885167465	8893.473684210527	8862.21052631579	8706.19138755981	8439.411483253589	8189.411483253589	8195.799043062201	8729.679425837321	9054.167464114833	9208.43062200957
6170.971291866029	6741.468899521531	6809.32057416268	8227.502392344497	8419.172248803829	8625.01913875598	8938.64114832536	9423.22966507177	10004.511961722488	10525.674641148325	10874.995215311004	11019.177033492822	10969.11004784689	10760.287081339713	10433.985645933015	10031.177033492822	9632.488038277512	9360.157894736842	10502.64114832536	10578.708133971291	10437.382775119617	10550.057416267942	10722.622009569379	10959.478468899522	10967.947368421053	10784.665071770334	10510.88995215311	10287.622009569379	10116.799043062201	10283.732057416268	10579.177033492822	10992.80861244019	11400.143540669857	11674.320574162679	11725.722488038278	11741.846889952154	11700.162679425837	11995.851674641148	12650.01913875598	13059.90909090909	12266.976076555024	11480.842105263158	10635.153110047846	10106.971291866028	10067.68899521531	10408.483253588516	10818.172248803829	11077.392344497608	11166.56937799043	11120.593301435407
7144.837320574163	7679.311004784689	8149.641148325359	8335.11004784689	8884.708133971291	9423.45933014354	10373.153110047846	11177.33014354067	11629.55023923445	11777.612440191388	11592.803827751197	11063.153110047846	10425.727272727272	10004.215311004784	9905.263157894737	10202.325358851675	11012.712918660287	12166.76076555024	13245.636363636364	13816.966507177034	12880.253588516747	12405.23923444976	11656.086124401914	10922.78947368421	10183.655502392345	9451.014354066985	8852.1004784689	8560.043062200957	8575.248803827752	8727.631578947368	8878.928229665073	9030.54066985646	9242.497607655503	9527.645933014353	9769.248803827752	9965.784688995216	9841.799043062201	9929.301435406698	9761.727272727272	9245.291866028709	8725.846889952154	8290.200956937799	8070.684210526316	7862.421052631579	7699.655502392345	7565.258373205742	7505.167464114833	7578.511961722488	7770.296650717703	8011.727272727273
6983.866028708134	8005.019138755981	9384.995215311004	9295.421052631578	9421.918660287081	9510.421052631578	9541.602870813396	9570.631578947368	9646.674641148325	9770.464114832535	9892.736842105263	10350.11961722488	10604.68899521531	10572.421052631578	11480.425837320574	12106.44976076555	11757.832535885167	11866.68899521531	11831.066985645934	12153.77033492823	12445.851674641148	12483.009569377991	12310.325358851675	12002.708133971291	11397.555023923445	10499.684210526315	9501.478468899522	9066.234449760766	8799.607655502392	9170.741626794259	9876.502392344497	10008.904306220096	10233.21052631579	10293.90909090909	10277.602870813396	10421.803827751197	10892.368421052632	11551.842105263158	11466.062200956938	11809.22966507177	12106.19138755981	11483.68899521531	11717.559808612441	11721.574162679426	11487.325358851675	11051.918660287081	9934.33971291866	9434.995215311004	9332.301435406698	9159.555023923445
10442.985645933015	11145.502392344497	11870.033492822966	12566.98086124402	13139.77033492823	13574.004784688996	13757.066985645934	13599.334928229666	13115.468899521531	12440.894736842105	11760.320574162679	11525.320574162679	10527.904306220096	10550.822966507178	10600.76076555024	8820.215311004784	10438.746411483253	10144.287081339713	9683.913875598086	9092.559808612441	9021.727272727272	9032.866028708135	9258.923444976077	9454.368421052632	9312.124401913876	9002.679425837321	8748.511961722488	8644.291866028709	8628.33014354067	8648.349282296651	8668.976076555024	8710.153110047846	8846.64114832536	9383.244019138756	9616.870813397129	9708.818181818182	9762.497607655503	9824.382775119617	9867.856459330143	9800.846889952154	9567.057416267942	9226.095693779904	8922.13875598086	8761.22009569378	8730.98086124402	8763.521531100478	8843.746411483253	8998.574162679426	9208.33014354067	9395.741626794259
10341.014354066985	10827.315789473685	10240.531100478469	10604.291866028709	10885.306220095694	11119.851674641148	11342.1004784689	11527.717703349283	11620.22009569378	11233.66028708134	11091.028708133972	10838.995215311004	10599.732057416268	10512.631578947368	10629.200956937799	10617.679425837321	11019.406698564593	11484.31100478469	11893.263157894737	12104.497607655503	12043.263157894737	11708.047846889953	11127.684210526315	10367.923444976077	9893.526315789473	9379.837320574163	9025.143540669857	8913.516746411484	8925.818181818182	9278.282296650717	9738.722488038278	10048.143540669857	9512.559808612441	9590.320574162679	9599.224880382775	9506.392344497608	9241.143540669857	9198.296650717703	9101.736842105263	8666.717703349283	8315.531100478469	8183.67942583732	8135.66985645933	8050.133971291866	7829.622009569378	7657.205741626794	7407.712918660287	7205.555023923445	6951.866028708134	6744.593301435407
8166.971291866029	8291.148325358852	8548.631578947368	9166.904306220096	9928.516746411484	10401.234449760766	10672.88995215311	10697.129186602871	10631.196172248803	10300.736842105263	9610.234449760766	9449.473684210527	9391.01913875598	9394.478468899522	9414.751196172248	9500.832535885167	9777.918660287081	9726.062200956938	10482.444976076555	11404.511961722488	11267.966507177034	11917.234449760766	12226.722488038278	12218.712918660287	11979.851674641148	11588.90909090909	11135.913875598086	10756.732057416268	10569.866028708135	10571.722488038278	10630.435406698565	10582.277511961722	10326.377990430621	10575.435406698565	9877.416267942584	9260.56937799043	8834.942583732058	8622.038277511961	8770.33971291866	8872.966507177034	9091.602870813396	9412.693779904306	9741.88995215311	9976.76076555024	10096.492822966507	10156.502392344497	10236.727272727272	10386.033492822966	10568.842105263158	10690.23923444976
9771.55023923445	9749.076555023923	9446.722488038278	9134.13875598086	8577.822966507178	7973.44019138756	7703.985645933014	7697.66985645933	8003.971291866029	8393.21052631579	8775.028708133972	9119.416267942584	9279.177033492822	8962.325358851675	8162.023923444976	7941.88995215311	7873.928229665072	7977.11961722488	8168.918660287081	7883.377990430622	7858.133971291866	8747.497607655503	9078.746411483253	8954.052631578947	9387.976076555024	9508.622009569379	9321.406698564593	8895.014354066985	8322.291866028709	7681.444976076555	7093.444976076555	6734.727272727273	6697.33014354067	6902.181818181818	7219.22966507177	7522.67942583732	7893.799043062201	8079.105263157895	8190.363636363636	8249.507177033493	8577.679425837321	9052.851674641148	10830.377990430621	12767.698564593302	13387.062200956938	13654.033492822966	13614.157894736842	13272.86124401914	12652.033492822966	11899.98086124402
9745.277511961722	9951.052631578947	10211.272727272728	10475.177033492822	10760.114832535884	11091.990430622009	11409.511961722488	11580.157894736842	11500.961722488039	11172.397129186604	10855.258373205741	10584.267942583732	10349.081339712919	9992.167464114833	9749.444976076555	9533.866028708135	9436.66028708134	9420.263157894737	9391.90909090909	9282.933014354066	9906.942583732058	9671.401913875598	9283.043062200957	8667.124401913876	7808.354066985646	6851.971291866029	6035.775119617225	5858.014354066986	6429.813397129186	7045.377990430622	9229.397129186604	11646.387559808612	13546.129186602871	14871.038277511961	15398.746411483253	15671.45933014354	15369.267942583732	14579.162679425837	13344.612440191388	12247.014354066985	11118.80861244019	10074.133971291865	9341.320574162679	8754.516746411484	8056.215311004785	7403.636363636364	7122.263157894737	7478.899521531101	8178.545454545455	8767.521531100478
4160.703349282297	4342.9473684210525	4381.224880382775	4405.799043062201	4353.148325358851	4299.177033492823	4284.861244019139	4216.736842105263	3907.5693779904304	3862.626794258373	3963.9904306220096	4079.3827751196172	4438.478468899521	4662.062200956938	4553.057416267942	4674.794258373206	4885.760765550239	5304.521531100479	5931.598086124402	5696.081339712919	6237.775119617225	5765.866028708134	6027.77033492823	6124.124401913876	5200.483253588517	5106.631578947368	4917.023923444976	4383.88038277512	4149.56937799043	4041.8516746411483	4219.502392344498	4161.980861244019	4311.272727272727	4572.645933014354	4769.397129186603	4898.239234449761	5001.760765550239	5134.334928229665	4845.090909090909	5019.373205741626	5522.133971291866	6268.492822966507	7211.224880382775	8356.157894736842	9798.822966507178	11552.555023923445	13397.444976076555	14949.421052631578	15852.966507177034	15926.813397129186
3720.0382775119615	3827.1913875598084	3983.0526315789475	4056.4354066985647	4276.377990430622	4403.019138755981	4527.688995215311	4633.459330143541	4702.818181818182	4821.578947368421	4916.0526315789475	4619.334928229665	4531.44019138756	4493.598086124402	4462.511961722488	4407.923444976077	4378.8421052631575	4395.181818181818	4534.22966507177	4660.918660287081	4746.483253588517	4778.933014354067	4756.043062200957	4669.425837320574	4510.851674641149	4300.894736842105	4097.167464114833	3960.9904306220096	3920.0334928229663	3964.995215311005	4066.6411483253587	4185.483253588517	4410.641148325359	4449.55023923445	4407.105263157895	4289.875598086124	4294.885167464115	4098.244019138756	3899.0334928229663	3674.153110047847	3510.1387559808613	3497.933014354067	3504.885167464115	3505.488038277512	3489.1196172248806	3445.3253588516745	3373.7464114832537	3297.090909090909	3294.200956937799	3461.3923444976076
3433.200956937799	3545.282296650718	3916.6411483253587	4542.722488038277	5258.311004784689	5506.181818181818	5685.43062200957	6091.435406698564	5893.2488038277515	6230.3253588516745	6390.282296650717	7039.822966507177	6763.44019138756	6247.9617224880385	5638.684210526316	4994.44019138756	4534.602870813397	4370.0382775119615	4363.2488038277515	4982.244019138756	5279.32057416268	5541.339712918661	5815.334928229665	6113.239234449761	6280.784688995215	6234.717703349283	6097.421052631579	6012.162679425837	5907.818181818182	5683.071770334928	5505.617224880383	5633.114832535885	6083.11961722488	6809.224880382775	7752.363636363636	8020.598086124402	8776.856459330143	8658.354066985647	8725.205741626794	8190.401913875598	7726.866028708134	7018.736842105263	6275.253588516746	5604.215311004785	5110.105263157895	4854.746411483254	4833.191387559808	4977.181818181818	5197.153110047847	5438.33014354067
4617.124401913876	4933.066985645933	5099.837320574163	5359.650717703349	5697.631578947368	6208.397129186603	6949.00956937799	9229.028708133972	10732.387559808612	13529.435406698565	14577.8995215311	14945.526315789473	14547.995215311004	13483.516746411484	12007.794258373206	10403.344497607655	8859.282296650717	7429.995215311004	6258.43062200957	5374.0	4774.9473684210525	4409.181818181818	4460.1435406698565	4329.937799043062	4222.516746411483	4128.99043062201	4051.6985645933014	3982.0143540669856	3899.3827751196172	3804.311004784689	3733.186602870813	3714.22009569378	3726.6698564593303	3737.2296650717703	3850.909090909091	3983.555023923445	4213.277511961723	4484.588516746411	4736.8421052631575	5099.387559808612	5288.55980861244	5390.0526315789475	5377.014354066986	5241.626794258374	5004.56937799043	4761.8421052631575	4705.9617224880385	5017.660287081339	5704.200956937799	6582.239234449761
3433.555023923445	3533.066985645933	3658.870813397129	3782.401913875598	3930.5645933014353	3983.6555023923447	4272.382775119617	4275.789473684211	4246.918660287081	4160.215311004785	4284.746411483254	4463.937799043062	4955.741626794258	5466.459330143541	5739.148325358851	5759.712918660287	5778.684210526316	5649.607655502392	5377.980861244019	4837.631578947368	4589.100478468899	4496.588516746411	5144.933014354067	5500.67942583732	5785.306220095694	5901.377990430622	5679.88995215311	5241.023923444976	4833.966507177033	4206.468899521531	3832.488038277512	3623.129186602871	3557.8947368421054	3851.1004784688994	3911.157894736842	4230.315789473684	4238.818181818182	4194.875598086124	4520.535885167464	4701.693779904306	4885.071770334928	4905.014354066986	5036.167464114833	5129.363636363636	5151.736842105263	5058.215311004785	4926.459330143541	4819.344497607655	4698.397129186603	4581.153110047847
4559.688995215311	4564.655502392345	4620.540669856459	4728.837320574163	4851.387559808612	5219.9617224880385	5256.77033492823	5185.622009569378	5343.952153110048	5257.918660287081	5291.081339712919	5144.1291866028705	4934.277511961723	4702.99043062201	4791.923444976077	4871.492822966507	4905.593301435407	4906.483253588517	4889.502392344498	4749.382775119617	4543.602870813397	4314.478468899521	4146.205741626794	4089.7464114832537	4076.157894736842	4089.1004784688994	4189.593301435407	4366.746411483254	4550.1578947368425	4688.8421052631575	4646.602870813397	4656.339712918661	4671.196172248804	4674.894736842105	4636.205741626794	4517.4162679425835	4485.5837320574165	4533.0526315789475	4598.459330143541	4643.7511961722485	4644.43062200957	4615.358851674641	4594.167464114833	4608.655502392345	4669.9473684210525	4804.301435406698	5082.210526315789	5590.966507177033	7292.622009569378	9631.22009569378
5184.483253588517	5202.942583732058	5181.3253588516745	5107.200956937799	4866.574162679426	4586.526315789473	4549.0	4535.263157894737	4507.909090909091	4532.4162679425835	4571.291866028708	4646.167464114833	4661.574162679426	4555.55980861244	4574.267942583732	4566.444976076555	4512.459330143541	4534.9473684210525	4670.11961722488	4865.736842105263	5047.641148325359	5013.832535885167	4908.114832535885	4754.105263157895	4703.148325358851	4670.057416267942	4663.626794258374	4937.2488038277515	5083.622009569378	5177.875598086124	5242.291866028708	5240.650717703349	5275.588516746411	5393.688995215311	5283.822966507177	5287.191387559808	5429.588516746411	5364.282296650717	5215.822966507177	4912.478468899521	4680.526315789473	4681.076555023923	4922.913875598086	5229.0382775119615	5480.9617224880385	5576.9617224880385	5452.818181818182	5314.698564593302	5062.11004784689	4856.349282296651
5020.272727272727	5092.287081339713	5154.540669856459	5079.540669856459	4895.77033492823	4805.315789473684	4678.00956937799	4702.497607655502	4776.540669856459	4822.377990430622	5000.224880382775	5617.851674641149	6645.660287081339	7341.057416267942	8871.88038277512	10648.995215311004	12503.851674641148	11882.521531100478	12795.933014354066	13097.258373205741	12746.492822966507	11839.913875598086	10561.263157894737	9110.942583732058	7328.133971291866	5772.162679425837	5097.655502392345	4925.081339712919	4867.0526315789475	4803.693779904306	4681.937799043062	4621.181818181818	4639.162679425837	4579.196172248804	4738.444976076555	4792.22966507177	4886.291866028708	4975.784688995215	5020.665071770335	5012.555023923445	4962.650717703349	4926.746411483254	4799.712918660287	4665.492822966507	4667.789473684211	4678.44019138756	4767.44019138756	4859.344497607655	4914.933014354067	4970.894736842105
4783.55023923445	4929.712918660287	4779.952153110048	4575.397129186603	4556.401913875598	4468.44976076555	4497.8421052631575	4606.952153110048	4941.995215311004	5095.459330143541	5332.516746411483	5320.277511961723	5258.588516746411	5085.277511961723	4885.688995215311	4842.392344497608	4763.684210526316	4753.411483253589	4789.3253588516745	4845.942583732058	4904.942583732058	4935.66985645933	4911.66985645933	4944.712918660287	4845.2200956937795	4779.253588516746	4744.397129186603	4719.2200956937795	4700.933014354067	4723.397129186603	4827.258373205742	5004.818181818182	5191.784688995215	5321.502392344498	5370.004784688996	5351.540669856459	5294.0382775119615	5221.937799043062	5047.588516746411	4893.574162679426	4968.488038277512	5058.650717703349	5132.808612440192	5170.564593301436	5164.722488038277	5107.55023923445	4982.937799043062	4734.775119617225	4497.77033492823	4465.191387559808
4642.44019138756	4786.253588516746	4910.9473684210525	4968.397129186603	4919.0	5047.688995215311	5112.11961722488	5162.354066985646	5186.631578947368	5112.023923444976	4990.708133971292	4776.473684210527	4742.253588516746	4703.760765550239	4670.344497607655	4627.043062200957	4553.645933014354	4454.133971291866	4362.368421052632	4311.899521531101	4254.980861244019	4322.837320574163	4420.837320574163	4534.617224880383	4644.392344497608	4728.00956937799	4766.899521531101	4684.11004784689	4481.574162679426	4443.004784688996	4495.5837320574165	4639.755980861244	4824.5837320574165	5013.928229665072	5196.985645933014	5340.535885167464	5393.200956937799	5301.033492822967	5184.1435406698565	4977.516746411483	4807.9617224880385	4546.578947368421	4581.511961722488	4711.1291866028705	4851.406698564593	4978.492822966507	4856.966507177033	4639.411483253589	5019.7511961722485	5168.406698564593
8089.875598086124	7707.00956937799	7203.215311004785	6627.114832535885	6012.8708133971295	5402.019138755981	4863.162679425837	4455.483253588517	4180.057416267942	4003.9186602870814	3922.0765550239234	3948.9856459330144	4074.4593301435407	4162.937799043062	4224.397129186603	4266.985645933014	4303.406698564593	4323.775119617225	4313.789473684211	4280.425837320574	4251.33014354067	4254.0	4291.334928229665	4200.612440191388	4225.607655502392	4222.387559808612	4283.5837320574165	4300.507177033493	4321.368421052632	4337.287081339713	4343.019138755981	4468.861244019139	4694.488038277512	4674.497607655502	4658.162679425837	4652.239234449761	4680.928229665072	4787.425837320574	4979.866028708134	5202.2488038277515	5399.401913875598	5590.727272727273	5835.339712918661	6135.301435406698	6411.066985645933	6570.459330143541	6583.602870813397	6729.976076555024	6636.277511961723	6560.023923444976
5973.358851674641	6447.976076555024	6666.167464114833	6623.703349282297	6219.023923444976	5871.942583732058	6250.191387559808	6666.306220095694	7016.272727272727	7202.368421052632	7299.88995215311	7131.124401913876	6854.885167464115	6959.55023923445	6596.851674641149	6092.832535885167	5583.8564593301435	5594.564593301436	5510.244019138756	5917.095693779905	6245.392344497608	6406.014354066986	6299.382775119617	6193.3253588516745	5957.277511961723	5725.401913875598	5560.708133971292	5478.368421052632	5355.014354066986	5217.66985645933	5384.736842105263	5347.607655502392	5589.708133971292	5821.8421052631575	5987.636363636364	5975.191387559808	5643.631578947368	5576.712918660287	5281.210526315789	5159.100478468899	5283.822966507177	5428.966507177033	5629.272727272727	5932.349282296651	6331.688995215311	6745.8708133971295	7065.77033492823	7217.502392344498	7449.885167464115	7466.875598086124
4205.502392344498	4130.22966507177	4358.191387559808	4637.167464114833	5103.521531100479	5663.526315789473	6877.339712918661	7593.153110047847	7908.636363636364	7849.894736842105	7631.301435406698	7247.636363636364	6951.124401913876	6857.392344497608	6778.186602870814	6771.918660287081	6706.952153110048	6381.545454545455	6107.138755980861	6206.985645933014	6573.885167464115	7684.837320574163	7676.090909090909	7361.55980861244	6775.535885167464	6222.837320574163	5747.023923444976	5535.33014354067	5491.411483253589	5391.851674641149	5242.344497607655	4912.803827751196	4683.478468899521	4469.77033492823	4322.492822966507	4392.363636363636	4584.564593301436	4868.43062200957	5210.67942583732	5535.311004784689	6027.1435406698565	6337.88995215311	6919.32057416268	6878.148325358851	6697.665071770335	6485.478468899521	6450.277511961723	6306.521531100479	6108.483253588517	6242.985645933014
7164.688995215311	7566.0526315789475	7660.7799043062205	7968.784688995215	8078.77033492823	7984.071770334928	7751.272727272727	7453.641148325359	7121.090909090909	6823.645933014354	6815.282296650717	7475.263157894737	9039.751196172248	11425.765550239234	14274.143540669857	17871.105263157893	19735.03827751196	21075.334928229666	21304.387559808612	18675.0	16655.177033492822	11630.712918660287	7290.832535885167	5970.851674641149	5106.555023923445	4370.196172248804	4389.746411483254	4791.8708133971295	5043.444976076555	5254.588516746411	5345.401913875598	5289.066985645933	5150.818181818182	5024.00956937799	4898.071770334928	4853.574162679426	4835.8708133971295	4796.368421052632	4592.875598086124	4807.717703349283	5178.277511961723	5537.755980861244	5878.813397129186	6253.1435406698565	6478.191387559808	6614.622009569378	6660.507177033493	6422.014354066986	6260.296650717703	5891.564593301436
5117.837320574163	5268.885167464115	5833.894736842105	6834.7511961722485	8239.488038277512	9832.913875598086	13954.31100478469	15012.55023923445	15214.842105263158	11635.047846889953	10577.143540669857	7755.937799043062	5599.497607655502	5115.186602870814	5087.114832535885	5171.851674641149	5222.698564593302	5286.861244019139	5381.535885167464	5476.612440191388	5595.851674641149	5731.215311004785	5743.952153110048	5684.33014354067	5587.942583732058	5553.933014354067	5636.244019138756	5782.789473684211	6400.760765550239	6908.832535885167	6929.799043062201	6499.114832535885	5974.282296650717	5611.172248803828	5223.813397129186	4942.095693779905	4795.224880382775	4759.464114832536	4808.717703349283	4979.301435406698	5426.334928229665	6354.2344497607655	7807.363636363636	9946.488038277512	11719.387559808612	12366.22009569378	13291.985645933015	13533.004784688996	13022.631578947368	11772.31100478469
5361.2200956937795	5626.5837320574165	5775.1291866028705	5948.511961722488	6380.56937799043	6511.023923444976	6545.186602870814	6494.937799043062	6388.727272727273	6200.516746411483	6022.033492822967	5828.923444976077	5657.933014354067	5738.138755980861	5864.411483253589	6002.708133971292	6098.392344497608	6120.665071770335	6435.516746411483	6443.224880382775	6499.200956937799	6448.267942583732	6390.2488038277515	6337.200956937799	6281.488038277512	6179.4162679425835	6156.6746411483255	6105.148325358851	6015.698564593302	5845.77033492823	5869.741626794258	5921.282296650717	5984.535885167464	5944.971291866029	5710.660287081339	5427.66985645933	5896.875598086124	6015.904306220095	6103.971291866029	6127.593301435407	6083.995215311004	5996.660287081339	5890.00956937799	5773.55980861244	5650.516746411483	5533.1291866028705	5441.282296650717	5384.258373205742	5349.904306220095	5318.315789473684
5334.459330143541	5329.100478468899	5236.047846889952	5154.521531100479	5029.2200956937795	4779.287081339713	4555.047846889952	4574.023923444976	4814.019138755981	5088.344497607655	5326.7511961722485	5552.0382775119615	5649.22966507177	5491.507177033493	5210.004784688996	5018.808612440192	4978.071770334928	5198.5837320574165	5592.617224880383	6136.574162679426	6625.224880382775	6967.3253588516745	7115.387559808612	7158.875598086124	6916.55980861244	6480.645933014354	6258.043062200957	5761.1291866028705	5445.071770334928	5343.086124401914	5336.287081339713	5221.028708133971	5070.698564593302	5189.459330143541	5133.354066985646	5296.014354066986	5517.224880382775	5753.315789473684	5880.612440191388	5896.277511961723	5771.66985645933	5623.564593301436	5566.349282296651	5607.521531100479	5708.191387559808	5811.368421052632	5855.641148325359	5770.832535885167	5562.205741626794	5366.937799043062
4621.617224880383	4835.2344497607655	5172.11961722488	5281.133971291866	5260.923444976077	5015.00956937799	4776.775119617225	4580.349282296651	4457.7655502392345	4422.425837320574	4454.406698564593	4517.875598086124	4610.9473684210525	4779.301435406698	5049.086124401914	5359.894736842105	5602.598086124402	5718.258373205742	5729.861244019139	5689.086124401914	5624.516746411483	5644.488038277512	5529.081339712919	5371.617224880383	5254.631578947368	5120.023923444976	5249.406698564593	5289.818181818182	5273.607655502392	5051.43062200957	5010.11004784689	4974.593301435407	4929.43062200957	4876.478468899521	4826.076555023923	4793.267942583732	4801.315789473684	4984.2344497607655	5098.593301435407	5068.899521531101	5097.665071770335	4977.239234449761	4839.377990430622	4702.22966507177	4601.521531100479	4554.55023923445	4544.062200956938	4551.5837320574165	4572.717703349283	4594.033492822967
5671.282296650717	5623.100478468899	5661.502392344498	5608.421052631579	5466.837320574163	5283.2344497607655	5135.263157894737	5077.373205741626	5115.153110047847	5227.717703349283	5392.516746411483	5591.956937799043	5812.200956937799	6033.425837320574	6223.105263157895	6569.468899521531	6637.377990430622	6627.698564593302	6559.66985645933	6600.813397129186	6487.6746411483255	6497.047846889952	6431.952153110048	6338.066985645933	6194.0382775119615	6091.483253588517	6026.794258373206	6028.488038277512	6044.200956937799	6057.526315789473	6143.315789473684	6079.593301435407	5899.727272727273	5588.368421052632	5167.837320574163	5111.5837320574165	5128.9617224880385	5223.555023923445	5185.382775119617	5317.373205741626	5211.832535885167	5221.363636363636	5044.923444976077	5045.99043062201	5021.090909090909	4870.287081339713	4816.081339712919	4796.540669856459	4856.014354066986	4987.464114832536
6481.813397129186	6776.980861244019	6940.980861244019	6970.846889952153	6720.708133971292	6363.162679425837	6099.267942583732	6025.291866028708	6036.746411483254	6355.172248803828	6678.799043062201	6979.913875598086	7260.1578947368425	7450.593301435407	7235.397129186603	6856.196172248804	6682.44976076555	5717.837320574163	5509.239234449761	5235.492822966507	4920.67942583732	4620.827751196172	4380.464114832536	4223.923444976077	4204.918660287081	4238.803827751196	4284.205741626794	4310.746411483254	4290.813397129186	4209.971291866029	4070.133971291866	3895.531100478469	3731.2631578947367	3620.511961722488	3576.598086124402	3568.5789473684213	3540.4114832535884	3530.55980861244	3537.1722488038276	3584.311004784689	3688.244019138756	3846.5885167464116	4064.133971291866	4358.9473684210525	4691.899521531101	5033.521531100479	5350.296650717703	5529.9473684210525	5764.3253588516745	6003.1435406698565
4130.937799043062	4638.6746411483255	5297.186602870814	5766.377990430622	6530.0526315789475	6838.196172248804	6636.799043062201	6309.311004784689	5875.492822966507	5424.755980861244	5217.11961722488	5159.564593301436	5248.602870813397	5247.296650717703	5349.588516746411	5224.645933014354	5198.382775119617	5136.464114832536	5026.8564593301435	4994.837320574163	5031.124401913876	5092.1435406698565	5119.913875598086	4897.712918660287	4776.478468899521	4656.435406698564	4606.693779904306	4641.775119617225	4743.636363636364	4907.578947368421	5138.602870813397	5455.177033492823	5646.923444976077	5778.732057416268	5831.899521531101	5815.956937799043	5457.717703349283	5038.497607655502	5009.43062200957	4970.468899521531	4930.296650717703	4915.105263157895	4935.784688995215	4974.11004784689	5003.622009569378	5005.502392344498	4945.851674641149	4815.382775119617	4673.44019138756	4612.454545454545
4721.952153110048	4992.014354066986	5068.014354066986	4897.574162679426	4726.631578947368	4348.153110047847	4167.047846889952	3958.7942583732056	3949.9186602870814	4001.77990430622	4142.923444976077	4376.626794258374	4623.866028708134	4836.88995215311	5127.043062200957	5143.377990430622	5149.167464114833	5025.794258373206	4881.177033492823	4744.167464114833	4636.77033492823	4572.004784688996	4648.22966507177	4910.468899521531	5205.349282296651	5366.722488038277	5447.799043062201	5249.976076555024	5257.33014354067	5309.636363636364	5145.181818181818	4923.086124401914	4818.708133971292	4861.2344497607655	4922.162679425837	4979.928229665072	4988.631578947368	5155.502392344498	5414.004784688996	5502.258373205742	5488.712918660287	5228.8564593301435	4962.023923444976	4777.99043062201	4633.287081339713	4574.602870813397	4684.2344497607655	4730.258373205742	4750.727272727273	4827.047846889952
3806.3014354066986	3881.0478468899523	4001.3205741626793	4161.631578947368	4380.9473684210525	4508.760765550239	4655.588516746411	4809.023923444976	4949.827751196172	4952.511961722488	5017.875598086124	5041.612440191388	4895.11004784689	4846.727272727273	4768.511961722488	4613.392344497608	4560.617224880383	4396.205741626794	4382.023923444976	4411.8708133971295	4477.2200956937795	4545.8421052631575	4581.894736842105	4564.00956937799	4494.507177033493	4293.899521531101	4287.746411483254	4214.492822966507	4176.272727272727	4231.425837320574	4249.459330143541	4333.358851674641	4418.985645933014	4510.401913875598	4570.708133971292	4534.133971291866	4584.933014354067	4673.425837320574	4815.645933014354	4974.44976076555	5046.7511961722485	5120.354066985646	5066.732057416268	5158.033492822967	5132.11004784689	5366.296650717703	5553.507177033493	5503.7799043062205	5480.047846889952	5404.373205741626
4059.8277511961724	4371.956937799043	4688.32057416268	4863.899521531101	5103.9473684210525	5314.794258373206	5483.6746411483255	5567.617224880383	5545.162679425837	5440.645933014354	5294.090909090909	5169.028708133971	4988.511961722488	4770.861244019139	4553.55023923445	4380.736842105263	4289.425837320574	4289.210526315789	4353.799043062201	4439.382775119617	4506.655502392345	4525.602870813397	4479.066985645933	4382.875598086124	4353.291866028708	4364.904306220095	4482.732057416268	4671.066985645933	4859.9617224880385	4840.019138755981	4900.1578947368425	4869.411483253589	4554.904306220095	4358.349282296651	4028.3875598086124	3989.397129186603	4395.650717703349	5173.1578947368425	7037.162679425837	9304.971291866028	11733.023923444976	12607.01913875598	14135.416267942584	13547.875598086124	13594.411483253589	12887.90909090909	11541.143540669857	8581.157894736842	7270.67942583732	5469.8421052631575
4532.636363636364	4702.942583732058	4847.708133971292	4928.444976076555	4892.444976076555	4867.540669856459	4792.784688995215	4673.1291866028705	4613.306220095694	4559.177033492823	4507.4162679425835	4424.918660287081	4381.200956937799	4373.913875598086	4397.277511961723	4445.406698564593	4502.071770334928	4727.598086124402	4761.282296650717	4750.062200956938	4702.612440191388	4738.277511961723	4689.507177033493	4660.789473684211	4647.67942583732	4631.971291866029	4610.043062200957	4576.4162679425835	4571.057416267942	4575.827751196172	4561.535885167464	4515.196172248804	4447.526315789473	4275.8564593301435	4211.6746411483255	4159.33014354067	4085.3253588516745	4135.086124401914	4382.464114832536	4977.1578947368425	5961.899521531101	7209.507177033493	8459.263157894737	10999.54066985646	11515.468899521531	11322.124401913876	10508.363636363636	10299.186602870814	9041.827751196171	7205.043062200957
4586.167464114833	4638.980861244019	4496.44976076555	4395.191387559808	4356.043062200957	4392.191387559808	4636.8421052631575	5144.133971291866	5756.636363636364	6246.937799043062	6457.55023923445	6316.5837320574165	5853.028708133971	5401.282296650717	5189.0526315789475	5186.421052631579	5355.545454545455	5710.885167464115	5873.861244019139	5926.885167464115	5920.004784688996	5900.555023923445	5877.7799043062205	5444.956937799043	5103.784688995215	4711.746411483254	4765.578947368421	4832.1578947368425	4855.301435406698	4823.1435406698565	4771.172248803828	4742.545454545455	4962.846889952153	5334.746411483254	5729.382775119617	5931.923444976077	6400.224880382775	6750.7511961722485	7067.808612440192	7289.99043062201	7297.617224880383	7322.712918660287	7192.344497607655	6725.454545454545	6333.8421052631575	6078.2344497607655	6089.502392344498	6152.521531100479	6165.636363636364	6178.076555023923
7811.172248803828	9274.148325358852	10781.622009569379	10432.80861244019	14047.971291866028	13820.038277511961	13323.617224880383	11525.956937799043	13117.105263157895	13335.1004784689	12363.325358851675	12533.866028708135	12028.406698564593	9323.028708133972	8242.473684210527	7230.483253588517	6502.540669856459	6197.047846889952	6065.861244019139	6281.818181818182	6190.287081339713	6316.760765550239	6165.076555023923	6044.77033492823	5985.88995215311	5986.818181818182	6017.473684210527	6052.11004784689	6089.617224880383	6087.617224880383	6114.339712918661	6210.387559808612	6297.315789473684	6329.349282296651	6321.540669856459	6544.464114832536	6429.454545454545	6233.253588516746	5979.473684210527	5660.928229665072	5654.196172248804	5759.555023923445	5844.454545454545	5992.377990430622	5987.334928229665	6139.497607655502	6476.239234449761	6742.88995215311	6721.186602870814	6628.191387559808
5137.8421052631575	5464.952153110048	5795.502392344498	6374.88038277512	6719.373205741626	6852.540669856459	6528.717703349283	6329.846889952153	5952.033492822967	6547.224880382775	6588.368421052632	6343.622009569378	5891.258373205742	5719.937799043062	5618.291866028708	5623.239234449761	5707.296650717703	5796.148325358851	5816.980861244019	5689.8708133971295	5409.980861244019	5340.88995215311	5243.899521531101	5379.138755980861	5541.660287081339	5665.373205741626	5694.933014354067	5654.0	5894.014354066986	6920.5837320574165	8480.22966507177	10406.291866028709	12896.028708133972	16512.923444976077	19511.75119617225	20817.1004784689	22165.105263157893	20073.11004784689	16313.315789473685	12097.157894736842	10812.612440191388	9347.272727272728	7950.956937799043	6819.827751196172	6071.803827751196	5699.521531100479	5563.291866028708	5490.004784688996	5392.612440191388	5278.148325358851
6383.578947368421	6672.468899521531	6832.483253588517	6840.081339712919	6684.645933014354	6373.272727272727	6105.354066985646	5651.387559808612	5256.641148325359	4966.066985645933	4782.071770334928	4681.602870813397	4502.095693779905	4396.875598086124	4566.488038277512	4952.382775119617	5440.77033492823	5502.421052631579	5619.698564593302	5477.354066985646	5246.703349282297	4955.712918660287	4651.703349282297	4396.741626794258	4272.258373205742	4321.937799043062	4503.9617224880385	4727.8708133971295	4917.306220095694	4951.516746411483	4965.263157894737	4795.665071770335	4658.354066985646	4495.799043062201	4380.755980861244	4398.688995215311	4496.497607655502	4772.942583732058	4861.846889952153	4811.8421052631575	4909.703349282297	4965.789473684211	4841.665071770335	4964.023923444976	5094.277511961723	5060.727272727273	5166.435406698564	5104.971291866029	5189.488038277512	5241.937799043062
4977.602870813397	5307.062200956938	5578.665071770335	5666.172248803828	5781.066985645933	5941.1578947368425	6097.564593301436	6470.918660287081	6685.210526315789	6761.636363636364	6730.358851674641	6736.67942583732	6490.665071770335	5978.918660287081	5690.971291866029	5442.760765550239	5227.373205741626	4796.56937799043	4624.239234449761	4516.794258373206	4486.631578947368	4506.564593301436	4434.311004784689	4284.899521531101	4151.454545454545	4243.315789473684	4869.3253588516745	6289.124401913876	8585.574162679426	11128.894736842105	14577.645933014353	18038.851674641148	20873.67942583732	22520.16746411483	22685.41148325359	21376.105263157893	18864.82775119617	15633.535885167465	12241.435406698565	9181.995215311004	6816.645933014354	5754.956937799043	4993.373205741626	4849.846889952153	4980.602870813397	5179.186602870814	5397.086124401914	5618.746411483254	5936.382775119617	6089.913875598086
7667.937799043062	7868.660287081339	7879.837320574163	7713.043062200957	7484.626794258374	7123.1578947368425	6745.885167464115	6433.100478468899	6172.1435406698565	5948.4162679425835	5714.598086124402	5522.746411483254	5341.985645933014	5341.200956937799	5508.985645933014	5783.377990430622	6125.985645933014	6533.564593301436	6984.334928229665	7619.1291866028705	7815.100478468899	7784.741626794258	7525.406698564593	7074.645933014354	6497.507177033493	5884.315789473684	5348.138755980861	5082.377990430622	5155.167464114833	5369.693779904306	5523.8564593301435	5684.846889952153	5835.976076555024	5994.899521531101	6177.918660287081	6433.272727272727	6562.181818181818	6520.272727272727	6444.090909090909	6297.526315789473	6097.88995215311	5882.153110047847	5719.813397129186	5696.033492822967	5852.43062200957	6145.66985645933	6480.368421052632	6775.818181818182	6986.545454545455	7080.043062200957
6925.253588516746	7315.043062200957	7135.866028708134	6828.468899521531	6459.775119617225	6122.444976076555	6133.909090909091	6389.138755980861	6666.822966507177	6817.421052631579	6838.215311004785	6626.703349282297	6348.349282296651	6076.985645933014	5897.306220095694	5676.224880382775	5797.100478468899	6025.794258373206	6331.564593301436	6649.7655502392345	6909.444976076555	7063.2488038277515	6848.588516746411	6723.167464114833	6432.334928229665	6059.650717703349	5891.827751196172	5827.1578947368425	5893.2344497607655	6047.660287081339	6531.775119617225	6805.071770334928	7070.717703349283	7293.660287081339	7435.0382775119615	7479.057416267942	7775.794258373206	7803.861244019139	7600.196172248804	7368.971291866029	7174.0	7302.636363636364	7255.741626794258	7385.076555023923	7396.239234449761	7228.784688995215	6981.602870813397	7199.454545454545	7405.607655502392	7964.44976076555
14371.153110047846	14162.349282296651	13254.622009569379	11615.928229665073	10208.200956937799	8820.129186602871	7618.334928229665	6710.976076555024	6248.191387559808	5870.11961722488	5753.698564593302	5698.421052631579	5689.8564593301435	5715.315789473684	5754.1435406698565	5712.693779904306	5723.636363636364	5746.066985645933	5820.019138755981	6004.282296650717	6308.555023923445	6643.918660287081	6961.444976076555	7184.421052631579	7389.7799043062205	8288.55023923445	9244.143540669857	10534.291866028709	12031.593301435407	13472.416267942584	14556.712918660287	15065.928229665073	14885.631578947368	14006.291866028709	12588.086124401914	10966.224880382775	9499.507177033493	8422.650717703349	7836.655502392345	7719.693779904306	7890.44019138756	8072.861244019139	8083.645933014354	7915.535885167464	7638.464114832536	7312.521531100479	7005.44019138756	6793.11961722488	6707.727272727273	6732.67942583732
6307.803827751196	6334.851674641149	6355.2200956937795	6488.516746411483	6734.818181818182	6990.684210526316	7363.688995215311	7685.11004784689	7883.660287081339	7914.004784688996	7770.344497607655	7501.244019138756	7195.612440191388	6942.148325358851	6796.253588516746	7273.521531100479	7320.2344497607655	7374.942583732058	7204.277511961723	6989.358851674641	6634.8564593301435	6269.473684210527	6237.239234449761	6134.598086124402	6006.803827751196	5984.861244019139	5910.033492822967	6388.44019138756	6555.497607655502	6616.44019138756	6707.708133971292	6769.8564593301435	6798.899521531101	6773.1435406698565	6689.846889952153	6603.00956937799	6571.43062200957	6586.933014354067	6599.066985645933	6585.086124401914	6552.3253588516745	6407.301435406698	6313.191387559808	6166.708133971292	5692.196172248804	5607.808612440192	5583.186602870814	5845.272727272727	6225.086124401914	6442.296650717703
7590.153110047847	7321.813397129186	7097.244019138756	6862.502392344498	6516.851674641149	6234.784688995215	6094.33014354067	6026.004784688996	6097.272727272727	6482.497607655502	7045.966507177033	7438.732057416268	7245.928229665072	7171.0382775119615	6946.7511961722485	6440.267942583732	6461.799043062201	6403.191387559808	6314.885167464115	6824.22966507177	7865.004784688996	9546.842105263158	11745.679425837321	14087.511961722488	16126.918660287081	17565.598086124402	18272.507177033494	18152.086124401914	17131.397129186604	15304.995215311004	13006.373205741627	10700.01913875598	8803.23923444976	7527.028708133971	6800.966507177033	6725.899521531101	6537.851674641149	6337.985645933014	6177.602870813397	6490.363636363636	6677.622009569378	6934.928229665072	6933.153110047847	7062.296650717703	6902.339712918661	6894.516746411483	6639.473684210527	6740.210526315789	6953.846889952153	7265.090909090909
5434.047846889952	5647.894736842105	5876.904306220095	5734.334928229665	5513.2488038277515	5475.535885167464	5644.77033492823	5988.684210526316	6309.736842105263	6480.373205741626	6707.311004784689	6784.019138755981	6450.9473684210525	6163.023923444976	6266.200956937799	6318.612440191388	6408.626794258374	6295.459330143541	6365.277511961723	6407.014354066986	6272.684210526316	5985.411483253589	5872.377990430622	5641.688995215311	5604.641148325359	5706.861244019139	5816.282296650717	5955.488038277512	5861.942583732058	5761.086124401914	5664.6746411483255	5570.971291866029	5472.952153110048	5390.9617224880385	5360.736842105263	5390.133971291866	5459.928229665072	5563.100478468899	5704.138755980861	5857.712918660287	5967.0526315789475	5992.511961722488	5932.095693779905	5823.172248803828	5663.574162679426	5486.918660287081	5463.382775119617	5464.023923444976	5494.124401913876	5789.818181818182
5320.784688995215	5323.511961722488	5333.483253588517	5358.32057416268	5377.263157894737	5354.7799043062205	5268.933014354067	5131.354066985646	4984.665071770335	4874.382775119617	4822.526315789473	4837.258373205742	5105.0526315789475	5274.086124401914	5502.645933014354	5755.655502392345	5963.334928229665	5991.334928229665	5895.760765550239	5523.019138755981	5293.133971291866	5079.363636363636	4875.105263157895	4706.660287081339	4556.44019138756	4421.004784688996	4418.937799043062	4315.88038277512	4329.67942583732	4193.971291866029	4083.7416267942585	4029.1387559808613	4071.248803827751	4230.062200956938	4469.406698564593	4716.382775119617	4915.43062200957	5052.062200956938	5130.387559808612	5146.382775119617	5089.526315789473	4848.631578947368	4716.492822966507	4618.406698564593	4606.598086124402	4675.315789473684	4820.531100478469	4951.196172248804	4786.937799043062	4868.8708133971295
9160.325358851675	11786.684210526315	13085.822966507178	13787.196172248803	13798.947368421053	15109.248803827752	14748.181818181818	12729.354066985647	10796.679425837321	8709.626794258373	7441.401913875598	6725.483253588517	6493.057416267942	6610.846889952153	6929.062200956938	7273.904306220095	7497.368421052632	7546.995215311004	7443.478468899521	6908.7799043062205	6196.267942583732	6019.028708133971	5930.660287081339	5916.77033492823	6182.631578947368	6465.373205741626	6648.191387559808	6668.952153110048	6500.311004784689	6115.602870813397	5805.354066985646	5511.291866028708	5302.066985645933	5138.196172248804	5169.827751196172	5177.444976076555	5230.928229665072	5323.942583732058	5505.813397129186	5642.0526315789475	5859.382775119617	6132.387559808612	6441.909090909091	6768.516746411483	6951.291866028708	6843.545454545455	6572.789473684211	6287.976076555024	6143.507177033493	6096.205741626794
5289.507177033493	5492.8708133971295	5749.956937799043	5952.057416267942	6123.421052631579	6239.540669856459	6562.688995215311	6661.77033492823	6745.7799043062205	6919.875598086124	6858.167464114833	6664.124401913876	6578.66985645933	6928.832535885167	8118.708133971292	9981.78947368421	12352.870813397129	14739.095693779904	16651.114832535884	19225.822966507178	19773.545454545456	18179.81818181818	14948.244019138756	11229.488038277512	9397.64114832536	7733.56937799043	6547.88038277512	6038.1578947368425	5879.2344497607655	5811.435406698564	5763.7799043062205	5748.32057416268	5758.526315789473	5737.373205741626	5656.148325358851	5771.956937799043	5853.803827751196	5920.215311004785	5848.148325358851	5813.33014354067	5875.555023923445	5816.028708133971	5988.574162679426	5952.11961722488	5914.6746411483255	6341.760765550239	6410.244019138756	6303.3253588516745	6210.7511961722485	6063.133971291866
5457.464114832536	5587.507177033493	5817.760765550239	6121.210526315789	6408.77033492823	6616.354066985646	6739.253588516746	6793.32057416268	6777.578947368421	6638.057416267942	6573.43062200957	6499.028708133971	6596.923444976077	6726.923444976077	6832.7655502392345	6965.215311004785	6784.875598086124	6815.492822966507	6741.2200956937795	6621.296650717703	6518.56937799043	6518.196172248804	6666.612440191388	6911.818181818182	7091.373205741626	7368.33014354067	7533.956937799043	7670.813397129186	8069.267942583732	8311.574162679426	8301.454545454546	8955.775119617225	9485.751196172248	9882.200956937799	12026.076555023923	13949.296650717703	15781.22966507177	16832.727272727272	16007.799043062201	15594.923444976077	13946.985645933015	11460.200956937799	9748.66985645933	7972.086124401914	6482.32057416268	5443.153110047847	5098.933014354067	5005.617224880383	4995.114832535885	5020.454545454545
5044.746411483254	5255.11961722488	5406.172248803828	5740.655502392345	6171.22966507177	6635.851674641149	7065.00956937799	7395.339712918661	7560.933014354067	7528.928229665072	7354.813397129186	7075.894736842105	6837.775119617225	6608.014354066986	6385.574162679426	6257.344497607655	6455.454545454545	6343.086124401914	6494.33014354067	6081.373205741626	6033.866028708134	5530.263157894737	5402.033492822967	5224.004784688996	4867.688995215311	4753.636363636364	4571.296650717703	4562.459330143541	4597.191387559808	4666.44019138756	4712.832535885167	4846.55023923445	5028.612440191388	5247.464114832536	5468.933014354067	5654.497607655502	5779.688995215311	5837.196172248804	5826.712918660287	5742.272727272727	5717.387559808612	5495.296650717703	5219.492822966507	5016.425837320574	4802.00956937799	4629.7799043062205	4612.22966507177	4626.191387559808	4668.727272727273	4710.813397129186
4935.899521531101	5154.1291866028705	5068.090909090909	4997.244019138756	4934.459330143541	4861.966507177033	4779.727272727273	4697.803827751196	4615.057416267942	4526.894736842105	4445.239234449761	4389.885167464115	4363.315789473684	4351.44976076555	4350.952153110048	4380.712918660287	4456.688995215311	4563.11961722488	4656.832535885167	4696.22966507177	4663.124401913876	4566.976076555024	4438.282296650717	4318.598086124402	4252.224880382775	4275.454545454545	4396.775119617225	4583.693779904306	4780.263157894737	4939.846889952153	5036.564593301436	5210.808612440192	5256.186602870814	5164.368421052632	5039.813397129186	4900.717703349283	4800.377990430622	4742.899521531101	4741.8708133971295	4757.775119617225	4762.2488038277515	4754.822966507177	4735.425837320574	4713.732057416268	4723.67942583732	4852.177033492823	5036.287081339713	5220.354066985646	5533.784688995215	5633.464114832536
4439.588516746411	4558.133971291866	4454.3253588516745	4441.368421052632	4379.44019138756	4378.1291866028705	4450.688995215311	4811.698564593302	5272.358851674641	5424.545454545455	5669.0382775119615	5695.913875598086	5503.291866028708	5109.8564593301435	4675.885167464115	4403.22966507177	4338.315789473684	4369.3253588516745	4357.650717703349	4324.267942583732	4461.741626794258	4821.56937799043	5210.181818181818	5567.703349282297	5916.411483253589	6086.631578947368	5909.607655502392	5446.502392344498	4969.114832535885	4674.301435406698	4505.114832535885	4413.555023923445	4448.468899521531	4561.516746411483	4649.67942583732	4661.311004784689	4612.909090909091	4597.564593301436	4585.3253588516745	4574.315789473684	4533.641148325359	4502.741626794258	4531.172248803828	4697.904306220095	5022.392344497608	5335.028708133971	5464.2200956937795	5412.55023923445	5204.684210526316	5068.923444976077
4653.382775119617	4669.186602870814	4750.564593301436	4853.4162679425835	5012.339712918661	5458.8708133971295	5755.578947368421	6005.708133971292	6167.191387559808	6437.277511961723	6353.712918660287	6132.253588516746	5779.894736842105	5364.808612440192	4991.191387559808	4676.641148325359	4411.0526315789475	4303.913875598086	4351.062200956938	4443.832535885167	4522.497607655502	4561.023923444976	4598.114832535885	4735.875598086124	5105.023923444976	5822.88038277512	6959.282296650717	8488.904306220096	10234.684210526315	12127.66028708134	13392.717703349283	13972.746411483253	13815.076555023923	12977.052631578947	11584.741626794259	9836.291866028709	7995.162679425837	6342.832535885167	5100.660287081339	4349.0526315789475	4006.9234449760766	3915.186602870813	3952.33971291866	4157.684210526316	4527.88995215311	4797.789473684211	5059.11004784689	5446.741626794258	5647.684210526316	5918.167464114833
4503.722488038277	4585.8421052631575	4752.7655502392345	4930.210526315789	5122.282296650717	5317.928229665072	5484.162679425837	5586.928229665072	5621.598086124402	5619.531100478469	5654.612440191388	5774.315789473684	5799.11004784689	5629.3253588516745	5367.956937799043	5178.641148325359	5021.100478468899	4964.4162679425835	4992.344497607655	5066.913875598086	5181.741626794258	5333.612440191388	5483.2344497607655	5592.502392344498	5566.344497607655	5477.760765550239	5564.55023923445	5672.846889952153	5499.057416267942	5396.043062200957	5385.703349282297	5366.755980861244	5199.3253588516745	5130.775119617225	5124.636363636364	5120.995215311004	5226.354066985646	6229.464114832536	8445.009569377991	11488.09090909091	14554.942583732058	16642.468899521533	16858.090909090908	17501.71770334928	14681.105263157895	13535.674641148325	11846.755980861244	9945.856459330143	9117.263157894737	9689.971291866028
6095.942583732058	5763.397129186603	6883.339712918661	7485.875598086124	7804.966507177033	7825.712918660287	7847.708133971292	7678.392344497608	7512.617224880383	7364.2200956937795	7292.641148325359	7216.9617224880385	7135.047846889952	7021.77033492823	6855.0526315789475	6687.32057416268	6635.684210526316	6915.244019138756	7178.755980861244	7389.650717703349	7466.588516746411	7419.263157894737	7333.55980861244	7195.660287081339	7048.090909090909	6910.56937799043	6794.56937799043	6748.468899521531	6816.7799043062205	6958.301435406698	6859.081339712919	6920.7655502392345	6904.014354066986	6802.67942583732	6636.2344497607655	6451.598086124402	6280.540669856459	6157.511961722488	6084.684210526316	6009.349282296651	5959.952153110048	5937.822966507177	5915.8708133971295	5865.8708133971295	5783.598086124402	5785.904306220095	5906.382775119617	6155.459330143541	7723.464114832536	8750.985645933015
5157.866028708134	6355.641148325359	8503.928229665073	11520.172248803829	14861.98086124402	19651.334928229666	21771.598086124402	22033.22966507177	21622.956937799045	16850.444976076556	12182.822966507178	9841.440191387559	8530.181818181818	6987.650717703349	6573.172248803828	6138.1435406698565	6243.55980861244	6263.44976076555	6291.88995215311	6249.976076555024	6605.956937799043	6609.435406698564	6465.177033492823	6263.483253588517	6234.540669856459	6397.363636363636	6678.521531100479	6863.11004784689	7062.645933014354	6925.277511961723	6744.153110047847	6527.124401913876	6286.444976076555	6133.899521531101	6027.411483253589	5932.7799043062205	5901.846889952153	6102.851674641149	6477.775119617225	7256.43062200957	8330.009569377991	8739.511961722488	8948.636363636364	8654.827751196171	8117.114832535885	7813.66985645933	7604.382775119617	7525.047846889952	7505.411483253589	7478.459330143541
6653.755980861244	7249.272727272727	7651.851674641149	7582.224880382775	7419.617224880383	7187.392344497608	6662.43062200957	6547.861244019139	6181.736842105263	5961.588516746411	6132.473684210527	6400.464114832536	6659.339712918661	6746.4162679425835	6941.215311004785	7267.717703349283	7590.148325358851	7473.866028708134	7531.502392344498	7617.004784688996	7784.521531100479	7772.33014354067	7709.564593301436	7516.3253588516745	7301.746411483254	7120.244019138756	6963.535885167464	6888.598086124402	6864.8421052631575	6784.578947368421	6658.296650717703	6619.354066985646	6537.397129186603	6339.5837320574165	6144.057416267942	6072.181818181818	5975.564593301436	6069.808612440192	6225.382775119617	6163.645933014354	6369.602870813397	6388.215311004785	6475.4162679425835	6513.033492822967	6926.813397129186	7255.712918660287	7555.301435406698	8436.45933014354	9069.837320574163	8974.258373205741
6318.736842105263	6390.244019138756	6428.526315789473	6579.507177033493	6627.956937799043	6647.99043062201	6843.0	6957.435406698564	6742.033492822967	6595.382775119617	6221.846889952153	5699.148325358851	5141.688995215311	4673.937799043062	4390.153110047847	4296.114832535885	4437.349282296651	4716.913875598086	5042.468899521531	5395.8564593301435	5753.631578947368	6089.066985645933	6372.516746411483	6584.019138755981	7520.267942583732	7558.200956937799	7499.004784688996	7426.980861244019	7366.942583732058	7364.574162679426	7598.511961722488	8230.507177033493	9158.545454545454	10071.277511961722	10715.13875598086	10994.497607655503	10904.722488038278	10508.368421052632	9911.933014354066	9184.736842105263	8376.291866028709	7630.148325358851	7154.531100478469	7049.172248803828	7248.813397129186	7623.033492822967	8046.263157894737	8402.77033492823	8619.105263157895	8699.703349282297
9623.483253588516	10342.976076555024	10281.172248803829	9392.923444976077	8688.153110047846	7764.555023923445	6784.105263157895	5997.244019138756	6136.923444976077	6336.282296650717	6651.803827751196	6882.822966507177	7558.43062200957	7827.454545454545	7589.775119617225	7516.708133971292	7083.588516746411	6592.081339712919	6252.942583732058	6209.55023923445	6363.478468899521	6837.086124401914	6849.459330143541	7020.995215311004	6834.937799043062	6566.8708133971295	6416.11961722488	6139.272727272727	5948.148325358851	5868.411483253589	6046.684210526316	6207.387559808612	6361.966507177033	6748.124401913876	7126.339712918661	7293.066985645933	7245.578947368421	7263.7511961722485	6934.33014354067	6540.712918660287	6285.708133971292	6268.373205741626	6450.023923444976	6709.832535885167	6849.722488038277	6660.133971291866	6693.00956937799	6805.133971291866	6885.6746411483255	7039.8421052631575
4784.4162679425835	4930.411483253589	5007.923444976077	4830.22966507177	4550.746411483254	4510.483253588517	4465.5837320574165	4453.315789473684	4478.153110047847	4527.588516746411	4558.100478468899	4574.076555023923	4602.162679425837	4621.33014354067	4633.354066985646	4646.033492822967	4671.382775119617	4716.301435406698	4933.665071770335	5006.148325358851	5079.334928229665	5155.822966507177	5223.344497607655	5263.885167464115	5269.526315789473	5238.492822966507	5169.660287081339	5075.138755980861	4980.162679425837	4823.488038277512	4711.56937799043	4645.425837320574	4662.593301435407	4798.019138755981	4958.976076555024	5031.043062200957	5056.497607655502	5087.44976076555	5042.177033492823	4856.545454545455	4637.210526315789	4721.67942583732	4859.43062200957	4878.411483253589	4952.32057416268	4955.0382775119615	4835.980861244019	4815.732057416268	4784.966507177033	5053.598086124402
5192.100478468899	5395.813397129186	5567.708133971292	5727.88038277512	5890.181818181818	6019.392344497608	6065.846889952153	6035.531100478469	5991.306220095694	5988.291866028708	6027.454545454545	5944.464114832536	5910.043062200957	5825.9617224880385	5733.114832535885	5668.578947368421	5644.004784688996	5656.019138755981	5684.8421052631575	5690.952153110048	5710.492822966507	5635.952153110048	5510.861244019139	5338.966507177033	5110.918660287081	4922.607655502392	4833.181818181818	4863.755980861244	5015.244019138756	5145.636363636364	5265.0526315789475	5234.2488038277515	5176.832535885167	5312.095693779905	5284.5837320574165	5484.6746411483255	5840.148325358851	6787.311004784689	8428.598086124402	9923.775119617225	11364.870813397129	13756.052631578947	15096.224880382775	14849.301435406698	13134.655502392345	10493.622009569379	9223.19138755981	7829.186602870814	6552.660287081339	5592.545454545455
4824.043062200957	5674.492822966507	6673.712918660287	7627.894736842105	7459.411483253589	7020.813397129186	6420.66985645933	5958.033492822967	5995.688995215311	6479.755980861244	7388.660287081339	8422.966507177034	10767.11961722488	11534.722488038278	11800.679425837321	11526.253588516747	10725.009569377991	9494.22009569378	8053.081339712919	6800.904306220095	5586.971291866029	5046.047846889952	4662.665071770335	4157.99043062201	4156.133971291866	4166.8564593301435	4233.492822966507	4372.808612440192	4558.339712918661	4745.100478468899	4910.387559808612	5181.3253588516745	5467.684210526316	5764.483253588517	5943.473684210527	5911.789473684211	5732.846889952153	5464.545454545455	5133.023923444976	4790.244019138756	4625.655502392345	4817.516746411483	5212.081339712919	5514.822966507177	5486.846889952153	5383.44019138756	5158.727272727273	4786.578947368421	4494.0526315789475	4255.44019138756
4394.043062200957	4618.746411483254	4867.66985645933	5538.7799043062205	5967.468899521531	6267.526315789473	6448.406698564593	6548.081339712919	6652.904306220095	6490.172248803828	6174.712918660287	5982.186602870814	5895.736842105263	5881.526315789473	5896.985645933014	5944.3253588516745	6024.746411483254	6098.349282296651	6103.349282296651	5854.7511961722485	5679.373205741626	5444.6746411483255	5070.980861244019	4886.5837320574165	4750.684210526316	4660.373205741626	4696.875598086124	4848.114832535885	5011.818181818182	5152.497607655502	5281.028708133971	5423.8708133971295	5570.9473684210525	5741.277511961723	5965.593301435407	6228.358851674641	6462.942583732058	6604.502392344498	6530.062200956938	6575.263157894737	6464.904306220095	6449.062200956938	6364.11961722488	6170.8564593301435	5900.626794258374	5656.688995215311	5472.612440191388	5313.803827751196	5143.2200956937795	5010.803827751196
4009.626794258373	3973.9186602870814	4045.0765550239234	4557.832535885167	5490.095693779905	6542.928229665072	6663.588516746411	7666.306220095694	8094.712918660287	7836.464114832536	7003.665071770335	5973.44019138756	5656.296650717703	4919.339712918661	4526.7511961722485	4349.894736842105	4307.746411483254	4320.593301435407	4415.985645933014	4461.612440191388	4600.0382775119615	4693.263157894737	4733.899521531101	4763.641148325359	4801.866028708134	4850.789473684211	4859.114832535885	5184.459330143541	5629.708133971292	6006.22966507177	7164.698564593302	8020.622009569378	9572.01913875598	10227.325358851675	10952.555023923445	10838.047846889953	10360.19138755981	9589.43062200957	8596.56937799043	7522.851674641149	6555.966507177033	5819.703349282297	5324.631578947368	5005.77033492823	4774.660287081339	4568.755980861244	4387.43062200957	4264.923444976077	4206.301435406698	4199.057416267942
4431.00956937799	4506.956937799043	4684.564593301436	4702.942583732058	4733.545454545455	4855.291866028708	4891.861244019139	4869.645933014354	4937.205741626794	5165.454545454545	5614.617224880383	6167.186602870814	6666.272727272727	7073.9473684210525	7349.272727272727	7365.56937799043	7100.803827751196	6876.44976076555	7039.545454545455	7397.244019138756	7532.421052631579	7346.555023923445	6932.148325358851	6360.789473684211	5699.473684210527	5157.789473684211	4955.736842105263	5023.688995215311	5050.425837320574	5126.799043062201	5131.492822966507	5093.77033492823	5055.650717703349	5083.507177033493	5095.971291866029	5117.033492822967	5149.421052631579	5426.133971291866	5699.186602870814	5769.00956937799	5877.650717703349	5811.540669856459	5730.411483253589	5644.937799043062	5532.913875598086	5622.368421052632	6064.598086124402	6950.760765550239	8093.100478468899	9161.803827751197
4468.44976076555	5070.827751196172	6159.531100478469	6197.531100478469	7246.301435406698	7479.473684210527	7415.114832535885	7092.2200956937795	6766.488038277512	6725.019138755981	6874.1435406698565	6891.535885167464	6747.124401913876	6694.282296650717	6683.205741626794	6706.492822966507	6719.578947368421	6683.502392344498	6610.822966507177	6555.459330143541	6547.473684210527	6548.177033492823	6486.708133971292	6340.373205741626	6004.535885167464	5942.775119617225	5898.291866028708	5742.952153110048	5502.004784688996	5330.99043062201	5302.478468899521	5318.67942583732	5285.363636363636	5418.918660287081	5456.368421052632	5306.803827751196	5219.655502392345	5166.358851674641	5174.55980861244	5218.32057416268	5289.076555023923	5609.56937799043	5700.574162679426	6052.822966507177	6211.047846889952	6322.6746411483255	6360.44976076555	6305.2488038277515	6133.832535885167	5837.181818181818
5591.980861244019	5362.995215311004	5108.803827751196	5011.019138755981	5054.760765550239	5204.511961722488	5464.66985645933	5730.339712918661	5853.138755980861	5874.43062200957	5845.622009569378	5805.1578947368425	5733.397129186603	5784.612440191388	5862.66985645933	5906.215311004785	5963.971291866029	6054.244019138756	5783.88995215311	5852.794258373206	5943.564593301436	6059.937799043062	6119.5837320574165	6072.287081339713	6098.311004784689	5992.626794258374	5972.172248803828	5768.866028708134	5552.081339712919	5380.478468899521	5708.210526315789	5777.760765550239	5796.985645933014	6212.688995215311	6176.224880382775	6059.775119617225	6131.55980861244	6184.306220095694	6360.382775119617	6979.555023923445	9315.263157894737	10526.602870813396	10902.574162679426	10377.54066985646	10835.464114832535	10823.870813397129	10356.507177033493	9510.387559808612	8472.143540669857	7715.607655502392
6086.377990430622	5932.913875598086	6017.047846889952	5848.488038277512	5717.9617224880385	5725.086124401914	5769.952153110048	5833.0	5833.11961722488	5682.368421052632	5389.952153110048	5127.526315789473	4960.483253588517	4847.081339712919	4802.933014354067	4881.043062200957	5026.995215311004	5161.258373205742	5223.44976076555	5196.301435406698	5209.047846889952	5312.803827751196	5531.688995215311	5630.205741626794	5550.641148325359	5338.56937799043	5085.028708133971	4963.186602870814	4767.56937799043	4503.976076555024	4267.712918660287	4162.56937799043	4190.928229665072	4330.153110047847	4584.665071770335	4827.425837320574	4942.444976076555	5085.43062200957	5226.090909090909	5346.9473684210525	5457.918660287081	5489.00956937799	5495.712918660287	5451.272727272727	5299.373205741626	5051.88995215311	4814.368421052632	4686.382775119617	4707.942583732058	4898.9473684210525
6019.086124401914	6048.789473684211	6036.516746411483	6071.588516746411	6199.784688995215	6663.344497607655	6776.99043062201	6832.799043062201	6821.511961722488	6783.334928229665	6578.794258373206	6261.55023923445	5888.0382775119615	5531.32057416268	5238.33014354067	5162.555023923445	5078.8421052631575	4937.8564593301435	4729.837320574163	4616.808612440192	4451.531100478469	4376.167464114833	4390.2200956937795	4466.727272727273	4574.937799043062	4659.602870813397	4872.698564593302	5075.9473684210525	5031.8708133971295	5132.392344497608	5168.56937799043	5159.56937799043	5120.387559808612	5319.114832535885	5635.397129186603	5897.885167464115	6056.933014354067	6062.258373205742	5730.832535885167	5427.368421052632	5156.0	5012.196172248804	5031.454545454545	5147.67942583732	5286.952153110048	5411.334928229665	5377.846889952153	5211.047846889952	5024.1435406698565	4968.258373205742
5574.306220095694	5613.071770334928	5725.641148325359	5800.784688995215	5796.401913875598	5825.358851674641	5822.11961722488	6012.918660287081	6303.014354066986	6967.153110047847	9220.851674641148	10973.473684210527	14535.727272727272	16984.564593301435	17617.13875598086	16463.272727272728	13680.0	10220.574162679426	8018.942583732058	8204.655502392345	9816.645933014353	11170.990430622009	11268.755980861244	11257.315789473685	10411.464114832535	9488.344497607655	8022.349282296651	7069.794258373206	6363.899521531101	6233.827751196172	6334.392344497608	6509.401913875598	6646.832535885167	6714.712918660287	6725.507177033493	6695.272727272727	6624.224880382775	6507.2200956937795	6361.866028708134	6231.224880382775	6150.488038277512	6123.205741626794	6130.789473684211	6148.153110047847	6149.7799043062205	6120.181818181818	6061.7655502392345	5985.181818181818	5897.215311004785	5801.162679425837
5254.062200956938	5247.267942583732	5462.263157894737	5474.617224880383	5677.387559808612	5725.909090909091	5623.875598086124	5424.22966507177	5241.665071770335	5306.55023923445	5187.645933014354	5226.55980861244	5318.645933014354	5515.339712918661	5614.913875598086	5666.148325358851	5794.598086124402	6140.071770334928	6375.8708133971295	6618.703349282297	6595.373205741626	6676.732057416268	6609.655502392345	6527.531100478469	6648.368421052632	7061.478468899521	7894.0382775119615	8773.674641148325	9696.244019138756	9675.822966507178	9967.77033492823	9931.80861244019	9576.933014354066	8927.942583732058	8063.99043062201	7148.244019138756	6375.492822966507	5853.755980861244	5544.827751196172	5289.703349282297	5116.574162679426	5066.913875598086	5017.138755980861	5051.684210526316	5150.851674641149	5254.2344497607655	5359.7655502392345	5486.105263157895	5666.727272727273	5918.626794258374
7400.1435406698565	8673.698564593302	8969.66028708134	8666.282296650717	7509.8708133971295	6683.918660287081	6170.688995215311	5687.411483253589	5616.00956937799	5662.033492822967	5704.224880382775	6447.712918660287	6961.784688995215	7747.88038277512	7298.224880382775	6694.373205741626	6469.354066985646	5992.148325358851	5718.435406698564	5784.334928229665	5787.11961722488	5856.282296650717	6146.703349282297	6227.478468899521	6298.095693779905	6375.349282296651	6221.133971291866	5978.44976076555	5734.684210526316	5590.468899521531	5479.942583732058	5406.468899521531	5380.354066985646	5266.33014354067	5292.688995215311	5281.43062200957	5212.32057416268	5075.578947368421	4899.100478468899	4901.1435406698565	5542.43062200957	7250.521531100479	10034.775119617225	12877.215311004784	15967.904306220096	16562.291866028707	17846.712918660287	15571.287081339713	14780.105263157895	13024.416267942584
6924.7511961722485	6813.56937799043	6879.306220095694	6607.684210526316	6320.334928229665	6042.263157894737	5997.028708133971	5890.526315789473	5744.382775119617	5740.612440191388	5789.239234449761	5752.660287081339	5665.043062200957	5518.928229665072	5371.741626794258	5150.55980861244	4938.2344497607655	4763.904306220095	4689.88038277512	4951.712918660287	5846.306220095694	7247.425837320574	9303.425837320574	10884.09090909091	12359.894736842105	14112.818181818182	13201.956937799043	10043.531100478469	9006.612440191388	5967.435406698564	4387.564593301436	4780.172248803828	4952.162679425837	5382.535885167464	5766.368421052632	5944.4162679425835	5720.7655502392345	5639.818181818182	5350.411483253589	5157.861244019139	5027.263157894737	4864.822966507177	4918.311004784689	5089.1578947368425	5334.956937799043	5631.277511961723	5855.100478468899	6001.8421052631575	6064.33014354067	5908.976076555024
6900.593301435407	7020.32057416268	7014.062200956938	6925.803827751196	6801.0382775119615	6677.688995215311	6578.033492822967	6255.435406698564	6340.688995215311	6632.56937799043	7266.808612440192	7944.684210526316	8781.703349282297	8639.444976076555	8558.148325358852	8320.172248803829	7855.397129186603	7191.392344497608	6472.444976076555	5895.210526315789	5811.712918660287	6081.033492822967	6516.937799043062	6921.076555023923	7197.631578947368	7323.56937799043	7281.148325358851	7058.066985645933	6684.622009569378	6248.277511961723	5980.837320574163	5781.516746411483	5791.162679425837	5910.090909090909	6159.813397129186	6329.507177033493	6356.00956937799	6257.626794258374	6039.186602870814	5693.444976076555	5589.114832535885	5503.995215311004	5513.272727272727	5632.382775119617	5876.301435406698	6209.650717703349	6594.564593301436	6834.899521531101	6811.2488038277515	6607.899521531101
4846.803827751196	5353.267942583732	5340.043062200957	5241.177033492823	5011.803827751196	4782.186602870814	4605.574162679426	4536.397129186603	4578.693779904306	4719.191387559808	4857.263157894737	4825.435406698564	4856.062200956938	4842.933014354067	4826.894736842105	4845.0382775119615	4810.253588516746	4749.531100478469	4675.253588516746	4658.8421052631575	4640.861244019139	4752.363636363636	4909.411483253589	5078.076555023923	5226.837320574163	5333.545454545455	5390.99043062201	5397.411483253589	5341.526315789473	5214.88995215311	5039.186602870814	4857.153110047847	4693.263157894737	4545.363636363636	4414.545454545455	4316.373205741626	4350.540669856459	4348.205741626794	4345.358851674641	4368.894736842105	4325.9617224880385	4238.349282296651	4119.598086124402	3992.9856459330144	3937.846889952153	3914.095693779904	3953.645933014354	4027.866028708134	4181.99043062201	4241.966507177033
3938.8612440191387	4060.028708133971	4164.105263157895	4226.775119617225	4232.1291866028705	4183.904306220095	4099.540669856459	4107.406698564593	4006.3923444976076	4080.8086124401916	4151.167464114833	4251.8708133971295	4349.1578947368425	4467.775119617225	4569.148325358851	4682.392344497608	5152.454545454545	5425.775119617225	6190.861244019139	7109.062200956938	7161.7511961722485	7964.545454545455	7777.44019138756	8135.894736842105	8191.574162679426	6464.459330143541	6078.540669856459	5019.272727272727	4836.4162679425835	4652.306220095694	4061.799043062201	3943.913875598086	3831.3301435406697	3423.5167464114834	3765.177033492823	4497.755980861244	5485.095693779905	6556.555023923445	7510.296650717703	8149.736842105263	7665.837320574163	7396.7655502392345	6017.574162679426	5283.1435406698565	4257.760765550239	4179.401913875598	4161.425837320574	4302.712918660287	4499.531100478469	4558.062200956938
3648.626794258373	3916.3827751196172	4612.411483253589	5244.885167464115	5730.22966507177	6028.77033492823	6130.846889952153	5863.760765550239	5334.473684210527	4788.794258373206	4622.401913875598	5089.7511961722485	5911.1578947368425	5870.459330143541	6374.358851674641	5881.153110047847	5819.133971291866	6203.861244019139	5561.464114832536	4841.177033492823	4393.392344497608	4221.028708133971	4133.9473684210525	4069.511961722488	4151.913875598086	4138.789473684211	4108.99043062201	4048.086124401914	4003.693779904306	4022.593301435407	4109.827751196172	4237.023923444976	4193.196172248804	4278.598086124402	4452.67942583732	4593.66985645933	4684.636363636364	4664.425837320574	4531.822966507177	4527.535885167464	4362.540669856459	4225.502392344498	4037.401913875598	3991.4354066985647	3973.626794258373	3986.4545454545455	4018.842105263158	4045.023923444976	4047.1196172248806	4033.0095693779904
4525.2200956937795	4710.11961722488	4814.244019138756	4783.937799043062	4707.703349282297	4802.717703349283	4861.526315789473	4785.167464114833	4640.186602870814	4500.3253588516745	4366.301435406698	4224.33014354067	4015.937799043062	3859.693779904306	3907.956937799043	4042.971291866029	4257.411483253589	4493.291866028708	4678.377990430622	4781.507177033493	4816.8708133971295	4804.287081339713	4750.459330143541	4659.617224880383	4538.196172248804	4398.4162679425835	4397.952153110048	4349.138755980861	4299.875598086124	4221.885167464115	4107.636363636364	3983.8995215311006	3879.354066985646	3796.2918660287082	3721.3636363636365	3649.9186602870814	3680.645933014354	3653.153110047847	3665.1913875598084	3754.1244019138758	3843.507177033493	3891.406698564593	4004.2918660287082	4001.354066985646	3999.555023923445	4012.9665071770337	3960.444976076555	3916.9186602870814	3883.712918660287	3832.555023923445
4515.966507177033	4101.923444976077	3765.406698564593	3588.1913875598084	3445.3684210526317	3345.976076555024	3283.1387559808613	3237.1387559808613	3235.1100478468898	3372.401913875598	3547.3636363636365	3732.5645933014353	3906.7272727272725	4051.2966507177034	4149.0	4167.468899521531	4170.468899521531	4231.631578947368	4223.918660287081	4257.875598086124	4168.837320574163	4005.33971291866	3999.3636363636365	4009.885167464115	3890.0191387559807	3949.8899521531102	4024.377990430622	4114.162679425837	4187.928229665072	4214.913875598086	4218.483253588517	4275.540669856459	4464.0	5165.4162679425835	5879.363636363636	6654.784688995215	7292.057416267942	7639.966507177033	6433.00956937799	5341.473684210527	4961.822966507177	4542.885167464115	3921.401913875598	3815.4497607655503	3757.1004784688994	3808.813397129187	4024.803827751196	4215.244019138756	4293.282296650717	4316.1578947368425
4990.435406698564	5373.373205741626	5585.0526315789475	5898.043062200957	6103.43062200957	6078.181818181818	6025.095693779905	5843.033492822967	5583.2344497607655	5310.995215311004	5073.665071770335	4888.885167464115	4756.7655502392345	4675.066985645933	4651.090909090909	4699.622009569378	4818.99043062201	4977.167464114833	5133.2488038277515	5257.741626794258	5322.239234449761	5297.023923444976	4979.966507177033	4881.492822966507	4826.478468899521	4853.813397129186	4962.382775119617	5125.5837320574165	5310.88995215311	5493.684210526316	5595.1291866028705	5776.086124401914	5893.263157894737	5807.267942583732	5794.2344497607655	5728.755980861244	5641.0382775119615	5539.028708133971	5422.789473684211	5311.942583732058	5238.645933014354	5218.334928229665	5241.057416267942	5279.344497607655	5293.301435406698	5244.832535885167	5329.6746411483255	5194.315789473684	5231.11961722488	5078.894736842105
4704.822966507177	4731.497607655502	4702.732057416268	4637.1578947368425	4556.014354066986	4486.521531100479	4466.6746411483255	4523.88038277512	4650.995215311004	4819.148325358851	5004.492822966507	5185.502392344498	5485.306220095694	5586.062200956938	5588.712918660287	5500.722488038277	5506.296650717703	5364.808612440192	5210.32057416268	5247.392344497608	5202.894736842105	5089.062200956938	4985.885167464115	4956.454545454545	5177.971291866029	5303.540669856459	5554.191387559808	5679.076555023923	5703.244019138756	5533.167464114833	5493.827751196172	5085.1578947368425	4958.114832535885	4544.44976076555	4453.631578947368	4407.55023923445	4483.942583732058	5060.933014354067	6861.866028708134	9783.205741626794	12299.727272727272	15474.483253588516	17247.569377990432	18048.980861244017	17897.301435406698	15678.832535885167	13750.784688995216	9949.77990430622	6703.6746411483255	5639.923444976077
6070.1578947368425	5886.784688995215	5682.492822966507	5493.291866028708	5503.425837320574	5502.511961722488	5472.425837320574	5399.516746411483	5298.339712918661	5185.588516746411	5090.3253588516745	5032.722488038277	5025.602870813397	5079.636363636364	5183.468899521531	5291.210526315789	5350.492822966507	5337.210526315789	5259.8421052631575	5150.9473684210525	5062.0382775119615	5043.497607655502	5115.497607655502	5263.655502392345	5457.105263157895	5660.301435406698	5835.784688995215	5951.468899521531	5992.401913875598	5972.32057416268	5932.612440191388	5910.425837320574	5705.196172248804	5452.210526315789	5378.708133971292	5299.43062200957	5236.1578947368425	5114.153110047847	5028.521531100479	4819.004784688996	4667.244019138756	4609.32057416268	4800.014354066986	5315.272727272727	6445.555023923445	7608.736842105263	8755.023923444976	9720.023923444976	10389.177033492822	10661.315789473685
4420.985645933014	4576.55023923445	4685.77033492823	4788.392344497608	4882.688995215311	4933.502392344498	4984.818181818182	4963.081339712919	4902.588516746411	4861.588516746411	4845.985645933014	4849.636363636364	4733.397129186603	4733.99043062201	4756.1435406698565	4697.7799043062205	4647.8421052631575	4716.0382775119615	4789.071770334928	4864.8564593301435	4923.196172248804	4943.172248803828	4918.521531100479	4857.717703349283	4855.727272727273	4778.387559808612	4673.339712918661	4539.306220095694	4387.555023923445	4311.976076555024	4219.980861244019	4169.645933014354	4143.454545454545	4131.622009569378	4142.808612440192	4271.5837320574165	4367.784688995215	4436.645933014354	4454.210526315789	4430.818181818182	4401.741626794258	4440.387559808612	4436.9473684210525	4401.88038277512	4336.464114832536	4272.535885167464	4231.32057416268	4193.578947368421	4126.645933014354	4041.55980861244
9669.497607655503	9449.650717703349	8843.205741626794	8037.784688995215	6587.454545454545	6277.875598086124	6118.799043062201	6065.636363636364	6073.612440191388	6170.33014354067	6236.1435406698565	6255.760765550239	6237.966507177033	6200.124401913876	6206.784688995215	6192.2488038277515	6171.425837320574	6115.004784688996	6019.88995215311	5915.66985645933	5822.641148325359	5726.684210526316	5612.497607655502	5502.832535885167	5423.2200956937795	5517.818181818182	5650.224880382775	5749.373205741626	5769.459330143541	6184.909090909091	6086.7655502392345	5913.698564593302	5680.818181818182	5382.306220095694	5077.497607655502	4942.454545454545	5028.311004784689	5095.263157894737	5290.004784688996	5378.631578947368	5387.607655502392	5354.301435406698	5265.564593301436	5237.114832535885	5255.56937799043	5310.263157894737	5285.88995215311	5305.511961722488	5053.153110047847	4869.913875598086
4358.866028708134	4528.133971291866	4707.813397129186	4897.755980861244	5234.535885167464	5493.492822966507	5666.4162679425835	5747.985645933014	5680.67942583732	5512.899521531101	5317.966507177033	5115.502392344498	4947.301435406698	4918.0382775119615	5052.712918660287	5066.076555023923	5379.224880382775	5483.32057416268	5825.167464114833	6019.033492822967	6107.291866028708	6143.6746411483255	6164.382775119617	6180.287081339713	5943.071770334928	5777.712918660287	5478.933014354067	5113.703349282297	5069.435406698564	5018.535885167464	4973.937799043062	4953.1291866028705	4829.535885167464	4955.808612440192	5102.56937799043	5205.55980861244	5250.086124401914	5333.205741626794	5632.631578947368	6274.306220095694	7206.827751196172	8214.913875598086	9065.674641148325	9577.492822966507	9531.956937799043	8806.918660287081	7538.1291866028705	7114.473684210527	6616.626794258374	5839.32057416268
5017.0	5342.349282296651	5491.239234449761	5324.11961722488	5095.344497607655	4941.282296650717	4773.464114832536	4704.44976076555	4683.822966507177	4715.196172248804	4871.717703349283	5345.421052631579	6338.282296650717	7880.133971291866	9760.626794258373	11625.105263157895	15124.492822966507	16147.866028708135	16268.153110047846	15431.258373205741	15033.291866028709	12628.416267942584	10033.535885167465	8034.421052631579	6374.186602870814	5428.478468899521	5039.540669856459	4966.511961722488	5019.047846889952	5106.7799043062205	5203.827751196172	5288.626794258374	5324.210526315789	5279.899521531101	5263.593301435407	5066.741626794258	4807.722488038277	4531.760765550239	4289.291866028708	4120.435406698564	4065.1100478468898	4186.755980861244	4484.368421052632	4867.980861244019	5216.090909090909	5433.703349282297	5622.8421052631575	5698.827751196172	5724.540669856459	5633.148325358851
5186.8421052631575	5007.717703349283	4985.138755980861	5150.684210526316	5204.655502392345	5259.100478468899	5337.0526315789475	5078.775119617225	5610.511961722488	5803.014354066986	5996.956937799043	6135.368421052632	6238.909090909091	6197.028708133971	6006.291866028708	5418.784688995215	5195.411483253589	5222.971291866029	5756.741626794258	6858.301435406698	8266.588516746411	9326.933014354066	9622.602870813396	9091.918660287081	8017.421052631579	6891.937799043062	6086.387559808612	5610.258373205742	5261.736842105263	5014.354066985646	4966.11961722488	5045.741626794258	5122.3253588516745	5163.315789473684	5170.191387559808	5137.976076555024	5254.153110047847	5313.301435406698	5226.32057416268	5224.153110047847	5288.023923444976	5350.334928229665	5454.746411483254	5806.478468899521	6744.3253588516745	8559.837320574163	10276.564593301435	12986.306220095694	14360.468899521531	15737.1004784689
4873.607655502392	5127.071770334928	5197.55980861244	4998.688995215311	5130.153110047847	5288.196172248804	5476.306220095694	5668.760765550239	5836.3253588516745	5969.660287081339	5731.913875598086	5794.822966507177	5783.1578947368425	5697.626794258374	5568.004784688996	5438.349282296651	5342.464114832536	5287.081339712919	5026.311004784689	5048.502392344498	4854.602870813397	4998.2344497607655	5156.411483253589	5287.660287081339	5371.267942583732	5408.602870813397	5412.703349282297	5411.133971291866	5439.7511961722485	5516.172248803828	5629.913875598086	5760.746411483254	5563.555023923445	5461.239234449761	5448.67942583732	5557.239234449761	5392.511961722488	5397.574162679426	5369.00956937799	5305.100478468899	5213.492822966507	4977.741626794258	4699.464114832536	4419.923444976077	4190.287081339713	4071.593301435407	4122.617224880383	4320.287081339713	4569.344497607655	4800.177033492823
4649.602870813397	4575.44019138756	4485.263157894737	4386.612440191388	4206.956937799043	4162.387559808612	4163.4162679425835	4233.263157894737	4417.282296650717	4810.760765550239	5542.282296650717	6681.277511961723	8132.019138755981	9628.622009569379	10856.162679425837	11586.052631578947	11717.22009569378	12306.468899521531	11416.492822966507	9315.153110047846	6780.578947368421	4868.99043062201	4092.2918660287082	4091.3588516746413	4183.7799043062205	4459.521531100479	4558.77033492823	4734.349282296651	4776.846889952153	4692.2200956937795	4581.306220095694	4460.55980861244	4345.88038277512	4273.789473684211	4288.995215311004	4406.263157894737	4598.368421052632	4821.425837320574	5039.368421052632	5228.803827751196	5376.483253588517	5473.665071770335	5512.368421052632	5503.090909090909	5599.88038277512	5588.153110047847	5714.5837320574165	5942.712918660287	6189.7799043062205	6388.746411483254
5276.401913875598	5301.205741626794	5224.808612440192	5271.473684210527	5271.574162679426	5201.77033492823	5166.502392344498	5059.861244019139	4893.076555023923	4815.7511961722485	4765.5837320574165	4755.923444976077	4792.406698564593	4874.354066985646	5000.291866028708	5164.578947368421	5339.473684210527	5471.732057416268	5514.8421052631575	5460.837320574163	5414.267942583732	5398.9617224880385	5427.875598086124	5480.00956937799	5535.224880382775	5599.167464114833	5636.722488038277	5584.9473684210525	5475.478468899521	5271.555023923445	5117.727272727273	4912.588516746411	4625.712918660287	4353.267942583732	4156.334928229665	4240.076555023923	4290.598086124402	4298.5837320574165	4282.803827751196	4281.866028708134	4323.397129186603	4392.650717703349	4438.224880382775	4415.1435406698565	4437.540669856459	4635.617224880383	5624.9617224880385	7008.339712918661	8562.387559808612	10401.33014354067
5333.966507177033	5908.210526315789	6542.703349282297	7109.411483253589	8229.645933014353	8498.148325358852	8463.320574162679	8171.650717703349	8331.674641148325	8056.105263157895	7476.11961722488	6992.224880382775	6683.392344497608	6552.655502392345	6508.287081339713	6465.612440191388	6400.913875598086	6461.253588516746	6374.057416267942	6225.6746411483255	5974.090909090909	5968.5837320574165	6584.832535885167	7579.464114832536	8378.870813397129	8701.655502392345	8536.995215311004	7953.301435406698	7057.382775119617	6721.014354066986	6484.985645933014	6397.306220095694	6411.813397129186	6453.167464114833	6394.066985645933	6322.311004784689	6128.019138755981	5278.684210526316	5477.1435406698565	5371.181818181818	5243.200956937799	5039.650717703349	4871.641148325359	4886.741626794258	4897.258373205742	5121.057416267942	5834.708133971292	7356.454545454545	8223.363636363636	8865.564593301435
4843.287081339713	5024.923444976077	5222.2344497607655	5099.66985645933	4800.492822966507	4528.0382775119615	4498.99043062201	4519.598086124402	4786.311004784689	5083.0526315789475	5231.3253588516745	5339.545454545455	5394.033492822967	5450.44019138756	5500.167464114833	5653.722488038277	5904.598086124402	5789.904306220095	5993.459330143541	6129.7799043062205	6142.454545454545	6038.928229665072	5886.66985645933	5725.014354066986	5529.502392344498	5407.540669856459	5220.1291866028705	5080.287081339713	4986.885167464115	5118.483253588517	5061.918660287081	4945.311004784689	4869.253588516746	4786.11961722488	4674.693779904306	4409.980861244019	4206.172248803828	3999.645933014354	3909.306220095694	3862.2392344497607	3894.1004784688994	4006.1004784688994	4165.684210526316	4318.650717703349	4453.019138755981	4587.507177033493	4724.258373205742	4856.1291866028705	4967.966507177033	5063.492822966507
4979.861244019139	5099.952153110048	5224.602870813397	5346.775119617225	5441.454545454545	5492.368421052632	5504.866028708134	5494.899521531101	5487.861244019139	5572.311004784689	5702.564593301436	5849.980861244019	5929.636363636364	5944.966507177033	5876.693779904306	5653.1435406698565	5693.004784688996	5845.047846889952	6071.392344497608	6304.775119617225	6504.612440191388	6667.368421052632	6791.636363636364	6839.665071770335	6748.464114832536	6377.650717703349	6067.808612440192	5608.478468899521	5461.6746411483255	5393.660287081339	5358.8421052631575	5297.133971291866	5189.937799043062	5062.684210526316	4938.502392344498	4673.483253588517	4546.655502392345	4408.43062200957	4144.057416267942	4028.0	3912.5215311004786	3809.8899521531102	3755.3684210526317	3844.6985645933014	4242.832535885167	5099.311004784689	5769.894736842105	7178.435406698564	8634.765550239234	8296.267942583732
4466.56937799043	4526.818181818182	4325.306220095694	4126.899521531101	3953.3827751196172	3845.1196172248806	3836.8755980861242	3919.444976076555	4039.8516746411483	4210.081339712919	4413.421052631579	4623.444976076555	4801.076555023923	5101.88995215311	5234.727272727273	5186.32057416268	4968.88995215311	4632.311004784689	4302.502392344498	4213.2200956937795	4161.186602870814	4243.588516746411	4506.100478468899	4788.406698564593	5387.397129186603	6443.755980861244	7103.349282296651	7812.822966507177	8110.44019138756	8171.578947368421	7976.755980861244	7546.555023923445	7002.444976076555	6723.789473684211	6470.660287081339	6374.794258373206	6336.507177033493	6256.478468899521	6059.076555023923	6116.133971291866	5785.468899521531	5462.784688995215	5177.114832535885	4935.703349282297	4751.588516746411	4645.2344497607655	4658.9617224880385	4846.1578947368425	5201.196172248804	5620.622009569378
5194.894736842105	5495.373205741626	5813.88038277512	6068.090909090909	6194.296650717703	6571.526315789473	6822.028708133971	6859.004784688996	6601.88038277512	6616.8564593301435	6569.593301435407	6542.44019138756	6581.77033492823	6649.44019138756	6677.526315789473	6657.282296650717	6636.277511961723	6644.684210526316	6666.1291866028705	6671.32057416268	6651.631578947368	6634.8421052631575	6681.392344497608	6833.717703349283	7057.980861244019	7273.588516746411	7615.822966507177	7769.511961722488	7873.67942583732	7519.315789473684	7409.899521531101	7178.909090909091	6887.358851674641	6601.354066985646	6322.43062200957	6236.244019138756	5941.177033492823	6042.502392344498	6200.7799043062205	6165.846889952153	6204.995215311004	6169.397129186603	6106.736842105263	6056.2488038277515	6016.803827751196	5977.6746411483255	5954.894736842105	5978.397129186603	6501.0	6876.918660287081
6363.224880382775	6668.162679425837	6975.56937799043	7297.660287081339	7790.22966507177	7968.33014354067	7967.923444976077	7815.598086124402	7587.612440191388	7326.7511961722485	7029.540669856459	6704.177033492823	6397.210526315789	6156.263157894737	5992.626794258374	5886.813397129186	5808.507177033493	5722.722488038277	5599.483253588517	5502.717703349283	5345.55980861244	5223.215311004785	5140.114832535885	5095.210526315789	5098.133971291866	5153.822966507177	5251.789473684211	5371.349282296651	5445.732057416268	5513.966507177033	5499.7655502392345	5464.617224880383	5485.956937799043	5570.77033492823	5664.55980861244	5732.124401913876	5788.263157894737	5851.2488038277515	5915.784688995215	5920.660287081339	5799.875598086124	5553.540669856459	5242.913875598086	4940.167464114833	4673.6746411483255	4546.492822966507	4430.315789473684	4442.923444976077	4625.636363636364	5045.057416267942
4871.645933014354	5239.033492822967	5672.272727272727	6112.588516746411	6521.033492822967	6876.492822966507	7170.66985645933	7328.047846889952	7302.952153110048	7112.511961722488	6846.99043062201	6375.928229665072	6173.497607655502	5965.464114832536	5740.478468899521	5526.923444976077	5354.291866028708	5310.358851674641	5237.717703349283	5186.598086124402	5337.263157894737	5521.535885167464	5899.191387559808	6254.631578947368	6580.191387559808	6966.631578947368	7288.459330143541	7486.909090909091	7521.7655502392345	7233.909090909091	7026.301435406698	6736.00956937799	6393.555023923445	6043.885167464115	5740.014354066986	5519.133971291866	5402.081339712919	5403.368421052632	5392.239234449761	5583.1435406698565	5792.588516746411	5981.746411483254	6115.7511961722485	6167.4162679425835	6131.837320574163	6032.741626794258	5914.0526315789475	5818.827751196172	5765.612440191388	5749.535885167464
9148.631578947368	9239.038277511961	8965.703349282297	8524.01913875598	8093.827751196172	7122.980861244019	7089.693779904306	7100.741626794258	7091.727272727273	6888.602870813397	6735.090909090909	6486.827751196172	5916.421052631579	5651.205741626794	5459.55980861244	5334.411483253589	5068.349282296651	5025.186602870814	4968.598086124402	4921.588516746411	4917.818181818182	5027.933014354067	5378.047846889952	5706.56937799043	6659.6746411483255	7971.363636363636	9500.617224880383	10985.392344497608	12110.913875598086	12628.382775119617	12443.98086124402	11634.186602870814	10408.985645933015	9049.392344497608	7826.019138755981	7525.172248803828	6705.4162679425835	6259.464114832536	6032.6746411483255	5952.8421052631575	6050.846889952153	6956.760765550239	7731.593301435407	8615.799043062201	9400.0	9891.148325358852	9976.468899521531	9639.435406698565	9578.44976076555	8718.995215311004
6352.033492822967	6232.468899521531	6421.593301435407	6498.650717703349	6945.866028708134	7192.483253588517	7489.444976076555	7726.181818181818	7817.153110047847	7932.425837320574	7556.239234449761	7022.9473684210525	6458.095693779905	5953.827751196172	5721.904306220095	5950.832535885167	6093.435406698564	5919.133971291866	5478.349282296651	5229.392344497608	4908.282296650717	4594.162679425837	4364.8421052631575	4254.942583732058	4245.148325358851	4266.497607655502	4300.88038277512	4341.162679425837	4407.693779904306	4532.368421052632	4710.406698564593	4882.928229665072	5006.641148325359	5123.976076555024	5375.081339712919	5637.8421052631575	5894.55023923445	6094.578947368421	6254.095693779905	6394.215311004785	6488.722488038277	6479.7799043062205	6328.2200956937795	6073.11004784689	5917.373205741626	5779.492822966507	5782.464114832536	5823.894736842105	5837.952153110048	5860.717703349283
4263.727272727273	4316.822966507177	4432.827751196172	4468.373205741626	4587.717703349283	4755.387559808612	4868.555023923445	4813.392344497608	4764.267942583732	4791.7799043062205	4629.023923444976	4447.301435406698	4284.851674641149	4223.100478468899	4267.507177033493	4455.401913875598	4653.913875598086	4934.267942583732	5275.468899521531	5623.488038277512	5941.851674641149	6420.980861244019	6614.105263157895	6761.339712918661	6601.339712918661	6203.148325358851	5721.454545454545	5577.928229665072	5471.980861244019	5436.33014354067	5437.626794258374	5422.358851674641	5426.641148325359	5352.641148325359	5266.933014354067	5167.698564593302	5191.593301435407	5361.899521531101	5760.99043062201	6618.0526315789475	7598.976076555024	8566.153110047846	9283.818181818182	10428.263157894737	10696.397129186604	10412.564593301435	9575.19138755981	8522.344497607655	7769.133971291866	7813.574162679426
5927.411483253589	6280.99043062201	6551.1291866028705	6745.411483253589	7238.421052631579	8224.956937799043	9743.68899521531	11603.334928229666	13440.559808612441	14883.492822966507	15673.665071770334	13892.507177033493	13085.77033492823	9875.421052631578	8724.435406698565	7758.0	7152.966507177033	7064.483253588517	7305.272727272727	7523.004784688996	7645.349282296651	7798.641148325359	7702.277511961723	7239.138755980861	7035.133971291866	6782.334928229665	6525.784688995215	6020.483253588517	5989.282296650717	5872.1435406698565	5707.2488038277515	5609.468899521531	5692.272727272727	5988.918660287081	7102.253588516746	7988.995215311004	11015.354066985647	12796.009569377991	13045.33971291866	12671.162679425837	11700.574162679426	10277.033492822966	8716.55023923445	7754.574162679426	6864.421052631579	6579.138755980861	6561.368421052632	6644.200956937799	6737.267942583732	7085.985645933014
9739.837320574163	10181.645933014353	10350.258373205741	10288.622009569379	10040.588516746411	9607.234449760766	9130.258373205741	8418.502392344497	7794.210526315789	7223.985645933014	7020.296650717703	6947.7655502392345	6957.511961722488	7055.483253588517	7221.88995215311	7373.502392344498	7403.492822966507	7240.215311004785	6885.789473684211	7098.995215311004	6744.818181818182	6713.086124401914	6517.373205741626	6362.502392344498	6759.636363636364	6675.708133971292	6668.521531100479	6407.32057416268	6074.210526315789	5615.488038277512	5237.8708133971295	5032.956937799043	5130.952153110048	5619.540669856459	6457.966507177033	7451.598086124402	8374.937799043062	8890.1004784689	9221.995215311004	9280.803827751197	9096.521531100478	8778.607655502392	8384.77033492823	7979.526315789473	7421.531100478469	7076.516746411483	6919.88038277512	6766.535885167464	6644.019138755981	6478.708133971292
4202.377990430622	4611.976076555024	4576.5837320574165	4694.200956937799	4732.339712918661	4830.516746411483	4820.138755980861	4775.177033492823	4716.56937799043	4740.942583732058	4713.636363636364	4729.478468899521	5017.803827751196	5219.736842105263	5162.693779904306	5176.406698564593	5235.301435406698	5362.267942583732	5520.421052631579	5628.875598086124	5768.44019138756	5507.473684210527	5122.755980861244	4973.181818181818	4476.019138755981	4078.9186602870814	3786.4210526315787	3628.593301435407	3532.6124401913876	3423.287081339713	3550.4114832535884	3634.4114832535884	3787.8803827751194	3996.593301435407	4236.392344497608	4667.8421052631575	5307.684210526316	5638.803827751196	6174.7655502392345	6661.866028708134	6702.8708133971295	6494.665071770335	6576.339712918661	6296.00956937799	6101.11961722488	6285.478468899521	6720.2344497607655	7279.421052631579	8603.397129186604	9733.947368421053
5024.224880382775	5935.593301435407	6517.813397129186	7104.775119617225	7246.377990430622	6923.287081339713	7038.851674641149	7159.263157894737	7297.062200956938	7432.861244019139	7547.67942583732	7632.971291866029	7696.071770334928	7803.023923444976	7460.952153110048	8355.77990430622	9442.593301435407	10488.507177033493	11288.502392344497	11680.19138755981	11560.129186602871	11528.937799043062	10444.047846889953	9137.325358851675	8186.354066985646	8087.535885167464	8228.416267942584	8504.77033492823	8646.559808612441	8835.22009569378	8730.086124401914	8380.799043062201	8024.66985645933	7554.239234449761	7208.665071770335	6710.1291866028705	6475.2200956937795	6595.22966507177	6815.593301435407	7047.588516746411	7214.354066985646	7185.7655502392345	6906.775119617225	6857.531100478469	6704.301435406698	6514.99043062201	6251.861244019139	6190.358851674641	6302.387559808612	6892.712918660287
5596.454545454545	5930.277511961723	6458.602870813397	7495.933014354067	8171.99043062201	8705.822966507178	8831.88038277512	7669.861244019139	7516.8708133971295	7191.0	6700.631578947368	6122.492822966507	5598.33014354067	5361.574162679426	5165.181818181818	5083.846889952153	4893.315789473684	4736.6746411483255	4648.3253588516745	4611.033492822967	4576.760765550239	4510.066985645933	4409.315789473684	4299.899521531101	4215.918660287081	4176.497607655502	4173.473684210527	4396.837320574163	4637.535885167464	4751.090909090909	4849.00956937799	4886.976076555024	4843.081339712919	4871.3253588516745	4692.062200956938	4538.239234449761	4490.11004784689	4608.966507177033	4895.727272727273	5282.574162679426	5677.727272727273	6016.894736842105	6265.358851674641	6393.344497607655	6372.645933014354	5999.8708133971295	5770.665071770335	5502.2344497607655	5260.760765550239	5070.645933014354
4958.4162679425835	4857.899521531101	4922.937799043062	4923.607655502392	5058.526315789473	5340.602870813397	5441.349282296651	5565.124401913876	5557.401913875598	5437.44976076555	5066.650717703349	4888.090909090909	4742.564593301436	4734.153110047847	4924.55023923445	5261.875598086124	5629.368421052632	5930.492822966507	6035.263157894737	5905.363636363636	5961.555023923445	5711.818181818182	5492.2488038277515	5003.44976076555	4667.124401913876	4453.244019138756	4313.411483253589	4355.971291866029	4348.56937799043	4434.641148325359	4494.928229665072	4511.334928229665	4458.086124401914	4176.32057416268	4066.6555023923447	4099.291866028708	4619.660287081339	5671.980861244019	9041.253588516747	11742.11004784689	15170.574162679426	18322.507177033494	19260.516746411482	18593.956937799045	16793.712918660287	14147.028708133972	11155.794258373206	8412.923444976077	6339.942583732058	5039.492822966507
5522.9473684210525	5944.665071770335	5913.722488038277	5736.971291866029	5462.090909090909	5205.521531100479	5070.755980861244	5070.851674641149	5159.952153110048	5300.33014354067	5461.349282296651	5592.980861244019	5639.641148325359	5562.894736842105	5628.291866028708	5271.033492822967	4851.875598086124	4479.5837320574165	4214.373205741626	4050.904306220096	3968.0143540669856	3959.866028708134	4017.9282296650717	4113.0	4207.832535885167	4286.32057416268	4362.535885167464	4445.6746411483255	4505.382775119617	4509.090909090909	4477.555023923445	4443.086124401914	4400.363636363636	4435.263157894737	4891.334928229665	6218.909090909091	8561.172248803829	11556.574162679426	14558.172248803829	16961.28229665072	18357.784688995216	18544.942583732056	17485.26794258373	15285.708133971291	12279.88995215311	10213.464114832535	7239.263157894737	5551.411483253589	4805.77033492823	4765.923444976077
5216.502392344498	5440.291866028708	5239.822966507177	5222.291866028708	5070.162679425837	4847.488038277512	4842.813397129186	5383.148325358851	6639.736842105263	8506.01913875598	10527.215311004784	11489.736842105263	11863.425837320574	11573.296650717703	11143.56937799043	9571.397129186604	7651.459330143541	6083.942583732058	4928.775119617225	4265.153110047847	4007.44019138756	3910.066985645933	3866.0382775119615	3846.8755980861242	3907.349282296651	3936.937799043062	3953.1483253588517	4008.511961722488	4117.937799043062	4271.162679425837	4437.607655502392	4584.004784688996	4686.090909090909	4732.971291866029	4724.22966507177	4667.047846889952	4584.148325358851	4516.67942583732	4502.626794258374	4554.1435406698565	4828.511961722488	4945.8564593301435	5025.215311004785	5048.66985645933	5011.827751196172	4987.258373205742	4800.11004784689	4667.6746411483255	4625.736842105263	4683.2488038277515
5224.172248803828	4965.703349282297	4673.588516746411	4404.301435406698	4154.827751196172	4086.717703349282	3986.1435406698565	4003.8564593301435	4021.2296650717703	4029.248803827751	4013.8086124401916	3955.4497607655503	3954.043062200957	4012.6363636363635	4063.200956937799	4107.296650717703	4246.177033492823	4300.813397129186	4395.406698564593	4433.88995215311	4448.105263157895	4382.995215311004	4307.650717703349	4212.531100478469	4095.22009569378	3974.311004784689	3924.7224880382773	4092.306220095694	4418.665071770335	4622.928229665072	4875.377990430622	4982.952153110048	5019.526315789473	5018.44019138756	4904.224880382775	4722.794258373206	4530.626794258374	4399.985645933014	4468.11004784689	4561.167464114833	4636.784688995215	4710.574162679426	4803.703349282297	4934.315789473684	5087.488038277512	5201.043062200957	5256.344497607655	5261.133971291866	5220.56937799043	5131.205741626794
3592.5645933014353	3645.7607655502393	3733.311004784689	3900.9521531100477	4153.837320574163	4435.488038277512	4689.727272727273	4877.2344497607655	5214.086124401914	5232.354066985646	5525.191387559808	5308.086124401914	4992.612440191388	4639.602870813397	4297.43062200957	4102.942583732058	4080.22009569378	4162.473684210527	4312.181818181818	4555.8708133971295	4986.655502392345	5653.703349282297	6697.392344497608	7530.019138755981	7859.502392344498	8743.583732057416	8047.913875598086	8186.794258373206	7937.708133971292	6280.8421052631575	5752.698564593302	5192.373205741626	4726.909090909091	4432.148325358851	4308.205741626794	4301.454545454545	4350.043062200957	4419.282296650717	4503.043062200957	4593.492822966507	4659.593301435407	4671.244019138756	4639.401913875598	4608.105263157895	4603.224880382775	4617.952153110048	4666.55980861244	4825.8564593301435	5186.373205741626	5755.808612440192
15954.555023923445	17550.043062200955	18920.18181818182	18115.33014354067	16033.35885167464	13378.971291866028	9544.043062200957	6064.6746411483255	4647.368421052632	3915.913875598086	3694.9521531100477	3902.114832535885	4143.727272727273	4368.167464114833	4515.478468899521	4637.688995215311	4862.626794258374	5084.172248803828	5351.358851674641	5486.267942583732	5580.775119617225	5443.162679425837	5189.526315789473	5158.665071770335	5105.688995215311	4890.67942583732	4802.598086124402	4765.497607655502	4791.492822966507	4652.2344497607655	4466.952153110048	4306.574162679426	4166.794258373206	4091.650717703349	4225.358851674641	4596.215311004785	5152.282296650717	5869.956937799043	6639.32057416268	7196.66985645933	7274.028708133971	6836.794258373206	6130.196172248804	5335.521531100479	5125.846889952153	5389.44976076555	5622.564593301436	5936.459330143541	6853.066985645933	7127.803827751196
3926.7272727272725	4033.885167464115	4128.4162679425835	4244.133971291866	4375.377990430622	4534.301435406698	4758.124401913876	5147.459330143541	5743.66985645933	6750.684210526316	8462.277511961722	10571.373205741627	11589.177033492822	12623.497607655503	12359.306220095694	11660.014354066985	10010.574162679426	7655.0526315789475	5324.224880382775	4342.062200956938	3791.6315789473683	3653.4210526315787	3851.7703349282297	4501.148325358851	5414.545454545455	6283.339712918661	6718.191387559808	7529.755980861244	8013.373205741626	8108.047846889952	7817.56937799043	7211.5837320574165	6433.832535885167	5678.976076555024	5133.344497607655	4895.760765550239	4920.311004784689	5462.253588516746	5509.813397129186	5645.468899521531	5369.1435406698565	5188.44019138756	4787.8564593301435	4600.1435406698565	4465.1435406698565	4425.540669856459	4386.665071770335	4201.736842105263	3915.1100478468898	3895.4784688995214
4430.315789473684	4654.516746411483	4844.755980861244	4959.22966507177	4979.019138755981	4774.650717703349	4649.311004784689	4488.684210526316	4327.636363636364	4192.181818181818	4102.033492822967	4070.0334928229663	4089.885167464115	4131.99043062201	4159.535885167464	3993.751196172249	3939.9617224880385	3873.7894736842104	3806.665071770335	3742.751196172249	3685.200956937799	3642.933014354067	3628.6172248803828	3649.66028708134	3701.5693779904304	3774.4497607655503	3842.1244019138758	3895.2057416267944	3923.315789473684	3794.650717703349	3566.8755980861242	3648.267942583732	3555.248803827751	3494.2296650717703	3496.9904306220096	3565.2775119617227	3670.7272727272725	3776.334928229665	3855.028708133971	3893.8373205741627	3888.933014354067	3874.492822966507	3784.6172248803828	3656.1244019138758	3521.5789473684213	3422.937799043062	3378.334928229665	3369.870813397129	3372.4832535885166	3390.377990430622
3902.6794258373207	4399.851674641149	5122.612440191388	5439.090909090909	5579.167464114833	5708.483253588517	5709.818181818182	5471.9473684210525	5068.545454545455	4839.282296650717	4415.32057416268	4210.775119617225	3879.784688995215	3726.2535885167463	3596.5693779904304	3504.004784688995	3399.5741626794256	3358.818181818182	3384.4736842105262	3463.1435406698565	3537.665071770335	3558.511961722488	3599.177033492823	3667.9473684210525	3798.971291866029	4086.1913875598084	4509.846889952153	5161.942583732058	5798.435406698564	6183.291866028708	6184.665071770335	5847.837320574163	5855.545454545455	5681.444976076555	5053.732057416268	4585.736842105263	4322.071770334928	4194.066985645933	4124.100478468899	4041.976076555024	3954.186602870813	3936.626794258373	4007.066985645933	4086.1004784688994	4150.818181818182	4459.818181818182	5418.956937799043	7011.7655502392345	8596.813397129186	9485.291866028709
8340.588516746411	8911.645933014353	9164.258373205741	9058.124401913876	8584.014354066985	7776.813397129186	6761.004784688996	5738.019138755981	5212.406698564593	4826.837320574163	4638.861244019139	5035.894736842105	6178.909090909091	7896.392344497608	9725.0	13025.622009569379	13564.086124401914	12340.952153110047	13113.478468899522	12914.124401913876	11836.062200956938	10124.741626794259	8108.1435406698565	5169.421052631579	4298.923444976077	3957.971291866029	4064.2296650717703	4538.928229665072	4880.6746411483255	5149.205741626794	5303.909090909091	5206.708133971292	4958.1578947368425	4833.703349282297	4620.976076555024	4412.760765550239	4373.808612440192	4186.11961722488	4152.114832535885	3953.6555023923447	3867.6746411483255	3788.6315789473683	3652.9665071770337	3640.497607655502	3654.028708133971	3695.3205741626793	3824.5693779904304	3872.1913875598084	3897.3636363636365	3903.0334928229663
5967.191387559808	6646.913875598086	7161.6746411483255	7242.177033492823	6786.44019138756	5958.813397129186	6007.535885167464	5852.478468899521	5522.153110047847	5124.023923444976	4541.004784688996	4386.760765550239	4208.090909090909	4005.784688995215	3820.77990430622	3709.4593301435407	3750.2966507177034	3864.3301435406697	4048.6698564593303	4288.985645933014	4604.114832535885	5008.794258373206	5333.813397129186	5584.377990430622	5687.392344497608	5472.311004784689	5489.2488038277515	5340.645933014354	5530.846889952153	5680.406698564593	5719.837320574163	5653.885167464115	5521.866028708134	5331.215311004785	5106.210526315789	4868.746411483254	4944.33014354067	4465.923444976077	4587.296650717703	4737.933014354067	5698.717703349283	6704.2344497607655	6927.645933014354	7009.708133971292	7532.162679425837	7253.014354066986	6871.655502392345	6572.2344497607655	6046.382775119617	5936.33014354067
5141.004784688996	6074.205741626794	6621.885167464115	6686.373205741626	6507.88995215311	6077.028708133971	5311.650717703349	4485.406698564593	4098.311004784689	3810.0191387559807	3740.4162679425835	3868.622009569378	4065.5263157894738	4373.200956937799	4719.373205741626	5029.382775119617	5447.349282296651	6031.11004784689	6086.717703349283	5964.9473684210525	5686.224880382775	5330.660287081339	5000.846889952153	4757.846889952153	4563.775119617225	4435.287081339713	4418.746411483254	4447.334928229665	4839.497607655502	5560.8564593301435	6265.88038277512	6673.095693779905	6710.2344497607655	6906.822966507177	6194.521531100479	5877.507177033493	5402.263157894737	4888.301435406698	4565.650717703349	4357.971291866029	4283.540669856459	4303.693779904306	4361.363636363636	4980.382775119617	4962.612440191388	4867.985645933014	4723.578947368421	4560.224880382775	4380.813397129186	4188.334928229665
5889.535885167464	5886.7799043062205	5595.574162679426	5427.205741626794	4996.0382775119615	4755.545454545455	4492.086124401914	4225.210526315789	4153.11004784689	4134.0	4181.813397129186	4255.095693779905	4329.291866028708	4562.3253588516745	4939.885167464115	5173.483253588517	5873.612440191388	6074.7655502392345	6751.885167464115	6670.966507177033	6504.4162679425835	6533.688995215311	6210.497607655502	5682.1291866028705	5146.2200956937795	5038.1578947368425	4904.062200956938	4582.11961722488	4457.660287081339	4344.454545454545	4272.885167464115	4218.99043062201	4351.933014354067	4745.818181818182	5464.622009569378	6407.88038277512	7346.2200956937795	8041.162679425837	7704.942583732058	7478.148325358851	6892.2488038277515	6040.478468899521	5446.44976076555	4600.933014354067	3985.9856459330144	4128.464114832536	5170.311004784689	6370.224880382775	7962.617224880383	9129.851674641148
6180.339712918661	6032.473684210527	5111.535885167464	4801.913875598086	4260.564593301436	3781.8803827751194	3658.215311004785	3630.6985645933014	3654.8947368421054	3758.5454545454545	3750.870813397129	3726.043062200957	3687.904306220096	3635.492822966507	3572.6555023923447	3517.282296650718	3518.2105263157896	3695.3253588516745	3851.803827751196	4129.531100478469	4178.971291866029	4222.167464114833	4112.818181818182	3948.133971291866	3713.956937799043	3643.502392344498	3948.6315789473683	4518.095693779905	4869.444976076555	5069.497607655502	4995.043062200957	4791.937799043062	4915.885167464115	4980.349282296651	5001.894736842105	5272.712918660287	5527.435406698564	5515.980861244019	5392.023923444976	5181.306220095694	4957.564593301436	4815.607655502392	4810.488038277512	4703.028708133971	4863.3253588516745	4752.459330143541	4600.555023923445	4420.5837320574165	4382.56937799043	4461.090909090909
4064.0574162679427	4242.215311004785	4242.047846889952	4238.167464114833	4245.7799043062205	4282.00956937799	4352.9473684210525	4428.191387559808	4457.387559808612	4397.167464114833	4337.918660287081	4332.2200956937795	4466.980861244019	4796.521531100479	5398.105263157895	5786.617224880383	5818.703349282297	5980.3253588516745	5492.617224880383	5288.56937799043	4435.210526315789	3909.2775119617227	3932.066985645933	4087.1483253588517	4321.904306220095	4422.014354066986	4393.540669856459	4287.181818181818	4201.755980861244	4193.028708133971	4238.392344497608	4499.971291866029	5003.688995215311	5990.382775119617	7372.349282296651	8996.444976076555	10343.344497607655	11551.679425837321	12581.727272727272	12964.124401913876	12620.54066985646	11586.559808612441	10042.612440191388	8353.153110047846	7022.535885167464	6012.377990430622	5505.272727272727	5032.22966507177	4802.425837320574	4770.095693779905
3953.842105263158	4381.531100478469	4742.712918660287	5058.033492822967	4994.966507177033	5471.2200956937795	5799.019138755981	6334.057416267942	6504.631578947368	6896.148325358851	6910.454545454545	7149.2344497607655	7107.822966507177	6680.971291866029	6236.22966507177	5779.349282296651	5402.688995215311	5118.952153110048	4897.028708133971	4790.645933014354	4755.2344497607655	4754.535885167464	4743.287081339713	4706.885167464115	4644.492822966507	4493.4162679425835	4373.076555023923	4275.521531100479	4141.727272727273	3987.5167464114834	3903.267942583732	3873.502392344498	3884.1004784688994	3909.181818181818	4115.956937799043	4305.564593301436	4494.875598086124	4518.861244019139	4522.775119617225	4595.0382775119615	4641.980861244019	4756.296650717703	4623.976076555024	4895.153110047847	5179.191387559808	5193.784688995215	5138.846889952153	5637.894736842105	5675.688995215311	6014.267942583732
4703.454545454545	5414.124401913876	5706.56937799043	5406.545454545455	5127.153110047847	5258.354066985646	5209.66985645933	5332.267942583732	5276.502392344498	5084.244019138756	4818.655502392345	4551.535885167464	4528.344497607655	4337.047846889952	4192.153110047847	4223.918660287081	4237.6746411483255	4127.655502392345	3966.7464114832537	3907.354066985646	3815.507177033493	3703.5885167464116	3588.8612440191387	3493.4832535885166	3515.9521531100477	3661.157894736842	4006.784688995215	4598.650717703349	5420.435406698564	6162.162679425837	6912.813397129186	7547.746411483254	7967.019138755981	8117.684210526316	7988.095693779905	7618.287081339713	7489.11004784689	7308.995215311004	6843.373205741626	6420.717703349283	6061.77033492823	5730.478468899521	5477.2488038277515	5070.8421052631575	4699.822966507177	4426.598086124402	4508.2344497607655	4782.483253588517	5023.727272727273	5093.162679425837
3654.8564593301435	3609.7224880382773	3557.8803827751194	3479.971291866029	3453.822966507177	3412.22009569378	3362.602870813397	3345.224880382775	3393.803827751196	3491.2105263157896	3613.693779904306	3847.1004784688994	4657.124401913876	5934.0	7061.019138755981	7476.832535885167	7095.32057416268	6089.875598086124	4843.253588516746	3873.5454545454545	3492.7464114832537	3635.8899521531102	4000.909090909091	4308.296650717703	4507.267942583732	4608.928229665072	4607.803827751196	4542.976076555024	4505.138755980861	4655.918660287081	5445.535885167464	6250.55023923445	7047.545454545455	7934.755980861244	8145.593301435407	8229.77033492823	7462.22966507177	6953.564593301436	6231.062200956938	5451.818181818182	4800.191387559808	4390.334928229665	4216.401913875598	4195.014354066986	4349.177033492823	4403.88995215311	4396.88038277512	4317.411483253589	4152.727272727273	4103.5837320574165
4658.0	5221.937799043062	5564.918660287081	6278.435406698564	7629.4162679425835	8222.44976076555	8509.200956937799	8477.488038277512	8133.698564593302	7201.133971291866	5850.306220095694	4641.799043062201	4317.904306220095	4221.33014354067	4274.339712918661	4395.267942583732	4572.22966507177	4806.622009569378	5048.301435406698	5224.239234449761	5289.3253588516745	5518.985645933014	5538.397129186603	5284.421052631579	4955.775119617225	4599.727272727273	4301.5837320574165	4153.0	4176.162679425837	4314.832535885167	4594.875598086124	4773.712918660287	4917.373205741626	4939.9617224880385	4859.425837320574	4738.799043062201	4620.473684210527	4534.358851674641	4574.928229665072	4912.1578947368425	5998.258373205742	7419.411483253589	8933.105263157895	10177.727272727272	10927.846889952154	11105.244019138756	10709.377990430621	10856.406698564593	10033.755980861244	8383.933014354066
5878.564593301436	6305.813397129186	6597.363636363636	6852.851674641149	7182.555023923445	7544.540669856459	7795.459330143541	8085.760765550239	8307.153110047846	8450.818181818182	7613.976076555024	7636.497607655502	7519.272727272727	7276.392344497608	6971.358851674641	6658.5837320574165	6372.617224880383	6144.564593301436	5984.181818181818	5929.0382775119615	5862.885167464115	5748.239234449761	5650.1435406698565	5760.578947368421	5783.516746411483	5693.44019138756	5619.047846889952	5714.363636363636	6026.995215311004	6217.368421052632	6365.464114832536	6455.909090909091	6488.291866028708	6458.636363636364	6377.22966507177	6281.55980861244	5920.421052631579	5910.344497607655	5913.5837320574165	6028.306220095694	6228.55023923445	7159.488038277512	8729.153110047846	10135.535885167465	12364.272727272728	14272.325358851675	14047.153110047846	12311.291866028709	12030.186602870814	9050.832535885167
4937.33014354067	4988.464114832536	5075.66985645933	5114.468899521531	5177.014354066986	5179.148325358851	5095.334928229665	4968.296650717703	4896.535885167464	4941.239234449761	4976.899521531101	5119.655502392345	5157.837320574163	5200.401913875598	5207.684210526316	5132.392344497608	5010.047846889952	4943.928229665072	4871.588516746411	4805.555023923445	4795.722488038277	4930.425837320574	4973.846889952153	5113.444976076555	5224.717703349283	5299.3253588516745	5171.287081339713	5040.382775119617	4889.311004784689	4762.368421052632	4693.622009569378	4646.564593301436	4596.358851674641	4522.708133971292	4584.1578947368425	4720.081339712919	4725.722488038277	4906.148325358851	4912.1435406698565	4883.578947368421	5109.622009569378	5307.655502392345	5353.684210526316	5259.818181818182	5097.77033492823	4820.708133971292	4632.645933014354	4615.153110047847	4826.540669856459	5315.2344497607655
4646.224880382775	5023.401913875598	5368.349282296651	5720.277511961723	6048.334928229665	6157.1435406698565	5986.162679425837	6214.44019138756	6357.210526315789	6389.641148325359	6203.306220095694	6038.177033492823	6125.0382775119615	6227.736842105263	6231.148325358851	6107.473684210527	6298.784688995215	6031.7799043062205	5428.210526315789	5044.88038277512	4938.095693779905	5004.660287081339	5015.755980861244	5153.0	5417.555023923445	5993.588516746411	7147.626794258374	7844.0526315789475	7967.933014354067	6819.382775119617	5878.33014354067	5559.043062200957	6149.114832535885	6445.511961722488	6931.622009569378	7453.057416267942	7869.794258373206	7657.808612440192	7742.875598086124	7309.114832535885	7303.44019138756	7045.11004784689	6996.741626794258	7147.703349282297	7337.976076555024	7349.315789473684	7043.22966507177	6432.019138755981	5683.794258373206	5056.866028708134
5451.760765550239	5486.377990430622	5938.784688995215	5851.071770334928	5714.626794258374	6025.181818181818	5819.401913875598	5855.976076555024	5581.985645933014	5341.473684210527	5183.267942583732	5109.162679425837	5087.574162679426	5087.210526315789	5104.425837320574	5158.277511961723	5254.665071770335	5369.459330143541	5475.066985645933	5563.741626794258	5637.172248803828	5698.56937799043	5758.086124401914	5817.8708133971295	5856.708133971292	5867.344497607655	5899.435406698564	6014.167464114833	6196.88038277512	6366.502392344498	6468.741626794258	6506.966507177033	6491.693779904306	6421.607655502392	6305.028708133971	6147.210526315789	5940.861244019139	5712.081339712919	5528.354066985646	5422.114832535885	5370.464114832536	5382.2344497607655	5518.650717703349	5788.966507177033	6107.77033492823	6386.760765550239	6593.100478468899	7254.956937799043	7233.047846889952	7022.454545454545
14443.578947368422	16461.105263157893	18051.66985645933	18755.83253588517	17646.612440191388	14948.267942583732	11668.373205741627	10499.799043062201	8244.966507177034	7725.081339712919	6848.8421052631575	6363.636363636364	6505.77033492823	6628.641148325359	6692.822966507177	6724.645933014354	6422.760765550239	6610.186602870814	6432.444976076555	6689.918660287081	6902.473684210527	7059.918660287081	7156.88038277512	7162.425837320574	7038.971291866029	6799.727272727273	6516.339712918661	6262.736842105263	6070.8564593301435	5930.11961722488	5807.014354066986	5670.387559808612	6124.086124401914	6473.813397129186	6171.808612440192	5808.023923444976	5452.727272727273	5554.861244019139	5357.210526315789	5721.942583732058	5729.0526315789475	5813.56937799043	5947.181818181818	6100.014354066986	6244.923444976077	6359.645933014354	6439.387559808612	6482.368421052632	6464.023923444976	6368.411483253589
4902.645933014354	5397.421052631579	5418.086124401914	5876.55980861244	6356.483253588517	6753.373205741626	7058.162679425837	7324.244019138756	7701.306220095694	7799.349282296651	7768.210526315789	7762.645933014354	7694.181818181818	7751.99043062201	7324.1291866028705	6836.8564593301435	6448.44019138756	6139.153110047847	5844.33014354067	5635.076555023923	5539.023923444976	5444.387559808612	5475.244019138756	5294.741626794258	5087.406698564593	5036.186602870814	4977.985645933014	4826.516746411483	4785.100478468899	4869.976076555024	5072.937799043062	5326.641148325359	5598.138755980861	5916.11961722488	6175.602870813397	6207.382775119617	6012.722488038277	5752.425837320574	5624.44019138756	5528.019138755981	5558.0	5714.215311004785	5885.66985645933	5995.88038277512	6075.014354066986	6286.899521531101	6446.3253588516745	6512.4162679425835	6480.354066985646	6360.598086124402
6490.866028708134	6554.631578947368	6564.995215311004	6477.985645933014	6303.88038277512	6276.641148325359	6182.1435406698565	6142.196172248804	6141.966507177033	6133.086124401914	6080.133971291866	6024.459330143541	6037.966507177033	6107.057416267942	6130.339712918661	6046.282296650717	5916.047846889952	5856.162679425837	6289.602870813397	6398.755980861244	6427.177033492823	6407.105263157895	6425.33014354067	6481.5837320574165	6368.368421052632	6093.387559808612	5923.727272727273	6060.0382775119615	6419.885167464115	6879.574162679426	6714.650717703349	6844.066985645933	6859.918660287081	6376.258373205742	5942.952153110048	5853.693779904306	6052.014354066986	6358.1435406698565	6292.851674641149	6365.6746411483255	6476.88038277512	6470.645933014354	7158.090909090909	7360.349282296651	7474.516746411483	7930.545454545455	7775.727272727273	7600.081339712919	7496.2344497607655	7459.172248803828
4933.014354066986	5707.028708133971	6515.904306220095	6839.100478468899	6571.43062200957	6272.784688995215	6177.837320574163	6344.803827751196	6800.794258373206	7295.631578947368	7518.196172248804	7442.100478468899	7171.8564593301435	6786.444976076555	6665.124401913876	6337.8421052631575	6256.55023923445	6144.086124401914	6054.521531100479	6040.789473684211	6208.435406698564	6535.717703349283	6913.344497607655	7199.641148325359	7383.77033492823	7257.813397129186	6832.55023923445	6400.263157894737	6132.794258373206	5979.358851674641	5985.736842105263	5955.339712918661	6077.1291866028705	6382.741626794258	6549.334928229665	6907.9473684210525	7576.531100478469	8633.296650717703	10068.086124401914	11785.21052631579	13646.928229665073	15498.22966507177	17171.674641148325	19475.00956937799	20585.157894736843	19893.33971291866	17465.82775119617	14194.224880382775	10985.382775119617	8307.066985645934
6925.1291866028705	7124.081339712919	7207.1578947368425	7211.995215311004	7244.736842105263	7204.033492822967	7260.928229665072	7490.019138755981	7853.315789473684	8375.755980861244	8809.23923444976	8692.650717703349	8780.751196172248	9145.043062200957	10045.832535885167	11092.047846889953	12774.607655502392	14133.45933014354	14962.148325358852	15304.181818181818	15209.636363636364	14628.492822966507	13541.870813397129	12134.708133971291	10709.526315789473	10018.617224880383	9571.741626794259	9068.933014354066	8328.387559808612	7156.7511961722485	6057.9473684210525	5371.784688995215	5028.358851674641	5176.377990430622	5559.090909090909	6132.980861244019	6570.162679425837	6649.339712918661	6665.043062200957	6327.866028708134	6130.086124401914	5886.191387559808	5697.301435406698	5614.942583732058	5699.057416267942	6040.306220095694	6646.1578947368425	7371.741626794258	8002.363636363636	8372.157894736842
9545.124401913876	9932.64114832536	8735.507177033493	7823.267942583732	7048.162679425837	7166.7799043062205	7495.760765550239	8193.31100478469	8971.411483253589	9813.531100478469	11353.435406698565	13975.822966507178	17138.48803827751	19894.909090909092	21297.11004784689	20546.73205741627	21397.45933014354	17438.531100478467	12913.086124401914	9167.23923444976	7021.258373205742	6386.732057416268	6398.277511961723	6252.153110047847	6029.028708133971	5853.00956937799	5784.913875598086	5798.956937799043	5831.502392344498	6250.392344497608	6735.732057416268	7011.708133971292	7108.502392344498	6717.033492822967	6009.607655502392	5335.019138755981	5084.0382775119615	5611.344497607655	6257.392344497608	6910.306220095694	7316.488038277512	7296.894736842105	7004.464114832536	6708.760765550239	6503.277511961723	6343.7655502392345	6187.99043062201	6050.578947368421	6024.698564593302	6015.258373205742
5675.153110047847	6941.43062200957	8971.478468899522	11564.052631578947	14706.186602870814	16683.65071770335	19875.507177033494	21595.655502392343	21003.133971291867	19535.42105263158	16628.07177033493	13249.488038277512	11231.818181818182	8714.401913875598	7706.875598086124	7329.401913875598	7590.363636363636	7683.66985645933	7513.55980861244	7176.215311004785	6829.8564593301435	6457.655502392345	6117.9473684210525	6065.918660287081	6039.67942583732	6216.2200956937795	6556.488038277512	6941.043062200957	7330.899521531101	7472.803827751196	7456.708133971292	7262.062200956938	7132.2488038277515	6981.952153110048	6879.047846889952	6947.8564593301435	7278.722488038277	7822.918660287081	8416.186602870814	9007.842105263158	9224.344497607655	9211.038277511961	8855.574162679426	8345.421052631578	7821.00956937799	7357.244019138756	7260.464114832536	7520.9617224880385	7874.239234449761	8058.641148325359
5817.1435406698565	6104.162679425837	6458.2200956937795	6724.421052631579	6796.358851674641	6635.861244019139	6412.0	6166.019138755981	6058.11961722488	6003.866028708134	6039.0382775119615	6136.019138755981	6235.545454545455	6311.665071770335	6361.9617224880385	6368.377990430622	6319.014354066986	5966.588516746411	5831.602870813397	5485.507177033493	5541.162679425837	5522.956937799043	5705.397129186603	5902.985645933014	6059.736842105263	6378.531100478469	6740.488038277512	6798.99043062201	6755.200956937799	7203.033492822967	7061.741626794258	6763.507177033493	6376.56937799043	6121.282296650717	6176.392344497608	6509.0	6966.11004784689	7439.980861244019	7863.808612440192	8488.837320574163	8603.985645933015	8659.167464114833	8327.258373205741	7990.760765550239	8108.7511961722485	8575.009569377991	8917.215311004784	8886.344497607655	8413.813397129186	7594.703349282297
6027.1578947368425	6190.784688995215	6447.593301435407	6522.727272727273	6892.315789473684	7115.301435406698	6915.014354066986	6603.717703349283	6210.67942583732	5787.421052631579	5715.397129186603	5455.090909090909	5638.607655502392	5738.7655502392345	5909.641148325359	6120.124401913876	6259.090909090909	6532.081339712919	6742.296650717703	6975.746411483254	7183.980861244019	7363.598086124402	7562.684210526316	7812.660287081339	8071.358851674641	8239.124401913876	8221.454545454546	7984.11004784689	7458.186602870814	6952.382775119617	6530.014354066986	6039.258373205742	5717.813397129186	6332.363636363636	8344.942583732058	11498.421052631578	15309.473684210527	19197.63157894737	22292.535885167465	23524.75119617225	22299.133971291867	21914.296650717704	20265.32057416268	17744.794258373207	13714.842105263158	10240.267942583732	8581.464114832535	6991.866028708134	6329.43062200957	6080.339712918661
5662.272727272727	5426.588516746411	5212.196172248804	5216.401913875598	5341.0	5610.832535885167	5937.0	6229.837320574163	6498.296650717703	6679.540669856459	6758.88995215311	6743.282296650717	6715.028708133971	6814.291866028708	6978.535885167464	7410.952153110048	7846.66985645933	8190.956937799043	8374.157894736842	8360.521531100478	8230.129186602871	8148.014354066986	8198.401913875598	8475.349282296651	8118.631578947368	7988.665071770335	7944.464114832536	7745.578947368421	7413.5837320574165	7062.813397129186	6790.531100478469	6614.492822966507	6542.4162679425835	6646.516746411483	6828.459330143541	7021.727272727273	7143.387559808612	7208.933014354067	7236.124401913876	7031.22966507177	6959.315789473684	6876.55023923445	6799.444976076555	6746.612440191388	6563.11004784689	6375.3253588516745	6296.019138755981	6243.267942583732	6498.7511961722485	6795.832535885167
6052.866028708134	6075.3253588516745	6784.090909090909	7036.057416267942	7179.2344497607655	7020.923444976077	7098.334928229665	6995.976076555024	6905.7655502392345	6853.684210526316	6869.622009569378	6936.755980861244	6987.894736842105	6950.186602870814	6797.167464114833	6572.44019138756	6355.282296650717	6182.942583732058	6028.684210526316	5885.277511961723	5824.239234449761	5909.956937799043	6095.043062200957	6236.363636363636	6426.861244019139	6643.468899521531	6871.358851674641	7122.626794258374	7223.033492822967	7244.244019138756	7181.205741626794	7051.253588516746	6868.507177033493	6785.861244019139	6564.1435406698565	6515.861244019139	6667.526315789473	6362.028708133971	6548.196172248804	6710.258373205742	6830.057416267942	6884.3253588516745	7287.373205741626	7291.196172248804	7261.076555023923	7169.081339712919	7082.808612440192	7367.88038277512	7888.071770334928	8429.124401913876
5348.488038277512	5359.574162679426	5405.942583732058	5605.253588516746	5899.0	6973.0382775119615	9034.148325358852	13890.33971291866	17160.119617224882	18909.937799043062	18649.71770334928	16471.052631578947	15938.167464114833	14600.234449760766	11291.133971291865	9800.88995215311	8498.55023923445	6869.363636363636	6484.511961722488	6196.411483253589	5970.703349282297	5896.531100478469	5855.468899521531	6060.593301435407	6227.655502392345	6347.894736842105	6438.210526315789	6395.076555023923	6648.822966507177	6572.028708133971	6571.918660287081	6544.244019138756	6851.11961722488	6951.478468899521	6846.177033492823	6783.196172248804	7000.808612440192	7145.732057416268	7168.578947368421	7125.0382775119615	7031.822966507177	6893.172248803828	6943.454545454545	6615.191387559808	6262.598086124402	6091.344497607655	5883.732057416268	5650.540669856459	5428.928229665072	5281.703349282297
6267.0	6351.574162679426	6347.205741626794	6359.727272727273	6374.358851674641	6112.291866028708	6036.22966507177	5727.301435406698	5488.464114832536	5369.645933014354	5481.291866028708	5498.55980861244	5637.980861244019	5718.133971291866	5785.8564593301435	5806.057416267942	5577.937799043062	5576.976076555024	5626.502392344498	5687.377990430622	5863.923444976077	5899.172248803828	5943.497607655502	5874.928229665072	5640.866028708134	5464.736842105263	5419.205741626794	5463.3253588516745	5519.435406698564	5565.081339712919	5559.267942583732	5621.535885167464	5909.794258373206	6342.799043062201	6782.425837320574	7078.363636363636	7096.803827751196	6981.263157894737	6878.459330143541	6619.043062200957	6369.77033492823	6103.401913875598	5900.732057416268	5673.291866028708	5415.846889952153	5428.062200956938	6200.062200956938	8246.33014354067	11513.306220095694	15193.440191387559
6179.8564593301435	6160.1435406698565	6242.794258373206	6451.32057416268	7019.8421052631575	7673.421052631579	8813.708133971291	9688.354066985647	10572.913875598086	10952.205741626794	10868.11961722488	10158.870813397129	9036.521531100478	8488.44976076555	7654.7511961722485	7326.8708133971295	7123.894736842105	7053.818181818182	7070.105263157895	7106.923444976077	7109.277511961723	7521.894736842105	7693.306220095694	7565.435406698564	7701.574162679426	7586.296650717703	7604.507177033493	7446.162679425837	7299.363636363636	7275.564593301436	7133.861244019139	6928.813397129186	6684.578947368421	6440.301435406698	6498.732057416268	6752.086124401914	7134.555023923445	7537.760765550239	7798.593301435407	7872.311004784689	7782.095693779905	7492.105263157895	7355.444976076555	7195.7655502392345	7036.124401913876	6902.66985645933	6829.028708133971	6817.607655502392	6818.0526315789475	6776.808612440192
5869.44019138756	5735.851674641149	6034.507177033493	6165.210526315789	6387.478468899521	6639.717703349283	6860.971291866029	7009.071770334928	7055.028708133971	6984.186602870814	6802.909090909091	6754.612440191388	6766.598086124402	6815.746411483254	6879.933014354067	7185.980861244019	7384.014354066986	7210.296650717703	7232.464114832536	7148.684210526316	7268.641148325359	7104.023923444976	6946.976076555024	6777.727272727273	6670.9617224880385	6755.899521531101	6778.177033492823	6890.502392344498	6971.55980861244	6909.32057416268	6877.105263157895	7049.019138755981	6957.3253588516745	6705.468899521531	6903.789473684211	7160.5837320574165	7389.502392344498	7320.851674641149	7032.258373205742	6730.684210526316	6609.392344497608	6587.511961722488	6661.497607655502	6927.933014354067	7341.368421052632	7337.875598086124	7080.995215311004	6814.866028708134	6537.105263157895	6242.32057416268
6608.607655502392	6509.645933014354	6443.263157894737	6466.459330143541	6553.004784688996	6644.760765550239	6717.607655502392	6767.277511961723	6783.8421052631575	6773.468899521531	6687.755980861244	6696.488038277512	6711.478468899521	6729.253588516746	6741.488038277512	6718.913875598086	6647.358851674641	6552.755980861244	6252.291866028708	6153.813397129186	6074.77033492823	6030.564593301436	6046.818181818182	6131.244019138756	6263.196172248804	6676.315789473684	7095.019138755981	7052.043062200957	6945.952153110048	6794.277511961723	6736.200956937799	6550.937799043062	6326.55023923445	6191.244019138756	6245.784688995215	6454.985645933014	6609.224880382775	6613.138755980861	6594.555023923445	6968.822966507177	6997.22966507177	7046.086124401914	7474.617224880383	7427.837320574163	7252.755980861244	6939.923444976077	7147.492822966507	6878.100478468899	6521.435406698564	5931.88995215311
6185.291866028708	6323.612440191388	6792.210526315789	6858.11004784689	6287.363636363636	5814.306220095694	5170.2488038277515	4573.047846889952	4147.11004784689	3978.995215311005	4021.33971291866	4232.511961722488	4475.377990430622	4734.114832535885	4938.7511961722485	5116.488038277512	5298.272727272727	5481.406698564593	5639.244019138756	5740.7655502392345	5757.368421052632	5333.88038277512	5193.277511961723	5018.688995215311	4812.421052631579	4741.712918660287	5038.8708133971295	5115.899521531101	5588.43062200957	6130.0	6998.492822966507	8175.7511961722485	9292.440191387559	10053.296650717703	11046.200956937799	10676.334928229666	9564.794258373206	8035.760765550239	6778.172248803828	6073.2488038277515	5633.717703349283	5316.421052631579	5218.971291866029	5286.813397129186	5407.956937799043	5440.44019138756	5471.741626794258	5464.636363636364	5401.100478468899	5281.741626794258
5608.081339712919	6208.650717703349	6505.574162679426	6743.0382775119615	6797.545454545455	6700.794258373206	6479.875598086124	5980.0526315789475	5748.497607655502	5576.88038277512	5530.7511961722485	5615.7655502392345	5760.952153110048	5867.076555023923	5831.655502392345	6313.88995215311	6570.028708133971	6611.6746411483255	6160.421052631579	6283.712918660287	6220.822966507177	5953.9473684210525	5495.473684210527	4955.349282296651	4514.641148325359	4317.205741626794	4387.942583732058	4648.057416267942	4988.837320574163	5326.028708133971	5606.645933014354	5793.655502392345	5940.1578947368425	5901.392344497608	5771.11004784689	5624.492822966507	5000.650717703349	4482.918660287081	4331.033492822967	4332.162679425837	4331.784688995215	4404.688995215311	4519.693779904306	4613.861244019139	4772.224880382775	5000.0	5162.358851674641	5297.641148325359	4736.2488038277515	4721.722488038277
5383.794258373206	5065.980861244019	4947.803827751196	4731.55980861244	4513.421052631579	4275.282296650717	4166.8564593301435	4153.612440191388	4210.253588516746	4284.2344497607655	4340.397129186603	4372.047846889952	4373.99043062201	4484.076555023923	4422.813397129186	4307.373205741626	4290.239234449761	4169.368421052632	4122.942583732058	4006.086124401914	3960.6698564593303	3886.9808612440193	3986.7368421052633	4156.511961722488	4268.885167464115	4369.105263157895	4408.373205741626	4346.4162679425835	4176.349282296651	3933.1004784688994	3684.33971291866	3495.062200956938	3391.4258373205744	3361.200956937799	3378.0095693779904	3415.0095693779904	3521.401913875598	3693.3301435406697	4161.44976076555	4654.1435406698565	4963.1578947368425	5121.425837320574	5261.239234449761	5429.732057416268	5467.1291866028705	5494.267942583732	5529.851674641149	5787.282296650717	6072.057416267942	6264.301435406698
3723.7464114832537	3905.1722488038276	4226.272727272727	4414.267942583732	4825.56937799043	5098.698564593302	5200.301435406698	5288.851674641149	5428.688995215311	5568.55980861244	5714.32057416268	5737.631578947368	5720.56937799043	5505.622009569378	5576.00956937799	5219.636363636364	5253.976076555024	6140.660287081339	7904.492822966507	9837.01913875598	10971.028708133972	10838.043062200957	9440.502392344497	7328.966507177033	5486.794258373206	4480.526315789473	4057.9904306220096	4047.224880382775	4003.0813397129186	4295.00956937799	4641.392344497608	4949.636363636364	5198.028708133971	5407.593301435407	5558.239234449761	5564.2200956937795	5476.267942583732	5434.105263157895	5192.66985645933	5102.645933014354	5006.564593301436	4879.224880382775	4874.311004784689	4870.2200956937795	4847.66985645933	4803.153110047847	4729.717703349283	4610.712918660287	4467.7511961722485	4297.311004784689
3802.933014354067	4061.9521531100477	3938.468899521531	3832.7416267942585	3750.1387559808613	3924.3205741626793	3892.0143540669856	4149.588516746411	4434.200956937799	4575.55980861244	4434.9617224880385	4228.444976076555	4021.8325358851675	4002.2918660287082	3960.5789473684213	4081.8755980861242	4154.555023923445	4244.32057416268	4522.784688995215	4786.392344497608	5039.306220095694	5205.354066985646	5535.019138755981	5565.837320574163	5365.019138755981	5065.00956937799	4740.7799043062205	4368.617224880383	3955.2057416267944	3687.1435406698565	3656.842105263158	3830.645933014354	4166.349282296651	4502.287081339713	4725.732057416268	4885.531100478469	4902.980861244019	4878.617224880383	4313.799043062201	3932.0478468899523	3630.4114832535884	3415.4736842105262	3284.7655502392345	3154.3588516746413	3222.6411483253587	3366.1435406698565	3482.1052631578946	3776.2105263157896	4449.1435406698565	5091.306220095694
6518.291866028708	6926.196172248804	6999.622009569378	7149.507177033493	7052.6746411483255	7034.980861244019	6856.918660287081	6930.406698564593	6529.980861244019	6640.162679425837	6276.153110047847	5874.306220095694	5760.454545454545	5666.334928229665	5611.985645933014	5737.832535885167	5892.799043062201	6085.693779904306	6240.162679425837	6300.9473684210525	6263.014354066986	6160.736842105263	6033.382775119617	5801.885167464115	5500.421052631579	5351.00956937799	5528.8708133971295	5912.196172248804	6241.086124401914	6417.334928229665	6432.99043062201	6391.210526315789	6350.373205741626	6232.138755980861	6171.062200956938	6099.598086124402	6145.851674641149	6216.43062200957	6300.459330143541	6339.473684210527	6304.808612440192	6347.114832535885	6248.196172248804	6160.483253588517	5976.019138755981	5787.191387559808	5770.411483253589	5800.976076555024	5863.995215311004	5953.358851674641
5724.837320574163	6130.655502392345	6410.043062200957	6527.2488038277515	6346.760765550239	6037.971291866029	5728.736842105263	5507.866028708134	5438.421052631579	5548.8708133971295	5779.425837320574	5977.794258373206	6039.244019138756	6035.454545454545	6105.827751196172	6246.803827751196	6391.602870813397	6505.665071770335	6684.885167464115	7147.014354066986	8097.124401913876	9640.741626794259	11520.612440191388	13666.741626794259	15827.526315789473	17657.22966507177	18808.645933014355	19042.44019138756	18278.057416267944	16624.36842105263	15528.43062200957	13231.454545454546	10524.578947368422	8783.387559808612	7515.425837320574	6704.253588516746	6195.057416267942	5826.086124401914	5502.196172248804	5400.846889952153	5429.846889952153	5580.019138755981	5812.904306220095	5970.172248803828	6279.033492822967	6346.545454545455	6299.086124401914	6352.789473684211	6244.712918660287	6226.6746411483255
7093.574162679426	7195.531100478469	7182.56937799043	7024.382775119617	6799.282296650717	6568.641148325359	6376.459330143541	6465.315789473684	6405.703349282297	6417.488038277512	6429.99043062201	6347.1435406698565	6209.636363636364	6040.43062200957	5901.090909090909	5804.818181818182	5761.827751196172	5828.497607655502	5871.995215311004	5866.167464114833	5946.488038277512	5979.043062200957	5963.861244019139	5912.952153110048	5843.057416267942	5916.9473684210525	5888.124401913876	5881.727272727273	5899.411483253589	5944.602870813397	6024.210526315789	6127.712918660287	6217.5837320574165	6695.641148325359	6845.952153110048	7026.803827751196	7218.784688995215	7368.899521531101	7588.200956937799	7693.760765550239	8166.00956937799	8242.071770334927	8235.301435406698	8187.172248803828	8484.842105263158	8505.526315789473	8203.856459330143	7976.454545454545	7651.105263157895	7237.148325358851
6797.913875598086	7071.11961722488	7183.172248803828	7082.377990430622	6719.162679425837	6522.105263157895	6021.732057416268	5861.0	5720.215311004785	5450.818181818182	5266.822966507177	5287.22966507177	5544.315789473684	6263.444976076555	7622.956937799043	9453.076555023923	11205.622009569379	13685.028708133972	14083.990430622009	15566.98086124402	16218.966507177034	15919.64114832536	14745.990430622009	12926.004784688996	10780.913875598086	8671.794258373206	6930.066985645933	5764.177033492823	5192.2488038277515	5068.727272727273	5195.153110047847	5397.32057416268	5650.813397129186	5867.545454545455	6018.186602870814	6086.191387559808	6162.918660287081	5941.574162679426	5885.708133971292	5779.531100478469	5665.267942583732	5676.66985645933	5747.44019138756	5842.334928229665	5904.043062200957	5894.32057416268	5810.019138755981	5676.564593301436	5531.191387559808	5404.55980861244
5321.971291866029	5466.703349282297	5542.028708133971	5526.22966507177	5433.244019138756	5316.105263157895	5276.186602870814	5210.727272727273	5131.985645933014	5100.392344497608	5125.0382775119615	5218.555023923445	5365.44019138756	5530.066985645933	5678.11004784689	5789.942583732058	5922.459330143541	5969.32057416268	5977.708133971292	5967.866028708134	5978.875598086124	6099.3253588516745	6225.363636363636	6438.626794258374	6517.186602870814	6529.210526315789	6432.124401913876	6273.650717703349	6115.8421052631575	6026.32057416268	5931.459330143541	6079.43062200957	6226.9617224880385	6246.923444976077	6178.607655502392	6138.9473684210525	6108.382775119617	6086.162679425837	6032.641148325359	6009.56937799043	5972.688995215311	5861.081339712919	5865.210526315789	5878.942583732058	5898.622009569378	5934.215311004785	5964.277511961723	5964.0526315789475	6016.808612440192	6047.11004784689
6351.698564593302	6543.11961722488	6859.468899521531	7088.794258373206	7222.708133971292	7515.258373205742	7622.511961722488	7751.291866028708	7900.253588516746	8034.033492822967	8249.483253588516	8298.961722488039	8043.622009569378	7969.153110047847	8160.401913875598	8109.483253588517	7844.602870813397	7539.794258373206	7044.3253588516745	6721.746411483254	6478.822966507177	6311.287081339713	6494.827751196172	6494.081339712919	6502.851674641149	6501.100478468899	6472.622009569378	6508.636363636364	6595.392344497608	6671.33014354067	6671.387559808612	6654.066985645933	6708.942583732058	6854.406698564593	7056.593301435407	7302.612440191388	7550.277511961723	7697.6746411483255	7892.334928229665	7893.0	7766.846889952153	7573.722488038277	7461.454545454545	7420.205741626794	7254.736842105263	6939.358851674641	6551.272727272727	6191.660287081339	6022.799043062201	6163.133971291866
7107.760765550239	7295.215311004785	7307.44976076555	7097.478468899521	6694.88995215311	6159.2488038277515	5606.861244019139	5184.244019138756	4987.933014354067	4999.511961722488	5120.162679425837	5265.956937799043	5406.8421052631575	5529.502392344498	5606.799043062201	5611.454545454545	5538.8421052631575	5419.095693779905	5319.684210526316	5318.995215311004	5481.693779904306	5806.464114832536	6185.985645933014	6566.196172248804	6913.382775119617	7438.373205741626	7629.712918660287	7695.928229665072	7534.33014354067	7183.808612440192	6738.224880382775	6397.7799043062205	6126.66985645933	5903.076555023923	5738.511961722488	5686.966507177033	5802.67942583732	6094.253588516746	6500.411483253589	6942.478468899521	7370.468899521531	7727.047846889952	7959.688995215311	8081.081339712919	7806.392344497608	7603.44976076555	7300.368421052632	6975.923444976077	6589.952153110048	6448.44976076555
5815.535885167464	5769.296650717703	5660.459330143541	5536.014354066986	5461.803827751196	5467.239234449761	5446.708133971292	5450.655502392345	5533.22966507177	5653.535885167464	5795.267942583732	5949.7655502392345	6100.9617224880385	6213.511961722488	6254.688995215311	6227.660287081339	6178.334928229665	6362.909090909091	6475.100478468899	6610.44976076555	6806.8708133971295	6856.334928229665	6881.598086124402	6958.291866028708	7065.172248803828	7173.531100478469	7257.894736842105	7327.985645933014	7421.507177033493	7561.918660287081	7757.99043062201	8064.641148325359	8620.33014354067	9597.846889952154	11107.80861244019	13118.799043062201	15422.062200956938	17662.191387559807	19077.401913875598	20043.593301435405	20009.913875598086	18969.047846889953	17120.22966507177	14828.674641148325	12506.985645933015	10479.674641148325	8920.574162679426	7869.803827751196	7135.535885167464	6893.478468899521
5527.076555023923	5576.626794258374	5659.277511961723	5828.392344497608	6084.813397129186	6555.148325358851	6913.148325358851	7001.205741626794	6817.942583732058	6454.636363636364	6394.6746411483255	5953.6746411483255	5861.4162679425835	5634.019138755981	5548.516746411483	5485.4162679425835	5398.3253588516745	5370.014354066986	5350.401913875598	5360.684210526316	5369.5837320574165	5470.933014354067	5477.244019138756	5537.66985645933	5559.047846889952	5541.875598086124	5504.062200956938	5421.11004784689	5346.124401913876	5311.459330143541	5271.555023923445	5230.354066985646	5182.334928229665	5156.875598086124	5211.861244019139	5284.727272727273	5325.200956937799	5367.942583732058	5383.368421052632	5368.444976076555	5314.2344497607655	5219.339712918661	5194.995215311004	5187.99043062201	5243.861244019139	5254.507177033493	5302.727272727273	5331.722488038277	5324.545454545455	5342.794258373206
8163.535885167464	8216.961722488039	8006.1578947368425	7632.535885167464	7073.602870813397	6623.971291866029	6178.626794258374	5791.071770334928	5495.076555023923	5340.086124401914	5303.813397129186	5298.057416267942	5320.311004784689	5310.555023923445	5298.971291866029	5288.392344497608	5278.066985645933	5283.306220095694	5440.148325358851	5659.047846889952	5916.210526315789	6195.937799043062	6564.593301435407	6836.650717703349	6922.66985645933	6848.645933014354	6699.717703349283	6464.0382775119615	6197.339712918661	5941.076555023923	5936.291866028708	5958.588516746411	6016.799043062201	6171.205741626794	6542.799043062201	7241.368421052632	8255.928229665073	9413.956937799043	10470.43062200957	11249.11004784689	11692.894736842105	11802.143540669857	11576.234449760766	11029.263157894737	10235.234449760766	9346.368421052632	8560.526315789473	8023.531100478469	7726.224880382775	7523.832535885167
3943.5741626794256	4045.354066985646	4246.55980861244	4506.200956937799	4774.511961722488	4942.99043062201	5051.636363636364	5071.421052631579	5008.799043062201	4909.794258373206	4832.578947368421	4807.923444976077	4825.755980861244	4867.808612440192	4940.421052631579	5054.574162679426	5190.976076555024	5246.205741626794	5357.095693779905	5411.071770334928	5382.239234449761	5286.349282296651	5128.0526315789475	5025.291866028708	5110.952153110048	5184.545454545455	5214.114832535885	5300.67942583732	5380.459330143541	5488.454545454545	5547.928229665072	5484.497607655502	5306.789473684211	5088.368421052632	4893.846889952153	4740.995215311004	4507.421052631579	4519.77033492823	4623.4162679425835	4844.727272727273	5131.191387559808	5335.004784688996	5401.99043062201	5296.167464114833	5071.311004784689	4928.215311004785	4708.373205741626	4497.851674641149	4537.875598086124	4414.502392344498
3976.8086124401916	4113.722488038277	4235.5837320574165	4297.511961722488	4284.866028708134	4210.9617224880385	4100.732057416268	3852.1004784688994	3862.1387559808613	4217.334928229665	5148.976076555024	6837.497607655502	9308.799043062201	12360.497607655503	15583.488038277512	18474.598086124402	20559.090909090908	21483.02870813397	21092.72248803828	19481.703349282296	15183.081339712919	9656.468899521531	7945.928229665072	5382.521531100479	4802.918660287081	4687.397129186603	4591.976076555024	4431.985645933014	4319.693779904306	3942.2775119617227	4012.3588516746413	4201.148325358851	4312.478468899521	4812.631578947368	4542.851674641149	4457.258373205742	4350.511961722488	4775.133971291866	5061.88038277512	5095.339712918661	5422.784688995215	5339.712918660287	5010.799043062201	4766.444976076555	4621.722488038277	4572.334928229665	4555.913875598086	4532.8421052631575	4536.2488038277515	4616.282296650717
5139.148325358851	5855.473684210527	6072.0382775119615	6477.401913875598	6402.507177033493	6181.942583732058	6126.832535885167	5837.224880382775	5764.55980861244	5605.535885167464	5526.736842105263	5563.334928229665	5502.468899521531	5420.277511961723	5321.8564593301435	5223.387559808612	5096.913875598086	4971.454545454545	4826.851674641149	4645.200956937799	4463.2488038277515	4267.377990430622	4105.56937799043	4017.535885167464	4015.133971291866	4093.0717703349283	4239.334928229665	4430.287081339713	4640.473684210527	4865.540669856459	5112.531100478469	5360.507177033493	5551.56937799043	5631.521531100479	5589.282296650717	5450.684210526316	4868.373205741626	4409.971291866029	4286.401913875598	4195.837320574163	4179.808612440192	4246.0	4378.55980861244	4556.645933014354	4752.023923444976	4925.971291866029	5037.88038277512	5053.497607655502	4961.564593301436	4797.153110047847
4297.971291866029	4170.976076555024	4362.593301435407	4246.866028708134	4143.516746411483	4234.473684210527	4438.028708133971	4598.354066985646	4740.502392344498	4848.904306220095	4906.923444976077	4780.100478468899	4517.507177033493	4492.971291866029	4372.894736842105	4359.837320574163	4328.043062200957	4306.789473684211	4192.444976076555	4218.995215311004	4254.88038277512	4269.7655502392345	4262.11004784689	4221.861244019139	4093.2727272727275	4039.090909090909	3945.885167464115	3822.349282296651	3701.33971291866	3626.1196172248806	3629.1244019138758	3721.1435406698565	3896.9856459330144	4525.66985645933	6031.923444976077	8704.875598086124	12177.028708133972	15521.373205741627	17651.813397129186	17754.7990430622	15709.784688995216	12152.263157894737	10516.0	8670.009569377991	7095.736842105263	7266.488038277512	5955.311004784689	6424.956937799043	7286.11004784689	8175.928229665072
4175.22966507177	4319.602870813397	4427.923444976077	4575.425837320574	4706.913875598086	4784.502392344498	4805.832535885167	4588.095693779905	4520.459330143541	4423.985645933014	4332.306220095694	4281.421052631579	4293.598086124402	4375.626794258374	4510.5837320574165	4650.287081339713	4739.090909090909	4751.344497607655	4696.296650717703	4593.698564593302	4463.253588516746	4334.100478468899	4245.311004784689	4511.995215311004	4588.918660287081	4718.311004784689	4856.655502392345	4954.00956937799	4979.0382775119615	4932.282296650717	4826.8708133971295	4725.693779904306	4530.655502392345	4298.421052631579	4075.7464114832537	3902.8755980861242	3801.7272727272725	3787.904306220096	3837.3444976076553	4015.8277511961724	4227.516746411483	4368.502392344498	4563.511961722488	4444.913875598086	4629.066985645933	4613.344497607655	4810.033492822967	5003.933014354067	5230.684210526316	5432.334928229665
4716.636363636364	4885.971291866029	5016.253588516746	5088.775119617225	5166.488038277512	5146.1578947368425	5016.44976076555	4821.167464114833	4416.760765550239	4001.6555023923447	3790.2775119617227	3847.650717703349	4016.712918660287	4151.277511961723	4220.224880382775	4234.004784688996	4208.980861244019	4078.3205741626793	3893.1052631578946	3757.200956937799	3670.2966507177034	3584.9425837320573	3511.0813397129186	3471.5837320574165	3472.717703349282	3518.5454545454545	3569.086124401914	3667.6555023923447	3756.650717703349	3757.6746411483255	3829.8995215311006	3798.0574162679427	3826.4114832535884	3762.114832535885	3752.885167464115	3863.2296650717703	4123.43062200957	4290.598086124402	4157.468899521531	4207.263157894737	4076.507177033493	3902.0	3766.9473684210525	3716.186602870813	3761.7224880382773	3709.22009569378	3701.468899521531	3754.4162679425835	3838.775119617225	3907.090909090909
6933.100478468899	7827.741626794258	8360.722488038278	8346.13875598086	7922.88038277512	7602.655502392345	6766.287081339713	5702.899521531101	4779.67942583732	4292.507177033493	4135.521531100479	4007.8325358851675	3916.066985645933	3865.6698564593303	3909.4114832535884	3888.8899521531102	3838.9473684210525	3844.885167464115	3860.813397129187	3853.8803827751194	3857.0382775119615	3841.9665071770337	3795.933014354067	3782.507177033493	3767.784688995215	3809.1052631578946	3868.507177033493	3931.712918660287	4125.306220095694	4304.784688995215	4530.650717703349	4737.555023923445	4834.502392344498	4831.086124401914	4744.67942583732	4538.942583732058	4349.0	4140.244019138756	4046.732057416268	3986.2775119617227	3995.6363636363635	4016.956937799043	4076.267942583732	4237.727272727273	4423.023923444976	4608.057416267942	4769.976076555024	4995.114832535885	5123.11004784689	5148.8564593301435
4388.2344497607655	4417.267942583732	4228.090909090909	4247.923444976077	4283.205741626794	4323.784688995215	4354.4162679425835	4219.535885167464	4264.971291866029	4130.377990430622	4163.138755980861	4191.66985645933	4229.306220095694	4234.081339712919	4383.076555023923	4560.712918660287	4740.7655502392345	4893.8708133971295	5169.631578947368	5389.387559808612	5529.794258373206	5688.650717703349	5934.43062200957	6131.928229665072	6149.181818181818	5996.162679425837	5712.086124401914	5296.808612440192	5165.464114832536	4948.741626794258	4451.071770334928	4135.88038277512	3938.0765550239234	3897.933014354067	3838.22009569378	3745.1004784688994	3729.7607655502393	3709.803827751196	3708.7224880382773	3715.6315789473683	3709.813397129187	3670.684210526316	3641.3301435406697	3607.602870813397	3582.1674641148325	3595.1100478468898	3605.507177033493	3615.062200956938	3622.995215311005	3644.153110047847
3944.8516746411483	4150.287081339713	4259.9473684210525	4306.799043062201	4470.076555023923	4383.32057416268	4207.736842105263	4029.4162679425835	4139.598086124402	4191.641148325359	4222.373205741626	4209.043062200957	4181.277511961723	4153.866028708134	4194.923444976077	4178.827751196172	4143.732057416268	4095.406698564593	4015.937799043062	3886.0	3789.3205741626793	3716.846889952153	3745.177033492823	3822.1052631578946	4156.344497607655	4579.2488038277515	4950.794258373206	4951.411483253589	4911.909090909091	4826.311004784689	4694.942583732058	4530.741626794258	4373.626794258374	4171.545454545455	3973.684210526316	3809.497607655502	3704.0191387559807	3675.1626794258373	3731.6985645933014	3847.602870813397	3954.5454545454545	4054.9473684210525	4197.473684210527	4283.933014354067	4382.502392344498	4490.88995215311	4694.215311004785	4808.2344497607655	4905.923444976077	5015.459330143541
4111.5837320574165	4427.564593301436	4629.698564593302	4781.004784688996	4926.33014354067	5076.086124401914	5208.282296650717	5247.851674641149	5179.717703349283	5039.392344497608	4885.913875598086	4752.019138755981	4808.0	4872.210526315789	4874.263157894737	4835.105263157895	4722.626794258374	4540.358851674641	4331.382775119617	4164.2200956937795	4085.2631578947367	4258.650717703349	4455.004784688996	4615.794258373206	4699.406698564593	4660.2488038277515	4547.928229665072	4385.626794258374	4211.564593301436	4071.904306220096	3985.846889952153	3932.9425837320573	3899.4210526315787	3903.248803827751	3947.397129186603	3942.334928229665	3953.8947368421054	3963.0334928229663	3985.497607655502	3871.2296650717703	3834.4832535885166	3665.1004784688994	3627.5215311004786	3557.2727272727275	3652.645933014354	3807.0717703349283	3962.1674641148325	4124.741626794258	4276.138755980861	4431.32057416268
4062.0	4122.004784688996	4002.0095693779904	3909.287081339713	3792.8373205741627	3685.976076555024	3638.956937799043	3683.9665071770337	3744.1196172248806	3904.4593301435407	4208.684210526316	4458.2488038277515	4802.760765550239	5029.966507177033	5145.023923444976	5200.263157894737	5123.1291866028705	4926.162679425837	4720.44976076555	4526.9617224880385	4374.272727272727	4278.291866028708	4204.942583732058	4159.918660287081	4050.8564593301435	4046.650717703349	3956.9425837320573	3875.8899521531102	3722.3827751196172	3875.023923444976	4229.421052631579	4655.043062200957	5019.272727272727	5348.1435406698565	5291.468899521531	4973.215311004785	4955.301435406698	4784.602870813397	4500.124401913876	4215.655502392345	4040.468899521531	4200.894736842105	4552.32057416268	5128.4162679425835	5775.578947368421	6204.382775119617	6414.971291866029	6254.100478468899	6185.0	6026.315789473684
4837.607655502392	5521.631578947368	5366.545454545455	5017.708133971292	4776.425837320574	4504.377990430622	4229.904306220095	3842.0526315789475	3679.8755980861242	3591.2057416267944	3557.3205741626793	3548.3684210526317	3555.66028708134	3613.9904306220096	3675.684210526316	3738.043062200957	3777.531100478469	3773.712918660287	3790.464114832536	3806.4162679425835	3837.215311004785	3893.2392344497607	3979.1100478468898	4096.956937799043	4317.411483253589	4500.511961722488	4651.210526315789	4732.808612440192	4724.019138755981	4636.55980861244	4504.181818181818	4356.875598086124	4210.296650717703	4241.138755980861	4091.866028708134	3942.7081339712918	3916.531100478469	3887.373205741627	3904.1387559808613	3872.7942583732056	3812.4545454545455	3754.244019138756	3731.846889952153	3732.8947368421054	3817.1004784688994	4004.3827751196172	4308.775119617225	4666.531100478469	5334.492822966507	5830.861244019139
4074.971291866029	4086.157894736842	4122.55023923445	4180.727272727273	4281.641148325359	4440.0382775119615	4639.516746411483	4850.55980861244	5047.239234449761	5370.272727272727	5444.904306220095	5489.7511961722485	5672.162679425837	5689.086124401914	5653.459330143541	5440.397129186603	5448.6746411483255	5508.062200956938	5602.574162679426	5694.0	5727.483253588517	5677.200956937799	5582.392344497608	5496.181818181818	5415.468899521531	5295.11004784689	5106.813397129186	4864.44976076555	4622.784688995215	4451.196172248804	4370.172248803828	4325.861244019139	4258.717703349283	4266.598086124402	4258.813397129186	4257.291866028708	4322.531100478469	4353.531100478469	4379.1578947368425	4447.980861244019	4557.894736842105	4698.942583732058	4772.344497607655	4749.478468899521	4695.7799043062205	4524.114832535885	4352.263157894737	4071.665071770335	3839.8899521531102	3764.7942583732056
4531.660287081339	4668.062200956938	4867.014354066986	5022.1578947368425	5013.588516746411	5009.435406698564	4941.4162679425835	4806.684210526316	4613.44976076555	4400.296650717703	4221.688995215311	4077.602870813397	3968.1913875598084	4100.5837320574165	4291.32057416268	4415.44019138756	4444.287081339713	4275.291866028708	4109.574162679426	3982.693779904306	3909.5693779904304	3886.775119617225	3899.4736842105262	3923.3301435406697	3901.129186602871	3878.004784688995	3900.181818181818	3824.349282296651	3763.0334928229663	3728.717703349282	3710.0095693779904	3696.3827751196172	3697.5645933014353	3728.133971291866	3779.1722488038276	3969.4593301435407	4001.531100478469	4010.8516746411483	4155.861244019139	4222.55980861244	4266.703349282297	4250.67942583732	4400.564593301436	4349.483253588517	4193.6746411483255	4097.253588516746	3960.373205741627	3794.6555023923447	3640.2105263157896	3540.1196172248806
3584.593301435407	3690.913875598086	3732.8086124401916	3874.2344497607655	3904.090909090909	3904.995215311005	3845.114832535885	3806.665071770335	3769.464114832536	3781.0765550239234	3853.9808612440193	3954.492822966507	4041.1100478468898	4061.464114832536	4073.626794258373	3994.4593301435407	3925.2966507177034	3857.267942583732	3833.751196172249	3894.224880382775	3945.1483253588517	4032.0095693779904	4179.181818181818	4315.760765550239	4424.760765550239	4403.923444976077	4310.665071770335	4253.263157894737	4149.578947368421	4069.2631578947367	4029.626794258373	4005.0574162679427	3963.9234449760766	3906.090909090909	3854.488038277512	3831.8947368421054	3933.4354066985647	3985.3301435406697	4093.444976076555	4126.43062200957	4104.377990430622	4037.043062200957	3943.6076555023924	3842.784688995215	3677.688995215311	3610.0382775119615	3562.775119617225	3654.4306220095696	3818.7272727272725	4047.511961722488
6538.799043062201	6820.282296650717	7123.8421052631575	7450.645933014354	7788.8564593301435	8004.387559808612	8022.574162679426	8232.64114832536	8063.0	8086.488038277512	7986.612440191388	7844.3253588516745	7715.976076555024	7698.923444976077	7504.88995215311	7155.090909090909	7064.866028708134	6982.722488038277	6904.507177033493	6801.291866028708	6679.181818181818	6758.8708133971295	6891.148325358851	7030.684210526316	7108.727272727273	7238.593301435407	7520.741626794258	7582.186602870814	8178.631578947368	8371.382775119617	8886.373205741627	8920.287081339713	9112.990430622009	9188.593301435407	9174.43062200957	9195.76076555024	9087.703349282297	8615.78947368421	8842.976076555024	8516.224880382775	8224.177033492822	7402.918660287081	6975.684210526316	6622.818181818182	6411.497607655502	6326.373205741626	6302.062200956938	6264.732057416268	6316.693779904306	6369.626794258374
7299.382775119617	7391.315789473684	7440.641148325359	7504.44019138756	7504.8564593301435	7641.0526315789475	7579.688995215311	7452.32057416268	7484.358851674641	7268.0	7200.703349282297	7043.741626794258	7066.8708133971295	7099.301435406698	7192.392344497608	7266.382775119617	7175.401913875598	6976.287081339713	6857.473684210527	6859.813397129186	6833.799043062201	6684.473684210527	6434.746411483254	6105.081339712919	5750.095693779905	5493.0382775119615	5425.057416267942	5499.339712918661	5589.535885167464	5605.196172248804	5601.473684210527	5667.382775119617	5872.291866028708	6199.516746411483	6583.574162679426	6969.502392344498	7305.444976076555	7409.598086124402	7530.205741626794	7499.7655502392345	7397.44976076555	7214.645933014354	6919.717703349283	6619.741626794258	6361.502392344498	6221.832535885167	6219.956937799043	6312.411483253589	6430.727272727273	6528.138755980861
7200.301435406698	7013.866028708134	7117.612440191388	7208.837320574163	6888.9617224880385	6773.291866028708	6606.11961722488	6489.11004784689	6382.3253588516745	6274.88995215311	6265.56937799043	6223.406698564593	6092.9617224880385	6010.56937799043	5982.205741626794	5973.334928229665	6021.7655502392345	6194.354066985646	6442.942583732058	6677.377990430622	6809.602870813397	6753.253588516746	6665.0	6348.980861244019	6222.066985645933	6146.258373205742	6113.942583732058	6091.99043062201	6066.937799043062	6045.181818181818	6020.531100478469	5981.0526315789475	5956.306220095694	6105.11004784689	6349.057416267942	6667.363636363636	6955.612440191388	7142.9473684210525	7209.315789473684	7166.105263157895	7046.1435406698565	6891.0	6727.368421052632	6572.9617224880385	6467.081339712919	6455.693779904306	6534.200956937799	6655.775119617225	7000.014354066986	7708.224880382775
6051.655502392345	6297.492822966507	6510.488038277512	6705.043062200957	6892.727272727273	7132.8708133971295	7710.478468899521	8876.157894736842	10402.244019138756	11684.526315789473	12179.564593301435	11676.033492822966	10367.645933014353	8789.272727272728	8018.444976076555	7284.177033492823	6965.315789473684	6809.708133971292	6751.626794258374	6759.0	6703.5837320574165	6589.311004784689	6537.239234449761	6619.56937799043	6907.315789473684	7428.755980861244	7977.602870813397	8212.78947368421	8013.88038277512	7518.555023923445	7120.861244019139	6476.459330143541	5985.55023923445	5911.497607655502	6173.004784688996	6280.555023923445	6544.7655502392345	6650.00956937799	6799.722488038277	6983.578947368421	7152.602870813397	7264.9617224880385	7316.382775119617	7331.578947368421	7345.899521531101	7390.622009569378	7476.980861244019	7592.267942583732	7712.0526315789475	8113.626794258374
5543.516746411483	5663.942583732058	5792.923444976077	5911.9473684210525	6026.985645933014	6151.995215311004	6225.057416267942	6365.540669856459	6473.483253588517	6560.966507177033	6682.866028708134	6880.244019138756	7162.55023923445	7419.468899521531	7635.995215311004	7568.913875598086	7730.473684210527	7747.736842105263	7632.287081339713	7452.44019138756	7198.444976076555	7193.1578947368425	7205.650717703349	7443.732057416268	7767.1578947368425	8158.004784688996	8550.54066985646	9023.803827751197	9216.923444976077	9222.56937799043	8952.665071770334	8685.248803827752	7897.622009569378	7442.942583732058	6924.846889952153	6425.425837320574	5797.789473684211	5624.2344497607655	5709.377990430622	5877.837320574163	5979.177033492823	6011.215311004785	6056.473684210527	6148.641148325359	6234.502392344498	6250.712918660287	6215.636363636364	6189.253588516746	6277.9617224880385	6609.191387559808
4302.124401913876	4168.282296650717	4023.775119617225	3936.4354066985647	3890.4832535885166	3884.2918660287082	3919.732057416268	4114.688995215311	4249.081339712919	4391.526315789473	4525.454545454545	4990.813397129186	5044.459330143541	5039.071770334928	4990.574162679426	5082.913875598086	4991.502392344498	4890.612440191388	4777.827751196172	4656.473684210527	4537.937799043062	4425.062200956938	4306.334928229665	4179.253588516746	4080.8612440191387	4027.306220095694	4030.4832535885166	4070.244019138756	4127.406698564593	4189.995215311004	4248.253588516746	4298.588516746411	4346.181818181818	4392.933014354067	4616.334928229665	4655.239234449761	4909.483253588517	5291.373205741626	5362.631578947368	5948.827751196172	6506.454545454545	6927.44019138756	7168.631578947368	6983.516746411483	7206.153110047847	6944.377990430622	6525.2488038277515	6162.047846889952	6238.516746411483	6273.660287081339
4924.373205741626	4868.875598086124	4800.349282296651	4698.933014354067	4670.306220095694	4701.22966507177	4774.043062200957	4725.11004784689	4753.296650717703	4742.909090909091	4688.928229665072	4588.976076555024	4452.803827751196	4302.516746411483	4163.392344497608	3905.468899521531	3779.3205741626793	3766.397129186603	3755.311004784689	3778.9808612440193	3835.0191387559807	3923.3636363636365	4035.775119617225	4189.43062200957	4485.043062200957	4893.942583732058	5370.3253588516745	5925.7655502392345	6122.966507177033	6488.1435406698565	6714.578947368421	6336.334928229665	6325.808612440192	5821.631578947368	5478.507177033493	5426.444976076555	5235.650717703349	5136.861244019139	4915.622009569378	4725.368421052632	4603.7511961722485	4536.7511961722485	4514.401913875598	4539.224880382775	4604.1291866028705	4950.468899521531	5841.923444976077	7389.468899521531	9100.602870813396	10572.645933014353
5013.923444976077	5664.492822966507	6362.267942583732	7860.162679425837	9689.0	11516.172248803829	11268.31100478469	9984.306220095694	8287.799043062201	6829.444976076555	6871.545454545455	6070.760765550239	6195.837320574163	5951.899521531101	6201.019138755981	6165.813397129186	6474.0	6074.2488038277515	6398.784688995215	6283.736842105263	6542.2344497607655	6317.0526315789475	5857.66985645933	5323.047846889952	5081.071770334928	4804.746411483254	4486.296650717703	4437.904306220095	4381.2200956937795	4336.344497607655	4449.387559808612	4717.722488038277	4896.612440191388	4922.004784688996	4799.392344497608	4583.7799043062205	4486.488038277512	4422.598086124402	4410.885167464115	4518.784688995215	4635.205741626794	4727.047846889952	4781.392344497608	4796.531100478469	4774.617224880383	4762.057416267942	4684.799043062201	4613.2344497607655	4607.521531100479	4652.588516746411
5595.617224880383	5638.966507177033	5631.995215311004	5477.301435406698	5216.760765550239	4958.1435406698565	4745.641148325359	4606.775119617225	4587.956937799043	4671.133971291866	4738.258373205742	4857.6746411483255	4990.196172248804	4950.861244019139	4985.578947368421	4928.200956937799	4907.894736842105	4914.339712918661	5005.066985645933	5043.866028708134	5067.411483253589	5052.306220095694	4993.923444976077	4870.822966507177	4867.67942583732	4680.464114832536	4607.377990430622	4607.933014354067	4708.875598086124	4913.1435406698565	5214.703349282297	5284.894736842105	5717.755980861244	6146.784688995215	6532.956937799043	6465.2488038277515	6556.205741626794	6529.564593301436	6647.540669856459	7375.0526315789475	10243.516746411484	12432.645933014353	14154.148325358852	14436.746411483253	12927.846889952154	11646.43062200957	10022.071770334927	6473.301435406698	5598.062200956938	4854.296650717703
4430.555023923445	4683.727272727273	4977.636363636364	5244.062200956938	5574.66985645933	5875.421052631579	6141.287081339713	6577.722488038277	7058.617224880383	7572.2200956937795	7781.043062200957	8156.153110047847	7983.712918660287	7566.071770334928	7817.344497607655	7919.334928229665	7305.478468899521	6538.942583732058	6213.090909090909	5681.851674641149	5287.172248803828	5038.32057416268	4852.77033492823	4939.67942583732	4733.392344497608	4816.555023923445	4948.282296650717	5078.344497607655	5120.239234449761	4971.028708133971	4818.172248803828	4647.598086124402	4459.717703349283	4442.760765550239	4506.239234449761	4412.545454545455	4376.933014354067	4322.631578947368	4237.349282296651	4182.349282296651	4121.789473684211	4107.655502392345	4108.861244019139	4120.133971291866	4125.827751196172	4202.014354066986	4312.210526315789	4487.650717703349	4860.148325358851	5239.56937799043
5665.913875598086	5643.56937799043	5542.545454545455	5452.650717703349	5371.411483253589	5379.803827751196	5412.77033492823	5468.0	5608.483253588517	5890.397129186603	6267.698564593302	6578.937799043062	6647.933014354067	6496.626794258374	6131.7799043062205	5720.358851674641	5617.2488038277515	6029.899521531101	6924.712918660287	9200.818181818182	11296.56937799043	13344.665071770334	14953.248803827752	15828.966507177034	15834.368421052632	16522.497607655503	14776.35885167464	12523.799043062201	10632.038277511961	8618.315789473685	7135.67942583732	6199.535885167464	5751.99043062201	5657.334928229665	5620.22966507177	5823.55980861244	5970.205741626794	6001.866028708134	5885.67942583732	5715.186602870814	5531.033492822967	5271.626794258374	5039.076555023923	4820.77033492823	4717.866028708134	4650.784688995215	4623.464114832536	4610.985645933014	4573.421052631579	4597.612440191388
5584.8421052631575	5876.746411483254	5727.019138755981	5494.196172248804	5126.492822966507	4704.488038277512	4338.411483253589	4114.296650717703	4054.095693779904	4235.851674641149	4598.846889952153	5031.086124401914	5526.531100478469	5981.507177033493	6434.081339712919	6585.698564593302	6833.813397129186	6534.468899521531	5715.521531100479	5356.555023923445	5243.11961722488	5208.722488038277	4961.344497607655	4901.655502392345	5047.832535885167	5182.11004784689	5298.444976076555	5421.923444976077	5504.789473684211	5536.382775119617	5547.531100478469	5668.789473684211	5669.708133971292	5760.306220095694	5758.133971291866	6021.258373205742	6322.8421052631575	6468.899521531101	6324.32057416268	5907.684210526316	5407.468899521531	5157.6746411483255	5230.172248803828	5424.717703349283	5588.11961722488	5588.377990430622	5542.181818181818	5319.56937799043	5218.2488038277515	5100.966507177033
4175.32057416268	4378.56937799043	4625.578947368421	4890.913875598086	5152.411483253589	5491.995215311004	5607.607655502392	5639.77033492823	5432.693779904306	5390.775119617225	5279.732057416268	5141.397129186603	4847.200956937799	5026.531100478469	5112.6746411483255	4941.406698564593	4837.612440191388	4704.358851674641	4752.239234449761	4828.909090909091	5015.665071770335	5319.631578947368	5846.354066985646	6598.995215311004	6786.3253588516745	6802.1291866028705	6658.105263157895	6415.363636363636	6139.043062200957	5908.755980861244	5799.263157894737	5793.502392344498	6104.8564593301435	6348.851674641149	6424.851674641149	6310.7799043062205	6042.253588516746	5672.866028708134	5264.181818181818	4916.980861244019	4774.995215311004	4939.684210526316	5368.124401913876	5891.172248803828	6344.354066985646	6652.196172248804	6789.6746411483255	6735.473684210527	6591.799043062201	6452.727272727273
4375.0526315789475	4565.531100478469	4735.645933014354	4870.421052631579	5079.956937799043	5329.708133971292	5501.9473684210525	5633.535885167464	5726.942583732058	5293.502392344498	5131.263157894737	4879.555023923445	4719.315789473684	4719.650717703349	4939.913875598086	5426.923444976077	5923.11961722488	6068.794258373206	5479.344497607655	5043.894736842105	4877.665071770335	4471.564593301436	4306.799043062201	4188.421052631579	4435.631578947368	4692.755980861244	5170.894736842105	5273.9617224880385	5526.55023923445	5760.755980861244	5988.511961722488	6116.794258373206	6202.88995215311	6296.703349282297	6250.913875598086	5925.215311004785	5570.368421052632	4947.186602870814	4496.401913875598	4133.315789473684	3928.1244019138758	3777.028708133971	3925.086124401914	4151.2488038277515	4406.1578947368425	4674.497607655502	5285.937799043062	5420.411483253589	5427.421052631579	5246.923444976077
4839.851674641149	4745.473684210527	4611.435406698564	4466.894736842105	4160.909090909091	4145.923444976077	4199.148325358851	4304.062200956938	4446.708133971292	4608.913875598086	4760.803827751196	4871.918660287081	4926.406698564593	4928.66985645933	4901.66985645933	4878.933014354067	4894.952153110048	4978.66985645933	5139.114832535885	5522.392344497608	5747.406698564593	6003.526315789473	6041.617224880383	5493.272727272727	5423.55980861244	5254.937799043062	4786.985645933014	4627.014354066986	4335.306220095694	4173.425837320574	4286.7511961722485	4478.684210526316	4995.521531100479	5706.459330143541	6072.631578947368	6250.803827751196	6219.0	5974.602870813397	5575.444976076555	5029.4162679425835	4618.531100478469	4478.985645933014	4437.799043062201	4452.196172248804	4528.684210526316	4556.2200956937795	4787.44019138756	5130.813397129186	5377.411483253589	5501.904306220095
8174.952153110048	8687.162679425837	8197.976076555024	7538.028708133971	7060.3253588516745	6961.598086124402	7133.148325358851	7138.660287081339	7324.9617224880385	7241.019138755981	7166.913875598086	6971.7799043062205	6755.722488038277	6504.205741626794	6340.459330143541	6490.813397129186	7124.186602870814	8536.77033492823	10397.846889952154	13286.473684210527	16654.81818181818	18045.535885167465	17510.44976076555	15600.86124401914	13344.894736842105	14084.703349282297	12012.200956937799	12203.765550239234	12227.66028708134	12156.68899521531	11587.177033492822	11224.535885167465	10121.507177033493	9107.555023923445	8736.913875598086	8812.33014354067	8809.248803827752	8668.803827751197	8470.062200956938	8661.741626794259	8766.794258373206	8745.267942583732	8604.01913875598	8446.143540669857	8409.77990430622	8550.77990430622	8758.363636363636	8806.287081339713	8831.301435406698	8664.066985645934
5257.019138755981	5403.775119617225	5564.746411483254	5897.315789473684	6123.956937799043	6564.866028708134	7181.287081339713	8024.311004784689	9282.842105263158	10652.827751196171	12666.167464114833	14120.746411483253	15086.334928229666	16096.511961722488	15873.746411483253	15249.751196172248	13633.88995215311	12300.832535885167	10502.78947368421	9765.80861244019	9417.066985645934	9243.976076555024	9033.727272727272	9126.698564593302	9076.483253588516	8613.751196172248	7777.186602870814	7116.995215311004	7130.267942583732	7058.22966507177	7470.813397129186	7458.205741626794	7793.373205741626	7569.602870813397	7283.406698564593	7501.0	7630.44976076555	7653.181818181818	7548.172248803828	7334.526315789473	6535.244019138756	6407.535885167464	6302.645933014354	6215.377990430622	6153.2344497607655	6136.478468899521	6183.622009569378	6132.784688995215	6342.808612440192	6613.832535885167
5428.3253588516745	5947.918660287081	6458.928229665072	6730.645933014354	6809.114832535885	6972.349282296651	7197.545454545455	7415.799043062201	7574.66985645933	8056.56937799043	8062.014354066986	8006.090909090909	7883.205741626794	7718.483253588517	7594.607655502392	7585.478468899521	7668.062200956938	7741.655502392345	7731.956937799043	7644.263157894737	7520.023923444976	7372.593301435407	7176.7655502392345	6919.8708133971295	6654.612440191388	6475.277511961723	6702.497607655502	7077.784688995215	7147.846889952153	7709.645933014354	7399.956937799043	7016.875598086124	6819.698564593302	7056.789473684211	7854.832535885167	9155.435406698565	10709.846889952154	12155.588516746411	15358.105263157895	15783.851674641148	16223.047846889953	14909.516746411484	13086.607655502392	12604.09090909091	10569.105263157895	8924.722488038278	7806.535885167464	7262.062200956938	6736.306220095694	6466.043062200957
6079.2200956937795	6592.8564593301435	7022.425837320574	7318.22966507177	7460.377990430622	7768.808612440192	7637.0	7306.497607655502	6836.904306220095	6318.956937799043	5842.028708133971	5482.277511961723	5296.617224880383	5295.602870813397	5524.875598086124	5685.799043062201	5881.191387559808	5914.454545454545	6065.028708133971	5991.7511961722485	5876.976076555024	5965.1435406698565	5877.33014354067	5755.511961722488	5605.7511961722485	5689.7799043062205	6234.086124401914	6631.4162679425835	7009.909090909091	7277.497607655502	7342.6746411483255	7153.760765550239	6750.818181818182	6249.593301435407	5773.454545454545	5422.66985645933	5281.066985645933	5392.478468899521	5723.9473684210525	5903.545454545455	6336.483253588517	6271.086124401914	6413.67942583732	6388.497607655502	6217.023923444976	5577.392344497608	5367.980861244019	5182.258373205742	5055.0	5024.617224880383
6997.0526315789475	7444.8708133971295	6789.272727272727	6513.626794258374	6132.7511961722485	5746.373205741626	5427.382775119617	5234.8421052631575	5226.722488038277	5429.148325358851	5806.1435406698565	6277.004784688996	6743.698564593302	7096.956937799043	7242.076555023923	7152.588516746411	6882.626794258374	6517.406698564593	6134.425837320574	5810.00956937799	5616.244019138756	5586.100478468899	5701.636363636364	5924.215311004785	6065.717703349283	6215.100478468899	6636.11004784689	7010.22966507177	7315.043062200957	7499.67942583732	7207.665071770335	7128.650717703349	6982.985645933014	6827.526315789473	6294.071770334928	6234.210526315789	6195.564593301436	6224.832535885167	6748.760765550239	6976.177033492823	7205.956937799043	7352.244019138756	7376.181818181818	7274.11961722488	7035.377990430622	6639.923444976077	6107.755980861244	5555.411483253589	5199.521531100479	5286.985645933014
4729.043062200957	4924.641148325359	4967.861244019139	5063.177033492823	5040.349282296651	4914.818181818182	4714.937799043062	4496.358851674641	4310.105263157895	4180.56937799043	4105.655502392345	4068.349282296651	3968.488038277512	4009.7416267942585	4075.7224880382773	4142.885167464115	4196.167464114833	4234.004784688996	4272.7511961722485	4346.421052631579	4462.421052631579	4589.1291866028705	4682.076555023923	4721.88995215311	4718.507177033493	4552.177033492823	4486.382775119617	4358.224880382775	4194.7655502392345	4061.090909090909	4007.2296650717703	4035.622009569378	4119.746411483254	4230.837320574163	4340.502392344498	4215.167464114833	4281.114832535885	4297.736842105263	4267.2200956937795	4202.00956937799	4126.980861244019	4061.7464114832537	4011.8086124401916	3998.8277511961724	4077.2296650717703	4280.976076555024	4570.019138755981	4866.693779904306	5125.55023923445	5330.708133971292
3865.9856459330144	3885.693779904306	3869.1052631578946	3819.4114832535884	3751.535885167464	3686.095693779904	3676.177033492823	3809.497607655502	4032.397129186603	4310.866028708134	4586.354066985646	4816.2488038277515	4946.3253588516745	5324.521531100479	5196.703349282297	5035.315789473684	4746.928229665072	4524.196172248804	4242.368421052632	4283.545454545455	4446.392344497608	4377.105263157895	4544.32057416268	4323.425837320574	4344.086124401914	4036.822966507177	4010.2535885167463	3866.3636363636365	3800.267942583732	3681.468899521531	3753.1004784688994	3846.995215311005	3980.1004784688994	4145.66985645933	4712.645933014354	5661.698564593302	6983.014354066986	8528.923444976077	10056.803827751197	11302.502392344497	12026.411483253589	12044.296650717703	13139.277511961722	12863.478468899522	11436.507177033493	9368.645933014353	7332.153110047847	5992.4162679425835	5546.124401913876	5583.5837320574165
4111.1578947368425	4220.837320574163	4284.55980861244	4300.861244019139	4273.88995215311	4216.334928229665	4152.483253588517	4104.588516746411	4081.6363636363635	4086.33971291866	4118.411483253589	4167.105263157895	4221.397129186603	4289.244019138756	4381.698564593302	4479.545454545455	4460.488038277512	4483.578947368421	4453.081339712919	4380.88995215311	4276.478468899521	4063.7703349282297	3949.1913875598084	3879.028708133971	3911.0574162679427	3960.775119617225	4015.4832535885166	4052.5406698564593	4055.1004784688994	3964.846889952153	3903.775119617225	3761.1435406698565	3728.181818181818	3667.157894736842	3650.598086124402	3757.9617224880385	3857.4210526315787	3969.1435406698565	4033.373205741627	4073.464114832536	4080.8373205741627	4067.717703349282	4051.468899521531	4033.0	4027.6698564593303	4095.248803827751	4293.937799043062	4560.028708133971	4765.066985645933	4746.287081339713
4092.133971291866	4155.272727272727	4235.526315789473	4319.32057416268	4545.799043062201	4748.1578947368425	4865.9617224880385	4844.712918660287	4677.784688995215	4432.8421052631575	4153.287081339713	3998.7607655502393	3882.8277511961724	3847.33971291866	3887.665071770335	3980.622009569378	4075.9521531100477	4149.956937799043	4191.00956937799	4229.0382775119615	4267.741626794258	4236.612440191388	4158.473684210527	4201.937799043062	4076.502392344498	3934.1722488038276	3826.133971291866	3766.6698564593303	3755.9425837320573	3841.9521531100477	3919.114832535885	4093.401913875598	4301.866028708134	4448.023923444976	4810.392344497608	4695.9473684210525	4678.55023923445	4421.459330143541	4170.851674641149	4127.645933014354	4338.167464114833	4316.296650717703	4387.363636363636	4564.631578947368	4760.832535885167	4842.162679425837	4783.167464114833	4610.210526315789	4375.77033492823	4206.177033492823
4839.2200956937795	4769.334928229665	4656.454545454545	4589.0382775119615	4568.454545454545	4552.641148325359	4559.813397129186	4605.971291866029	4633.808612440192	4791.684210526316	4817.086124401914	4695.822966507177	4515.377990430622	4280.645933014354	4135.272727272727	3875.870813397129	3780.4210526315787	3643.133971291866	3650.8947368421054	3729.0574162679427	4031.0526315789475	4649.306220095694	5859.933014354067	7978.224880382775	9836.622009569379	12760.851674641148	14634.105263157895	15337.320574162679	15244.248803827752	14404.22009569378	12386.526315789473	9576.382775119617	6922.043062200957	5271.191387559808	4953.258373205742	4801.492822966507	4837.1435406698565	4765.717703349283	4606.641148325359	4427.071770334928	4333.9473684210525	4369.043062200957	4449.148325358851	4552.755980861244	4693.267942583732	4902.976076555024	5185.105263157895	5480.071770334928	5681.497607655502	5708.200956937799
4684.822966507177	5021.1291866028705	4942.502392344498	4787.296650717703	4578.875598086124	4481.607655502392	4229.205741626794	4050.7655502392345	3935.0382775119615	4098.282296650717	4492.899521531101	4516.435406698564	4487.593301435407	4853.7655502392345	5083.162679425837	4983.712918660287	4996.660287081339	4826.516746411483	4680.191387559808	4559.502392344498	4444.942583732058	4508.315789473684	4314.88038277512	4142.55980861244	4098.818181818182	4192.755980861244	4369.373205741626	4510.32057416268	4867.464114832536	5127.354066985646	5454.028708133971	5697.421052631579	5731.114832535885	5643.392344497608	5476.688995215311	5293.794258373206	5081.56937799043	4872.617224880383	4684.5837320574165	4493.172248803828	4361.253588516746	4252.712918660287	4157.162679425837	4067.244019138756	3991.1196172248806	3947.803827751196	4035.937799043062	4055.909090909091	4172.88038277512	4294.732057416268
4232.851674641149	4215.789473684211	4205.913875598086	4203.1291866028705	4201.401913875598	4164.483253588517	4203.22966507177	4332.105263157895	4479.7511961722485	4659.885167464115	4738.8564593301435	4777.004784688996	4749.315789473684	4657.315789473684	4546.2488038277515	4468.425837320574	4433.846889952153	4407.32057416268	4353.047846889952	4278.071770334928	4301.622009569378	4359.928229665072	4461.851674641149	4551.617224880383	4592.956937799043	4594.861244019139	4626.698564593302	4598.081339712919	4525.612440191388	4392.612440191388	4318.267942583732	4386.956937799043	4510.296650717703	4616.966507177033	4418.746411483254	4437.263157894737	4437.11004784689	4422.56937799043	4406.67942583732	4417.019138755981	4489.349282296651	4652.210526315789	5025.306220095694	5308.11004784689	5361.071770334928	5181.88995215311	4823.210526315789	4331.7511961722485	3839.9808612440193	3587.1913875598084
4207.2200956937795	4411.363636363636	4535.77033492823	4760.531100478469	4954.8708133971295	5095.760765550239	5177.464114832536	5179.822966507177	5106.028708133971	5007.177033492823	4856.588516746411	4668.956937799043	4473.918660287081	4292.923444976077	4135.7511961722485	4114.607655502392	4207.0382775119615	4171.464114832536	4307.660287081339	4263.55023923445	4381.832535885167	4483.033492822967	4475.741626794258	4526.827751196172	4520.502392344498	4488.980861244019	4435.8564593301435	4380.138755980861	4332.138755980861	4288.588516746411	4252.435406698564	4199.306220095694	4140.473684210527	4098.468899521531	4102.574162679426	4138.287081339713	4180.913875598086	4188.186602870814	4197.397129186603	4157.11961722488	4142.631578947368	4096.7655502392345	4084.224880382775	4107.311004784689	4133.181818181818	4144.382775119617	4185.028708133971	4227.545454545455	4209.578947368421	4238.291866028708
4320.210526315789	4465.875598086124	4474.655502392345	4495.306220095694	4450.454545454545	4446.401913875598	4462.736842105263	4467.1578947368425	4587.822966507177	4716.196172248804	4936.2344497607655	4940.909090909091	4963.033492822967	4818.507177033493	4743.1435406698565	4604.086124401914	4402.851674641149	4159.497607655502	3948.334928229665	3860.66028708134	3968.133971291866	4199.574162679426	4417.172248803828	4617.803827751196	4754.090909090909	4847.253588516746	4842.1435406698565	4845.732057416268	4670.468899521531	4550.755980861244	4439.794258373206	4360.071770334928	4305.995215311004	4276.258373205742	4290.808612440192	4369.641148325359	4510.818181818182	4691.205741626794	4875.100478468899	5032.215311004785	5180.88995215311	5422.4162679425835	5893.574162679426	6654.5837320574165	7640.56937799043	8726.1004784689	8690.80861244019	7976.631578947368	6806.650717703349	6537.942583732058
5981.315789473684	7838.181818181818	7456.1578947368425	7626.282296650717	7204.7655502392345	6114.736842105263	5330.028708133971	4763.2488038277515	4585.291866028708	4620.6746411483255	4635.918660287081	4786.55023923445	4941.521531100479	5012.33014354067	4977.492822966507	4868.861244019139	4680.023923444976	4496.11961722488	4334.794258373206	4289.162679425837	4309.995215311004	4358.349282296651	4383.311004784689	4458.105263157895	4444.607655502392	4415.114832535885	4372.2200956937795	4300.5837320574165	4210.736842105263	4168.32057416268	4251.942583732058	4480.062200956938	4794.023923444976	5020.33014354067	5187.636363636364	5434.617224880383	5603.43062200957	5660.468899521531	5577.492822966507	5351.531100478469	4762.148325358851	4495.688995215311	4307.1435406698565	4254.846889952153	4173.454545454545	4838.655502392345	5947.267942583732	7304.387559808612	8612.354066985647	10300.765550239234
4023.7703349282297	3913.157894736842	3967.5406698564593	4064.488038277512	4156.995215311004	4162.028708133971	4126.55980861244	4027.095693779904	3930.133971291866	3873.22009569378	3920.133971291866	4314.56937799043	5034.373205741626	5674.760765550239	6047.363636363636	6231.722488038277	6148.688995215311	5669.114832535885	5289.3253588516745	4910.913875598086	5025.277511961723	5396.555023923445	5867.392344497608	6270.923444976077	6696.540669856459	7035.224880382775	7183.2488038277515	6776.9617224880385	6326.4162679425835	5761.33014354067	5024.401913875598	4385.497607655502	3953.267942583732	3796.4114832535884	3915.1100478468898	4207.306220095694	4499.167464114833	4704.344497607655	4814.177033492823	4760.56937799043	4524.813397129186	4266.196172248804	4202.99043062201	4139.344497607655	4191.650717703349	4265.6746411483255	4317.133971291866	4668.138755980861	4751.794258373206	4752.837320574163
4178.22966507177	4151.9617224880385	4116.899521531101	4103.406698564593	4128.397129186603	4254.2344497607655	4320.7655502392345	4271.473684210527	4234.775119617225	4209.693779904306	4339.851674641149	4615.88038277512	4873.976076555024	5029.263157894737	5146.727272727273	5285.641148325359	5340.531100478469	5226.3253588516745	5128.349282296651	5288.899521531101	5342.028708133971	5273.244019138756	5361.741626794258	5248.019138755981	5086.904306220095	4906.406698564593	4758.56937799043	4707.650717703349	4743.172248803828	4776.995215311004	4721.799043062201	4561.7799043062205	4359.8564593301435	4207.368421052632	4165.760765550239	4248.861244019139	4441.521531100479	4712.88995215311	5014.071770334928	5282.564593301436	5457.2488038277515	5491.799043062201	5368.0526315789475	5109.244019138756	4778.545454545455	4454.717703349283	4199.717703349283	4044.1722488038276	3997.5263157894738	4059.3827751196172
6315.296650717703	6380.244019138756	6543.822966507177	6445.459330143541	6216.1578947368425	6153.717703349283	5659.741626794258	5056.483253588517	4602.832535885167	4267.588516746411	3997.8755980861242	3955.244019138756	4007.196172248804	4091.401913875598	4100.444976076555	4133.607655502392	4237.789473684211	4342.607655502392	4398.923444976077	4367.244019138756	4336.574162679426	4449.933014354067	4703.851674641149	5074.555023923445	5507.488038277512	5897.636363636364	6115.732057416268	5868.344497607655	5567.177033492823	4880.2344497607655	4226.564593301436	3688.3301435406697	3507.1052631578946	3705.6794258373207	3975.492822966507	4311.4162679425835	4878.923444976077	5258.837320574163	5298.555023923445	5011.076555023923	4905.177033492823	4773.732057416268	4585.076555023923	4578.645933014354	4584.2344497607655	4705.062200956938	4879.162679425837	5086.99043062201	5310.617224880383	5522.8708133971295
6143.296650717703	5959.339712918661	5671.88038277512	5253.363636363636	5029.56937799043	4985.023923444976	5130.406698564593	5219.976076555024	5459.492822966507	5645.181818181818	5580.071770334928	5634.99043062201	5571.239234449761	5390.660287081339	5012.00956937799	4838.263157894737	4639.88995215311	4515.703349282297	4384.167464114833	4362.444976076555	4581.612440191388	5043.162679425837	5812.483253588517	6730.148325358851	7345.55980861244	7513.9617224880385	7416.0382775119615	7083.339712918661	6565.186602870814	5936.2344497607655	5188.492822966507	4575.301435406698	4186.363636363636	4078.593301435407	4138.794258373206	4227.081339712919	4327.148325358851	4519.124401913876	4697.526315789473	4747.665071770335	4879.904306220095	4727.373205741626	4710.502392344498	4380.043062200957	4281.799043062201	4170.406698564593	3921.3588516746413	3907.1196172248806	3965.244019138756	4157.851674641149
4954.435406698564	4772.344497607655	4474.32057416268	4156.985645933014	3915.373205741627	3799.593301435407	3739.5502392344497	3698.177033492823	3731.1674641148325	3826.9808612440193	3979.4258373205744	4149.703349282297	4305.368421052632	4620.598086124402	4787.392344497608	5104.665071770335	5306.784688995215	5280.057416267942	5052.311004784689	4773.55980861244	4505.32057416268	4405.535885167464	4266.167464114833	4144.282296650717	4136.526315789473	4361.478468899521	4567.488038277512	4616.923444976077	4605.607655502392	4599.545454545455	4476.387559808612	4284.0526315789475	4048.555023923445	3864.3301435406697	3892.4736842105262	4079.8325358851675	4310.267942583732	4550.851674641149	4758.7799043062205	4900.282296650717	5060.928229665072	5269.047846889952	5358.866028708134	5502.712918660287	5792.138755980861	6010.301435406698	6092.177033492823	6200.933014354067	5973.885167464115	5923.124401913876
5970.794258373206	6000.191387559808	6058.813397129186	6105.593301435407	6276.956937799043	6590.540669856459	6927.99043062201	7127.014354066986	7205.564593301436	7271.459330143541	7323.56937799043	7284.186602870814	7119.296650717703	6864.081339712919	6752.741626794258	6455.712918660287	6176.698564593302	5963.717703349283	5884.023923444976	5978.885167464115	6179.392344497608	6373.952153110048	6509.866028708134	6559.023923444976	6512.9473684210525	6399.287081339713	6255.425837320574	6127.019138755981	6034.617224880383	6016.196172248804	5952.971291866029	5914.339712918661	5827.311004784689	5720.215311004785	5660.033492822967	5687.392344497608	5791.736842105263	6096.162679425837	6571.301435406698	7297.8564593301435	8248.626794258373	9319.837320574163	10358.21052631579	11195.043062200957	11682.114832535884	11721.66028708134	12924.038277511961	13139.894736842105	12249.741626794259	10637.918660287081
5890.253588516746	5874.866028708134	5906.598086124402	5976.019138755981	6086.794258373206	6237.555023923445	6401.377990430622	6548.784688995215	6672.4162679425835	6769.875598086124	6825.818181818182	6827.985645933014	6698.598086124402	6442.909090909091	6408.622009569378	6413.023923444976	6449.933014354067	6521.794258373206	6630.631578947368	6778.272727272727	6931.387559808612	7050.062200956938	7146.344497607655	7131.368421052632	7125.0526315789475	7024.665071770335	7036.023923444976	7063.358851674641	7427.827751196172	8421.645933014353	9960.684210526315	11841.186602870814	13762.559808612441	15119.68899521531	15253.066985645934	13999.636363636364	11900.559808612441	10982.11961722488	9832.200956937799	7876.057416267942	6457.88038277512	5759.904306220095	5669.578947368421	5837.727272727273	5993.933014354067	6092.478468899521	6141.741626794258	6133.377990430622	6145.468899521531	6204.435406698564
6202.263157894737	6075.866028708134	6050.578947368421	6175.406698564593	6357.588516746411	6458.971291866029	6508.368421052632	6501.976076555024	6478.066985645933	6472.55980861244	6371.918660287081	6410.7655502392345	6384.588516746411	6548.401913875598	6704.047846889952	6781.311004784689	6708.287081339713	6355.937799043062	6159.148325358851	5990.933014354067	5894.315789473684	5910.210526315789	5917.665071770335	5973.88038277512	6110.181818181818	6370.1578947368425	6658.578947368421	6939.952153110048	7026.866028708134	6900.057416267942	6868.373205741626	6746.741626794258	6669.593301435407	6648.698564593302	6613.866028708134	6529.167464114833	6433.105263157895	6288.655502392345	6250.688995215311	6304.971291866029	6372.693779904306	6421.124401913876	6424.11004784689	6385.511961722488	6314.023923444976	6214.789473684211	6094.650717703349	5967.071770334928	5850.655502392345	5758.267942583732
5693.258373205742	5844.162679425837	6048.755980861244	6220.081339712919	6441.55023923445	6485.727272727273	6461.55023923445	6461.8421052631575	6519.626794258374	6569.775119617225	6571.913875598086	6537.200956937799	6505.2344497607655	6388.172248803828	6169.172248803828	6096.435406698564	5828.483253588517	5731.296650717703	5699.081339712919	5838.822966507177	6185.444976076555	6577.196172248804	6836.655502392345	6901.023923444976	6848.966507177033	6685.1578947368425	6583.315789473684	6485.272727272727	6518.311004784689	6605.0526315789475	6696.885167464115	6764.014354066986	6794.473684210527	6773.574162679426	6692.277511961723	6561.086124401914	6420.626794258374	6287.00956937799	6242.191387559808	6239.9617224880385	6257.301435406698	6261.6746411483255	6326.755980861244	6448.875598086124	6600.167464114833	6732.406698564593	6797.272727272727	6967.846889952153	6977.6746411483255	7044.363636363636
6759.808612440192	6960.966507177033	6944.531100478469	6895.555023923445	6706.6746411483255	6582.827751196172	6347.392344497608	6280.7655502392345	6317.43062200957	6465.492822966507	6653.473684210527	6883.5837320574165	7127.062200956938	7404.172248803828	7808.698564593302	8446.631578947368	9344.698564593302	10441.272727272728	12604.90909090909	14763.19138755981	16093.081339712919	16085.803827751197	13612.31100478469	13281.928229665073	12492.244019138756	11381.717703349283	9557.794258373206	8093.8708133971295	7214.133971291866	6741.033492822967	6372.708133971292	6170.277511961723	6255.775119617225	6285.44976076555	6433.741626794258	6397.11004784689	6445.660287081339	6508.540669856459	6602.2200956937795	6706.813397129186	6828.9617224880385	6918.88995215311	7132.411483253589	7282.315789473684	7366.483253588517	7150.11961722488	7113.622009569378	6672.033492822967	6653.708133971292	6501.1578947368425
4773.55980861244	5107.11961722488	5330.181818181818	5397.736842105263	5328.425837320574	5318.564593301436	5096.822966507177	5038.976076555024	4963.44976076555	4799.311004784689	4705.22966507177	4699.8564593301435	4806.822966507177	4922.3253588516745	4975.511961722488	4899.827751196172	4935.918660287081	4830.200956937799	4915.8421052631575	4994.244019138756	5039.344497607655	5049.794258373206	5050.368421052632	5051.660287081339	5033.607655502392	4943.124401913876	4939.043062200957	4898.358851674641	4926.148325358851	4926.799043062201	4896.071770334928	4827.2344497607655	4756.937799043062	4689.598086124402	4640.014354066986	4598.904306220095	4573.540669856459	4582.56937799043	4615.966507177033	4643.397129186603	4658.444976076555	4676.263157894737	4693.956937799043	4597.617224880383	4568.090909090909	4527.277511961723	4514.454545454545	4446.818181818182	4395.851674641149	4357.291866028708
5148.8564593301435	5181.688995215311	5238.4162679425835	5088.138755980861	5033.980861244019	4837.373205741626	4817.349282296651	4817.665071770335	4823.789473684211	4817.1435406698565	4718.526315789473	4664.253588516746	4592.66985645933	4458.846889952153	4409.191387559808	4392.196172248804	4467.818181818182	4572.645933014354	4680.1435406698565	4741.167464114833	4775.306220095694	4766.827751196172	4738.794258373206	4697.344497607655	4625.0	4569.344497607655	4527.693779904306	4514.521531100479	4543.483253588517	4619.162679425837	4722.162679425837	4817.464114832536	4879.172248803828	4932.43062200957	4940.526315789473	4885.531100478469	4767.1435406698565	4629.531100478469	4509.090909090909	4473.540669856459	4527.200956937799	4625.775119617225	4685.086124401914	4733.071770334928	4807.435406698564	4827.004784688996	4828.789473684211	4756.928229665072	4771.339712918661	4786.803827751196
5018.698564593302	4961.406698564593	4972.698564593302	4931.693779904306	4846.789473684211	4760.665071770335	4728.086124401914	4704.459330143541	4710.545454545455	4709.698564593302	4749.468899521531	4716.832535885167	4648.799043062201	4741.497607655502	4660.133971291866	4656.066985645933	4684.956937799043	4752.7655502392345	4794.258373205742	4751.239234449761	4694.928229665072	4587.827751196172	4532.555023923445	4571.167464114833	4581.703349282297	4573.7799043062205	4541.736842105263	4588.43062200957	4530.507177033493	4492.799043062201	4391.177033492823	4340.105263157895	4363.894736842105	4356.44976076555	4491.602870813397	4723.00956937799	5052.980861244019	5369.966507177033	5378.545454545455	5314.339712918661	5446.00956937799	5390.55980861244	5338.899521531101	5444.401913875598	5506.483253588517	5493.913875598086	5562.9617224880385	5499.746411483254	5353.095693779905	5141.660287081339
5462.023923444976	5650.181818181818	5680.177033492823	5555.0	5297.224880382775	4992.172248803828	4746.660287081339	4609.88995215311	4583.928229665072	4505.717703349283	4519.196172248804	4465.703349282297	4463.727272727273	4505.291866028708	4561.263157894737	4612.799043062201	4616.454545454545	4646.019138755981	4700.784688995215	4754.124401913876	4814.377990430622	4824.736842105263	4766.224880382775	4829.2200956937795	4820.574162679426	4896.3253588516745	5040.77033492823	5371.047846889952	6085.277511961723	6367.622009569378	7727.875598086124	9413.913875598086	10889.124401913876	11592.751196172248	11262.464114832535	10040.607655502392	8351.052631578947	6704.813397129186	5507.272727272727	4862.0382775119615	4595.7799043062205	4544.172248803828	4674.44976076555	4877.028708133971	5065.598086124402	5119.32057416268	5054.942583732058	4923.555023923445	4926.454545454545	4857.488038277512
4473.454545454545	4514.468899521531	4625.258373205742	4833.722488038277	5038.516746411483	5170.77033492823	5377.9473684210525	5563.799043062201	5541.545454545455	5471.397129186603	5260.502392344498	5007.736842105263	4852.468899521531	4919.148325358851	5033.287081339713	5237.377990430622	5377.760765550239	5457.832535885167	5244.88995215311	5233.9617224880385	5054.794258373206	4777.708133971292	4583.980861244019	4630.277511961723	4813.995215311004	4943.43062200957	4995.043062200957	5074.200956937799	5015.311004784689	4883.636363636364	5284.363636363636	6617.22966507177	8289.78947368421	9604.263157894737	10141.703349282297	9788.057416267942	8577.435406698565	6918.00956937799	5792.2200956937795	5001.483253588517	4800.172248803828	4863.56937799043	4929.301435406698	4905.11961722488	4766.918660287081	4610.339712918661	4386.67942583732	4302.076555023923	4405.2488038277515	4560.655502392345
3516.153110047847	3512.9425837320573	3594.3875598086124	3715.1913875598084	3758.181818181818	3783.4258373205744	3849.4162679425835	3875.1674641148325	3851.1913875598084	3822.2392344497607	3914.0717703349283	3986.645933014354	3927.315789473684	3954.799043062201	3986.7607655502393	3948.5502392344497	3902.55980861244	3894.4545454545455	3823.186602870813	3753.4258373205744	3729.0765550239234	3717.244019138756	3694.2392344497607	3671.684210526316	3721.4258373205744	3793.334928229665	3978.784688995215	4047.502392344498	4075.4162679425835	4216.014354066986	4318.287081339713	4314.665071770335	4273.047846889952	4214.626794258374	4248.904306220095	4265.210526315789	4299.2200956937795	4328.822966507177	4338.7511961722485	4324.287081339713	4279.626794258374	4194.741626794258	4076.2631578947367	3952.287081339713	3841.7272727272725	3796.2535885167463	3830.2631578947367	4109.014354066986	4731.516746411483	5649.086124401914
4132.32057416268	4225.55023923445	4279.033492822967	4259.33014354067	4179.0	4033.55980861244	3958.7224880382773	3864.248803827751	3949.0334928229663	4056.3588516746413	4089.9473684210525	4026.9808612440193	3923.956937799043	3842.6124401913876	3823.5885167464116	3807.2727272727275	3746.33971291866	3787.531100478469	3873.1913875598084	4056.2727272727275	4632.8708133971295	5993.138755980861	8088.086124401914	9900.334928229666	11448.928229665073	13042.224880382775	13426.066985645934	13003.038277511961	11256.363636363636	8681.473684210527	6190.88995215311	4542.253588516746	4019.5693779904304	3695.2057416267944	3545.4736842105262	3529.6076555023924	3498.6315789473683	3499.444976076555	3498.4497607655503	3515.7607655502393	3542.0574162679427	3561.492822966507	3586.0813397129186	3646.444976076555	3766.1722488038276	3922.464114832536	4049.248803827751	4122.263157894737	4179.55023923445	4246.588516746411
7517.693779904306	8719.186602870814	8539.751196172248	7722.167464114833	6981.813397129186	5649.358851674641	4483.8708133971295	4135.99043062201	3991.0143540669856	3982.712918660287	3986.133971291866	4003.0095693779904	3997.5215311004786	3971.7272727272725	3936.818181818182	3908.693779904306	4020.913875598086	4224.459330143541	4417.712918660287	4518.966507177033	4633.1291866028705	4571.636363636364	4409.22966507177	4239.7655502392345	4115.789473684211	4010.818181818182	3939.7942583732056	3854.593301435407	3847.401913875598	3850.4832535885166	3874.9282296650717	3893.77990430622	3888.200956937799	3857.397129186603	3807.7703349282297	3746.1052631578946	3684.0191387559807	3634.4593301435407	3604.2296650717703	3661.8516746411483	3722.468899521531	3782.995215311005	3810.1100478468898	3847.177033492823	3724.0813397129186	3667.7416267942585	3606.818181818182	3560.2583732057415	3525.0334928229663	3446.0717703349283
4323.454545454545	4226.358851674641	4202.301435406698	4099.8421052631575	3993.77990430622	3894.626794258373	3806.086124401914	3760.6698564593303	3773.2392344497607	3858.7942583732056	4009.813397129187	4159.507177033493	4199.7799043062205	4130.0	4121.483253588517	4093.5454545454545	4058.870813397129	3848.004784688995	3848.5693779904304	3875.5215311004786	3908.7607655502393	3928.684210526316	3935.8947368421054	3941.5167464114834	3945.464114832536	3940.9808612440193	3932.401913875598	3929.799043062201	3938.186602870813	3970.3875598086124	3982.129186602871	3938.8755980861242	3910.5454545454545	3872.507177033493	3814.7416267942585	3749.086124401914	3689.0813397129186	3647.8086124401916	3694.813397129187	3699.1100478468898	3815.8612440191387	4083.593301435407	4341.617224880383	4802.99043062201	5556.306220095694	6604.861244019139	8816.153110047846	10852.736842105263	11969.90909090909	12615.961722488039
3463.090909090909	3570.9617224880385	3686.3444976076553	3823.717703349282	3914.406698564593	3977.090909090909	3990.2535885167463	3975.1626794258373	3953.813397129187	3934.9856459330144	3939.9617224880385	3973.3014354066986	3991.311004784689	3968.1100478468898	3957.3923444976076	3982.9808612440193	4070.0813397129186	4109.191387559808	4119.4162679425835	4192.626794258374	4220.148325358851	4179.7511961722485	4093.622009569378	3943.401913875598	3765.5741626794256	3609.913875598086	3549.1196172248806	3635.33971291866	3797.028708133971	3974.215311004785	4228.33014354067	4357.492822966507	4238.899521531101	4195.425837320574	4090.598086124402	3971.1052631578946	3937.7033492822966	4074.7894736842104	4263.688995215311	4359.282296650717	4341.363636363636	4275.5837320574165	4409.382775119617	4726.1435406698565	5371.545454545455	6427.933014354067	7880.1435406698565	9608.751196172248	11396.966507177034	12974.334928229666
4823.11004784689	4903.784688995215	4977.205741626794	5106.722488038277	5284.56937799043	5597.488038277512	5921.095693779905	6182.952153110048	6348.526315789473	6430.253588516746	6477.861244019139	6533.899521531101	6575.904306220095	6536.196172248804	6558.44019138756	6410.33014354067	6270.421052631579	6247.655502392345	6201.755980861244	6086.057416267942	5945.1578947368425	5932.153110047847	6000.33014354067	6188.971291866029	6326.267942583732	6341.43062200957	6384.177033492823	6462.794258373206	6512.0526315789475	6317.057416267942	5922.555023923445	5644.655502392345	5634.287081339713	5728.425837320574	5691.363636363636	5590.191387559808	5679.8564593301435	5594.062200956938	5631.622009569378	5396.167464114833	5114.636363636364	4872.851674641149	5020.985645933014	4969.602870813397	4894.425837320574	4765.090909090909	4945.028708133971	4882.846889952153	5286.789473684211	5733.22966507177
4309.837320574163	4582.502392344498	4842.88038277512	5122.67942583732	5303.980861244019	5821.741626794258	5797.808612440192	5617.363636363636	5809.028708133971	5593.397129186603	5415.966507177033	5245.301435406698	5167.521531100479	5254.760765550239	5506.7799043062205	5837.425837320574	6134.406698564593	6326.641148325359	6245.8421052631575	6178.66985645933	5940.138755980861	5325.263157894737	4895.8708133971295	4675.258373205742	4477.789473684211	4414.665071770335	4746.684210526316	5739.205741626794	7464.7655502392345	9768.593301435407	12375.511961722488	14971.124401913876	17210.76076555024	18732.913875598086	19228.52153110048	20521.842105263157	18389.66985645933	14171.88995215311	13289.038277511961	11450.272727272728	9957.177033492822	9303.66985645933	9346.90909090909	9182.856459330143	8874.803827751197	8523.526315789473	7822.904306220095	6940.239234449761	6094.7799043062205	5594.665071770335
4589.44976076555	5282.200956937799	5765.191387559808	6220.253588516746	6580.966507177033	7069.028708133971	7077.478468899521	6843.909090909091	6428.885167464115	5690.397129186603	5157.526315789473	4692.411483253589	4671.368421052632	5056.11004784689	5530.2200956937795	5943.349282296651	6377.411483253589	6787.32057416268	7166.631578947368	7515.311004784689	7441.88995215311	7310.153110047847	7167.392344497608	7009.693779904306	6801.688995215311	6557.387559808612	6397.354066985646	6557.851674641149	7316.483253588517	8802.765550239234	10840.45933014354	13020.224880382775	14926.114832535884	16259.90909090909	16810.24880382775	16428.1004784689	15096.244019138756	13027.167464114833	10205.488038277512	8612.13875598086	7530.349282296651	6996.483253588517	6847.272727272727	6901.9473684210525	7050.387559808612	7216.607655502392	7317.636363636364	7158.205741626794	7033.8564593301435	6813.593301435407
5572.267942583732	6214.181818181818	6689.88995215311	6913.411483253589	6937.956937799043	6754.909090909091	7102.77033492823	7329.55980861244	7341.0526315789475	7131.244019138756	6458.43062200957	6768.291866028708	6946.32057416268	6880.688995215311	6829.808612440192	6987.985645933014	7828.866028708134	9127.468899521531	10895.196172248803	12817.301435406698	14564.933014354066	15794.177033492822	16355.626794258373	16175.224880382775	15192.8995215311	13202.377990430621	10129.468899521531	7111.722488038277	5523.382775119617	4849.875598086124	4623.167464114833	4798.062200956938	4933.2344497607655	5084.11961722488	5159.339712918661	5105.4162679425835	5301.133971291866	5495.172248803828	5684.6746411483255	5702.827751196172	5806.210526315789	5668.296650717703	5806.363636363636	5591.200956937799	5658.392344497608	5652.866028708134	5116.971291866029	5536.507177033493	5833.813397129186	6122.502392344498
4331.7511961722485	4430.794258373206	4701.0526315789475	5019.32057416268	5373.77033492823	5711.454545454545	5936.540669856459	5979.148325358851	5851.909090909091	5617.631578947368	5323.148325358851	5001.598086124402	5002.306220095694	5043.803827751196	5118.645933014354	5237.55023923445	5410.818181818182	5572.095693779905	5762.114832535885	5801.578947368421	5975.22966507177	6061.607655502392	6141.775119617225	6206.617224880383	6293.277511961723	6435.291866028708	6596.909090909091	6713.7655502392345	6741.636363636364	6630.545454545455	6331.421052631579	5866.655502392345	5156.827751196172	4782.636363636364	4787.894736842105	7025.7511961722485	10353.397129186604	14146.717703349283	20323.47846889952	21158.808612440193	21769.851674641148	20906.813397129186	18743.397129186604	15655.588516746411	12189.435406698565	8978.803827751197	6579.114832535885	5232.181818181818	4757.497607655502	4733.5837320574165
5030.593301435407	5014.760765550239	4993.014354066986	4879.291866028708	4725.454545454545	4482.622009569378	4220.22966507177	4017.3827751196172	3908.803827751196	3896.9808612440193	4004.755980861244	4294.904306220095	4832.028708133971	6729.019138755981	9841.095693779904	13910.454545454546	18136.387559808612	21350.72248803828	22548.492822966506	21320.875598086124	18122.00956937799	15032.473684210527	11101.684210526315	7824.138755980861	6140.196172248804	4919.205741626794	4363.267942583732	4079.956937799043	4020.468899521531	3974.870813397129	3946.2966507177034	3985.4736842105262	4035.354066985646	4074.0143540669856	4101.693779904306	4145.287081339713	4218.755980861244	4325.0382775119615	4481.368421052632	4683.468899521531	4869.162679425837	4971.411483253589	5097.55023923445	4977.354066985646	4749.473684210527	4422.7511961722485	4139.186602870814	3895.0813397129186	3803.0382775119615	3895.0382775119615
3579.55980861244	3824.2535885167463	4512.1435406698565	5220.3253588516745	7865.511961722488	10374.631578947368	13404.574162679426	16591.344497607657	19408.397129186604	21309.531100478467	21905.51196172249	21086.11004784689	14885.497607655503	12841.698564593302	10606.559808612441	8475.01913875598	6683.535885167464	5426.631578947368	4751.334928229665	4645.985645933014	4734.631578947368	4778.808612440192	4709.703349282297	4575.488038277512	4473.363636363636	4334.507177033493	4256.741626794258	4253.794258373206	4305.88995215311	4360.397129186603	4391.77033492823	4597.1435406698565	4405.875598086124	4415.746411483254	4320.014354066986	4217.727272727273	4198.789473684211	4273.124401913876	4432.11961722488	4540.827751196172	4736.057416267942	4896.473684210527	5031.822966507177	5161.813397129186	5287.909090909091	5402.0	5757.019138755981	5868.086124401914	5995.210526315789	6090.473684210527
3743.9234449760766	3772.0191387559807	3991.626794258373	3985.444976076555	4001.842105263158	4010.5454545454545	4010.885167464115	4058.4258373205744	4182.44019138756	4313.406698564593	4432.866028708134	4541.8421052631575	4337.732057416268	4380.148325358851	4485.354066985646	4619.263157894737	4769.4162679425835	4896.167464114833	4965.746411483254	4977.66985645933	4933.2488038277515	4805.521531100479	4586.966507177033	4337.014354066986	4417.693779904306	4538.617224880383	4404.789473684211	4309.0526315789475	4844.535885167464	4733.985645933014	4637.023923444976	4569.095693779905	4524.0382775119615	4478.488038277512	4432.177033492823	4407.196172248804	4401.55023923445	4388.736842105263	4371.741626794258	4389.057416267942	4454.196172248804	4536.660287081339	4625.114832535885	4769.224880382775	5392.971291866029	5980.315789473684	6684.952153110048	7385.401913875598	8603.674641148325	9254.545454545454
10845.813397129186	10938.105263157895	10615.205741626794	9925.751196172248	8232.851674641148	6081.411483253589	5553.344497607655	4855.363636363636	4788.937799043062	4732.626794258374	4639.177033492823	4537.368421052632	4471.650717703349	4433.866028708134	4394.555023923445	4367.44019138756	4390.148325358851	4464.980861244019	4578.291866028708	5171.827751196172	6552.942583732058	8972.602870813396	11839.799043062201	14060.066985645934	14858.382775119617	14051.473684210527	12038.55023923445	9603.1004784689	7480.086124401914	6114.043062200957	5693.5837320574165	5458.923444976077	5215.287081339713	5149.1291866028705	5066.172248803828	4911.933014354067	4866.784688995215	4879.808612440192	4966.755980861244	5097.014354066986	5213.488038277512	5276.7655502392345	5292.0382775119615	5294.9473684210525	5310.650717703349	5333.43062200957	5350.535885167464	5367.712918660287	5407.253588516746	5267.090909090909
4150.966507177033	4217.387559808612	4332.354066985646	4451.808612440192	4510.717703349283	4494.8708133971295	4362.6746411483255	4126.301435406698	3891.66028708134	3813.7224880382773	3957.8803827751194	4276.631578947368	4682.387559808612	4981.641148325359	5180.014354066986	5040.789473684211	4851.11004784689	4670.301435406698	4447.334928229665	4253.688995215311	4241.2344497607655	4272.200956937799	4329.8421052631575	4380.382775119617	4474.148325358851	4519.928229665072	4484.66985645933	4348.473684210527	4233.736842105263	4279.33014354067	4504.8708133971295	4647.923444976077	4872.2344497607655	5039.760765550239	5136.306220095694	5237.956937799043	5075.277511961723	5012.2344497607655	4912.7655502392345	4870.478468899521	4991.622009569378	5076.2488038277515	5087.698564593302	5086.210526315789	4989.382775119617	4807.746411483254	4606.162679425837	4463.483253588517	4397.263157894737	4440.421052631579
10697.598086124402	12750.894736842105	13481.765550239234	12877.349282296651	12282.014354066985	11070.172248803829	9508.253588516747	7929.421052631579	6641.626794258374	5860.698564593302	5615.177033492823	5741.909090909091	5910.205741626794	6403.789473684211	6946.784688995215	7167.22966507177	7467.526315789473	7230.004784688996	7251.014354066986	6683.789473684211	5927.507177033493	5479.918660287081	5251.56937799043	5206.2200956937795	5418.894736842105	5817.712918660287	6048.875598086124	6168.019138755981	6119.186602870814	5800.885167464115	5460.368421052632	4764.822966507177	4357.406698564593	4035.8373205741627	4202.8421052631575	4573.019138755981	4928.516746411483	5264.066985645933	5521.301435406698	5393.387559808612	5460.67942583732	5510.923444976077	5620.775119617225	5837.755980861244	6156.937799043062	6509.239234449761	7034.373205741626	7229.7799043062205	7375.387559808612	7541.44019138756
5221.6746411483255	5754.736842105263	6226.741626794258	6572.272727272727	6616.636363636364	6576.081339712919	6356.622009569378	6042.502392344498	5741.167464114833	5597.311004784689	5620.028708133971	5675.56937799043	5638.564593301436	5545.655502392345	5547.172248803828	5705.511961722488	5939.267942583732	6178.861244019139	6378.832535885167	6420.622009569378	6336.971291866029	6199.531100478469	6051.1435406698565	5868.311004784689	5665.55980861244	5515.066985645933	5451.727272727273	5459.478468899521	5544.636363636364	5419.799043062201	5139.535885167464	4734.942583732058	5432.028708133971	6153.363636363636	6284.244019138756	6356.952153110048	6378.588516746411	6400.904306220095	6301.545454545455	6188.636363636364	6034.545454545455	5808.138755980861	5620.459330143541	5579.339712918661	5677.526315789473	5856.933014354067	6138.2488038277515	6792.904306220095	8000.665071770335	9391.143540669857
5624.0526315789475	5799.574162679426	5913.162679425837	5993.526315789473	6033.435406698564	5857.368421052632	5946.258373205742	6616.808612440192	7341.808612440192	7937.875598086124	8086.397129186603	8184.497607655502	7970.301435406698	7473.736842105263	6761.693779904306	6055.44976076555	5615.55023923445	5540.196172248804	5702.1578947368425	6185.5837320574165	6400.267942583732	6354.732057416268	6172.7655502392345	5908.272727272727	5603.985645933014	5277.167464114833	4932.909090909091	4572.708133971292	4242.521531100479	4067.602870813397	4187.406698564593	4616.851674641149	5209.808612440192	5780.703349282297	6542.167464114833	6858.406698564593	7182.186602870814	7120.1291866028705	6711.976076555024	5942.741626794258	5472.645933014354	4956.291866028708	4748.660287081339	4676.22966507177	4673.894736842105	4681.9473684210525	4687.851674641149	4683.435406698564	4646.971291866029	4541.200956937799
6942.660287081339	6845.593301435407	6609.760765550239	6297.181818181818	6313.904306220095	6397.33014354067	6503.239234449761	6549.186602870814	6712.760765550239	6905.177033492823	7055.88038277512	7109.272727272727	7599.2488038277515	8085.688995215311	8245.631578947368	8433.894736842105	8300.320574162679	8058.277511961723	7718.822966507177	7340.736842105263	7084.775119617225	6710.258373205742	6333.100478468899	6138.435406698564	5906.1435406698565	5598.387559808612	5359.004784688996	5143.88038277512	5020.172248803828	4996.593301435407	5056.88038277512	5510.358851674641	6361.966507177033	6967.33014354067	7960.755980861244	8316.076555023923	8897.593301435407	9016.440191387559	8618.827751196171	7824.263157894737	7021.148325358851	6221.00956937799	5635.985645933014	5304.291866028708	5304.1435406698565	6359.693779904306	8373.325358851675	10386.645933014353	11698.167464114833	12068.88038277512
5354.258373205742	5226.660287081339	5048.377990430622	4901.090909090909	4952.0526315789475	5079.861244019139	5277.411483253589	5502.942583732058	5871.861244019139	6205.722488038277	6555.593301435407	6854.33014354067	7045.028708133971	7101.636363636364	7051.459330143541	6986.741626794258	7031.444976076555	6871.023923444976	6465.167464114833	6447.66985645933	6425.349282296651	5822.124401913876	5217.521531100479	4647.191387559808	4233.33014354067	4047.842105263158	4290.626794258374	5047.2344497607655	5940.354066985646	6277.043062200957	6925.741626794258	7421.660287081339	7695.794258373206	7624.665071770335	7330.8421052631575	7120.44019138756	7057.531100478469	6922.086124401914	6628.894736842105	6106.33014354067	5883.7655502392345	5718.272727272727	5611.99043062201	5509.521531100479	5375.114832535885	5255.2200956937795	5224.827751196172	5284.99043062201	5356.660287081339	5365.047846889952
[truncated: 1,492 more columns]
