# Supplementary material for: Diffusion-mediated HEI10 coarsening can explain meiotic crossover positioning in Arabidopsis
Source: Nat Commun. 2021 Aug 3;12:4674. doi: 10.1038/s41467-021-24827-w (PMC8333306; doi:10.1038/s41467-021-24827-w)
Supplement: Supplementary file 4 — Source Data File [file 41467_2021_24827_MOESM4_ESM.zip › source_data/fig3_simulations_density_0.25.csv]

t_L	a_nodes	dt	Ls	t_exp	b_nodes	n_c	n_ts	C0	u0	D	m	density	K	C0_noise	t_C0_ratio2	n	Lm	Number COs	L	position_0	intensity_0	position_1	intensity_1	position_2	intensity_2	position_3	intensity_3	position_4	intensity_4	position_5	intensity_5	position_6	intensity_6	position_7	intensity_7
0.1	2.1	360.0	4.93	false	0.5	1.25	100	30.599999999999998	5.3999999999999995	1.1	2000	0.25	1.0	9.9	2.0	1000	37.5	4	38.96562976375983	0.3081902082932448	123.01289965699226	12.184823952730973	170.67949462897494	21.655191109496243	134.48445207380723	38.96191473770194	170.19174291690766
0.1	2.1	360.0	4.93	false	0.5	1.25	100	30.599999999999998	5.3999999999999995	1.1	2000	0.25	1.0	9.9	2.0	1000	37.5	2	41.14632985324012	8.651280449426105	149.8124718748021	23.01541731891811	264.6858220681384
0.1	2.1	360.0	4.93	false	0.5	1.25	100	30.599999999999998	5.3999999999999995	1.1	2000	0.25	1.0	9.9	2.0	1000	37.5	3	43.37436996300289	2.5459630026686315	177.40812848589005	20.144008228417047	204.3689788375988	42.27430890795268	225.2685209532498
0.1	2.1	360.0	4.93	false	0.5	1.25	100	30.599999999999998	5.3999999999999995	1.1	2000	0.25	1.0	9.9	2.0	1000	37.5	2	28.8176938879001	18.017949547587964	131.75946012487577	26.629568896060952	212.92918250066108
0.1	2.1	360.0	4.93	false	0.5	1.25	100	30.599999999999998	5.3999999999999995	1.1	2000	0.25	1.0	9.9	2.0	1000	37.5	4	44.71903415172844	1.977834491194471	93.33601877920434	13.474307990407182	114.66923635662953	22.873010116811212	119.88048011839892	34.74709960201044	210.31732187912374
0.1	2.1	360.0	4.93	false	0.5	1.25	100	30.599999999999998	5.3999999999999995	1.1	2000	0.25	1.0	9.9	2.0	1000	37.5	3	31.02196191413459	3.765248387916486	109.73121665482543	13.307103370889187	152.0792641868092	25.759879405293134	108.13436516094697
0.1	2.1	360.0	4.93	false	0.5	1.25	100	30.599999999999998	5.3999999999999995	1.1	2000	0.25	1.0	9.9	2.0	1000	37.5	4	44.377782751493605	3.4951735590840602	126.05034918268018	17.811103701971685	160.19507324702903	28.220028512074595	211.32356901779582	37.4082995004499	101.03484818406908
0.1	2.1	360.0	4.93	false	0.5	1.25	100	30.599999999999998	5.3999999999999995	1.1	2000	0.25	1.0	9.9	2.0	1000	37.5	3	37.46241648680151	1.7067325604629553	100.19742352032563	15.868185665409623	155.37444131834073	33.50214165675133	159.58875003224676
0.1	2.1	360.0	4.93	false	0.5	1.25	100	30.599999999999998	5.3999999999999995	1.1	2000	0.25	1.0	9.9	2.0	1000	37.5	2	32.406135040526564	8.598335399743274	223.0318892768603	26.184727676154903	186.32165367633564
0.1	2.1	360.0	4.93	false	0.5	1.25	100	30.599999999999998	5.3999999999999995	1.1	2000	0.25	1.0	9.9	2.0	1000	37.5	3	36.73348202043233	2.0807844781363927	151.80293491846908	14.025311570026583	196.45505872755595	29.94160200341398	139.48065015432528
0.1	2.1	360.0	4.93	false	0.5	1.25	100	30.599999999999998	5.3999999999999995	1.1	2000	0.25	1.0	9.9	2.0	1000	37.5	2	40.868433390631196	6.7287522269953906	122.17110632065909	25.945579189006352	254.76742070256608
0.1	2.1	360.0	4.93	false	0.5	1.25	100	30.599999999999998	5.3999999999999995	1.1	2000	0.25	1.0	9.9	2.0	1000	37.5	2	36.42379511310165	15.826371795073294	164.76722582589986	35.198530341258575	286.73476785818616
0.1	2.1	360.0	4.93	false	0.5	1.25	100	30.599999999999998	5.3999999999999995	1.1	2000	0.25	1.0	9.9	2.0	1000	37.5	2	37.86957216051076	5.017884959343169	115.3415839196721	33.431524949762974	230.97985467666967
0.1	2.1	360.0	4.93	false	0.5	1.25	100	30.599999999999998	5.3999999999999995	1.1	2000	0.25	1.0	9.9	2.0	1000	37.5	4	44.18442580246311	2.7101267034326804	120.01923627491486	8.645370870508813	147.5046581700213	24.103701021455628	133.71327164110636	34.46487041259195	193.41531075915486
0.1	2.1	360.0	4.93	false	0.5	1.25	100	30.599999999999998	5.3999999999999995	1.1	2000	0.25	1.0	9.9	2.0	1000	37.5	3	33.6351003107397	1.2214785747817771	125.1282865334948	16.43204568876173	190.7400084259253	26.4348298773144	109.9218297058186
0.1	2.1	360.0	4.93	false	0.5	1.25	100	30.599999999999998	5.3999999999999995	1.1	2000	0.25	1.0	9.9	2.0	1000	37.5	1	31.14239985566872	16.816888564987497	356.6527732630303
0.1	2.1	360.0	4.93	false	0.5	1.25	100	30.599999999999998	5.3999999999999995	1.1	2000	0.25	1.0	9.9	2.0	1000	37.5	3	36.89687839025139	11.582072631412847	158.7036866248709	19.205385386708013	201.85103682690502	34.918556317240125	132.37348607200673
0.1	2.1	360.0	4.93	false	0.5	1.25	100	30.599999999999998	5.3999999999999995	1.1	2000	0.25	1.0	9.9	2.0	1000	37.5	4	45.969879366389456	8.969387031488347	229.50450860700218	16.799245993292136	109.87911322651351	28.84767031728213	133.55024160219793	43.37523400641492	141.7341539685491
0.1	2.1	360.0	4.93	false	0.5	1.25	100	30.599999999999998	5.3999999999999995	1.1	2000	0.25	1.0	9.9	2.0	1000	37.5	3	51.56158289656237	11.404604962407866	157.79343971869068	21.431625070581923	122.2506238503779	40.485655764335185	242.28740741941647
0.1	2.1	360.0	4.93	false	0.5	1.25	100	30.599999999999998	5.3999999999999995	1.1	2000	0.25	1.0	9.9	2.0	1000	37.5	4	40.25094573593563	3.1498898893292413	120.884191057969	17.614198740482575	129.38925749204193	21.116580271469154	184.1263244384867	38.56416774059523	140.5812223174763
0.1	2.1	360.0	4.93	false	0.5	1.25	100	30.599999999999998	5.3999999999999995	1.1	2000	0.25	1.0	9.9	2.0	1000	37.5	3	38.27156075201525	11.81635814709766	183.83072100412025	16.96109467843131	88.5996625060693	31.62242127891387	208.80536462504975
0.1	2.1	360.0	4.93	false	0.5	1.25	100	30.599999999999998	5.3999999999999995	1.1	2000	0.25	1.0	9.9	2.0	1000	37.5	3	34.075007898906975	1.1985429285783284	202.05403077876778	15.21965678459083	109.43127394839068	22.434891331347508	209.10516486686214
0.1	2.1	360.0	4.93	false	0.5	1.25	100	30.599999999999998	5.3999999999999995	1.1	2000	0.25	1.0	9.9	2.0	1000	37.5	3	38.92763334202561	1.8803091034346904	140.71844192555815	23.083651554970775	216.99567389890845	32.986993176925445	107.47324411053258
0.1	2.1	360.0	4.93	false	0.5	1.25	100	30.599999999999998	5.3999999999999995	1.1	2000	0.25	1.0	9.9	2.0	1000	37.5	3	45.69500608619943	22.15198309743911	307.793430893176	42.28065732181133	164.1643963630524	45.52571638336301	186.74621127870824
0.1	2.1	360.0	4.93	false	0.5	1.25	100	30.599999999999998	5.3999999999999995	1.1	2000	0.25	1.0	9.9	2.0	1000	37.5	5	46.40033530357277	3.464478036997975	156.453367244834	15.41511314230642	98.37287375927347	22.192621660187164	157.48436220595616	33.34034922581459	108.35785646691812	44.9800595529154	133.60590945367193
0.1	2.1	360.0	4.93	false	0.5	1.25	100	30.599999999999998	5.3999999999999995	1.1	2000	0.25	1.0	9.9	2.0	1000	37.5	2	26.43710495865036	5.405855438454197	195.90864288810386	17.613829284808705	183.06303344771604
0.1	2.1	360.0	4.93	false	0.5	1.25	100	30.599999999999998	5.3999999999999995	1.1	2000	0.25	1.0	9.9	2.0	1000	37.5	2	41.308750752629784	14.15371941010457	276.3189355066692	40.144802789742116	218.84876599187854
0.1	2.1	360.0	4.93	false	0.5	1.25	100	30.599999999999998	5.3999999999999995	1.1	2000	0.25	1.0	9.9	2.0	1000	37.5	3	36.047287999719224	9.1911242413366	221.47261663371427	14.92033073983064	140.55405053284764	33.848079464888364	187.61283292802256
0.1	2.1	360.0	4.93	false	0.5	1.25	100	30.599999999999998	5.3999999999999995	1.1	2000	0.25	1.0	9.9	2.0	1000	37.5	4	42.68618965619973	1.2462268664389433	198.86112065925445	21.450889413645505	175.91027889216087	37.04111387559261	147.6728900228199	41.17456177062455	97.39479344945005
0.1	2.1	360.0	4.93	false	0.5	1.25	100	30.599999999999998	5.3999999999999995	1.1	2000	0.25	1.0	9.9	2.0	1000	37.5	2	37.812173257477575	15.202148553421534	206.5487827214752	25.79754794725272	246.72733641226006
0.1	2.1	360.0	4.93	false	0.5	1.25	100	30.599999999999998	5.3999999999999995	1.1	2000	0.25	1.0	9.9	2.0	1000	37.5	3	37.56615915962164	0.08494662411118535	192.85298193906925	23.683442277619204	250.21776635410907	34.24792610494498	119.98632744248393
0.1	2.1	360.0	4.93	false	0.5	1.25	100	30.599999999999998	5.3999999999999995	1.1	2000	0.25	1.0	9.9	2.0	1000	37.5	4	46.274396075595384	7.3688165852792995	146.81944679153844	21.329992361317647	138.61390005385095	24.207172577666693	78.90941067902897	36.637179767785746	182.47982775950703
0.1	2.1	360.0	4.93	false	0.5	1.25	100	30.599999999999998	5.3999999999999995	1.1	2000	0.25	1.0	9.9	2.0	1000	37.5	4	30.369968392544905	8.893432370336019	135.99115514415223	12.373443359275212	82.70960437320154	21.602895149587578	93.12470116668038	26.621686004376315	139.98256188788363
0.1	2.1	360.0	4.93	false	0.5	1.25	100	30.599999999999998	5.3999999999999995	1.1	2000	0.25	1.0	9.9	2.0	1000	37.5	2	32.79711998333649	11.691510125560475	230.1159928452503	25.940132041092482	164.62362203526584
0.1	2.1	360.0	4.93	false	0.5	1.25	100	30.599999999999998	5.3999999999999995	1.1	2000	0.25	1.0	9.9	2.0	1000	37.5	3	41.765155312260696	10.831187841363533	133.82547539370194	29.811736632694057	102.98763356032724	35.55064190971931	198.70853915778187
0.1	2.1	360.0	4.93	false	0.5	1.25	100	30.599999999999998	5.3999999999999995	1.1	2000	0.25	1.0	9.9	2.0	1000	37.5	3	34.82379214482886	1.1773458203892626	168.67315468639092	18.177189753767856	172.52149759355424	27.113150973650967	189.46359169379778
0.1	2.1	360.0	4.93	false	0.5	1.25	100	30.599999999999998	5.3999999999999995	1.1	2000	0.25	1.0	9.9	2.0	1000	37.5	3	45.88299968244068	2.8957767499445017	153.03208412591337	14.278082612724008	173.98853472995094	33.190301014106055	198.2325886585536
0.1	2.1	360.0	4.93	false	0.5	1.25	100	30.599999999999998	5.3999999999999995	1.1	2000	0.25	1.0	9.9	2.0	1000	37.5	3	32.66054898409213	3.8942374309564576	91.46518396475858	15.284404882098986	171.17868118677393	28.95216100873537	123.54032958765028
0.1	2.1	360.0	4.93	false	0.5	1.25	100	30.599999999999998	5.3999999999999995	1.1	2000	0.25	1.0	9.9	2.0	1000	37.5	3	33.414521021971375	6.7104179124275865	144.075730659317	15.210385574324185	128.88888281913262	28.370857859164794	106.21157052839223
0.1	2.1	360.0	4.93	false	0.5	1.25	100	30.599999999999998	5.3999999999999995	1.1	2000	0.25	1.0	9.9	2.0	1000	37.5	3	35.80441557934261	4.480433111883753	188.8062678842141	24.514519689619906	141.1733970282265	29.20555149710655	151.2106008269218
0.1	2.1	360.0	4.93	false	0.5	1.25	100	30.599999999999998	5.3999999999999995	1.1	2000	0.25	1.0	9.9	2.0	1000	37.5	3	43.47576479386947	12.38107070846322	305.8830208164528	31.853350017642672	132.95149234400185	40.86681466646938	210.08741966179593
0.1	2.1	360.0	4.93	false	0.5	1.25	100	30.599999999999998	5.3999999999999995	1.1	2000	0.25	1.0	9.9	2.0	1000	37.5	3	34.75878750059832	0.6147726513453514	140.1787762180357	10.562139239654925	192.37655296059904	33.26123378547847	238.29568080866193
0.1	2.1	360.0	4.93	false	0.5	1.25	100	30.599999999999998	5.3999999999999995	1.1	2000	0.25	1.0	9.9	2.0	1000	37.5	2	38.61150143638231	15.465334764302185	257.48245714036494	35.71085276110989	244.04927589342222
0.1	2.1	360.0	4.93	false	0.5	1.25	100	30.599999999999998	5.3999999999999995	1.1	2000	0.25	1.0	9.9	2.0	1000	37.5	2	29.585869954957197	4.624157401360379	190.90181974150076	28.362882294612028	135.13575535919793
0.1	2.1	360.0	4.93	false	0.5	1.25	100	30.599999999999998	5.3999999999999995	1.1	2000	0.25	1.0	9.9	2.0	1000	37.5	3	35.429859592828365	0.9128923228995806	104.62703873777775	7.329534016329036	158.81124426741377	34.98774837542724	173.56819247196958
0.1	2.1	360.0	4.93	false	0.5	1.25	100	30.599999999999998	5.3999999999999995	1.1	2000	0.25	1.0	9.9	2.0	1000	37.5	2	40.66250226150598	4.90629081605315	128.07758260567823	35.2453115387519	231.3521017318412
0.1	2.1	360.0	4.93	false	0.5	1.25	100	30.599999999999998	5.3999999999999995	1.1	2000	0.25	1.0	9.9	2.0	1000	37.5	2	30.78215993606465	0.4062821183697096	140.01516449718815	9.060125573820992	227.22875386028772
0.1	2.1	360.0	4.93	false	0.5	1.25	100	30.599999999999998	5.3999999999999995	1.1	2000	0.25	1.0	9.9	2.0	1000	37.5	2	30.465014732840267	8.364035217047757	218.21220712107385	25.901875046983474	134.7661598675663
0.1	2.1	360.0	4.93	false	0.5	1.25	100	30.599999999999998	5.3999999999999995	1.1	2000	0.25	1.0	9.9	2.0	1000	37.5	3	34.63424103041674	1.3994040523119433	102.91604697213543	16.359966495145418	198.33329580325207	25.47400734528099	189.03793666829736
0.1	2.1	360.0	4.93	false	0.5	1.25	100	30.599999999999998	5.3999999999999995	1.1	2000	0.25	1.0	9.9	2.0	1000	37.5	2	42.62380250116671	9.502208332344129	241.90400713953568	28.05344507733366	291.6099894493555
0.1	2.1	360.0	4.93	false	0.5	1.25	100	30.599999999999998	5.3999999999999995	1.1	2000	0.25	1.0	9.9	2.0	1000	37.5	2	30.601222038702865	4.328989577173929	224.1349466602414	18.035002130738185	111.5469981094986
0.1	2.1	360.0	4.93	false	0.5	1.25	100	30.599999999999998	5.3999999999999995	1.1	2000	0.25	1.0	9.9	2.0	1000	37.5	2	44.342414581972015	18.539868490178748	264.9978957027281	34.4167593265184	156.75511949623927
0.1	2.1	360.0	4.93	false	0.5	1.25	100	30.599999999999998	5.3999999999999995	1.1	2000	0.25	1.0	9.9	2.0	1000	37.5	3	44.82995532773293	9.443735632848776	153.5803665645601	19.86907385936955	246.071622129034	37.212111546421426	174.77379595063238
0.1	2.1	360.0	4.93	false	0.5	1.25	100	30.599999999999998	5.3999999999999995	1.1	2000	0.25	1.0	9.9	2.0	1000	37.5	3	31.890798123412257	8.041654917956631	187.3735847506328	20.18364851386925	113.40493707740418	25.892514384603036	127.44709338966125
0.1	2.1	360.0	4.93	false	0.5	1.25	100	30.599999999999998	5.3999999999999995	1.1	2000	0.25	1.0	9.9	2.0	1000	37.5	4	39.12668313279253	4.241108769902324	178.6653437806442	12.331611402151896	106.23452151922164	25.920094606182094	161.4025436352864	37.49251899484669	151.8780043116226
0.1	2.1	360.0	4.93	false	0.5	1.25	100	30.599999999999998	5.3999999999999995	1.1	2000	0.25	1.0	9.9	2.0	1000	37.5	2	34.04124729048539	12.134615224394334	237.59272059177218	32.099910430507705	133.15938429894632
0.1	2.1	360.0	4.93	false	0.5	1.25	100	30.599999999999998	5.3999999999999995	1.1	2000	0.25	1.0	9.9	2.0	1000	37.5	1	31.57735690362683	20.112739351241697	312.73764026456473
0.1	2.1	360.0	4.93	false	0.5	1.25	100	30.599999999999998	5.3999999999999995	1.1	2000	0.25	1.0	9.9	2.0	1000	37.5	2	42.404591268073105	14.821924353527619	333.09337863984086	40.20091953731828	192.6293991388071
0.1	2.1	360.0	4.93	false	0.5	1.25	100	30.599999999999998	5.3999999999999995	1.1	2000	0.25	1.0	9.9	2.0	1000	37.5	3	40.24715259984101	9.669108862090859	231.70364448217668	17.685932530451044	106.2261491152979	31.350768176864715	133.46826871142534
0.1	2.1	360.0	4.93	false	0.5	1.25	100	30.599999999999998	5.3999999999999995	1.1	2000	0.25	1.0	9.9	2.0	1000	37.5	3	36.89128149172416	8.745471385637584	225.37672484532277	14.292794893039463	115.2533248440468	35.02074665179236	151.70171719908114
0.1	2.1	360.0	4.93	false	0.5	1.25	100	30.599999999999998	5.3999999999999995	1.1	2000	0.25	1.0	9.9	2.0	1000	37.5	4	44.11793929233536	7.996185168158293	108.16784704425332	16.564894783669015	264.0084080783872	34.73021575167705	118.22375920292556	42.11842734201947	123.19998849494033
0.1	2.1	360.0	4.93	false	0.5	1.25	100	30.599999999999998	5.3999999999999995	1.1	2000	0.25	1.0	9.9	2.0	1000	37.5	2	42.64877581020566	12.004587667236132	298.87368140279125	35.36609297516801	243.6919904973415
0.1	2.1	360.0	4.93	false	0.5	1.25	100	30.599999999999998	5.3999999999999995	1.1	2000	0.25	1.0	9.9	2.0	1000	37.5	3	36.74152866991565	8.249891983405984	169.75254111511228	21.98758856957242	169.97798923155722	30.428336661467643	129.7498667347331
0.1	2.1	360.0	4.93	false	0.5	1.25	100	30.599999999999998	5.3999999999999995	1.1	2000	0.25	1.0	9.9	2.0	1000	37.5	1	25.665386553127615	12.515730534637008	214.81447308088474
0.1	2.1	360.0	4.93	false	0.5	1.25	100	30.599999999999998	5.3999999999999995	1.1	2000	0.25	1.0	9.9	2.0	1000	37.5	2	38.991008621682205	9.171922338113164	263.8384661213457	28.51233598408083	274.61503737831964
0.1	2.1	360.0	4.93	false	0.5	1.25	100	30.599999999999998	5.3999999999999995	1.1	2000	0.25	1.0	9.9	2.0	1000	37.5	3	39.72558188202569	10.437966059996825	153.12498085814033	26.589468336349924	228.62909204910412	33.06829519375926	121.76517217045871
0.1	2.1	360.0	4.93	false	0.5	1.25	100	30.599999999999998	5.3999999999999995	1.1	2000	0.25	1.0	9.9	2.0	1000	37.5	3	42.38795349887892	11.886206327198444	126.30762946013334	24.62579284432164	140.69610335549822	42.36537915181836	252.25617530595562
0.1	2.1	360.0	4.93	false	0.5	1.25	100	30.599999999999998	5.3999999999999995	1.1	2000	0.25	1.0	9.9	2.0	1000	37.5	4	43.301639225418135	7.7638388744348195	209.6872193764227	19.312651581658056	119.66930965181966	35.5692185698992	109.98668182478684	43.11575210575777	180.2573111540546
0.1	2.1	360.0	4.93	false	0.5	1.25	100	30.599999999999998	5.3999999999999995	1.1	2000	0.25	1.0	9.9	2.0	1000	37.5	2	36.716059814905876	16.849344256259656	225.25302633348832	22.24542807916008	102.42778021025104
0.1	2.1	360.0	4.93	false	0.5	1.25	100	30.599999999999998	5.3999999999999995	1.1	2000	0.25	1.0	9.9	2.0	1000	37.5	3	37.19517983784923	4.538742053386361	201.08981294236838	22.326705176416407	83.50090409465389	31.178802357067504	174.69141469521537
0.1	2.1	360.0	4.93	false	0.5	1.25	100	30.599999999999998	5.3999999999999995	1.1	2000	0.25	1.0	9.9	2.0	1000	37.5	3	36.124092067660996	9.566215209510837	184.5139329401238	24.66815726229254	104.23621572818983	30.968136880107036	173.89863377075298
0.1	2.1	360.0	4.93	false	0.5	1.25	100	30.599999999999998	5.3999999999999995	1.1	2000	0.25	1.0	9.9	2.0	1000	37.5	2	38.1057933663937	18.93869892529158	262.4508528789454	26.844154390309967	155.61316043077753
0.1	2.1	360.0	4.93	false	0.5	1.25	100	30.599999999999998	5.3999999999999995	1.1	2000	0.25	1.0	9.9	2.0	1000	37.5	3	33.835861498489955	12.548532346449187	187.02897002007313	23.73449974213911	149.55249658200285	33.65058954002103	97.37320556068954
0.1	2.1	360.0	4.93	false	0.5	1.25	100	30.599999999999998	5.3999999999999995	1.1	2000	0.25	1.0	9.9	2.0	1000	37.5	2	38.78813192517935	1.293389970198631	188.0004119686489	25.805228228159056	292.31361177168003
0.1	2.1	360.0	4.93	false	0.5	1.25	100	30.599999999999998	5.3999999999999995	1.1	2000	0.25	1.0	9.9	2.0	1000	37.5	4	40.10187622045828	1.8774759066295172	128.65334105095798	13.89970863164664	202.816714545693	32.574144772747914	160.76180945536015	38.94794445545507	91.27824113489511
0.1	2.1	360.0	4.93	false	0.5	1.25	100	30.599999999999998	5.3999999999999995	1.1	2000	0.25	1.0	9.9	2.0	1000	37.5	3	40.32871690896076	9.673214913312664	172.61388299238294	24.314250385581644	221.80910584712106	29.463144649551904	104.65702635842864
0.1	2.1	360.0	4.93	false	0.5	1.25	100	30.599999999999998	5.3999999999999995	1.1	2000	0.25	1.0	9.9	2.0	1000	37.5	4	38.40137624721467	5.636797523745784	106.60497763651126	9.664909020815749	158.5246439262153	24.21308494516157	128.00779319817764	35.600456855621836	139.3817838874416
0.1	2.1	360.0	4.93	false	0.5	1.25	100	30.599999999999998	5.3999999999999995	1.1	2000	0.25	1.0	9.9	2.0	1000	37.5	3	39.11609355834928	8.228712502965845	124.54074122993026	21.270734228471085	230.6991872906943	36.07364131575596	172.50901606385304
0.1	2.1	360.0	4.93	false	0.5	1.25	100	30.599999999999998	5.3999999999999995	1.1	2000	0.25	1.0	9.9	2.0	1000	37.5	3	38.77314896295378	9.208412008726018	176.64982397397387	26.66926474969587	259.2901700795165	38.74998665161948	104.69498230854897
0.1	2.1	360.0	4.93	false	0.5	1.25	100	30.599999999999998	5.3999999999999995	1.1	2000	0.25	1.0	9.9	2.0	1000	37.5	2	34.92230407320019	12.128549593503557	238.85964712238462	31.678259057900398	103.47940244894129
0.1	2.1	360.0	4.93	false	0.5	1.25	100	30.599999999999998	5.3999999999999995	1.1	2000	0.25	1.0	9.9	2.0	1000	37.5	3	49.811769611632805	10.837503367518394	231.84233563779685	31.32090001198802	114.66473217090748	41.78007587820665	204.86187980105933
0.1	2.1	360.0	4.93	false	0.5	1.25	100	30.599999999999998	5.3999999999999995	1.1	2000	0.25	1.0	9.9	2.0	1000	37.5	2	29.792668861594443	13.879393379176731	191.03483005853198	24.42315370404946	143.52342869226368
0.1	2.1	360.0	4.93	false	0.5	1.25	100	30.599999999999998	5.3999999999999995	1.1	2000	0.25	1.0	9.9	2.0	1000	37.5	3	45.02190027093815	14.607533023389255	155.23018009516684	27.506801761038194	141.33561638438798	42.60435384855722	164.63046206758344
0.1	2.1	360.0	4.93	false	0.5	1.25	100	30.599999999999998	5.3999999999999995	1.1	2000	0.25	1.0	9.9	2.0	1000	37.5	4	31.41098094653835	2.513346362624271	84.36075933327544	11.572210350320196	68.88690303366637	18.35082456977997	98.45876198835421	25.681005561045765	162.4350363559345
0.1	2.1	360.0	4.93	false	0.5	1.25	100	30.599999999999998	5.3999999999999995	1.1	2000	0.25	1.0	9.9	2.0	1000	37.5	2	35.14733518888365	8.775281898207837	246.11580352202105	26.66241727943368	207.90518605609623
0.1	2.1	360.0	4.93	false	0.5	1.25	100	30.599999999999998	5.3999999999999995	1.1	2000	0.25	1.0	9.9	2.0	1000	37.5	3	33.79909597997142	13.853930967093184	134.6192338589132	18.762555648265803	136.29576119806313	31.109922636597865	212.38453953376566
0.1	2.1	360.0	4.93	false	0.5	1.25	100	30.599999999999998	5.3999999999999995	1.1	2000	0.25	1.0	9.9	2.0	1000	37.5	3	32.85713801317015	7.135426035443645	141.40102748233866	11.530639914911106	88.01295091943098	27.093140733966816	185.3653935147689
0.1	2.1	360.0	4.93	false	0.5	1.25	100	30.599999999999998	5.3999999999999995	1.1	2000	0.25	1.0	9.9	2.0	1000	37.5	1	40.203157478976	37.746895914199385	339.80002616179985
0.1	2.1	360.0	4.93	false	0.5	1.25	100	30.599999999999998	5.3999999999999995	1.1	2000	0.25	1.0	9.9	2.0	1000	37.5	3	38.344329773948594	8.361979425584247	133.19355921556786	17.8507291542136	224.7255459329505	38.033417289877065	209.57820022685698
0.1	2.1	360.0	4.93	false	0.5	1.25	100	30.599999999999998	5.3999999999999995	1.1	2000	0.25	1.0	9.9	2.0	1000	37.5	3	31.786159322224172	0.7074685363054845	168.5776058085468	22.996092229177794	118.38017362843368	30.671506436187656	200.25536601077798
0.1	2.1	360.0	4.93	false	0.5	1.25	100	30.599999999999998	5.3999999999999995	1.1	2000	0.25	1.0	9.9	2.0	1000	37.5	3	39.26363940595832	12.643049298185225	95.89618706840011	16.043894160629225	202.11188394539903	24.829229155821515	129.10957844039578
0.1	2.1	360.0	4.93	false	0.5	1.25	100	30.599999999999998	5.3999999999999995	1.1	2000	0.25	1.0	9.9	2.0	1000	37.5	2	38.108747100256124	23.735350956265734	135.81432523855904	35.22977351816329	205.31846561640316
0.1	2.1	360.0	4.93	false	0.5	1.25	100	30.599999999999998	5.3999999999999995	1.1	2000	0.25	1.0	9.9	2.0	1000	37.5	4	46.26642258525946	4.165884951697154	98.63007672675472	16.31195919233256	142.543271918139	24.9496096882397	150.5058167227974	46.04380323714582	212.848661354293
0.1	2.1	360.0	4.93	false	0.5	1.25	100	30.599999999999998	5.3999999999999995	1.1	2000	0.25	1.0	9.9	2.0	1000	37.5	3	43.079990822364515	5.061181776195211	178.7661943949785	17.478471660754618	239.3067800306066	41.82540146744354	130.97545619790202
0.1	2.1	360.0	4.93	false	0.5	1.25	100	30.599999999999998	5.3999999999999995	1.1	2000	0.25	1.0	9.9	2.0	1000	37.5	3	37.52602017457766	8.16967841818357	121.30156535689063	19.849321956145296	210.1788493028125	31.492901337288064	103.60706779808663
0.1	2.1	360.0	4.93	false	0.5	1.25	100	30.599999999999998	5.3999999999999995	1.1	2000	0.25	1.0	9.9	2.0	1000	37.5	2	36.15031398125323	6.005557935166066	233.2468794933983	22.8192366706304	222.86901611301522
0.1	2.1	360.0	4.93	false	0.5	1.25	100	30.599999999999998	5.3999999999999995	1.1	2000	0.25	1.0	9.9	2.0	1000	37.5	4	48.13180842245352	4.2157271082231	99.27671289505068	10.472692117188565	132.5581754438932	27.939705252931518	152.02256900328456	45.39875986319379	223.01030197157542
0.1	2.1	360.0	4.93	false	0.5	1.25	100	30.599999999999998	5.3999999999999995	1.1	2000	0.25	1.0	9.9	2.0	1000	37.5	1	36.27422727976894	14.551367328338191	361.51807974818416
0.1	2.1	360.0	4.93	false	0.5	1.25	100	30.599999999999998	5.3999999999999995	1.1	2000	0.25	1.0	9.9	2.0	1000	37.5	4	34.23232518848586	1.4581124029263377	99.4101508991696	9.03283489500198	146.26175513499666	19.651221893410202	145.4293498079944	30.981361236610695	101.25788871043525
0.1	2.1	360.0	4.93	false	0.5	1.25	100	30.599999999999998	5.3999999999999995	1.1	2000	0.25	1.0	9.9	2.0	1000	37.5	3	34.255389267579616	6.519239566643403	149.7141588110728	18.702353198152057	94.62771998665572	33.32208424137051	215.28767294294983
0.1	2.1	360.0	4.93	false	0.5	1.25	100	30.599999999999998	5.3999999999999995	1.1	2000	0.25	1.0	9.9	2.0	1000	37.5	3	36.63092601489994	5.883212882331375	99.10085682027746	29.447856228113285	201.80378655132148	35.41491386772463	107.41619652469512
0.1	2.1	360.0	4.93	false	0.5	1.25	100	30.599999999999998	5.3999999999999995	1.1	2000	0.25	1.0	9.9	2.0	1000	37.5	3	37.181924503668306	6.323180472902318	138.18938425532104	17.674798968082168	172.24959080836157	35.621711824548065	174.23724837611437
0.1	2.1	360.0	4.93	false	0.5	1.25	100	30.599999999999998	5.3999999999999995	1.1	2000	0.25	1.0	9.9	2.0	1000	37.5	3	30.56457094884876	4.249227724985044	149.2255662138783	20.091347026048652	106.97680988918765	29.97840768828903	157.0646555826683
0.1	2.1	360.0	4.93	false	0.5	1.25	100	30.599999999999998	5.3999999999999995	1.1	2000	0.25	1.0	9.9	2.0	1000	37.5	3	41.38555158671367	10.755602783468161	194.24302251778198	22.73702893167214	157.4086888519224	39.547446714913605	103.25529881999536
0.1	2.1	360.0	4.93	false	0.5	1.25	100	30.599999999999998	5.3999999999999995	1.1	2000	0.25	1.0	9.9	2.0	1000	37.5	4	40.715026874533066	2.854271530649743	119.95773637858498	11.54518401716378	227.0394965975459	26.41648126521174	98.00718123444561	37.152126927160815	138.70077539739876
0.1	2.1	360.0	4.93	false	0.5	1.25	100	30.599999999999998	5.3999999999999995	1.1	2000	0.25	1.0	9.9	2.0	1000	37.5	3	35.81187033270311	0.6469856014544143	141.6323652334821	21.892392543505217	219.5990635649051	30.636291604005283	107.5453017450929
0.1	2.1	360.0	4.93	false	0.5	1.25	100	30.599999999999998	5.3999999999999995	1.1	2000	0.25	1.0	9.9	2.0	1000	37.5	2	41.61208894803419	13.065395438752974	199.84908877702537	29.5698046590445	210.17347160960918
0.1	2.1	360.0	4.93	false	0.5	1.25	100	30.599999999999998	5.3999999999999995	1.1	2000	0.25	1.0	9.9	2.0	1000	37.5	1	35.962769975602846	24.001156008234172	267.20589887826145
0.1	2.1	360.0	4.93	false	0.5	1.25	100	30.599999999999998	5.3999999999999995	1.1	2000	0.25	1.0	9.9	2.0	1000	37.5	3	30.559408105858704	4.651631759755994	174.76383888315263	21.679005137864493	123.74344298154395	29.8505862852792	147.41409385183943
0.1	2.1	360.0	4.93	false	0.5	1.25	100	30.599999999999998	5.3999999999999995	1.1	2000	0.25	1.0	9.9	2.0	1000	37.5	2	36.092753216194026	11.161784856039166	268.07369244595	28.085514068117792	153.25618637749403
0.1	2.1	360.0	4.93	false	0.5	1.25	100	30.599999999999998	5.3999999999999995	1.1	2000	0.25	1.0	9.9	2.0	1000	37.5	5	41.29394575830155	2.3922005182705948	104.9903503729393	10.923528393740902	123.73305577505508	21.44250867438352	136.8941879906878	32.13668728738346	61.88797245424122	38.74558927723869	137.99504634040613
0.1	2.1	360.0	4.93	false	0.5	1.25	100	30.599999999999998	5.3999999999999995	1.1	2000	0.25	1.0	9.9	2.0	1000	37.5	3	32.11655505513672	8.072043487886926	117.05865794509525	19.173122440179554	151.31620453307116	28.452224935665747	143.37623809051
0.1	2.1	360.0	4.93	false	0.5	1.25	100	30.599999999999998	5.3999999999999995	1.1	2000	0.25	1.0	9.9	2.0	1000	37.5	1	32.65636839907219	6.142075570864056	265.92890681404253
0.1	2.1	360.0	4.93	false	0.5	1.25	100	30.599999999999998	5.3999999999999995	1.1	2000	0.25	1.0	9.9	2.0	1000	37.5	3	46.0041633397768	14.445009467417002	311.95301435514017	26.197808004075625	129.94875365288974	39.4625351129557	154.80024133865422
0.1	2.1	360.0	4.93	false	0.5	1.25	100	30.599999999999998	5.3999999999999995	1.1	2000	0.25	1.0	9.9	2.0	1000	37.5	2	35.06944570659386	18.031852089395656	294.8233276785511	34.677160991980095	120.45586346927735
0.1	2.1	360.0	4.93	false	0.5	1.25	100	30.599999999999998	5.3999999999999995	1.1	2000	0.25	1.0	9.9	2.0	1000	37.5	3	44.37897646049633	0.43652945875165916	233.21114460954536	14.352499818165395	128.67527611399868	37.03407285461141	168.95486305435864
0.1	2.1	360.0	4.93	false	0.5	1.25	100	30.599999999999998	5.3999999999999995	1.1	2000	0.25	1.0	9.9	2.0	1000	37.5	2	32.37337170669983	1.2747117991229202	170.23944390016555	18.587898156528723	262.16694935646586
0.1	2.1	360.0	4.93	false	0.5	1.25	100	30.599999999999998	5.3999999999999995	1.1	2000	0.25	1.0	9.9	2.0	1000	37.5	2	45.28382100616006	13.837366367038062	280.55851270755034	38.26766486009635	162.3598261367036
0.1	2.1	360.0	4.93	false	0.5	1.25	100	30.599999999999998	5.3999999999999995	1.1	2000	0.25	1.0	9.9	2.0	1000	37.5	3	40.03335313804264	10.867120386868892	145.57641981196872	28.602963234237052	251.27561207576323	39.8378963517859	143.05831073325595
0.1	2.1	360.0	4.93	false	0.5	1.25	100	30.599999999999998	5.3999999999999995	1.1	2000	0.25	1.0	9.9	2.0	1000	37.5	3	32.96706716239095	0.31673664616444686	106.73953548008909	16.238335657969838	171.68721318790747	27.894403450008973	158.50853737402753
0.1	2.1	360.0	4.93	false	0.5	1.25	100	30.599999999999998	5.3999999999999995	1.1	2000	0.25	1.0	9.9	2.0	1000	37.5	4	36.18868805492627	3.026602328332177	93.84328398512766	6.999982077113449	144.5383564429758	18.341161675681857	113.01727294369498	32.9746324850789	160.89232926759541
0.1	2.1	360.0	4.93	false	0.5	1.25	100	30.599999999999998	5.3999999999999995	1.1	2000	0.25	1.0	9.9	2.0	1000	37.5	2	36.8688773820299	2.217750213990794	113.93049561463448	30.42904614130122	236.89838079065674
0.1	2.1	360.0	4.93	false	0.5	1.25	100	30.599999999999998	5.3999999999999995	1.1	2000	0.25	1.0	9.9	2.0	1000	37.5	3	43.36802065326234	7.097862639702017	116.3791251378562	11.650366356940918	176.72310328464394	29.22825458547367	219.6382517929594
0.1	2.1	360.0	4.93	false	0.5	1.25	100	30.599999999999998	5.3999999999999995	1.1	2000	0.25	1.0	9.9	2.0	1000	37.5	3	41.25243248701526	4.830411073716246	228.922827744998	13.455317941324587	110.53819212211732	39.135032659358	222.55821698425035
0.1	2.1	360.0	4.93	false	0.5	1.25	100	30.599999999999998	5.3999999999999995	1.1	2000	0.25	1.0	9.9	2.0	1000	37.5	3	39.75962183647008	11.09211578058099	151.18381612834852	16.707373768895504	150.24834620263925	29.821682664465524	220.37187817258464
0.1	2.1	360.0	4.93	false	0.5	1.25	100	30.599999999999998	5.3999999999999995	1.1	2000	0.25	1.0	9.9	2.0	1000	37.5	4	41.61451871413653	6.690071075000397	156.62553209286585	18.87743322158634	106.56550893533911	30.400026004926094	116.61098024044304	40.33697644441773	106.78146911353184
0.1	2.1	360.0	4.93	false	0.5	1.25	100	30.599999999999998	5.3999999999999995	1.1	2000	0.25	1.0	9.9	2.0	1000	37.5	3	38.28542264512236	6.641898195861382	147.52003865712132	16.817260110235928	119.91428311996532	31.97020378474257	268.49316509715504
0.1	2.1	360.0	4.93	false	0.5	1.25	100	30.599999999999998	5.3999999999999995	1.1	2000	0.25	1.0	9.9	2.0	1000	37.5	4	39.873846216128264	7.913876220403539	114.21886646839532	13.579043065351593	190.60061022207918	29.109653136060267	129.34572391391762	37.64475882453172	153.2374225626285
0.1	2.1	360.0	4.93	false	0.5	1.25	100	30.599999999999998	5.3999999999999995	1.1	2000	0.25	1.0	9.9	2.0	1000	37.5	4	45.43974830456747	0.8313963253447263	116.93699259991091	20.192832145821797	169.66793987466988	28.279871144450194	204.92233130977746	43.115505139488846	99.76376000172326
0.1	2.1	360.0	4.93	false	0.5	1.25	100	30.599999999999998	5.3999999999999995	1.1	2000	0.25	1.0	9.9	2.0	1000	37.5	3	38.786502240916086	0.7057450506623896	135.0171162272405	15.148741172411743	185.99227977616434	29.908814622198808	224.53060473462926
0.1	2.1	360.0	4.93	false	0.5	1.25	100	30.599999999999998	5.3999999999999995	1.1	2000	0.25	1.0	9.9	2.0	1000	37.5	4	44.21172466655824	2.6800728365757847	125.10061499692536	13.361985302687591	84.05339311876057	26.75151550184456	205.6289400515965	43.72544002656758	147.78219668621014
0.1	2.1	360.0	4.93	false	0.5	1.25	100	30.599999999999998	5.3999999999999995	1.1	2000	0.25	1.0	9.9	2.0	1000	37.5	3	39.36831490157905	3.6704350074013536	125.30755672535129	16.269175160535784	210.97133332455292	29.35062399571823	219.91842637141426
0.1	2.1	360.0	4.93	false	0.5	1.25	100	30.599999999999998	5.3999999999999995	1.1	2000	0.25	1.0	9.9	2.0	1000	37.5	3	45.54526693424536	0.7437755404378936	114.52671630797927	15.231073199235649	242.8059522297798	35.04120187679037	180.44919158750773
0.1	2.1	360.0	4.93	false	0.5	1.25	100	30.599999999999998	5.3999999999999995	1.1	2000	0.25	1.0	9.9	2.0	1000	37.5	3	34.09515988943336	0.18815111081240843	165.29283586738896	9.374830738102643	194.1050288984719	27.86926737205728	186.43689712686114
0.1	2.1	360.0	4.93	false	0.5	1.25	100	30.599999999999998	5.3999999999999995	1.1	2000	0.25	1.0	9.9	2.0	1000	37.5	2	37.48121780302978	5.875818673905279	172.02674843624666	36.588043561019425	223.52735466944034
0.1	2.1	360.0	4.93	false	0.5	1.25	100	30.599999999999998	5.3999999999999995	1.1	2000	0.25	1.0	9.9	2.0	1000	37.5	4	41.427108157497884	3.938312077245775	118.69122999622174	15.462085157513881	100.63488355615365	21.348898615904425	137.64804635690507	38.490341513045784	200.34778331741572
0.1	2.1	360.0	4.93	false	0.5	1.25	100	30.599999999999998	5.3999999999999995	1.1	2000	0.25	1.0	9.9	2.0	1000	37.5	2	36.29759811950594	10.82149417059239	286.0617650047825	25.48354908715052	198.58703302843176
0.1	2.1	360.0	4.93	false	0.5	1.25	100	30.599999999999998	5.3999999999999995	1.1	2000	0.25	1.0	9.9	2.0	1000	37.5	4	44.316966893885635	5.734612886903127	138.16419843249156	19.704318879278468	139.07174706873042	34.09470032361229	157.4703717181597	43.96042351624521	141.72809952405447
0.1	2.1	360.0	4.93	false	0.5	1.25	100	30.599999999999998	5.3999999999999995	1.1	2000	0.25	1.0	9.9	2.0	1000	37.5	5	43.58357130652854	0.6791944998912206	159.9439327512094	12.040643331972353	169.47349587666625	23.55574800553922	74.82796290637822	29.043721446550684	111.51308269544683	40.809670704807154	155.7992271255964
0.1	2.1	360.0	4.93	false	0.5	1.25	100	30.599999999999998	5.3999999999999995	1.1	2000	0.25	1.0	9.9	2.0	1000	37.5	3	40.16265344806071	5.889278380258884	157.7978920986063	17.461172021907018	192.02756465573708	31.577004244863684	176.47080471082833
0.1	2.1	360.0	4.93	false	0.5	1.25	100	30.599999999999998	5.3999999999999995	1.1	2000	0.25	1.0	9.9	2.0	1000	37.5	2	32.44519217433288	11.541244621347461	262.27675904610805	25.48075522514534	121.75953817236075
0.1	2.1	360.0	4.93	false	0.5	1.25	100	30.599999999999998	5.3999999999999995	1.1	2000	0.25	1.0	9.9	2.0	1000	37.5	3	36.47402791465609	0.10949126660248489	121.7041602331767	11.133610902267495	166.7546668269657	29.30268300838938	219.55780735857735
0.1	2.1	360.0	4.93	false	0.5	1.25	100	30.599999999999998	5.3999999999999995	1.1	2000	0.25	1.0	9.9	2.0	1000	37.5	2	33.6099447234441	11.285444299213076	243.65931603103746	32.678898390495085	206.09491183162316
0.1	2.1	360.0	4.93	false	0.5	1.25	100	30.599999999999998	5.3999999999999995	1.1	2000	0.25	1.0	9.9	2.0	1000	37.5	2	38.788786725622415	4.477972084725537	174.9053481336804	26.57456061748038	291.63769448021895
0.1	2.1	360.0	4.93	false	0.5	1.25	100	30.599999999999998	5.3999999999999995	1.1	2000	0.25	1.0	9.9	2.0	1000	37.5	2	40.01762837495935	6.217155024926614	256.12320891686124	39.23135679876752	118.162458666654
0.1	2.1	360.0	4.93	false	0.5	1.25	100	30.599999999999998	5.3999999999999995	1.1	2000	0.25	1.0	9.9	2.0	1000	37.5	4	39.33409487761478	2.3704968739308483	137.21766037296194	7.443730927757561	137.27065527612018	24.505397884352636	188.66245964093852	38.00083053966498	113.47955118908729
0.1	2.1	360.0	4.93	false	0.5	1.25	100	30.599999999999998	5.3999999999999995	1.1	2000	0.25	1.0	9.9	2.0	1000	37.5	3	46.5324458749484	7.304937417129988	294.82327194529523	24.32989584012219	138.90798270141363	35.69766535942538	120.99395112148163
0.1	2.1	360.0	4.93	false	0.5	1.25	100	30.599999999999998	5.3999999999999995	1.1	2000	0.25	1.0	9.9	2.0	1000	37.5	3	32.922344558163886	0.696247385479452	206.901678911422	18.5697513044813	154.849778101487	29.11510971704451	87.89374877051662
0.1	2.1	360.0	4.93	false	0.5	1.25	100	30.599999999999998	5.3999999999999995	1.1	2000	0.25	1.0	9.9	2.0	1000	37.5	3	42.25356627249944	7.524029754332929	181.84518483329887	27.68991983176001	208.3611716270117	38.4643438583218	186.78161601370766
0.1	2.1	360.0	4.93	false	0.5	1.25	100	30.599999999999998	5.3999999999999995	1.1	2000	0.25	1.0	9.9	2.0	1000	37.5	2	33.446636425319944	9.63211100896256	208.597761826981	19.96947436711802	203.04536835267373
0.1	2.1	360.0	4.93	false	0.5	1.25	100	30.599999999999998	5.3999999999999995	1.1	2000	0.25	1.0	9.9	2.0	1000	37.5	2	39.48654730808035	17.075049654452783	278.22270608455227	29.985462890801163	126.31647536704777
0.1	2.1	360.0	4.93	false	0.5	1.25	100	30.599999999999998	5.3999999999999995	1.1	2000	0.25	1.0	9.9	2.0	1000	37.5	3	36.15287909724368	5.2049650975458315	102.64279750514166	20.047954029900502	183.45054574965974	28.26344961735935	202.58741786475423
0.1	2.1	360.0	4.93	false	0.5	1.25	100	30.599999999999998	5.3999999999999995	1.1	2000	0.25	1.0	9.9	2.0	1000	37.5	2	34.39305177685743	2.4906747528701225	230.81896010168373	15.185943599028029	226.99661830494924
0.1	2.1	360.0	4.93	false	0.5	1.25	100	30.599999999999998	5.3999999999999995	1.1	2000	0.25	1.0	9.9	2.0	1000	37.5	2	37.62748949523014	2.3714261097976896	223.5865559471519	25.12050003119868	203.72003733644806
0.1	2.1	360.0	4.93	false	0.5	1.25	100	30.599999999999998	5.3999999999999995	1.1	2000	0.25	1.0	9.9	2.0	1000	37.5	3	39.77659275161477	10.639120309215073	135.61037082038277	23.654027862997403	213.52193019195997	37.177794846373416	139.30087340772036
0.1	2.1	360.0	4.93	false	0.5	1.25	100	30.599999999999998	5.3999999999999995	1.1	2000	0.25	1.0	9.9	2.0	1000	37.5	3	45.982443252480245	3.971198634713141	171.76463098630452	24.91826288036924	203.2975834844861	45.51283477577343	137.5056798702668
0.1	2.1	360.0	4.93	false	0.5	1.25	100	30.599999999999998	5.3999999999999995	1.1	2000	0.25	1.0	9.9	2.0	1000	37.5	3	32.7108996385746	9.215876393926424	149.30978422540795	16.57069111245231	129.75837396463422	23.649475355775536	120.05862383623952
0.1	2.1	360.0	4.93	false	0.5	1.25	100	30.599999999999998	5.3999999999999995	1.1	2000	0.25	1.0	9.9	2.0	1000	37.5	4	42.26390806248633	10.208428404135674	121.25941045997493	18.498688601927867	116.8647261455548	25.18612213540209	215.16173756641535	40.0457716561466	91.07567266726369
0.1	2.1	360.0	4.93	false	0.5	1.25	100	30.599999999999998	5.3999999999999995	1.1	2000	0.25	1.0	9.9	2.0	1000	37.5	3	49.71118069922525	20.917638675747018	209.47198544223193	35.347049882425466	169.23977253098232	42.71385572156806	113.83634299007282
0.1	2.1	360.0	4.93	false	0.5	1.25	100	30.599999999999998	5.3999999999999995	1.1	2000	0.25	1.0	9.9	2.0	1000	37.5	4	42.12296251190276	11.775993985074601	146.99641859580345	18.15599422869724	131.36423301907038	27.060149406585786	130.7096452185892	41.99281951185358	126.05630344939806
0.1	2.1	360.0	4.93	false	0.5	1.25	100	30.599999999999998	5.3999999999999995	1.1	2000	0.25	1.0	9.9	2.0	1000	37.5	2	32.46322211841279	9.933564723511077	159.39119461051664	31.608601461996578	310.4436328274836
0.1	2.1	360.0	4.93	false	0.5	1.25	100	30.599999999999998	5.3999999999999995	1.1	2000	0.25	1.0	9.9	2.0	1000	37.5	2	35.08174668732359	1.931171499640335	165.44241718158423	29.096141680201274	293.55821404989354
0.1	2.1	360.0	4.93	false	0.5	1.25	100	30.599999999999998	5.3999999999999995	1.1	2000	0.25	1.0	9.9	2.0	1000	37.5	3	40.48487423364273	10.405899393387205	124.79705920471017	27.85957862030873	172.7464315389281	37.456477421639995	186.55696232850343
0.1	2.1	360.0	4.93	false	0.5	1.25	100	30.599999999999998	5.3999999999999995	1.1	2000	0.25	1.0	9.9	2.0	1000	37.5	5	49.03308670794017	1.4929233525245067	149.93996340807539	15.677833104548068	160.6324058534165	27.406152252116904	169.4454160506294	41.37573227700611	78.39186377297386	48.03888439932085	114.93460838380695
0.1	2.1	360.0	4.93	false	0.5	1.25	100	30.599999999999998	5.3999999999999995	1.1	2000	0.25	1.0	9.9	2.0	1000	37.5	2	30.74582213312937	3.2455339802006598	158.8361379125081	25.239365906665828	269.38299542662617
0.1	2.1	360.0	4.93	false	0.5	1.25	100	30.599999999999998	5.3999999999999995	1.1	2000	0.25	1.0	9.9	2.0	1000	37.5	4	43.10863877430917	3.3152031427872757	111.52793064003984	11.699450519389357	94.93012782980934	22.15887950326376	182.76515298694596	33.521525079144396	161.29831494775937
0.1	2.1	360.0	4.93	false	0.5	1.25	100	30.599999999999998	5.3999999999999995	1.1	2000	0.25	1.0	9.9	2.0	1000	37.5	3	39.41240769366867	9.076992790006305	210.3819719876827	21.781024549015136	101.57913898374562	31.65988612328055	163.7281632827882
0.1	2.1	360.0	4.93	false	0.5	1.25	100	30.599999999999998	5.3999999999999995	1.1	2000	0.25	1.0	9.9	2.0	1000	37.5	6	46.39780483841193	1.8941064842572004	128.82764749792747	9.278314357287686	79.94580633968344	18.860532931245945	150.20606308962235	24.826061529404036	138.21382490695552	35.10441901856642	90.57205307865375	45.197031627903755	119.2388472728887
0.1	2.1	360.0	4.93	false	0.5	1.25	100	30.599999999999998	5.3999999999999995	1.1	2000	0.25	1.0	9.9	2.0	1000	37.5	3	34.550241637621895	3.03561774633661	117.41297602963965	8.418595929035938	153.27582937696147	25.509395078658546	222.41016640691728
0.1	2.1	360.0	4.93	false	0.5	1.25	100	30.599999999999998	5.3999999999999995	1.1	2000	0.25	1.0	9.9	2.0	1000	37.5	3	34.141819377163884	0.31816579226389224	106.42952919464062	12.392151442278092	216.02123515629012	28.398120333501378	168.02445222890384
0.1	2.1	360.0	4.93	false	0.5	1.25	100	30.599999999999998	5.3999999999999995	1.1	2000	0.25	1.0	9.9	2.0	1000	37.5	4	42.64798162564107	3.1175903872794635	166.2628643566959	11.754357288301664	172.09300242199646	23.854415775739007	126.183939631832	36.7287865934837	123.81052859558218
0.1	2.1	360.0	4.93	false	0.5	1.25	100	30.599999999999998	5.3999999999999995	1.1	2000	0.25	1.0	9.9	2.0	1000	37.5	2	31.48181898291626	11.968902946839938	175.68303765879938	25.26110248376894	238.06536180609282
0.1	2.1	360.0	4.93	false	0.5	1.25	100	30.599999999999998	5.3999999999999995	1.1	2000	0.25	1.0	9.9	2.0	1000	37.5	3	34.02627909848572	0.9596278082816776	196.80535900349278	14.81423903987994	225.77355696223097	32.5108568437278	154.264744730289
0.1	2.1	360.0	4.93	false	0.5	1.25	100	30.599999999999998	5.3999999999999995	1.1	2000	0.25	1.0	9.9	2.0	1000	37.5	4	32.04275797160136	0.03389962236648746	116.56461633595784	8.195133390706843	61.506457252673464	16.859999155191584	135.51405922403455	29.366415537899815	136.1581255322351
0.1	2.1	360.0	4.93	false	0.5	1.25	100	30.599999999999998	5.3999999999999995	1.1	2000	0.25	1.0	9.9	2.0	1000	37.5	1	33.1840367974995	9.65900635578315	285.4755800947471
0.1	2.1	360.0	4.93	false	0.5	1.25	100	30.599999999999998	5.3999999999999995	1.1	2000	0.25	1.0	9.9	2.0	1000	37.5	4	38.68231489648742	0.26162726962034955	130.66624642827122	21.104165176191728	120.62847389062652	27.78781976874349	170.83639347107928	37.72604977204701	210.23951396827218
0.1	2.1	360.0	4.93	false	0.5	1.25	100	30.599999999999998	5.3999999999999995	1.1	2000	0.25	1.0	9.9	2.0	1000	37.5	4	45.649104673843354	2.3986614113385927	155.69683145398892	15.456721403574038	88.14766798089228	29.624306970910887	201.56900856225187	34.961806710023716	154.07896912092428
0.1	2.1	360.0	4.93	false	0.5	1.25	100	30.599999999999998	5.3999999999999995	1.1	2000	0.25	1.0	9.9	2.0	1000	37.5	2	33.026586902870385	7.98643495490352	253.65184362688632	31.015061935709117	158.24684293672297
0.1	2.1	360.0	4.93	false	0.5	1.25	100	30.599999999999998	5.3999999999999995	1.1	2000	0.25	1.0	9.9	2.0	1000	37.5	4	38.41672273765185	4.947594215154845	163.23409206845676	18.672402836622176	76.27519427953366	25.7402796191442	141.71398227880195	37.36931052297899	175.55533772561478
0.1	2.1	360.0	4.93	false	0.5	1.25	100	30.599999999999998	5.3999999999999995	1.1	2000	0.25	1.0	9.9	2.0	1000	37.5	3	38.67491881094986	6.37985648375036	194.23576834214805	16.742664710617433	202.83577031202657	38.301686218369255	155.88796922538342
0.1	2.1	360.0	4.93	false	0.5	1.25	100	30.599999999999998	5.3999999999999995	1.1	2000	0.25	1.0	9.9	2.0	1000	37.5	4	32.147271235721945	4.655304537453693	208.64327675411258	13.124254226824359	117.22879610450232	22.885678814376526	98.30219851373688	31.6429257366917	104.01821044351509
0.1	2.1	360.0	4.93	false	0.5	1.25	100	30.599999999999998	5.3999999999999995	1.1	2000	0.25	1.0	9.9	2.0	1000	37.5	3	37.4679792375088	4.864286410543922	146.79006828790236	14.719586096822647	160.5624059570912	28.07050272878161	179.636210600672
0.1	2.1	360.0	4.93	false	0.5	1.25	100	30.599999999999998	5.3999999999999995	1.1	2000	0.25	1.0	9.9	2.0	1000	37.5	4	43.92052556110329	1.3596316672670212	92.03013671616044	11.819030131745267	152.14108404190935	19.674799209053894	175.2405755538902	30.865790144349766	167.74247901477332
0.1	2.1	360.0	4.93	false	0.5	1.25	100	30.599999999999998	5.3999999999999995	1.1	2000	0.25	1.0	9.9	2.0	1000	37.5	3	37.400822919240404	10.279603238612383	226.16097060193937	25.480244878832575	137.13032332818906	29.52961297742443	108.7886466926974
0.1	2.1	360.0	4.93	false	0.5	1.25	100	30.599999999999998	5.3999999999999995	1.1	2000	0.25	1.0	9.9	2.0	1000	37.5	2	36.58921083504275	12.5926785750147	173.78322985261823	28.229829389594425	282.1952830187916
0.1	2.1	360.0	4.93	false	0.5	1.25	100	30.599999999999998	5.3999999999999995	1.1	2000	0.25	1.0	9.9	2.0	1000	37.5	2	41.92111630872165	15.461095839506207	272.81179542044583	33.010275256130186	254.50048963446585
0.1	2.1	360.0	4.93	false	0.5	1.25	100	30.599999999999998	5.3999999999999995	1.1	2000	0.25	1.0	9.9	2.0	1000	37.5	2	34.38779267392288	10.988413096014296	198.5502891789121	28.263767412886562	108.50411796266278
0.1	2.1	360.0	4.93	false	0.5	1.25	100	30.599999999999998	5.3999999999999995	1.1	2000	0.25	1.0	9.9	2.0	1000	37.5	4	38.19237240613742	1.403093139223939	190.69400839504618	12.984132072135054	115.27389315646477	30.43226718616987	105.18869878667869	38.16938269225338	99.79431489179376
0.1	2.1	360.0	4.93	false	0.5	1.25	100	30.599999999999998	5.3999999999999995	1.1	2000	0.25	1.0	9.9	2.0	1000	37.5	4	42.05077936360258	8.0616469014855	136.1533940866414	21.89872305379404	103.33618013829805	30.119438315363578	155.41769719087137	41.85168578542722	250.6849398927961
0.1	2.1	360.0	4.93	false	0.5	1.25	100	30.599999999999998	5.3999999999999995	1.1	2000	0.25	1.0	9.9	2.0	1000	37.5	2	38.30224513566347	0.15855632429706862	182.30320712743563	23.404469862357555	222.0861363059353
0.1	2.1	360.0	4.93	false	0.5	1.25	100	30.599999999999998	5.3999999999999995	1.1	2000	0.25	1.0	9.9	2.0	1000	37.5	3	42.65415114105154	1.4801022608012366	173.9545275169339	14.276862977963525	227.26421828722144	33.458033544591544	161.83410719239507
0.1	2.1	360.0	4.93	false	0.5	1.25	100	30.599999999999998	5.3999999999999995	1.1	2000	0.25	1.0	9.9	2.0	1000	37.5	4	44.274440134079335	2.052316995225406	139.57187477789432	11.915357958852368	154.1947652333762	21.43138427681525	201.49555739924304	38.74561404180055	126.30216350139746
0.1	2.1	360.0	4.93	false	0.5	1.25	100	30.599999999999998	5.3999999999999995	1.1	2000	0.25	1.0	9.9	2.0	1000	37.5	3	28.660947218550085	7.05589253044311	152.97544917302616	20.094540870419575	79.26160199378417	26.84352136473394	130.36873042503967
0.1	2.1	360.0	4.93	false	0.5	1.25	100	30.599999999999998	5.3999999999999995	1.1	2000	0.25	1.0	9.9	2.0	1000	37.5	1	30.633371359917042	15.946976108557706	289.3057623286091
0.1	2.1	360.0	4.93	false	0.5	1.25	100	30.599999999999998	5.3999999999999995	1.1	2000	0.25	1.0	9.9	2.0	1000	37.5	3	47.08480041279324	11.17703034839754	222.87949873405054	24.96992064716938	185.8240331092969	40.33147669168066	109.87785894060828
0.1	2.1	360.0	4.93	false	0.5	1.25	100	30.599999999999998	5.3999999999999995	1.1	2000	0.25	1.0	9.9	2.0	1000	37.5	3	40.09744954917424	3.1957071386348805	273.23579133342747	23.743832339317585	118.940179260844	28.42195576015176	168.67888846524966
0.1	2.1	360.0	4.93	false	0.5	1.25	100	30.599999999999998	5.3999999999999995	1.1	2000	0.25	1.0	9.9	2.0	1000	37.5	2	38.18367664263124	17.49927566929295	216.1452190736777	37.65796768745262	304.35312418754114
0.1	2.1	360.0	4.93	false	0.5	1.25	100	30.599999999999998	5.3999999999999995	1.1	2000	0.25	1.0	9.9	2.0	1000	37.5	2	29.808192405495088	7.9829759876447035	237.460522477794	27.871536692728355	137.17496317128348
0.1	2.1	360.0	4.93	false	0.5	1.25	100	30.599999999999998	5.3999999999999995	1.1	2000	0.25	1.0	9.9	2.0	1000	37.5	2	41.18154281427282	11.008833873169392	153.04411329039135	31.87633448710555	284.23334021476853
0.1	2.1	360.0	4.93	false	0.5	1.25	100	30.599999999999998	5.3999999999999995	1.1	2000	0.25	1.0	9.9	2.0	1000	37.5	4	43.45316593116938	2.7376464832899803	84.61148283743071	22.42084487679235	176.56778816756164	30.253615927863304	125.69981179184107	38.27461587007146	118.54480912284893
0.1	2.1	360.0	4.93	false	0.5	1.25	100	30.599999999999998	5.3999999999999995	1.1	2000	0.25	1.0	9.9	2.0	1000	37.5	4	49.28763143034868	8.718552619411945	207.88673718423883	18.54443778374755	207.35649939098386	31.740998611931353	114.03483218545256	46.60794235515924	156.97360435228143
0.1	2.1	360.0	4.93	false	0.5	1.25	100	30.599999999999998	5.3999999999999995	1.1	2000	0.25	1.0	9.9	2.0	1000	37.5	3	35.99604565873	1.6654400260670001	143.20909603862867	7.137148689012201	137.98635349198963	27.262990310036937	188.11174901060716
0.1	2.1	360.0	4.93	false	0.5	1.25	100	30.599999999999998	5.3999999999999995	1.1	2000	0.25	1.0	9.9	2.0	1000	37.5	3	39.519385679178924	1.2653830348144663	225.7306461122435	17.001761014765012	119.21591090793707	32.271609143789306	161.1743263402996
0.1	2.1	360.0	4.93	false	0.5	1.25	100	30.599999999999998	5.3999999999999995	1.1	2000	0.25	1.0	9.9	2.0	1000	37.5	3	35.49097547288774	10.301221078904025	136.29271917790786	16.649063968363393	108.30189364010283	31.191169338897623	190.5852402369516
0.1	2.1	360.0	4.93	false	0.5	1.25	100	30.599999999999998	5.3999999999999995	1.1	2000	0.25	1.0	9.9	2.0	1000	37.5	3	40.84392528695528	14.882087384739997	160.80937395336886	19.38317824179964	215.960331473028	39.59408630759136	115.9981388014925
0.1	2.1	360.0	4.93	false	0.5	1.25	100	30.599999999999998	5.3999999999999995	1.1	2000	0.25	1.0	9.9	2.0	1000	37.5	3	41.89236600483781	8.891804227759959	257.3048757643979	26.913419638654407	145.9291157627391	39.80492821657507	203.39028681853515
0.1	2.1	360.0	4.93	false	0.5	1.25	100	30.599999999999998	5.3999999999999995	1.1	2000	0.25	1.0	9.9	2.0	1000	37.5	3	44.01872978271167	8.053341688538216	196.4282442168791	18.449503401035578	142.945268621866	31.436315006036097	193.56160517575563
0.1	2.1	360.0	4.93	false	0.5	1.25	100	30.599999999999998	5.3999999999999995	1.1	2000	0.25	1.0	9.9	2.0	1000	37.5	3	39.29594564654971	13.232102146849618	234.77963822580304	29.984969889789785	145.54950501257787	37.95126802964429	178.04128428712906
0.1	2.1	360.0	4.93	false	0.5	1.25	100	30.599999999999998	5.3999999999999995	1.1	2000	0.25	1.0	9.9	2.0	1000	37.5	3	38.625674354408794	9.046706353345293	118.84533062752065	20.37494619153006	196.2244823120057	30.859261136996185	140.86232394015065
0.1	2.1	360.0	4.93	false	0.5	1.25	100	30.599999999999998	5.3999999999999995	1.1	2000	0.25	1.0	9.9	2.0	1000	37.5	2	40.85084024953089	11.679145880627111	266.1568647590177	22.83557536653116	177.40254240035262
0.1	2.1	360.0	4.93	false	0.5	1.25	100	30.599999999999998	5.3999999999999995	1.1	2000	0.25	1.0	9.9	2.0	1000	37.5	3	39.99787242593281	5.537711329255181	242.44090236769185	23.473038493433876	107.71275616622383	33.46967982219763	131.11092940407633
0.1	2.1	360.0	4.93	false	0.5	1.25	100	30.599999999999998	5.3999999999999995	1.1	2000	0.25	1.0	9.9	2.0	1000	37.5	3	49.12557662249988	4.649531311642883	195.5916218994374	18.965319441192598	215.4352340934224	47.896799446722525	163.0063389860208
0.1	2.1	360.0	4.93	false	0.5	1.25	100	30.599999999999998	5.3999999999999995	1.1	2000	0.25	1.0	9.9	2.0	1000	37.5	6	42.54387566758336	1.4178640014211936	143.78018288747987	7.339426140375232	105.9460788472998	12.849312923256548	77.29747999017678	24.121413605433425	111.0636807481044	31.829669204829727	80.49255547096342	40.7128804723647	121.77416531843515
0.1	2.1	360.0	4.93	false	0.5	1.25	100	30.599999999999998	5.3999999999999995	1.1	2000	0.25	1.0	9.9	2.0	1000	37.5	3	30.552181491222818	5.017962961168585	142.33649107616674	18.221248950595086	164.66109792939184	27.49399489442192	101.19497693818244
0.1	2.1	360.0	4.93	false	0.5	1.25	100	30.599999999999998	5.3999999999999995	1.1	2000	0.25	1.0	9.9	2.0	1000	37.5	3	39.1285312531542	1.538816006240273	148.86450904919644	18.383966246416072	168.92366513656708	27.132690115317285	153.3302124952392
0.1	2.1	360.0	4.93	false	0.5	1.25	100	30.599999999999998	5.3999999999999995	1.1	2000	0.25	1.0	9.9	2.0	1000	37.5	3	31.164678024913457	6.093164049795671	178.59010157402088	12.795343988178162	97.09950487072116	28.3325177673394	162.56487702312413
0.1	2.1	360.0	4.93	false	0.5	1.25	100	30.599999999999998	5.3999999999999995	1.1	2000	0.25	1.0	9.9	2.0	1000	37.5	3	43.99252383545911	12.05751269276741	191.18990429631424	18.04889228422456	138.9144342807105	33.82905480561534	255.00883980084532
0.1	2.1	360.0	4.93	false	0.5	1.25	100	30.599999999999998	5.3999999999999995	1.1	2000	0.25	1.0	9.9	2.0	1000	37.5	3	32.541192130413364	4.189104430559027	130.36495787200812	19.58217857514482	140.94086428979327	28.242995237585625	165.05646740882418
0.1	2.1	360.0	4.93	false	0.5	1.25	100	30.599999999999998	5.3999999999999995	1.1	2000	0.25	1.0	9.9	2.0	1000	37.5	2	22.71	2.6670247107218787	118.12542242627846	17.802744423915485	166.7895032796211
0.1	2.1	360.0	4.93	false	0.5	1.25	100	30.599999999999998	5.3999999999999995	1.1	2000	0.25	1.0	9.9	2.0	1000	37.5	2	32.9778390158714	0.03682210578688167	136.60486058142453	17.866217117836836	223.76286075458552
0.1	2.1	360.0	4.93	false	0.5	1.25	100	30.599999999999998	5.3999999999999995	1.1	2000	0.25	1.0	9.9	2.0	1000	37.5	3	42.52233826168545	8.119428852863695	96.81253241892001	13.906412315870233	205.11585512923773	28.89751293428839	212.7803466816449
0.1	2.1	360.0	4.93	false	0.5	1.25	100	30.599999999999998	5.3999999999999995	1.1	2000	0.25	1.0	9.9	2.0	1000	37.5	3	35.13213557628568	8.384265191481944	174.88653752721524	22.50000467112065	133.2832557796407	30.21360467900247	114.34902411298846
0.1	2.1	360.0	4.93	false	0.5	1.25	100	30.599999999999998	5.3999999999999995	1.1	2000	0.25	1.0	9.9	2.0	1000	37.5	3	38.60291232959223	7.2472846401832385	140.5541028818253	22.49961036232838	244.49819675233576	28.758991299578714	130.0289037773329
0.1	2.1	360.0	4.93	false	0.5	1.25	100	30.599999999999998	5.3999999999999995	1.1	2000	0.25	1.0	9.9	2.0	1000	37.5	2	38.462399973229864	8.195325714555514	236.9923195829409	24.06189898848254	195.0030900312355
0.1	2.1	360.0	4.93	false	0.5	1.25	100	30.599999999999998	5.3999999999999995	1.1	2000	0.25	1.0	9.9	2.0	1000	37.5	4	38.365786157896174	0.29270999966450456	132.27535127556817	15.819761778441874	184.4040939646939	25.201906520202385	103.83615878786502	33.21898294340606	120.03347439033574
0.1	2.1	360.0	4.93	false	0.5	1.25	100	30.599999999999998	5.3999999999999995	1.1	2000	0.25	1.0	9.9	2.0	1000	37.5	3	43.69846451222866	1.4653239284149027	123.07771867895534	16.11778810002867	164.67767473075756	31.393777603514827	229.13597885363734
0.1	2.1	360.0	4.93	false	0.5	1.25	100	30.599999999999998	5.3999999999999995	1.1	2000	0.25	1.0	9.9	2.0	1000	37.5	4	32.753016855592314	6.284566257890417	81.31685925806356	12.637031441445123	96.81387487497119	21.484377034189837	184.09210072722203	28.826390619431507	121.64497601340099
0.1	2.1	360.0	4.93	false	0.5	1.25	100	30.599999999999998	5.3999999999999995	1.1	2000	0.25	1.0	9.9	2.0	1000	37.5	3	38.86721147770646	13.225918853408167	220.73190675928004	27.233208393688447	89.05870218764171	37.31104908172112	207.4297125020813
0.1	2.1	360.0	4.93	false	0.5	1.25	100	30.599999999999998	5.3999999999999995	1.1	2000	0.25	1.0	9.9	2.0	1000	37.5	2	36.67036674862076	0.0875248413477065	241.5759849429753	17.51330770971317	306.7847148180162
0.1	2.1	360.0	4.93	false	0.5	1.25	100	30.599999999999998	5.3999999999999995	1.1	2000	0.25	1.0	9.9	2.0	1000	37.5	3	42.37058280508182	8.431083016577603	227.51689824942588	24.802434748401406	185.16996863024232	39.980972166506156	137.27163746730642
0.1	2.1	360.0	4.93	false	0.5	1.25	100	30.599999999999998	5.3999999999999995	1.1	2000	0.25	1.0	9.9	2.0	1000	37.5	3	40.608472283521195	1.1228639633484094	152.28212210457278	23.069535700447084	157.60693698890083	30.0588884409458	211.11974987002165
0.1	2.1	360.0	4.93	false	0.5	1.25	100	30.599999999999998	5.3999999999999995	1.1	2000	0.25	1.0	9.9	2.0	1000	37.5	2	26.702909978218347	12.100189738984326	132.3412921729612	18.596469445769618	173.79063091867133
0.1	2.1	360.0	4.93	false	0.5	1.25	100	30.599999999999998	5.3999999999999995	1.1	2000	0.25	1.0	9.9	2.0	1000	37.5	2	23.970103828171418	3.8963660639717044	157.31556486293127	23.63372232643545	210.7123455378588
0.1	2.1	360.0	4.93	false	0.5	1.25	100	30.599999999999998	5.3999999999999995	1.1	2000	0.25	1.0	9.9	2.0	1000	37.5	3	41.19751460584035	14.17774016192085	209.30503991342903	22.8962750050559	124.27103067251467	38.23922377261095	212.12532433707028
0.1	2.1	360.0	4.93	false	0.5	1.25	100	30.599999999999998	5.3999999999999995	1.1	2000	0.25	1.0	9.9	2.0	1000	37.5	3	27.694003613518813	0.4116737767979198	174.1148816722025	15.094183595692426	117.2554688204607	21.653917639215962	157.62576477915184
0.1	2.1	360.0	4.93	false	0.5	1.25	100	30.599999999999998	5.3999999999999995	1.1	2000	0.25	1.0	9.9	2.0	1000	37.5	3	45.752752613629	9.863026585217687	200.19681857865567	25.538834334238068	193.9192608119626	39.38728617975256	188.38743049967204
0.1	2.1	360.0	4.93	false	0.5	1.25	100	30.599999999999998	5.3999999999999995	1.1	2000	0.25	1.0	9.9	2.0	1000	37.5	3	32.480952920523386	5.1066142354478155	189.61014889144968	19.557504757153037	150.71171689255118	22.972505267345568	79.74835869968967
0.1	2.1	360.0	4.93	false	0.5	1.25	100	30.599999999999998	5.3999999999999995	1.1	2000	0.25	1.0	9.9	2.0	1000	37.5	3	33.8042876540024	9.052364844137724	179.97551361980342	18.10203409039782	102.4436059985311	30.520301208296893	152.78535461449377
0.1	2.1	360.0	4.93	false	0.5	1.25	100	30.599999999999998	5.3999999999999995	1.1	2000	0.25	1.0	9.9	2.0	1000	37.5	4	41.71343896754988	7.578279232178066	171.5931769874623	13.729615996317367	71.93444008722363	23.514443962584096	171.49224319360556	32.97670985500113	128.84682444463894
0.1	2.1	360.0	4.93	false	0.5	1.25	100	30.599999999999998	5.3999999999999995	1.1	2000	0.25	1.0	9.9	2.0	1000	37.5	2	38.905171447404236	14.794003871031018	288.59200398591133	38.16776912024616	167.8996765996365
0.1	2.1	360.0	4.93	false	0.5	1.25	100	30.599999999999998	5.3999999999999995	1.1	2000	0.25	1.0	9.9	2.0	1000	37.5	4	45.69063355928483	1.0409600745510472	162.78929615669358	16.80676578049313	125.70942314219296	25.384394848247787	233.41374110350884	43.58839236044318	146.797479454816
0.1	2.1	360.0	4.93	false	0.5	1.25	100	30.599999999999998	5.3999999999999995	1.1	2000	0.25	1.0	9.9	2.0	1000	37.5	4	41.73888162347201	1.0429392036373	150.3970913595892	12.782479781634551	145.6343899099878	23.553122060720476	186.41477976054975	40.80721383218982	130.30391538045555
0.1	2.1	360.0	4.93	false	0.5	1.25	100	30.599999999999998	5.3999999999999995	1.1	2000	0.25	1.0	9.9	2.0	1000	37.5	1	32.722910673092414	16.903047057833106	260.11952010462204
0.1	2.1	360.0	4.93	false	0.5	1.25	100	30.599999999999998	5.3999999999999995	1.1	2000	0.25	1.0	9.9	2.0	1000	37.5	2	36.89822689027869	7.54221987154897	209.24570791124495	27.682842046155304	255.60129644471584
0.1	2.1	360.0	4.93	false	0.5	1.25	100	30.599999999999998	5.3999999999999995	1.1	2000	0.25	1.0	9.9	2.0	1000	37.5	2	35.68885934791395	3.1181244183091628	140.07998933533113	22.662595264072483	228.5358435697622
0.1	2.1	360.0	4.93	false	0.5	1.25	100	30.599999999999998	5.3999999999999995	1.1	2000	0.25	1.0	9.9	2.0	1000	37.5	3	29.885532858953745	3.3677161225456747	94.90875600776454	14.695100817828658	116.5036806505273	24.08991338836374	159.33062298298145
0.1	2.1	360.0	4.93	false	0.5	1.25	100	30.599999999999998	5.3999999999999995	1.1	2000	0.25	1.0	9.9	2.0	1000	37.5	3	37.91074036837224	0.4818376791653362	127.06065632739706	16.995541895289527	145.06781065557956	29.168128262339838	177.70571622148566
0.1	2.1	360.0	4.93	false	0.5	1.25	100	30.599999999999998	5.3999999999999995	1.1	2000	0.25	1.0	9.9	2.0	1000	37.5	3	37.90401269537421	5.1629060137502725	236.52202516324388	28.072424745433924	197.36055471839046	35.92126206842546	112.61063187135855
0.1	2.1	360.0	4.93	false	0.5	1.25	100	30.599999999999998	5.3999999999999995	1.1	2000	0.25	1.0	9.9	2.0	1000	37.5	5	39.30737067645977	2.0814547873107596	117.7609576959405	12.026244407237593	97.98944128988256	19.30936012655203	149.0147390034746	31.40460996485098	96.06011837343232	38.94549303997735	128.14056952458716
0.1	2.1	360.0	4.93	false	0.5	1.25	100	30.599999999999998	5.3999999999999995	1.1	2000	0.25	1.0	9.9	2.0	1000	37.5	3	32.27975395125103	2.1196924277787716	112.3085004717715	15.097915028582571	104.17973852857439	24.006750776225648	192.1893888245811
0.1	2.1	360.0	4.93	false	0.5	1.25	100	30.599999999999998	5.3999999999999995	1.1	2000	0.25	1.0	9.9	2.0	1000	37.5	3	31.27076599996508	0.9275590545502111	90.32140022003392	13.245406915580487	122.01112939128876	22.12878691793653	219.71457586425188
0.1	2.1	360.0	4.93	false	0.5	1.25	100	30.599999999999998	5.3999999999999995	1.1	2000	0.25	1.0	9.9	2.0	1000	37.5	4	36.09051363620488	1.2005922782593597	144.64516721009778	7.958840214327825	75.32342634502736	22.404994012797765	137.64182107346397	33.920062464593805	86.54196526087334
0.1	2.1	360.0	4.93	false	0.5	1.25	100	30.599999999999998	5.3999999999999995	1.1	2000	0.25	1.0	9.9	2.0	1000	37.5	2	38.04151755415896	13.144794113279287	137.37852004202895	24.74628943127404	285.0797476542794
0.1	2.1	360.0	4.93	false	0.5	1.25	100	30.599999999999998	5.3999999999999995	1.1	2000	0.25	1.0	9.9	2.0	1000	37.5	2	34.372637553110444	0.33305248260368253	211.4121152444409	27.855162938714532	226.87711889079176
0.1	2.1	360.0	4.93	false	0.5	1.25	100	30.599999999999998	5.3999999999999995	1.1	2000	0.25	1.0	9.9	2.0	1000	37.5	3	38.13986917977738	0.39929747624020634	176.6214928920663	23.247632519314912	258.40196232849667	31.974207799387692	110.08958455474458
0.1	2.1	360.0	4.93	false	0.5	1.25	100	30.599999999999998	5.3999999999999995	1.1	2000	0.25	1.0	9.9	2.0	1000	37.5	2	37.39950345190347	0.7436490356217849	130.83212400354353	20.395435983817304	281.88273400773886
0.1	2.1	360.0	4.93	false	0.5	1.25	100	30.599999999999998	5.3999999999999995	1.1	2000	0.25	1.0	9.9	2.0	1000	37.5	2	25.142628137148925	13.403312405375493	197.8326707454644	23.17902289018289	112.51388218815006
0.1	2.1	360.0	4.93	false	0.5	1.25	100	30.599999999999998	5.3999999999999995	1.1	2000	0.25	1.0	9.9	2.0	1000	37.5	2	36.90392951249676	6.265804005030824	199.23636709744892	19.3982861266305	214.72837180679883
0.1	2.1	360.0	4.93	false	0.5	1.25	100	30.599999999999998	5.3999999999999995	1.1	2000	0.25	1.0	9.9	2.0	1000	37.5	2	39.56100818017469	6.097254024959933	235.08501799601902	24.06756933918227	232.7373337349607
0.1	2.1	360.0	4.93	false	0.5	1.25	100	30.599999999999998	5.3999999999999995	1.1	2000	0.25	1.0	9.9	2.0	1000	37.5	2	39.266559129661395	9.252386935221246	154.7151158578307	26.68027210079219	243.4012486712614
0.1	2.1	360.0	4.93	false	0.5	1.25	100	30.599999999999998	5.3999999999999995	1.1	2000	0.25	1.0	9.9	2.0	1000	37.5	2	29.065721101993624	10.51702237456933	194.49892785273772	23.475307386958274	185.15434934728444
0.1	2.1	360.0	4.93	false	0.5	1.25	100	30.599999999999998	5.3999999999999995	1.1	2000	0.25	1.0	9.9	2.0	1000	37.5	4	36.74801313721277	4.737526323483148	133.53330525769798	14.43945465060395	186.4578079517266	29.066234100786208	75.77078048427168	34.41902589543635	94.18891908713965
0.1	2.1	360.0	4.93	false	0.5	1.25	100	30.599999999999998	5.3999999999999995	1.1	2000	0.25	1.0	9.9	2.0	1000	37.5	3	37.89405029248054	7.479346802641252	189.8198204332883	15.771173666052814	165.76815831562237	32.69071647061997	163.27218778481122
0.1	2.1	360.0	4.93	false	0.5	1.25	100	30.599999999999998	5.3999999999999995	1.1	2000	0.25	1.0	9.9	2.0	1000	37.5	3	36.07361117223787	7.6248788638029765	169.75653197679208	18.81086014531991	123.06486671961689	28.41090007886098	103.94544275426186
0.1	2.1	360.0	4.93	false	0.5	1.25	100	30.599999999999998	5.3999999999999995	1.1	2000	0.25	1.0	9.9	2.0	1000	37.5	4	42.69645570495042	3.0073129865692967	162.63389520264224	13.214064551134012	79.35682051461367	18.9375129330626	157.93118657997087	33.00054267177459	187.28229610387896
0.1	2.1	360.0	4.93	false	0.5	1.25	100	30.599999999999998	5.3999999999999995	1.1	2000	0.25	1.0	9.9	2.0	1000	37.5	5	52.29	2.5523259411093577	208.93172358016696	14.930853386651878	198.29773626999074	31.04514936479918	155.7343026065649	42.782954181741935	116.26766163925916	49.42008698762905	131.52607223952188
0.1	2.1	360.0	4.93	false	0.5	1.25	100	30.599999999999998	5.3999999999999995	1.1	2000	0.25	1.0	9.9	2.0	1000	37.5	2	38.40314999906074	11.530226307239344	226.90359224775742	28.01872521106222	290.12422884247036
0.1	2.1	360.0	4.93	false	0.5	1.25	100	30.599999999999998	5.3999999999999995	1.1	2000	0.25	1.0	9.9	2.0	1000	37.5	3	39.745378580741445	6.474247630384449	124.81855947532415	16.144884708842604	264.2536936673938	37.492367582211436	175.13543805024898
0.1	2.1	360.0	4.93	false	0.5	1.25	100	30.599999999999998	5.3999999999999995	1.1	2000	0.25	1.0	9.9	2.0	1000	37.5	4	35.89311365768036	1.9293971649004	114.11181947096273	13.682397034472467	144.27357346626175	20.087495319216416	200.93287074577609	33.431283209144105	92.62645888560618
0.1	2.1	360.0	4.93	false	0.5	1.25	100	30.599999999999998	5.3999999999999995	1.1	2000	0.25	1.0	9.9	2.0	1000	37.5	2	32.10306280087211	4.192229059957203	139.30170205090184	23.80920012189908	210.05605492821812
0.1	2.1	360.0	4.93	false	0.5	1.25	100	30.599999999999998	5.3999999999999995	1.1	2000	0.25	1.0	9.9	2.0	1000	37.5	2	34.25426711855934	7.646650585007082	259.22269032501106	27.764718384974834	173.75432229287162
0.1	2.1	360.0	4.93	false	0.5	1.25	100	30.599999999999998	5.3999999999999995	1.1	2000	0.25	1.0	9.9	2.0	1000	37.5	3	34.736717881142674	5.3721040642720785	143.43840959946405	19.02273857229189	85.44552790100052	24.160739323596623	172.87662167919302
0.1	2.1	360.0	4.93	false	0.5	1.25	100	30.599999999999998	5.3999999999999995	1.1	2000	0.25	1.0	9.9	2.0	1000	37.5	3	27.86570162295149	4.415211089507151	117.62161388812468	12.702054780388066	104.85651111084947	26.110611509765683	115.99783052722707
0.1	2.1	360.0	4.93	false	0.5	1.25	100	30.599999999999998	5.3999999999999995	1.1	2000	0.25	1.0	9.9	2.0	1000	37.5	2	34.32883515233092	17.2727603934351	125.45270648928604	24.34379904138246	217.7063896172548
0.1	2.1	360.0	4.93	false	0.5	1.25	100	30.599999999999998	5.3999999999999995	1.1	2000	0.25	1.0	9.9	2.0	1000	37.5	3	36.142838317706556	4.613690695510917	129.81802728297677	16.727758048517693	189.9484768590594	24.847952145133448	166.82955796300573
0.1	2.1	360.0	4.93	false	0.5	1.25	100	30.599999999999998	5.3999999999999995	1.1	2000	0.25	1.0	9.9	2.0	1000	37.5	3	37.71005259046603	0.44479258484332396	181.62578187601136	11.534736427233486	110.81021326061118	30.429584555586676	163.14164810945366
0.1	2.1	360.0	4.93	false	0.5	1.25	100	30.599999999999998	5.3999999999999995	1.1	2000	0.25	1.0	9.9	2.0	1000	37.5	4	44.135290991781645	14.59799402182234	140.32665869328997	27.36491428696777	130.87471976607404	30.305678068100146	131.4271039788766	43.69547382381221	193.10911032050524
0.1	2.1	360.0	4.93	false	0.5	1.25	100	30.599999999999998	5.3999999999999995	1.1	2000	0.25	1.0	9.9	2.0	1000	37.5	3	35.03654997630646	5.148642379001564	160.85120162672388	9.35571332818275	122.66567520718158	25.186143882609496	161.45303478965556
0.1	2.1	360.0	4.93	false	0.5	1.25	100	30.599999999999998	5.3999999999999995	1.1	2000	0.25	1.0	9.9	2.0	1000	37.5	3	34.425072847774004	5.454397661460729	110.24101796266228	15.902845458950901	122.13540836619549	32.161309071937254	254.78733735044594
0.1	2.1	360.0	4.93	false	0.5	1.25	100	30.599999999999998	5.3999999999999995	1.1	2000	0.25	1.0	9.9	2.0	1000	37.5	3	38.12235257567295	5.353194110356375	105.42816985775933	17.606774465777015	225.23099070592295	29.673642058550673	174.8363400405261
0.1	2.1	360.0	4.93	false	0.5	1.25	100	30.599999999999998	5.3999999999999995	1.1	2000	0.25	1.0	9.9	2.0	1000	37.5	2	25.50921659343519	1.0993694898600077	171.2813744912245	17.22241128684056	165.53562732318798
0.1	2.1	360.0	4.93	false	0.5	1.25	100	30.599999999999998	5.3999999999999995	1.1	2000	0.25	1.0	9.9	2.0	1000	37.5	2	36.22494074164614	4.434997416465047	102.29604645352694	18.30945859330234	249.59025731571967
0.1	2.1	360.0	4.93	false	0.5	1.25	100	30.599999999999998	5.3999999999999995	1.1	2000	0.25	1.0	9.9	2.0	1000	37.5	3	39.32898760712319	9.253814466527885	182.73029070791665	29.254050888646876	230.74294639729933	37.26397169836437	93.67710030445353
0.1	2.1	360.0	4.93	false	0.5	1.25	100	30.599999999999998	5.3999999999999995	1.1	2000	0.25	1.0	9.9	2.0	1000	37.5	4	37.5406836191302	10.572476737737922	146.54710653968252	19.87535660394848	158.95113414270025	30.371558118410306	128.1166837734	35.70391552102477	75.52163715988821
0.1	2.1	360.0	4.93	false	0.5	1.25	100	30.599999999999998	5.3999999999999995	1.1	2000	0.25	1.0	9.9	2.0	1000	37.5	3	35.01620966462643	5.212130787369013	109.65793290645684	21.608758448199726	247.35832655710473	32.89447429682043	166.09690529022316
0.1	2.1	360.0	4.93	false	0.5	1.25	100	30.599999999999998	5.3999999999999995	1.1	2000	0.25	1.0	9.9	2.0	1000	37.5	2	40.388889465611186	13.005288791618215	292.85679184906667	29.82072875613039	218.38715514213735
0.1	2.1	360.0	4.93	false	0.5	1.25	100	30.599999999999998	5.3999999999999995	1.1	2000	0.25	1.0	9.9	2.0	1000	37.5	3	38.34219629485503	8.94638792249182	230.70564113850725	18.514315859582346	164.3172711851615	29.667095037578527	105.0759390433286
0.1	2.1	360.0	4.93	false	0.5	1.25	100	30.599999999999998	5.3999999999999995	1.1	2000	0.25	1.0	9.9	2.0	1000	37.5	3	40.15998642169243	2.820146113130343	138.28077902372362	17.81185922551531	198.40442812157752	33.13474592605207	102.60460679366236
0.1	2.1	360.0	4.93	false	0.5	1.25	100	30.599999999999998	5.3999999999999995	1.1	2000	0.25	1.0	9.9	2.0	1000	37.5	4	37.51044444690962	2.7520848287527984	159.4551116809618	17.416235363215137	103.98058331959241	23.651032762112347	114.99310871338271	36.79506440395799	137.2671409351747
0.1	2.1	360.0	4.93	false	0.5	1.25	100	30.599999999999998	5.3999999999999995	1.1	2000	0.25	1.0	9.9	2.0	1000	37.5	2	36.781948324908214	7.806661958647908	214.42797556360358	32.166113858753796	115.85449011705555
0.1	2.1	360.0	4.93	false	0.5	1.25	100	30.599999999999998	5.3999999999999995	1.1	2000	0.25	1.0	9.9	2.0	1000	37.5	2	33.90675457684346	7.63255567465662	120.02212870414611	24.168132311918537	297.25485947523043
0.1	2.1	360.0	4.93	false	0.5	1.25	100	30.599999999999998	5.3999999999999995	1.1	2000	0.25	1.0	9.9	2.0	1000	37.5	3	29.73269465155547	0.8100082081724544	128.43618017689403	12.64861332470436	185.91498821787812	29.42016744658049	115.53138468211684
0.1	2.1	360.0	4.93	false	0.5	1.25	100	30.599999999999998	5.3999999999999995	1.1	2000	0.25	1.0	9.9	2.0	1000	37.5	3	41.103039740161655	12.934995985085463	236.6928897348239	33.972045384249526	152.809539197589	40.901559044533144	152.49646569756658
0.1	2.1	360.0	4.93	false	0.5	1.25	100	30.599999999999998	5.3999999999999995	1.1	2000	0.25	1.0	9.9	2.0	1000	37.5	3	39.95789282855406	8.381144787123983	237.16173311735625	21.421557535261435	187.68686645894198	34.85384385670238	100.32699525011748
0.1	2.1	360.0	4.93	false	0.5	1.25	100	30.599999999999998	5.3999999999999995	1.1	2000	0.25	1.0	9.9	2.0	1000	37.5	4	39.527702620580364	0.44757075383466244	177.08417156139336	9.930938200116614	85.17982815624386	23.212246316084485	186.38593400153175	34.608032408952106	141.18589182082692
0.1	2.1	360.0	4.93	false	0.5	1.25	100	30.599999999999998	5.3999999999999995	1.1	2000	0.25	1.0	9.9	2.0	1000	37.5	4	33.95358438361353	1.3194268437830479	115.26184490459322	6.051914172766221	158.03849651155414	22.120567750791107	107.35148687829799	32.69592541157207	104.94802770819346
0.1	2.1	360.0	4.93	false	0.5	1.25	100	30.599999999999998	5.3999999999999995	1.1	2000	0.25	1.0	9.9	2.0	1000	37.5	3	34.499636065626675	7.568605864597484	109.5945882000506	19.177509542643655	243.2298260180992	32.30863992187942	107.59755612639974
0.1	2.1	360.0	4.93	false	0.5	1.25	100	30.599999999999998	5.3999999999999995	1.1	2000	0.25	1.0	9.9	2.0	1000	37.5	3	44.24833529726734	10.196844354139438	214.7526287295083	21.69862515928506	105.34646676218286	35.964839167358804	245.57531682751596
0.1	2.1	360.0	4.93	false	0.5	1.25	100	30.599999999999998	5.3999999999999995	1.1	2000	0.25	1.0	9.9	2.0	1000	37.5	3	41.060665692015114	0.31355401441319375	171.49237008466207	20.27435598790995	207.46865279253026	35.192193027562325	151.58903891258265
0.1	2.1	360.0	4.93	false	0.5	1.25	100	30.599999999999998	5.3999999999999995	1.1	2000	0.25	1.0	9.9	2.0	1000	37.5	2	27.2368414263808	1.881879513594805	218.3678765145907	16.088143821675114	154.28394057708758
0.1	2.1	360.0	4.93	false	0.5	1.25	100	30.599999999999998	5.3999999999999995	1.1	2000	0.25	1.0	9.9	2.0	1000	37.5	3	35.89257780026793	0.7136756274044421	123.71631889836209	17.420991799054203	169.2295415690391	28.919461418914647	202.6159144836351
0.1	2.1	360.0	4.93	false	0.5	1.25	100	30.599999999999998	5.3999999999999995	1.1	2000	0.25	1.0	9.9	2.0	1000	37.5	3	35.70725119305745	6.092795137422187	102.42833323981283	16.70450430411368	146.29869785136867	32.006112981556115	190.40503239021746
0.1	2.1	360.0	4.93	false	0.5	1.25	100	30.599999999999998	5.3999999999999995	1.1	2000	0.25	1.0	9.9	2.0	1000	37.5	4	38.360832410633975	0.9174065152422757	146.75915517051362	8.676276859304659	158.9240450260177	18.5238256660687	154.76181952352738	35.427920357761735	104.5132105706227
0.1	2.1	360.0	4.93	false	0.5	1.25	100	30.599999999999998	5.3999999999999995	1.1	2000	0.25	1.0	9.9	2.0	1000	37.5	3	41.10454450057388	3.8447528724377844	125.06448451303781	27.699349107785807	179.74687303120606	39.09711418704989	163.9871644345015
0.1	2.1	360.0	4.93	false	0.5	1.25	100	30.599999999999998	5.3999999999999995	1.1	2000	0.25	1.0	9.9	2.0	1000	37.5	2	33.298109877339606	6.839110319611572	146.1230203894735	17.66231935439788	183.06575020697488
0.1	2.1	360.0	4.93	false	0.5	1.25	100	30.599999999999998	5.3999999999999995	1.1	2000	0.25	1.0	9.9	2.0	1000	37.5	3	41.55289681273774	11.764340285011555	150.0233466560281	29.905264685229202	125.64596000685293	36.10501680062651	183.20471957049563
0.1	2.1	360.0	4.93	false	0.5	1.25	100	30.599999999999998	5.3999999999999995	1.1	2000	0.25	1.0	9.9	2.0	1000	37.5	1	41.591924920433115	27.352559923935306	302.5115779879691
0.1	2.1	360.0	4.93	false	0.5	1.25	100	30.599999999999998	5.3999999999999995	1.1	2000	0.25	1.0	9.9	2.0	1000	37.5	3	36.03511324013252	3.0980353721452865	138.73987744713722	20.493703454253513	159.75884538885254	32.998616369996796	120.45122977443155
0.1	2.1	360.0	4.93	false	0.5	1.25	100	30.599999999999998	5.3999999999999995	1.1	2000	0.25	1.0	9.9	2.0	1000	37.5	3	41.89194201377105	9.619824628873635	164.34021551700306	20.841805539291084	181.04157420196208	34.51929277933557	239.82848800642265
0.1	2.1	360.0	4.93	false	0.5	1.25	100	30.599999999999998	5.3999999999999995	1.1	2000	0.25	1.0	9.9	2.0	1000	37.5	3	37.53277868972222	5.025375486913699	119.16425530476013	15.313627188725263	247.29675826965624	29.41149910069556	115.30391338994397
0.1	2.1	360.0	4.93	false	0.5	1.25	100	30.599999999999998	5.3999999999999995	1.1	2000	0.25	1.0	9.9	2.0	1000	37.5	4	42.83619363102686	3.4903423611629525	112.66525454794724	9.570625855966908	139.6886495319216	29.15459365871553	175.71808132502815	41.78999214935976	192.32530069875352
0.1	2.1	360.0	4.93	false	0.5	1.25	100	30.599999999999998	5.3999999999999995	1.1	2000	0.25	1.0	9.9	2.0	1000	37.5	2	30.47167438898704	11.95300601337343	175.45435239418114	23.849870730676887	231.22046670151116
0.1	2.1	360.0	4.93	false	0.5	1.25	100	30.599999999999998	5.3999999999999995	1.1	2000	0.25	1.0	9.9	2.0	1000	37.5	3	43.90688309561755	2.051648100844972	121.99507433226285	15.723992355314286	140.17895719726033	26.533527101581953	260.28776804127887
0.1	2.1	360.0	4.93	false	0.5	1.25	100	30.599999999999998	5.3999999999999995	1.1	2000	0.25	1.0	9.9	2.0	1000	37.5	3	41.319045449332044	15.085795131580092	124.68512027953132	23.190539317293478	132.73738422427806	41.11052369366469	223.64682095387784
0.1	2.1	360.0	4.93	false	0.5	1.25	100	30.599999999999998	5.3999999999999995	1.1	2000	0.25	1.0	9.9	2.0	1000	37.5	3	39.790395669219	8.05748039243511	196.49137460192773	20.74603360125183	191.38733485734554	38.75695512003626	83.42825862476033
0.1	2.1	360.0	4.93	false	0.5	1.25	100	30.599999999999998	5.3999999999999995	1.1	2000	0.25	1.0	9.9	2.0	1000	37.5	3	39.309897636303376	2.5882631010543133	147.94512397198525	13.31383212873319	152.0541540702527	31.153344761151896	222.6411447536605
0.1	2.1	360.0	4.93	false	0.5	1.25	100	30.599999999999998	5.3999999999999995	1.1	2000	0.25	1.0	9.9	2.0	1000	37.5	2	27.692075077056145	6.714222751233852	133.27557012442904	14.420876012582369	243.89658483010234
0.1	2.1	360.0	4.93	false	0.5	1.25	100	30.599999999999998	5.3999999999999995	1.1	2000	0.25	1.0	9.9	2.0	1000	37.5	2	30.155877080030574	2.3846822893144095	194.79578396615008	15.735725654307391	204.12054118001703
0.1	2.1	360.0	4.93	false	0.5	1.25	100	30.599999999999998	5.3999999999999995	1.1	2000	0.25	1.0	9.9	2.0	1000	37.5	3	40.62636104972931	5.717160197243497	112.71675846461137	17.799431665891415	279.0554477677097	34.15998485207375	146.2948354203223
0.1	2.1	360.0	4.93	false	0.5	1.25	100	30.599999999999998	5.3999999999999995	1.1	2000	0.25	1.0	9.9	2.0	1000	37.5	2	29.381783764063556	8.395820950775704	133.85239384230354	25.661907823926246	210.47935121917416
0.1	2.1	360.0	4.93	false	0.5	1.25	100	30.599999999999998	5.3999999999999995	1.1	2000	0.25	1.0	9.9	2.0	1000	37.5	3	33.47791142350769	2.2206828405455554	165.07535247674247	24.303872400545515	172.40365040696068	33.153622768700416	141.64074095056205
0.1	2.1	360.0	4.93	false	0.5	1.25	100	30.599999999999998	5.3999999999999995	1.1	2000	0.25	1.0	9.9	2.0	1000	37.5	4	45.92889177638329	8.933030899296462	205.51882055587004	19.838066151564064	171.23529614362099	39.055839450175256	185.02697215669852	43.99804862972092	87.91564267354426
0.1	2.1	360.0	4.93	false	0.5	1.25	100	30.599999999999998	5.3999999999999995	1.1	2000	0.25	1.0	9.9	2.0	1000	37.5	2	42.7540476231037	2.8112769167569334	273.34605741451304	28.14215125264178	192.8225355090014
0.1	2.1	360.0	4.93	false	0.5	1.25	100	30.599999999999998	5.3999999999999995	1.1	2000	0.25	1.0	9.9	2.0	1000	37.5	2	39.033768210194516	20.209261358402593	250.12334357162777	31.090606721779416	158.04622840611847
0.1	2.1	360.0	4.93	false	0.5	1.25	100	30.599999999999998	5.3999999999999995	1.1	2000	0.25	1.0	9.9	2.0	1000	37.5	3	35.74669073712661	2.739501744643626	85.67731913642412	16.156229670113305	126.49983543911131	21.527221751679775	206.40713821619235
0.1	2.1	360.0	4.93	false	0.5	1.25	100	30.599999999999998	5.3999999999999995	1.1	2000	0.25	1.0	9.9	2.0	1000	37.5	4	47.213063123851285	9.929662986008696	238.8362630379863	23.53848454581417	154.8677373350845	27.864724248328315	119.96150156082679	43.048946963535265	109.33076104895885
0.1	2.1	360.0	4.93	false	0.5	1.25	100	30.599999999999998	5.3999999999999995	1.1	2000	0.25	1.0	9.9	2.0	1000	37.5	3	41.19576981338336	9.82748796616767	160.228234654668	19.707317861058034	212.17128010884863	37.16968202175649	108.12182249166223
0.1	2.1	360.0	4.93	false	0.5	1.25	100	30.599999999999998	5.3999999999999995	1.1	2000	0.25	1.0	9.9	2.0	1000	37.5	3	35.37385404228213	4.5856432612811	141.0166726220113	15.276203218168906	177.10089619649648	27.28780676445532	122.47868167160281
0.1	2.1	360.0	4.93	false	0.5	1.25	100	30.599999999999998	5.3999999999999995	1.1	2000	0.25	1.0	9.9	2.0	1000	37.5	4	36.49087964173474	0.01611287969942237	143.93540346237836	5.631942272731793	98.42677602483771	21.668735351828683	93.80602806943486	30.125882055605135	218.59956507098946
0.1	2.1	360.0	4.93	false	0.5	1.25	100	30.599999999999998	5.3999999999999995	1.1	2000	0.25	1.0	9.9	2.0	1000	37.5	3	34.204420811391955	8.944547610007684	103.1862901983869	19.15120381631649	176.7976027485544	33.70330858793698	177.17477145638972
0.1	2.1	360.0	4.93	false	0.5	1.25	100	30.599999999999998	5.3999999999999995	1.1	2000	0.25	1.0	9.9	2.0	1000	37.5	4	36.391757924691206	6.135310480120623	161.0030534076816	21.100962946037072	95.27900357481015	29.520416617820473	92.10357489729437	34.82378062337663	131.30644001685678
0.1	2.1	360.0	4.93	false	0.5	1.25	100	30.599999999999998	5.3999999999999995	1.1	2000	0.25	1.0	9.9	2.0	1000	37.5	4	33.12527015517466	7.130463289236537	75.03173933846239	15.915052967140888	114.24922759631426	25.03444960154617	162.70340339469948	31.593564586006238	65.71558068539916
0.1	2.1	360.0	4.93	false	0.5	1.25	100	30.599999999999998	5.3999999999999995	1.1	2000	0.25	1.0	9.9	2.0	1000	37.5	3	39.359861435313384	7.554903976937139	211.92444997927356	20.33019304773489	158.4257794315431	32.52114286733665	150.26620548292954
0.1	2.1	360.0	4.93	false	0.5	1.25	100	30.599999999999998	5.3999999999999995	1.1	2000	0.25	1.0	9.9	2.0	1000	37.5	3	39.36924041466035	1.1568759956637926	94.60098446665883	7.50049116667786	208.44247672960287	21.412838800422545	210.4534170611495
0.1	2.1	360.0	4.93	false	0.5	1.25	100	30.599999999999998	5.3999999999999995	1.1	2000	0.25	1.0	9.9	2.0	1000	37.5	2	27.8934712879755	5.8202979580801815	179.340774408223	22.6893289680112	186.18350941422315
0.1	2.1	360.0	4.93	false	0.5	1.25	100	30.599999999999998	5.3999999999999995	1.1	2000	0.25	1.0	9.9	2.0	1000	37.5	3	40.430670652445684	0.949864075901654	131.46079824414963	13.870907818234981	231.02678815205135	37.92087488808853	151.65854813277497
0.1	2.1	360.0	4.93	false	0.5	1.25	100	30.599999999999998	5.3999999999999995	1.1	2000	0.25	1.0	9.9	2.0	1000	37.5	3	43.81211085183438	5.107068992953208	128.67100662507812	18.533467747056573	231.44822583789613	33.709915697580044	196.45501080318797
0.1	2.1	360.0	4.93	false	0.5	1.25	100	30.599999999999998	5.3999999999999995	1.1	2000	0.25	1.0	9.9	2.0	1000	37.5	3	39.600901947614226	5.823296079246953	125.71535569194268	14.6427838700871	114.26021180654057	24.62075597851373	245.42272153372846
0.1	2.1	360.0	4.93	false	0.5	1.25	100	30.599999999999998	5.3999999999999995	1.1	2000	0.25	1.0	9.9	2.0	1000	37.5	3	36.66787014432622	1.7750479706634164	176.57446284460877	19.033382581084055	152.18214228636882	34.06362080464954	207.9063348396708
0.1	2.1	360.0	4.93	false	0.5	1.25	100	30.599999999999998	5.3999999999999995	1.1	2000	0.25	1.0	9.9	2.0	1000	37.5	2	34.97400442544611	13.054164663609262	241.62636506695955	27.00036917335641	114.91194440020524
0.1	2.1	360.0	4.93	false	0.5	1.25	100	30.599999999999998	5.3999999999999995	1.1	2000	0.25	1.0	9.9	2.0	1000	37.5	3	40.29215564792493	10.066856564646962	149.19471128587818	18.506607972136347	207.66509164918037	30.122633872236264	176.7708692947894
0.1	2.1	360.0	4.93	false	0.5	1.25	100	30.599999999999998	5.3999999999999995	1.1	2000	0.25	1.0	9.9	2.0	1000	37.5	3	36.07932925766054	6.174355616037494	207.25121298361978	23.27494221038314	130.86905295783365	30.780077551881284	113.2278355517974
0.1	2.1	360.0	4.93	false	0.5	1.25	100	30.599999999999998	5.3999999999999995	1.1	2000	0.25	1.0	9.9	2.0	1000	37.5	3	45.54171317376324	2.862234127801121	188.74230828524873	29.74948736275146	226.1611953957855	35.723087134930275	116.27427094187935
0.1	2.1	360.0	4.93	false	0.5	1.25	100	30.599999999999998	5.3999999999999995	1.1	2000	0.25	1.0	9.9	2.0	1000	37.5	2	26.443417052674597	12.84847614066521	229.35924955847506	25.410420413511243	126.73927232894982
0.1	2.1	360.0	4.93	false	0.5	1.25	100	30.599999999999998	5.3999999999999995	1.1	2000	0.25	1.0	9.9	2.0	1000	37.5	2	26.888204816505784	5.585181682693939	185.17272599715247	26.727976514481963	316.47970719849593
0.1	2.1	360.0	4.93	false	0.5	1.25	100	30.599999999999998	5.3999999999999995	1.1	2000	0.25	1.0	9.9	2.0	1000	37.5	3	43.395049916954065	4.671282718837089	148.5898402038798	20.769275258799045	157.10287804235506	31.169973492293522	207.4727210528028
0.1	2.1	360.0	4.93	false	0.5	1.25	100	30.599999999999998	5.3999999999999995	1.1	2000	0.25	1.0	9.9	2.0	1000	37.5	2	29.488412526471016	6.145599485146578	113.49274420079634	19.193254174220407	263.8392674806733
0.1	2.1	360.0	4.93	false	0.5	1.25	100	30.599999999999998	5.3999999999999995	1.1	2000	0.25	1.0	9.9	2.0	1000	37.5	2	42.995787967395614	10.982710192818098	325.88670863664464	24.392057567170323	168.84199992772378
0.1	2.1	360.0	4.93	false	0.5	1.25	100	30.599999999999998	5.3999999999999995	1.1	2000	0.25	1.0	9.9	2.0	1000	37.5	3	38.018784974651666	2.6274544756045004	167.29103859683195	23.560695131260672	161.90468027808896	36.565002596322735	180.62736021125377
0.1	2.1	360.0	4.93	false	0.5	1.25	100	30.599999999999998	5.3999999999999995	1.1	2000	0.25	1.0	9.9	2.0	1000	37.5	2	31.419033651409475	0.4634983239344584	197.92894059551952	20.126341897044135	191.6631037037476
0.1	2.1	360.0	4.93	false	0.5	1.25	100	30.599999999999998	5.3999999999999995	1.1	2000	0.25	1.0	9.9	2.0	1000	37.5	3	48.47849185943701	10.677494804664308	164.95025741586562	23.820800197132833	187.99023789892948	46.54964022544542	211.07379154832037
0.1	2.1	360.0	4.93	false	0.5	1.25	100	30.599999999999998	5.3999999999999995	1.1	2000	0.25	1.0	9.9	2.0	1000	37.5	3	36.87002887546393	4.215491896219959	90.71937906235603	13.030097024225983	148.2080264822881	28.504912214856528	225.839187307419
0.1	2.1	360.0	4.93	false	0.5	1.25	100	30.599999999999998	5.3999999999999995	1.1	2000	0.25	1.0	9.9	2.0	1000	37.5	2	39.75589818894412	11.532075894000615	160.68413968431358	30.311742025137054	272.99102163939256
0.1	2.1	360.0	4.93	false	0.5	1.25	100	30.599999999999998	5.3999999999999995	1.1	2000	0.25	1.0	9.9	2.0	1000	37.5	3	47.55482581491672	0.168471739363609	150.13843184854912	11.652110512637439	198.3612009552923	32.04961270071921	259.04281249848714
0.1	2.1	360.0	4.93	false	0.5	1.25	100	30.599999999999998	5.3999999999999995	1.1	2000	0.25	1.0	9.9	2.0	1000	37.5	3	29.907252169877356	10.992149293981315	153.78269665076306	22.11256542116983	89.13852242220801	26.80922564571726	130.88039340498779
0.1	2.1	360.0	4.93	false	0.5	1.25	100	30.599999999999998	5.3999999999999995	1.1	2000	0.25	1.0	9.9	2.0	1000	37.5	3	46.55963797356987	3.224794112560967	190.23409088230696	19.30133856411262	143.04484023689437	45.11637569219341	267.89436142070196
0.1	2.1	360.0	4.93	false	0.5	1.25	100	30.599999999999998	5.3999999999999995	1.1	2000	0.25	1.0	9.9	2.0	1000	37.5	3	37.00779656068482	5.411606196281855	181.32058710691436	18.23798020036682	151.94262910851197	31.50822954873339	157.65970605775286
0.1	2.1	360.0	4.93	false	0.5	1.25	100	30.599999999999998	5.3999999999999995	1.1	2000	0.25	1.0	9.9	2.0	1000	37.5	3	33.81521710100507	11.322329276362025	177.75740552596469	22.334828695633835	115.55319556610208	33.54508756509968	162.73688843497678
0.1	2.1	360.0	4.93	false	0.5	1.25	100	30.599999999999998	5.3999999999999995	1.1	2000	0.25	1.0	9.9	2.0	1000	37.5	3	40.7163392169587	5.3145725397911034	133.01357260167566	14.278463692224966	198.8258841562988	31.36175819127951	222.44829912790456
0.1	2.1	360.0	4.93	false	0.5	1.25	100	30.599999999999998	5.3999999999999995	1.1	2000	0.25	1.0	9.9	2.0	1000	37.5	2	36.41077739897215	5.34361525330244	173.96233350283293	25.093630400336973	246.9616546645081
0.1	2.1	360.0	4.93	false	0.5	1.25	100	30.599999999999998	5.3999999999999995	1.1	2000	0.25	1.0	9.9	2.0	1000	37.5	2	31.819936531911303	6.384665834355805	155.35277287014884	24.292998823153024	240.13009821024897
0.1	2.1	360.0	4.93	false	0.5	1.25	100	30.599999999999998	5.3999999999999995	1.1	2000	0.25	1.0	9.9	2.0	1000	37.5	3	34.315361601341145	4.4144830366121734	242.6247817989524	25.360433781988306	122.40761387775791	34.10501410942132	119.43647055417452
0.1	2.1	360.0	4.93	false	0.5	1.25	100	30.599999999999998	5.3999999999999995	1.1	2000	0.25	1.0	9.9	2.0	1000	37.5	3	38.47534110748784	11.362773874391367	204.20450139140874	24.36988686697968	129.18490665936628	32.51412608655473	163.48936409649465
0.1	2.1	360.0	4.93	false	0.5	1.25	100	30.599999999999998	5.3999999999999995	1.1	2000	0.25	1.0	9.9	2.0	1000	37.5	2	35.74405762537606	11.260613083484646	238.43466374619464	33.052314348581625	113.89949430863868
0.1	2.1	360.0	4.93	false	0.5	1.25	100	30.599999999999998	5.3999999999999995	1.1	2000	0.25	1.0	9.9	2.0	1000	37.5	3	35.09527289507579	0.11848689230258755	113.61410802492391	13.444242525916865	193.52081088252493	21.975376476526584	92.89379777736897
0.1	2.1	360.0	4.93	false	0.5	1.25	100	30.599999999999998	5.3999999999999995	1.1	2000	0.25	1.0	9.9	2.0	1000	37.5	3	37.18357164273106	7.385349352890792	190.7832698454843	14.48295436870294	148.99216761434045	34.936300995236856	214.95453633005494
0.1	2.1	360.0	4.93	false	0.5	1.25	100	30.599999999999998	5.3999999999999995	1.1	2000	0.25	1.0	9.9	2.0	1000	37.5	2	42.18642979561187	8.078409478865412	204.09088003871324	33.21240782403877	216.94177747291516
0.1	2.1	360.0	4.93	false	0.5	1.25	100	30.599999999999998	5.3999999999999995	1.1	2000	0.25	1.0	9.9	2.0	1000	37.5	4	40.378000251322234	0.513770485814881	139.14421224059166	11.339841290235267	111.12272639594838	18.20609878806966	138.81874775753474	29.904363741414798	161.29225139704158
0.1	2.1	360.0	4.93	false	0.5	1.25	100	30.599999999999998	5.3999999999999995	1.1	2000	0.25	1.0	9.9	2.0	1000	37.5	3	34.706672154687915	12.073030222506524	152.69508000853793	18.9119164516846	165.33378687877982	30.935026664850565	83.10972668791756
0.1	2.1	360.0	4.93	false	0.5	1.25	100	30.599999999999998	5.3999999999999995	1.1	2000	0.25	1.0	9.9	2.0	1000	37.5	2	29.773583253901375	13.84510848022342	246.44010622467775	24.18328825152042	135.8916839787156
0.1	2.1	360.0	4.93	false	0.5	1.25	100	30.599999999999998	5.3999999999999995	1.1	2000	0.25	1.0	9.9	2.0	1000	37.5	2	38.571858926297566	25.642160978867054	295.49059544128176	37.71616905409946	149.46904262149664
0.1	2.1	360.0	4.93	false	0.5	1.25	100	30.599999999999998	5.3999999999999995	1.1	2000	0.25	1.0	9.9	2.0	1000	37.5	3	33.69616492128097	4.667618414105089	166.80465943295619	19.713385771536366	95.12226070651161	30.82645091225448	152.022086635245
0.1	2.1	360.0	4.93	false	0.5	1.25	100	30.599999999999998	5.3999999999999995	1.1	2000	0.25	1.0	9.9	2.0	1000	37.5	2	34.28514895796783	2.2276193889550537	257.336466837254	14.543680300972675	153.99199630527974
0.1	2.1	360.0	4.93	false	0.5	1.25	100	30.599999999999998	5.3999999999999995	1.1	2000	0.25	1.0	9.9	2.0	1000	37.5	3	36.03652097824661	1.6599204705015653	158.85743567067223	14.851554584408428	174.11610871471612	33.148031595521516	164.56929805719935
0.1	2.1	360.0	4.93	false	0.5	1.25	100	30.599999999999998	5.3999999999999995	1.1	2000	0.25	1.0	9.9	2.0	1000	37.5	1	27.778010273054747	11.226676892700898	285.41151360799023
0.1	2.1	360.0	4.93	false	0.5	1.25	100	30.599999999999998	5.3999999999999995	1.1	2000	0.25	1.0	9.9	2.0	1000	37.5	2	38.10929031933754	7.5827006013389715	247.65799045664335	31.989378118082808	246.16210317945428
0.1	2.1	360.0	4.93	false	0.5	1.25	100	30.599999999999998	5.3999999999999995	1.1	2000	0.25	1.0	9.9	2.0	1000	37.5	2	36.69711029906397	13.696725264495262	237.8689307583232	34.93258275951019	156.59968834262364
0.1	2.1	360.0	4.93	false	0.5	1.25	100	30.599999999999998	5.3999999999999995	1.1	2000	0.25	1.0	9.9	2.0	1000	37.5	2	40.52264816036362	1.1001215152121704	170.89992364700868	20.07453507172936	252.34929120169244
0.1	2.1	360.0	4.93	false	0.5	1.25	100	30.599999999999998	5.3999999999999995	1.1	2000	0.25	1.0	9.9	2.0	1000	37.5	3	42.04316816345379	8.210288243957962	183.13339463355658	28.275779214211653	142.6208515469438	38.61840374815181	214.72120305738346
0.1	2.1	360.0	4.93	false	0.5	1.25	100	30.599999999999998	5.3999999999999995	1.1	2000	0.25	1.0	9.9	2.0	1000	37.5	2	35.58926743629922	0.8480056171214102	239.37992787420643	16.5581979101334	105.88198195262189
0.1	2.1	360.0	4.93	false	0.5	1.25	100	30.599999999999998	5.3999999999999995	1.1	2000	0.25	1.0	9.9	2.0	1000	37.5	3	43.95079952214368	13.116493788040751	112.95271889832372	27.201769342916048	157.99586780216617	38.8909704268641	240.90062520001223
0.1	2.1	360.0	4.93	false	0.5	1.25	100	30.599999999999998	5.3999999999999995	1.1	2000	0.25	1.0	9.9	2.0	1000	37.5	3	30.907815084409062	5.1245772921085715	201.64152194328167	22.64506532497189	206.75357561929718	29.468584420238155	85.43229218174054
0.1	2.1	360.0	4.93	false	0.5	1.25	100	30.599999999999998	5.3999999999999995	1.1	2000	0.25	1.0	9.9	2.0	1000	37.5	3	38.20689187491891	5.228517534080982	185.11766624764408	21.530568152238754	150.3480735987644	33.89252808065447	120.93099633663839
0.1	2.1	360.0	4.93	false	0.5	1.25	100	30.599999999999998	5.3999999999999995	1.1	2000	0.25	1.0	9.9	2.0	1000	37.5	3	33.40591510018546	2.2180624613031337	238.96405933956396	21.036770636624784	131.47980033069135	32.488218969514456	122.00408736421483
0.1	2.1	360.0	4.93	false	0.5	1.25	100	30.599999999999998	5.3999999999999995	1.1	2000	0.25	1.0	9.9	2.0	1000	37.5	2	26.564281810884793	4.379770802692082	151.19463388279917	24.338136538750792	247.85062487142733
0.1	2.1	360.0	4.93	false	0.5	1.25	100	30.599999999999998	5.3999999999999995	1.1	2000	0.25	1.0	9.9	2.0	1000	37.5	1	35.36409987167627	32.526642887083966	304.240577047792
0.1	2.1	360.0	4.93	false	0.5	1.25	100	30.599999999999998	5.3999999999999995	1.1	2000	0.25	1.0	9.9	2.0	1000	37.5	4	46.80348116746313	0.8262292940088198	155.18876864232985	10.840083348702981	107.83303817129551	27.135930173863333	161.10358293760774	38.93043167031679	224.4649103414257
0.1	2.1	360.0	4.93	false	0.5	1.25	100	30.599999999999998	5.3999999999999995	1.1	2000	0.25	1.0	9.9	2.0	1000	37.5	3	42.066501516398674	5.93593178831956	157.290346928446	26.167446940823798	216.23603035365582	39.51007535178389	146.47526678660319
0.1	2.1	360.0	4.93	false	0.5	1.25	100	30.599999999999998	5.3999999999999995	1.1	2000	0.25	1.0	9.9	2.0	1000	37.5	4	36.97218726764074	7.571064997161253	83.50280618807042	13.93318839210323	88.27180537172681	26.934945182203162	163.77237837008312	34.38051554955746	126.05175646569995
0.1	2.1	360.0	4.93	false	0.5	1.25	100	30.599999999999998	5.3999999999999995	1.1	2000	0.25	1.0	9.9	2.0	1000	37.5	3	32.202501457002946	2.392819133369191	199.91124641729667	19.041918049242177	135.3679514884708	31.061501766991267	97.46027544038492
0.1	2.1	360.0	4.93	false	0.5	1.25	100	30.599999999999998	5.3999999999999995	1.1	2000	0.25	1.0	9.9	2.0	1000	37.5	3	33.278907152435785	1.2864988046879369	136.19767230341984	21.292573934330385	210.08499481568262	32.0447726449231	152.35215950356377
0.1	2.1	360.0	4.93	false	0.5	1.25	100	30.599999999999998	5.3999999999999995	1.1	2000	0.25	1.0	9.9	2.0	1000	37.5	3	44.37597710742094	4.154208031224866	100.84541858812092	17.46105416326337	224.35772802394956	33.824037786004645	198.50607865752812
0.1	2.1	360.0	4.93	false	0.5	1.25	100	30.599999999999998	5.3999999999999995	1.1	2000	0.25	1.0	9.9	2.0	1000	37.5	3	47.9967655559922	8.601305199212463	203.02580643215362	22.65082208361886	152.88780334669505	33.00721546096213	244.42794172831833
0.1	2.1	360.0	4.93	false	0.5	1.25	100	30.599999999999998	5.3999999999999995	1.1	2000	0.25	1.0	9.9	2.0	1000	37.5	3	36.97685537377759	12.401481055767578	210.26730024910037	20.96189090903913	184.04446118745116	30.949318097239267	119.3832547231887
0.1	2.1	360.0	4.93	false	0.5	1.25	100	30.599999999999998	5.3999999999999995	1.1	2000	0.25	1.0	9.9	2.0	1000	37.5	2	39.50162448615988	13.301758406507831	253.26601875478053	33.60497067098306	210.47725103996973
0.1	2.1	360.0	4.93	false	0.5	1.25	100	30.599999999999998	5.3999999999999995	1.1	2000	0.25	1.0	9.9	2.0	1000	37.5	2	34.2743087266199	6.212149771849042	172.4483220362038	22.76929521700093	263.9297960395912
0.1	2.1	360.0	4.93	false	0.5	1.25	100	30.599999999999998	5.3999999999999995	1.1	2000	0.25	1.0	9.9	2.0	1000	37.5	2	30.52332926294461	10.309914576728918	208.02981335211786	21.57231973789931	191.14195060332807
0.1	2.1	360.0	4.93	false	0.5	1.25	100	30.599999999999998	5.3999999999999995	1.1	2000	0.25	1.0	9.9	2.0	1000	37.5	4	45.06720051555011	0.6869705422564362	134.23133506192963	12.98677821893938	224.32933798587686	28.389139256472966	101.52421145480056	35.53663223087492	113.39045518644723
0.1	2.1	360.0	4.93	false	0.5	1.25	100	30.599999999999998	5.3999999999999995	1.1	2000	0.25	1.0	9.9	2.0	1000	37.5	2	40.672183292452694	19.88849601924628	293.69354778040656	28.639955977320756	160.64032969769895
0.1	2.1	360.0	4.93	false	0.5	1.25	100	30.599999999999998	5.3999999999999995	1.1	2000	0.25	1.0	9.9	2.0	1000	37.5	2	28.978417393683486	2.3915213886552817	187.305657032082	20.78155719949376	206.11935183117546
0.1	2.1	360.0	4.93	false	0.5	1.25	100	30.599999999999998	5.3999999999999995	1.1	2000	0.25	1.0	9.9	2.0	1000	37.5	4	37.04959758368167	4.254103948230381	122.41031091414386	19.889607747775457	176.07733884355468	27.308381757948236	85.41586300404236	36.20769388543455	105.43380986056621
0.1	2.1	360.0	4.93	false	0.5	1.25	100	30.599999999999998	5.3999999999999995	1.1	2000	0.25	1.0	9.9	2.0	1000	37.5	4	40.67912847685974	3.6882689896239214	168.8399102524852	11.850551963683861	84.80804475706978	17.16108165963596	107.50195456810572	35.37416700455422	192.5370028076938
0.1	2.1	360.0	4.93	false	0.5	1.25	100	30.599999999999998	5.3999999999999995	1.1	2000	0.25	1.0	9.9	2.0	1000	37.5	2	36.74003063657909	3.512959846457064	158.72620318620082	29.194251337561358	299.6024936176148
0.1	2.1	360.0	4.93	false	0.5	1.25	100	30.599999999999998	5.3999999999999995	1.1	2000	0.25	1.0	9.9	2.0	1000	37.5	3	34.64709007811331	15.142391418461655	164.40295628077038	22.186490981997853	170.4442700979799	27.682757618638707	133.86605002908175
0.1	2.1	360.0	4.93	false	0.5	1.25	100	30.599999999999998	5.3999999999999995	1.1	2000	0.25	1.0	9.9	2.0	1000	37.5	4	38.90841803731108	1.748226139303368	198.19291759014928	12.7920234908775	144.1181221203902	26.490052014543764	90.39397828200006	37.25943017895801	154.1833065690307
0.1	2.1	360.0	4.93	false	0.5	1.25	100	30.599999999999998	5.3999999999999995	1.1	2000	0.25	1.0	9.9	2.0	1000	37.5	4	39.63210874452101	7.156247243202285	89.78962875266656	19.28049393706929	155.8379949659206	28.211394934762133	162.7367814301507	37.76914929539871	122.27251181465853
0.1	2.1	360.0	4.93	false	0.5	1.25	100	30.599999999999998	5.3999999999999995	1.1	2000	0.25	1.0	9.9	2.0	1000	37.5	2	31.635376425354238	6.533186876741701	171.52755004168088	21.0291846106092	204.53322186466735
0.1	2.1	360.0	4.93	false	0.5	1.25	100	30.599999999999998	5.3999999999999995	1.1	2000	0.25	1.0	9.9	2.0	1000	37.5	2	37.60659790230359	7.900362104476719	257.2262347155636	33.68447496523504	109.50888173912088
0.1	2.1	360.0	4.93	false	0.5	1.25	100	30.599999999999998	5.3999999999999995	1.1	2000	0.25	1.0	9.9	2.0	1000	37.5	2	46.35040899659828	10.840189778484755	198.24714227075555	31.2680727097344	291.42783005480754
0.1	2.1	360.0	4.93	false	0.5	1.25	100	30.599999999999998	5.3999999999999995	1.1	2000	0.25	1.0	9.9	2.0	1000	37.5	2	31.294969049907845	14.961106068424911	185.98399192640858	26.977552632085548	214.528939335536
0.1	2.1	360.0	4.93	false	0.5	1.25	100	30.599999999999998	5.3999999999999995	1.1	2000	0.25	1.0	9.9	2.0	1000	37.5	4	42.37864449051925	0.5150671733379432	100.91016571001191	13.8763447039486	127.89308274021533	21.419403342143504	122.47281043900716	38.69521881644258	223.3929568111971
0.1	2.1	360.0	4.93	false	0.5	1.25	100	30.599999999999998	5.3999999999999995	1.1	2000	0.25	1.0	9.9	2.0	1000	37.5	3	36.62561540806729	1.772533535302336	131.57432662389485	18.12773962014782	144.5809338313768	28.799822912802266	187.11271594715666
0.1	2.1	360.0	4.93	false	0.5	1.25	100	30.599999999999998	5.3999999999999995	1.1	2000	0.25	1.0	9.9	2.0	1000	37.5	2	35.56045702832812	10.158594092941861	248.09660678517918	17.315078214867686	212.62420893670253
0.1	2.1	360.0	4.93	false	0.5	1.25	100	30.599999999999998	5.3999999999999995	1.1	2000	0.25	1.0	9.9	2.0	1000	37.5	2	35.13037445327895	15.516841024187967	204.07884972474758	30.29720950994394	232.94069960340207
0.1	2.1	360.0	4.93	false	0.5	1.25	100	30.599999999999998	5.3999999999999995	1.1	2000	0.25	1.0	9.9	2.0	1000	37.5	2	40.019477383133044	15.562785270743342	311.6916593658323	37.89527515943645	165.68553548172957
0.1	2.1	360.0	4.93	false	0.5	1.25	100	30.599999999999998	5.3999999999999995	1.1	2000	0.25	1.0	9.9	2.0	1000	37.5	2	32.84241503808228	5.9206753571899435	144.72594031248212	24.860887052297954	234.89246487682885
0.1	2.1	360.0	4.93	false	0.5	1.25	100	30.599999999999998	5.3999999999999995	1.1	2000	0.25	1.0	9.9	2.0	1000	37.5	4	35.86013112978254	0.2225952132052647	100.87595479118136	11.754221589342828	153.2933305109035	24.19198632398432	152.7213066854172	34.28192781096344	158.12842079081702
0.1	2.1	360.0	4.93	false	0.5	1.25	100	30.599999999999998	5.3999999999999995	1.1	2000	0.25	1.0	9.9	2.0	1000	37.5	4	45.880694554938906	6.8784634527194015	125.73669959859322	11.10698495390418	138.39174085265012	23.887888582217293	122.14288341438028	39.163269219724256	217.7153677979562
0.1	2.1	360.0	4.93	false	0.5	1.25	100	30.599999999999998	5.3999999999999995	1.1	2000	0.25	1.0	9.9	2.0	1000	37.5	3	32.11618813781398	2.79048470000453	101.47842549290117	14.56241819007673	144.3001014528229	24.36580895015173	203.6609870005734
0.1	2.1	360.0	4.93	false	0.5	1.25	100	30.599999999999998	5.3999999999999995	1.1	2000	0.25	1.0	9.9	2.0	1000	37.5	3	35.932409907467765	2.0704500784011173	120.68182104418635	21.322566942328518	211.53886674938343	34.50172720974756	144.04280722912844
0.1	2.1	360.0	4.93	false	0.5	1.25	100	30.599999999999998	5.3999999999999995	1.1	2000	0.25	1.0	9.9	2.0	1000	37.5	4	41.8414151396651	4.398984995788248	136.72723267498327	21.9754652128193	159.5411822140176	32.88094811027979	224.07019032628156	40.71389999591414	103.05021701275439
0.1	2.1	360.0	4.93	false	0.5	1.25	100	30.599999999999998	5.3999999999999995	1.1	2000	0.25	1.0	9.9	2.0	1000	37.5	3	34.187272988188084	2.5992086001304897	175.9833081314251	16.35629288808055	119.9753068512461	21.712476014771024	176.711611609625
0.1	2.1	360.0	4.93	false	0.5	1.25	100	30.599999999999998	5.3999999999999995	1.1	2000	0.25	1.0	9.9	2.0	1000	37.5	3	36.21432040639041	10.865378472735978	130.82251797230782	20.505560095767866	163.35741949965336	33.61427924502069	142.18166237888434
0.1	2.1	360.0	4.93	false	0.5	1.25	100	30.599999999999998	5.3999999999999995	1.1	2000	0.25	1.0	9.9	2.0	1000	37.5	2	37.684608685834036	9.858049114360668	247.3455740738619	24.904058838427844	170.70334755491055
0.1	2.1	360.0	4.93	false	0.5	1.25	100	30.599999999999998	5.3999999999999995	1.1	2000	0.25	1.0	9.9	2.0	1000	37.5	4	47.031871135521214	3.1675131994911583	205.77082273478226	27.18296933682186	104.75039128750758	32.3329144620304	134.25450351644835	36.39325193619301	141.83224418791823
0.1	2.1	360.0	4.93	false	0.5	1.25	100	30.599999999999998	5.3999999999999995	1.1	2000	0.25	1.0	9.9	2.0	1000	37.5	3	39.780160884715	0.7174911714005361	209.50532772829288	15.985958792563167	116.53668696772638	25.31870847158183	165.53824589175667
0.1	2.1	360.0	4.93	false	0.5	1.25	100	30.599999999999998	5.3999999999999995	1.1	2000	0.25	1.0	9.9	2.0	1000	37.5	2	42.33831028825908	7.4139571357843	307.54389241250817	41.122555829449546	151.10020660949039
0.1	2.1	360.0	4.93	false	0.5	1.25	100	30.599999999999998	5.3999999999999995	1.1	2000	0.25	1.0	9.9	2.0	1000	37.5	3	41.66331784087675	6.791532821952894	133.02880788579765	17.74113730766481	110.47076222339761	31.712510142398123	275.86675209100133
0.1	2.1	360.0	4.93	false	0.5	1.25	100	30.599999999999998	5.3999999999999995	1.1	2000	0.25	1.0	9.9	2.0	1000	37.5	2	36.90749953887291	14.438071954366334	257.50497237910236	36.29201658079839	149.143533668165
0.1	2.1	360.0	4.93	false	0.5	1.25	100	30.599999999999998	5.3999999999999995	1.1	2000	0.25	1.0	9.9	2.0	1000	37.5	3	40.79017377596712	6.475830267399161	193.32390997837223	27.43063474878156	131.78114518785992	34.507671870412544	205.0649151103409
0.1	2.1	360.0	4.93	false	0.5	1.25	100	30.599999999999998	5.3999999999999995	1.1	2000	0.25	1.0	9.9	2.0	1000	37.5	3	45.256355268684715	11.892433371933262	118.78237310337279	26.305030414577868	194.88377164385753	34.656378950142404	183.83079751670965
0.1	2.1	360.0	4.93	false	0.5	1.25	100	30.599999999999998	5.3999999999999995	1.1	2000	0.25	1.0	9.9	2.0	1000	37.5	3	42.7069789820013	7.590529447751658	138.8763403394421	20.295394062613703	196.19261019018373	42.0602966786033	97.56762348034916
0.1	2.1	360.0	4.93	false	0.5	1.25	100	30.599999999999998	5.3999999999999995	1.1	2000	0.25	1.0	9.9	2.0	1000	37.5	4	42.29988659864952	1.343392495195833	135.74084334363147	19.357232621623314	128.11939559419048	34.59302448823036	198.8156088497896	40.951349453970366	167.77278515543398
0.1	2.1	360.0	4.93	false	0.5	1.25	100	30.599999999999998	5.3999999999999995	1.1	2000	0.25	1.0	9.9	2.0	1000	37.5	2	36.6897389837061	17.180001000265502	156.99842583206504	36.511528013169645	222.2617124750771
0.1	2.1	360.0	4.93	false	0.5	1.25	100	30.599999999999998	5.3999999999999995	1.1	2000	0.25	1.0	9.9	2.0	1000	37.5	3	41.54377506141687	1.4594589056404836	146.58820008485986	17.743291600240124	121.66671593082404	30.309693104691963	248.18776683879895
0.1	2.1	360.0	4.93	false	0.5	1.25	100	30.599999999999998	5.3999999999999995	1.1	2000	0.25	1.0	9.9	2.0	1000	37.5	3	42.01209425691683	4.348552929234261	142.94838723585988	17.387066465218332	225.47686849407307	41.55347265490539	134.33323670470494
0.1	2.1	360.0	4.93	false	0.5	1.25	100	30.599999999999998	5.3999999999999995	1.1	2000	0.25	1.0	9.9	2.0	1000	37.5	3	41.09796336660256	11.753263272289535	152.7732384750931	22.71395323318764	220.63963272819018	36.124263110291686	144.4336071415079
0.1	2.1	360.0	4.93	false	0.5	1.25	100	30.599999999999998	5.3999999999999995	1.1	2000	0.25	1.0	9.9	2.0	1000	37.5	3	36.99763220959591	0.3911250319869278	157.6610665030779	7.5586843691283905	101.28281368856247	25.294364098913093	225.60436522651509
0.1	2.1	360.0	4.93	false	0.5	1.25	100	30.599999999999998	5.3999999999999995	1.1	2000	0.25	1.0	9.9	2.0	1000	37.5	2	38.944468969870634	10.764978406944694	236.28603985841247	24.828586708832532	208.0111330724385
0.1	2.1	360.0	4.93	false	0.5	1.25	100	30.599999999999998	5.3999999999999995	1.1	2000	0.25	1.0	9.9	2.0	1000	37.5	3	41.408156247444104	1.3466439358159767	135.1210247681654	17.428339264290653	171.8779564468812	31.59427111409561	181.77284859926348
0.1	2.1	360.0	4.93	false	0.5	1.25	100	30.599999999999998	5.3999999999999995	1.1	2000	0.25	1.0	9.9	2.0	1000	37.5	2	38.408554169015986	11.054327789655654	299.23914863577437	25.70149374709123	152.419739097344
0.1	2.1	360.0	4.93	false	0.5	1.25	100	30.599999999999998	5.3999999999999995	1.1	2000	0.25	1.0	9.9	2.0	1000	37.5	2	42.49282863999177	12.061164751814198	196.78473677355302	31.571830307550066	261.02883641430043
0.1	2.1	360.0	4.93	false	0.5	1.25	100	30.599999999999998	5.3999999999999995	1.1	2000	0.25	1.0	9.9	2.0	1000	37.5	2	32.13556409308761	2.3664704260956926	249.6867938616886	23.663799511670152	109.35470201857903
0.1	2.1	360.0	4.93	false	0.5	1.25	100	30.599999999999998	5.3999999999999995	1.1	2000	0.25	1.0	9.9	2.0	1000	37.5	3	36.36734911751783	1.5119466250808005	187.76349486768237	13.761723660421776	145.31612970531975	30.861785098388527	169.15147299619827
0.1	2.1	360.0	4.93	false	0.5	1.25	100	30.599999999999998	5.3999999999999995	1.1	2000	0.25	1.0	9.9	2.0	1000	37.5	3	35.73093502129311	6.397045941198488	200.71278097056688	17.354696326469455	115.61458275107866	28.608846798449783	138.78908638102814
0.1	2.1	360.0	4.93	false	0.5	1.25	100	30.599999999999998	5.3999999999999995	1.1	2000	0.25	1.0	9.9	2.0	1000	37.5	2	32.38206906652203	7.721930769619515	172.66676042534874	24.157922963626874	204.93677597037814
0.1	2.1	360.0	4.93	false	0.5	1.25	100	30.599999999999998	5.3999999999999995	1.1	2000	0.25	1.0	9.9	2.0	1000	37.5	3	42.764789926260335	7.581479487187535	143.52423874753916	20.48024674042081	242.8173904004077	33.73601628478503	97.6562246062898
0.1	2.1	360.0	4.93	false	0.5	1.25	100	30.599999999999998	5.3999999999999995	1.1	2000	0.25	1.0	9.9	2.0	1000	37.5	3	38.027465711925636	4.154125071110162	184.45348894398836	15.241335383345556	102.94611291918811	29.707252295171347	191.1503707475055
0.1	2.1	360.0	4.93	false	0.5	1.25	100	30.599999999999998	5.3999999999999995	1.1	2000	0.25	1.0	9.9	2.0	1000	37.5	2	39.78524137986621	10.09504535215163	269.6132405506597	28.590750836497858	152.12839696770106
0.1	2.1	360.0	4.93	false	0.5	1.25	100	30.599999999999998	5.3999999999999995	1.1	2000	0.25	1.0	9.9	2.0	1000	37.5	3	35.50079649678859	5.800094897166171	82.09477556522631	15.441647287622741	180.18409543831748	24.28536951358659	177.39969512396564
0.1	2.1	360.0	4.93	false	0.5	1.25	100	30.599999999999998	5.3999999999999995	1.1	2000	0.25	1.0	9.9	2.0	1000	37.5	4	44.18750891456273	6.30516964784938	98.48454182965945	19.32974655457833	133.40896170018942	30.266080028508842	88.3257846292914	37.188519056859754	210.52908264582152
0.1	2.1	360.0	4.93	false	0.5	1.25	100	30.599999999999998	5.3999999999999995	1.1	2000	0.25	1.0	9.9	2.0	1000	37.5	4	37.59742980094478	1.1949315169072692	145.79697433884863	16.154361184723946	140.12683751570245	23.334586247363497	144.49887496102363	30.27789716592203	111.92574287219762
0.1	2.1	360.0	4.93	false	0.5	1.25	100	30.599999999999998	5.3999999999999995	1.1	2000	0.25	1.0	9.9	2.0	1000	37.5	2	29.007858007550347	3.7299445991708735	146.24074223542436	19.968975959742743	209.71911191029366
0.1	2.1	360.0	4.93	false	0.5	1.25	100	30.599999999999998	5.3999999999999995	1.1	2000	0.25	1.0	9.9	2.0	1000	37.5	4	40.380586117854136	0.4067714687341713	93.60840430204404	5.357071933754796	218.4480681302279	24.825104870286673	202.14816037066228	31.346584636660026	117.11582973478237
0.1	2.1	360.0	4.93	false	0.5	1.25	100	30.599999999999998	5.3999999999999995	1.1	2000	0.25	1.0	9.9	2.0	1000	37.5	3	32.660052678702804	4.472588147647484	109.77936033586509	14.061859544125301	121.11276593790186	18.767743269514096	194.71595974425983
0.1	2.1	360.0	4.93	false	0.5	1.25	100	30.599999999999998	5.3999999999999995	1.1	2000	0.25	1.0	9.9	2.0	1000	37.5	3	40.42485083940373	3.5965967138096424	96.78190400738715	20.603020747745543	103.19489199586648	31.376657212082108	229.1827663112561
0.1	2.1	360.0	4.93	false	0.5	1.25	100	30.599999999999998	5.3999999999999995	1.1	2000	0.25	1.0	9.9	2.0	1000	37.5	3	34.70030725379343	1.354674911146977	149.86488051136618	10.05365567442759	229.32944415623754	30.944697710845833	149.41401146424468
0.1	2.1	360.0	4.93	false	0.5	1.25	100	30.599999999999998	5.3999999999999995	1.1	2000	0.25	1.0	9.9	2.0	1000	37.5	3	46.026426696617015	12.907836271093872	219.93155585916858	28.91264070269054	207.63271622582764	37.35262273461303	180.67856166862308
0.1	2.1	360.0	4.93	false	0.5	1.25	100	30.599999999999998	5.3999999999999995	1.1	2000	0.25	1.0	9.9	2.0	1000	37.5	4	38.633848170232945	6.703216722218227	149.52252900735095	14.86854547428514	170.4872467537632	23.70654302210297	138.3652371805404	35.41977283709696	78.77131347783595
0.1	2.1	360.0	4.93	false	0.5	1.25	100	30.599999999999998	5.3999999999999995	1.1	2000	0.25	1.0	9.9	2.0	1000	37.5	2	37.26137620910227	0.6471879364604506	233.53020459338427	24.54957048684456	218.01069198830794
0.1	2.1	360.0	4.93	false	0.5	1.25	100	30.599999999999998	5.3999999999999995	1.1	2000	0.25	1.0	9.9	2.0	1000	37.5	3	31.69363914775885	1.9251994510582644	224.14668147794268	17.34823330957367	106.6734928152502	25.507374778321434	136.18507394611322
0.1	2.1	360.0	4.93	false	0.5	1.25	100	30.599999999999998	5.3999999999999995	1.1	2000	0.25	1.0	9.9	2.0	1000	37.5	4	38.37292397429624	15.566702833137704	202.28611770591843	21.517253668207967	90.750437993925	28.507299994304695	99.79285070388602	37.13652684813931	148.71195533949395
0.1	2.1	360.0	4.93	false	0.5	1.25	100	30.599999999999998	5.3999999999999995	1.1	2000	0.25	1.0	9.9	2.0	1000	37.5	1	26.51316059803203	17.55198727787839	253.1501516506243
0.1	2.1	360.0	4.93	false	0.5	1.25	100	30.599999999999998	5.3999999999999995	1.1	2000	0.25	1.0	9.9	2.0	1000	37.5	4	35.61428753916469	1.0701306915844442	185.7789303852849	9.451922228673876	78.53935755490964	20.27133885551285	183.34936590887742	31.15594894265286	91.88524437284325
0.1	2.1	360.0	4.93	false	0.5	1.25	100	30.599999999999998	5.3999999999999995	1.1	2000	0.25	1.0	9.9	2.0	1000	37.5	3	43.35303310477089	12.692494432020748	175.39392671469142	29.146994259208316	234.31744692882543	36.49106849811262	144.32151152367217
0.1	2.1	360.0	4.93	false	0.5	1.25	100	30.599999999999998	5.3999999999999995	1.1	2000	0.25	1.0	9.9	2.0	1000	37.5	3	36.44844797347474	5.201085818650362	180.96702247829282	21.384406095592798	207.05924672463624	33.62250108947913	96.80793814130347
0.1	2.1	360.0	4.93	false	0.5	1.25	100	30.599999999999998	5.3999999999999995	1.1	2000	0.25	1.0	9.9	2.0	1000	37.5	3	39.54349126353555	2.1970696112144545	160.90127236997296	28.679552536841147	188.25345033949918	38.99471743336937	242.09039863354752
0.1	2.1	360.0	4.93	false	0.5	1.25	100	30.599999999999998	5.3999999999999995	1.1	2000	0.25	1.0	9.9	2.0	1000	37.5	2	26.998209287393088	10.389358590788579	120.57622121886016	13.401230698975638	187.58263589938102
0.1	2.1	360.0	4.93	false	0.5	1.25	100	30.599999999999998	5.3999999999999995	1.1	2000	0.25	1.0	9.9	2.0	1000	37.5	2	34.208147089582084	1.8251978212047342	255.7157286255542	24.704135856024784	238.61809578275003
0.1	2.1	360.0	4.93	false	0.5	1.25	100	30.599999999999998	5.3999999999999995	1.1	2000	0.25	1.0	9.9	2.0	1000	37.5	3	32.21479374654248	10.446841880859385	147.22910882496225	17.599942031561564	144.3253264569772	25.77059627269832	61.07186526417443
0.1	2.1	360.0	4.93	false	0.5	1.25	100	30.599999999999998	5.3999999999999995	1.1	2000	0.25	1.0	9.9	2.0	1000	37.5	3	36.47376499180948	8.101584125487825	139.44098728446392	13.40622858798308	189.11958772167483	25.434858617785792	150.2447934096279
0.1	2.1	360.0	4.93	false	0.5	1.25	100	30.599999999999998	5.3999999999999995	1.1	2000	0.25	1.0	9.9	2.0	1000	37.5	2	27.4231204371385	10.066708396248208	206.25780785643127	26.6949578066696	188.3183541132615
0.1	2.1	360.0	4.93	false	0.5	1.25	100	30.599999999999998	5.3999999999999995	1.1	2000	0.25	1.0	9.9	2.0	1000	37.5	3	34.99501146680291	0.2114928619149171	237.6895643064562	20.422581041152743	183.23171346036895	30.31430078471026	100.69114217207223
0.1	2.1	360.0	4.93	false	0.5	1.25	100	30.599999999999998	5.3999999999999995	1.1	2000	0.25	1.0	9.9	2.0	1000	37.5	3	41.067718985214405	9.99213113302498	185.50063597689683	20.55544179373652	159.35036153318967	37.762021279760035	156.99854429835392
0.1	2.1	360.0	4.93	false	0.5	1.25	100	30.599999999999998	5.3999999999999995	1.1	2000	0.25	1.0	9.9	2.0	1000	37.5	2	38.919596235714536	7.27323125345592	140.47137201528366	25.123219995617596	332.54763315423065
0.1	2.1	360.0	4.93	false	0.5	1.25	100	30.599999999999998	5.3999999999999995	1.1	2000	0.25	1.0	9.9	2.0	1000	37.5	2	30.817210997605596	10.35177762311689	252.24524832634108	21.35030456722587	105.42691160387444
0.1	2.1	360.0	4.93	false	0.5	1.25	100	30.599999999999998	5.3999999999999995	1.1	2000	0.25	1.0	9.9	2.0	1000	37.5	2	38.31088923787458	11.622085437123188	220.61807504405854	36.69315877329047	322.47424712792736
0.1	2.1	360.0	4.93	false	0.5	1.25	100	30.599999999999998	5.3999999999999995	1.1	2000	0.25	1.0	9.9	2.0	1000	37.5	5	41.344700258190045	0.9809358658451913	99.79976774350084	13.380370094282533	95.91171397611463	16.39493953637953	88.21508227666375	25.961885394875978	169.93873911095255	40.79822924805077	172.6998191619776
0.1	2.1	360.0	4.93	false	0.5	1.25	100	30.599999999999998	5.3999999999999995	1.1	2000	0.25	1.0	9.9	2.0	1000	37.5	3	44.4963250847537	8.20066287850111	251.11549951588188	23.305551669124366	133.37367490246396	36.28368343666847	213.94116657282058
0.1	2.1	360.0	4.93	false	0.5	1.25	100	30.599999999999998	5.3999999999999995	1.1	2000	0.25	1.0	9.9	2.0	1000	37.5	3	43.95910256496705	5.699172689494857	195.5300385506573	23.978350571334868	198.51474320830587	37.72257667169742	148.22781372757225
0.1	2.1	360.0	4.93	false	0.5	1.25	100	30.599999999999998	5.3999999999999995	1.1	2000	0.25	1.0	9.9	2.0	1000	37.5	2	37.71841021390322	3.5502651851464684	152.65790258137034	23.503151321058176	258.94294885319204
0.1	2.1	360.0	4.93	false	0.5	1.25	100	30.599999999999998	5.3999999999999995	1.1	2000	0.25	1.0	9.9	2.0	1000	37.5	2	27.41741141365727	3.082266731071707	126.87779865100495	15.403030631302178	216.03534641829773
0.1	2.1	360.0	4.93	false	0.5	1.25	100	30.599999999999998	5.3999999999999995	1.1	2000	0.25	1.0	9.9	2.0	1000	37.5	2	35.91202421005551	13.482712059942628	256.8692120991662	27.526331084102118	114.3670041981273
0.1	2.1	360.0	4.93	false	0.5	1.25	100	30.599999999999998	5.3999999999999995	1.1	2000	0.25	1.0	9.9	2.0	1000	37.5	2	33.2796979603128	9.717337377086766	184.6673295019032	28.84111325015084	193.3458213562505
0.1	2.1	360.0	4.93	false	0.5	1.25	100	30.599999999999998	5.3999999999999995	1.1	2000	0.25	1.0	9.9	2.0	1000	37.5	2	39.9206841263798	13.543480954305624	171.3221567175446	26.7992128238098	247.72213499972628
0.1	2.1	360.0	4.93	false	0.5	1.25	100	30.599999999999998	5.3999999999999995	1.1	2000	0.25	1.0	9.9	2.0	1000	37.5	3	40.85676078017484	7.8711864289985005	229.73397037733557	23.471636127320096	171.60480071892013	31.83082862907792	149.51755925914526
0.1	2.1	360.0	4.93	false	0.5	1.25	100	30.599999999999998	5.3999999999999995	1.1	2000	0.25	1.0	9.9	2.0	1000	37.5	3	37.821086978164026	6.975504611794136	147.59499390467792	17.02430331560438	172.05836676120583	28.547493410890993	178.9808999747322
0.1	2.1	360.0	4.93	false	0.5	1.25	100	30.599999999999998	5.3999999999999995	1.1	2000	0.25	1.0	9.9	2.0	1000	37.5	3	39.77510775893534	13.65884287870313	137.32245176492034	21.527669829942177	83.77593950172758	38.44783589477225	208.48831607014253
0.1	2.1	360.0	4.93	false	0.5	1.25	100	30.599999999999998	5.3999999999999995	1.1	2000	0.25	1.0	9.9	2.0	1000	37.5	3	40.429744149411064	7.348294380242668	151.21691483297997	23.742985497588904	223.08232091156634	32.78695115981765	177.85628819902036
0.1	2.1	360.0	4.93	false	0.5	1.25	100	30.599999999999998	5.3999999999999995	1.1	2000	0.25	1.0	9.9	2.0	1000	37.5	2	37.783658171676656	8.526703715458888	151.3059966333352	25.665641997401202	181.88130633481785
0.1	2.1	360.0	4.93	false	0.5	1.25	100	30.599999999999998	5.3999999999999995	1.1	2000	0.25	1.0	9.9	2.0	1000	37.5	3	34.10515198486622	0.09028701862811563	95.4819357231378	14.620984086282721	174.6161726121651	27.27463746112017	222.10926078610194
0.1	2.1	360.0	4.93	false	0.5	1.25	100	30.599999999999998	5.3999999999999995	1.1	2000	0.25	1.0	9.9	2.0	1000	37.5	3	41.98718671396719	0.5227079750338297	169.71931856574008	21.24046512093909	104.06649786473903	30.12002042323302	207.60890969401376
0.1	2.1	360.0	4.93	false	0.5	1.25	100	30.599999999999998	5.3999999999999995	1.1	2000	0.25	1.0	9.9	2.0	1000	37.5	3	37.34135215580497	12.51496704104899	201.08935494548052	20.3566702145387	130.46001477304574	37.25594413788812	143.71344430005934
0.1	2.1	360.0	4.93	false	0.5	1.25	100	30.599999999999998	5.3999999999999995	1.1	2000	0.25	1.0	9.9	2.0	1000	37.5	2	31.15520050965504	11.56489382513733	163.18092379833627	28.52157895439223	275.3113302691733
0.1	2.1	360.0	4.93	false	0.5	1.25	100	30.599999999999998	5.3999999999999995	1.1	2000	0.25	1.0	9.9	2.0	1000	37.5	3	35.466875842346326	4.879833599349581	144.45501617829365	23.773277255769408	175.7116502374426	33.50061158896629	108.04662449636011
0.1	2.1	360.0	4.93	false	0.5	1.25	100	30.599999999999998	5.3999999999999995	1.1	2000	0.25	1.0	9.9	2.0	1000	37.5	3	38.737419528660965	2.7019532283726884	108.83368420367161	12.19913998147769	135.12291568941643	30.627160239679146	199.833692416324
0.1	2.1	360.0	4.93	false	0.5	1.25	100	30.599999999999998	5.3999999999999995	1.1	2000	0.25	1.0	9.9	2.0	1000	37.5	3	29.610851183071894	1.5275968502582105	169.63722432387263	18.270430038337757	160.81588793825443	29.070550224957373	86.84956696293145
0.1	2.1	360.0	4.93	false	0.5	1.25	100	30.599999999999998	5.3999999999999995	1.1	2000	0.25	1.0	9.9	2.0	1000	37.5	2	39.657061975107815	0.022099702478492095	259.90946551625007	32.11742270725117	206.37633993488367
0.1	2.1	360.0	4.93	false	0.5	1.25	100	30.599999999999998	5.3999999999999995	1.1	2000	0.25	1.0	9.9	2.0	1000	37.5	3	28.933936438755197	10.578407540874663	135.8822585729591	18.687340473320692	114.07825401623359	27.82333039248016	127.80210846442169
0.1	2.1	360.0	4.93	false	0.5	1.25	100	30.599999999999998	5.3999999999999995	1.1	2000	0.25	1.0	9.9	2.0	1000	37.5	4	42.941692937897685	5.345798590179652	128.71955841837675	13.710194572807612	134.87088776597264	23.77288688577646	192.9315174597313	40.88418842287893	182.01739768826394
0.1	2.1	360.0	4.93	false	0.5	1.25	100	30.599999999999998	5.3999999999999995	1.1	2000	0.25	1.0	9.9	2.0	1000	37.5	4	38.203000496795205	7.030340512039206	144.95575551799283	16.78979163861424	158.46347912807255	26.48603624976891	165.95392527309843	35.70111507882803	160.15468933144146
0.1	2.1	360.0	4.93	false	0.5	1.25	100	30.599999999999998	5.3999999999999995	1.1	2000	0.25	1.0	9.9	2.0	1000	37.5	4	47.166837626621295	1.050964898972885	166.42571544786045	30.00800420083547	166.76340765720556	45.1521004811885	207.8437764691502	46.40554106002734	145.9820451630657
0.1	2.1	360.0	4.93	false	0.5	1.25	100	30.599999999999998	5.3999999999999995	1.1	2000	0.25	1.0	9.9	2.0	1000	37.5	3	35.94219146246854	10.52161858603561	200.31527036986617	19.072121700622453	118.00910009804392	35.03319382864685	162.55530020298207
0.1	2.1	360.0	4.93	false	0.5	1.25	100	30.599999999999998	5.3999999999999995	1.1	2000	0.25	1.0	9.9	2.0	1000	37.5	3	37.7436183172885	12.170697100377975	181.3008749085537	23.157038736499647	99.23649435737592	36.233068922049235	161.32870892750927
0.1	2.1	360.0	4.93	false	0.5	1.25	100	30.599999999999998	5.3999999999999995	1.1	2000	0.25	1.0	9.9	2.0	1000	37.5	3	37.2218379369141	0.5957283069026645	102.8927734413693	8.961294199926002	232.8434798763596	26.004344993643915	161.88697605326044
0.1	2.1	360.0	4.93	false	0.5	1.25	100	30.599999999999998	5.3999999999999995	1.1	2000	0.25	1.0	9.9	2.0	1000	37.5	3	43.505236274680904	2.541592887674954	139.18093366501466	18.811366924100284	257.520619344394	25.048448758298004	124.376469518587
0.1	2.1	360.0	4.93	false	0.5	1.25	100	30.599999999999998	5.3999999999999995	1.1	2000	0.25	1.0	9.9	2.0	1000	37.5	2	43.136145747547076	2.625906385421431	215.98619272288306	29.512557756634752	254.35346298153465
0.1	2.1	360.0	4.93	false	0.5	1.25	100	30.599999999999998	5.3999999999999995	1.1	2000	0.25	1.0	9.9	2.0	1000	37.5	2	31.13094912169546	1.045364368556645	187.31804321099597	21.90344524015571	184.73813808293764
0.1	2.1	360.0	4.93	false	0.5	1.25	100	30.599999999999998	5.3999999999999995	1.1	2000	0.25	1.0	9.9	2.0	1000	37.5	2	35.809456586684895	11.595727111461565	202.0736003493409	31.373166121615743	221.54692115863264
0.1	2.1	360.0	4.93	false	0.5	1.25	100	30.599999999999998	5.3999999999999995	1.1	2000	0.25	1.0	9.9	2.0	1000	37.5	4	43.6105409221537	8.423516315205394	154.91239922863596	13.135804156576672	79.6518316749669	22.011861550378782	187.8480663000408	38.05369930990497	155.18042377821644
0.1	2.1	360.0	4.93	false	0.5	1.25	100	30.599999999999998	5.3999999999999995	1.1	2000	0.25	1.0	9.9	2.0	1000	37.5	2	28.68170778246886	3.174542884660973	144.38471680322905	16.015642054297942	176.24584726898735
0.1	2.1	360.0	4.93	false	0.5	1.25	100	30.599999999999998	5.3999999999999995	1.1	2000	0.25	1.0	9.9	2.0	1000	37.5	2	39.18568359813851	8.383423853807974	201.77505527079558	35.57724453435695	315.1026154768505
0.1	2.1	360.0	4.93	false	0.5	1.25	100	30.599999999999998	5.3999999999999995	1.1	2000	0.25	1.0	9.9	2.0	1000	37.5	2	32.03525501651958	0.7704137666119857	152.29088639471735	15.89558968229277	235.80502382520413
0.1	2.1	360.0	4.93	false	0.5	1.25	100	30.599999999999998	5.3999999999999995	1.1	2000	0.25	1.0	9.9	2.0	1000	37.5	3	42.097631812691816	3.622458479190538	139.88489439020645	12.9169063234183	197.30142763729427	38.56255011277436	251.11425126457584
0.1	2.1	360.0	4.93	false	0.5	1.25	100	30.599999999999998	5.3999999999999995	1.1	2000	0.25	1.0	9.9	2.0	1000	37.5	2	30.120403737098364	14.00348440805313	210.872530076402	26.228135048664406	149.02437370276417
0.1	2.1	360.0	4.93	false	0.5	1.25	100	30.599999999999998	5.3999999999999995	1.1	2000	0.25	1.0	9.9	2.0	1000	37.5	3	32.64999101104465	7.701142009924739	165.43243056051531	21.03871400578882	181.8931547741312	29.0821087656009	75.31370057475894
0.1	2.1	360.0	4.93	false	0.5	1.25	100	30.599999999999998	5.3999999999999995	1.1	2000	0.25	1.0	9.9	2.0	1000	37.5	2	32.81243553659505	7.180357298266337	151.1487685507146	20.611003176984713	240.51724007342006
0.1	2.1	360.0	4.93	false	0.5	1.25	100	30.599999999999998	5.3999999999999995	1.1	2000	0.25	1.0	9.9	2.0	1000	37.5	2	37.78370004783092	10.199036267042784	241.3260419658324	22.625330594891377	184.45457021138068
0.1	2.1	360.0	4.93	false	0.5	1.25	100	30.599999999999998	5.3999999999999995	1.1	2000	0.25	1.0	9.9	2.0	1000	37.5	2	29.059901046488402	10.143050116816497	200.6964295140634	20.07639226613582	144.94831250798075
0.1	2.1	360.0	4.93	false	0.5	1.25	100	30.599999999999998	5.3999999999999995	1.1	2000	0.25	1.0	9.9	2.0	1000	37.5	2	41.906461604306045	10.271515850697115	200.67893766006756	27.82292556871721	234.2759881094509
0.1	2.1	360.0	4.93	false	0.5	1.25	100	30.599999999999998	5.3999999999999995	1.1	2000	0.25	1.0	9.9	2.0	1000	37.5	2	35.95651034923513	3.771931623788	121.73830746954594	22.091439647734887	271.1610303334536
0.1	2.1	360.0	4.93	false	0.5	1.25	100	30.599999999999998	5.3999999999999995	1.1	2000	0.25	1.0	9.9	2.0	1000	37.5	3	44.20473108527773	13.098661350331966	162.19804538963942	30.11403452400615	145.11932700310288	41.34000449395528	238.77742312079815
0.1	2.1	360.0	4.93	false	0.5	1.25	100	30.599999999999998	5.3999999999999995	1.1	2000	0.25	1.0	9.9	2.0	1000	37.5	4	49.59919260783784	6.055703940518075	100.14658327531158	10.69176713256049	145.81963707923686	19.83849898903493	119.6305142556491	26.553395370130197	216.23289312771732
0.1	2.1	360.0	4.93	false	0.5	1.25	100	30.599999999999998	5.3999999999999995	1.1	2000	0.25	1.0	9.9	2.0	1000	37.5	3	32.132639893481176	1.6173602744153068	132.11049861996977	12.959496418338777	128.80351225430692	26.75236803076411	124.59565085051807
0.1	2.1	360.0	4.93	false	0.5	1.25	100	30.599999999999998	5.3999999999999995	1.1	2000	0.25	1.0	9.9	2.0	1000	37.5	2	39.266336057290594	14.200756704664908	184.47053779151065	27.72097918504783	224.04856718982117
0.1	2.1	360.0	4.93	false	0.5	1.25	100	30.599999999999998	5.3999999999999995	1.1	2000	0.25	1.0	9.9	2.0	1000	37.5	2	41.04823126591507	9.646763375725111	238.83769607052844	31.85267821974651	147.12481423118365
0.1	2.1	360.0	4.93	false	0.5	1.25	100	30.599999999999998	5.3999999999999995	1.1	2000	0.25	1.0	9.9	2.0	1000	37.5	3	38.86078462319129	11.1086536729687	243.723771087302	21.38057269317125	142.7955056611309	37.65134782059302	143.96838003652414
0.1	2.1	360.0	4.93	false	0.5	1.25	100	30.599999999999998	5.3999999999999995	1.1	2000	0.25	1.0	9.9	2.0	1000	37.5	3	33.20808721073849	7.729948278983356	137.78556932935857	14.026926575783992	113.1838145991363	22.950825432169797	155.9549647672686
0.1	2.1	360.0	4.93	false	0.5	1.25	100	30.599999999999998	5.3999999999999995	1.1	2000	0.25	1.0	9.9	2.0	1000	37.5	3	40.713522578098576	1.440474182035092	133.22176215500488	6.786381172797803	147.83265711076345	29.40107822803913	255.46656472256353
0.1	2.1	360.0	4.93	false	0.5	1.25	100	30.599999999999998	5.3999999999999995	1.1	2000	0.25	1.0	9.9	2.0	1000	37.5	3	35.964337829666725	0.16407264686470333	168.29515652410333	19.45633630877415	197.9836901080015	28.125173404988477	128.42226123218148
0.1	2.1	360.0	4.93	false	0.5	1.25	100	30.599999999999998	5.3999999999999995	1.1	2000	0.25	1.0	9.9	2.0	1000	37.5	3	24.394745570193862	2.622634551435658	77.58049147032999	9.592131219408156	120.91842402817777	20.950833747687014	146.5269401098633
0.1	2.1	360.0	4.93	false	0.5	1.25	100	30.599999999999998	5.3999999999999995	1.1	2000	0.25	1.0	9.9	2.0	1000	37.5	1	30.0420775125042	17.29555291201517	249.59941952511917
0.1	2.1	360.0	4.93	false	0.5	1.25	100	30.599999999999998	5.3999999999999995	1.1	2000	0.25	1.0	9.9	2.0	1000	37.5	3	36.21882305054403	6.84086104739739	97.72790392188939	13.117415443787237	154.4301759796385	30.417458644917687	244.27670595924926
0.1	2.1	360.0	4.93	false	0.5	1.25	100	30.599999999999998	5.3999999999999995	1.1	2000	0.25	1.0	9.9	2.0	1000	37.5	4	36.61720950663285	5.522113076204496	108.1254006120013	14.249377777988704	122.37255888837167	26.29260811472769	165.83666262518258	35.021553702770426	96.46644222042703
0.1	2.1	360.0	4.93	false	0.5	1.25	100	30.599999999999998	5.3999999999999995	1.1	2000	0.25	1.0	9.9	2.0	1000	37.5	4	41.1783456032626	4.9083584530025455	195.023793523002	16.41962044347139	117.61039086762446	26.43842697302939	138.66573418843893	39.83881989775655	164.85511104642958
0.1	2.1	360.0	4.93	false	0.5	1.25	100	30.599999999999998	5.3999999999999995	1.1	2000	0.25	1.0	9.9	2.0	1000	37.5	2	34.1207096302567	15.695937057751644	254.25491315744213	31.26680752565592	121.45778505696731
0.1	2.1	360.0	4.93	false	0.5	1.25	100	30.599999999999998	5.3999999999999995	1.1	2000	0.25	1.0	9.9	2.0	1000	37.5	2	37.959010962470025	14.315944738026559	204.1217949888631	22.350285992985892	189.25381008827412
0.1	2.1	360.0	4.93	false	0.5	1.25	100	30.599999999999998	5.3999999999999995	1.1	2000	0.25	1.0	9.9	2.0	1000	37.5	2	35.86669238314106	1.685932771407583	178.46919717565814	15.097769320326519	216.30507378759106
0.1	2.1	360.0	4.93	false	0.5	1.25	100	30.599999999999998	5.3999999999999995	1.1	2000	0.25	1.0	9.9	2.0	1000	37.5	3	45.715691451834104	6.716620718922482	187.37415494867918	17.7456056210248	186.37045186001455	34.91318857843242	129.72524927472742
0.1	2.1	360.0	4.93	false	0.5	1.25	100	30.599999999999998	5.3999999999999995	1.1	2000	0.25	1.0	9.9	2.0	1000	37.5	4	38.676856532800656	5.764736053520087	168.9573626002904	19.427465839994863	129.9837484739006	26.91400604081551	99.85169048891565	35.13187573937188	137.59624484563702
0.1	2.1	360.0	4.93	false	0.5	1.25	100	30.599999999999998	5.3999999999999995	1.1	2000	0.25	1.0	9.9	2.0	1000	37.5	3	41.964945061814376	13.335729793746836	261.6909614464989	29.534804484502974	172.4443848737695	39.7546048033634	181.88431652487364
0.1	2.1	360.0	4.93	false	0.5	1.25	100	30.599999999999998	5.3999999999999995	1.1	2000	0.25	1.0	9.9	2.0	1000	37.5	3	37.80633349068494	4.973413909494894	135.4961546540695	17.483182898659578	140.03340967528032	30.902242771541527	208.3031607283137
0.1	2.1	360.0	4.93	false	0.5	1.25	100	30.599999999999998	5.3999999999999995	1.1	2000	0.25	1.0	9.9	2.0	1000	37.5	2	36.62968243781442	7.884467697084236	266.0023060031079	20.73048190425207	155.70509638825317
0.1	2.1	360.0	4.93	false	0.5	1.25	100	30.599999999999998	5.3999999999999995	1.1	2000	0.25	1.0	9.9	2.0	1000	37.5	3	44.544914798389826	0.4964861054344671	152.27792870969446	20.08112534924026	236.47893796472266	41.57634725032792	141.406938686465
0.1	2.1	360.0	4.93	false	0.5	1.25	100	30.599999999999998	5.3999999999999995	1.1	2000	0.25	1.0	9.9	2.0	1000	37.5	2	33.280201891900184	0.03347312275073431	289.25359753107114	16.811522640875847	228.7930125808885
0.1	2.1	360.0	4.93	false	0.5	1.25	100	30.599999999999998	5.3999999999999995	1.1	2000	0.25	1.0	9.9	2.0	1000	37.5	1	34.14231437659555	18.779669071521287	301.717166452642
0.1	2.1	360.0	4.93	false	0.5	1.25	100	30.599999999999998	5.3999999999999995	1.1	2000	0.25	1.0	9.9	2.0	1000	37.5	2	32.52346838610253	7.900853848661329	170.94418766460345	19.83161524260071	232.22928442513648
0.1	2.1	360.0	4.93	false	0.5	1.25	100	30.599999999999998	5.3999999999999995	1.1	2000	0.25	1.0	9.9	2.0	1000	37.5	3	37.9982593633277	1.6441820287320397	101.78543645339937	13.939695134531886	238.6724644557913	33.27819156702459	187.70449917164865
0.1	2.1	360.0	4.93	false	0.5	1.25	100	30.599999999999998	5.3999999999999995	1.1	2000	0.25	1.0	9.9	2.0	1000	37.5	3	31.549183854354332	1.4483213780811173	130.70718789440463	14.027867367707588	124.813782886926	26.025348889267907	178.27959425357793
0.1	2.1	360.0	4.93	false	0.5	1.25	100	30.599999999999998	5.3999999999999995	1.1	2000	0.25	1.0	9.9	2.0	1000	37.5	3	32.40315139489534	0.07990635792260208	152.6851846171543	13.54147481690243	137.8814606415872	30.03463038695916	146.74772465959907
0.1	2.1	360.0	4.93	false	0.5	1.25	100	30.599999999999998	5.3999999999999995	1.1	2000	0.25	1.0	9.9	2.0	1000	37.5	3	39.28509585017098	7.434954975550774	106.46073800868976	15.643432857206232	146.88578516989463	24.85676494326591	238.56996465992572
0.1	2.1	360.0	4.93	false	0.5	1.25	100	30.599999999999998	5.3999999999999995	1.1	2000	0.25	1.0	9.9	2.0	1000	37.5	3	40.18541373581445	0.37131951100982025	147.95996957189539	19.23956132904218	254.4090930011191	37.74553593604727	176.52461958106915
0.1	2.1	360.0	4.93	false	0.5	1.25	100	30.599999999999998	5.3999999999999995	1.1	2000	0.25	1.0	9.9	2.0	1000	37.5	2	37.08398337641885	12.38805007104281	153.97207355226587	24.550886572390553	246.56163857744767
0.1	2.1	360.0	4.93	false	0.5	1.25	100	30.599999999999998	5.3999999999999995	1.1	2000	0.25	1.0	9.9	2.0	1000	37.5	2	34.50628267464232	13.919652652149033	149.90014810599922	26.538095145535586	200.23223480453154
0.1	2.1	360.0	4.93	false	0.5	1.25	100	30.599999999999998	5.3999999999999995	1.1	2000	0.25	1.0	9.9	2.0	1000	37.5	4	36.46295469689247	1.7222696222008191	90.93933320869857	10.023898264905723	90.98769199104525	16.55565072519388	92.39077551176814	26.87651718252756	166.04500942133728
0.1	2.1	360.0	4.93	false	0.5	1.25	100	30.599999999999998	5.3999999999999995	1.1	2000	0.25	1.0	9.9	2.0	1000	37.5	2	33.16672425168719	4.040361386579867	118.29308118209865	17.159199213507303	234.59541527679394
0.1	2.1	360.0	4.93	false	0.5	1.25	100	30.599999999999998	5.3999999999999995	1.1	2000	0.25	1.0	9.9	2.0	1000	37.5	2	31.183736861678284	0.5362233584396389	187.40378550959142	19.715043507636235	198.79774841320906
0.1	2.1	360.0	4.93	false	0.5	1.25	100	30.599999999999998	5.3999999999999995	1.1	2000	0.25	1.0	9.9	2.0	1000	37.5	4	39.5932532851759	7.962581076389976	158.014337075337	21.538615261885177	142.27763306614517	28.92638853523104	91.02894363906303	38.90363730565335	120.149638061143
0.1	2.1	360.0	4.93	false	0.5	1.25	100	30.599999999999998	5.3999999999999995	1.1	2000	0.25	1.0	9.9	2.0	1000	37.5	3	44.32246585570539	13.141707906537464	123.29643851563472	24.146258343295457	273.08706966654773	36.90970896162121	119.88228053529892
0.1	2.1	360.0	4.93	false	0.5	1.25	100	30.599999999999998	5.3999999999999995	1.1	2000	0.25	1.0	9.9	2.0	1000	37.5	4	42.968748800187754	0.4528167385948316	180.72041571098683	9.84226912139652	114.97750962059563	22.379476780377008	245.0427426552675	42.88704751710075	144.36729299678746
0.1	2.1	360.0	4.93	false	0.5	1.25	100	30.599999999999998	5.3999999999999995	1.1	2000	0.25	1.0	9.9	2.0	1000	37.5	2	32.94710043828995	13.923198002933118	166.80171350768023	23.03418669898744	226.33849874477303
0.1	2.1	360.0	4.93	false	0.5	1.25	100	30.599999999999998	5.3999999999999995	1.1	2000	0.25	1.0	9.9	2.0	1000	37.5	3	36.96966524516355	2.9272297807477763	155.27025665951123	19.6930567830374	201.68084994426985	34.52028735601963	158.81344399789867
0.1	2.1	360.0	4.93	false	0.5	1.25	100	30.599999999999998	5.3999999999999995	1.1	2000	0.25	1.0	9.9	2.0	1000	37.5	3	30.267053847239545	1.224299510126528	148.78496353402474	13.658491572949815	166.76499652057655	21.05447664578641	106.72787738983972
0.1	2.1	360.0	4.93	false	0.5	1.25	100	30.599999999999998	5.3999999999999995	1.1	2000	0.25	1.0	9.9	2.0	1000	37.5	5	37.62233296407675	3.3091039332916417	60.78245316039983	10.71941968909926	116.16868576942305	18.266644947931802	110.35932570848001	28.632071682134814	81.98322670363008	36.31428271261692	104.38302202911349
0.1	2.1	360.0	4.93	false	0.5	1.25	100	30.599999999999998	5.3999999999999995	1.1	2000	0.25	1.0	9.9	2.0	1000	37.5	2	31.253494234244897	2.6669727760713973	158.14788487140387	20.744558406013862	238.95187276616542
0.1	2.1	360.0	4.93	false	0.5	1.25	100	30.599999999999998	5.3999999999999995	1.1	2000	0.25	1.0	9.9	2.0	1000	37.5	3	39.898180208990205	9.438838878659276	142.30540398836686	21.12849541734791	138.45974967638216	28.814846086629494	183.68469303997006
0.1	2.1	360.0	4.93	false	0.5	1.25	100	30.599999999999998	5.3999999999999995	1.1	2000	0.25	1.0	9.9	2.0	1000	37.5	4	41.39547715761899	0.8827965910533709	226.15481198834982	17.471538987148776	173.43084227601142	25.699930748783988	95.32642377498132	37.44714315248941	140.9877643333972
0.1	2.1	360.0	4.93	false	0.5	1.25	100	30.599999999999998	5.3999999999999995	1.1	2000	0.25	1.0	9.9	2.0	1000	37.5	3	41.75600491092692	6.456721740103008	128.77465348595342	29.163345877469155	143.94702799136616	39.457956097097515	226.57162392737638
0.1	2.1	360.0	4.93	false	0.5	1.25	100	30.599999999999998	5.3999999999999995	1.1	2000	0.25	1.0	9.9	2.0	1000	37.5	4	44.03833263450702	6.804087440497533	93.64131718794565	18.389927197752822	107.247800123114	29.633505588267592	177.20403980953202	43.3100090271302	181.34796162411124
0.1	2.1	360.0	4.93	false	0.5	1.25	100	30.599999999999998	5.3999999999999995	1.1	2000	0.25	1.0	9.9	2.0	1000	37.5	4	40.96197956150954	4.810322059447227	143.05338604168767	12.427710202853184	113.10378271273584	26.429552944496372	120.7832053476421	40.000345408088265	216.75957297226054
0.1	2.1	360.0	4.93	false	0.5	1.25	100	30.599999999999998	5.3999999999999995	1.1	2000	0.25	1.0	9.9	2.0	1000	37.5	3	42.16479252230075	11.710827076554887	151.01651367827367	28.354523674056818	187.07463397477835	40.72611852036886	199.26473635233586
0.1	2.1	360.0	4.93	false	0.5	1.25	100	30.599999999999998	5.3999999999999995	1.1	2000	0.25	1.0	9.9	2.0	1000	37.5	3	33.64515223760454	3.005544672535455	170.85394180003746	21.243971243204342	131.37049428134208	27.639236953179136	83.408015943497
0.1	2.1	360.0	4.93	false	0.5	1.25	100	30.599999999999998	5.3999999999999995	1.1	2000	0.25	1.0	9.9	2.0	1000	37.5	4	42.864430745487844	4.913185758389437	77.41549489263716	12.50903291060281	144.10770911118013	18.89153688155986	193.25139092131167	36.810135469558965	148.96963182371522
0.1	2.1	360.0	4.93	false	0.5	1.25	100	30.599999999999998	5.3999999999999995	1.1	2000	0.25	1.0	9.9	2.0	1000	37.5	4	42.828471723853475	0.79167030185705	158.23685526322004	12.205797800235173	151.57198134332242	21.644491417699978	121.17388953163213	36.84219341142747	218.66510772595714
0.1	2.1	360.0	4.93	false	0.5	1.25	100	30.599999999999998	5.3999999999999995	1.1	2000	0.25	1.0	9.9	2.0	1000	37.5	3	35.202269389762535	7.834035477723059	187.23810598918377	14.223008880762562	92.33762023650112	31.61494065534457	91.7526934152684
0.1	2.1	360.0	4.93	false	0.5	1.25	100	30.599999999999998	5.3999999999999995	1.1	2000	0.25	1.0	9.9	2.0	1000	37.5	3	43.160218459516145	17.67718690211261	232.24787483782282	33.67449486262622	140.81132184794532	42.74897501878855	174.85879505177886
0.1	2.1	360.0	4.93	false	0.5	1.25	100	30.599999999999998	5.3999999999999995	1.1	2000	0.25	1.0	9.9	2.0	1000	37.5	3	27.45613667780801	0.061278132612957156	102.68095830120939	13.472135241083713	119.48936484746469	21.346374337234977	152.432548449342
0.1	2.1	360.0	4.93	false	0.5	1.25	100	30.599999999999998	5.3999999999999995	1.1	2000	0.25	1.0	9.9	2.0	1000	37.5	2	31.766937352470322	11.015441137466542	173.9784134386234	22.512613673932552	228.13907222245774
0.1	2.1	360.0	4.93	false	0.5	1.25	100	30.599999999999998	5.3999999999999995	1.1	2000	0.25	1.0	9.9	2.0	1000	37.5	2	31.55641856677549	3.9202448124979368	131.54371090320177	19.948275054586194	224.71309043225557
0.1	2.1	360.0	4.93	false	0.5	1.25	100	30.599999999999998	5.3999999999999995	1.1	2000	0.25	1.0	9.9	2.0	1000	37.5	3	38.86761379997659	12.72624263190406	153.41491147745117	29.632151211128935	176.28603860991097	38.00579711982301	131.87922495472372
0.1	2.1	360.0	4.93	false	0.5	1.25	100	30.599999999999998	5.3999999999999995	1.1	2000	0.25	1.0	9.9	2.0	1000	37.5	2	33.38451242245224	21.367943189636943	219.28466081644186	31.9263428585288	103.87493549522843
0.1	2.1	360.0	4.93	false	0.5	1.25	100	30.599999999999998	5.3999999999999995	1.1	2000	0.25	1.0	9.9	2.0	1000	37.5	3	42.541985422954276	2.532021654038362	203.73692839497232	22.584985990906688	231.99241758778206	38.84804168054755	138.3616421765794
0.1	2.1	360.0	4.93	false	0.5	1.25	100	30.599999999999998	5.3999999999999995	1.1	2000	0.25	1.0	9.9	2.0	1000	37.5	3	46.39500514562506	8.74036263576946	168.17061350637482	18.362594815207046	218.57709911074178	37.20881991889365	155.8724506679021
0.1	2.1	360.0	4.93	false	0.5	1.25	100	30.599999999999998	5.3999999999999995	1.1	2000	0.25	1.0	9.9	2.0	1000	37.5	2	33.09531468193707	6.381381493106916	135.57612152405372	20.86271419209911	221.689208534102
0.1	2.1	360.0	4.93	false	0.5	1.25	100	30.599999999999998	5.3999999999999995	1.1	2000	0.25	1.0	9.9	2.0	1000	37.5	4	27.869333357749852	0.3510138974393604	121.71877694424496	13.33791853907957	127.18151104109477	20.348591624921195	56.41507553228922	26.263227170009564	110.3207542150176
0.1	2.1	360.0	4.93	false	0.5	1.25	100	30.599999999999998	5.3999999999999995	1.1	2000	0.25	1.0	9.9	2.0	1000	37.5	2	26.229842924884316	7.738226590178191	194.88379417718508	16.809524713737694	144.3287556373886
0.1	2.1	360.0	4.93	false	0.5	1.25	100	30.599999999999998	5.3999999999999995	1.1	2000	0.25	1.0	9.9	2.0	1000	37.5	2	27.643267534322803	10.075028627588559	134.1645732593875	22.301539770269425	207.61726931287413
0.1	2.1	360.0	4.93	false	0.5	1.25	100	30.599999999999998	5.3999999999999995	1.1	2000	0.25	1.0	9.9	2.0	1000	37.5	3	36.53577875189435	4.760199237172438	172.1662280491	18.957409238720665	107.16885473172114	26.967078129429503	135.27268356910398
0.1	2.1	360.0	4.93	false	0.5	1.25	100	30.599999999999998	5.3999999999999995	1.1	2000	0.25	1.0	9.9	2.0	1000	37.5	3	42.21589173379809	8.520987827225765	121.23147010880392	23.07034150270237	156.33199127919525	31.562413096212204	233.57031890812988
0.1	2.1	360.0	4.93	false	0.5	1.25	100	30.599999999999998	5.3999999999999995	1.1	2000	0.25	1.0	9.9	2.0	1000	37.5	3	38.206174651618014	4.428643740861025	227.05745804880902	28.997796033267498	105.83882924715596	37.712115272002634	121.53284377476682
0.1	2.1	360.0	4.93	false	0.5	1.25	100	30.599999999999998	5.3999999999999995	1.1	2000	0.25	1.0	9.9	2.0	1000	37.5	3	40.37818105688687	12.024722411377041	205.77294951485257	24.748567344575576	183.6934299438852	31.65599203483343	96.18293015806118
0.1	2.1	360.0	4.93	false	0.5	1.25	100	30.599999999999998	5.3999999999999995	1.1	2000	0.25	1.0	9.9	2.0	1000	37.5	3	34.13080192611372	1.0375316322460095	90.02776214689715	18.030581626566377	218.92090090250542	28.757288327366496	167.72131899302303
0.1	2.1	360.0	4.93	false	0.5	1.25	100	30.599999999999998	5.3999999999999995	1.1	2000	0.25	1.0	9.9	2.0	1000	37.5	2	28.68306242072362	1.0483822843964234	264.93357460002716	19.366583017886565	170.26190381467734
0.1	2.1	360.0	4.93	false	0.5	1.25	100	30.599999999999998	5.3999999999999995	1.1	2000	0.25	1.0	9.9	2.0	1000	37.5	3	41.66612803828416	11.690906825350067	121.68706903504683	27.40641379681441	217.37411673755025	41.21942500346356	89.29003727234165
0.1	2.1	360.0	4.93	false	0.5	1.25	100	30.599999999999998	5.3999999999999995	1.1	2000	0.25	1.0	9.9	2.0	1000	37.5	2	36.868798627497405	8.422895139392368	249.82699989457652	31.204935140631946	176.16324491087124
0.1	2.1	360.0	4.93	false	0.5	1.25	100	30.599999999999998	5.3999999999999995	1.1	2000	0.25	1.0	9.9	2.0	1000	37.5	3	29.726862665538572	8.294616498494394	94.90458343904997	11.668218204166553	179.72273850357377	29.553206360836107	140.77557335461103
0.1	2.1	360.0	4.93	false	0.5	1.25	100	30.599999999999998	5.3999999999999995	1.1	2000	0.25	1.0	9.9	2.0	1000	37.5	5	38.724679425748796	1.4284011610907688	81.93621918200395	10.398265200501706	93.25357754300458	19.898621696090878	119.19311872151482	26.832353646043135	181.73179562394128	37.158034879949234	82.88195673718684
0.1	2.1	360.0	4.93	false	0.5	1.25	100	30.599999999999998	5.3999999999999995	1.1	2000	0.25	1.0	9.9	2.0	1000	37.5	2	41.18836565610795	8.485450022947862	284.5113449949801	27.010234313551504	148.3195551199349
0.1	2.1	360.0	4.93	false	0.5	1.25	100	30.599999999999998	5.3999999999999995	1.1	2000	0.25	1.0	9.9	2.0	1000	37.5	3	38.4857227956071	2.065929167238928	257.4243371898622	21.64081753136564	163.7184138888729	33.266137774698294	128.88391739915454
0.1	2.1	360.0	4.93	false	0.5	1.25	100	30.599999999999998	5.3999999999999995	1.1	2000	0.25	1.0	9.9	2.0	1000	37.5	2	37.78731331987943	16.930507602945333	252.11929731371885	29.20061967057405	171.46362156968019
0.1	2.1	360.0	4.93	false	0.5	1.25	100	30.599999999999998	5.3999999999999995	1.1	2000	0.25	1.0	9.9	2.0	1000	37.5	2	38.07641620802461	18.49386943610076	183.22239725478343	32.841226975198985	202.639553464642
0.1	2.1	360.0	4.93	false	0.5	1.25	100	30.599999999999998	5.3999999999999995	1.1	2000	0.25	1.0	9.9	2.0	1000	37.5	3	40.49677792245729	6.301016213796721	178.59350341017225	17.84704961608544	151.956020428297	34.08025920061728	141.06053497321864
0.1	2.1	360.0	4.93	false	0.5	1.25	100	30.599999999999998	5.3999999999999995	1.1	2000	0.25	1.0	9.9	2.0	1000	37.5	2	35.559559683539256	13.337097865642958	218.22682220846778	30.465612146182767	222.4549936300437
0.1	2.1	360.0	4.93	false	0.5	1.25	100	30.599999999999998	5.3999999999999995	1.1	2000	0.25	1.0	9.9	2.0	1000	37.5	4	34.24955113686095	0.04884034532834156	175.42227221564306	9.25482571117706	167.94066102012923	31.21151828284489	121.70142883945952	33.791784165152784	85.05543383796991
0.1	2.1	360.0	4.93	false	0.5	1.25	100	30.599999999999998	5.3999999999999995	1.1	2000	0.25	1.0	9.9	2.0	1000	37.5	2	36.31765706466581	15.67934219292629	174.85543080884534	27.94631304324035	181.75277433619993
0.1	2.1	360.0	4.93	false	0.5	1.25	100	30.599999999999998	5.3999999999999995	1.1	2000	0.25	1.0	9.9	2.0	1000	37.5	1	35.40481957605536	19.065053420768884	325.60112946205635
0.1	2.1	360.0	4.93	false	0.5	1.25	100	30.599999999999998	5.3999999999999995	1.1	2000	0.25	1.0	9.9	2.0	1000	37.5	3	36.570660640895404	4.965070776524105	166.40907508501715	15.866783960480813	95.56762791493409	28.200408025382377	178.83744736155822
0.1	2.1	360.0	4.93	false	0.5	1.25	100	30.599999999999998	5.3999999999999995	1.1	2000	0.25	1.0	9.9	2.0	1000	37.5	3	36.86630176891023	6.64279990922423	146.51132659014925	19.517367907301008	148.64328065768095	30.009174595206968	162.59496869058808
0.1	2.1	360.0	4.93	false	0.5	1.25	100	30.599999999999998	5.3999999999999995	1.1	2000	0.25	1.0	9.9	2.0	1000	37.5	3	36.8823579077413	3.080532178788014	170.66078212427567	20.004569159312517	167.71557920259318	35.23721012701013	160.0415539559913
0.1	2.1	360.0	4.93	false	0.5	1.25	100	30.599999999999998	5.3999999999999995	1.1	2000	0.25	1.0	9.9	2.0	1000	37.5	3	39.35698392644102	6.961273935713462	140.39246529267416	15.675562146406474	161.66540321339656	21.69247718971805	179.8833210997806
0.1	2.1	360.0	4.93	false	0.5	1.25	100	30.599999999999998	5.3999999999999995	1.1	2000	0.25	1.0	9.9	2.0	1000	37.5	3	39.21124107333505	8.049609048644669	170.95330307806097	14.308091147999113	206.23469732755538	36.949474243943484	261.1987264849864
0.1	2.1	360.0	4.93	false	0.5	1.25	100	30.599999999999998	5.3999999999999995	1.1	2000	0.25	1.0	9.9	2.0	1000	37.5	3	41.44459481259927	7.677428707913389	87.28547616914638	12.691488133559563	193.00883809210882	30.28575670917867	206.804113790852
0.1	2.1	360.0	4.93	false	0.5	1.25	100	30.599999999999998	5.3999999999999995	1.1	2000	0.25	1.0	9.9	2.0	1000	37.5	2	37.75455790734416	14.955235322771868	313.12120318703694	36.89143564907785	190.12175356145733
0.1	2.1	360.0	4.93	false	0.5	1.25	100	30.599999999999998	5.3999999999999995	1.1	2000	0.25	1.0	9.9	2.0	1000	37.5	4	34.091819755532896	5.569445752637714	95.37217612939796	9.805479395122644	86.10455801292488	15.241509314557668	95.17064241185751	24.82636334529243	168.46243018216418
0.1	2.1	360.0	4.93	false	0.5	1.25	100	30.599999999999998	5.3999999999999995	1.1	2000	0.25	1.0	9.9	2.0	1000	37.5	3	36.46026137011055	5.611683045133779	138.54825753865984	17.295711875143954	160.95868400835357	33.694914084130225	159.56371172771517
0.1	2.1	360.0	4.93	false	0.5	1.25	100	30.599999999999998	5.3999999999999995	1.1	2000	0.25	1.0	9.9	2.0	1000	37.5	4	45.7923846645352	1.6614854535034174	164.04875638659746	18.2826919790564	148.68391533000772	26.066151468950125	106.3452296688031	38.8105701514846	182.1264505303051
0.1	2.1	360.0	4.93	false	0.5	1.25	100	30.599999999999998	5.3999999999999995	1.1	2000	0.25	1.0	9.9	2.0	1000	37.5	3	38.57953144602799	3.4211555929534314	162.14793435076183	16.091404091028444	196.1018729216647	31.996258841642522	166.1674246672161
0.1	2.1	360.0	4.93	false	0.5	1.25	100	30.599999999999998	5.3999999999999995	1.1	2000	0.25	1.0	9.9	2.0	1000	37.5	2	37.69929837044126	8.289911062165285	148.29576737274897	22.704137718170784	278.23912590275575
0.1	2.1	360.0	4.93	false	0.5	1.25	100	30.599999999999998	5.3999999999999995	1.1	2000	0.25	1.0	9.9	2.0	1000	37.5	4	48.24612221984851	0.0364898952218883	205.13287896205316	15.128473890114151	114.20441863617239	19.1097081498639	149.77796196068556	37.57022377575085	246.56972040010095
0.1	2.1	360.0	4.93	false	0.5	1.25	100	30.599999999999998	5.3999999999999995	1.1	2000	0.25	1.0	9.9	2.0	1000	37.5	3	34.843975243485545	8.442107944226228	131.33115876963524	15.588077936075663	127.2143050974342	29.96770056503536	203.4167534359496
0.1	2.1	360.0	4.93	false	0.5	1.25	100	30.599999999999998	5.3999999999999995	1.1	2000	0.25	1.0	9.9	2.0	1000	37.5	2	30.98416860414229	10.918061353058874	208.83340294219929	23.787376494808804	176.235176113847
0.1	2.1	360.0	4.93	false	0.5	1.25	100	30.599999999999998	5.3999999999999995	1.1	2000	0.25	1.0	9.9	2.0	1000	37.5	3	37.867226549129875	4.570379618192217	80.95900643365515	8.831368651307043	79.64687075389244	29.606723927832192	183.8072652674611
0.1	2.1	360.0	4.93	false	0.5	1.25	100	30.599999999999998	5.3999999999999995	1.1	2000	0.25	1.0	9.9	2.0	1000	37.5	3	45.01476958038898	15.339517520807052	140.1537609646746	24.716160773036375	175.60436321933938	43.66617499978641	298.33133255702074
0.1	2.1	360.0	4.93	false	0.5	1.25	100	30.599999999999998	5.3999999999999995	1.1	2000	0.25	1.0	9.9	2.0	1000	37.5	4	39.88218011087254	4.200910513940463	94.85198012314966	9.349766421798956	131.36489563421614	22.22939637349618	174.90761953434864	35.48192633154124	123.20110009404564
0.1	2.1	360.0	4.93	false	0.5	1.25	100	30.599999999999998	5.3999999999999995	1.1	2000	0.25	1.0	9.9	2.0	1000	37.5	1	28.57950954554778	7.832009439471116	308.9517256557336
0.1	2.1	360.0	4.93	false	0.5	1.25	100	30.599999999999998	5.3999999999999995	1.1	2000	0.25	1.0	9.9	2.0	1000	37.5	2	36.15214041783681	0.4641498381841399	167.80922573402725	34.496758219270454	356.8909365424544
0.1	2.1	360.0	4.93	false	0.5	1.25	100	30.599999999999998	5.3999999999999995	1.1	2000	0.25	1.0	9.9	2.0	1000	37.5	2	36.92256306528955	13.266727030745626	230.53105190019966	25.624793870134415	161.39186446841552
0.1	2.1	360.0	4.93	false	0.5	1.25	100	30.599999999999998	5.3999999999999995	1.1	2000	0.25	1.0	9.9	2.0	1000	37.5	3	34.000065022953365	5.387819789755953	134.43714858305017	14.28239879029732	198.07014242176734	33.67111551545558	244.30597777233191
0.1	2.1	360.0	4.93	false	0.5	1.25	100	30.599999999999998	5.3999999999999995	1.1	2000	0.25	1.0	9.9	2.0	1000	37.5	3	35.619532906684874	2.0777556304902807	130.66303140387146	26.092253751774262	198.040177421528	35.38263402257472	107.66693248416922
0.1	2.1	360.0	4.93	false	0.5	1.25	100	30.599999999999998	5.3999999999999995	1.1	2000	0.25	1.0	9.9	2.0	1000	37.5	3	39.532422592065224	12.692781765217724	166.67508375757518	26.730104767213163	184.33483168735003	29.92448305345187	109.71235376562545
0.1	2.1	360.0	4.93	false	0.5	1.25	100	30.599999999999998	5.3999999999999995	1.1	2000	0.25	1.0	9.9	2.0	1000	37.5	4	38.73407556727326	7.583609511280679	205.83125235569653	22.267783759947374	149.04353210295596	33.48611710638324	117.86137459798957	38.49191743821363	86.47275211330107
0.1	2.1	360.0	4.93	false	0.5	1.25	100	30.599999999999998	5.3999999999999995	1.1	2000	0.25	1.0	9.9	2.0	1000	37.5	3	44.509595452449446	2.283863246116535	227.88195839697056	12.851997231988268	138.28512754762878	34.5839293825827	229.7756111153092
0.1	2.1	360.0	4.93	false	0.5	1.25	100	30.599999999999998	5.3999999999999995	1.1	2000	0.25	1.0	9.9	2.0	1000	37.5	2	39.528946499510255	9.508212464279469	277.1535982909965	28.59127140989716	165.52981080270385
0.1	2.1	360.0	4.93	false	0.5	1.25	100	30.599999999999998	5.3999999999999995	1.1	2000	0.25	1.0	9.9	2.0	1000	37.5	3	40.01583518808258	7.4335113503595736	126.36947377824652	26.339840514418977	123.12309954242963	33.933844357531626	195.40150752310004
0.1	2.1	360.0	4.93	false	0.5	1.25	100	30.599999999999998	5.3999999999999995	1.1	2000	0.25	1.0	9.9	2.0	1000	37.5	4	39.17272296793819	1.3321727491860007	148.67010351194048	16.34136367878417	186.01158976366818	27.55057099140461	108.16477943233897	31.471467986751986	82.50853175825162
0.1	2.1	360.0	4.93	false	0.5	1.25	100	30.599999999999998	5.3999999999999995	1.1	2000	0.25	1.0	9.9	2.0	1000	37.5	2	41.64331791548584	9.002982707354045	176.8585447993447	30.111741517061663	227.89845510382423
0.1	2.1	360.0	4.93	false	0.5	1.25	100	30.599999999999998	5.3999999999999995	1.1	2000	0.25	1.0	9.9	2.0	1000	37.5	3	35.53922903417316	1.7870127992660516	133.5395072291883	18.66809733924775	179.01754445972117	30.16074781933801	158.1964821437543
0.1	2.1	360.0	4.93	false	0.5	1.25	100	30.599999999999998	5.3999999999999995	1.1	2000	0.25	1.0	9.9	2.0	1000	37.5	2	34.23506982907109	15.964029936615413	210.80562485787323	27.135137593458015	169.23071115191138
0.1	2.1	360.0	4.93	false	0.5	1.25	100	30.599999999999998	5.3999999999999995	1.1	2000	0.25	1.0	9.9	2.0	1000	37.5	3	38.32748182324713	4.445133902960331	123.17293856711058	15.695187128852993	151.4895766090572	37.0875642250285	249.77112110593657
0.1	2.1	360.0	4.93	false	0.5	1.25	100	30.599999999999998	5.3999999999999995	1.1	2000	0.25	1.0	9.9	2.0	1000	37.5	3	29.43103405738804	0.13237741412320572	92.09478248730109	9.965009746694765	228.67456380577863	27.912247624832325	114.81306367989431
0.1	2.1	360.0	4.93	false	0.5	1.25	100	30.599999999999998	5.3999999999999995	1.1	2000	0.25	1.0	9.9	2.0	1000	37.5	3	33.027577730302866	12.233503163179792	153.8892050085432	18.310214539699018	128.25832608465785	31.138784639925394	155.48254179635168
0.1	2.1	360.0	4.93	false	0.5	1.25	100	30.599999999999998	5.3999999999999995	1.1	2000	0.25	1.0	9.9	2.0	1000	37.5	3	28.632249099034592	4.544682580099423	105.82617770190977	16.12012544969069	166.78725592192336	25.43586450312494	145.2617213716372
0.1	2.1	360.0	4.93	false	0.5	1.25	100	30.599999999999998	5.3999999999999995	1.1	2000	0.25	1.0	9.9	2.0	1000	37.5	2	28.323895281304715	14.589789636878663	161.58400782939503	21.66143991401207	151.89381576977001
0.1	2.1	360.0	4.93	false	0.5	1.25	100	30.599999999999998	5.3999999999999995	1.1	2000	0.25	1.0	9.9	2.0	1000	37.5	2	32.14410266002589	16.18432231235114	234.07617928094515	30.445979774215804	217.71620555699155
0.1	2.1	360.0	4.93	false	0.5	1.25	100	30.599999999999998	5.3999999999999995	1.1	2000	0.25	1.0	9.9	2.0	1000	37.5	3	33.81175580127246	1.8159322009404606	182.37129275975767	13.18949441865285	107.68985473623745	30.012453316376046	158.19843548802208
0.1	2.1	360.0	4.93	false	0.5	1.25	100	30.599999999999998	5.3999999999999995	1.1	2000	0.25	1.0	9.9	2.0	1000	37.5	2	29.190735771814772	1.9694573453419446	167.36921300410538	17.750659809052458	220.3702899300848
0.1	2.1	360.0	4.93	false	0.5	1.25	100	30.599999999999998	5.3999999999999995	1.1	2000	0.25	1.0	9.9	2.0	1000	37.5	3	36.88983923159805	7.593490607595944	163.12352293191705	21.199856051491604	121.38389359913727	29.850222624189254	199.18465906648413
0.1	2.1	360.0	4.93	false	0.5	1.25	100	30.599999999999998	5.3999999999999995	1.1	2000	0.25	1.0	9.9	2.0	1000	37.5	2	30.21963087191895	6.351351997792844	157.58210749933093	27.777801861975302	260.30444755544556
0.1	2.1	360.0	4.93	false	0.5	1.25	100	30.599999999999998	5.3999999999999995	1.1	2000	0.25	1.0	9.9	2.0	1000	37.5	2	38.78297682788293	2.296621217573078	276.90383459548866	32.107520211140574	231.28677204807443
0.1	2.1	360.0	4.93	false	0.5	1.25	100	30.599999999999998	5.3999999999999995	1.1	2000	0.25	1.0	9.9	2.0	1000	37.5	2	36.603283666048604	5.854301618806312	194.68441756495452	24.794960180225107	204.75375960259439
0.1	2.1	360.0	4.93	false	0.5	1.25	100	30.599999999999998	5.3999999999999995	1.1	2000	0.25	1.0	9.9	2.0	1000	37.5	2	28.56347715966456	6.471642162939862	115.71701730700309	20.530971018907195	249.28932812888073
0.1	2.1	360.0	4.93	false	0.5	1.25	100	30.599999999999998	5.3999999999999995	1.1	2000	0.25	1.0	9.9	2.0	1000	37.5	3	41.26797467813324	0.5839810609089934	127.93701437140075	20.366472678492865	163.13526864861336	25.937841816019628	174.03295821108156
0.1	2.1	360.0	4.93	false	0.5	1.25	100	30.599999999999998	5.3999999999999995	1.1	2000	0.25	1.0	9.9	2.0	1000	37.5	2	36.237963666439775	9.782900796501382	234.21495268737146	25.298107415272597	193.66796878169148
0.1	2.1	360.0	4.93	false	0.5	1.25	100	30.599999999999998	5.3999999999999995	1.1	2000	0.25	1.0	9.9	2.0	1000	37.5	3	32.71550786579061	1.0223223564442252	163.7935420995037	9.177676736808378	126.43644487717677	19.200172717054542	196.18797759880243
0.1	2.1	360.0	4.93	false	0.5	1.25	100	30.599999999999998	5.3999999999999995	1.1	2000	0.25	1.0	9.9	2.0	1000	37.5	4	35.21532747684765	1.3301502018989737	81.57410894645928	9.49386126915801	141.96845290984433	18.56217871663633	136.60237895658716	30.56027712117671	143.55724000619375
0.1	2.1	360.0	4.93	false	0.5	1.25	100	30.599999999999998	5.3999999999999995	1.1	2000	0.25	1.0	9.9	2.0	1000	37.5	1	31.54671963638747	15.697507364723249	254.07226469446442
0.1	2.1	360.0	4.93	false	0.5	1.25	100	30.599999999999998	5.3999999999999995	1.1	2000	0.25	1.0	9.9	2.0	1000	37.5	3	39.66772242893642	0.6669754688640235	131.43499168051994	16.81165462737817	119.73931256624404	34.157475508583154	241.25436642427647
0.1	2.1	360.0	4.93	false	0.5	1.25	100	30.599999999999998	5.3999999999999995	1.1	2000	0.25	1.0	9.9	2.0	1000	37.5	2	35.30027209127518	14.512992981726528	143.56274781767308	34.04590601770941	219.0151776322741
0.1	2.1	360.0	4.93	false	0.5	1.25	100	30.599999999999998	5.3999999999999995	1.1	2000	0.25	1.0	9.9	2.0	1000	37.5	3	40.79449980788572	7.224324537159626	136.6499721193283	21.240532818056753	231.1151945503298	29.523140728778852	204.143852321796
0.1	2.1	360.0	4.93	false	0.5	1.25	100	30.599999999999998	5.3999999999999995	1.1	2000	0.25	1.0	9.9	2.0	1000	37.5	2	40.054109721210665	9.864082149141286	307.38074412462373	32.83778867134901	183.33511374404955
0.1	2.1	360.0	4.93	false	0.5	1.25	100	30.599999999999998	5.3999999999999995	1.1	2000	0.25	1.0	9.9	2.0	1000	37.5	3	41.61759702804934	5.658378823628269	113.3807769911178	16.63530165051747	264.04097166662405	35.13503239208604	133.8397085481919
0.1	2.1	360.0	4.93	false	0.5	1.25	100	30.599999999999998	5.3999999999999995	1.1	2000	0.25	1.0	9.9	2.0	1000	37.5	4	37.07714872846581	1.3082906449596432	86.56326922198838	10.930854634380205	131.26994489586613	23.072091646991872	153.92669033110042	34.55300552557926	120.16543088041409
0.1	2.1	360.0	4.93	false	0.5	1.25	100	30.599999999999998	5.3999999999999995	1.1	2000	0.25	1.0	9.9	2.0	1000	37.5	3	29.63933767452825	5.010203305079201	170.2709200243303	12.480534163474783	121.76480141780833	29.217287990214384	134.28253334502622
0.1	2.1	360.0	4.93	false	0.5	1.25	100	30.599999999999998	5.3999999999999995	1.1	2000	0.25	1.0	9.9	2.0	1000	37.5	4	34.889666732375034	0.2067850166684848	125.21194203155504	8.431326516551765	169.4376405297316	21.2143048793731	114.0726924124942	30.717895770469298	160.33348435074478
0.1	2.1	360.0	4.93	false	0.5	1.25	100	30.599999999999998	5.3999999999999995	1.1	2000	0.25	1.0	9.9	2.0	1000	37.5	2	34.50154078115547	18.701759871239993	209.53703377434	23.931214189273245	151.92493549661538
0.1	2.1	360.0	4.93	false	0.5	1.25	100	30.599999999999998	5.3999999999999995	1.1	2000	0.25	1.0	9.9	2.0	1000	37.5	3	37.537555627118266	3.8869153500878646	166.61879426272864	7.619510561790176	144.68643747848228	27.6085825892816	202.40048581446027
0.1	2.1	360.0	4.93	false	0.5	1.25	100	30.599999999999998	5.3999999999999995	1.1	2000	0.25	1.0	9.9	2.0	1000	37.5	2	37.33961508612848	5.201318260625235	231.79884524587493	22.56262763090033	168.12402417116533
0.1	2.1	360.0	4.93	false	0.5	1.25	100	30.599999999999998	5.3999999999999995	1.1	2000	0.25	1.0	9.9	2.0	1000	37.5	2	40.506400988080586	9.68873339630645	189.95943795300033	40.20201702077268	226.68421774811782
0.1	2.1	360.0	4.93	false	0.5	1.25	100	30.599999999999998	5.3999999999999995	1.1	2000	0.25	1.0	9.9	2.0	1000	37.5	3	48.025250123437154	12.2236300146863	165.4836038174585	22.839585573097846	191.0634375497644	35.417033014673066	276.56315566461535
0.1	2.1	360.0	4.93	false	0.5	1.25	100	30.599999999999998	5.3999999999999995	1.1	2000	0.25	1.0	9.9	2.0	1000	37.5	3	37.238145380472254	13.920475757743466	153.3516080996572	21.86178541206346	194.92807903244633	35.223501802457136	88.96602933767879
0.1	2.1	360.0	4.93	false	0.5	1.25	100	30.599999999999998	5.3999999999999995	1.1	2000	0.25	1.0	9.9	2.0	1000	37.5	2	37.32256394690364	11.623088516121824	144.0833124881947	24.305779228736153	189.69566796851225
0.1	2.1	360.0	4.93	false	0.5	1.25	100	30.599999999999998	5.3999999999999995	1.1	2000	0.25	1.0	9.9	2.0	1000	37.5	2	32.22412778638881	6.533908034876623	240.13886365933547	20.862543404865715	149.92806606321537
0.1	2.1	360.0	4.93	false	0.5	1.25	100	30.599999999999998	5.3999999999999995	1.1	2000	0.25	1.0	9.9	2.0	1000	37.5	3	30.062038728834686	11.477231340698735	142.33564318501752	19.996307701912933	72.75276853714031	24.83198634299497	179.52383254763006
0.1	2.1	360.0	4.93	false	0.5	1.25	100	30.599999999999998	5.3999999999999995	1.1	2000	0.25	1.0	9.9	2.0	1000	37.5	4	37.89633970204569	1.0356235954532842	142.1813288692956	14.775112324501826	152.88411952033647	26.40967775546162	98.68993108151228	37.60702615122324	111.87123756395243
0.1	2.1	360.0	4.93	false	0.5	1.25	100	30.599999999999998	5.3999999999999995	1.1	2000	0.25	1.0	9.9	2.0	1000	37.5	4	46.21277367231593	8.617656961749121	138.95283876913913	18.45446512896523	199.98470929453117	39.99921419493743	173.9395339375121	45.81503706866584	119.21583395070923
0.1	2.1	360.0	4.93	false	0.5	1.25	100	30.599999999999998	5.3999999999999995	1.1	2000	0.25	1.0	9.9	2.0	1000	37.5	2	34.04839722263427	5.695973362327871	270.9235628848571	21.678336313580694	167.95966482240232
0.1	2.1	360.0	4.93	false	0.5	1.25	100	30.599999999999998	5.3999999999999995	1.1	2000	0.25	1.0	9.9	2.0	1000	37.5	2	38.560691068098386	16.8335821182385	227.74131093223417	36.18129466276754	281.59768073306793
0.1	2.1	360.0	4.93	false	0.5	1.25	100	30.599999999999998	5.3999999999999995	1.1	2000	0.25	1.0	9.9	2.0	1000	37.5	2	41.39274245714329	1.499170716461019	206.01146803140804	21.242522212619274	317.7266691857223
0.1	2.1	360.0	4.93	false	0.5	1.25	100	30.599999999999998	5.3999999999999995	1.1	2000	0.25	1.0	9.9	2.0	1000	37.5	2	31.909963334148777	12.946894226167627	129.52134974075958	30.428084892949634	220.6721523669791
0.1	2.1	360.0	4.93	false	0.5	1.25	100	30.599999999999998	5.3999999999999995	1.1	2000	0.25	1.0	9.9	2.0	1000	37.5	4	40.7596035567228	4.053604974756031	120.63895500806989	15.150948848913119	174.41708477706902	32.91382268203472	86.12276698697951	38.39948440362338	170.95860795508486
0.1	2.1	360.0	4.93	false	0.5	1.25	100	30.599999999999998	5.3999999999999995	1.1	2000	0.25	1.0	9.9	2.0	1000	37.5	3	37.71055470010309	4.046490582295022	112.03616139168544	17.605849038881225	197.00328142151693	35.58777752445943	124.36058103773057
0.1	2.1	360.0	4.93	false	0.5	1.25	100	30.599999999999998	5.3999999999999995	1.1	2000	0.25	1.0	9.9	2.0	1000	37.5	3	38.73200630566256	1.5213327586532603	259.39814191331715	20.13962864003006	175.60766644069955	31.713753915838534	149.70700388647762
0.1	2.1	360.0	4.93	false	0.5	1.25	100	30.599999999999998	5.3999999999999995	1.1	2000	0.25	1.0	9.9	2.0	1000	37.5	4	36.55517497645168	0.03388832375853272	89.26440534423655	3.8551400835636733	132.12463901099386	19.612121005691957	215.5848416429403	35.764021129445226	89.87352906353782
0.1	2.1	360.0	4.93	false	0.5	1.25	100	30.599999999999998	5.3999999999999995	1.1	2000	0.25	1.0	9.9	2.0	1000	37.5	3	35.22434981511088	4.085897109012187	165.49532431509186	17.55920168189696	170.90853597487305	34.65227741567745	174.05443373484874
0.1	2.1	360.0	4.93	false	0.5	1.25	100	30.599999999999998	5.3999999999999995	1.1	2000	0.25	1.0	9.9	2.0	1000	37.5	3	33.07394406972968	0.3196766351001325	146.460230412689	14.776047176784811	171.6477004135079	28.977250887520015	136.69230246736905
0.1	2.1	360.0	4.93	false	0.5	1.25	100	30.599999999999998	5.3999999999999995	1.1	2000	0.25	1.0	9.9	2.0	1000	37.5	2	39.47545465361103	17.221364382808446	264.4076402573094	38.01717232698133	204.9139259268106
0.1	2.1	360.0	4.93	false	0.5	1.25	100	30.599999999999998	5.3999999999999995	1.1	2000	0.25	1.0	9.9	2.0	1000	37.5	2	28.413325488410358	11.519230989875492	204.78531891909563	22.583518598947823	133.45511214274066
0.1	2.1	360.0	4.93	false	0.5	1.25	100	30.599999999999998	5.3999999999999995	1.1	2000	0.25	1.0	9.9	2.0	1000	37.5	3	42.23170531961928	10.633615968407945	180.8779319218687	19.875298054803316	152.6914744881588	34.21138771573408	163.65359348996455
0.1	2.1	360.0	4.93	false	0.5	1.25	100	30.599999999999998	5.3999999999999995	1.1	2000	0.25	1.0	9.9	2.0	1000	37.5	2	29.521173752180488	3.902433562241285	134.38216896517628	17.14416286017957	230.94591378415234
0.1	2.1	360.0	4.93	false	0.5	1.25	100	30.599999999999998	5.3999999999999995	1.1	2000	0.25	1.0	9.9	2.0	1000	37.5	3	38.6526590382742	0.7876951095796298	185.91046389277378	17.45209290512023	199.7842727865214	36.490606645459934	161.67100425313467
0.1	2.1	360.0	4.93	false	0.5	1.25	100	30.599999999999998	5.3999999999999995	1.1	2000	0.25	1.0	9.9	2.0	1000	37.5	2	38.7377380356111	10.680553587396982	150.8987420538211	25.28663902699703	358.8923374999114
0.1	2.1	360.0	4.93	false	0.5	1.25	100	30.599999999999998	5.3999999999999995	1.1	2000	0.25	1.0	9.9	2.0	1000	37.5	4	33.78925652015667	6.384603698852859	155.05883281342093	12.654710291220042	87.23282718630476	21.692378273929187	75.10876717495074	28.881682422539395	177.0949333196297
0.1	2.1	360.0	4.93	false	0.5	1.25	100	30.599999999999998	5.3999999999999995	1.1	2000	0.25	1.0	9.9	2.0	1000	37.5	2	34.66137931613534	5.820856906211424	148.49050403687366	33.694505118766514	280.59040313125246
0.1	2.1	360.0	4.93	false	0.5	1.25	100	30.599999999999998	5.3999999999999995	1.1	2000	0.25	1.0	9.9	2.0	1000	37.5	2	28.650860885674273	1.354468500450949	174.64117112597347	18.687374762004325	163.78262929325345
0.1	2.1	360.0	4.93	false	0.5	1.25	100	30.599999999999998	5.3999999999999995	1.1	2000	0.25	1.0	9.9	2.0	1000	37.5	2	36.557282578545276	9.255731584932112	244.88924397000088	20.945246064182502	229.04485896883102
0.1	2.1	360.0	4.93	false	0.5	1.25	100	30.599999999999998	5.3999999999999995	1.1	2000	0.25	1.0	9.9	2.0	1000	37.5	3	41.28870422022999	0.17066522815146845	159.37873571294062	16.835075478779093	148.9009079335998	39.39834839103361	152.19428933618087
0.1	2.1	360.0	4.93	false	0.5	1.25	100	30.599999999999998	5.3999999999999995	1.1	2000	0.25	1.0	9.9	2.0	1000	37.5	3	38.249923430315754	1.0510422751415673	141.81103750477712	10.388341856441627	99.92229721502906	27.007012679799743	216.97960476117137
0.1	2.1	360.0	4.93	false	0.5	1.25	100	30.599999999999998	5.3999999999999995	1.1	2000	0.25	1.0	9.9	2.0	1000	37.5	3	33.8115399156678	5.893237174588588	128.7113728643879	18.66848780377438	112.48940553703248	27.46688810430719	233.89318120333877
0.1	2.1	360.0	4.93	false	0.5	1.25	100	30.599999999999998	5.3999999999999995	1.1	2000	0.25	1.0	9.9	2.0	1000	37.5	2	38.86384467994116	2.939253657040772	217.77944562322114	23.44646272072147	248.4481912219003
0.1	2.1	360.0	4.93	false	0.5	1.25	100	30.599999999999998	5.3999999999999995	1.1	2000	0.25	1.0	9.9	2.0	1000	37.5	2	42.97465300894289	17.621036298220393	176.50050447514926	42.24255723991481	246.24915434969745
0.1	2.1	360.0	4.93	false	0.5	1.25	100	30.599999999999998	5.3999999999999995	1.1	2000	0.25	1.0	9.9	2.0	1000	37.5	3	34.04953015220259	7.206459982411378	138.88755274129662	19.222793159509358	163.42651720124584	28.4303814528712	107.52561175285962
0.1	2.1	360.0	4.93	false	0.5	1.25	100	30.599999999999998	5.3999999999999995	1.1	2000	0.25	1.0	9.9	2.0	1000	37.5	2	33.27959810065384	5.863933903631904	216.24337891986997	22.70269530779376	152.4898049863532
0.1	2.1	360.0	4.93	false	0.5	1.25	100	30.599999999999998	5.3999999999999995	1.1	2000	0.25	1.0	9.9	2.0	1000	37.5	3	34.40922184902295	1.261651187559701	203.0648880794058	17.07227319693393	232.71178138179067	33.17284669666486	133.42336456401642
0.1	2.1	360.0	4.93	false	0.5	1.25	100	30.599999999999998	5.3999999999999995	1.1	2000	0.25	1.0	9.9	2.0	1000	37.5	3	39.44713391685846	9.873077673299798	174.54514963273874	20.72809395853194	199.8968615204057	36.87613453492949	132.55114682533343
0.1	2.1	360.0	4.93	false	0.5	1.25	100	30.599999999999998	5.3999999999999995	1.1	2000	0.25	1.0	9.9	2.0	1000	37.5	2	38.93941027994009	17.690571648593966	269.6254326473895	33.63392591570008	168.51006609469806
0.1	2.1	360.0	4.93	false	0.5	1.25	100	30.599999999999998	5.3999999999999995	1.1	2000	0.25	1.0	9.9	2.0	1000	37.5	2	34.34778245749801	11.636188011306615	213.89781256962516	23.991995772087307	230.16541013773525
0.1	2.1	360.0	4.93	false	0.5	1.25	100	30.599999999999998	5.3999999999999995	1.1	2000	0.25	1.0	9.9	2.0	1000	37.5	2	30.447147062334288	2.954874180947964	127.63273240930926	24.286827326287188	199.37989858470723
0.1	2.1	360.0	4.93	false	0.5	1.25	100	30.599999999999998	5.3999999999999995	1.1	2000	0.25	1.0	9.9	2.0	1000	37.5	3	37.591762819690736	4.714823755540669	110.56051272645348	21.404246946900017	208.05529226968758	36.248814483382375	120.66119607331727
0.1	2.1	360.0	4.93	false	0.5	1.25	100	30.599999999999998	5.3999999999999995	1.1	2000	0.25	1.0	9.9	2.0	1000	37.5	2	34.952220629247705	12.554343523348198	127.30435461018321	23.168765418214353	231.66532422599118
0.1	2.1	360.0	4.93	false	0.5	1.25	100	30.599999999999998	5.3999999999999995	1.1	2000	0.25	1.0	9.9	2.0	1000	37.5	3	41.90061560949598	10.496937369125527	168.90972316678096	17.711669388687863	158.59585743913942	26.667821725945316	180.687144187114
0.1	2.1	360.0	4.93	false	0.5	1.25	100	30.599999999999998	5.3999999999999995	1.1	2000	0.25	1.0	9.9	2.0	1000	37.5	3	33.062698809010996	7.867383706651879	205.48490917836895	21.921757382255812	145.02748788478664	32.51268447875261	130.74762450103668
0.1	2.1	360.0	4.93	false	0.5	1.25	100	30.599999999999998	5.3999999999999995	1.1	2000	0.25	1.0	9.9	2.0	1000	37.5	2	37.28631346738151	10.645675809773008	204.5194748809009	27.142290455785588	238.94080401773164
0.1	2.1	360.0	4.93	false	0.5	1.25	100	30.599999999999998	5.3999999999999995	1.1	2000	0.25	1.0	9.9	2.0	1000	37.5	3	40.75651925488383	6.9479310224537025	182.57610245849168	24.737167031749607	170.47909422262518	35.9620542538364	192.82479073194915
0.1	2.1	360.0	4.93	false	0.5	1.25	100	30.599999999999998	5.3999999999999995	1.1	2000	0.25	1.0	9.9	2.0	1000	37.5	2	36.203880835011695	5.7704929384242005	239.42545421885492	25.579154417230665	128.81271843363325
0.1	2.1	360.0	4.93	false	0.5	1.25	100	30.599999999999998	5.3999999999999995	1.1	2000	0.25	1.0	9.9	2.0	1000	37.5	3	36.48926262841212	6.464084442678999	121.69570528420587	18.52450398922886	188.80269612165998	30.9272352092445	124.24135378084138
0.1	2.1	360.0	4.93	false	0.5	1.25	100	30.599999999999998	5.3999999999999995	1.1	2000	0.25	1.0	9.9	2.0	1000	37.5	4	31.601083908316575	4.112272332051534	135.77835483691098	9.474564451125953	123.12147561742279	23.14838997088622	90.09249250774211	30.90165848999365	88.88475979298154
0.1	2.1	360.0	4.93	false	0.5	1.25	100	30.599999999999998	5.3999999999999995	1.1	2000	0.25	1.0	9.9	2.0	1000	37.5	3	36.04064964178116	3.7523064451734323	127.15877309077916	21.873590549787306	195.9962363635601	31.515508341360537	129.04805356419618
0.1	2.1	360.0	4.93	false	0.5	1.25	100	30.599999999999998	5.3999999999999995	1.1	2000	0.25	1.0	9.9	2.0	1000	37.5	3	37.47555874244263	10.085531394797444	215.02999290523326	26.463013446687402	136.13734912906367	35.352745687364795	168.5400747757835
0.1	2.1	360.0	4.93	false	0.5	1.25	100	30.599999999999998	5.3999999999999995	1.1	2000	0.25	1.0	9.9	2.0	1000	37.5	3	40.84910213488472	8.869280334212604	205.33540775346785	16.151381610018987	111.812697926721	28.82673282215583	164.91339013405533
0.1	2.1	360.0	4.93	false	0.5	1.25	100	30.599999999999998	5.3999999999999995	1.1	2000	0.25	1.0	9.9	2.0	1000	37.5	2	42.50239598533233	14.298896966655638	155.53993031820445	33.17420335375393	276.9960277134083
0.1	2.1	360.0	4.93	false	0.5	1.25	100	30.599999999999998	5.3999999999999995	1.1	2000	0.25	1.0	9.9	2.0	1000	37.5	2	36.79729897987207	25.848911215971476	236.25395949694786	32.52125865194439	144.29783259549808
0.1	2.1	360.0	4.93	false	0.5	1.25	100	30.599999999999998	5.3999999999999995	1.1	2000	0.25	1.0	9.9	2.0	1000	37.5	4	41.739306402728076	0.3541989104755717	108.95812177000471	18.81621047214888	208.33326598565264	26.0847631249042	111.54848671419123	41.38275810301411	175.98868056881267
0.1	2.1	360.0	4.93	false	0.5	1.25	100	30.599999999999998	5.3999999999999995	1.1	2000	0.25	1.0	9.9	2.0	1000	37.5	2	34.994945315353654	12.234159546624875	261.76456893708695	21.52259413738348	126.96677290089475
0.1	2.1	360.0	4.93	false	0.5	1.25	100	30.599999999999998	5.3999999999999995	1.1	2000	0.25	1.0	9.9	2.0	1000	37.5	5	40.23355661107732	3.5977866821121505	132.2860129067218	11.849438745864724	115.23842956379362	19.871933593979982	124.23855616204891	28.87369528093546	123.98176288641815	40.044182268542464	182.0320102139409
0.1	2.1	360.0	4.93	false	0.5	1.25	100	30.599999999999998	5.3999999999999995	1.1	2000	0.25	1.0	9.9	2.0	1000	37.5	3	34.0687574217084	7.716437051599632	194.02276350957683	13.904325631419699	87.08469016735398	25.268203567567383	124.31561842894328
0.1	2.1	360.0	4.93	false	0.5	1.25	100	30.599999999999998	5.3999999999999995	1.1	2000	0.25	1.0	9.9	2.0	1000	37.5	3	38.293161392154275	1.7066669225937598	201.71129818367015	12.301233851638607	169.16366705683552	36.241327206646574	143.21619789643924
0.1	2.1	360.0	4.93	false	0.5	1.25	100	30.599999999999998	5.3999999999999995	1.1	2000	0.25	1.0	9.9	2.0	1000	37.5	3	39.054512222106396	8.650054441346976	208.71612784492515	25.73195077816247	226.00842623129097	38.489467672056136	143.87957561902712
0.1	2.1	360.0	4.93	false	0.5	1.25	100	30.599999999999998	5.3999999999999995	1.1	2000	0.25	1.0	9.9	2.0	1000	37.5	2	41.42123348399366	12.352114190443219	201.17861253060377	32.32337884277852	193.74130049636364
0.1	2.1	360.0	4.93	false	0.5	1.25	100	30.599999999999998	5.3999999999999995	1.1	2000	0.25	1.0	9.9	2.0	1000	37.5	3	37.76777937660563	10.603015636553712	128.58338045244804	29.631894459404045	174.31283312378247	37.22062034587322	115.87224411914897
0.1	2.1	360.0	4.93	false	0.5	1.25	100	30.599999999999998	5.3999999999999995	1.1	2000	0.25	1.0	9.9	2.0	1000	37.5	3	47.95943184653643	0.7677265581769797	197.6940210561889	7.649176713813528	116.34811482611781	35.108763706887075	147.4098803122393
0.1	2.1	360.0	4.93	false	0.5	1.25	100	30.599999999999998	5.3999999999999995	1.1	2000	0.25	1.0	9.9	2.0	1000	37.5	3	36.612326923807004	8.750240854602984	165.7159759030927	19.428361278310827	175.73704692890868	31.58567738219688	105.84584050084977
0.1	2.1	360.0	4.93	false	0.5	1.25	100	30.599999999999998	5.3999999999999995	1.1	2000	0.25	1.0	9.9	2.0	1000	37.5	4	33.82971207171069	5.908134619604171	139.8923778425218	15.698048458128635	96.9956921404781	30.531423796021578	83.66747980776037	32.632914252075636	92.61219811916202
0.1	2.1	360.0	4.93	false	0.5	1.25	100	30.599999999999998	5.3999999999999995	1.1	2000	0.25	1.0	9.9	2.0	1000	37.5	3	34.290899035846735	6.424687876463716	191.2260423546846	27.80989315066653	148.00300850425413	31.16796972237247	138.97492438391183
0.1	2.1	360.0	4.93	false	0.5	1.25	100	30.599999999999998	5.3999999999999995	1.1	2000	0.25	1.0	9.9	2.0	1000	37.5	4	31.691804647083416	5.100258756123377	166.55344592725714	14.239583274113619	93.09668551174062	20.337721431804912	67.20863640668696	29.72158032251075	124.98720974111826
0.1	2.1	360.0	4.93	false	0.5	1.25	100	30.599999999999998	5.3999999999999995	1.1	2000	0.25	1.0	9.9	2.0	1000	37.5	4	35.60866219930328	1.1236375262929739	121.1139836395908	15.865736905117872	166.3951380392312	25.380802641285776	69.92406487901054	35.11153112928018	138.28518225564142
0.1	2.1	360.0	4.93	false	0.5	1.25	100	30.599999999999998	5.3999999999999995	1.1	2000	0.25	1.0	9.9	2.0	1000	37.5	3	40.36217106683033	9.428945811184079	138.2667386423674	17.308625754789905	91.6330150454754	29.80044504378501	198.66136002013653
0.1	2.1	360.0	4.93	false	0.5	1.25	100	30.599999999999998	5.3999999999999995	1.1	2000	0.25	1.0	9.9	2.0	1000	37.5	2	42.236771631042735	12.944900180273953	248.44641950297375	35.24527585868886	131.75337797053646
0.1	2.1	360.0	4.93	false	0.5	1.25	100	30.599999999999998	5.3999999999999995	1.1	2000	0.25	1.0	9.9	2.0	1000	37.5	2	29.265187546826134	10.879088339493462	163.67521986617433	27.424646092765897	153.19469584544302
0.1	2.1	360.0	4.93	false	0.5	1.25	100	30.599999999999998	5.3999999999999995	1.1	2000	0.25	1.0	9.9	2.0	1000	37.5	2	40.82808367229813	2.415947291162343	328.593770715971	32.90722082687468	135.40628501843204
0.1	2.1	360.0	4.93	false	0.5	1.25	100	30.599999999999998	5.3999999999999995	1.1	2000	0.25	1.0	9.9	2.0	1000	37.5	3	43.55152714489509	9.80224665683334	228.3903621948956	25.47638476547582	222.41477807422936	41.55986264525145	188.42695322361087
0.1	2.1	360.0	4.93	false	0.5	1.25	100	30.599999999999998	5.3999999999999995	1.1	2000	0.25	1.0	9.9	2.0	1000	37.5	2	34.30328861978678	8.632717003948477	245.4930811138103	33.383830285721146	208.65703824277236
0.1	2.1	360.0	4.93	false	0.5	1.25	100	30.599999999999998	5.3999999999999995	1.1	2000	0.25	1.0	9.9	2.0	1000	37.5	4	39.6366298082232	5.428882625785809	123.92939243785024	15.949184037662583	129.05581894643265	25.730724940671852	186.44216613588887	39.3624220593207	78.32540401475066
0.1	2.1	360.0	4.93	false	0.5	1.25	100	30.599999999999998	5.3999999999999995	1.1	2000	0.25	1.0	9.9	2.0	1000	37.5	3	34.30065381297917	11.36540244943633	157.98781334166318	18.955813378375687	183.0388100745279	33.97458664732548	132.02021752128232
0.1	2.1	360.0	4.93	false	0.5	1.25	100	30.599999999999998	5.3999999999999995	1.1	2000	0.25	1.0	9.9	2.0	1000	37.5	5	35.40793380651623	0.9024068418099077	101.94334412612206	11.68942092647983	162.96886764269658	17.358610890618234	125.83861314518072	27.585737961990887	76.4639353950237	31.119987341801323	87.39432636083679
0.1	2.1	360.0	4.93	false	0.5	1.25	100	30.599999999999998	5.3999999999999995	1.1	2000	0.25	1.0	9.9	2.0	1000	37.5	3	43.377885900718056	2.0897796533542325	149.70598277230675	10.380731880627472	209.2337152449657	34.518154515590446	211.24828818539072
0.1	2.1	360.0	4.93	false	0.5	1.25	100	30.599999999999998	5.3999999999999995	1.1	2000	0.25	1.0	9.9	2.0	1000	37.5	3	46.990406786210116	13.96309438957188	163.47541268717683	28.534672115365932	169.6920255317785	42.61680225021294	199.99593876335442
0.1	2.1	360.0	4.93	false	0.5	1.25	100	30.599999999999998	5.3999999999999995	1.1	2000	0.25	1.0	9.9	2.0	1000	37.5	2	31.51229641405276	7.194301251367229	181.40090679799977	23.641862990109257	188.6786791695029
0.1	2.1	360.0	4.93	false	0.5	1.25	100	30.599999999999998	5.3999999999999995	1.1	2000	0.25	1.0	9.9	2.0	1000	37.5	3	39.891882469562276	3.151943657141597	104.05026071493434	21.583125470255162	238.13312511658668	38.14071017994841	119.25371077613784
0.1	2.1	360.0	4.93	false	0.5	1.25	100	30.599999999999998	5.3999999999999995	1.1	2000	0.25	1.0	9.9	2.0	1000	37.5	3	39.06619248421614	0.8781293545143554	153.98774273513234	18.698050466226857	184.04160788353258	31.989629656042666	201.46593149976061
0.1	2.1	360.0	4.93	false	0.5	1.25	100	30.599999999999998	5.3999999999999995	1.1	2000	0.25	1.0	9.9	2.0	1000	37.5	3	46.24401283910181	2.5127946348322796	224.92810125474622	16.871752855507175	187.32219679275417	33.856223676085826	233.16259795406896
0.1	2.1	360.0	4.93	false	0.5	1.25	100	30.599999999999998	5.3999999999999995	1.1	2000	0.25	1.0	9.9	2.0	1000	37.5	2	32.607003842657384	0.20227331208164778	212.31213364497552	16.730137789087987	264.9055374360549
0.1	2.1	360.0	4.93	false	0.5	1.25	100	30.599999999999998	5.3999999999999995	1.1	2000	0.25	1.0	9.9	2.0	1000	37.5	3	34.29869276346343	3.346802469841523	106.73366962417197	7.168351441389161	136.6155930904243	24.173150963395884	176.65016104124183
0.1	2.1	360.0	4.93	false	0.5	1.25	100	30.599999999999998	5.3999999999999995	1.1	2000	0.25	1.0	9.9	2.0	1000	37.5	3	40.58872471007948	7.29984864280061	168.27919522570485	20.074057944974765	138.32319879336745	35.760543172396886	215.61461801036702
0.1	2.1	360.0	4.93	false	0.5	1.25	100	30.599999999999998	5.3999999999999995	1.1	2000	0.25	1.0	9.9	2.0	1000	37.5	2	41.147815165765145	15.417196072710691	173.35285680894904	38.40827834195927	227.36995177656166
0.1	2.1	360.0	4.93	false	0.5	1.25	100	30.599999999999998	5.3999999999999995	1.1	2000	0.25	1.0	9.9	2.0	1000	37.5	3	37.067222646081014	2.0590824448518474	156.69845543234882	22.08227861258681	96.0238512239241	30.244164540143586	204.16463309202575
0.1	2.1	360.0	4.93	false	0.5	1.25	100	30.599999999999998	5.3999999999999995	1.1	2000	0.25	1.0	9.9	2.0	1000	37.5	2	29.965690458688634	10.779843963711546	168.9420375136161	24.408347728416896	202.86487960461233
0.1	2.1	360.0	4.93	false	0.5	1.25	100	30.599999999999998	5.3999999999999995	1.1	2000	0.25	1.0	9.9	2.0	1000	37.5	2	39.32133103043358	17.884377238547874	262.3706603561546	28.47412297044361	135.11105790548032
0.1	2.1	360.0	4.93	false	0.5	1.25	100	30.599999999999998	5.3999999999999995	1.1	2000	0.25	1.0	9.9	2.0	1000	37.5	2	34.39321696930838	4.278165372621386	115.24754787179637	17.04706969852595	281.33606784920033
0.1	2.1	360.0	4.93	false	0.5	1.25	100	30.599999999999998	5.3999999999999995	1.1	2000	0.25	1.0	9.9	2.0	1000	37.5	3	31.04774818989385	14.185625105202874	134.00116191489573	21.335942068703766	119.8420362631044	28.034968907590848	134.30115382217895
0.1	2.1	360.0	4.93	false	0.5	1.25	100	30.599999999999998	5.3999999999999995	1.1	2000	0.25	1.0	9.9	2.0	1000	37.5	4	36.04786177497885	5.932732884086871	61.51482494861536	11.779827960761718	150.68985487306512	23.5991898914249	130.3876995867223	26.286931001760692	119.01726566286789
0.1	2.1	360.0	4.93	false	0.5	1.25	100	30.599999999999998	5.3999999999999995	1.1	2000	0.25	1.0	9.9	2.0	1000	37.5	3	38.490412629879835	14.586696841424192	132.92878228514076	26.329347864527787	206.89584511538746	37.505058616329	135.29965696368615
0.1	2.1	360.0	4.93	false	0.5	1.25	100	30.599999999999998	5.3999999999999995	1.1	2000	0.25	1.0	9.9	2.0	1000	37.5	3	33.35694580568855	10.458621133817571	149.8273954620381	14.848580243087923	103.84976348617424	25.662302995725696	230.35774554585132
0.1	2.1	360.0	4.93	false	0.5	1.25	100	30.599999999999998	5.3999999999999995	1.1	2000	0.25	1.0	9.9	2.0	1000	37.5	5	44.24772609652914	0.2685980975321904	80.62782940246083	10.098095969651828	128.0043050667153	23.507473242955463	129.47852502756461	33.684861152961275	96.0722996984446	40.96924139450863	126.99474727411506
0.1	2.1	360.0	4.93	false	0.5	1.25	100	30.599999999999998	5.3999999999999995	1.1	2000	0.25	1.0	9.9	2.0	1000	37.5	3	35.83991529871199	2.768410762692331	104.45670176301512	19.32716394406438	190.7776862154158	24.006557814845007	167.26100034380036
0.1	2.1	360.0	4.93	false	0.5	1.25	100	30.599999999999998	5.3999999999999995	1.1	2000	0.25	1.0	9.9	2.0	1000	37.5	3	40.71875542377362	2.691544708828021	155.1080184116949	22.608001180082397	246.03432273779026	40.2215409780843	257.9555372345384
0.1	2.1	360.0	4.93	false	0.5	1.25	100	30.599999999999998	5.3999999999999995	1.1	2000	0.25	1.0	9.9	2.0	1000	37.5	3	39.44828297739875	3.88396348042051	202.58591451563794	11.539913621925821	181.42295054966485	27.588162783971576	203.7165028630084
0.1	2.1	360.0	4.93	false	0.5	1.25	100	30.599999999999998	5.3999999999999995	1.1	2000	0.25	1.0	9.9	2.0	1000	37.5	2	30.602212949846887	17.096405395487682	240.7619874481825	30.003467399965484	99.96526580266034
0.1	2.1	360.0	4.93	false	0.5	1.25	100	30.599999999999998	5.3999999999999995	1.1	2000	0.25	1.0	9.9	2.0	1000	37.5	3	29.398353187476758	3.7059082929269223	147.70096058049094	15.807613561492667	121.49860348365189	19.054628032004405	97.62650700729168
0.1	2.1	360.0	4.93	false	0.5	1.25	100	30.599999999999998	5.3999999999999995	1.1	2000	0.25	1.0	9.9	2.0	1000	37.5	2	31.51537326671358	5.2770327445327165	143.59796186959835	28.536909060116525	289.8020567151243
0.1	2.1	360.0	4.93	false	0.5	1.25	100	30.599999999999998	5.3999999999999995	1.1	2000	0.25	1.0	9.9	2.0	1000	37.5	3	40.89808223630327	7.497498878864948	237.98552521019369	22.753082998597417	123.2648042041204	36.13949547328073	106.1617140578904
0.1	2.1	360.0	4.93	false	0.5	1.25	100	30.599999999999998	5.3999999999999995	1.1	2000	0.25	1.0	9.9	2.0	1000	37.5	3	31.45488342635568	5.3873226988755825	135.1272963970658	15.484531706103933	102.95339695570152	29.22226792165509	153.0639657915518
0.1	2.1	360.0	4.93	false	0.5	1.25	100	30.599999999999998	5.3999999999999995	1.1	2000	0.25	1.0	9.9	2.0	1000	37.5	3	36.164081377101034	0.1817619256215718	200.8168832926503	22.530361616998423	230.7557526793336	35.068649799800156	129.59931362165895
0.1	2.1	360.0	4.93	false	0.5	1.25	100	30.599999999999998	5.3999999999999995	1.1	2000	0.25	1.0	9.9	2.0	1000	37.5	3	39.264364259325355	1.5476734157348464	127.39890405323847	20.528796250400326	275.7154550885926	36.73982723445492	117.81275008956884
0.1	2.1	360.0	4.93	false	0.5	1.25	100	30.599999999999998	5.3999999999999995	1.1	2000	0.25	1.0	9.9	2.0	1000	37.5	2	25.67697742844259	3.7751396715268535	143.54489223090545	25.526040429584604	201.87564069633498
0.1	2.1	360.0	4.93	false	0.5	1.25	100	30.599999999999998	5.3999999999999995	1.1	2000	0.25	1.0	9.9	2.0	1000	37.5	2	40.990376046608176	23.348634200750666	176.52007847613163	38.740052972636775	235.87269792857356
0.1	2.1	360.0	4.93	false	0.5	1.25	100	30.599999999999998	5.3999999999999995	1.1	2000	0.25	1.0	9.9	2.0	1000	37.5	3	36.19080984727035	5.895740767326279	244.6581829409668	23.56821605013748	134.73401425662362	33.427238404392355	173.64399847065906
0.1	2.1	360.0	4.93	false	0.5	1.25	100	30.599999999999998	5.3999999999999995	1.1	2000	0.25	1.0	9.9	2.0	1000	37.5	2	36.353537261053276	6.544386186186221	219.12477630722182	31.86886443459082	172.5470716182165
0.1	2.1	360.0	4.93	false	0.5	1.25	100	30.599999999999998	5.3999999999999995	1.1	2000	0.25	1.0	9.9	2.0	1000	37.5	3	38.480466905365205	3.6452686218454993	238.44375881315412	14.704702567921162	156.90394871184293	30.93460362136414	143.47417371767585
0.1	2.1	360.0	4.93	false	0.5	1.25	100	30.599999999999998	5.3999999999999995	1.1	2000	0.25	1.0	9.9	2.0	1000	37.5	3	33.43993086203274	2.4577935927642875	115.03986088475774	19.613422424310265	111.32104396186143	28.595164668231057	210.83745757736904
0.1	2.1	360.0	4.93	false	0.5	1.25	100	30.599999999999998	5.3999999999999995	1.1	2000	0.25	1.0	9.9	2.0	1000	37.5	2	42.10217189869354	12.189251347213554	207.20012824626602	22.374959333389683	258.13738794480275
0.1	2.1	360.0	4.93	false	0.5	1.25	100	30.599999999999998	5.3999999999999995	1.1	2000	0.25	1.0	9.9	2.0	1000	37.5	3	32.00462286550145	8.548820439366484	197.7604111410067	16.665053634864666	133.248305946791	30.9519360714173	164.3171039683652
0.1	2.1	360.0	4.93	false	0.5	1.25	100	30.599999999999998	5.3999999999999995	1.1	2000	0.25	1.0	9.9	2.0	1000	37.5	4	45.6992644501796	6.567980156451051	129.92478831678227	19.179139469330444	161.08832291335148	30.599142295731973	91.29203989914032	38.99096405392188	162.34181060710745
0.1	2.1	360.0	4.93	false	0.5	1.25	100	30.599999999999998	5.3999999999999995	1.1	2000	0.25	1.0	9.9	2.0	1000	37.5	3	46.00093193963687	12.526575887762828	210.66902135374676	34.597405601476765	147.52468104970706	44.66409961619333	191.31853554528655
0.1	2.1	360.0	4.93	false	0.5	1.25	100	30.599999999999998	5.3999999999999995	1.1	2000	0.25	1.0	9.9	2.0	1000	37.5	2	27.243129986155385	5.8466863284447355	158.18738651463644	21.570387739218397	162.4965810531516
0.1	2.1	360.0	4.93	false	0.5	1.25	100	30.599999999999998	5.3999999999999995	1.1	2000	0.25	1.0	9.9	2.0	1000	37.5	4	45.75944574334917	0.7898519850545118	180.57587311264018	16.443877177641355	178.24633723900664	28.84528574598799	118.35594460689936	44.03600852321443	175.31470486403742
0.1	2.1	360.0	4.93	false	0.5	1.25	100	30.599999999999998	5.3999999999999995	1.1	2000	0.25	1.0	9.9	2.0	1000	37.5	2	34.241007036917715	8.410724937606432	174.21114697291725	30.651988002866783	261.34352295599973
0.1	2.1	360.0	4.93	false	0.5	1.25	100	30.599999999999998	5.3999999999999995	1.1	2000	0.25	1.0	9.9	2.0	1000	37.5	3	34.19623192036894	3.724412873840447	189.6514009287002	19.36254518747332	150.94050885382777	33.11146262107104	130.45959881058727
0.1	2.1	360.0	4.93	false	0.5	1.25	100	30.599999999999998	5.3999999999999995	1.1	2000	0.25	1.0	9.9	2.0	1000	37.5	3	38.736822742523046	1.6507802185581844	171.2271945547479	10.50595329615247	153.2697220305336	28.32842581095533	224.9666673281979
0.1	2.1	360.0	4.93	false	0.5	1.25	100	30.599999999999998	5.3999999999999995	1.1	2000	0.25	1.0	9.9	2.0	1000	37.5	3	35.272558901508944	4.498051796172903	207.4989472943138	16.343651001740774	113.56547799147579	33.311455675372734	211.1067596473999
0.1	2.1	360.0	4.93	false	0.5	1.25	100	30.599999999999998	5.3999999999999995	1.1	2000	0.25	1.0	9.9	2.0	1000	37.5	3	40.68761301178109	11.619739717954928	235.0146712948504	23.562938104616137	108.3161086764246	30.7625557958989	129.59783485706876
0.1	2.1	360.0	4.93	false	0.5	1.25	100	30.599999999999998	5.3999999999999995	1.1	2000	0.25	1.0	9.9	2.0	1000	37.5	3	31.960177800189072	4.427177109923644	112.63425939253761	22.772783407276336	210.68870084118876	29.323271501153176	101.46697055370312
0.1	2.1	360.0	4.93	false	0.5	1.25	100	30.599999999999998	5.3999999999999995	1.1	2000	0.25	1.0	9.9	2.0	1000	37.5	2	29.32352467296397	10.1313383827925	157.9100934311153	20.271817530760725	193.17541230893985
0.1	2.1	360.0	4.93	false	0.5	1.25	100	30.599999999999998	5.3999999999999995	1.1	2000	0.25	1.0	9.9	2.0	1000	37.5	3	39.68755525384604	2.3829204974350597	200.04922123609165	25.9873207390031	199.2372619801459	37.52696700993637	116.30093234019387
0.1	2.1	360.0	4.93	false	0.5	1.25	100	30.599999999999998	5.3999999999999995	1.1	2000	0.25	1.0	9.9	2.0	1000	37.5	3	35.80687114448054	1.948679862720513	129.44043344737202	21.602388716428585	199.81961585261732	32.677265738729	163.65388836386578
0.1	2.1	360.0	4.93	false	0.5	1.25	100	30.599999999999998	5.3999999999999995	1.1	2000	0.25	1.0	9.9	2.0	1000	37.5	2	37.356033866009795	12.631127812271027	246.22878810665333	35.15112791565908	283.2213267037594
0.1	2.1	360.0	4.93	false	0.5	1.25	100	30.599999999999998	5.3999999999999995	1.1	2000	0.25	1.0	9.9	2.0	1000	37.5	2	37.658226748810605	11.735107137168086	222.9596453858454	20.897061707278	179.3018082857254
0.1	2.1	360.0	4.93	false	0.5	1.25	100	30.599999999999998	5.3999999999999995	1.1	2000	0.25	1.0	9.9	2.0	1000	37.5	3	40.36599714238078	10.665787418123921	282.0075491184749	27.71211145058534	149.0603207041549	38.98848195350865	147.50520264487383
0.1	2.1	360.0	4.93	false	0.5	1.25	100	30.599999999999998	5.3999999999999995	1.1	2000	0.25	1.0	9.9	2.0	1000	37.5	2	37.873510959522676	13.2077465496323	272.589593453897	30.188800039599947	130.6989443135241
0.1	2.1	360.0	4.93	false	0.5	1.25	100	30.599999999999998	5.3999999999999995	1.1	2000	0.25	1.0	9.9	2.0	1000	37.5	4	33.66571894464367	3.9370132913077374	108.40976332987954	8.86773078843159	88.14829411994835	13.772178661851393	67.36475707600822	25.479418409966133	149.58382718736263
0.1	2.1	360.0	4.93	false	0.5	1.25	100	30.599999999999998	5.3999999999999995	1.1	2000	0.25	1.0	9.9	2.0	1000	37.5	4	47.29126296998318	7.344623651662629	93.37145308549756	21.940472747635063	169.30664652066673	30.65183256673495	173.41277665366263	37.44478479404312	214.3464952851555
0.1	2.1	360.0	4.93	false	0.5	1.25	100	30.599999999999998	5.3999999999999995	1.1	2000	0.25	1.0	9.9	2.0	1000	37.5	4	39.139402219768556	0.9861519972658829	126.15167216993804	14.8360464357174	103.27126022786739	25.261644103288873	159.18812829528628	34.457247038549475	86.49383533895254
0.1	2.1	360.0	4.93	false	0.5	1.25	100	30.599999999999998	5.3999999999999995	1.1	2000	0.25	1.0	9.9	2.0	1000	37.5	3	38.4470743681137	5.6495884696179886	165.0281278253228	18.18008019291632	168.46845880303496	38.23209770597803	210.92002994176386
0.1	2.1	360.0	4.93	false	0.5	1.25	100	30.599999999999998	5.3999999999999995	1.1	2000	0.25	1.0	9.9	2.0	1000	37.5	3	37.799811249725806	13.183560377326767	105.73150842882652	19.144956434218933	217.64447779334537	36.5636122293849	150.05313141234527
0.1	2.1	360.0	4.93	false	0.5	1.25	100	30.599999999999998	5.3999999999999995	1.1	2000	0.25	1.0	9.9	2.0	1000	37.5	5	43.094387075077115	5.94178062373326	133.12612579347112	13.378588951990197	119.19767577969051	20.186788703861055	145.68822133431277	26.885528719389466	59.41411458483006	40.223940879697196	109.29159475228325
0.1	2.1	360.0	4.93	false	0.5	1.25	100	30.599999999999998	5.3999999999999995	1.1	2000	0.25	1.0	9.9	2.0	1000	37.5	3	36.37855281348749	2.4308509425427984	125.89059349512424	17.88959856728704	255.03853800850018	31.99051419621573	103.21506895376426
0.1	2.1	360.0	4.93	false	0.5	1.25	100	30.599999999999998	5.3999999999999995	1.1	2000	0.25	1.0	9.9	2.0	1000	37.5	2	34.4998264975266	10.780588973999084	266.55333919009115	34.245345578200514	148.06060262143154
0.1	2.1	360.0	4.93	false	0.5	1.25	100	30.599999999999998	5.3999999999999995	1.1	2000	0.25	1.0	9.9	2.0	1000	37.5	4	40.60932319586274	4.69138390022032	202.57538032620957	15.558596760744406	98.91278740113945	22.63489483870581	106.33157535260725	39.65791906544556	156.44052793508067
0.1	2.1	360.0	4.93	false	0.5	1.25	100	30.599999999999998	5.3999999999999995	1.1	2000	0.25	1.0	9.9	2.0	1000	37.5	3	36.03202832031794	5.000620118986527	187.07004437279286	23.07664321885981	103.91729951945773	29.47010731589147	136.93717724575612
0.1	2.1	360.0	4.93	false	0.5	1.25	100	30.599999999999998	5.3999999999999995	1.1	2000	0.25	1.0	9.9	2.0	1000	37.5	2	29.099117113663628	11.148164599532107	114.62793545287	18.845206225321398	219.11190843973105
0.1	2.1	360.0	4.93	false	0.5	1.25	100	30.599999999999998	5.3999999999999995	1.1	2000	0.25	1.0	9.9	2.0	1000	37.5	3	33.836571735784815	7.831344109240439	157.53897167546853	11.666870353603352	72.94823080190896	20.38889928059007	178.79791204311337
0.1	2.1	360.0	4.93	false	0.5	1.25	100	30.599999999999998	5.3999999999999995	1.1	2000	0.25	1.0	9.9	2.0	1000	37.5	3	44.197293712322924	0.23772318282520047	102.01646349259603	1.8862829654396192	168.98313824384883	21.274732442849	177.44929958778584
0.1	2.1	360.0	4.93	false	0.5	1.25	100	30.599999999999998	5.3999999999999995	1.1	2000	0.25	1.0	9.9	2.0	1000	37.5	3	38.67209826333126	17.049829623080484	156.0709915926242	27.705406063919828	99.18511587766048	35.35578009956369	209.77167508309967
0.1	2.1	360.0	4.93	false	0.5	1.25	100	30.599999999999998	5.3999999999999995	1.1	2000	0.25	1.0	9.9	2.0	1000	37.5	4	38.15855851331315	3.0770639382687777	166.12442634321522	14.679337163238934	132.43686359616268	24.700160674209954	170.92069113915932	37.14704333568715	99.04703238832488
0.1	2.1	360.0	4.93	false	0.5	1.25	100	30.599999999999998	5.3999999999999995	1.1	2000	0.25	1.0	9.9	2.0	1000	37.5	4	39.872160365332896	0.010932955541638777	142.9455536048245	14.696573897929012	150.03744329592521	26.487284776097	175.44282988012623	36.95758022436922	155.76317914612488
0.1	2.1	360.0	4.93	false	0.5	1.25	100	30.599999999999998	5.3999999999999995	1.1	2000	0.25	1.0	9.9	2.0	1000	37.5	2	37.641074971408635	10.357459435937505	202.76045614195047	28.707466694688904	227.70850102059944
0.1	2.1	360.0	4.93	false	0.5	1.25	100	30.599999999999998	5.3999999999999995	1.1	2000	0.25	1.0	9.9	2.0	1000	37.5	3	32.25358321845954	0.3161847625682507	110.94819033086613	11.711696892720513	224.98923123190156	19.001415200959475	127.2927118056207
0.1	2.1	360.0	4.93	false	0.5	1.25	100	30.599999999999998	5.3999999999999995	1.1	2000	0.25	1.0	9.9	2.0	1000	37.5	3	42.39708224884955	1.3897627275677562	134.86120312073146	11.063158930326694	132.64357151597952	33.02174751784196	226.75017014957328
0.1	2.1	360.0	4.93	false	0.5	1.25	100	30.599999999999998	5.3999999999999995	1.1	2000	0.25	1.0	9.9	2.0	1000	37.5	3	41.94699994161658	15.869910732952686	150.1849583940023	20.394856608817673	170.15188964532194	31.746099382532464	201.5930835405898
0.1	2.1	360.0	4.93	false	0.5	1.25	100	30.599999999999998	5.3999999999999995	1.1	2000	0.25	1.0	9.9	2.0	1000	37.5	3	42.59121845442204	1.9631678874969904	181.93082985596206	16.422570415279246	276.51781928448065	30.255081105218014	155.78366500733082
0.1	2.1	360.0	4.93	false	0.5	1.25	100	30.599999999999998	5.3999999999999995	1.1	2000	0.25	1.0	9.9	2.0	1000	37.5	2	34.655944750796095	12.696464589646455	233.73262190314318	34.4938807260713	192.94941073441476
0.1	2.1	360.0	4.93	false	0.5	1.25	100	30.599999999999998	5.3999999999999995	1.1	2000	0.25	1.0	9.9	2.0	1000	37.5	3	32.13036011351062	6.548760807359824	135.81676511175024	16.410314845312044	134.63314044171693	26.090301485965963	132.83410233082137
0.1	2.1	360.0	4.93	false	0.5	1.25	100	30.599999999999998	5.3999999999999995	1.1	2000	0.25	1.0	9.9	2.0	1000	37.5	4	43.59425703507099	6.7564697726591945	104.11139069842532	18.31575499832373	162.7944160891907	29.97623043704281	178.88170343947328	43.08043733993509	204.26490039123186
0.1	2.1	360.0	4.93	false	0.5	1.25	100	30.599999999999998	5.3999999999999995	1.1	2000	0.25	1.0	9.9	2.0	1000	37.5	3	38.52263319704421	5.19795539160861	91.00262726874138	13.824512481601941	223.19836538043563	34.38710700565354	164.06220015325633
0.1	2.1	360.0	4.93	false	0.5	1.25	100	30.599999999999998	5.3999999999999995	1.1	2000	0.25	1.0	9.9	2.0	1000	37.5	2	31.5787068954245	9.126503953667422	193.19713093599407	21.640074360782638	216.8168922702301
0.1	2.1	360.0	4.93	false	0.5	1.25	100	30.599999999999998	5.3999999999999995	1.1	2000	0.25	1.0	9.9	2.0	1000	37.5	2	36.56454564500201	18.31664262689374	252.30625522217812	28.501803231399773	135.30834091065944
0.1	2.1	360.0	4.93	false	0.5	1.25	100	30.599999999999998	5.3999999999999995	1.1	2000	0.25	1.0	9.9	2.0	1000	37.5	3	32.72949882883089	1.6118553970441374	155.39086242859534	15.198796989542025	168.86735343937846	28.06990830526091	116.84949299649138
0.1	2.1	360.0	4.93	false	0.5	1.25	100	30.599999999999998	5.3999999999999995	1.1	2000	0.25	1.0	9.9	2.0	1000	37.5	2	36.03703512935064	2.1552361846711823	206.89012340861726	18.90379452629626	269.5993539530354
0.1	2.1	360.0	4.93	false	0.5	1.25	100	30.599999999999998	5.3999999999999995	1.1	2000	0.25	1.0	9.9	2.0	1000	37.5	2	38.83680170340972	9.250996868712942	228.48904743354336	21.92094413191219	219.9539071733152
0.1	2.1	360.0	4.93	false	0.5	1.25	100	30.599999999999998	5.3999999999999995	1.1	2000	0.25	1.0	9.9	2.0	1000	37.5	3	35.34636053653111	0.9768670430333785	102.04114900179229	16.91142082578028	231.2552856270314	30.002722152487948	160.94322228545772
0.1	2.1	360.0	4.93	false	0.5	1.25	100	30.599999999999998	5.3999999999999995	1.1	2000	0.25	1.0	9.9	2.0	1000	37.5	3	42.52201423759193	3.7922452310085433	211.1960999976147	21.966622388298028	211.14535559669397	35.60937717603961	158.44113233979428
0.1	2.1	360.0	4.93	false	0.5	1.25	100	30.599999999999998	5.3999999999999995	1.1	2000	0.25	1.0	9.9	2.0	1000	37.5	4	41.0536041334935	5.462760347875225	139.4699266776439	9.57616263232255	129.1964830152766	20.02291082102303	155.2941361192437	40.002307062697014	117.69649128862068
0.1	2.1	360.0	4.93	false	0.5	1.25	100	30.599999999999998	5.3999999999999995	1.1	2000	0.25	1.0	9.9	2.0	1000	37.5	4	38.85359492151428	1.0036653874704777	109.39640901992388	6.446283832241742	117.83859002501094	17.015242262279322	166.3490473062906	37.86463141605015	184.61827574385154
0.1	2.1	360.0	4.93	false	0.5	1.25	100	30.599999999999998	5.3999999999999995	1.1	2000	0.25	1.0	9.9	2.0	1000	37.5	2	38.048531758123886	15.427269050896568	246.13025112455355	27.2409507370106	185.65806383563884
0.1	2.1	360.0	4.93	false	0.5	1.25	100	30.599999999999998	5.3999999999999995	1.1	2000	0.25	1.0	9.9	2.0	1000	37.5	3	36.139048565665654	2.6572751922786417	86.76948351146673	11.48008495850876	164.52017411150857	28.443519096502104	197.47942863082466
0.1	2.1	360.0	4.93	false	0.5	1.25	100	30.599999999999998	5.3999999999999995	1.1	2000	0.25	1.0	9.9	2.0	1000	37.5	1	33.064907576786155	14.68118963310204	274.6965900446485
0.1	2.1	360.0	4.93	false	0.5	1.25	100	30.599999999999998	5.3999999999999995	1.1	2000	0.25	1.0	9.9	2.0	1000	37.5	3	38.452736125987606	2.661526310122459	148.73790463135146	16.397103851710526	214.74372301833077	29.56979473195367	184.7402240629667
0.1	2.1	360.0	4.93	false	0.5	1.25	100	30.599999999999998	5.3999999999999995	1.1	2000	0.25	1.0	9.9	2.0	1000	37.5	2	36.198738795276064	4.039620896330839	183.41433721619924	25.198495738691165	218.7138653332382
0.1	2.1	360.0	4.93	false	0.5	1.25	100	30.599999999999998	5.3999999999999995	1.1	2000	0.25	1.0	9.9	2.0	1000	37.5	3	24.838351993787946	3.100725552046801	90.51796501370998	12.217658910995672	82.66627181004093	20.39699882913879	160.2207091639008
0.1	2.1	360.0	4.93	false	0.5	1.25	100	30.599999999999998	5.3999999999999995	1.1	2000	0.25	1.0	9.9	2.0	1000	37.5	3	37.672042766075286	7.925778585128793	202.4662416528624	21.893287764924548	119.4045561984077	35.670104555294905	177.07305161218991
0.1	2.1	360.0	4.93	false	0.5	1.25	100	30.599999999999998	5.3999999999999995	1.1	2000	0.25	1.0	9.9	2.0	1000	37.5	3	46.08405363992887	2.93215845820189	198.38579306333222	22.832730637071382	268.2178602095578	45.225613603509856	139.3059043382316
0.1	2.1	360.0	4.93	false	0.5	1.25	100	30.599999999999998	5.3999999999999995	1.1	2000	0.25	1.0	9.9	2.0	1000	37.5	4	48.11387650256112	0.8340279128583853	120.1933471245293	19.137479148121677	202.6556483045919	32.710156479951216	168.0064064133821	38.295032299835775	129.01717890713863
0.1	2.1	360.0	4.93	false	0.5	1.25	100	30.599999999999998	5.3999999999999995	1.1	2000	0.25	1.0	9.9	2.0	1000	37.5	3	41.01983002215532	1.0084086527143397	246.10008511095907	15.383081450353384	147.6370525842724	28.11948615762289	124.01563954695754
0.1	2.1	360.0	4.93	false	0.5	1.25	100	30.599999999999998	5.3999999999999995	1.1	2000	0.25	1.0	9.9	2.0	1000	37.5	4	39.07702528972842	1.4200276950888702	172.39932427484794	11.510789468565799	183.68515705456153	23.93943145618689	138.1331384798049	33.437168735886516	154.73239466257473
0.1	2.1	360.0	4.93	false	0.5	1.25	100	30.599999999999998	5.3999999999999995	1.1	2000	0.25	1.0	9.9	2.0	1000	37.5	3	32.15172443833926	4.431820347046891	76.24792073593511	19.021800770776686	125.06163228167716	27.81351068193712	141.29597197684905
0.1	2.1	360.0	4.93	false	0.5	1.25	100	30.599999999999998	5.3999999999999995	1.1	2000	0.25	1.0	9.9	2.0	1000	37.5	1	43.51654825946389	18.79238746588382	263.8722284863515
0.1	2.1	360.0	4.93	false	0.5	1.25	100	30.599999999999998	5.3999999999999995	1.1	2000	0.25	1.0	9.9	2.0	1000	37.5	2	36.18152478739135	14.199433291149173	198.01185873074704	34.8805817061904	338.5304839595288
0.1	2.1	360.0	4.93	false	0.5	1.25	100	30.599999999999998	5.3999999999999995	1.1	2000	0.25	1.0	9.9	2.0	1000	37.5	2	36.450183176949835	11.324338712417317	199.2715222266429	24.839155989949088	220.24521458221736
0.1	2.1	360.0	4.93	false	0.5	1.25	100	30.599999999999998	5.3999999999999995	1.1	2000	0.25	1.0	9.9	2.0	1000	37.5	4	43.06866856265407	3.6149152876557067	133.7029256869697	19.794409936949414	132.57802263444356	27.86237418663092	210.7732628317295	37.562058382773095	97.71247453468753
0.1	2.1	360.0	4.93	false	0.5	1.25	100	30.599999999999998	5.3999999999999995	1.1	2000	0.25	1.0	9.9	2.0	1000	37.5	3	32.87345253326859	5.436557603847824	135.36988133504678	14.433194363058394	152.56666200956863	20.768785937095647	166.8199529762063
0.1	2.1	360.0	4.93	false	0.5	1.25	100	30.599999999999998	5.3999999999999995	1.1	2000	0.25	1.0	9.9	2.0	1000	37.5	3	37.84051146492509	2.987768813164841	79.49633548061641	16.430123491624524	198.54290874532194	33.53240239869439	179.85982301334468
0.1	2.1	360.0	4.93	false	0.5	1.25	100	30.599999999999998	5.3999999999999995	1.1	2000	0.25	1.0	9.9	2.0	1000	37.5	4	43.68822943127056	1.2063714535470087	183.990995113079	6.205648229295726	147.02595007708842	21.801024789564675	228.18747178023835	35.44828760258943	108.5578559004402
0.1	2.1	360.0	4.93	false	0.5	1.25	100	30.599999999999998	5.3999999999999995	1.1	2000	0.25	1.0	9.9	2.0	1000	37.5	3	45.68989738914857	1.8871048745257675	176.52712395899295	14.478384066798194	145.8444604620418	35.43853576022518	204.6816452957275
0.1	2.1	360.0	4.93	false	0.5	1.25	100	30.599999999999998	5.3999999999999995	1.1	2000	0.25	1.0	9.9	2.0	1000	37.5	2	37.10610867180915	11.2196024324722	338.8389415577207	35.86390748301962	150.96351807674046
0.1	2.1	360.0	4.93	false	0.5	1.25	100	30.599999999999998	5.3999999999999995	1.1	2000	0.25	1.0	9.9	2.0	1000	37.5	2	28.151598211556504	10.544557106399292	250.9571978223107	27.088680653942088	176.08005744976455
0.1	2.1	360.0	4.93	false	0.5	1.25	100	30.599999999999998	5.3999999999999995	1.1	2000	0.25	1.0	9.9	2.0	1000	37.5	2	38.47908152048857	7.173255399916697	239.1534544829926	24.382393900894087	220.43745320148633
0.1	2.1	360.0	4.93	false	0.5	1.25	100	30.599999999999998	5.3999999999999995	1.1	2000	0.25	1.0	9.9	2.0	1000	37.5	3	31.756202140214967	0.3881624909464576	149.96371519220392	14.622229955944507	157.36119361929434	20.145696857558086	148.269675972761
0.1	2.1	360.0	4.93	false	0.5	1.25	100	30.599999999999998	5.3999999999999995	1.1	2000	0.25	1.0	9.9	2.0	1000	37.5	4	45.179174755338366	8.177568960189348	128.69811216599427	22.76372085270052	187.1651238732681	26.858421362685093	87.01076814437978	36.246619229395385	117.39717076266173
0.1	2.1	360.0	4.93	false	0.5	1.25	100	30.599999999999998	5.3999999999999995	1.1	2000	0.25	1.0	9.9	2.0	1000	37.5	3	31.479583957231657	1.7672513458146297	83.14952076664069	12.646743769699267	199.59569339685922	31.282621579838246	117.04196957007008
0.1	2.1	360.0	4.93	false	0.5	1.25	100	30.599999999999998	5.3999999999999995	1.1	2000	0.25	1.0	9.9	2.0	1000	37.5	2	37.89546890094388	15.027807235356832	199.86937486938044	28.97640479436176	168.67730018946608
0.1	2.1	360.0	4.93	false	0.5	1.25	100	30.599999999999998	5.3999999999999995	1.1	2000	0.25	1.0	9.9	2.0	1000	37.5	2	31.077493938691987	8.696195339792721	207.9762894327906	27.024981107890163	147.8954281275814
0.1	2.1	360.0	4.93	false	0.5	1.25	100	30.599999999999998	5.3999999999999995	1.1	2000	0.25	1.0	9.9	2.0	1000	37.5	3	39.32601671665222	11.588089144234484	124.37280223839547	21.77647973930767	238.7444419977475	38.18210246061111	218.0060963321202
0.1	2.1	360.0	4.93	false	0.5	1.25	100	30.599999999999998	5.3999999999999995	1.1	2000	0.25	1.0	9.9	2.0	1000	37.5	3	31.882514069501124	6.872877493556134	154.5876610527111	21.795911013600186	163.82303158023572	31.053566499826886	137.02280050339934
0.1	2.1	360.0	4.93	false	0.5	1.25	100	30.599999999999998	5.3999999999999995	1.1	2000	0.25	1.0	9.9	2.0	1000	37.5	2	35.61020879495295	8.368242134417747	170.0601783573985	34.202849935612605	231.73916745100692
0.1	2.1	360.0	4.93	false	0.5	1.25	100	30.599999999999998	5.3999999999999995	1.1	2000	0.25	1.0	9.9	2.0	1000	37.5	2	34.68383836318013	7.7201656228294215	184.6641684555553	34.00399074631689	234.65386254121393
0.1	2.1	360.0	4.93	false	0.5	1.25	100	30.599999999999998	5.3999999999999995	1.1	2000	0.25	1.0	9.9	2.0	1000	37.5	4	34.0409144754978	6.874554509247104	128.24744618337243	17.57185620142386	118.5093119703736	21.907523850881258	92.290102932532	34.03977733452571	143.91831097086543
0.1	2.1	360.0	4.93	false	0.5	1.25	100	30.599999999999998	5.3999999999999995	1.1	2000	0.25	1.0	9.9	2.0	1000	37.5	4	38.052118077168494	1.2542593023659518	125.54437648730033	2.8749575442080513	111.7564446099029	15.050697885194214	115.52883451393379	24.15317927962433	166.43610111146936
0.1	2.1	360.0	4.93	false	0.5	1.25	100	30.599999999999998	5.3999999999999995	1.1	2000	0.25	1.0	9.9	2.0	1000	37.5	2	38.986893119314566	10.841088423694998	187.2141713870229	38.501029011169216	233.7544766250089
0.1	2.1	360.0	4.93	false	0.5	1.25	100	30.599999999999998	5.3999999999999995	1.1	2000	0.25	1.0	9.9	2.0	1000	37.5	2	29.719797115594098	8.472016749496854	195.71110862992268	15.296112197964305	103.49705341006465
0.1	2.1	360.0	4.93	false	0.5	1.25	100	30.599999999999998	5.3999999999999995	1.1	2000	0.25	1.0	9.9	2.0	1000	37.5	3	36.474759083661304	6.112718070766339	174.66874171011202	21.656488111635756	177.4968675523103	29.805480042957633	89.60333716772064
0.1	2.1	360.0	4.93	false	0.5	1.25	100	30.599999999999998	5.3999999999999995	1.1	2000	0.25	1.0	9.9	2.0	1000	37.5	3	36.19065056415761	9.259148364101252	186.15271539344886	21.82667647253683	130.05469472937227	34.602524987257034	189.8503916175716
0.1	2.1	360.0	4.93	false	0.5	1.25	100	30.599999999999998	5.3999999999999995	1.1	2000	0.25	1.0	9.9	2.0	1000	37.5	3	35.87018141253514	3.381428671383485	110.2034073856897	16.31223941754243	148.74894306208753	29.890158068598975	203.53171913822408
0.1	2.1	360.0	4.93	false	0.5	1.25	100	30.599999999999998	5.3999999999999995	1.1	2000	0.25	1.0	9.9	2.0	1000	37.5	3	44.74828372590282	16.810275038396522	209.85498996907978	32.50906022674307	167.7257635554465	42.37663794790768	127.9200822113564
0.1	2.1	360.0	4.93	false	0.5	1.25	100	30.599999999999998	5.3999999999999995	1.1	2000	0.25	1.0	9.9	2.0	1000	37.5	3	38.04844757110033	3.3011297352471134	179.53408229983663	11.397069089177155	155.21902163545758	22.466315974271605	205.1045117939667
0.1	2.1	360.0	4.93	false	0.5	1.25	100	30.599999999999998	5.3999999999999995	1.1	2000	0.25	1.0	9.9	2.0	1000	37.5	3	36.19857944711676	9.346875843405732	151.57454174200382	22.90990141519007	168.8582408909989	32.352532280260974	165.21326976837094
0.1	2.1	360.0	4.93	false	0.5	1.25	100	30.599999999999998	5.3999999999999995	1.1	2000	0.25	1.0	9.9	2.0	1000	37.5	4	45.20152166177566	7.7960708837084765	146.18682433777522	21.5881466418009	154.45068197675135	39.015267800911346	142.31248032778834	41.28650133015547	95.6588722494639
0.1	2.1	360.0	4.93	false	0.5	1.25	100	30.599999999999998	5.3999999999999995	1.1	2000	0.25	1.0	9.9	2.0	1000	37.5	3	38.73943400109766	2.722726962653908	245.67432458223658	21.668306241183345	177.99913312827266	35.78593675012755	110.76460819118793
0.1	2.1	360.0	4.93	false	0.5	1.25	100	30.599999999999998	5.3999999999999995	1.1	2000	0.25	1.0	9.9	2.0	1000	37.5	2	37.31265819608338	9.891915881054802	173.60834160691297	33.97857470889528	214.28683936934297
0.1	2.1	360.0	4.93	false	0.5	1.25	100	30.599999999999998	5.3999999999999995	1.1	2000	0.25	1.0	9.9	2.0	1000	37.5	3	39.3433639267924	13.113786065006204	97.91984542643821	19.121874429734024	94.2390634899164	21.919956726406458	222.14389920910625
0.1	2.1	360.0	4.93	false	0.5	1.25	100	30.599999999999998	5.3999999999999995	1.1	2000	0.25	1.0	9.9	2.0	1000	37.5	3	39.22578854064346	2.047184177799576	229.1771368260235	10.891547617657592	114.53290118204329	23.227154980142608	181.54324923398258
0.1	2.1	360.0	4.93	false	0.5	1.25	100	30.599999999999998	5.3999999999999995	1.1	2000	0.25	1.0	9.9	2.0	1000	37.5	4	40.86483904502724	4.99444251499	133.74104940053383	18.21230606540649	150.53369543194225	21.573863303984467	87.48518572344355	37.47585819452365	146.1073414815443
0.1	2.1	360.0	4.93	false	0.5	1.25	100	30.599999999999998	5.3999999999999995	1.1	2000	0.25	1.0	9.9	2.0	1000	37.5	3	43.83090430679458	8.952939155591315	153.1942183758561	25.570796510241617	179.0180488100522	38.08407158309087	220.55276359913364
0.1	2.1	360.0	4.93	false	0.5	1.25	100	30.599999999999998	5.3999999999999995	1.1	2000	0.25	1.0	9.9	2.0	1000	37.5	4	44.953413040338816	4.509860712325703	90.69674151780404	10.127616069516277	221.81464245742484	29.03342663367667	116.67010023044124	34.209195645683934	137.46127466728902
0.1	2.1	360.0	4.93	false	0.5	1.25	100	30.599999999999998	5.3999999999999995	1.1	2000	0.25	1.0	9.9	2.0	1000	37.5	2	36.930583553937154	8.048594639630036	267.88071736354533	30.557851764030808	177.91651835299817
0.1	2.1	360.0	4.93	false	0.5	1.25	100	30.599999999999998	5.3999999999999995	1.1	2000	0.25	1.0	9.9	2.0	1000	37.5	1	30.914314446722162	22.131003909243223	215.59667953315272
0.1	2.1	360.0	4.93	false	0.5	1.25	100	30.599999999999998	5.3999999999999995	1.1	2000	0.25	1.0	9.9	2.0	1000	37.5	4	38.34245041173468	6.266843681595029	146.67566511970278	16.44725172571589	144.88737126226454	26.044431308819888	140.28501484300628	34.4196062269922	81.72557964522082
0.1	2.1	360.0	4.93	false	0.5	1.25	100	30.599999999999998	5.3999999999999995	1.1	2000	0.25	1.0	9.9	2.0	1000	37.5	4	41.872557856360835	1.6035691017162341	124.17026669426666	8.931608898545031	86.95432075578832	22.99882636411407	163.55487120088347	38.52905634038378	153.54276373356072
0.1	2.1	360.0	4.93	false	0.5	1.25	100	30.599999999999998	5.3999999999999995	1.1	2000	0.25	1.0	9.9	2.0	1000	37.5	5	49.05438663376146	1.3120828281445265	129.42463699324225	11.587597376725519	94.61685651663676	21.064792578509966	139.34760248168936	32.44978256328083	198.2410305332917	48.04981493884581	135.9144476783152
0.1	2.1	360.0	4.93	false	0.5	1.25	100	30.599999999999998	5.3999999999999995	1.1	2000	0.25	1.0	9.9	2.0	1000	37.5	2	33.19195943995932	2.781345803715937	146.20137348155	18.945188864177467	203.68930730430426
0.1	2.1	360.0	4.93	false	0.5	1.25	100	30.599999999999998	5.3999999999999995	1.1	2000	0.25	1.0	9.9	2.0	1000	37.5	3	40.1397632948566	0.27566790205475594	200.06238265387017	16.979653952987967	191.62030778627422	38.61322857115592	286.0294248023394
0.1	2.1	360.0	4.93	false	0.5	1.25	100	30.599999999999998	5.3999999999999995	1.1	2000	0.25	1.0	9.9	2.0	1000	37.5	2	45.632673551393445	11.45627536059807	305.10481075705417	36.96980210861334	143.33987454831887
0.1	2.1	360.0	4.93	false	0.5	1.25	100	30.599999999999998	5.3999999999999995	1.1	2000	0.25	1.0	9.9	2.0	1000	37.5	3	41.45142581642088	2.2145843090513258	245.77998001140847	11.814573264554062	153.6656537194665	27.886791189031804	143.60864279197182
0.1	2.1	360.0	4.93	false	0.5	1.25	100	30.599999999999998	5.3999999999999995	1.1	2000	0.25	1.0	9.9	2.0	1000	37.5	2	45.67331112769017	11.194854006900906	133.87975279753817	32.643852720095516	324.26757399069356
0.1	2.1	360.0	4.93	false	0.5	1.25	100	30.599999999999998	5.3999999999999995	1.1	2000	0.25	1.0	9.9	2.0	1000	37.5	5	44.32214672020627	1.4899806482835298	122.40265543122611	12.14528814240259	152.2157126626639	28.627680432053165	158.7746167057894	34.34178984492053	95.29839823747601	42.01269082313855	84.75119626100543
0.1	2.1	360.0	4.93	false	0.5	1.25	100	30.599999999999998	5.3999999999999995	1.1	2000	0.25	1.0	9.9	2.0	1000	37.5	3	40.37558179063864	1.603949862596611	114.57931214161002	18.03286095576582	207.51084996565325	32.554918386499125	182.0066092802913
0.1	2.1	360.0	4.93	false	0.5	1.25	100	30.599999999999998	5.3999999999999995	1.1	2000	0.25	1.0	9.9	2.0	1000	37.5	3	43.39883207677604	0.3246777987229235	218.2767890867316	16.14536962601053	166.69257276479698	28.569878556959313	243.8760647415334
0.1	2.1	360.0	4.93	false	0.5	1.25	100	30.599999999999998	5.3999999999999995	1.1	2000	0.25	1.0	9.9	2.0	1000	37.5	3	44.519237538743766	1.383913611152008	143.48702383213302	14.510344231371874	145.3233032879296	28.356913348546254	274.9020677229187
0.1	2.1	360.0	4.93	false	0.5	1.25	100	30.599999999999998	5.3999999999999995	1.1	2000	0.25	1.0	9.9	2.0	1000	37.5	3	37.85125239291639	1.308303831579265	101.40789142422008	14.88017931857038	199.69165538651276	25.617947290642096	107.44642191619424
0.1	2.1	360.0	4.93	false	0.5	1.25	100	30.599999999999998	5.3999999999999995	1.1	2000	0.25	1.0	9.9	2.0	1000	37.5	2	35.385449827072975	12.653015226248622	162.40906867776454	26.71596259495168	238.16978700267617
0.1	2.1	360.0	4.93	false	0.5	1.25	100	30.599999999999998	5.3999999999999995	1.1	2000	0.25	1.0	9.9	2.0	1000	37.5	2	33.60928550761885	0.4219123919623723	188.26880029090285	21.309330818071082	280.9613660964847
0.1	2.1	360.0	4.93	false	0.5	1.25	100	30.599999999999998	5.3999999999999995	1.1	2000	0.25	1.0	9.9	2.0	1000	37.5	4	37.206202692742465	0.9647365615187793	77.49322691197493	4.730711788924583	77.89824414256549	17.29344322710798	149.0114087440408	29.61021679521174	150.45612352093485
0.1	2.1	360.0	4.93	false	0.5	1.25	100	30.599999999999998	5.3999999999999995	1.1	2000	0.25	1.0	9.9	2.0	1000	37.5	2	37.759611027483515	6.34226973902561	293.5042139747794	19.47563468186433	123.84168345536514
0.1	2.1	360.0	4.93	false	0.5	1.25	100	30.599999999999998	5.3999999999999995	1.1	2000	0.25	1.0	9.9	2.0	1000	37.5	2	40.709304222153264	6.529974698269107	171.9631526339791	25.85120221057236	237.1390277943553
0.1	2.1	360.0	4.93	false	0.5	1.25	100	30.599999999999998	5.3999999999999995	1.1	2000	0.25	1.0	9.9	2.0	1000	37.5	2	31.71868624912713	4.938757491143646	128.91245188608931	17.487722374001244	224.48000536039393
0.1	2.1	360.0	4.93	false	0.5	1.25	100	30.599999999999998	5.3999999999999995	1.1	2000	0.25	1.0	9.9	2.0	1000	37.5	4	36.3438848420445	5.211744609949646	89.1881202643507	10.233788732199217	96.68110365318262	20.554215736266418	95.6024370684271	34.92134721001184	173.78876983041255
0.1	2.1	360.0	4.93	false	0.5	1.25	100	30.599999999999998	5.3999999999999995	1.1	2000	0.25	1.0	9.9	2.0	1000	37.5	4	40.68316661917625	1.5303933088875625	107.86716240781428	9.611330136024046	145.17008275693078	28.553721407210062	124.58241265755676	35.15732755187032	97.80580209962729
0.1	2.1	360.0	4.93	false	0.5	1.25	100	30.599999999999998	5.3999999999999995	1.1	2000	0.25	1.0	9.9	2.0	1000	37.5	3	46.002219003673865	4.90528196269869	219.68939744454084	20.012260328702666	232.7749923103307	43.08805660505272	164.06615430327906
0.1	2.1	360.0	4.93	false	0.5	1.25	100	30.599999999999998	5.3999999999999995	1.1	2000	0.25	1.0	9.9	2.0	1000	37.5	2	36.90024894096899	8.446001051476406	179.98736788522808	26.633658287148005	209.3977883567566
0.1	2.1	360.0	4.93	false	0.5	1.25	100	30.599999999999998	5.3999999999999995	1.1	2000	0.25	1.0	9.9	2.0	1000	37.5	2	36.034887421554984	19.241049585617397	239.15571102385778	31.38836267699554	124.40948260306541
0.1	2.1	360.0	4.93	false	0.5	1.25	100	30.599999999999998	5.3999999999999995	1.1	2000	0.25	1.0	9.9	2.0	1000	37.5	2	35.224779109838614	10.24350261581602	196.37895747788002	20.983050621131042	147.24201843412635
0.1	2.1	360.0	4.93	false	0.5	1.25	100	30.599999999999998	5.3999999999999995	1.1	2000	0.25	1.0	9.9	2.0	1000	37.5	3	37.57394274282342	10.543134212653511	101.18760270564273	29.38175464364992	227.22448691582235	36.6126318185768	138.15741444830257
0.1	2.1	360.0	4.93	false	0.5	1.25	100	30.599999999999998	5.3999999999999995	1.1	2000	0.25	1.0	9.9	2.0	1000	37.5	4	36.41337754384692	2.1844226618981812	165.6006269089004	6.843255918877284	113.23622712976453	20.23898581358105	162.63436182348647	31.868194611852985	102.06150333845181
0.1	2.1	360.0	4.93	false	0.5	1.25	100	30.599999999999998	5.3999999999999995	1.1	2000	0.25	1.0	9.9	2.0	1000	37.5	2	33.63976554188617	2.472665473679098	252.62469894489354	25.613987899991987	174.4401112317106
0.1	2.1	360.0	4.93	false	0.5	1.25	100	30.599999999999998	5.3999999999999995	1.1	2000	0.25	1.0	9.9	2.0	1000	37.5	2	33.350671188454214	2.656188263740859	159.82323933857845	17.280157877399702	227.94000343263073
0.1	2.1	360.0	4.93	false	0.5	1.25	100	30.599999999999998	5.3999999999999995	1.1	2000	0.25	1.0	9.9	2.0	1000	37.5	3	42.465378958638176	2.619755811540043	129.4995824718053	26.596449141838548	242.91715439861966	42.29289462714751	100.90290061058266
0.1	2.1	360.0	4.93	false	0.5	1.25	100	30.599999999999998	5.3999999999999995	1.1	2000	0.25	1.0	9.9	2.0	1000	37.5	3	37.98491497652715	2.3882904514135177	206.95302361076116	13.114335746177693	174.80691237223718	37.196056048868165	175.46599336146198
0.1	2.1	360.0	4.93	false	0.5	1.25	100	30.599999999999998	5.3999999999999995	1.1	2000	0.25	1.0	9.9	2.0	1000	37.5	2	24.924985657040047	3.420380273315833	122.58912448650148	16.32916535515535	210.6387430416836
0.1	2.1	360.0	4.93	false	0.5	1.25	100	30.599999999999998	5.3999999999999995	1.1	2000	0.25	1.0	9.9	2.0	1000	37.5	3	42.65042009990992	10.418649397710238	191.99686985351883	21.22550422913478	119.11822851297902	36.817821728185585	248.02061838450194
0.1	2.1	360.0	4.93	false	0.5	1.25	100	30.599999999999998	5.3999999999999995	1.1	2000	0.25	1.0	9.9	2.0	1000	37.5	3	41.67142028630193	0.16247012273542552	179.2022951319811	17.654601915152902	265.2077127750582	34.88004669146526	109.35611895896476
0.1	2.1	360.0	4.93	false	0.5	1.25	100	30.599999999999998	5.3999999999999995	1.1	2000	0.25	1.0	9.9	2.0	1000	37.5	2	35.13927650889623	6.79166923807419	178.73724723006387	24.168523357245306	249.8375723106129
0.1	2.1	360.0	4.93	false	0.5	1.25	100	30.599999999999998	5.3999999999999995	1.1	2000	0.25	1.0	9.9	2.0	1000	37.5	3	23.92727414357188	1.6272734431147233	155.42717375778304	17.55491101150051	93.6195471858515	23.407417939766916	142.2980859857968
0.1	2.1	360.0	4.93	false	0.5	1.25	100	30.599999999999998	5.3999999999999995	1.1	2000	0.25	1.0	9.9	2.0	1000	37.5	2	34.98289259662922	11.189886923433498	260.1344154099269	31.091082389558064	191.19485976272833
0.1	2.1	360.0	4.93	false	0.5	1.25	100	30.599999999999998	5.3999999999999995	1.1	2000	0.25	1.0	9.9	2.0	1000	37.5	4	41.93878681441118	4.412431812137841	99.67487608788262	12.302701115817301	104.28362105376635	21.640188192863892	217.51517402779038	39.734269659195874	173.6876641036866
0.1	2.1	360.0	4.93	false	0.5	1.25	100	30.599999999999998	5.3999999999999995	1.1	2000	0.25	1.0	9.9	2.0	1000	37.5	3	43.02082342463141	2.724547930870855	208.5122495656564	29.766606043023515	186.42260395215516	41.456662789681076	165.91800611108755
0.1	2.1	360.0	4.93	false	0.5	1.25	100	30.599999999999998	5.3999999999999995	1.1	2000	0.25	1.0	9.9	2.0	1000	37.5	3	38.84072648457247	3.2233240919650834	106.52437015226351	11.65218630750946	90.73444733054188	24.15872998790146	204.20339374426618
0.1	2.1	360.0	4.93	false	0.5	1.25	100	30.599999999999998	5.3999999999999995	1.1	2000	0.25	1.0	9.9	2.0	1000	37.5	3	42.738214397667704	6.6729034944460315	115.00993980448028	18.61657093703524	217.37994226712138	42.411070447907	203.70114842126065
0.1	2.1	360.0	4.93	false	0.5	1.25	100	30.599999999999998	5.3999999999999995	1.1	2000	0.25	1.0	9.9	2.0	1000	37.5	2	45.67768443175625	3.0587949857642576	183.5667456351693	32.6237809844534	301.25991420824613
0.1	2.1	360.0	4.93	false	0.5	1.25	100	30.599999999999998	5.3999999999999995	1.1	2000	0.25	1.0	9.9	2.0	1000	37.5	4	39.53646833714765	4.151654188947082	121.42342692056279	12.173061715882653	97.98988455994092	21.837846609771017	228.7330170831152	33.533303194524706	123.46316018918911
0.1	2.1	360.0	4.93	false	0.5	1.25	100	30.599999999999998	5.3999999999999995	1.1	2000	0.25	1.0	9.9	2.0	1000	37.5	3	37.123693416107265	5.513428643024925	108.43241962652733	25.01318980354937	142.53076971892756	34.6406970928986	238.09653634021888
0.1	2.1	360.0	4.93	false	0.5	1.25	100	30.599999999999998	5.3999999999999995	1.1	2000	0.25	1.0	9.9	2.0	1000	37.5	3	32.899503618495	6.345515455827058	165.5403666544709	20.945700378500387	124.22433416436559	28.180049903149225	146.91240030666154
0.1	2.1	360.0	4.93	false	0.5	1.25	100	30.599999999999998	5.3999999999999995	1.1	2000	0.25	1.0	9.9	2.0	1000	37.5	3	42.6660928437585	12.39060076063067	168.07308021125448	27.230977577970975	211.08882215442708	34.21913535695457	145.63270392434322
0.1	2.1	360.0	4.93	false	0.5	1.25	100	30.599999999999998	5.3999999999999995	1.1	2000	0.25	1.0	9.9	2.0	1000	37.5	3	41.99404686393417	1.9631013382197902	103.28061604418184	11.82003841912167	246.93966960581307	39.163077976106756	125.99064425027626
0.1	2.1	360.0	4.93	false	0.5	1.25	100	30.599999999999998	5.3999999999999995	1.1	2000	0.25	1.0	9.9	2.0	1000	37.5	3	32.534681358450115	4.318291555651868	125.87646073180974	22.642851725650985	188.6034545248425	31.453864023600893	99.27240331373807
0.1	2.1	360.0	4.93	false	0.5	1.25	100	30.599999999999998	5.3999999999999995	1.1	2000	0.25	1.0	9.9	2.0	1000	37.5	2	27.93111476881399	6.597538872229996	117.14122514615774	20.018533191167975	252.97501018370514
0.1	2.1	360.0	4.93	false	0.5	1.25	100	30.599999999999998	5.3999999999999995	1.1	2000	0.25	1.0	9.9	2.0	1000	37.5	3	43.16350112494363	6.431087200123045	193.5221251962808	27.847254778018186	108.44675026365854	37.78149626718362	235.25068582841186
0.1	2.1	360.0	4.93	false	0.5	1.25	100	30.599999999999998	5.3999999999999995	1.1	2000	0.25	1.0	9.9	2.0	1000	37.5	2	35.618979990897685	12.207935043127689	114.93726957529371	25.94703121905285	270.1926105994586
0.1	2.1	360.0	4.93	false	0.5	1.25	100	30.599999999999998	5.3999999999999995	1.1	2000	0.25	1.0	9.9	2.0	1000	37.5	2	40.90774015535058	7.025284136624376	248.97471609302804	34.55270459243214	258.5989635594887
0.1	2.1	360.0	4.93	false	0.5	1.25	100	30.599999999999998	5.3999999999999995	1.1	2000	0.25	1.0	9.9	2.0	1000	37.5	4	42.79399393197582	1.0845835396248418	108.95914910765585	18.454448822378165	202.03508790574426	29.03374361920703	175.4011206098106	33.247032883071064	128.0621330659832
0.1	2.1	360.0	4.93	false	0.5	1.25	100	30.599999999999998	5.3999999999999995	1.1	2000	0.25	1.0	9.9	2.0	1000	37.5	2	38.01550174515609	18.108961852163336	153.94867914715908	21.686538177325193	227.05274295473572
0.1	2.1	360.0	4.93	false	0.5	1.25	100	30.599999999999998	5.3999999999999995	1.1	2000	0.25	1.0	9.9	2.0	1000	37.5	3	41.03731901490376	9.901018707526372	145.2905343830319	19.616249919332798	231.39052703721458	36.6503015078083	138.22920103268766
0.1	2.1	360.0	4.93	false	0.5	1.25	100	30.599999999999998	5.3999999999999995	1.1	2000	0.25	1.0	9.9	2.0	1000	37.5	2	38.15021082564988	8.191107714195276	180.5807015193082	26.90965509277226	231.700066731487
0.1	2.1	360.0	4.93	false	0.5	1.25	100	30.599999999999998	5.3999999999999995	1.1	2000	0.25	1.0	9.9	2.0	1000	37.5	3	33.384264229600404	1.5725394507229051	86.17460159006467	9.10372805721203	107.97779672619642	23.052183219544972	214.42529414167822
0.1	2.1	360.0	4.93	false	0.5	1.25	100	30.599999999999998	5.3999999999999995	1.1	2000	0.25	1.0	9.9	2.0	1000	37.5	4	43.64459051474187	10.480678264297158	101.78573152265399	17.193167965284395	190.4271716717947	29.431227910716004	125.67471098061368	42.49177034095844	247.95062712559553
0.1	2.1	360.0	4.93	false	0.5	1.25	100	30.599999999999998	5.3999999999999995	1.1	2000	0.25	1.0	9.9	2.0	1000	37.5	3	41.74996828168105	9.312829617036947	286.461411770373	21.10860271661614	136.70902396839173	38.83648554158272	137.1997946383584
0.1	2.1	360.0	4.93	false	0.5	1.25	100	30.599999999999998	5.3999999999999995	1.1	2000	0.25	1.0	9.9	2.0	1000	37.5	2	33.77305807984124	6.768452090244164	216.9939456138925	32.54007571175123	275.6311718472461
0.1	2.1	360.0	4.93	false	0.5	1.25	100	30.599999999999998	5.3999999999999995	1.1	2000	0.25	1.0	9.9	2.0	1000	37.5	2	36.328664512946645	0.8066435827168781	196.4315701789754	22.40223907350854	228.03569153950406
0.1	2.1	360.0	4.93	false	0.5	1.25	100	30.599999999999998	5.3999999999999995	1.1	2000	0.25	1.0	9.9	2.0	1000	37.5	4	43.561444137092884	14.737131217851983	155.9351823180881	28.688013572766437	114.08665025112052	36.30934401139438	130.8838741458043	41.53435351898701	228.85462754449867
0.1	2.1	360.0	4.93	false	0.5	1.25	100	30.599999999999998	5.3999999999999995	1.1	2000	0.25	1.0	9.9	2.0	1000	37.5	3	31.509916278853908	3.54183728558565	143.92375120469242	7.391703851624997	93.99733428184331	20.143842299013947	186.11476689931197
0.1	2.1	360.0	4.93	false	0.5	1.25	100	30.599999999999998	5.3999999999999995	1.1	2000	0.25	1.0	9.9	2.0	1000	37.5	4	47.3834911659653	4.046671368084458	117.13511465357665	18.685414949643867	119.58566415207365	36.147605310986485	251.53732353188403	45.48881449416343	143.77600442746038
0.1	2.1	360.0	4.93	false	0.5	1.25	100	30.599999999999998	5.3999999999999995	1.1	2000	0.25	1.0	9.9	2.0	1000	37.5	3	33.468951788722734	4.390703191630109	175.40665592669507	21.905593530732464	92.65790035419809	33.26763411406219	197.4286461587392
0.1	2.1	360.0	4.93	false	0.5	1.25	100	30.599999999999998	5.3999999999999995	1.1	2000	0.25	1.0	9.9	2.0	1000	37.5	3	40.3955449170363	1.8788130230093405	110.48497643375796	11.246681649965542	121.69388709283001	27.628270415850366	209.97957605006923
0.1	2.1	360.0	4.93	false	0.5	1.25	100	30.599999999999998	5.3999999999999995	1.1	2000	0.25	1.0	9.9	2.0	1000	37.5	2	34.75733454779531	10.598133944316734	159.00327651170738	21.77650251970866	195.08262510056278
0.1	2.1	360.0	4.93	false	0.5	1.25	100	30.599999999999998	5.3999999999999995	1.1	2000	0.25	1.0	9.9	2.0	1000	37.5	2	31.02604666768949	9.124697833374517	148.72559078195997	21.660907482317537	205.71645105838707
0.1	2.1	360.0	4.93	false	0.5	1.25	100	30.599999999999998	5.3999999999999995	1.1	2000	0.25	1.0	9.9	2.0	1000	37.5	3	34.267665207862365	4.859262855804173	131.36944451959178	18.976741005290094	179.95017570953794	30.83927880158432	164.45788623971313
0.1	2.1	360.0	4.93	false	0.5	1.25	100	30.599999999999998	5.3999999999999995	1.1	2000	0.25	1.0	9.9	2.0	1000	37.5	3	39.88888591803394	6.359560619518925	161.80308672767725	17.08875093609423	136.3931368540064	28.7394155836362	204.52317126517553
0.1	2.1	360.0	4.93	false	0.5	1.25	100	30.599999999999998	5.3999999999999995	1.1	2000	0.25	1.0	9.9	2.0	1000	37.5	4	40.725647666429225	8.460371546131169	139.24775206990358	23.116857645005783	158.72472889983408	30.058880587126783	101.08257722631822	33.83667776287149	97.96973837963448
0.1	2.1	360.0	4.93	false	0.5	1.25	100	30.599999999999998	5.3999999999999995	1.1	2000	0.25	1.0	9.9	2.0	1000	37.5	3	35.56038705721823	13.46006699089527	97.07878099273874	24.785293700168435	167.19204506421914	30.02885756226615	159.4831484213497
0.1	2.1	360.0	4.93	false	0.5	1.25	100	30.599999999999998	5.3999999999999995	1.1	2000	0.25	1.0	9.9	2.0	1000	37.5	3	35.49014811557388	3.4585276823013884	96.22432506803388	11.061931098219427	218.0985446563288	22.39447832116442	127.79384253659363
0.1	2.1	360.0	4.93	false	0.5	1.25	100	30.599999999999998	5.3999999999999995	1.1	2000	0.25	1.0	9.9	2.0	1000	37.5	3	35.41021961149642	6.9494331345457985	132.61689048903767	14.668466579623432	191.16144598262804	27.415006039650738	158.49923053468794
0.1	2.1	360.0	4.93	false	0.5	1.25	100	30.599999999999998	5.3999999999999995	1.1	2000	0.25	1.0	9.9	2.0	1000	37.5	3	34.51881760984133	3.2611871353169293	141.34149645505758	10.427671668481835	135.77972343033662	27.73684189922702	181.84470247930636
0.1	2.1	360.0	4.93	false	0.5	1.25	100	30.599999999999998	5.3999999999999995	1.1	2000	0.25	1.0	9.9	2.0	1000	37.5	4	37.61450836745456	5.590613183191833	124.8142211224454	11.249366181234427	86.37724733440024	23.198786687614437	194.12240189776477	34.703300550619666	106.59311379096857
0.1	2.1	360.0	4.93	false	0.5	1.25	100	30.599999999999998	5.3999999999999995	1.1	2000	0.25	1.0	9.9	2.0	1000	37.5	3	42.14770882716392	7.724433294717265	187.07801300902344	20.81942827594089	273.2846728059398	36.69367288005516	115.07051993111584
0.1	2.1	360.0	4.93	false	0.5	1.25	100	30.599999999999998	5.3999999999999995	1.1	2000	0.25	1.0	9.9	2.0	1000	37.5	2	34.23644661723916	14.565836247364714	235.2520633805904	25.584417853737044	147.87157293359687
0.1	2.1	360.0	4.93	false	0.5	1.25	100	30.599999999999998	5.3999999999999995	1.1	2000	0.25	1.0	9.9	2.0	1000	37.5	3	33.553605704749494	10.821765463201315	144.51777622149874	16.543333915507386	66.51099846407344	27.207813243725493	150.8134738552792
0.1	2.1	360.0	4.93	false	0.5	1.25	100	30.599999999999998	5.3999999999999995	1.1	2000	0.25	1.0	9.9	2.0	1000	37.5	3	40.34985434357624	1.0941010966315126	163.71480843863844	17.184088750613128	247.1165928802478	31.790061828166767	198.94548271337396
0.1	2.1	360.0	4.93	false	0.5	1.25	100	30.599999999999998	5.3999999999999995	1.1	2000	0.25	1.0	9.9	2.0	1000	37.5	2	40.04756188416923	16.35903530202687	233.17495569436468	29.570736387113083	176.06344882232128
0.1	2.1	360.0	4.93	false	0.5	1.25	100	30.599999999999998	5.3999999999999995	1.1	2000	0.25	1.0	9.9	2.0	1000	37.5	5	39.075054897246446	0.4676741868576967	90.30249128389372	7.4503490410025135	95.64870503473827	10.680448443131564	136.31949368278566	18.375297885022654	116.33498269075946	34.11895157624044	106.74194803710716
0.1	2.1	360.0	4.93	false	0.5	1.25	100	30.599999999999998	5.3999999999999995	1.1	2000	0.25	1.0	9.9	2.0	1000	37.5	3	36.435093690378025	12.728182613517834	122.58493460423163	26.044392300407846	138.8312090464389	35.52456901373527	200.74119546637328
0.1	2.1	360.0	4.93	false	0.5	1.25	100	30.599999999999998	5.3999999999999995	1.1	2000	0.25	1.0	9.9	2.0	1000	37.5	4	45.752246017118	12.679426827176249	175.73990785591545	18.732123275452064	121.5377805978881	25.97103058554837	163.88885198211815	33.39220959318971	132.7526496142624
0.1	2.1	360.0	4.93	false	0.5	1.25	100	30.599999999999998	5.3999999999999995	1.1	2000	0.25	1.0	9.9	2.0	1000	37.5	2	34.20508360060586	7.046838968322917	268.7771806248057	25.937863257628287	218.03149564566277
0.1	2.1	360.0	4.93	false	0.5	1.25	100	30.599999999999998	5.3999999999999995	1.1	2000	0.25	1.0	9.9	2.0	1000	37.5	3	34.07839354392812	2.6238878569146764	157.55528485369305	16.100483249306063	193.69948736972324	29.958380829831192	156.74226224363213
0.1	2.1	360.0	4.93	false	0.5	1.25	100	30.599999999999998	5.3999999999999995	1.1	2000	0.25	1.0	9.9	2.0	1000	37.5	2	35.399772793072394	10.112317107289288	287.6277186132681	34.827413045012726	139.71577905727662
0.1	2.1	360.0	4.93	false	0.5	1.25	100	30.599999999999998	5.3999999999999995	1.1	2000	0.25	1.0	9.9	2.0	1000	37.5	3	37.64075529982879	7.165428234202489	174.2568484589564	17.44087828903182	95.99416831977157	28.37688469958689	227.22027002834267
0.1	2.1	360.0	4.93	false	0.5	1.25	100	30.599999999999998	5.3999999999999995	1.1	2000	0.25	1.0	9.9	2.0	1000	37.5	3	33.10044061537123	4.512356409708717	168.86999961448026	14.162906779894351	155.63789369657397	30.033682626427996	82.70873714045672
0.1	2.1	360.0	4.93	false	0.5	1.25	100	30.599999999999998	5.3999999999999995	1.1	2000	0.25	1.0	9.9	2.0	1000	37.5	3	42.92088941669683	15.322132538947303	172.54899308129652	28.120810402607695	146.8317834635386	35.4992409036261	196.96185658425165
0.1	2.1	360.0	4.93	false	0.5	1.25	100	30.599999999999998	5.3999999999999995	1.1	2000	0.25	1.0	9.9	2.0	1000	37.5	2	45.19033391016407	6.491326130561601	148.92025755378285	19.225162100002706	282.491572676428
0.1	2.1	360.0	4.93	false	0.5	1.25	100	30.599999999999998	5.3999999999999995	1.1	2000	0.25	1.0	9.9	2.0	1000	37.5	3	34.92480407123984	0.1930479910928975	97.92066061426236	13.023194821163507	185.6751355332544	30.034854406946447	217.49652562712865
0.1	2.1	360.0	4.93	false	0.5	1.25	100	30.599999999999998	5.3999999999999995	1.1	2000	0.25	1.0	9.9	2.0	1000	37.5	3	41.05501556678645	8.435366301509566	198.15474260316003	27.908223781264887	221.05181596193017	40.353480077888634	114.24086505372729
0.1	2.1	360.0	4.93	false	0.5	1.25	100	30.599999999999998	5.3999999999999995	1.1	2000	0.25	1.0	9.9	2.0	1000	37.5	2	42.66156188851432	11.562083016970552	186.94112660809884	35.529687907730676	293.02535066282854
0.1	2.1	360.0	4.93	false	0.5	1.25	100	30.599999999999998	5.3999999999999995	1.1	2000	0.25	1.0	9.9	2.0	1000	37.5	3	35.56141740521011	8.503459769075263	132.2609887201462	18.67049897395256	150.8693441704618	31.246996946516155	175.222171392182
0.1	2.1	360.0	4.93	false	0.5	1.25	100	30.599999999999998	5.3999999999999995	1.1	2000	0.25	1.0	9.9	2.0	1000	37.5	3	44.55963273047157	7.372011418237183	247.48890192733973	25.282849549951138	134.0827564268402	37.18504836351024	153.31513395503413
0.1	2.1	360.0	4.93	false	0.5	1.25	100	30.599999999999998	5.3999999999999995	1.1	2000	0.25	1.0	9.9	2.0	1000	37.5	2	33.452366078895	1.9290018834328433	234.31391543081963	25.821912991000506	199.7937028124891
0.1	2.1	360.0	4.93	false	0.5	1.25	100	30.599999999999998	5.3999999999999995	1.1	2000	0.25	1.0	9.9	2.0	1000	37.5	2	28.140117078941238	6.050175340637289	165.21990435424996	18.47285242932409	186.92719026135504
0.1	2.1	360.0	4.93	false	0.5	1.25	100	30.599999999999998	5.3999999999999995	1.1	2000	0.25	1.0	9.9	2.0	1000	37.5	4	41.28500076201388	4.986544934125456	103.07970304156517	13.314546013683533	165.2908898389146	23.35491312952013	177.33932180292965	41.107730971138366	183.59025869956787
0.1	2.1	360.0	4.93	false	0.5	1.25	100	30.599999999999998	5.3999999999999995	1.1	2000	0.25	1.0	9.9	2.0	1000	37.5	3	37.4891762333384	3.0671912093567144	164.57950170853704	17.25678673682745	159.80577228727887	27.942019767420337	124.42503620476442
0.1	2.1	360.0	4.93	false	0.5	1.25	100	30.599999999999998	5.3999999999999995	1.1	2000	0.25	1.0	9.9	2.0	1000	37.5	3	34.83582861908498	0.046269330385196546	145.3596019822407	4.7045766079884395	134.62906634362804	24.76708854184356	230.0057982265077
0.1	2.1	360.0	4.93	false	0.5	1.25	100	30.599999999999998	5.3999999999999995	1.1	2000	0.25	1.0	9.9	2.0	1000	37.5	4	41.09617415466031	4.436955907138158	145.2222512863899	13.54495534499779	96.78377735822806	16.50539033608236	97.18483692777866	28.28764353592675	149.400963001434
0.1	2.1	360.0	4.93	false	0.5	1.25	100	30.599999999999998	5.3999999999999995	1.1	2000	0.25	1.0	9.9	2.0	1000	37.5	3	41.93623418145593	3.996666759051307	224.44526615922103	16.2066711268755	186.94748184298052	32.2693742680166	161.36257268321492
0.1	2.1	360.0	4.93	false	0.5	1.25	100	30.599999999999998	5.3999999999999995	1.1	2000	0.25	1.0	9.9	2.0	1000	37.5	3	40.78319341896773	9.70864068928562	163.26380145536984	24.576247584738358	225.55179737074093	36.34297916422319	200.01261812988105
0.1	2.1	360.0	4.93	false	0.5	1.25	100	30.599999999999998	5.3999999999999995	1.1	2000	0.25	1.0	9.9	2.0	1000	37.5	3	41.35763590918542	3.899387329104791	215.22478465644335	15.820175389609444	93.23398163267682	28.73518054832591	146.00186603489195
0.1	2.1	360.0	4.93	false	0.5	1.25	100	30.599999999999998	5.3999999999999995	1.1	2000	0.25	1.0	9.9	2.0	1000	37.5	1	30.060330016301194	15.500999215279997	285.6935327983188
0.1	2.1	360.0	4.93	false	0.5	1.25	100	30.599999999999998	5.3999999999999995	1.1	2000	0.25	1.0	9.9	2.0	1000	37.5	2	25.632732052510693	3.5669579967217877	119.79386593126479	24.009977830528992	205.18378481145217
0.1	2.1	360.0	4.93	false	0.5	1.25	100	30.599999999999998	5.3999999999999995	1.1	2000	0.25	1.0	9.9	2.0	1000	37.5	2	29.109926714568438	6.457258759968823	164.38743372947596	20.35546993923282	180.47598109968845
0.1	2.1	360.0	4.93	false	0.5	1.25	100	30.599999999999998	5.3999999999999995	1.1	2000	0.25	1.0	9.9	2.0	1000	37.5	3	45.00334648869426	2.668817005161586	96.8442591929066	27.143719396980757	234.09669984767544	37.168093468596155	187.8440552119829
0.1	2.1	360.0	4.93	false	0.5	1.25	100	30.599999999999998	5.3999999999999995	1.1	2000	0.25	1.0	9.9	2.0	1000	37.5	3	32.22108174018451	6.457444944189647	86.55066256050061	18.66755990470501	178.88289998527225	27.79890535993842	129.79240269621445
0.1	2.1	360.0	4.93	false	0.5	1.25	100	30.599999999999998	5.3999999999999995	1.1	2000	0.25	1.0	9.9	2.0	1000	37.5	2	37.12859916674746	7.352138831127065	228.48769518055656	22.985573204847473	245.8528903117251
0.1	2.1	360.0	4.93	false	0.5	1.25	100	30.599999999999998	5.3999999999999995	1.1	2000	0.25	1.0	9.9	2.0	1000	37.5	3	40.45342032167637	1.3988547862284266	110.92538940580039	14.647713581976815	137.4521458585408	33.731604428477496	252.27529283640237
0.1	2.1	360.0	4.93	false	0.5	1.25	100	30.599999999999998	5.3999999999999995	1.1	2000	0.25	1.0	9.9	2.0	1000	37.5	1	33.491741663765346	26.156437648207227	220.96876101106767
0.1	2.1	360.0	4.93	false	0.5	1.25	100	30.599999999999998	5.3999999999999995	1.1	2000	0.25	1.0	9.9	2.0	1000	37.5	1	31.48569886321673	15.626604383887308	293.49879925550124
0.1	2.1	360.0	4.93	false	0.5	1.25	100	30.599999999999998	5.3999999999999995	1.1	2000	0.25	1.0	9.9	2.0	1000	37.5	2	35.261506537404436	9.98915505813702	183.45645527083778	20.149316200873777	197.58695200322802
0.1	2.1	360.0	4.93	false	0.5	1.25	100	30.599999999999998	5.3999999999999995	1.1	2000	0.25	1.0	9.9	2.0	1000	37.5	2	29.83604743188976	2.9340395929961027	179.81524380306644	27.36880046902314	160.51343938512815
0.1	2.1	360.0	5.06	false	0.5	1.25	100	30.599999999999998	5.3999999999999995	1.1	2000	0.25	1.0	9.9	2.0	1000	40.4	4	41.90427720174944	0.3314328036652499	127.14538122352828	13.103759484073256	167.658185065212	23.288347618422538	149.4428368114507	41.90028200180822	169.8284658269134
0.1	2.1	360.0	5.06	false	0.5	1.25	100	30.599999999999998	5.3999999999999995	1.1	2000	0.25	1.0	9.9	2.0	1000	40.4	3	44.14248053902535	9.281240398318783	139.10184555203386	23.8436280931487	320.3963669906579	36.167617699380024	134.3517461464971
0.1	2.1	360.0	5.06	false	0.5	1.25	100	30.599999999999998	5.3999999999999995	1.1	2000	0.25	1.0	9.9	2.0	1000	40.4	4	46.42927221354861	0.1976940117958902	125.2681935337843	13.348836216952856	175.00033122967466	25.871557637441146	122.09348684589422	45.25173270761422	242.20782245563757
0.1	2.1	360.0	5.06	false	0.5	1.25	100	30.599999999999998	5.3999999999999995	1.1	2000	0.25	1.0	9.9	2.0	1000	40.4	2	31.488748696303144	8.418772155810034	163.71256908630957	25.331990346089896	268.54513763929566
0.1	2.1	360.0	5.06	false	0.5	1.25	100	30.599999999999998	5.3999999999999995	1.1	2000	0.25	1.0	9.9	2.0	1000	40.4	4	47.80939407865028	2.114515002516181	108.67616305459171	14.405465432566466	128.7297897883682	27.311578139670992	145.7547759267173	38.38907879820862	263.78939553950966
0.1	2.1	360.0	5.06	false	0.5	1.25	100	30.599999999999998	5.3999999999999995	1.1	2000	0.25	1.0	9.9	2.0	1000	40.4	3	33.75114143722536	4.09649883648886	113.35520139097319	14.47780540875532	137.25794034972	28.026123416062198	133.9716240447971
0.1	2.1	360.0	5.06	false	0.5	1.25	100	30.599999999999998	5.3999999999999995	1.1	2000	0.25	1.0	9.9	2.0	1000	40.4	3	47.459144162790594	12.246990264990472	170.4192819346599	23.177321091915516	182.88974334837056	31.084669917431043	214.3573549662635
0.1	2.1	360.0	5.06	false	0.5	1.25	100	30.599999999999998	5.3999999999999995	1.1	2000	0.25	1.0	9.9	2.0	1000	40.4	3	40.36142544081453	9.664449991704904	173.54308876985806	17.09613667983953	116.49230323199116	34.48049757444228	215.05244625193075
0.1	2.1	360.0	5.06	false	0.5	1.25	100	30.599999999999998	5.3999999999999995	1.1	2000	0.25	1.0	9.9	2.0	1000	40.4	2	35.171814057822395	9.082116107838127	241.41548398844583	25.19507688850111	110.4441768496492
0.1	2.1	360.0	5.06	false	0.5	1.25	100	30.599999999999998	5.3999999999999995	1.1	2000	0.25	1.0	9.9	2.0	1000	40.4	3	39.61326957878044	2.2439113292312056	99.46027036272689	15.12485116006197	232.706436114385	32.47408573623555	145.68810029859054
0.1	2.1	360.0	5.06	false	0.5	1.25	100	30.599999999999998	5.3999999999999995	1.1	2000	0.25	1.0	9.9	2.0	1000	40.4	2	43.85725617780808	7.220844688506807	174.3680657895147	24.695564938234494	311.8354963796051
0.1	2.1	360.0	5.06	false	0.5	1.25	100	30.599999999999998	5.3999999999999995	1.1	2000	0.25	1.0	9.9	2.0	1000	40.4	4	39.295416485252396	6.963770750620936	146.61767551282895	17.07410963648205	109.3280831387991	29.07408178185506	100.54272404124987	37.973552869317366	214.43846134868403
0.1	2.1	360.0	5.06	false	0.5	1.25	100	30.599999999999998	5.3999999999999995	1.1	2000	0.25	1.0	9.9	2.0	1000	40.4	3	40.77931747103132	5.403439017553673	131.20709932063107	27.31353083519046	228.24161330107341	37.36157879789836	204.53173474756656
0.1	2.1	360.0	5.06	false	0.5	1.25	100	30.599999999999998	5.3999999999999995	1.1	2000	0.25	1.0	9.9	2.0	1000	40.4	5	47.26068855181812	2.8988144972058763	103.488570253892	10.505342266972812	136.54829505727798	25.78187871025023	212.1214432724709	37.92135196693784	116.4656252831644	47.15969923551149	91.28082067423816
0.1	2.1	360.0	5.06	false	0.5	1.25	100	30.599999999999998	5.3999999999999995	1.1	2000	0.25	1.0	9.9	2.0	1000	40.4	2	36.433186120150694	1.3230927170028768	161.40379446664363	17.79901868532022	259.4275129778584
0.1	2.1	360.0	5.06	false	0.5	1.25	100	30.599999999999998	5.3999999999999995	1.1	2000	0.25	1.0	9.9	2.0	1000	40.4	1	33.874755227116374	18.292359820078204	295.79184329418354
0.1	2.1	360.0	5.06	false	0.5	1.25	100	30.599999999999998	5.3999999999999995	1.1	2000	0.25	1.0	9.9	2.0	1000	40.4	3	39.780974574984185	0.16616553030880418	146.33363760646563	14.352461967270681	129.94908546704093	26.83124769105607	210.68938334590848
0.1	2.1	360.0	5.06	false	0.5	1.25	100	30.599999999999998	5.3999999999999995	1.1	2000	0.25	1.0	9.9	2.0	1000	40.4	4	49.09322304136524	8.836534818453226	210.73498300628492	15.623726475267338	161.9142642618732	32.213359592254065	165.36163498896934	44.01576521622739	123.83537866145802
0.1	2.1	360.0	5.06	false	0.5	1.25	100	30.599999999999998	5.3999999999999995	1.1	2000	0.25	1.0	9.9	2.0	1000	40.4	4	54.83237514332771	8.187369075555594	241.19827576694416	24.461526872313964	211.29866922601803	43.05385017459691	202.6609079725735	47.73528955316176	109.78396390295381
0.1	2.1	360.0	5.06	false	0.5	1.25	100	30.599999999999998	5.3999999999999995	1.1	2000	0.25	1.0	9.9	2.0	1000	40.4	3	43.223485887187486	3.74542992376775	192.68587563846307	20.72444849989638	248.18127375239905	41.412139009657544	206.02649921515913
0.1	2.1	360.0	5.06	false	0.5	1.25	100	30.599999999999998	5.3999999999999995	1.1	2000	0.25	1.0	9.9	2.0	1000	40.4	3	41.19190616738279	12.71801584443629	180.80004389197325	18.25532606357709	105.25369896267381	34.03539820460234	164.96022136133848
0.1	2.1	360.0	5.06	false	0.5	1.25	100	30.599999999999998	5.3999999999999995	1.1	2000	0.25	1.0	9.9	2.0	1000	40.4	3	36.88469370557186	1.2973698772057745	202.2587655257949	16.474607444524427	121.96999919011982	24.284780726377647	188.02687719369942
0.1	2.1	360.0	5.06	false	0.5	1.25	100	30.599999999999998	5.3999999999999995	1.1	2000	0.25	1.0	9.9	2.0	1000	40.4	3	41.86527884597354	2.0222052607275103	146.94154091364345	24.825642510582053	216.95413766470165	35.476332596651744	117.01434728964459
0.1	2.1	360.0	5.06	false	0.5	1.25	100	30.599999999999998	5.3999999999999995	1.1	2000	0.25	1.0	9.9	2.0	1000	40.4	3	48.81110158137304	23.36898295008718	334.2256564560145	43.15428192091078	152.88548037091286	48.630267446757955	196.42865447211094
0.1	2.1	360.0	5.06	false	0.5	1.25	100	30.599999999999998	5.3999999999999995	1.1	2000	0.25	1.0	9.9	2.0	1000	40.4	5	49.53502974362641	3.6985297947970035	159.72160355886945	16.456520906794385	101.67657877747372	23.69190150963787	159.22044303321215	35.59274259029876	116.18221829834467	48.018803598003124	134.23168485992318
0.1	2.1	360.0	5.06	false	0.5	1.25	100	30.599999999999998	5.3999999999999995	1.1	2000	0.25	1.0	9.9	2.0	1000	40.4	2	29.04538561678921	5.9391962941518335	200.56512637885308	19.351606939025487	192.36138171891062
0.1	2.1	360.0	5.06	false	0.5	1.25	100	30.599999999999998	5.3999999999999995	1.1	2000	0.25	1.0	9.9	2.0	1000	40.4	4	44.30918434245572	8.225527528058974	110.64658396756262	15.181765389837945	192.059726424133	33.94347658624277	156.53646618286353	43.0606937947397	170.97220033824448
0.1	2.1	360.0	5.06	false	0.5	1.25	100	30.599999999999998	5.3999999999999995	1.1	2000	0.25	1.0	9.9	2.0	1000	40.4	4	38.90898119240959	3.503015161097854	92.3154364934176	12.331862440608223	221.71700290383473	23.62112792266104	124.06662260441134	37.56075503544227	104.60103008176775
0.1	2.1	360.0	5.06	false	0.5	1.25	100	30.599999999999998	5.3999999999999995	1.1	2000	0.25	1.0	9.9	2.0	1000	40.4	5	45.72294516437538	1.334885196722712	196.64478403776488	11.661135658901362	83.8196606264899	22.976935826005334	177.87006692121898	39.67627076114822	146.02842324740027	44.10377794711461	103.8297759581114
0.1	2.1	360.0	5.06	false	0.5	1.25	100	30.599999999999998	5.3999999999999995	1.1	2000	0.25	1.0	9.9	2.0	1000	40.4	3	40.72040500666055	11.000677051761206	181.11289038396848	17.574395243068004	127.57980760148641	26.717758624502533	246.4078056237292
0.1	2.1	360.0	5.06	false	0.5	1.25	100	30.599999999999998	5.3999999999999995	1.1	2000	0.25	1.0	9.9	2.0	1000	40.4	4	40.46790372164006	0.09150820533457006	113.2122442818962	10.004790151797943	102.62527957309082	22.002913843279526	207.68376157948072	37.422616903396786	219.9438731034972
0.1	2.1	360.0	5.06	false	0.5	1.25	100	30.599999999999998	5.3999999999999995	1.1	2000	0.25	1.0	9.9	2.0	1000	40.4	4	49.40576960294374	7.867462038054822	140.7806057978994	16.92480020721976	101.63371443090695	26.075421061518792	186.1832161320702	39.116405961340575	176.72479293052717
0.1	2.1	360.0	5.06	false	0.5	1.25	100	30.599999999999998	5.3999999999999995	1.1	2000	0.25	1.0	9.9	2.0	1000	40.4	4	33.0819553886972	9.687600893258544	84.13646143673608	13.478370998785653	146.62932311318633	23.531997279944246	100.10808674361178	28.99895770009665	135.37998746157996
0.1	2.1	360.0	5.06	false	0.5	1.25	100	30.599999999999998	5.3999999999999995	1.1	2000	0.25	1.0	9.9	2.0	1000	40.4	2	35.57310894841433	1.8493967762724728	186.54743259256648	19.346442312234117	237.0553147864142
0.1	2.1	360.0	5.06	false	0.5	1.25	100	30.599999999999998	5.3999999999999995	1.1	2000	0.25	1.0	9.9	2.0	1000	40.4	4	44.77762391075844	11.612427920864917	170.11532855255683	30.545841101015203	159.8042619483527	37.11643186460555	127.40113872566934	44.19027582551041	211.8999132659622
0.1	2.1	360.0	5.06	false	0.5	1.25	100	30.599999999999998	5.3999999999999995	1.1	2000	0.25	1.0	9.9	2.0	1000	40.4	3	37.65322276933753	1.2730050842050022	172.6530482754426	19.654085122971733	177.00092536558395	29.316092553727188	196.1354445385955
0.1	2.1	360.0	5.06	false	0.5	1.25	100	30.599999999999998	5.3999999999999995	1.1	2000	0.25	1.0	9.9	2.0	1000	40.4	4	49.00405241240362	2.274546018153714	174.3376815679734	13.980592489682728	110.68273587229908	24.33798882757738	137.75830909969778	41.87734052731637	219.05472364194978
0.1	2.1	360.0	5.06	false	0.5	1.25	100	30.599999999999998	5.3999999999999995	1.1	2000	0.25	1.0	9.9	2.0	1000	40.4	3	35.43293668549821	4.224799417688446	110.80040995158495	15.813008720613034	173.3472879043963	31.409762537382115	154.19477094688864
0.1	2.1	360.0	5.06	false	0.5	1.25	100	30.599999999999998	5.3999999999999995	1.1	2000	0.25	1.0	9.9	2.0	1000	40.4	3	36.20679033898076	3.903362380083448	167.6809615785192	18.13199807539254	161.85794879172056	30.741655748061383	98.02434175659947
0.1	2.1	360.0	5.06	false	0.5	1.25	100	30.599999999999998	5.3999999999999995	1.1	2000	0.25	1.0	9.9	2.0	1000	40.4	2	38.65970442829079	1.487517353790141	155.3332758492329	26.469475065221026	234.90084289031358
0.1	2.1	360.0	5.06	false	0.5	1.25	100	30.599999999999998	5.3999999999999995	1.1	2000	0.25	1.0	9.9	2.0	1000	40.4	4	46.53334074178083	5.744156455265608	203.29617311903738	17.322162742988116	179.14905052040683	35.1278404270491	116.71349887171115	43.74090762801672	227.52800707717628
0.1	2.1	360.0	5.06	false	0.5	1.25	100	30.599999999999998	5.3999999999999995	1.1	2000	0.25	1.0	9.9	2.0	1000	40.4	3	37.586504006699286	0.6647859831878037	143.4261677656366	11.421396354627502	189.9480020056354	35.967120456204874	237.12239494598677
0.1	2.1	360.0	5.06	false	0.5	1.25	100	30.599999999999998	5.3999999999999995	1.1	2000	0.25	1.0	9.9	2.0	1000	40.4	2	41.54081080488732	16.638631536684347	252.66147160591444	38.4201008260363	232.6969360333882
0.1	2.1	360.0	5.06	false	0.5	1.25	100	30.599999999999998	5.3999999999999995	1.1	2000	0.25	1.0	9.9	2.0	1000	40.4	2	32.27718092740029	4.482908871219794	210.2889841331379	28.34014991526036	228.1094008317908
0.1	2.1	360.0	5.06	false	0.5	1.25	100	30.599999999999998	5.3999999999999995	1.1	2000	0.25	1.0	9.9	2.0	1000	40.4	2	38.275271711909035	7.91817718785033	175.71856368674005	36.96612148109615	239.58758323758138
0.1	2.1	360.0	5.06	false	0.5	1.25	100	30.599999999999998	5.3999999999999995	1.1	2000	0.25	1.0	9.9	2.0	1000	40.4	3	43.64589481606901	13.310295991553168	104.70851521701546	22.86674642526719	169.35422508780564	38.75327020836711	258.38861326557395
0.1	2.1	360.0	5.06	false	0.5	1.25	100	30.599999999999998	5.3999999999999995	1.1	2000	0.25	1.0	9.9	2.0	1000	40.4	2	33.50501608042335	0.4422200695935269	138.67507109273413	9.861544923164212	232.63250741656677
0.1	2.1	360.0	5.06	false	0.5	1.25	100	30.599999999999998	5.3999999999999995	1.1	2000	0.25	1.0	9.9	2.0	1000	40.4	3	33.17950802194153	9.109287358416607	217.40521482705861	19.37984716436991	87.01257654236596	28.209783531740705	134.60696188317777
0.1	2.1	360.0	5.06	false	0.5	1.25	100	30.599999999999998	5.3999999999999995	1.1	2000	0.25	1.0	9.9	2.0	1000	40.4	3	37.45867334967722	1.5135258553444604	109.69117065744805	17.694126469095085	200.08183274765526	27.55141997239479	195.61617590022828
0.1	2.1	360.0	5.06	false	0.5	1.25	100	30.599999999999998	5.3999999999999995	1.1	2000	0.25	1.0	9.9	2.0	1000	40.4	2	45.65891291194798	10.178831480504615	239.8877652647706	30.05104496791511	274.1893307670471
0.1	2.1	360.0	5.06	false	0.5	1.25	100	30.599999999999998	5.3999999999999995	1.1	2000	0.25	1.0	9.9	2.0	1000	40.4	3	33.31930700118387	4.713502374001838	218.2445405271833	19.636920773983007	115.41019570879553	32.48526500110559	90.35041774931399
0.1	2.1	360.0	5.06	false	0.5	1.25	100	30.599999999999998	5.3999999999999995	1.1	2000	0.25	1.0	9.9	2.0	1000	40.4	5	47.42284336405241	0.1919936716763608	86.38218531246208	12.832169254402533	153.1229311837779	20.616351840676625	141.77836078744463	34.68411432721899	173.7074009703519	45.40544575735909	120.5535467244841
0.1	2.1	360.0	5.06	false	0.5	1.25	100	30.599999999999998	5.3999999999999995	1.1	2000	0.25	1.0	9.9	2.0	1000	40.4	5	47.923240153819194	3.4671256674739706	95.63653007199909	11.322671995331403	153.5682054631614	18.365163613720874	98.27509460824602	27.851978186965336	139.19774987338025	39.779762108454584	153.4351556798504
0.1	2.1	360.0	5.06	false	0.5	1.25	100	30.599999999999998	5.3999999999999995	1.1	2000	0.25	1.0	9.9	2.0	1000	40.4	3	34.64288813478012	0.16211815407896565	123.85778403672265	16.01861827844378	179.97124638016868	33.6801626034422	126.28287603197472
0.1	2.1	360.0	5.06	false	0.5	1.25	100	30.599999999999998	5.3999999999999995	1.1	2000	0.25	1.0	9.9	2.0	1000	40.4	4	42.06957741418462	4.560101685896442	177.63386393739637	13.259127505486674	112.53461414856673	27.869661808972765	151.8560469661436	40.312500422110695	227.86453955608167
0.1	2.1	360.0	5.06	false	0.5	1.25	100	30.599999999999998	5.3999999999999995	1.1	2000	0.25	1.0	9.9	2.0	1000	40.4	2	36.85004285798298	13.135860953280831	228.1934748451582	34.74852331372249	128.25711994274775
0.1	2.1	360.0	5.06	false	0.5	1.25	100	30.599999999999998	5.3999999999999995	1.1	2000	0.25	1.0	9.9	2.0	1000	40.4	3	34.321181730700154	5.377004234538479	118.53418936188821	21.26501738866715	285.3415843013247	32.745560756562426	163.47258056986155
0.1	2.1	360.0	5.06	false	0.5	1.25	100	30.599999999999998	5.3999999999999995	1.1	2000	0.25	1.0	9.9	2.0	1000	40.4	2	45.43392126094318	15.880783751849393	328.09802651238203	43.072822028382866	188.29412125449713
0.1	2.1	360.0	5.06	false	0.5	1.25	100	30.599999999999998	5.3999999999999995	1.1	2000	0.25	1.0	9.9	2.0	1000	40.4	4	43.21959272924858	3.7654703511100647	131.5638764648769	9.958317227352504	179.9233241613932	18.992121221665816	98.3079996564855	33.666168780311	199.43631172005368
0.1	2.1	360.0	5.06	false	0.5	1.25	100	30.599999999999998	5.3999999999999995	1.1	2000	0.25	1.0	9.9	2.0	1000	40.4	3	39.775230090897416	8.95473037466321	287.1356846633445	26.813924463923218	158.33568775808723	37.758467575666884	124.93600329068114
0.1	2.1	360.0	5.06	false	0.5	1.25	100	30.599999999999998	5.3999999999999995	1.1	2000	0.25	1.0	9.9	2.0	1000	40.4	3	47.19244884771134	16.69039133579192	228.4533566759046	25.205824995116537	153.55486317517398	45.053594065523825	209.0820271565152
0.1	2.1	360.0	5.06	false	0.5	1.25	100	30.599999999999998	5.3999999999999995	1.1	2000	0.25	1.0	9.9	2.0	1000	40.4	2	45.68454474637741	12.859082401010536	285.2760947134796	37.88347558248039	234.01195633286753
0.1	2.1	360.0	5.06	false	0.5	1.25	100	30.599999999999998	5.3999999999999995	1.1	2000	0.25	1.0	9.9	2.0	1000	40.4	4	39.6215284117187	8.89656313842428	154.11922629256955	15.454070567403885	103.75263541068803	23.711094686374	147.4287744448792	35.54654389213786	125.34376031188603
0.1	2.1	360.0	5.06	false	0.5	1.25	100	30.599999999999998	5.3999999999999995	1.1	2000	0.25	1.0	9.9	2.0	1000	40.4	2	28.253317638707045	9.058183381555875	204.9479828147863	27.5834892183018	184.43684060641846
0.1	2.1	360.0	5.06	false	0.5	1.25	100	30.599999999999998	5.3999999999999995	1.1	2000	0.25	1.0	9.9	2.0	1000	40.4	2	41.93032527904908	9.863342874834029	272.19535654669755	30.66172342136416	280.6179040848257
0.1	2.1	360.0	5.06	false	0.5	1.25	100	30.599999999999998	5.3999999999999995	1.1	2000	0.25	1.0	9.9	2.0	1000	40.4	3	42.684268625365114	11.215366172117339	154.20499799832464	26.796480870748674	259.5863182099088	35.53115972536423	140.1339528965427
0.1	2.1	360.0	5.06	false	0.5	1.25	100	30.599999999999998	5.3999999999999995	1.1	2000	0.25	1.0	9.9	2.0	1000	40.4	3	45.416844767612034	12.73555203962506	126.80363439431083	26.385463759638863	147.23923004563173	45.39265733860094	245.36746350278108
0.1	2.1	360.0	5.06	false	0.5	1.25	100	30.599999999999998	5.3999999999999995	1.1	2000	0.25	1.0	9.9	2.0	1000	40.4	3	46.354623626899745	4.325323348845046	125.79322461859215	12.647240832859685	187.94146411814847	40.90633977707621	265.24372393023845
0.1	2.1	360.0	5.06	false	0.5	1.25	100	30.599999999999998	5.3999999999999995	1.1	2000	0.25	1.0	9.9	2.0	1000	40.4	2	39.59538796418332	17.601226489244624	242.8085860140859	29.315635371123754	145.06280286084234
0.1	2.1	360.0	5.06	false	0.5	1.25	100	30.599999999999998	5.3999999999999995	1.1	2000	0.25	1.0	9.9	2.0	1000	40.4	3	40.08714198367487	4.374793796105564	161.72399116391293	24.062628661467077	127.99734938934274	33.64816036866283	163.01788380222226
0.1	2.1	360.0	5.06	false	0.5	1.25	100	30.599999999999998	5.3999999999999995	1.1	2000	0.25	1.0	9.9	2.0	1000	40.4	4	38.98781051974942	0.20568743585959035	112.6130216271819	10.324571902900221	184.51478608003367	26.623712491161164	186.7272921087066	37.03776224984031	103.62511525843628
0.1	2.1	360.0	5.06	false	0.5	1.25	100	30.599999999999998	5.3999999999999995	1.1	2000	0.25	1.0	9.9	2.0	1000	40.4	2	41.02176763366168	20.387947289987483	282.1899588634711	30.035831264696196	139.04592819500985
0.1	2.1	360.0	5.06	false	0.5	1.25	100	30.599999999999998	5.3999999999999995	1.1	2000	0.25	1.0	9.9	2.0	1000	40.4	3	36.639241213460274	0.9354311893921422	134.74582823278135	17.900147079895305	256.25237042881497	36.438619042905046	148.5071371284253
0.1	2.1	360.0	5.06	false	0.5	1.25	100	30.599999999999998	5.3999999999999995	1.1	2000	0.25	1.0	9.9	2.0	1000	40.4	3	41.72209889278043	1.3912230768846983	187.972042119738	12.46242654202566	124.79882173345361	27.757157425442138	281.1917943286039
0.1	2.1	360.0	5.06	false	0.5	1.25	100	30.599999999999998	5.3999999999999995	1.1	2000	0.25	1.0	9.9	2.0	1000	40.4	4	43.070485532559616	1.453863331578301	225.16081146728388	14.918977654450858	94.26106725447399	27.75494344519669	97.73767017181349	34.98550101390015	183.61694213409405
0.1	2.1	360.0	5.06	false	0.5	1.25	100	30.599999999999998	5.3999999999999995	1.1	2000	0.25	1.0	9.9	2.0	1000	40.4	3	43.303307821367426	10.38669799386421	201.6689040465802	24.532892545908705	275.9683554476924	40.40783474453821	128.2226265700425
0.1	2.1	360.0	5.06	false	0.5	1.25	100	30.599999999999998	5.3999999999999995	1.1	2000	0.25	1.0	9.9	2.0	1000	40.4	4	41.32514478923047	6.065966811105267	110.62025313045721	10.400766943578489	160.30759452439386	26.05659845915847	136.26354950535887	38.31097158211963	140.95824736876182
0.1	2.1	360.0	5.06	false	0.5	1.25	100	30.599999999999998	5.3999999999999995	1.1	2000	0.25	1.0	9.9	2.0	1000	40.4	5	42.058708601470045	1.9785053208109484	62.93457035654234	11.514257630287075	145.2575425104464	22.870883344219447	144.02749018695084	28.430305104059883	100.3813343612162	42.03785561616487	119.0916510992379
0.1	2.1	360.0	5.06	false	0.5	1.25	100	30.599999999999998	5.3999999999999995	1.1	2000	0.25	1.0	9.9	2.0	1000	40.4	3	41.70672084230145	9.905119375673603	169.0739171060895	28.68705817646493	251.5955708493639	41.68180607322233	108.85473127199516
0.1	2.1	360.0	5.06	false	0.5	1.25	100	30.599999999999998	5.3999999999999995	1.1	2000	0.25	1.0	9.9	2.0	1000	40.4	2	37.754332375333256	13.112115730509563	240.12309337014668	34.2472111529921	108.40601066407328
0.1	2.1	360.0	5.06	false	0.5	1.25	100	30.599999999999998	5.3999999999999995	1.1	2000	0.25	1.0	9.9	2.0	1000	40.4	4	53.03642073729452	10.510310315467981	239.19108668372036	25.372711815336032	120.39301602454722	33.3485126880253	134.49545515481705	45.89825703180773	156.0334265739925
0.1	2.1	360.0	5.06	false	0.5	1.25	100	30.599999999999998	5.3999999999999995	1.1	2000	0.25	1.0	9.9	2.0	1000	40.4	2	32.489432949222696	15.135724250268284	226.01163289634678	26.633881588875173	160.23801042260033
0.1	2.1	360.0	5.06	false	0.5	1.25	100	30.599999999999998	5.3999999999999995	1.1	2000	0.25	1.0	9.9	2.0	1000	40.4	4	48.12024652554707	9.470095129025287	118.13288932730993	18.287163273313567	164.00405937142648	36.65267533010493	168.3993034001463	45.536327829715866	78.3438280409238
0.1	2.1	360.0	5.06	false	0.5	1.25	100	30.599999999999998	5.3999999999999995	1.1	2000	0.25	1.0	9.9	2.0	1000	40.4	3	34.150418577988646	2.7325421788377224	94.37885197211406	18.496150567624213	184.94119460327332	27.887688773564992	167.44076824210094
0.1	2.1	360.0	5.06	false	0.5	1.25	100	30.599999999999998	5.3999999999999995	1.1	2000	0.25	1.0	9.9	2.0	1000	40.4	2	37.985297374391735	9.483839689586684	233.4270254546601	28.81526703622554	184.877184622518
0.1	2.1	360.0	5.06	false	0.5	1.25	100	30.599999999999998	5.3999999999999995	1.1	2000	0.25	1.0	9.9	2.0	1000	40.4	2	36.60150621879419	15.002612518017868	163.14484855808064	27.22628402294299	267.46024520861425
0.1	2.1	360.0	5.06	false	0.5	1.25	100	30.599999999999998	5.3999999999999995	1.1	2000	0.25	1.0	9.9	2.0	1000	40.4	3	35.634709603781126	6.564236385162811	140.2730971965655	16.487859857348628	195.91379052321503	34.92535861820073	198.82493204523274
0.1	2.1	360.0	5.06	false	0.5	1.25	100	30.599999999999998	5.3999999999999995	1.1	2000	0.25	1.0	9.9	2.0	1000	40.4	4	43.1744374936346	10.865433352981567	140.02754987178932	24.251077201178404	122.34293315538616	35.893743332238756	213.58250257324164	41.636096299931744	166.9523695652574
0.1	2.1	360.0	5.06	false	0.5	1.25	100	30.599999999999998	5.3999999999999995	1.1	2000	0.25	1.0	9.9	2.0	1000	40.4	3	41.266594047906665	8.999255233481122	142.26328080292942	19.21115319549913	227.41694027958073	40.93198657555692	213.44393744373525
0.1	2.1	360.0	5.06	false	0.5	1.25	100	30.599999999999998	5.3999999999999995	1.1	2000	0.25	1.0	9.9	2.0	1000	40.4	3	34.53549009542684	12.780099509032018	100.04575724260289	21.64433076499601	132.76648789321368	33.736276568085884	233.03884676788203
0.1	2.1	360.0	5.06	false	0.5	1.25	100	30.599999999999998	5.3999999999999995	1.1	2000	0.25	1.0	9.9	2.0	1000	40.4	3	42.21014511037507	13.591835947664075	217.04858229600828	25.93446322670487	165.93307930174248	37.936534941474115	91.74784363132119
0.1	2.1	360.0	5.06	false	0.5	1.25	100	30.599999999999998	5.3999999999999995	1.1	2000	0.25	1.0	9.9	2.0	1000	40.4	4	41.02479925502961	7.62153251201062	105.29604099705512	25.55156184134777	143.48222461467262	31.52415245040253	84.92663999124241	37.92552881837183	199.19611552427727
0.1	2.1	360.0	5.06	false	0.5	1.25	100	30.599999999999998	5.3999999999999995	1.1	2000	0.25	1.0	9.9	2.0	1000	40.4	5	49.39758585829876	4.447818700441694	104.81115503148496	17.41590033755999	144.99567747301592	26.63811934961497	148.72218944930088	39.69091988033132	87.14632094814498	49.15990034583242	208.48520818568088
0.1	2.1	360.0	5.06	false	0.5	1.25	100	30.599999999999998	5.3999999999999995	1.1	2000	0.25	1.0	9.9	2.0	1000	40.4	3	46.127130539789945	5.419169967765297	152.9854134991711	17.61603501803354	241.9581257155089	44.78380140151567	253.01697922093163
0.1	2.1	360.0	5.06	false	0.5	1.25	100	30.599999999999998	5.3999999999999995	1.1	2000	0.25	1.0	9.9	2.0	1000	40.4	3	40.426706304941774	4.1088828955111305	89.25532641235442	15.490256594217247	90.94278116955401	23.5644361789395	208.32703908897224
0.1	2.1	360.0	5.06	false	0.5	1.25	100	30.599999999999998	5.3999999999999995	1.1	2000	0.25	1.0	9.9	2.0	1000	40.4	4	39.01472388339581	4.919812822206736	130.6887031950671	9.817738636534578	106.05629053665984	18.572830174728182	130.2457250609544	24.62734399474894	153.27349730172094
0.1	2.1	360.0	5.06	false	0.5	1.25	100	30.599999999999998	5.3999999999999995	1.1	2000	0.25	1.0	9.9	2.0	1000	40.4	3	51.312160368684545	4.494285017282707	172.38638583401556	22.11641155023691	114.45119166193766	45.60729701345681	270.6113903676616
0.1	2.1	360.0	5.06	false	0.5	1.25	100	30.599999999999998	5.3999999999999995	1.1	2000	0.25	1.0	9.9	2.0	1000	40.4	4	39.14190467254175	0.01150357193352948	123.86791132020981	14.231157753461847	116.95637906475748	18.33539111808304	235.3595380276719	35.4182577038279	112.81571919648218
0.1	2.1	360.0	5.06	false	0.5	1.25	100	30.599999999999998	5.3999999999999995	1.1	2000	0.25	1.0	9.9	2.0	1000	40.4	4	37.04615932124512	1.577966559083214	101.00534394740876	9.775317300248718	151.87128664497467	21.266516168912776	147.10250760551133	33.52797211527347	107.4162168065213
0.1	2.1	360.0	5.06	false	0.5	1.25	100	30.599999999999998	5.3999999999999995	1.1	2000	0.25	1.0	9.9	2.0	1000	40.4	3	37.0698315809235	7.054864006461169	126.98329586109863	19.530049584015266	200.87201383827448	36.05984568162604	223.72218006614213
0.1	2.1	360.0	5.06	false	0.5	1.25	100	30.599999999999998	5.3999999999999995	1.1	2000	0.25	1.0	9.9	2.0	1000	40.4	2	39.50800925667215	24.889944729794898	221.95309644943669	39.42458163169808	281.7385115599047
0.1	2.1	360.0	5.06	false	0.5	1.25	100	30.599999999999998	5.3999999999999995	1.1	2000	0.25	1.0	9.9	2.0	1000	40.4	3	40.0735371173553	6.814929855381425	191.9920279436906	25.890640891808555	171.83679017256785	38.39198777470293	94.73255680203833
0.1	2.1	360.0	5.06	false	0.5	1.25	100	30.599999999999998	5.3999999999999995	1.1	2000	0.25	1.0	9.9	2.0	1000	40.4	3	33.28168945257094	4.626974080312863	152.21163119960426	21.877420544323787	119.90923511312552	32.643417656146774	155.67281359739906
0.1	2.1	360.0	5.06	false	0.5	1.25	100	30.599999999999998	5.3999999999999995	1.1	2000	0.25	1.0	9.9	2.0	1000	40.4	2	44.38801035066352	20.255030766284758	289.8644813940939	38.74975805722325	154.399620967197
0.1	2.1	360.0	5.06	false	0.5	1.25	100	30.599999999999998	5.3999999999999995	1.1	2000	0.25	1.0	9.9	2.0	1000	40.4	3	43.699804459459905	3.0635152998416766	125.36845803948009	12.391549821476692	228.14473140383595	38.04824202575055	192.2816939881804
0.1	2.1	360.0	5.06	false	0.5	1.25	100	30.599999999999998	5.3999999999999995	1.1	2000	0.25	1.0	9.9	2.0	1000	40.4	3	38.66735575729771	18.736077548738493	217.38382768440107	23.637998322726304	99.90305655441213	33.07909850926149	96.39198507600148
0.1	2.1	360.0	5.06	false	0.5	1.25	100	30.599999999999998	5.3999999999999995	1.1	2000	0.25	1.0	9.9	2.0	1000	40.4	3	44.620521313803856	14.009985328450897	171.77331035120395	27.57269168250297	207.7539166835659	41.208530932329154	158.12074974082435
0.1	2.1	360.0	5.06	false	0.5	1.25	100	30.599999999999998	5.3999999999999995	1.1	2000	0.25	1.0	9.9	2.0	1000	40.4	3	38.822234498286086	2.2525118840613287	129.96276771266045	17.376378710995574	192.67071892620675	28.132589427365524	187.42197271681243
0.1	2.1	360.0	5.06	false	0.5	1.25	100	30.599999999999998	5.3999999999999995	1.1	2000	0.25	1.0	9.9	2.0	1000	40.4	3	33.27639046970488	5.065200026869807	179.80775893228457	23.606446743450306	133.2207071016745	32.504548567749694	147.43150651274414
0.1	2.1	360.0	5.06	false	0.5	1.25	100	30.599999999999998	5.3999999999999995	1.1	2000	0.25	1.0	9.9	2.0	1000	40.4	3	38.955645288832	12.03887399623388	217.32823106829397	17.462562836067338	160.32019352337693	30.31326862870644	161.14254568149818
0.1	2.1	360.0	5.06	false	0.5	1.25	100	30.599999999999998	5.3999999999999995	1.1	2000	0.25	1.0	9.9	2.0	1000	40.4	4	44.29398895273952	2.5659960893350506	115.25471265373562	11.765077937943799	138.00223930332368	23.000326679879624	171.96415248828131	41.560492026082954	221.33574961466218
0.1	2.1	360.0	5.06	false	0.5	1.25	100	30.599999999999998	5.3999999999999995	1.1	2000	0.25	1.0	9.9	2.0	1000	40.4	2	34.87459808904499	13.790738275370192	144.95202973706822	30.053253040052123	218.33119801255467
0.1	2.1	360.0	5.06	false	0.5	1.25	100	30.599999999999998	5.3999999999999995	1.1	2000	0.25	1.0	9.9	2.0	1000	40.4	1	35.428645861928054	7.637103022641234	305.7443525715711
0.1	2.1	360.0	5.06	false	0.5	1.25	100	30.599999999999998	5.3999999999999995	1.1	2000	0.25	1.0	9.9	2.0	1000	40.4	3	49.12841105461878	15.426003024155106	300.00465765173107	27.97696092956385	136.78992508738816	42.14252592678541	159.47303297653647
0.1	2.1	360.0	5.06	false	0.5	1.25	100	30.599999999999998	5.3999999999999995	1.1	2000	0.25	1.0	9.9	2.0	1000	40.4	2	37.90535401123021	19.49000684656299	294.82468487062175	37.48134699654753	125.01230085006168
0.1	2.1	360.0	5.06	false	0.5	1.25	100	30.599999999999998	5.3999999999999995	1.1	2000	0.25	1.0	9.9	2.0	1000	40.4	4	47.46036934890698	0.466839278334282	203.99842524364024	15.349045804528492	141.06887537731336	29.574123867246662	167.24025918145574	41.33811123733336	136.91505570336255
0.1	2.1	360.0	5.06	false	0.5	1.25	100	30.599999999999998	5.3999999999999995	1.1	2000	0.25	1.0	9.9	2.0	1000	40.4	4	35.13818678213005	5.14133608369058	137.20081825307693	12.835424747764835	153.6790295937418	20.313703841728277	106.74701826786135	32.62970177732058	73.19286044295109
0.1	2.1	360.0	5.06	false	0.5	1.25	100	30.599999999999998	5.3999999999999995	1.1	2000	0.25	1.0	9.9	2.0	1000	40.4	4	48.389073892732235	2.4433240828140828	192.17719677917685	16.69556839511182	193.4019425033374	29.170864780648564	113.721899428066	42.90446724852363	148.07355634370924
0.1	2.1	360.0	5.06	false	0.5	1.25	100	30.599999999999998	5.3999999999999995	1.1	2000	0.25	1.0	9.9	2.0	1000	40.4	3	43.000155553447414	0.05167289280351264	147.4492262648592	25.71059731761644	214.22381916420738	37.01579799663457	162.63139642512323
0.1	2.1	360.0	5.06	false	0.5	1.25	100	30.599999999999998	5.3999999999999995	1.1	2000	0.25	1.0	9.9	2.0	1000	40.4	2	35.74753749324506	10.298701899472048	218.6784494334817	29.133979586295734	208.66453323524962
0.1	2.1	360.0	5.06	false	0.5	1.25	100	30.599999999999998	5.3999999999999995	1.1	2000	0.25	1.0	9.9	2.0	1000	40.4	4	39.054109849478074	3.2662488239962744	167.0247418163543	10.632466649101778	81.28213578134203	19.793415604399314	172.09361323355253	37.881138886115465	159.37534264962295
0.1	2.1	360.0	5.06	false	0.5	1.25	100	30.599999999999998	5.3999999999999995	1.1	2000	0.25	1.0	9.9	2.0	1000	40.4	4	39.75223520346273	2.3911910095765974	83.10942412750693	11.243145238618665	106.04376463479042	22.911532476936898	156.93684188395648	32.80877219808171	144.76799290960977
0.1	2.1	360.0	5.06	false	0.5	1.25	100	30.599999999999998	5.3999999999999995	1.1	2000	0.25	1.0	9.9	2.0	1000	40.4	4	46.42275547779056	2.4201650860623007	149.12075448033062	12.470989002221415	152.32399351209807	30.757620235788814	209.23662618300975	43.66129790139514	101.10487032449758
0.1	2.1	360.0	5.06	false	0.5	1.25	100	30.599999999999998	5.3999999999999995	1.1	2000	0.25	1.0	9.9	2.0	1000	40.4	4	44.251381011013635	4.1975680523532	200.8438755294329	14.43348585645942	124.0936685702274	34.227627283400494	155.32967384679284	44.18275876639123	156.78604395072986
0.1	2.1	360.0	5.06	false	0.5	1.25	100	30.599999999999998	5.3999999999999995	1.1	2000	0.25	1.0	9.9	2.0	1000	40.4	3	42.71920618509911	1.3685476879046814	113.88036451291563	12.503404864335536	150.5560883170921	26.78278434854747	218.6381090291042
0.1	2.1	360.0	5.06	false	0.5	1.25	100	30.599999999999998	5.3999999999999995	1.1	2000	0.25	1.0	9.9	2.0	1000	40.4	4	44.623015150817615	7.173725713145826	140.70592983229923	23.643836838450614	149.40904080426753	35.248189191144185	85.63467427732371	43.253113736143646	170.05919234850919
0.1	2.1	360.0	5.06	false	0.5	1.25	100	30.599999999999998	5.3999999999999995	1.1	2000	0.25	1.0	9.9	2.0	1000	40.4	3	41.20613358708299	7.148594044980142	151.8050089383354	18.100212007438554	128.06141528323334	34.40914052775133	271.6870455525264
0.1	2.1	360.0	5.06	false	0.5	1.25	100	30.599999999999998	5.3999999999999995	1.1	2000	0.25	1.0	9.9	2.0	1000	40.4	5	42.836442566654966	1.077059038223766	132.9023026561105	14.587955604438017	153.65190906117712	23.041991573316214	116.2217705212866	34.82922150657845	171.58813453217405	40.441735682633386	86.81624478363908
0.1	2.1	360.0	5.06	false	0.5	1.25	100	30.599999999999998	5.3999999999999995	1.1	2000	0.25	1.0	9.9	2.0	1000	40.4	3	48.5491128643228	18.48067575687639	235.75493765706352	30.215014545809264	196.05349702136465	46.06582569932346	115.80710247972912
0.1	2.1	360.0	5.06	false	0.5	1.25	100	30.599999999999998	5.3999999999999995	1.1	2000	0.25	1.0	9.9	2.0	1000	40.4	3	41.72042623509846	0.7591296617586062	138.82081472286663	16.294636075007823	195.20674907988686	32.171204468866996	227.2086001327814
0.1	2.1	360.0	5.06	false	0.5	1.25	100	30.599999999999998	5.3999999999999995	1.1	2000	0.25	1.0	9.9	2.0	1000	40.4	3	47.28870726425652	7.665927078178121	177.4393119808688	27.855758800824162	231.88587574894703	46.55439830354051	252.12476824510273
0.1	2.1	360.0	5.06	false	0.5	1.25	100	30.599999999999998	5.3999999999999995	1.1	2000	0.25	1.0	9.9	2.0	1000	40.4	4	42.317580811762674	2.2752569589820304	131.7713710441061	15.289442040408257	205.1797382423856	27.70555931399082	147.34539469321726	34.82820621577406	137.46019171522966
0.1	2.1	360.0	5.06	false	0.5	1.25	100	30.599999999999998	5.3999999999999995	1.1	2000	0.25	1.0	9.9	2.0	1000	40.4	2	48.65741393251146	15.30783529945387	270.74394248220057	44.40352543789579	169.4752613280648
0.1	2.1	360.0	5.06	false	0.5	1.25	100	30.599999999999998	5.3999999999999995	1.1	2000	0.25	1.0	9.9	2.0	1000	40.4	3	36.90537708732917	0.20365904475736984	168.84572937605705	10.147530166790265	176.84890707876124	30.166329322072777	188.02223306127703
0.1	2.1	360.0	5.06	false	0.5	1.25	100	30.599999999999998	5.3999999999999995	1.1	2000	0.25	1.0	9.9	2.0	1000	40.4	3	40.38072253211576	8.732215763083733	228.9563085131446	30.295767180387106	148.51007058080182	39.41845333827603	182.6257500158398
0.1	2.1	360.0	5.06	false	0.5	1.25	100	30.599999999999998	5.3999999999999995	1.1	2000	0.25	1.0	9.9	2.0	1000	40.4	4	44.430662733659084	9.424839179388574	166.84717795076702	18.197808288707726	142.48219668747606	30.1021277437719	130.25781411755153	43.42131130625384	152.3235717498554
0.1	2.1	360.0	5.06	false	0.5	1.25	100	30.599999999999998	5.3999999999999995	1.1	2000	0.25	1.0	9.9	2.0	1000	40.4	3	39.16589178188642	10.467403342009632	298.7875673431094	21.843838453703036	143.48886331521354	34.632685973168584	137.2224107976547
0.1	2.1	360.0	5.06	false	0.5	1.25	100	30.599999999999998	5.3999999999999995	1.1	2000	0.25	1.0	9.9	2.0	1000	40.4	4	47.39672464159459	3.1778985877961583	140.06098471177214	21.073648347991682	195.6886947745633	36.4640731583752	149.96169184436832	45.91379792053748	141.16513519570324
0.1	2.1	360.0	5.06	false	0.5	1.25	100	30.599999999999998	5.3999999999999995	1.1	2000	0.25	1.0	9.9	2.0	1000	40.4	4	46.64399002252219	2.611731045921152	188.21406823274455	11.46842584832585	101.50960946574486	25.20982200416502	231.2008389264751	44.55790336852445	196.37989445043536
0.1	2.1	360.0	5.06	false	0.5	1.25	100	30.599999999999998	5.3999999999999995	1.1	2000	0.25	1.0	9.9	2.0	1000	40.4	3	43.132865405108966	4.901065029035939	117.6779090399237	18.4271279400331	281.4006528487298	33.91226816603736	134.81751521976727
0.1	2.1	360.0	5.06	false	0.5	1.25	100	30.599999999999998	5.3999999999999995	1.1	2000	0.25	1.0	9.9	2.0	1000	40.4	2	35.21190109576559	11.468413397576436	312.55942664385384	27.65358355753608	157.08218131176557
0.1	2.1	360.0	5.06	false	0.5	1.25	100	30.599999999999998	5.3999999999999995	1.1	2000	0.25	1.0	9.9	2.0	1000	40.4	4	39.34697388400807	6.983576337691647	138.01004641403384	18.19579206828627	141.369467372613	23.836399423971415	115.79203159093227	31.61076439816985	116.10109157544905
0.1	2.1	360.0	5.06	false	0.5	1.25	100	30.599999999999998	5.3999999999999995	1.1	2000	0.25	1.0	9.9	2.0	1000	40.4	4	36.40736720093857	2.3443372993691294	77.0697012103222	12.318365010506485	171.58835738696774	26.922741439159743	119.0968441982389	34.392009982744185	135.8004261144145
0.1	2.1	360.0	5.06	false	0.5	1.25	100	30.599999999999998	5.3999999999999995	1.1	2000	0.25	1.0	9.9	2.0	1000	40.4	2	41.72277095976662	4.816685940110035	167.16798602685395	28.58466066089043	277.5168353930589
0.1	2.1	360.0	5.06	false	0.5	1.25	100	30.599999999999998	5.3999999999999995	1.1	2000	0.25	1.0	9.9	2.0	1000	40.4	3	42.98401614143901	6.517609169094488	252.91083401646725	22.23610373441034	131.86274390033338	34.752081907652006	192.98075915858328
0.1	2.1	360.0	5.06	false	0.5	1.25	100	30.599999999999998	5.3999999999999995	1.1	2000	0.25	1.0	9.9	2.0	1000	40.4	2	42.28245843422531	3.4136046102396707	296.6779214181473	29.088275042561527	150.5750420925365
0.1	2.1	360.0	5.06	false	0.5	1.25	100	30.599999999999998	5.3999999999999995	1.1	2000	0.25	1.0	9.9	2.0	1000	40.4	3	49.670623960900386	7.7975870960936655	299.04580776974785	25.970719667955215	143.2290242012259	38.10513887697171	124.81830410773635
0.1	2.1	360.0	5.06	false	0.5	1.25	100	30.599999999999998	5.3999999999999995	1.1	2000	0.25	1.0	9.9	2.0	1000	40.4	4	35.70163559113778	2.2158467512141247	86.25835282808828	7.651022657389579	129.21184308013622	20.137402210810876	164.21509402017767	33.873194574344495	97.20634456560968
0.1	2.1	360.0	5.06	false	0.5	1.25	100	30.599999999999998	5.3999999999999995	1.1	2000	0.25	1.0	9.9	2.0	1000	40.4	3	45.27891386183512	8.062748903683788	181.92615411208388	26.8883543194252	131.3764208416281	41.218383818326075	199.9835953840527
0.1	2.1	360.0	5.06	false	0.5	1.25	100	30.599999999999998	5.3999999999999995	1.1	2000	0.25	1.0	9.9	2.0	1000	40.4	4	36.23975259880709	2.9715760825277857	130.3411200669527	10.436485018409746	76.90405264196612	19.467852652862273	122.1312628387889	27.36413812295079	121.39853111896142
0.1	2.1	360.0	5.06	false	0.5	1.25	100	30.599999999999998	5.3999999999999995	1.1	2000	0.25	1.0	9.9	2.0	1000	40.4	2	42.43893090849626	18.336179889913975	299.050066927089	32.2274565550982	161.53780406779774
0.1	2.1	360.0	5.06	false	0.5	1.25	100	30.599999999999998	5.3999999999999995	1.1	2000	0.25	1.0	9.9	2.0	1000	40.4	4	39.017356639361665	5.617366709857939	110.81843835273449	21.63640052484209	93.80207507905646	29.364108817913362	194.53132922516798	38.809042954113316	100.5737030720842
0.1	2.1	360.0	5.06	false	0.5	1.25	100	30.599999999999998	5.3999999999999995	1.1	2000	0.25	1.0	9.9	2.0	1000	40.4	2	37.211124136084905	2.6947538128624644	235.82547917509717	16.43023817872579	227.6755108494105
0.1	2.1	360.0	5.06	false	0.5	1.25	100	30.599999999999998	5.3999999999999995	1.1	2000	0.25	1.0	9.9	2.0	1000	40.4	2	40.530851287193606	0.5607998547724222	221.10549139796484	18.754379617874417	282.76255596628494
0.1	2.1	360.0	5.06	false	0.5	1.25	100	30.599999999999998	5.3999999999999995	1.1	2000	0.25	1.0	9.9	2.0	1000	40.4	3	42.73662460916242	4.482295662643666	97.15479632307597	19.023621059021078	181.0505443135206	30.448520995786204	224.86339111034877
0.1	2.1	360.0	5.06	false	0.5	1.25	100	30.599999999999998	5.3999999999999995	1.1	2000	0.25	1.0	9.9	2.0	1000	40.4	3	49.10611822668358	9.461395915586653	178.4118657853755	26.528235263650775	204.80100133009464	47.12321831012826	185.29904752860858
0.1	2.1	360.0	5.06	false	0.5	1.25	100	30.599999999999998	5.3999999999999995	1.1	2000	0.25	1.0	9.9	2.0	1000	40.4	3	35.48461504486561	5.36087361817836	112.92483970362262	14.568117204488066	148.90009457424694	25.65482876610053	191.31616501238028
0.1	2.1	360.0	5.06	false	0.5	1.25	100	30.599999999999998	5.3999999999999995	1.1	2000	0.25	1.0	9.9	2.0	1000	40.4	4	45.28952835622329	10.939237019871072	134.6478677024234	19.822986571693537	113.51494310399194	26.98916510390242	214.62380334241158	42.91259834008827	97.74561335500222
0.1	2.1	360.0	5.06	false	0.5	1.25	100	30.599999999999998	5.3999999999999995	1.1	2000	0.25	1.0	9.9	2.0	1000	40.4	4	52.93317937892084	6.243941200620357	128.5147057786072	22.27340217296479	174.08867123144952	34.732394088770505	193.10837858503731	44.15829449790173	158.91371243703992
0.1	2.1	360.0	5.06	false	0.5	1.25	100	30.599999999999998	5.3999999999999995	1.1	2000	0.25	1.0	9.9	2.0	1000	40.4	4	45.14486618868722	12.62080444946758	155.2540824008253	19.45850626592335	130.46580414675944	29.001446032220592	137.28460580246022	45.00538672256575	128.27775363786364
0.1	2.1	360.0	5.06	false	0.5	1.25	100	30.599999999999998	5.3999999999999995	1.1	2000	0.25	1.0	9.9	2.0	1000	40.4	1	35.23040647447641	34.66362576805771	353.3385685071348
0.1	2.1	360.0	5.06	false	0.5	1.25	100	30.599999999999998	5.3999999999999995	1.1	2000	0.25	1.0	9.9	2.0	1000	40.4	2	37.91797935859175	2.0872997491804584	161.82018013609382	31.448459778178226	289.96133790124804
0.1	2.1	360.0	5.06	false	0.5	1.25	100	30.599999999999998	5.3999999999999995	1.1	2000	0.25	1.0	9.9	2.0	1000	40.4	4	43.46358288483412	11.171522187906154	100.65746186627098	19.701158498698636	131.8478811341736	29.90937053459112	196.80390235013314	35.50921441564216	96.92367107270901
0.1	2.1	360.0	5.06	false	0.5	1.25	100	30.599999999999998	5.3999999999999995	1.1	2000	0.25	1.0	9.9	2.0	1000	40.4	5	52.237204613017695	3.3405133023508276	106.47480233309024	13.708922232599305	196.9866565014512	22.187940055057926	82.08584323209746	36.20875157951306	185.34366599504972	51.178035123415235	162.84024380697215
0.1	2.1	360.0	5.06	false	0.5	1.25	100	30.599999999999998	5.3999999999999995	1.1	2000	0.25	1.0	9.9	2.0	1000	40.4	2	33.467720079844746	3.532857969731722	147.64134771793272	27.473782600429466	257.3980962561694
0.1	2.1	360.0	5.06	false	0.5	1.25	100	30.599999999999998	5.3999999999999995	1.1	2000	0.25	1.0	9.9	2.0	1000	40.4	3	46.156533914402516	4.472592462524039	120.92089925357395	23.307418199926637	233.05581910307768	35.89158584381253	204.04004250250713
0.1	2.1	360.0	5.06	false	0.5	1.25	100	30.599999999999998	5.3999999999999995	1.1	2000	0.25	1.0	9.9	2.0	1000	40.4	4	42.36283629411024	7.688906893749796	143.10837026388884	16.207981415418217	128.65418964486207	29.790769249899054	127.99483112429981	37.51573491104127	135.41865620193317
0.1	2.1	360.0	5.06	false	0.5	1.25	100	30.599999999999998	5.3999999999999995	1.1	2000	0.25	1.0	9.9	2.0	1000	40.4	6	49.53243255220373	2.022071992519996	125.7071661574379	9.905155679262215	93.05862560736017	20.13474729179736	145.77631929267991	26.503305975890093	140.89031474519118	37.47606752899462	99.87815242187055	48.250535310143924	118.47218809140895
0.1	2.1	360.0	5.06	false	0.5	1.25	100	30.599999999999998	5.3999999999999995	1.1	2000	0.25	1.0	9.9	2.0	1000	40.4	3	37.37245896275188	3.2835804982629058	119.56080114901964	9.106264268186498	159.90704724377696	27.593115867059115	228.7276472012738
0.1	2.1	360.0	5.06	false	0.5	1.25	100	30.599999999999998	5.3999999999999995	1.1	2000	0.25	1.0	9.9	2.0	1000	40.4	3	36.95326694694711	0.3443655220898538	111.54376272194521	13.412597472757694	222.8741259620843	30.736596368303314	171.0926265260507
0.1	2.1	360.0	5.06	false	0.5	1.25	100	30.599999999999998	5.3999999999999995	1.1	2000	0.25	1.0	9.9	2.0	1000	40.4	4	45.68372961982633	3.3395051978782546	168.47779348840913	12.591050261819664	174.39440618818682	25.552409258275176	133.71641887596513	39.34319731070719	127.99029141442283
0.1	2.1	360.0	5.06	false	0.5	1.25	100	30.599999999999998	5.3999999999999995	1.1	2000	0.25	1.0	9.9	2.0	1000	40.4	2	34.223124554473884	13.011105125545352	244.45025613941263	27.46073399235559	255.69890844588997
0.1	2.1	360.0	5.06	false	0.5	1.25	100	30.599999999999998	5.3999999999999995	1.1	2000	0.25	1.0	9.9	2.0	1000	40.4	3	36.834679967208466	1.0388318717829583	200.3745124767495	16.036950511464756	232.20525805051537	35.194180469522344	159.28284234106215
0.1	2.1	360.0	5.06	false	0.5	1.25	100	30.599999999999998	5.3999999999999995	1.1	2000	0.25	1.0	9.9	2.0	1000	40.4	3	34.79885503778963	0.1131235491008835	229.75247359559935	18.310180011931298	161.32142522558635	31.89231208463912	110.41830094079438
0.1	2.1	360.0	5.06	false	0.5	1.25	100	30.599999999999998	5.3999999999999995	1.1	2000	0.25	1.0	9.9	2.0	1000	40.4	2	35.97022843719016	10.379730572179993	299.33564876608744	22.330949945332833	146.57960308349058
0.1	2.1	360.0	5.06	false	0.5	1.25	100	30.599999999999998	5.3999999999999995	1.1	2000	0.25	1.0	9.9	2.0	1000	40.4	4	41.613491557043886	0.2814522399854484	122.78722885180282	22.703346522254318	109.96070164778062	29.89345923142432	171.49466362210634	40.58476484333291	212.08450227120164
0.1	2.1	360.0	5.06	false	0.5	1.25	100	30.599999999999998	5.3999999999999995	1.1	2000	0.25	1.0	9.9	2.0	1000	40.4	2	48.76398978694672	16.511417037614944	136.53946383170967	34.08518186992483	252.3623059272221
0.1	2.1	360.0	5.06	false	0.5	1.25	100	30.599999999999998	5.3999999999999995	1.1	2000	0.25	1.0	9.9	2.0	1000	40.4	4	35.80862671978177	0.334245021137421	91.94331182497851	9.010152954031442	172.50755045286473	23.217745187077117	130.96678483097827	33.627658189838435	100.48355374155068
0.1	2.1	360.0	5.06	false	0.5	1.25	100	30.599999999999998	5.3999999999999995	1.1	2000	0.25	1.0	9.9	2.0	1000	40.4	4	41.340895953857675	5.324191214003762	164.77909556062	20.093693784054867	88.2499812897759	27.69955752928669	142.68799576594068	40.21375765829579	176.71345630418395
0.1	2.1	360.0	5.06	false	0.5	1.25	100	30.599999999999998	5.3999999999999995	1.1	2000	0.25	1.0	9.9	2.0	1000	40.4	3	41.605900442881605	6.863354387382382	195.43586243600947	18.011508815404998	195.71431320032835	41.2043823901908	133.96836809888492
0.1	2.1	360.0	5.06	false	0.5	1.25	100	30.599999999999998	5.3999999999999995	1.1	2000	0.25	1.0	9.9	2.0	1000	40.4	3	34.90612422976734	4.942276847027886	232.4119445586523	14.250567182060612	97.6371869430836	26.78208158472314	185.48060734260935
0.1	2.1	360.0	5.06	false	0.5	1.25	100	30.599999999999998	5.3999999999999995	1.1	2000	0.25	1.0	9.9	2.0	1000	40.4	3	40.367134876631745	5.085359897875491	165.48103873994228	16.22792779097363	176.91593446101805	30.242510879082218	168.83969417912425
0.1	2.1	360.0	5.06	false	0.5	1.25	100	30.599999999999998	5.3999999999999995	1.1	2000	0.25	1.0	9.9	2.0	1000	40.4	3	46.98982948056443	7.666770365210306	236.52830995992105	17.83992534288459	132.0467219352844	36.248006998812535	208.21738226631123
0.1	2.1	360.0	5.06	false	0.5	1.25	100	30.599999999999998	5.3999999999999995	1.1	2000	0.25	1.0	9.9	2.0	1000	40.4	2	40.2982077021007	9.68340113155082	240.33794149585722	31.817227115468672	189.7102176299655
0.1	2.1	360.0	5.06	false	0.5	1.25	100	30.599999999999998	5.3999999999999995	1.1	2000	0.25	1.0	9.9	2.0	1000	40.4	4	39.46519408221426	1.6296746464879066	103.52879243652932	13.655658917934305	148.47603955248198	28.632303103687804	172.74505782063494	38.30984609376409	107.24415483393267
0.1	2.1	360.0	5.06	false	0.5	1.25	100	30.599999999999998	5.3999999999999995	1.1	2000	0.25	1.0	9.9	2.0	1000	40.4	2	44.9376974689922	15.28108653362935	278.35332947779284	36.96602347221499	159.3211118450338
0.1	2.1	360.0	5.06	false	0.5	1.25	100	30.599999999999998	5.3999999999999995	1.1	2000	0.25	1.0	9.9	2.0	1000	40.4	2	37.205726354979674	11.888866918632154	206.63133381528374	30.57986321181016	104.5078466413983
0.1	2.1	360.0	5.06	false	0.5	1.25	100	30.599999999999998	5.3999999999999995	1.1	2000	0.25	1.0	9.9	2.0	1000	40.4	5	41.110629690680604	1.5103026817705767	191.43605783213295	13.97624216155411	115.68541230669078	23.21148771381788	84.37710106426236	32.75757927877329	107.78933360047836	41.08588334593586	99.10843857261831
0.1	2.1	360.0	5.06	false	0.5	1.25	100	30.599999999999998	5.3999999999999995	1.1	2000	0.25	1.0	9.9	2.0	1000	40.4	4	45.07077963079696	8.640617759219138	143.07336487618954	23.47144418939603	106.53185720171972	32.28255427032908	161.47114066043216	44.857387562358504	250.6650887630752
0.1	2.1	360.0	5.06	false	0.5	1.25	100	30.599999999999998	5.3999999999999995	1.1	2000	0.25	1.0	9.9	2.0	1000	40.4	3	41.22339967270936	0.17064876233711562	176.29025663574737	25.189432416991767	231.23408827641907	35.0874725606118	94.8964372492303
0.1	2.1	360.0	5.06	false	0.5	1.25	100	30.599999999999998	5.3999999999999995	1.1	2000	0.25	1.0	9.9	2.0	1000	40.4	3	45.69006182022734	1.585448590282263	176.9165840812276	15.293019193019795	223.11443417279102	35.83941023654236	164.1994743466698
0.1	2.1	360.0	5.06	false	0.5	1.25	100	30.599999999999998	5.3999999999999995	1.1	2000	0.25	1.0	9.9	2.0	1000	40.4	4	47.353076486499276	1.9268943626613775	153.40109429214493	12.743895915586082	204.15390318467635	23.955924766479395	156.4235761372883	41.43980182881005	156.13032465250015
0.1	2.1	360.0	5.06	false	0.5	1.25	100	30.599999999999998	5.3999999999999995	1.1	2000	0.25	1.0	9.9	2.0	1000	40.4	2	31.327868747639638	7.712448350210355	201.28673034220827	29.34133012514538	219.19829765361555
0.1	2.1	360.0	5.06	false	0.5	1.25	100	30.599999999999998	5.3999999999999995	1.1	2000	0.25	1.0	9.9	2.0	1000	40.4	1	33.352304073261706	17.3623852880128	281.0567181176617
0.1	2.1	360.0	5.06	false	0.5	1.25	100	30.599999999999998	5.3999999999999995	1.1	2000	0.25	1.0	9.9	2.0	1000	40.4	4	50.23754362854641	0.7514453935908276	113.63598680543093	13.321546761941573	155.08860013254795	30.112008016639837	275.54590167557865	43.0320252425131	113.68514681242115
0.1	2.1	360.0	5.06	false	0.5	1.25	100	30.599999999999998	5.3999999999999995	1.1	2000	0.25	1.0	9.9	2.0	1000	40.4	2	43.065942133635225	1.2369158943705258	203.91188642045935	22.428459746657964	250.36925945430025
0.1	2.1	360.0	5.06	false	0.5	1.25	100	30.599999999999998	5.3999999999999995	1.1	2000	0.25	1.0	9.9	2.0	1000	40.4	2	41.10170462712253	18.83658471339671	216.15126067622379	40.5358205610643	307.6558996359947
0.1	2.1	360.0	5.06	false	0.5	1.25	100	30.599999999999998	5.3999999999999995	1.1	2000	0.25	1.0	9.9	2.0	1000	40.4	3	32.50536583606595	8.705309983542797	188.0590906957186	21.448139851047824	101.5962135802317	30.393473186366577	165.7535366146964
0.1	2.1	360.0	5.06	false	0.5	1.25	100	30.599999999999998	5.3999999999999995	1.1	2000	0.25	1.0	9.9	2.0	1000	40.4	3	44.17862203655587	11.81002647082522	128.79889587538463	25.66101110116059	176.60490455513116	35.20527326740686	216.71289748721424
0.1	2.1	360.0	5.06	false	0.5	1.25	100	30.599999999999998	5.3999999999999995	1.1	2000	0.25	1.0	9.9	2.0	1000	40.4	4	46.510145965865526	3.0118978576960393	126.99227738780823	24.043100353449464	260.88132552514423	38.6784236616852	117.99137723844031	45.124935264202016	118.17251108451835
0.1	2.1	360.0	5.06	false	0.5	1.25	100	30.599999999999998	5.3999999999999995	1.1	2000	0.25	1.0	9.9	2.0	1000	40.4	3	52.498461468065784	7.196007012089621	181.30860853641025	17.64191964767088	259.1475383526402	37.67974196359352	193.55662976337095
0.1	2.1	360.0	5.06	false	0.5	1.25	100	30.599999999999998	5.3999999999999995	1.1	2000	0.25	1.0	9.9	2.0	1000	40.4	2	38.85638763350381	1.797780340839117	254.09457010490328	20.898884670236637	193.9131854491466
0.1	2.1	360.0	5.06	false	0.5	1.25	100	30.599999999999998	5.3999999999999995	1.1	2000	0.25	1.0	9.9	2.0	1000	40.4	4	42.4726352001309	3.028184531683902	228.3408590680901	20.76499494414208	163.43605146816103	32.31140103528741	110.1494324512166	41.740891422096006	105.7170026137309
0.1	2.1	360.0	5.06	false	0.5	1.25	100	30.599999999999998	5.3999999999999995	1.1	2000	0.25	1.0	9.9	2.0	1000	40.4	3	38.337999166898975	6.791319776975842	116.45344808567008	18.210431489980056	169.6755940500315	32.71156061428682	183.73820583974418
0.1	2.1	360.0	5.06	false	0.5	1.25	100	30.599999999999998	5.3999999999999995	1.1	2000	0.25	1.0	9.9	2.0	1000	40.4	2	43.83210181582023	19.009481670578364	249.61220431665612	30.827002628799914	172.5389438959142
0.1	2.1	360.0	5.06	false	0.5	1.25	100	30.599999999999998	5.3999999999999995	1.1	2000	0.25	1.0	9.9	2.0	1000	40.4	5	44.90818904350493	0.41485952515110824	135.37333979781303	9.53192343330446	111.96350319804613	22.48786267959442	139.78122173216963	33.31998780473862	109.99398390294077	42.67047702692813	155.08899777899217
0.1	2.1	360.0	5.06	false	0.5	1.25	100	30.599999999999998	5.3999999999999995	1.1	2000	0.25	1.0	9.9	2.0	1000	40.4	3	47.09062326582577	5.672017278279476	171.16658180022227	16.758124607418168	196.90643804237257	33.63013140366627	215.99424699145177
0.1	2.1	360.0	5.06	false	0.5	1.25	100	30.599999999999998	5.3999999999999995	1.1	2000	0.25	1.0	9.9	2.0	1000	40.4	3	42.2433032396636	14.224564246786384	226.90288514741428	28.787982660354587	114.3753539373704	37.198122014721896	218.64810315974788
0.1	2.1	360.0	5.06	false	0.5	1.25	100	30.599999999999998	5.3999999999999995	1.1	2000	0.25	1.0	9.9	2.0	1000	40.4	4	41.55535745097535	9.732881627330427	128.2482933670848	21.920346665398174	195.4145486039278	33.19987673107116	144.9336581983925	41.10545381566046	79.1800144257562
0.1	2.1	360.0	5.06	false	0.5	1.25	100	30.599999999999998	5.3999999999999995	1.1	2000	0.25	1.0	9.9	2.0	1000	40.4	3	43.83919912020817	12.533509682720677	249.72210713809548	22.764508280509368	191.58434715251127	40.55602513787048	113.06958168189675
0.1	2.1	360.0	5.06	false	0.5	1.25	100	30.599999999999998	5.3999999999999995	1.1	2000	0.25	1.0	9.9	2.0	1000	40.4	4	42.96373924446654	4.762480008851799	200.95302899791054	17.087132009611953	136.79233145789917	25.21357872158619	107.74246918184559	38.31644553695625	98.39390674162846
0.1	2.1	360.0	5.06	false	0.5	1.25	100	30.599999999999998	5.3999999999999995	1.1	2000	0.25	1.0	9.9	2.0	1000	40.4	4	52.33213340970576	3.5530848593611757	219.66429607977312	11.523727467428985	116.17426199020134	25.568361456093434	234.39725167295586	51.023150685946135	136.98411281139315
0.1	2.1	360.0	5.06	false	0.5	1.25	100	30.599999999999998	5.3999999999999995	1.1	2000	0.25	1.0	9.9	2.0	1000	40.4	6	45.576878474233624	1.5189451894483477	142.17686932953404	7.862662440163547	106.10170555354958	13.765355515715036	75.30330813385515	22.71289427017677	73.56201345223063	34.09884366338892	103.06310226476278	43.61534948351752	118.62240060130358
0.1	2.1	360.0	5.06	false	0.5	1.25	100	30.599999999999998	5.3999999999999995	1.1	2000	0.25	1.0	9.9	2.0	1000	40.4	3	33.268973295251	5.4641753093682155	149.03628579725194	19.841537171989536	150.7250777400268	29.938843554757913	99.3794564586869
0.1	2.1	360.0	5.06	false	0.5	1.25	100	30.599999999999998	5.3999999999999995	1.1	2000	0.25	1.0	9.9	2.0	1000	40.4	5	42.07147426794325	1.654553747258736	80.14424041741331	10.612310403370264	199.652493003582	25.034351087233134	85.63420031780359	28.792589278905165	103.13647349150641	40.02531982514229	104.42641982359082
0.1	2.1	360.0	5.06	false	0.5	1.25	100	30.599999999999998	5.3999999999999995	1.1	2000	0.25	1.0	9.9	2.0	1000	40.4	3	33.89762085315661	6.627495544505356	182.68259545162388	13.917413773703975	104.33253669180043	30.817098265056156	165.84948975928486
0.1	2.1	360.0	5.06	false	0.5	1.25	100	30.599999999999998	5.3999999999999995	1.1	2000	0.25	1.0	9.9	2.0	1000	40.4	4	47.06372628953815	2.977383423038661	116.01355170824634	14.40574069959833	131.3335340648504	26.099593051402785	186.39478934521586	36.142175071536045	156.43506254174605
0.1	2.1	360.0	5.06	false	0.5	1.25	100	30.599999999999998	5.3999999999999995	1.1	2000	0.25	1.0	9.9	2.0	1000	40.4	4	35.310432490850225	4.545595275046155	91.98384285265581	15.771424545934934	124.93349827437446	27.032395256213768	153.09375280871643	32.71352388172021	130.12868736672513
0.1	2.1	360.0	5.06	false	0.5	1.25	100	30.599999999999998	5.3999999999999995	1.1	2000	0.25	1.0	9.9	2.0	1000	40.4	2	25.22	2.96179494515217	124.96878540706923	19.770374917267656	173.37022560348302
0.1	2.1	360.0	5.06	false	0.5	1.25	100	30.599999999999998	5.3999999999999995	1.1	2000	0.25	1.0	9.9	2.0	1000	40.4	4	35.75859339154347	1.2507100422144348	158.06181104955405	12.465933826181582	83.25792128097777	19.37273067086927	167.6048040227679	32.16771609319329	67.58756838206908
0.1	2.1	360.0	5.06	false	0.5	1.25	100	30.599999999999998	5.3999999999999995	1.1	2000	0.25	1.0	9.9	2.0	1000	40.4	3	45.55477314485362	8.698457201053362	92.89077776063085	14.898133174371605	216.54968060149295	30.958308032607288	221.47642987399772
0.1	2.1	360.0	5.06	false	0.5	1.25	100	30.599999999999998	5.3999999999999995	1.1	2000	0.25	1.0	9.9	2.0	1000	40.4	3	37.969696960650204	9.061447684187561	181.24484992992723	24.317290849587103	137.3179981321144	32.653904891707526	119.13434564193751
0.1	2.1	360.0	5.06	false	0.5	1.25	100	30.599999999999998	5.3999999999999995	1.1	2000	0.25	1.0	9.9	2.0	1000	40.4	3	41.53199521049426	7.797188678286396	148.68867328504388	24.206818952617613	239.91887288926003	30.94114451041384	142.1525285267482
0.1	2.1	360.0	5.06	false	0.5	1.25	100	30.599999999999998	5.3999999999999995	1.1	2000	0.25	1.0	9.9	2.0	1000	40.4	3	41.38777766015073	8.81864675014081	217.99435970766814	25.892001698007757	192.94967314622997	30.68161287708175	101.8268044943246
0.1	2.1	360.0	5.06	false	0.5	1.25	100	30.599999999999998	5.3999999999999995	1.1	2000	0.25	1.0	9.9	2.0	1000	40.4	4	41.2886162188549	0.3150095970881468	120.19876679376198	17.024962555325192	172.3182199302347	27.12186952233049	110.65175902881826	35.74971283753282	123.532006912931
0.1	2.1	360.0	5.06	false	0.5	1.25	100	30.599999999999998	5.3999999999999995	1.1	2000	0.25	1.0	9.9	2.0	1000	40.4	3	46.7619128665065	2.3838502520843274	135.6005686718491	13.758967209316669	273.66727708473843	33.5446373849438	283.2893361675045
0.1	2.1	360.0	5.06	false	0.5	1.25	100	30.599999999999998	5.3999999999999995	1.1	2000	0.25	1.0	9.9	2.0	1000	40.4	3	35.527842857869594	6.816992871973488	112.64255187655199	19.182912519796144	235.15981215954784	27.605551094770775	152.104423952371
0.1	2.1	360.0	5.06	false	0.5	1.25	100	30.599999999999998	5.3999999999999995	1.1	2000	0.25	1.0	9.9	2.0	1000	40.4	4	41.80326370734172	3.0740734165211188	92.56123441886082	14.225012615531993	218.29196442764334	29.290421123505023	102.36997001361352	40.129547880104234	205.00077501272196
0.1	2.1	360.0	5.06	false	0.5	1.25	100	30.599999999999998	5.3999999999999995	1.1	2000	0.25	1.0	9.9	2.0	1000	40.4	4	39.548490009740576	2.2501950015048067	89.52124522118753	8.018356992128075	159.92124742868285	17.54198491613517	208.2913420609422	33.31667023520059	105.77717271435336
0.1	2.1	360.0	5.06	false	0.5	1.25	100	30.599999999999998	5.3999999999999995	1.1	2000	0.25	1.0	9.9	2.0	1000	40.4	3	45.39901602306571	9.03369384183916	232.2739903567187	26.575186320511673	192.9406194737701	42.83860820029266	140.95060713481556
0.1	2.1	360.0	5.06	false	0.5	1.25	100	30.599999999999998	5.3999999999999995	1.1	2000	0.25	1.0	9.9	2.0	1000	40.4	3	43.59044011249842	8.805373415038583	188.03406590238998	30.70426526426757	189.4604477452237	38.629408245903136	166.91138991003143
0.1	2.1	360.0	5.06	false	0.5	1.25	100	30.599999999999998	5.3999999999999995	1.1	2000	0.25	1.0	9.9	2.0	1000	40.4	2	29.318199693668323	13.285285363587501	139.5244621757451	20.417812337794224	171.58262974989728
0.1	2.1	360.0	5.06	false	0.5	1.25	100	30.599999999999998	5.3999999999999995	1.1	2000	0.25	1.0	9.9	2.0	1000	40.4	2	26.51333171816377	4.309770482848955	136.89527108076186	19.087076320649192	207.77593741465176
0.1	2.1	360.0	5.06	false	0.5	1.25	100	30.599999999999998	5.3999999999999995	1.1	2000	0.25	1.0	9.9	2.0	1000	40.4	3	44.195014990984205	13.188295074487984	245.3843925486425	24.56219086922032	109.03210250590122	39.44729784883533	229.23776642305083
0.1	2.1	360.0	5.06	false	0.5	1.25	100	30.599999999999998	5.3999999999999995	1.1	2000	0.25	1.0	9.9	2.0	1000	40.4	2	30.335427643895574	0.4509387751667063	190.95073601159467	20.134232575506275	245.31171102946064
0.1	2.1	360.0	5.06	false	0.5	1.25	100	30.599999999999998	5.3999999999999995	1.1	2000	0.25	1.0	9.9	2.0	1000	40.4	4	48.87037083670643	1.963995150540862	175.91639054725388	22.151653427113793	188.27504402809393	34.9498325268688	151.4554856499567	46.54141254494331	138.9441346205818
0.1	2.1	360.0	5.06	false	0.5	1.25	100	30.599999999999998	5.3999999999999995	1.1	2000	0.25	1.0	9.9	2.0	1000	40.4	2	35.24860482309297	7.732729350116215	190.92789777087881	25.934808165754113	210.87294185943423
0.1	2.1	360.0	5.06	false	0.5	1.25	100	30.599999999999998	5.3999999999999995	1.1	2000	0.25	1.0	9.9	2.0	1000	40.4	4	36.60683479295175	2.3285468636075692	106.64994811593665	9.802851866799777	189.86037346832185	28.252328451648957	126.15650187247657	33.05058919148584	89.90661147165436
0.1	2.1	360.0	5.06	false	0.5	1.25	100	30.599999999999998	5.3999999999999995	1.1	2000	0.25	1.0	9.9	2.0	1000	40.4	4	44.72454384904713	8.125321004665638	211.3392553966095	19.692638190636252	102.55485715571379	26.099011329633605	175.28709339196064	35.357149695920455	93.25898796165073
0.1	2.1	360.0	5.06	false	0.5	1.25	100	30.599999999999998	5.3999999999999995	1.1	2000	0.25	1.0	9.9	2.0	1000	40.4	2	41.842224649871284	15.910841937288161	280.65673998532566	41.04915389134763	160.4176962409971
0.1	2.1	360.0	5.06	false	0.5	1.25	100	30.599999999999998	5.3999999999999995	1.1	2000	0.25	1.0	9.9	2.0	1000	40.4	5	48.80661375456008	6.00738761643948	164.99572942728332	17.952942693332293	133.72595886004493	27.878536997153684	144.99677811542006	34.793775275704384	102.42512971494574	46.56100527382721	102.60370334341413
0.1	2.1	360.0	5.06	false	0.5	1.25	100	30.599999999999998	5.3999999999999995	1.1	2000	0.25	1.0	9.9	2.0	1000	40.4	4	44.75065740664673	5.256637199327559	138.55716061727807	14.40112461873908	84.32177640694239	23.0558826275677	191.05317400396714	43.75176274242001	141.79589000977046
0.1	2.1	360.0	5.06	false	0.5	1.25	100	30.599999999999998	5.3999999999999995	1.1	2000	0.25	1.0	9.9	2.0	1000	40.4	3	35.49694280037477	0.6918025299389342	105.59690413690808	12.678197226899304	210.62040264775163	34.25956202268512	170.2262218213194
0.1	2.1	360.0	5.06	false	0.5	1.25	100	30.599999999999998	5.3999999999999995	1.1	2000	0.25	1.0	9.9	2.0	1000	40.4	3	39.782358633835734	2.756370252136494	178.13346584337236	22.719629717664883	234.28899323109832	38.15337464593914	123.29742869286113
0.1	2.1	360.0	5.06	false	0.5	1.25	100	30.599999999999998	5.3999999999999995	1.1	2000	0.25	1.0	9.9	2.0	1000	40.4	3	38.54110107514088	1.1115970484241253	161.87134872790762	18.970817536370937	114.12320039907974	24.16515440811311	201.8843877784571
0.1	2.1	360.0	5.06	false	0.5	1.25	100	30.599999999999998	5.3999999999999995	1.1	2000	0.25	1.0	9.9	2.0	1000	40.4	2	32.58474569296266	13.07282838640568	167.87326672951025	29.17621251398701	182.1207316828368
0.1	2.1	360.0	5.06	false	0.5	1.25	100	30.599999999999998	5.3999999999999995	1.1	2000	0.25	1.0	9.9	2.0	1000	40.4	3	40.82157125029686	2.141152647314767	188.51927459816744	13.439555387716476	121.0347831639643	31.959020830950106	221.402068195978
0.1	2.1	360.0	5.06	false	0.5	1.25	100	30.599999999999998	5.3999999999999995	1.1	2000	0.25	1.0	9.9	2.0	1000	40.4	2	40.8146661741569	5.559366158229493	244.39456167752476	30.22810945881347	238.59839801394517
0.1	2.1	360.0	5.06	false	0.5	1.25	100	30.599999999999998	5.3999999999999995	1.1	2000	0.25	1.0	9.9	2.0	1000	40.4	4	42.25502953811083	2.2375430359866484	77.81282571411913	14.357969345554658	162.361142227369	20.757368617334375	158.3255868110426	33.75964097472278	168.58841126840127
0.1	2.1	360.0	5.06	false	0.5	1.25	100	30.599999999999998	5.3999999999999995	1.1	2000	0.25	1.0	9.9	2.0	1000	40.4	2	35.04210040432661	8.060696428008859	140.49989133041822	26.061133314479356	242.24723918752466
0.1	2.1	360.0	5.06	false	0.5	1.25	100	30.599999999999998	5.3999999999999995	1.1	2000	0.25	1.0	9.9	2.0	1000	40.4	4	34.00650627988302	1.0087070720800166	158.8789318448548	14.404188674329141	104.72189483893949	21.02644575062996	168.54009468812214	32.72605537562057	83.98694517002198
0.1	2.1	360.0	5.06	false	0.5	1.25	100	30.599999999999998	5.3999999999999995	1.1	2000	0.25	1.0	9.9	2.0	1000	40.4	2	38.95334665298107	4.774613000862072	212.83406265034625	23.85519528806266	204.36928054857933
0.1	2.1	360.0	5.06	false	0.5	1.25	100	30.599999999999998	5.3999999999999995	1.1	2000	0.25	1.0	9.9	2.0	1000	40.4	2	40.955796921712846	14.151788700720124	144.25648803857555	26.642049783378983	271.8338806482977
0.1	2.1	360.0	5.06	false	0.5	1.25	100	30.599999999999998	5.3999999999999995	1.1	2000	0.25	1.0	9.9	2.0	1000	40.4	3	37.190171606235054	0.3603528813514839	208.7699521909858	15.224215925476315	93.91321322550823	30.138457900117945	227.58256086960878
0.1	2.1	360.0	5.06	false	0.5	1.25	100	30.599999999999998	5.3999999999999995	1.1	2000	0.25	1.0	9.9	2.0	1000	40.4	3	41.05674199790538	0.4298350732440712	181.9268820260501	25.025572214435126	258.1760471867756	34.41954124223708	120.61917958276436
0.1	2.1	360.0	5.06	false	0.5	1.25	100	30.599999999999998	5.3999999999999995	1.1	2000	0.25	1.0	9.9	2.0	1000	40.4	3	40.296853441507416	0.8012597343413184	141.65002815202047	21.975476112202312	287.4057767574294	40.16313614227517	138.47401207534872
0.1	2.1	360.0	5.06	false	0.5	1.25	100	30.599999999999998	5.3999999999999995	1.1	2000	0.25	1.0	9.9	2.0	1000	40.4	3	27.716774518047377	0.32294328493572255	75.43342912857744	14.814276515841707	146.14196843934448	25.55213192079247	164.9298459366632
0.1	2.1	360.0	5.06	false	0.5	1.25	100	30.599999999999998	5.3999999999999995	1.1	2000	0.25	1.0	9.9	2.0	1000	40.4	3	39.78821162945915	1.8344241233132912	106.29132021710922	9.782285485942806	246.21650820862274	31.676103685536688	174.72336500935904
0.1	2.1	360.0	5.06	false	0.5	1.25	100	30.599999999999998	5.3999999999999995	1.1	2000	0.25	1.0	9.9	2.0	1000	40.4	3	42.515355251862864	3.4103195834165216	205.75620317874834	25.963494182465194	129.1871518910289	38.73990984814274	140.08956039211648
0.1	2.1	360.0	5.06	false	0.5	1.25	100	30.599999999999998	5.3999999999999995	1.1	2000	0.25	1.0	9.9	2.0	1000	40.4	2	42.21314182476402	15.948446831570108	294.3513723410642	30.141390911836265	141.4980215959315
0.1	2.1	360.0	5.06	false	0.5	1.25	100	30.599999999999998	5.3999999999999995	1.1	2000	0.25	1.0	9.9	2.0	1000	40.4	3	31.743316181762218	0.8640428870372134	117.68598064602469	15.36459329020732	213.96590748558077	28.994362586889796	131.37547193288225
0.1	2.1	360.0	5.06	false	0.5	1.25	100	30.599999999999998	5.3999999999999995	1.1	2000	0.25	1.0	9.9	2.0	1000	40.4	5	39.62818386902568	1.742439797879443	89.38863945474453	9.983773237101317	180.7482530007571	23.44546574253116	137.63924757889083	31.344335951586196	83.71335039017063	37.11665938738587	94.20841871151694
0.1	2.1	360.0	5.06	false	0.5	1.25	100	30.599999999999998	5.3999999999999995	1.1	2000	0.25	1.0	9.9	2.0	1000	40.4	4	40.80444107098408	1.3045485938060128	154.1044478915826	15.82832692735603	187.70274956944505	28.048633863943312	129.42361720545216	40.105500962486566	145.07126318138384
0.1	2.1	360.0	5.06	false	0.5	1.25	100	30.599999999999998	5.3999999999999995	1.1	2000	0.25	1.0	9.9	2.0	1000	40.4	3	38.935998485096064	6.20212076669649	170.92328431616883	23.12007780010109	115.8558691643389	30.665262680495925	149.06937469115155
0.1	2.1	360.0	5.06	false	0.5	1.25	100	30.599999999999998	5.3999999999999995	1.1	2000	0.25	1.0	9.9	2.0	1000	40.4	4	45.73348192029394	3.2212250836545597	159.52655093849862	14.153989418208694	100.62201338310796	20.284550345923304	149.60373511792932	35.347892388747034	193.7599534914129
0.1	2.1	360.0	5.06	false	0.5	1.25	100	30.599999999999998	5.3999999999999995	1.1	2000	0.25	1.0	9.9	2.0	1000	40.4	3	55.58	1.2357726201215875	218.67188779105726	16.19767772224864	274.2910776293499	45.47478664029865	230.0598556032671
0.1	2.1	360.0	5.06	false	0.5	1.25	100	30.599999999999998	5.3999999999999995	1.1	2000	0.25	1.0	9.9	2.0	1000	40.4	2	41.32696531343759	12.408077531843622	235.77216338255892	30.151924645572777	296.9135140740569
0.1	2.1	360.0	5.06	false	0.5	1.25	100	30.599999999999998	5.3999999999999995	1.1	2000	0.25	1.0	9.9	2.0	1000	40.4	3	42.704587346562214	11.437874286982899	191.56692186246642	17.669435590604987	154.03860569249306	41.55339107413226	142.45324294811246
0.1	2.1	360.0	5.06	false	0.5	1.25	100	30.599999999999998	5.3999999999999995	1.1	2000	0.25	1.0	9.9	2.0	1000	40.4	3	38.750741401189174	4.963730664004307	221.56902181506715	20.042895246009213	264.6903443654367	36.09291249298609	126.97607324040496
0.1	2.1	360.0	5.06	false	0.5	1.25	100	30.599999999999998	5.3999999999999995	1.1	2000	0.25	1.0	9.9	2.0	1000	40.4	3	34.86075005525616	6.832420203825933	122.06004516894856	16.036941165502235	155.2853450330763	29.879490271046535	161.22061629184998
0.1	2.1	360.0	5.06	false	0.5	1.25	100	30.599999999999998	5.3999999999999995	1.1	2000	0.25	1.0	9.9	2.0	1000	40.4	2	37.06867984176678	8.274917732626344	265.5084496602287	30.04593422323771	182.53368697695018
0.1	2.1	360.0	5.06	false	0.5	1.25	100	30.599999999999998	5.3999999999999995	1.1	2000	0.25	1.0	9.9	2.0	1000	40.4	3	37.56385242973264	5.809326171746112	143.86154234343698	20.570951665150513	86.45434333567377	26.127121441070564	178.12224599726466
0.1	2.1	360.0	5.06	false	0.5	1.25	100	30.599999999999998	5.3999999999999995	1.1	2000	0.25	1.0	9.9	2.0	1000	40.4	3	30.511653187045546	5.191481141269461	158.13894774078224	17.658561278769344	123.64746923335645	24.37862345197354	137.30547060415313
0.1	2.1	360.0	5.06	false	0.5	1.25	100	30.599999999999998	5.3999999999999995	1.1	2000	0.25	1.0	9.9	2.0	1000	40.4	3	37.14521417257494	6.538525133006319	96.88620972732421	18.68983847889613	125.194635836195	26.340993661850984	220.4596155197053
0.1	2.1	360.0	5.06	false	0.5	1.25	100	30.599999999999998	5.3999999999999995	1.1	2000	0.25	1.0	9.9	2.0	1000	40.4	4	39.00705109281849	5.122563774208326	109.15071461667598	10.670397147861397	121.04871903318197	22.113953690791817	179.7578679744995	29.38551550058934	162.2552265999985
0.1	2.1	360.0	5.06	false	0.5	1.25	100	30.599999999999998	5.3999999999999995	1.1	2000	0.25	1.0	9.9	2.0	1000	40.4	3	40.615591502587854	0.5195016228764301	209.10448664800367	12.423481555604623	139.0540082924706	33.12700763199849	189.88232752167434
0.1	2.1	360.0	5.06	false	0.5	1.25	100	30.599999999999998	5.3999999999999995	1.1	2000	0.25	1.0	9.9	2.0	1000	40.4	3	47.2102580970416	15.615056567716595	213.02146182866537	29.27146592353346	243.68932098198863	45.18664814948195	149.3488157692532
0.1	2.1	360.0	5.06	false	0.5	1.25	100	30.599999999999998	5.3999999999999995	1.1	2000	0.25	1.0	9.9	2.0	1000	40.4	3	37.871590847892634	5.565253363459825	155.4266750130486	10.112746474602085	137.04158440589018	27.224122717658464	167.6600394977594
0.1	2.1	360.0	5.06	false	0.5	1.25	100	30.599999999999998	5.3999999999999995	1.1	2000	0.25	1.0	9.9	2.0	1000	40.4	3	37.24398957601145	5.901034125480443	115.81091100197325	17.20505903128065	129.91594248639868	34.79485621200557	256.51829467259773
0.1	2.1	360.0	5.06	false	0.5	1.25	100	30.599999999999998	5.3999999999999995	1.1	2000	0.25	1.0	9.9	2.0	1000	40.4	3	41.03876349551828	5.76272061396092	113.38321334358722	18.953716242607786	227.23265502904007	31.943715332736883	180.4806777601766
0.1	2.1	360.0	5.06	false	0.5	1.25	100	30.599999999999998	5.3999999999999995	1.1	2000	0.25	1.0	9.9	2.0	1000	40.4	2	28.093029607055186	0.26727926625913506	192.07452905588977	18.966858837625264	200.04583699950726
0.1	2.1	360.0	5.06	false	0.5	1.25	100	30.599999999999998	5.3999999999999995	1.1	2000	0.25	1.0	9.9	2.0	1000	40.4	2	39.09131848939745	8.542381181468217	168.88018410607322	19.7582345915714	253.77139486089024
0.1	2.1	360.0	5.06	false	0.5	1.25	100	30.599999999999998	5.3999999999999995	1.1	2000	0.25	1.0	9.9	2.0	1000	40.4	4	42.27721648925828	4.821240070070972	206.52969859457562	18.714262295156615	168.96112934804026	31.66277335442997	109.9400875016594	40.05740026870175	137.41983861893488
0.1	2.1	360.0	5.06	false	0.5	1.25	100	30.599999999999998	5.3999999999999995	1.1	2000	0.25	1.0	9.9	2.0	1000	40.4	3	40.44175641233241	11.389497677787746	152.24008591583498	21.411286446992793	175.6821579998031	32.718614496988884	206.97647272522156
0.1	2.1	360.0	5.06	false	0.5	1.25	100	30.599999999999998	5.3999999999999995	1.1	2000	0.25	1.0	9.9	2.0	1000	40.4	3	37.85071417910948	5.634044192285541	112.91213870382431	23.357951863490218	241.19063350555518	35.5572278269398	170.29549415141813
0.1	2.1	360.0	5.06	false	0.5	1.25	100	30.599999999999998	5.3999999999999995	1.1	2000	0.25	1.0	9.9	2.0	1000	40.4	2	43.36506707829464	11.950973612291099	223.5201350700263	32.018159447891996	204.22584370532897
0.1	2.1	360.0	5.06	false	0.5	1.25	100	30.599999999999998	5.3999999999999995	1.1	2000	0.25	1.0	9.9	2.0	1000	40.4	3	41.2644043107437	9.628226967373639	234.91051996610688	19.92536393302894	165.94927778493474	31.928139821248784	114.86858484064581
0.1	2.1	360.0	5.06	false	0.5	1.25	100	30.599999999999998	5.3999999999999995	1.1	2000	0.25	1.0	9.9	2.0	1000	40.4	3	43.13012805147336	5.959910145964776	188.51439347184896	19.129183988377395	182.25096068913678	34.882417760955455	209.55114916394143
0.1	2.1	360.0	5.06	false	0.5	1.25	100	30.599999999999998	5.3999999999999995	1.1	2000	0.25	1.0	9.9	2.0	1000	40.4	4	40.410719858288566	3.570888478366363	184.65623182415268	18.76284375262554	162.37126902044952	27.584273733469246	76.53798035217835	37.54037602670099	134.25446170157508
0.1	2.1	360.0	5.06	false	0.5	1.25	100	30.599999999999998	5.3999999999999995	1.1	2000	0.25	1.0	9.9	2.0	1000	40.4	3	39.66301389939869	4.294448377970687	185.2252188396347	12.536207447448064	111.96420681926081	29.90880274350494	203.65898294804947
0.1	2.1	360.0	5.06	false	0.5	1.25	100	30.599999999999998	5.3999999999999995	1.1	2000	0.25	1.0	9.9	2.0	1000	40.4	2	36.712003683332235	18.067372898104566	157.38170081038456	29.65251052435845	245.42195263793516
0.1	2.1	360.0	5.06	false	0.5	1.25	100	30.599999999999998	5.3999999999999995	1.1	2000	0.25	1.0	9.9	2.0	1000	40.4	2	32.42787726914212	11.895299730484362	229.70003635898277	28.74855636032993	148.42809463478116
0.1	2.1	360.0	5.06	false	0.5	1.25	100	30.599999999999998	5.3999999999999995	1.1	2000	0.25	1.0	9.9	2.0	1000	40.4	3	44.098048901666935	13.877515850386613	232.33126572520774	36.44744836670789	145.12277484931556	42.33752124256893	191.69474835074269
0.1	2.1	360.0	5.06	false	0.5	1.25	100	30.599999999999998	5.3999999999999995	1.1	2000	0.25	1.0	9.9	2.0	1000	40.4	3	42.92270541835366	8.10573474666515	212.73846534815507	20.687110107383898	213.1397038690218	42.246700393637745	98.85560276398154
0.1	2.1	360.0	5.06	false	0.5	1.25	100	30.599999999999998	5.3999999999999995	1.1	2000	0.25	1.0	9.9	2.0	1000	40.4	4	42.48117145236037	2.6182118704296866	196.9783065961672	10.67296757444981	149.9050874253713	22.736551790816605	97.88122627565002	36.25045220642633	189.9089744369514
0.1	2.1	360.0	5.06	false	0.5	1.25	100	30.599999999999998	5.3999999999999995	1.1	2000	0.25	1.0	9.9	2.0	1000	40.4	2	36.760068353161145	6.55214413137829	254.10910027933173	23.94897614763325	102.27562911983333
0.1	2.1	360.0	5.06	false	0.5	1.25	100	30.599999999999998	5.3999999999999995	1.1	2000	0.25	1.0	9.9	2.0	1000	40.4	3	37.32051896390892	8.187457344846973	120.07766081843921	20.745569814281925	241.4924702417882	34.950374740444474	113.94549973989811
0.1	2.1	360.0	5.06	false	0.5	1.25	100	30.599999999999998	5.3999999999999995	1.1	2000	0.25	1.0	9.9	2.0	1000	40.4	4	47.326283286850455	8.424072456736086	204.03003905084452	23.20799809358986	134.62855665600102	33.70434587146855	187.73409070869891	41.26702612463618	126.30225849464526
0.1	2.1	360.0	5.06	false	0.5	1.25	100	30.599999999999998	5.3999999999999995	1.1	2000	0.25	1.0	9.9	2.0	1000	40.4	2	44.05455748511085	8.62658478125413	227.19259226922455	27.178724498402612	207.31972200431258
0.1	2.1	360.0	5.06	false	0.5	1.25	100	30.599999999999998	5.3999999999999995	1.1	2000	0.25	1.0	9.9	2.0	1000	40.4	2	29.866210470078464	2.0635509364868283	220.30793679256772	17.641248554821455	166.41462947192935
0.1	2.1	360.0	5.06	false	0.5	1.25	100	30.599999999999998	5.3999999999999995	1.1	2000	0.25	1.0	9.9	2.0	1000	40.4	3	38.75019141366242	17.052416771647202	182.746142372947	27.06231203600791	154.45868820458438	37.86489097856162	136.4296171342162
0.1	2.1	360.0	5.06	false	0.5	1.25	100	30.599999999999998	5.3999999999999995	1.1	2000	0.25	1.0	9.9	2.0	1000	40.4	3	38.55997789794538	6.579561237169315	98.9082938603701	21.581144130727424	243.86195189641336	37.164404328162675	134.46900664124365
0.1	2.1	360.0	5.06	false	0.5	1.25	100	30.599999999999998	5.3999999999999995	1.1	2000	0.25	1.0	9.9	2.0	1000	40.4	4	41.283531845397135	0.9873034214106454	148.52187394959455	9.337319591670104	161.1438199244463	19.935149962276157	160.80495213215747	38.12716217024547	110.10532886738041
0.1	2.1	360.0	5.06	false	0.5	1.25	100	30.599999999999998	5.3999999999999995	1.1	2000	0.25	1.0	9.9	2.0	1000	40.4	4	44.0995933413598	1.1773046218607468	94.19422465934048	17.74538301686745	145.15491798080177	29.7176394074056	115.13321097938946	37.9502146494964	201.99526642460083
0.1	2.1	360.0	5.06	false	0.5	1.25	100	30.599999999999998	5.3999999999999995	1.1	2000	0.25	1.0	9.9	2.0	1000	40.4	2	36.08730952927757	4.3568501383090945	203.2495352701211	19.141794771386316	163.74993914772585
0.1	2.1	360.0	5.06	false	0.5	1.25	100	30.599999999999998	5.3999999999999995	1.1	2000	0.25	1.0	9.9	2.0	1000	40.4	4	44.559768331126364	8.405193480616335	148.77657252508578	18.353565029379546	131.9999433233522	32.06928441740643	120.05708515990106	39.735043004967096	180.5882191179076
0.1	2.1	360.0	5.06	false	0.5	1.25	100	30.599999999999998	5.3999999999999995	1.1	2000	0.25	1.0	9.9	2.0	1000	40.4	5	44.59982557756421	4.160580137368972	78.382008469433	12.734287756071017	73.26528684368584	22.614752542499144	120.62909356141598	28.9314045525652	180.55601480214276	40.121070830172116	123.33304263619064
0.1	2.1	360.0	5.06	false	0.5	1.25	100	30.599999999999998	5.3999999999999995	1.1	2000	0.25	1.0	9.9	2.0	1000	40.4	3	38.89648539453763	1.5015827985594825	99.2473771960371	19.065777585839022	195.11108475447935	29.564235460412398	150.41826468394868
0.1	2.1	360.0	5.06	false	0.5	1.25	100	30.599999999999998	5.3999999999999995	1.1	2000	0.25	1.0	9.9	2.0	1000	40.4	4	44.90775387214635	0.9267266989688767	178.3613243963604	20.72510079754955	190.13057193471164	29.43338745801043	132.18764676582865	44.421132932824094	144.32694586331732
0.1	2.1	360.0	5.06	false	0.5	1.25	100	30.599999999999998	5.3999999999999995	1.1	2000	0.25	1.0	9.9	2.0	1000	40.4	3	40.43364303651003	3.662370708896597	116.61397400484285	16.402112441301025	287.76406421881984	31.68467929425668	133.3071805430574
0.1	2.1	360.0	5.06	false	0.5	1.25	100	30.599999999999998	5.3999999999999995	1.1	2000	0.25	1.0	9.9	2.0	1000	40.4	4	45.87690461926895	3.7381029923182796	112.44462327525191	10.24999310916547	147.58641365532125	31.224121452417034	176.37259633522922	44.75643892149008	159.77256958068432
0.1	2.1	360.0	5.06	false	0.5	1.25	100	30.599999999999998	5.3999999999999995	1.1	2000	0.25	1.0	9.9	2.0	1000	40.4	2	33.18634328768243	13.017878696646498	186.89562734848357	25.974614566016434	234.30450057261567
0.1	2.1	360.0	5.06	false	0.5	1.25	100	30.599999999999998	5.3999999999999995	1.1	2000	0.25	1.0	9.9	2.0	1000	40.4	3	46.97582727460949	3.788765674366097	221.40807349185548	21.623881270635884	130.68517094904863	28.388131842464883	168.23951299525578
0.1	2.1	360.0	5.06	false	0.5	1.25	100	30.599999999999998	5.3999999999999995	1.1	2000	0.25	1.0	9.9	2.0	1000	40.4	5	44.3197505017485	0.20294289672996943	86.61259636989257	16.181367915965016	165.26444436628574	30.999716298556415	124.04476873505034	38.516173419965675	105.1514591018343	44.096085310917886	121.42933780659676
0.1	2.1	360.0	5.06	false	0.5	1.25	100	30.599999999999998	5.3999999999999995	1.1	2000	0.25	1.0	9.9	2.0	1000	40.4	4	42.75079149822477	8.656954987871543	182.3235226835981	22.747850687038245	132.97096378267494	32.84053114896376	87.06447104602346	41.64046322174323	81.26722498783147
0.1	2.1	360.0	5.06	false	0.5	1.25	100	30.599999999999998	5.3999999999999995	1.1	2000	0.25	1.0	9.9	2.0	1000	40.4	3	42.25762313178399	2.782348804420367	133.610806398607	14.312194494657334	162.84543672343273	30.265098872230457	206.08057156975266
0.1	2.1	360.0	5.06	false	0.5	1.25	100	30.599999999999998	5.3999999999999995	1.1	2000	0.25	1.0	9.9	2.0	1000	40.4	2	30.333448253530243	6.143034393715003	135.88114678804635	15.157654645966188	248.19788588577475
0.1	2.1	360.0	5.06	false	0.5	1.25	100	30.599999999999998	5.3999999999999995	1.1	2000	0.25	1.0	9.9	2.0	1000	40.4	2	32.86221866631941	2.598695790978792	198.1357187498759	17.147929604325647	194.8028114382158
0.1	2.1	360.0	5.06	false	0.5	1.25	100	30.599999999999998	5.3999999999999995	1.1	2000	0.25	1.0	9.9	2.0	1000	40.4	4	43.60880059059438	6.136865142336839	116.5511985950464	17.263626679874566	201.35897457461607	22.687754384437156	121.89166354987115	40.153124128457165	146.03992030402742
0.1	2.1	360.0	5.06	false	0.5	1.25	100	30.599999999999998	5.3999999999999995	1.1	2000	0.25	1.0	9.9	2.0	1000	40.4	3	32.06771315337963	11.825934078742332	128.3348201648824	22.108912290779248	192.23477110109812	28.00778556108753	78.61642180756931
0.1	2.1	360.0	5.06	false	0.5	1.25	100	30.599999999999998	5.3999999999999995	1.1	2000	0.25	1.0	9.9	2.0	1000	40.4	3	36.27185229268741	1.8357411320791324	128.04358678368612	11.357464804672077	160.12073008594507	28.4858529669005	198.42256289814983
0.1	2.1	360.0	5.06	false	0.5	1.25	100	30.599999999999998	5.3999999999999995	1.1	2000	0.25	1.0	9.9	2.0	1000	40.4	3	49.051154642697654	9.540301608032653	219.3443480599136	30.850342789366888	146.26360415924262	41.71086970480729	241.88495739058342
0.1	2.1	360.0	5.06	false	0.5	1.25	100	30.599999999999998	5.3999999999999995	1.1	2000	0.25	1.0	9.9	2.0	1000	40.4	2	45.792592489433005	3.011075333939445	273.40898630379183	30.14222361935656	188.67572617049922
0.1	2.1	360.0	5.06	false	0.5	1.25	100	30.599999999999998	5.3999999999999995	1.1	2000	0.25	1.0	9.9	2.0	1000	40.4	2	41.97421240234974	21.731640772787237	226.73706480860324	33.43268636608499	166.42324661868682
0.1	2.1	360.0	5.06	false	0.5	1.25	100	30.599999999999998	5.3999999999999995	1.1	2000	0.25	1.0	9.9	2.0	1000	40.4	1	38.60045742999202	21.021625075956457	291.23400132272803
0.1	2.1	360.0	5.06	false	0.5	1.25	100	30.599999999999998	5.3999999999999995	1.1	2000	0.25	1.0	9.9	2.0	1000	40.4	3	50.36918852062627	5.359733043634186	176.27996714522266	20.788845200121646	279.8544081272245	45.92670718128726	197.4770316854729
0.1	2.1	360.0	5.06	false	0.5	1.25	100	30.599999999999998	5.3999999999999995	1.1	2000	0.25	1.0	9.9	2.0	1000	40.4	3	44.19322418980118	10.54254795768682	157.16433578580393	21.030159873007417	231.74471551766544	39.874193347819336	154.43630822025568
0.1	2.1	360.0	5.06	false	0.5	1.25	100	30.599999999999998	5.3999999999999995	1.1	2000	0.25	1.0	9.9	2.0	1000	40.4	4	38.21778934157152	4.954313090842722	88.15735370683434	11.750854974055008	170.8262202452052	19.700915911405453	95.9545864293587	33.239302223668346	130.46001498975426
0.1	2.1	360.0	5.06	false	0.5	1.25	100	30.599999999999998	5.3999999999999995	1.1	2000	0.25	1.0	9.9	2.0	1000	40.4	4	39.36426997711517	0.017381651328334156	90.95992083747436	14.827566446644804	114.023661249125	23.374990047554096	156.16385066255071	36.986067364843954	194.5306268503933
0.1	2.1	360.0	5.06	false	0.5	1.25	100	30.599999999999998	5.3999999999999995	1.1	2000	0.25	1.0	9.9	2.0	1000	40.4	3	37.01751912893373	9.68018035092241	114.29683599145719	20.726269786053255	178.33207226725094	36.47519357926943	179.5733731821253
0.1	2.1	360.0	5.06	false	0.5	1.25	100	30.599999999999998	5.3999999999999995	1.1	2000	0.25	1.0	9.9	2.0	1000	40.4	4	39.26253450282708	6.61929659759179	163.64231035074758	22.765519803305466	99.90711941394672	32.46001974757424	122.61554943372526	39.10601618915026	169.65226882099762
0.1	2.1	360.0	5.06	false	0.5	1.25	100	30.599999999999998	5.3999999999999995	1.1	2000	0.25	1.0	9.9	2.0	1000	40.4	3	35.90991216738008	7.729878404907517	113.08463646571106	22.959199297290404	231.2226132945168	35.356604508589754	142.63013449976157
0.1	2.1	360.0	5.06	false	0.5	1.25	100	30.599999999999998	5.3999999999999995	1.1	2000	0.25	1.0	9.9	2.0	1000	40.4	3	42.30890443462185	1.7599278351194834	141.92998421517592	19.152852598929417	103.60136203056192	26.3791862170436	203.3968055263605
0.1	2.1	360.0	5.06	false	0.5	1.25	100	30.599999999999998	5.3999999999999995	1.1	2000	0.25	1.0	9.9	2.0	1000	40.4	4	42.31853072985423	5.7005945255432815	233.86299626796477	11.546886126422686	142.68703432268356	23.244523453317395	132.41288679712687	42.30328377683617	123.89458276325607
0.1	2.1	360.0	5.06	false	0.5	1.25	100	30.599999999999998	5.3999999999999995	1.1	2000	0.25	1.0	9.9	2.0	1000	40.4	3	30.54015511504179	6.372559392855367	127.6748032388637	14.458018379456469	186.64424822057234	24.842215548768515	123.32270423955809
0.1	2.1	360.0	5.06	false	0.5	1.25	100	30.599999999999998	5.3999999999999995	1.1	2000	0.25	1.0	9.9	2.0	1000	40.4	4	43.40795000027894	1.0198112385579738	94.40460648858621	9.795853185043601	212.51570342496132	30.088844862001093	192.79271372972488	40.71333506335018	116.9930795703434
0.1	2.1	360.0	5.06	false	0.5	1.25	100	30.599999999999998	5.3999999999999995	1.1	2000	0.25	1.0	9.9	2.0	1000	40.4	3	46.878555965574435	14.321413079455741	223.4489161407216	29.3949934194564	167.5302515920847	36.06929999259868	137.155642990908
0.1	2.1	360.0	5.06	false	0.5	1.25	100	30.599999999999998	5.3999999999999995	1.1	2000	0.25	1.0	9.9	2.0	1000	40.4	4	42.55630098477241	4.460381862758255	94.26705035830841	15.601606775790822	158.03010365540894	25.872179355442146	219.9014816044484	39.20728430690038	102.54314477174671
0.1	2.1	360.0	5.06	false	0.5	1.25	100	30.599999999999998	5.3999999999999995	1.1	2000	0.25	1.0	9.9	2.0	1000	40.4	3	39.54592757206708	1.914371306773645	112.88400121512133	18.12181951734095	162.3540797691839	35.719024371099515	222.84025054906334
0.1	2.1	360.0	5.06	false	0.5	1.25	100	30.599999999999998	5.3999999999999995	1.1	2000	0.25	1.0	9.9	2.0	1000	40.4	3	37.807396022871664	6.629112247976771	95.7807420616296	14.111737597475791	232.2822064398027	29.18778295110257	121.75299417826595
0.1	2.1	360.0	5.06	false	0.5	1.25	100	30.599999999999998	5.3999999999999995	1.1	2000	0.25	1.0	9.9	2.0	1000	40.4	4	43.265782470284	9.029065836877718	151.88600119353262	18.940418181965054	199.6922020465338	26.562931834664006	143.94921712045223	37.357960783556834	89.68867037822622
0.1	2.1	360.0	5.06	false	0.5	1.25	100	30.599999999999998	5.3999999999999995	1.1	2000	0.25	1.0	9.9	2.0	1000	40.4	3	38.941867351675924	2.1211158086152384	156.30347992415912	18.0211076629084	181.6992181441004	26.986524937530948	137.74190042172557
0.1	2.1	360.0	5.06	false	0.5	1.25	100	30.599999999999998	5.3999999999999995	1.1	2000	0.25	1.0	9.9	2.0	1000	40.4	3	48.65376646232089	4.766950905790507	207.4645196368017	26.432494182941664	231.06627182136356	39.77621605339451	256.50249165626076
0.1	2.1	360.0	5.06	false	0.5	1.25	100	30.599999999999998	5.3999999999999995	1.1	2000	0.25	1.0	9.9	2.0	1000	40.4	2	29.051864155483457	14.115883083492108	209.2137754733382	27.916970054079517	130.9546971464776
0.1	2.1	360.0	5.06	false	0.5	1.25	100	30.599999999999998	5.3999999999999995	1.1	2000	0.25	1.0	9.9	2.0	1000	40.4	2	29.508380602742243	6.129441067304943	194.64197762731763	29.332538528058713	321.0289255025307
0.1	2.1	360.0	5.06	false	0.5	1.25	100	30.599999999999998	5.3999999999999995	1.1	2000	0.25	1.0	9.9	2.0	1000	40.4	5	46.45049748068713	4.407347724712339	88.01439335192217	15.840273375737052	205.23115031026023	25.17735076328437	98.80967882250965	33.364652833621896	144.62668939681464	45.192984033622885	100.68938227801706
0.1	2.1	360.0	5.06	false	0.5	1.25	100	30.599999999999998	5.3999999999999995	1.1	2000	0.25	1.0	9.9	2.0	1000	40.4	2	32.17715362757471	12.593816346852998	179.279263712838	21.293978797122126	267.3747228787427
0.1	2.1	360.0	5.06	false	0.5	1.25	100	30.599999999999998	5.3999999999999995	1.1	2000	0.25	1.0	9.9	2.0	1000	40.4	3	46.04070732556223	11.978002317623	254.50211181350193	25.78737020748515	180.70764894362512	40.82512274128097	142.47704920159316
0.1	2.1	360.0	5.06	false	0.5	1.25	100	30.599999999999998	5.3999999999999995	1.1	2000	0.25	1.0	9.9	2.0	1000	40.4	4	40.93246490298934	2.82881707499567	163.31492084788545	14.498046538856507	74.42716702565136	25.366337382779424	160.3524081897704	39.36726769278895	182.82960714876387
0.1	2.1	360.0	5.06	false	0.5	1.25	100	30.599999999999998	5.3999999999999995	1.1	2000	0.25	1.0	9.9	2.0	1000	40.4	3	34.15868362599025	2.554174074120587	154.65661667577703	16.346097920062192	162.5659437406631	28.497979597115602	117.85522765345007
0.1	2.1	360.0	5.06	false	0.5	1.25	100	30.599999999999998	5.3999999999999995	1.1	2000	0.25	1.0	9.9	2.0	1000	40.4	4	51.66798555958444	7.965328944331565	159.23299232944342	25.235857923981193	242.54486883611315	43.44514614350876	177.7894993048173	50.02332441179007	119.75249017303742
0.1	2.1	360.0	5.06	false	0.5	1.25	100	30.599999999999998	5.3999999999999995	1.1	2000	0.25	1.0	9.9	2.0	1000	40.4	3	39.75341706082099	1.3033342062920792	142.61664398354336	14.049104303569663	90.4221469834473	28.944273662751083	220.50462619174513
0.1	2.1	360.0	5.06	false	0.5	1.25	100	30.599999999999998	5.3999999999999995	1.1	2000	0.25	1.0	9.9	2.0	1000	40.4	4	42.71538434808464	6.415267694869563	154.46862869791283	25.210064319975896	135.283025459967	31.04485241184888	110.9515687272985	38.92870175741626	122.32859812148811
0.1	2.1	360.0	5.06	false	0.5	1.25	100	30.599999999999998	5.3999999999999995	1.1	2000	0.25	1.0	9.9	2.0	1000	40.4	3	50.71996320963055	3.19517565219798	113.8599662825948	14.408382583365077	265.8958121381924	34.182759566611466	274.3875861380146
0.1	2.1	360.0	5.06	false	0.5	1.25	100	30.599999999999998	5.3999999999999995	1.1	2000	0.25	1.0	9.9	2.0	1000	40.4	3	32.60703772405262	2.2915196496526375	123.88173364087817	11.98443189168244	127.80537677038247	29.229346347739924	181.24614353967547
0.1	2.1	360.0	5.06	false	0.5	1.25	100	30.599999999999998	5.3999999999999995	1.1	2000	0.25	1.0	9.9	2.0	1000	40.4	4	49.69853309254839	3.442198949457987	192.2800490898573	20.60257027564432	147.64709943592194	31.413082250650614	96.8378338013716	48.15797089374151	241.2355693833157
0.1	2.1	360.0	5.06	false	0.5	1.25	100	30.599999999999998	5.3999999999999995	1.1	2000	0.25	1.0	9.9	2.0	1000	40.4	4	39.89481756532762	0.058253162560803026	136.90122510845754	13.284703882596249	126.25903940076445	19.660746125767925	127.98988923464088	33.96622297120418	138.90878559463732
0.1	2.1	360.0	5.06	false	0.5	1.25	100	30.599999999999998	5.3999999999999995	1.1	2000	0.25	1.0	9.9	2.0	1000	40.4	4	36.618052440382485	6.871194713560109	177.36060726263446	16.650491981391067	103.66786615166136	24.186091308559735	164.40770540307858	36.3255327300422	93.17568038014134
0.1	2.1	360.0	5.06	false	0.5	1.25	100	30.599999999999998	5.3999999999999995	1.1	2000	0.25	1.0	9.9	2.0	1000	40.4	4	43.7011514072639	5.704170455716283	177.19610376306738	15.32518187237099	159.20793406178967	27.978377377630892	166.3676290290383	39.75710005477633	90.89005013832431
0.1	2.1	360.0	5.06	false	0.5	1.25	100	30.599999999999998	5.3999999999999995	1.1	2000	0.25	1.0	9.9	2.0	1000	40.4	3	39.2820555048274	4.9869106620831465	153.07243035527972	15.173099383668282	134.6371379613155	29.43046599289843	175.00952281709124
0.1	2.1	360.0	5.06	false	0.5	1.25	100	30.599999999999998	5.3999999999999995	1.1	2000	0.25	1.0	9.9	2.0	1000	40.4	3	34.570157982042836	6.936497385369667	93.50493151762394	16.224948777127633	173.00955113792776	26.392661290564064	153.43961364308552
0.1	2.1	360.0	5.06	false	0.5	1.25	100	30.599999999999998	5.3999999999999995	1.1	2000	0.25	1.0	9.9	2.0	1000	40.4	3	37.13138533525075	4.776749042969961	243.09243610845067	27.441588696279833	128.36287838345257	36.90377608352503	117.55092897724836
0.1	2.1	360.0	5.06	false	0.5	1.25	100	30.599999999999998	5.3999999999999995	1.1	2000	0.25	1.0	9.9	2.0	1000	40.4	4	41.401060041356686	6.249795981684698	84.62901194383116	12.226815146246583	196.79509874350316	26.223007264893145	135.62537986865462	34.98654586429957	166.87450387182648
0.1	2.1	360.0	5.06	false	0.5	1.25	100	30.599999999999998	5.3999999999999995	1.1	2000	0.25	1.0	9.9	2.0	1000	40.4	2	38.59775488527441	12.159626313541166	224.17802268382334	28.88454446607674	202.91939092719315
0.1	2.1	360.0	5.06	false	0.5	1.25	100	30.599999999999998	5.3999999999999995	1.1	2000	0.25	1.0	9.9	2.0	1000	40.4	4	37.93186224119341	0.1280636423499497	115.7078794539905	14.530878758370497	196.31684754921517	23.751544992913455	94.1568453985048	32.54716177157615	79.30605747690905
0.1	2.1	360.0	5.06	false	0.5	1.25	100	30.599999999999998	5.3999999999999995	1.1	2000	0.25	1.0	9.9	2.0	1000	40.4	2	40.07522769010531	7.959686060602757	221.07080662949713	36.29497289302672	272.7312862158386
0.1	2.1	360.0	5.06	false	0.5	1.25	100	30.599999999999998	5.3999999999999995	1.1	2000	0.25	1.0	9.9	2.0	1000	40.4	2	45.21000705188561	8.657403607676576	204.42080993685212	35.5928007942279	207.37414794919096
0.1	2.1	360.0	5.06	false	0.5	1.25	100	30.599999999999998	5.3999999999999995	1.1	2000	0.25	1.0	9.9	2.0	1000	40.4	3	43.35389072448083	0.5516357759384676	121.70381718144917	16.66967024961454	177.63816794164336	32.10833894102938	188.54625750017118
0.1	2.1	360.0	5.06	false	0.5	1.25	100	30.599999999999998	5.3999999999999995	1.1	2000	0.25	1.0	9.9	2.0	1000	40.4	3	37.53301442245859	13.056198976510327	145.4866878911579	20.452010776882645	164.75594610659343	33.45422450173307	91.08802564810769
0.1	2.1	360.0	5.06	false	0.5	1.25	100	30.599999999999998	5.3999999999999995	1.1	2000	0.25	1.0	9.9	2.0	1000	40.4	2	32.46984406992717	19.281168631684505	226.24786094371115	31.014364432174926	137.86317842565632
0.1	2.1	360.0	5.06	false	0.5	1.25	100	30.599999999999998	5.3999999999999995	1.1	2000	0.25	1.0	9.9	2.0	1000	40.4	2	41.50012295478005	27.58883971557115	281.1387431862671	40.57947158106131	152.68746251760638
0.1	2.1	360.0	5.06	false	0.5	1.25	100	30.599999999999998	5.3999999999999995	1.1	2000	0.25	1.0	9.9	2.0	1000	40.4	3	36.495860953687966	2.74259544445761	169.5985568581638	25.895778084436714	152.06342133176983	29.98787004024887	111.63595560814308
0.1	2.1	360.0	5.06	false	0.5	1.25	100	30.599999999999998	5.3999999999999995	1.1	2000	0.25	1.0	9.9	2.0	1000	40.4	3	37.10037600959781	2.410533990615674	258.54101204583753	15.737893056581575	158.30233719319145	26.981213514682423	111.68274101844123
0.1	2.1	360.0	5.06	false	0.5	1.25	100	30.599999999999998	5.3999999999999995	1.1	2000	0.25	1.0	9.9	2.0	1000	40.4	4	38.89793025353506	2.4359204859271895	124.22320231287489	14.853901027810123	79.2076545893192	19.679631571179126	191.42823541096553	37.26030153020654	157.49668300701
0.1	2.1	360.0	5.06	false	0.5	1.25	100	30.599999999999998	5.3999999999999995	1.1	2000	0.25	1.0	9.9	2.0	1000	40.4	2	30.42164948917992	12.295122148806945	218.16102311813447	21.79269143174563	185.4154776806659
0.1	2.1	360.0	5.06	false	0.5	1.25	100	30.599999999999998	5.3999999999999995	1.1	2000	0.25	1.0	9.9	2.0	1000	40.4	2	41.02535679834644	8.162917626075986	220.19848120104768	34.43715797524661	230.03443391023544
0.1	2.1	360.0	5.06	false	0.5	1.25	100	30.599999999999998	5.3999999999999995	1.1	2000	0.25	1.0	9.9	2.0	1000	40.4	2	39.575938765367894	14.428318696930948	196.2339499180788	37.67549794344388	283.45700553621657
0.1	2.1	360.0	5.06	false	0.5	1.25	100	30.599999999999998	5.3999999999999995	1.1	2000	0.25	1.0	9.9	2.0	1000	40.4	3	43.50235287858822	0.8247008272998636	170.43199577528313	21.550652492108245	102.54900662817883	25.27567830478663	145.50405742422964
0.1	2.1	360.0	5.06	false	0.5	1.25	100	30.599999999999998	5.3999999999999995	1.1	2000	0.25	1.0	9.9	2.0	1000	40.4	3	45.06296772963006	8.800001768421566	192.22291796655455	30.306720019443247	152.8352641669629	41.392215617697396	214.73365953345876
0.1	2.1	360.0	5.06	false	0.5	1.25	100	30.599999999999998	5.3999999999999995	1.1	2000	0.25	1.0	9.9	2.0	1000	40.4	3	38.43888300764179	0.6015697573671378	224.26052477209657	12.78854533383087	179.43826950686665	25.373638696516363	155.34757721331763
0.1	2.1	360.0	5.06	false	0.5	1.25	100	30.599999999999998	5.3999999999999995	1.1	2000	0.25	1.0	9.9	2.0	1000	40.4	4	47.020901740780324	6.986950171381058	93.83078943250989	17.309525948282246	218.8817692764761	36.056537365603134	174.00804514189724	44.57940904003377	175.24003196645484
0.1	2.1	360.0	5.06	false	0.5	1.25	100	30.599999999999998	5.3999999999999995	1.1	2000	0.25	1.0	9.9	2.0	1000	40.4	3	33.63398465052938	5.576581635179228	207.96071681292557	24.64243355508291	209.71171244347656	32.06780917241499	90.73396363889586
0.1	2.1	360.0	5.06	false	0.5	1.25	100	30.599999999999998	5.3999999999999995	1.1	2000	0.25	1.0	9.9	2.0	1000	40.4	3	41.12553202577884	5.627926134351383	197.07556886948095	23.175297089773757	146.79208774764018	36.48159221060748	128.13999952717631
0.1	2.1	360.0	5.06	false	0.5	1.25	100	30.599999999999998	5.3999999999999995	1.1	2000	0.25	1.0	9.9	2.0	1000	40.4	3	36.19795748619441	0.30275124216801025	194.43044158070126	9.92092767247907	136.29139477562126	35.20356097217436	169.86206315960442
0.1	2.1	360.0	5.06	false	0.5	1.25	100	30.599999999999998	5.3999999999999995	1.1	2000	0.25	1.0	9.9	2.0	1000	40.4	2	29.175916016851325	4.810362501878064	159.99480397909193	26.73091005119112	253.02463869411432
0.1	2.1	360.0	5.06	false	0.5	1.25	100	30.599999999999998	5.3999999999999995	1.1	2000	0.25	1.0	9.9	2.0	1000	40.4	3	38.207777961598765	16.84714352899889	160.55975469645503	33.592481792354874	166.82228959787568	36.694500985557674	141.9061164309593
0.1	2.1	360.0	5.06	false	0.5	1.25	100	30.599999999999998	5.3999999999999995	1.1	2000	0.25	1.0	9.9	2.0	1000	40.4	5	49.94880622867413	0.8817542173677092	107.70831516752412	4.314558740840567	93.5126208422664	28.959540706800755	141.63258140257784	39.307532308761054	77.52599351207026	41.54666574782669	188.91099906939323
0.1	2.1	360.0	5.06	false	0.5	1.25	100	30.599999999999998	5.3999999999999995	1.1	2000	0.25	1.0	9.9	2.0	1000	40.4	3	45.086916363687074	6.362137340472319	160.06572260880003	28.046294537049146	213.1329674930246	42.34693636727601	150.65583510060608
0.1	2.1	360.0	5.06	false	0.5	1.25	100	30.599999999999998	5.3999999999999995	1.1	2000	0.25	1.0	9.9	2.0	1000	40.4	3	39.85826928484019	8.162069104686147	156.08444803751928	28.350746029677104	216.76929992312265	37.06428935366963	160.03171351007833
0.1	2.1	360.0	5.06	false	0.5	1.25	100	30.599999999999998	5.3999999999999995	1.1	2000	0.25	1.0	9.9	2.0	1000	40.4	3	34.9628108260517	2.5979249721530837	202.2488668945225	20.6741386041007	157.88676271339932	33.72400779804076	114.3136492398283
0.1	2.1	360.0	5.06	false	0.5	1.25	100	30.599999999999998	5.3999999999999995	1.1	2000	0.25	1.0	9.9	2.0	1000	40.4	2	36.06760044448784	16.173771101836124	170.8343107139285	29.72529399057845	261.6915202933832
0.1	2.1	360.0	5.06	false	0.5	1.25	100	30.599999999999998	5.3999999999999995	1.1	2000	0.25	1.0	9.9	2.0	1000	40.4	4	47.457290905385385	5.446870372316922	192.4954567810791	20.342312378916464	177.97383274924755	27.960085821711115	128.08332452751762	41.404411367629145	146.76372346729198
0.1	2.1	360.0	5.06	false	0.5	1.25	100	30.599999999999998	5.3999999999999995	1.1	2000	0.25	1.0	9.9	2.0	1000	40.4	4	51.173556534142094	8.994854361181396	192.73532126892175	22.34816792217147	213.27462011340273	32.500167520432015	113.73456459892085	46.035929261498545	88.56154650720141
0.1	2.1	360.0	5.06	false	0.5	1.25	100	30.599999999999998	5.3999999999999995	1.1	2000	0.25	1.0	9.9	2.0	1000	40.4	3	39.86306048505367	13.369470833392988	213.64869125691422	26.33186222042367	264.16378676172855	38.002595610685916	114.7463724991555
0.1	2.1	360.0	5.06	false	0.5	1.25	100	30.599999999999998	5.3999999999999995	1.1	2000	0.25	1.0	9.9	2.0	1000	40.4	3	42.45440565922292	12.105487160906142	198.55912128432846	27.87040222046622	180.05629272750645	40.55659787062561	113.60600097198073
0.1	2.1	360.0	5.06	false	0.5	1.25	100	30.599999999999998	5.3999999999999995	1.1	2000	0.25	1.0	9.9	2.0	1000	40.4	2	37.08924993036444	6.722352223956517	180.43145499903238	24.639332270054002	258.852174385299
0.1	2.1	360.0	5.06	false	0.5	1.25	100	30.599999999999998	5.3999999999999995	1.1	2000	0.25	1.0	9.9	2.0	1000	40.4	3	33.23936025770786	5.5422671153095715	82.06836443549764	11.227312783934044	132.57798851385934	23.49187079775723	198.9485973537011
0.1	2.1	360.0	5.06	false	0.5	1.25	100	30.599999999999998	5.3999999999999995	1.1	2000	0.25	1.0	9.9	2.0	1000	40.4	4	48.16674129993581	3.5837922515522087	122.40204795159343	10.803881122186652	201.58863976725428	26.072337023254068	115.01145845300712	40.227234434084636	266.497338943147
0.1	2.1	360.0	5.06	false	0.5	1.25	100	30.599999999999998	5.3999999999999995	1.1	2000	0.25	1.0	9.9	2.0	1000	40.4	2	43.65583112775063	20.89504578236674	339.6822151875909	33.43844085471274	170.75899117649087
0.1	2.1	360.0	5.06	false	0.5	1.25	100	30.599999999999998	5.3999999999999995	1.1	2000	0.25	1.0	9.9	2.0	1000	40.4	3	31.65371034726946	1.5768401828424445	162.3726290198568	15.80288641715352	146.866715977865	24.091847261831614	110.72540357678797
0.1	2.1	360.0	5.06	false	0.5	1.25	100	30.599999999999998	5.3999999999999995	1.1	2000	0.25	1.0	9.9	2.0	1000	40.4	3	39.93772084653737	6.318653525776001	121.68890451847734	20.853189553354124	266.4318447163778	39.030188320595165	170.51403215932743
0.1	2.1	360.0	5.06	false	0.5	1.25	100	30.599999999999998	5.3999999999999995	1.1	2000	0.25	1.0	9.9	2.0	1000	40.4	2	43.662959450894576	10.69008749446411	253.9529555520935	31.390654471307986	175.56237270676357
0.1	2.1	360.0	5.06	false	0.5	1.25	100	30.599999999999998	5.3999999999999995	1.1	2000	0.25	1.0	9.9	2.0	1000	40.4	3	39.619990876488885	2.190599034357396	134.82867493464533	24.047495787165794	177.84546180021633	30.983920935139594	206.9129829165513
0.1	2.1	360.0	5.06	false	0.5	1.25	100	30.599999999999998	5.3999999999999995	1.1	2000	0.25	1.0	9.9	2.0	1000	40.4	3	37.47186121607572	16.376947917785696	177.30679509620023	23.995351675271515	166.25817575297054	29.93972796056469	140.26082671357463
0.1	2.1	360.0	5.06	false	0.5	1.25	100	30.599999999999998	5.3999999999999995	1.1	2000	0.25	1.0	9.9	2.0	1000	40.4	4	41.84555684965397	1.8801971395526278	199.25403245913122	13.757674385432729	149.01363348225203	28.489746780809707	100.90216307976702	40.07208934180175	153.43108985720158
0.1	2.1	360.0	5.06	false	0.5	1.25	100	30.599999999999998	5.3999999999999995	1.1	2000	0.25	1.0	9.9	2.0	1000	40.4	3	42.58833067896071	15.288287096056823	195.87442766105565	29.573929033081416	97.24902963387154	33.535459751896674	224.20260299226692
0.1	2.1	360.0	5.06	false	0.5	1.25	100	30.599999999999998	5.3999999999999995	1.1	2000	0.25	1.0	9.9	2.0	1000	40.4	2	34.380731178963984	6.980080398508209	150.55503442348268	22.972106702785833	207.64071538016256
0.1	2.1	360.0	5.06	false	0.5	1.25	100	30.599999999999998	5.3999999999999995	1.1	2000	0.25	1.0	9.9	2.0	1000	40.4	3	40.50940880033594	8.170654242762655	253.29767861203553	20.014296391938856	114.48450888947447	33.43886476349932	139.54594081068842
0.1	2.1	360.0	5.06	false	0.5	1.25	100	30.599999999999998	5.3999999999999995	1.1	2000	0.25	1.0	9.9	2.0	1000	40.4	2	49.48378692145787	11.573007720947475	196.6540863999943	33.381855325736275	273.68571995280985
0.1	2.1	360.0	5.06	false	0.5	1.25	100	30.599999999999998	5.3999999999999995	1.1	2000	0.25	1.0	9.9	2.0	1000	40.4	2	34.03134754412448	16.269279558868178	161.87018733079847	25.95681272905374	271.50693323920535
0.1	2.1	360.0	5.06	false	0.5	1.25	100	30.599999999999998	5.3999999999999995	1.1	2000	0.25	1.0	9.9	2.0	1000	40.4	4	45.4072902884437	0.5518771291289495	95.1220877148654	14.868036004683033	126.18648348636066	22.95016929056228	123.18656635255243	41.46062373387462	228.44754459689676
0.1	2.1	360.0	5.06	false	0.5	1.25	100	30.599999999999998	5.3999999999999995	1.1	2000	0.25	1.0	9.9	2.0	1000	40.4	3	39.50255861355385	1.3603331134220265	136.35925426595338	24.455074693845365	218.13912066937723	33.27014646595909	101.98875305360306
0.1	2.1	360.0	5.06	false	0.5	1.25	100	30.599999999999998	5.3999999999999995	1.1	2000	0.25	1.0	9.9	2.0	1000	40.4	2	38.40931289317247	8.057428257509201	240.26690933220885	18.70224154866198	265.251174956398
0.1	2.1	360.0	5.06	false	0.5	1.25	100	30.599999999999998	5.3999999999999995	1.1	2000	0.25	1.0	9.9	2.0	1000	40.4	2	37.96788939829441	16.770151556477295	195.0024505512701	32.74434496223078	237.05236614812435
0.1	2.1	360.0	5.06	false	0.5	1.25	100	30.599999999999998	5.3999999999999995	1.1	2000	0.25	1.0	9.9	2.0	1000	40.4	3	42.98591390642053	2.4320368605540095	141.98983793768755	16.723037289674078	187.2228455536018	34.30635106855428	133.64781286972246
0.1	2.1	360.0	5.06	false	0.5	1.25	100	30.599999999999998	5.3999999999999995	1.1	2000	0.25	1.0	9.9	2.0	1000	40.4	2	35.61959839608445	6.886987165837049	185.09233674101205	26.464461580257527	313.4814576922771
0.1	2.1	360.0	5.06	false	0.5	1.25	100	30.599999999999998	5.3999999999999995	1.1	2000	0.25	1.0	9.9	2.0	1000	40.4	2	38.71688915146037	12.304710996544655	204.30517529590847	31.10894458995192	254.21721172219142
0.1	2.1	360.0	5.06	false	0.5	1.25	100	30.599999999999998	5.3999999999999995	1.1	2000	0.25	1.0	9.9	2.0	1000	40.4	4	49.00168650060667	0.7945967167030622	131.87279214602248	12.412093448248996	205.2645639291844	39.46936432118743	174.30603374104456	47.74477454486097	140.05834908885777
0.1	2.1	360.0	5.06	false	0.5	1.25	100	30.599999999999998	5.3999999999999995	1.1	2000	0.25	1.0	9.9	2.0	1000	40.4	2	34.87422149641759	12.888318737058103	261.01703456178154	32.740981314384626	115.76831398074935
0.1	2.1	360.0	5.06	false	0.5	1.25	100	30.599999999999998	5.3999999999999995	1.1	2000	0.25	1.0	9.9	2.0	1000	40.4	3	38.79107386040302	5.867287733884868	103.07883819436894	23.018920002394644	201.56696814443345	37.246570768598666	220.66197571947774
0.1	2.1	360.0	5.06	false	0.5	1.25	100	30.599999999999998	5.3999999999999995	1.1	2000	0.25	1.0	9.9	2.0	1000	40.4	4	44.85589464639055	7.629087446217658	171.5909896470001	23.558695352471123	150.97742690883183	30.720454746650244	169.07146301680908	42.98832300938417	186.63498731118278
0.1	2.1	360.0	5.06	false	0.5	1.25	100	30.599999999999998	5.3999999999999995	1.1	2000	0.25	1.0	9.9	2.0	1000	40.4	3	36.99991913189284	2.813049992170362	183.15675253446767	17.70195342476214	108.8333080916405	23.498799011470044	195.65759715272165
0.1	2.1	360.0	5.06	false	0.5	1.25	100	30.599999999999998	5.3999999999999995	1.1	2000	0.25	1.0	9.9	2.0	1000	40.4	3	39.080418104733354	11.725293442363252	159.49345564383256	24.689411285781713	95.7919441611746	32.63818560559012	146.03298964707867
0.1	2.1	360.0	5.06	false	0.5	1.25	100	30.599999999999998	5.3999999999999995	1.1	2000	0.25	1.0	9.9	2.0	1000	40.4	3	40.58947666335096	9.99521441802557	139.7894226676556	14.639309234571048	207.33795624323028	39.50620171670218	102.78457313518511
0.1	2.1	360.0	5.06	false	0.5	1.25	100	30.599999999999998	5.3999999999999995	1.1	2000	0.25	1.0	9.9	2.0	1000	40.4	3	50.18321865025098	3.3797508716927913	172.8808662506707	29.004350897758123	236.40994646279884	38.19992688911669	138.13256039047036
0.1	2.1	360.0	5.06	false	0.5	1.25	100	30.599999999999998	5.3999999999999995	1.1	2000	0.25	1.0	9.9	2.0	1000	40.4	2	42.74028683096509	0.16619366955047615	191.0180885804888	27.04542308265314	275.38833402532646
0.1	2.1	360.0	5.06	false	0.5	1.25	100	30.599999999999998	5.3999999999999995	1.1	2000	0.25	1.0	9.9	2.0	1000	40.4	2	45.36589250681358	7.944123895879363	282.56750161610375	44.06320031816647	150.86025573358424
0.1	2.1	360.0	5.06	false	0.5	1.25	100	30.599999999999998	5.3999999999999995	1.1	2000	0.25	1.0	9.9	2.0	1000	40.4	2	44.673101069946526	14.095844140466046	202.5536808333553	33.27012013159917	332.79809129321495
0.1	2.1	360.0	5.06	false	0.5	1.25	100	30.599999999999998	5.3999999999999995	1.1	2000	0.25	1.0	9.9	2.0	1000	40.4	4	39.79187579446185	4.206199956097864	192.28512889258565	15.566428858572113	129.0975130882104	23.97541160652804	118.3816161097163	39.128291923234976	107.94568169518453
0.1	2.1	360.0	5.06	false	0.5	1.25	100	30.599999999999998	5.3999999999999995	1.1	2000	0.25	1.0	9.9	2.0	1000	40.4	3	43.776932922189374	4.67442836656195	135.77536452053582	23.122017619167828	226.1261127824838	34.754845591760855	173.29109296397155
0.1	2.1	360.0	5.06	false	0.5	1.25	100	30.599999999999998	5.3999999999999995	1.1	2000	0.25	1.0	9.9	2.0	1000	40.4	4	48.360883906601345	2.588185387458147	95.8220526387988	23.437968675950238	115.99863167962665	31.23056213701589	213.98220755173384	44.486686867840696	140.525007064888
0.1	2.1	360.0	5.06	false	0.5	1.25	100	30.599999999999998	5.3999999999999995	1.1	2000	0.25	1.0	9.9	2.0	1000	40.4	4	45.74428268740905	8.130364944600524	146.57981791819924	21.738794580713247	196.77721443580828	40.62213008427103	89.85249403173201	45.05160859055827	92.1719352617505
0.1	2.1	360.0	5.06	false	0.5	1.25	100	30.599999999999998	5.3999999999999995	1.1	2000	0.25	1.0	9.9	2.0	1000	40.4	4	45.32645561646381	1.4395126135143947	137.87441783763302	20.742248167388386	138.92434093006648	37.06816531170273	199.1045338219513	43.881430252320065	170.7249700392337
0.1	2.1	360.0	5.06	false	0.5	1.25	100	30.599999999999998	5.3999999999999995	1.1	2000	0.25	1.0	9.9	2.0	1000	40.4	2	39.56837307455433	20.595833243066526	190.60660994258367	38.71917346619081	282.84037867268324
0.1	2.1	360.0	5.06	false	0.5	1.25	100	30.599999999999998	5.3999999999999995	1.1	2000	0.25	1.0	9.9	2.0	1000	40.4	2	44.5504060468092	11.513257501802102	230.4408158302893	31.628918242554615	217.4380623460557
0.1	2.1	360.0	5.06	false	0.5	1.25	100	30.599999999999998	5.3999999999999995	1.1	2000	0.25	1.0	9.9	2.0	1000	40.4	3	45.03107443002011	4.661039019424517	149.2791455604852	18.636497369707957	198.73142425605045	44.53949637706476	138.4737927182285
0.1	2.1	360.0	5.06	false	0.5	1.25	100	30.599999999999998	5.3999999999999995	1.1	2000	0.25	1.0	9.9	2.0	1000	40.4	5	44.092838668358816	3.41571914534274	91.91220931110855	12.609742645129286	72.8215180665699	19.69347862368903	173.560064172855	24.41074900836052	161.4508194819038	39.193019128767595	113.8182197989375
0.1	2.1	360.0	5.06	false	0.5	1.25	100	30.599999999999998	5.3999999999999995	1.1	2000	0.25	1.0	9.9	2.0	1000	40.4	4	39.88438518875361	5.070631643895437	184.15206349710084	14.232742195030843	157.6747583034504	27.8166097523076	115.10304119529222	38.36557872744859	109.22463582870706
0.1	2.1	360.0	5.06	false	0.5	1.25	100	30.599999999999998	5.3999999999999995	1.1	2000	0.25	1.0	9.9	2.0	1000	40.4	2	41.88255841532361	11.57712119062067	235.289449105807	26.701730969989914	193.48637095752346
0.1	2.1	360.0	5.06	false	0.5	1.25	100	30.599999999999998	5.3999999999999995	1.1	2000	0.25	1.0	9.9	2.0	1000	40.4	3	44.41121107749841	6.453071126200357	210.36807342435665	25.230126809318257	207.7849267467305	38.3088867652126	103.36075912771186
0.1	2.1	360.0	5.06	false	0.5	1.25	100	30.599999999999998	5.3999999999999995	1.1	2000	0.25	1.0	9.9	2.0	1000	40.4	2	41.33251198686022	10.91818479332939	275.5292634165366	27.658091312346766	187.0384564512745
0.1	2.1	360.0	5.06	false	0.5	1.25	100	30.599999999999998	5.3999999999999995	1.1	2000	0.25	1.0	9.9	2.0	1000	40.4	2	45.52448537897736	12.92167021991664	199.57685102541572	33.824326909386365	244.6167892505121
0.1	2.1	360.0	5.06	false	0.5	1.25	100	30.599999999999998	5.3999999999999995	1.1	2000	0.25	1.0	9.9	2.0	1000	40.4	2	34.89410837951791	1.241049325270454	284.94094932235544	25.695120286032758	183.2411557621925
0.1	2.1	360.0	5.06	false	0.5	1.25	100	30.599999999999998	5.3999999999999995	1.1	2000	0.25	1.0	9.9	2.0	1000	40.4	3	39.23748205570795	1.631270356799797	214.598015976416	14.561909978116889	165.51730385320909	33.09823031219222	159.97386046572188
0.1	2.1	360.0	5.06	false	0.5	1.25	100	30.599999999999998	5.3999999999999995	1.1	2000	0.25	1.0	9.9	2.0	1000	40.4	3	38.58428624903512	0.053951195394453165	137.6972326951802	11.473737529795388	236.92991357914903	30.893452227554658	139.99495224447443
0.1	2.1	360.0	5.06	false	0.5	1.25	100	30.599999999999998	5.3999999999999995	1.1	2000	0.25	1.0	9.9	2.0	1000	40.4	3	35.14711348409766	3.414371281177437	163.8795055503804	20.42169472389719	106.28275157694341	27.78283983770934	200.53687358276497
0.1	2.1	360.0	5.06	false	0.5	1.25	100	30.599999999999998	5.3999999999999995	1.1	2000	0.25	1.0	9.9	2.0	1000	40.4	3	45.80361805819012	8.120212711109366	151.44178195668485	21.935554951941736	240.07702159764233	36.133267750820956	109.03727460649732
0.1	2.1	360.0	5.06	false	0.5	1.25	100	30.599999999999998	5.3999999999999995	1.1	2000	0.25	1.0	9.9	2.0	1000	40.4	3	40.941374544085946	4.472440833362242	186.74551147253626	16.409224459201596	108.66826703116664	31.9836128998426	188.63357557116163
0.1	2.1	360.0	5.06	false	0.5	1.25	100	30.599999999999998	5.3999999999999995	1.1	2000	0.25	1.0	9.9	2.0	1000	40.4	3	42.745501294548276	7.225102632025445	169.0918602887678	12.450123307295005	197.44140966978557	30.718073700367135	122.51924495744444
0.1	2.1	360.0	5.06	false	0.5	1.25	100	30.599999999999998	5.3999999999999995	1.1	2000	0.25	1.0	9.9	2.0	1000	40.4	3	38.3480791630325	16.680119068510187	214.01753761816735	26.23313740847364	120.75457182572427	33.262210362851455	115.59431367231092
0.1	2.1	360.0	5.06	false	0.5	1.25	100	30.599999999999998	5.3999999999999995	1.1	2000	0.25	1.0	9.9	2.0	1000	40.4	3	47.26385296301975	6.7441369396733535	126.3974394737445	20.67548774325534	164.2051685085959	35.40328293102553	266.955987202245
0.1	2.1	360.0	5.06	false	0.5	1.25	100	30.599999999999998	5.3999999999999995	1.1	2000	0.25	1.0	9.9	2.0	1000	40.4	3	40.49999894376888	12.654140248380745	163.428825519689	23.99569607359655	197.33596478916502	32.61538912983277	135.82290706154217
0.1	2.1	360.0	5.06	false	0.5	1.25	100	30.599999999999998	5.3999999999999995	1.1	2000	0.25	1.0	9.9	2.0	1000	40.4	2	31.68392728563991	4.31450010586416	105.47249729058687	21.03316914475331	262.32146184590283
0.1	2.1	360.0	5.06	false	0.5	1.25	100	30.599999999999998	5.3999999999999995	1.1	2000	0.25	1.0	9.9	2.0	1000	40.4	4	43.356544778162664	0.4367496139649718	187.54399741129708	4.488939789246031	95.88633312261435	25.301508790658353	229.99456801016473	37.92411475925049	161.98008395659542
0.1	2.1	360.0	5.06	false	0.5	1.25	100	30.599999999999998	5.3999999999999995	1.1	2000	0.25	1.0	9.9	2.0	1000	40.4	2	35.43242729294851	13.111473505409224	174.60544228909927	20.360858122051077	216.97391416122875
0.1	2.1	360.0	5.06	false	0.5	1.25	100	30.599999999999998	5.3999999999999995	1.1	2000	0.25	1.0	9.9	2.0	1000	40.4	3	43.40197672360708	4.6833006629579	186.89294545283622	24.62866764501306	203.63901396136188	33.68742042842557	173.6775222280441
0.1	2.1	360.0	5.06	false	0.5	1.25	100	30.599999999999998	5.3999999999999995	1.1	2000	0.25	1.0	9.9	2.0	1000	40.4	3	37.526481684420844	1.4650067179432267	151.87765493649655	10.87247795152121	235.88305568103377	33.46499566654553	155.9620326729889
0.1	2.1	360.0	5.06	false	0.5	1.25	100	30.599999999999998	5.3999999999999995	1.1	2000	0.25	1.0	9.9	2.0	1000	40.4	3	49.15126147766371	13.784177508571142	182.8665384731907	30.875583119993472	203.97145580827046	39.888573992654386	188.1997474535398
0.1	2.1	360.0	5.06	false	0.5	1.25	100	30.599999999999998	5.3999999999999995	1.1	2000	0.25	1.0	9.9	2.0	1000	40.4	4	41.563746803525085	7.211572644376156	156.96750831796408	15.99614039758132	168.6172103829167	25.504390538987334	143.24886353413905	38.105923685173416	83.97655734707541
0.1	2.1	360.0	5.06	false	0.5	1.25	100	30.599999999999998	5.3999999999999995	1.1	2000	0.25	1.0	9.9	2.0	1000	40.4	4	40.155083898186106	2.0448995041401656	183.71982432935445	16.085283480280143	99.66332559282021	26.456083023655637	98.00555162739539	38.706214479028084	223.9615436669894
0.1	2.1	360.0	5.06	false	0.5	1.25	100	30.599999999999998	5.3999999999999995	1.1	2000	0.25	1.0	9.9	2.0	1000	40.4	3	34.44053024090462	1.1627663341103185	187.3791733953347	18.851806545127857	164.28197061071631	30.129412289599014	79.34827175829763
0.1	2.1	360.0	5.06	false	0.5	1.25	100	30.599999999999998	5.3999999999999995	1.1	2000	0.25	1.0	9.9	2.0	1000	40.4	4	41.29594225353732	16.7524805174042	166.6482638147752	23.156308482831136	100.347514108096	30.67881444629115	106.05052140426696	39.965363839486386	147.5530064090907
0.1	2.1	360.0	5.06	false	0.5	1.25	100	30.599999999999998	5.3999999999999995	1.1	2000	0.25	1.0	9.9	2.0	1000	40.4	2	29.123446780130237	13.130426729584194	113.5465030481826	19.280023801113956	243.8891145393803
0.1	2.1	360.0	5.06	false	0.5	1.25	100	30.599999999999998	5.3999999999999995	1.1	2000	0.25	1.0	9.9	2.0	1000	40.4	3	38.464562869812035	1.969757187684115	137.05401231699938	18.561682850475798	203.52654540383008	33.64941543630364	100.36463051991555
0.1	2.1	360.0	5.06	false	0.5	1.25	100	30.599999999999998	5.3999999999999995	1.1	2000	0.25	1.0	9.9	2.0	1000	40.4	4	46.40737272010967	2.90171782985531	116.01300951719854	17.248809521305258	190.543271274699	33.122136560832324	211.07339327318834	43.82550560783425	124.16270517796355
0.1	2.1	360.0	5.06	false	0.5	1.25	100	30.599999999999998	5.3999999999999995	1.1	2000	0.25	1.0	9.9	2.0	1000	40.4	3	39.32071942105115	5.610950466499723	197.9223926423569	23.0695757658199	212.51174377752508	38.03751905335532	173.84517647621078
0.1	2.1	360.0	5.06	false	0.5	1.25	100	30.599999999999998	5.3999999999999995	1.1	2000	0.25	1.0	9.9	2.0	1000	40.4	3	42.49737642869977	12.967763918884893	123.18687279290815	28.770740551161577	245.2570887252488	39.30278084450961	204.20535146250577
0.1	2.1	360.0	5.06	false	0.5	1.25	100	30.599999999999998	5.3999999999999995	1.1	2000	0.25	1.0	9.9	2.0	1000	40.4	2	29.6212858000424	11.39876192605772	102.1357521111521	14.703259774788917	205.99331664230394
0.1	2.1	360.0	5.06	false	0.5	1.25	100	30.599999999999998	5.3999999999999995	1.1	2000	0.25	1.0	9.9	2.0	1000	40.4	2	37.0213436659808	1.9752977447234588	240.35830458386243	26.735745175028878	222.92479455251063
0.1	2.1	360.0	5.06	false	0.5	1.25	100	30.599999999999998	5.3999999999999995	1.1	2000	0.25	1.0	9.9	2.0	1000	40.4	2	34.975427253043605	13.074804580111085	252.95298133956624	27.978996925909378	146.10814953734896
0.1	2.1	360.0	5.06	false	0.5	1.25	100	30.599999999999998	5.3999999999999995	1.1	2000	0.25	1.0	9.9	2.0	1000	40.4	4	39.34670402810466	8.399390949822028	137.9337963956893	14.049070399831463	168.219286234632	20.15921822383948	99.1108503382987	27.438293092458064	145.8235946041606
0.1	2.1	360.0	5.06	false	0.5	1.25	100	30.599999999999998	5.3999999999999995	1.1	2000	0.25	1.0	9.9	2.0	1000	40.4	2	30.05740150343221	11.745440035520437	191.83941780202005	28.367701219208175	107.99826929993081
0.1	2.1	360.0	5.06	false	0.5	1.25	100	30.599999999999998	5.3999999999999995	1.1	2000	0.25	1.0	9.9	2.0	1000	40.4	3	37.828957002438685	0.22861985306939003	234.25081674580434	22.076430545463882	175.51870467934816	32.76919574756075	108.24460814389435
0.1	2.1	360.0	5.06	false	0.5	1.25	100	30.599999999999998	5.3999999999999995	1.1	2000	0.25	1.0	9.9	2.0	1000	40.4	2	44.06179676778598	15.984611602472881	238.51198848380886	39.44077381350229	213.8976489250776
0.1	2.1	360.0	5.06	false	0.5	1.25	100	30.599999999999998	5.3999999999999995	1.1	2000	0.25	1.0	9.9	2.0	1000	40.4	2	41.85702980785305	7.822174092750417	135.96227387154096	27.019380207773864	284.82123480838465
0.1	2.1	360.0	5.06	false	0.5	1.25	100	30.599999999999998	5.3999999999999995	1.1	2000	0.25	1.0	9.9	2.0	1000	40.4	1	33.54099140930716	11.266719897365105	249.74798532418004
0.1	2.1	360.0	5.06	false	0.5	1.25	100	30.599999999999998	5.3999999999999995	1.1	2000	0.25	1.0	9.9	2.0	1000	40.4	2	41.23227171270697	12.508323198564929	218.55054269320976	39.491181818930436	314.0395217365664
0.1	2.1	360.0	5.06	false	0.5	1.25	100	30.599999999999998	5.3999999999999995	1.1	2000	0.25	1.0	9.9	2.0	1000	40.4	4	44.34608180658045	1.0521460279582644	147.1290734540112	17.585115513086922	209.47283059892817	27.84656525224588	114.42552032359312	39.07429659541303	167.34447859874473
0.1	2.1	360.0	5.06	false	0.5	1.25	100	30.599999999999998	5.3999999999999995	1.1	2000	0.25	1.0	9.9	2.0	1000	40.4	5	47.58081235879386	4.259799367881904	145.22501841434217	11.497614697473768	176.31378629241306	24.92109356839304	103.89423840681378	39.278768347924235	184.20022770173756	47.30887804584498	83.78505972175951
0.1	2.1	360.0	5.06	false	0.5	1.25	100	30.599999999999998	5.3999999999999995	1.1	2000	0.25	1.0	9.9	2.0	1000	40.4	5	47.02942372793778	1.3452121592711366	179.56328342517864	18.107387456681334	155.45314921480755	25.653117182038446	74.05344949672994	33.478477299411196	83.8511177936933	40.9341766786023	180.3957012287964
0.1	2.1	360.0	5.06	false	0.5	1.25	100	30.599999999999998	5.3999999999999995	1.1	2000	0.25	1.0	9.9	2.0	1000	40.4	2	40.62416950960452	21.591385101044843	282.6114693923783	34.207947069125076	118.40324095505552
0.1	2.1	360.0	5.06	false	0.5	1.25	100	30.599999999999998	5.3999999999999995	1.1	2000	0.25	1.0	9.9	2.0	1000	40.4	2	30.05154193774965	8.847172467926768	116.90007703178362	16.065781368689972	190.53314076497242
0.1	2.1	360.0	5.06	false	0.5	1.25	100	30.599999999999998	5.3999999999999995	1.1	2000	0.25	1.0	9.9	2.0	1000	40.4	2	38.770150609103624	14.555759211055216	257.1170821344379	38.0501357611135	223.02783254280655
0.1	2.1	360.0	5.06	false	0.5	1.25	100	30.599999999999998	5.3999999999999995	1.1	2000	0.25	1.0	9.9	2.0	1000	40.4	2	36.06841210531091	10.531613883667958	174.2440265881058	29.406319435331838	178.91453343096546
0.1	2.1	360.0	5.06	false	0.5	1.25	100	30.599999999999998	5.3999999999999995	1.1	2000	0.25	1.0	9.9	2.0	1000	40.4	4	42.88451555364742	5.202263879682143	185.6218139566171	19.661081306086764	190.87129332989156	27.555555744360454	157.7089736102671	42.09975627285475	100.4486410057663
0.1	2.1	360.0	5.06	false	0.5	1.25	100	30.599999999999998	5.3999999999999995	1.1	2000	0.25	1.0	9.9	2.0	1000	40.4	3	43.845275770321436	6.553076318366844	164.352839870391	13.328001593249734	191.57454491856015	34.15913137971952	169.2477380255127
0.1	2.1	360.0	5.06	false	0.5	1.25	100	30.599999999999998	5.3999999999999995	1.1	2000	0.25	1.0	9.9	2.0	1000	40.4	4	40.72955377474847	4.752938255636961	118.65384812489941	15.748386873182634	204.955161544841	29.03494766010208	169.79669065426887	37.864513825773756	88.11776308770465
0.1	2.1	360.0	5.06	false	0.5	1.25	100	30.599999999999998	5.3999999999999995	1.1	2000	0.25	1.0	9.9	2.0	1000	40.4	3	42.73510045846102	10.976380906909627	170.64266002620226	14.448600990708213	115.47235446945592	41.309055385384966	249.81368969365047
0.1	2.1	360.0	5.06	false	0.5	1.25	100	30.599999999999998	5.3999999999999995	1.1	2000	0.25	1.0	9.9	2.0	1000	40.4	4	43.40699906612981	7.889424333779436	132.06481224737175	25.180866271589878	190.56090576112925	30.572321713220997	176.33482206014767	39.542513786956945	121.30829065524593
0.1	2.1	360.0	5.06	false	0.5	1.25	100	30.599999999999998	5.3999999999999995	1.1	2000	0.25	1.0	9.9	2.0	1000	40.4	3	40.69113800176143	9.759223302842493	202.79353171066293	15.77693586731112	153.0037972589334	39.97484814924888	194.77606530412083
0.1	2.1	360.0	5.06	false	0.5	1.25	100	30.599999999999998	5.3999999999999995	1.1	2000	0.25	1.0	9.9	2.0	1000	40.4	3	36.91563266600873	0.09772724119990983	99.1989858311479	15.825845842419268	181.36687766034564	29.52224045387795	226.6707867414581
0.1	2.1	360.0	5.06	false	0.5	1.25	100	30.599999999999998	5.3999999999999995	1.1	2000	0.25	1.0	9.9	2.0	1000	40.4	3	45.00551009587707	0.4016268445748978	136.889791281215	22.836189100638574	223.32717662188344	40.509009954251184	126.0983014515698
0.1	2.1	360.0	5.06	false	0.5	1.25	100	30.599999999999998	5.3999999999999995	1.1	2000	0.25	1.0	9.9	2.0	1000	40.4	3	40.23716874409192	10.510684826622596	158.99971564793373	18.7265018976437	187.019949315247	40.145137346442475	164.52934507679106
0.1	2.1	360.0	5.06	false	0.5	1.25	100	30.599999999999998	5.3999999999999995	1.1	2000	0.25	1.0	9.9	2.0	1000	40.4	2	33.887893423702735	12.579276749679025	176.0579759442234	31.023270981120337	277.06169465509635
0.1	2.1	360.0	5.06	false	0.5	1.25	100	30.599999999999998	5.3999999999999995	1.1	2000	0.25	1.0	9.9	2.0	1000	40.4	3	38.313264049142475	5.271463831176545	143.95794085171465	16.396971213090286	122.35762476956204	26.81641810528255	185.84549444857623
0.1	2.1	360.0	5.06	false	0.5	1.25	100	30.599999999999998	5.3999999999999995	1.1	2000	0.25	1.0	9.9	2.0	1000	40.4	3	41.67004925254046	2.9065055306806733	111.90469511149654	13.122680086904142	135.97848843373785	32.94579998310472	191.84154092402136
0.1	2.1	360.0	5.06	false	0.5	1.25	100	30.599999999999998	5.3999999999999995	1.1	2000	0.25	1.0	9.9	2.0	1000	40.4	3	32.302820889724906	0.9729584513545805	187.2415488616003	16.026909263530214	125.84248089846982	31.71340030979582	127.74345704976842
0.1	2.1	360.0	5.06	false	0.5	1.25	100	30.599999999999998	5.3999999999999995	1.1	2000	0.25	1.0	9.9	2.0	1000	40.4	3	42.613941905485916	0.023747483818597353	204.49506898427717	21.344996581158046	117.56832904958027	35.93142837314715	131.41473584275602
0.1	2.1	360.0	5.06	false	0.5	1.25	100	30.599999999999998	5.3999999999999995	1.1	2000	0.25	1.0	9.9	2.0	1000	40.4	3	31.608056466551986	11.556080645504823	216.90737093762507	20.41445394547963	117.0116275685595	30.394806458311294	113.04272652330494
0.1	2.1	360.0	5.06	false	0.5	1.25	100	30.599999999999998	5.3999999999999995	1.1	2000	0.25	1.0	9.9	2.0	1000	40.4	4	45.98518585512419	5.724682118820704	132.28652998296394	14.681904750524238	138.88392089808295	25.4577904819976	185.7927341919276	43.78185568698837	169.23032662692682
0.1	2.1	360.0	5.06	false	0.5	1.25	100	30.599999999999998	5.3999999999999995	1.1	2000	0.25	1.0	9.9	2.0	1000	40.4	4	41.12153803525025	7.567426930008627	142.61115450024585	18.07245625979354	169.81948626946783	28.509450380455228	170.82756500486397	38.42851981581993	161.86289853173028
0.1	2.1	360.0	5.06	false	0.5	1.25	100	30.599999999999998	5.3999999999999995	1.1	2000	0.25	1.0	9.9	2.0	1000	40.4	5	50.32174409547743	1.1212620849864516	152.47491919351685	17.746316604480512	117.56852181742053	24.237741822228465	103.99568898113046	42.75867757860284	139.1971469407036	48.17224474055567	231.4406028394991
0.1	2.1	360.0	5.06	false	0.5	1.25	100	30.599999999999998	5.3999999999999995	1.1	2000	0.25	1.0	9.9	2.0	1000	40.4	2	38.8011133468744	10.15597692651715	262.9872058236795	29.40037386483263	175.50063418152715
0.1	2.1	360.0	5.06	false	0.5	1.25	100	30.599999999999998	5.3999999999999995	1.1	2000	0.25	1.0	9.9	2.0	1000	40.4	3	40.65004232971193	6.749865936807725	235.0392062513858	24.94023219915591	149.46010004624685	38.63654731451096	150.64337280985666
0.1	2.1	360.0	5.06	false	0.5	1.25	100	30.599999999999998	5.3999999999999995	1.1	2000	0.25	1.0	9.9	2.0	1000	40.4	3	40.114503034642055	9.593824220794708	228.2156780960548	18.312463571178515	104.96220152007824	34.84504342141545	118.21623143045508
0.1	2.1	360.0	5.06	false	0.5	1.25	100	30.599999999999998	5.3999999999999995	1.1	2000	0.25	1.0	9.9	2.0	1000	40.4	4	46.56358936103151	3.9761992869778546	149.806610150008	20.173110164108607	223.28791965918586	26.740824452913536	153.88788232075578	38.8388790126071	93.44166209892678
0.1	2.1	360.0	5.06	false	0.5	1.25	100	30.599999999999998	5.3999999999999995	1.1	2000	0.25	1.0	9.9	2.0	1000	40.4	3	46.18476622364872	1.1014445689133072	257.22496207248514	31.17858164050688	238.27452878106783	40.77898316713835	113.26439210480335
0.1	2.1	360.0	5.06	false	0.5	1.25	100	30.599999999999998	5.3999999999999995	1.1	2000	0.25	1.0	9.9	2.0	1000	40.4	3	33.86300254681116	1.1371055902085967	176.04612350831786	23.82569253034506	165.47051605738818	27.981377587242825	73.01265336404214
0.1	2.1	360.0	5.06	false	0.5	1.25	100	30.599999999999998	5.3999999999999995	1.1	2000	0.25	1.0	9.9	2.0	1000	40.4	3	38.66487836280437	12.520362525122604	184.8025967114941	28.531185728804807	182.77585644050416	38.41435600647107	128.64825232270408
0.1	2.1	360.0	5.06	false	0.5	1.25	100	30.599999999999998	5.3999999999999995	1.1	2000	0.25	1.0	9.9	2.0	1000	40.4	4	46.671670804482304	0.30601359827123487	122.87245774582807	14.057838182797306	273.83484472044694	29.628911795561073	165.8620575512779	37.03867375544411	115.62249991875713
0.1	2.1	360.0	5.06	false	0.5	1.25	100	30.599999999999998	5.3999999999999995	1.1	2000	0.25	1.0	9.9	2.0	1000	40.4	2	31.349176750363576	5.979008265169914	219.7354820563958	27.440649872324713	145.55971651336057
0.1	2.1	360.0	5.06	false	0.5	1.25	100	30.599999999999998	5.3999999999999995	1.1	2000	0.25	1.0	9.9	2.0	1000	40.4	3	42.13013367273445	9.013362411084715	188.7133188158132	31.530815468544755	114.4473347931247	37.76902201179392	271.66682139666625
0.1	2.1	360.0	5.06	false	0.5	1.25	100	30.599999999999998	5.3999999999999995	1.1	2000	0.25	1.0	9.9	2.0	1000	40.4	3	34.79115423602212	2.8541244962388954	118.38508699073259	15.749759217495182	237.09332565323092	32.31267909168467	120.35096222560645
0.1	2.1	360.0	5.06	false	0.5	1.25	100	30.599999999999998	5.3999999999999995	1.1	2000	0.25	1.0	9.9	2.0	1000	40.4	3	45.118867540004175	3.8824327463115806	145.988862359329	13.843918537413977	186.84619773983917	41.330082373386276	252.52272216415608
0.1	2.1	360.0	5.06	false	0.5	1.25	100	30.599999999999998	5.3999999999999995	1.1	2000	0.25	1.0	9.9	2.0	1000	40.4	2	32.82580992083524	15.261273435122112	195.84552068439245	28.58393875461361	154.98520048735153
0.1	2.1	360.0	5.06	false	0.5	1.25	100	30.599999999999998	5.3999999999999995	1.1	2000	0.25	1.0	9.9	2.0	1000	40.4	2	35.42210030748193	8.461976017985748	169.2928772976282	24.84715619025972	272.3761081090658
0.1	2.1	360.0	5.06	false	0.5	1.25	100	30.599999999999998	5.3999999999999995	1.1	2000	0.25	1.0	9.9	2.0	1000	40.4	3	35.58882836007525	7.787916357717948	96.16033924832112	13.831960396290311	151.8792640279846	25.953263691775227	142.22626457179646
0.1	2.1	360.0	5.06	false	0.5	1.25	100	30.599999999999998	5.3999999999999995	1.1	2000	0.25	1.0	9.9	2.0	1000	40.4	3	40.69118098215506	10.604893811658547	224.9440712302627	22.5239026008853	131.20271457157753	33.963830630598586	122.02182505222962
0.1	2.1	360.0	5.06	false	0.5	1.25	100	30.599999999999998	5.3999999999999995	1.1	2000	0.25	1.0	9.9	2.0	1000	40.4	1	31.73734265623353	11.039283457544736	255.7196543252451
0.1	2.1	360.0	5.06	false	0.5	1.25	100	30.599999999999998	5.3999999999999995	1.1	2000	0.25	1.0	9.9	2.0	1000	40.4	4	44.92265633220864	4.555080729469071	91.9407935668418	13.386375119964843	159.9509552498955	26.109360061607017	196.8560040748201	42.18454913559838	92.49119739529705
0.1	2.1	360.0	5.06	false	0.5	1.25	100	30.599999999999998	5.3999999999999995	1.1	2000	0.25	1.0	9.9	2.0	1000	40.4	3	38.81580981077683	4.0718795874840525	137.42494354337143	23.453112857258617	230.82738014548326	37.1769061393184	96.97937496507842
0.1	2.1	360.0	5.06	false	0.5	1.25	100	30.599999999999998	5.3999999999999995	1.1	2000	0.25	1.0	9.9	2.0	1000	40.4	4	47.28152926805381	1.0345985555754638	110.00692958772542	14.010372301853241	156.87281457931167	33.9424714316991	209.01478660634382	44.217408056428674	159.21720739883924
0.1	2.1	360.0	5.06	false	0.5	1.25	100	30.599999999999998	5.3999999999999995	1.1	2000	0.25	1.0	9.9	2.0	1000	40.4	3	52.81823825469766	6.448726213330558	229.46114789203716	21.47335436168942	196.3875270287125	28.27674180545217	227.6862722500325
0.1	2.1	360.0	5.06	false	0.5	1.25	100	30.599999999999998	5.3999999999999995	1.1	2000	0.25	1.0	9.9	2.0	1000	40.4	2	34.89110707119975	1.7301868259906166	221.90828629659578	28.95585816094447	222.7249918548988
0.1	2.1	360.0	5.06	false	0.5	1.25	100	30.599999999999998	5.3999999999999995	1.1	2000	0.25	1.0	9.9	2.0	1000	40.4	2	42.212912870160324	10.917479446977232	230.17581923043758	32.39155322801136	218.02660500817683
0.1	2.1	360.0	5.06	false	0.5	1.25	100	30.599999999999998	5.3999999999999995	1.1	2000	0.25	1.0	9.9	2.0	1000	40.4	4	44.04179517353555	0.5339680222169711	145.9056718459895	11.01213731405607	257.5195068978661	26.924444222091225	124.47151762897278	34.175629171322825	124.89046910533511
0.1	2.1	360.0	5.06	false	0.5	1.25	100	30.599999999999998	5.3999999999999995	1.1	2000	0.25	1.0	9.9	2.0	1000	40.4	3	41.79666738201784	11.947898302444884	243.74431284468102	22.995847715339966	146.77245914844994	40.49585917014236	143.72819324179397
0.1	2.1	360.0	5.06	false	0.5	1.25	100	30.599999999999998	5.3999999999999995	1.1	2000	0.25	1.0	9.9	2.0	1000	40.4	3	35.9949130398249	4.34491819630108	152.5611584938147	12.93905671920808	156.64992204475257	24.876860879720095	106.19752996022258
0.1	2.1	360.0	5.06	false	0.5	1.25	100	30.599999999999998	5.3999999999999995	1.1	2000	0.25	1.0	9.9	2.0	1000	40.4	3	43.69826049597947	3.917141106936391	250.21476077013057	17.88254496720347	106.31848370714818	31.55649263231908	219.1569179462431
0.1	2.1	360.0	5.06	false	0.5	1.25	100	30.599999999999998	5.3999999999999995	1.1	2000	0.25	1.0	9.9	2.0	1000	40.4	3	38.82384369535773	1.6294884170084383	156.33249796247065	21.409038571459867	154.4818023757685	30.361391369185217	218.93219508601646
0.1	2.1	360.0	5.06	false	0.5	1.25	100	30.599999999999998	5.3999999999999995	1.1	2000	0.25	1.0	9.9	2.0	1000	40.4	2	26.94917090977301	2.8972561553120455	125.35943762420823	23.433086742081798	180.91695863815679
0.1	2.1	360.0	5.06	false	0.5	1.25	100	30.599999999999998	5.3999999999999995	1.1	2000	0.25	1.0	9.9	2.0	1000	40.4	2	32.74541829883798	18.851895797748817	240.3333286861663	28.127687196602174	96.63541967505881
0.1	2.1	360.0	5.06	false	0.5	1.25	100	30.599999999999998	5.3999999999999995	1.1	2000	0.25	1.0	9.9	2.0	1000	40.4	2	39.08503947986872	10.964508354756271	255.27744509391076	35.80861724476014	112.81771242328131
0.1	2.1	360.0	5.06	false	0.5	1.25	100	30.599999999999998	5.3999999999999995	1.1	2000	0.25	1.0	9.9	2.0	1000	40.4	3	39.49393105548929	8.363464434950304	121.45937381691728	19.069597560801643	226.2669526479085	36.23688237193162	217.8922339172399
0.1	2.1	360.0	5.06	false	0.5	1.25	100	30.599999999999998	5.3999999999999995	1.1	2000	0.25	1.0	9.9	2.0	1000	40.4	4	44.17534051775025	0.49440425282744627	192.17335257332593	11.21463267016769	116.68961929348409	28.36263810935402	175.69698714876407	42.73832299540664	178.08217659206193
0.1	2.1	360.0	5.06	false	0.5	1.25	100	30.599999999999998	5.3999999999999995	1.1	2000	0.25	1.0	9.9	2.0	1000	40.4	2	36.93160055356976	16.988980710319876	246.1781927004518	33.84259174665313	128.14805149258265
0.1	2.1	360.0	5.06	false	0.5	1.25	100	30.599999999999998	5.3999999999999995	1.1	2000	0.25	1.0	9.9	2.0	1000	40.4	2	40.871114699817106	15.329989096349628	179.04788527405694	24.06493423382918	242.58632347329666
0.1	2.1	360.0	5.06	false	0.5	1.25	100	30.599999999999998	5.3999999999999995	1.1	2000	0.25	1.0	9.9	2.0	1000	40.4	3	38.72362341961334	8.198089859299678	250.33943527584535	19.78725372633479	131.7741945778588	37.34253023707011	112.59720652735267
0.1	2.1	360.0	5.06	false	0.5	1.25	100	30.599999999999998	5.3999999999999995	1.1	2000	0.25	1.0	9.9	2.0	1000	40.4	3	48.83233240289666	0.7954149995717908	152.51962083084894	19.759961365894263	250.06680512475558	46.36270111358226	146.33859046902705
0.1	2.1	360.0	5.06	false	0.5	1.25	100	30.599999999999998	5.3999999999999995	1.1	2000	0.25	1.0	9.9	2.0	1000	40.4	4	41.60788926084611	6.201602737012874	172.90654898315648	20.899729702796606	134.91309726218168	28.953619381200156	105.18112311916516	37.79426060775944	139.0608734574032
0.1	2.1	360.0	5.06	false	0.5	1.25	100	30.599999999999998	5.3999999999999995	1.1	2000	0.25	1.0	9.9	2.0	1000	40.4	4	44.982681949854104	12.117125055369073	222.3063654523583	29.15110697015644	161.08906974488306	34.25503294463974	116.76257105489273	44.4145515417735	104.20605585693733
0.1	2.1	360.0	5.06	false	0.5	1.25	100	30.599999999999998	5.3999999999999995	1.1	2000	0.25	1.0	9.9	2.0	1000	40.4	3	40.7144112500742	1.6824313153663517	109.84178651793661	15.523453337440223	174.34599252240105	33.239274910003616	216.34937745643302
0.1	2.1	360.0	5.06	false	0.5	1.25	100	30.599999999999998	5.3999999999999995	1.1	2000	0.25	1.0	9.9	2.0	1000	40.4	3	39.50673288749309	7.237908109450633	221.87600747953343	16.13607567524323	201.48831079980482	31.662835887322363	115.37584458151096
0.1	2.1	360.0	5.06	false	0.5	1.25	100	30.599999999999998	5.3999999999999995	1.1	2000	0.25	1.0	9.9	2.0	1000	40.4	4	47.630683342769274	8.118440043482915	151.69421436669683	12.939864395182896	155.3923398429709	29.19001122675115	134.28681272619525	44.45647363772639	190.75133175149574
0.1	2.1	360.0	5.06	false	0.5	1.25	100	30.599999999999998	5.3999999999999995	1.1	2000	0.25	1.0	9.9	2.0	1000	40.4	3	36.06892932515515	0.8874042339923094	261.06349806660126	18.22025070495673	112.50679722295237	34.121385069839015	111.17975691463671
0.1	2.1	360.0	5.06	false	0.5	1.25	100	30.599999999999998	5.3999999999999995	1.1	2000	0.25	1.0	9.9	2.0	1000	40.4	1	36.95377499910213	20.326087381537196	265.48169506988336
0.1	2.1	360.0	5.06	false	0.5	1.25	100	30.599999999999998	5.3999999999999995	1.1	2000	0.25	1.0	9.9	2.0	1000	40.4	3	35.29224138614174	8.573465716305094	109.0354022158683	18.61718955297118	207.96519686373492	29.421587692662754	119.59337358226884
0.1	2.1	360.0	5.06	false	0.5	1.25	100	30.599999999999998	5.3999999999999995	1.1	2000	0.25	1.0	9.9	2.0	1000	40.4	4	40.91139804836474	1.770233336170732	109.33759011731215	9.624345599215816	116.95318054376419	20.99446590389782	122.30604501210028	35.82946598975602	180.14614687974154
0.1	2.1	360.0	5.06	false	0.5	1.25	100	30.599999999999998	5.3999999999999995	1.1	2000	0.25	1.0	9.9	2.0	1000	40.4	2	34.29226578154826	13.058576368871552	207.8189057699223	28.28815430815402	180.42110766935204
0.1	2.1	360.0	5.06	false	0.5	1.25	100	30.599999999999998	5.3999999999999995	1.1	2000	0.25	1.0	9.9	2.0	1000	40.4	2	35.16875173593721	0.08672634428840276	263.06571183355527	33.153535302162375	202.32278408780343
0.1	2.1	360.0	5.06	false	0.5	1.25	100	30.599999999999998	5.3999999999999995	1.1	2000	0.25	1.0	9.9	2.0	1000	40.4	3	42.23216734317752	12.131964121273597	126.74489024037258	22.82360958952965	277.6747391705943	39.56010359835123	134.63048667313942
0.1	2.1	360.0	5.06	false	0.5	1.25	100	30.599999999999998	5.3999999999999995	1.1	2000	0.25	1.0	9.9	2.0	1000	40.4	3	43.15622586272233	5.49902269522778	260.2546332272311	20.661896370519333	173.78189337660748	40.53597369619178	155.58886655725365
0.1	2.1	360.0	5.06	false	0.5	1.25	100	30.599999999999998	5.3999999999999995	1.1	2000	0.25	1.0	9.9	2.0	1000	40.4	3	39.973013364032326	9.866482085762154	231.5404975796815	24.42442372654562	198.66831964517573	36.37123191755328	107.54588051492715
0.1	2.1	360.0	5.06	false	0.5	1.25	100	30.599999999999998	5.3999999999999995	1.1	2000	0.25	1.0	9.9	2.0	1000	40.4	2	37.3273408384767	15.05765265412957	142.47992064343487	28.707714825198824	205.4890664963614
0.1	2.1	360.0	5.06	false	0.5	1.25	100	30.599999999999998	5.3999999999999995	1.1	2000	0.25	1.0	9.9	2.0	1000	40.4	2	39.33560867470099	8.787927261324311	236.1112565956282	31.083956655929228	222.15845541758893
0.1	2.1	360.0	5.06	false	0.5	1.25	100	30.599999999999998	5.3999999999999995	1.1	2000	0.25	1.0	9.9	2.0	1000	40.4	3	35.95245937394263	0.7800971682743708	97.54125809980128	9.669668685920595	170.3289194510469	20.78046220814659	170.90800312279288
0.1	2.1	360.0	5.06	false	0.5	1.25	100	30.599999999999998	5.3999999999999995	1.1	2000	0.25	1.0	9.9	2.0	1000	40.4	2	33.91718225559678	0.5832266177263596	191.42061335009438	21.44318773569623	209.41324417090775
0.1	2.1	360.0	5.06	false	0.5	1.25	100	30.599999999999998	5.3999999999999995	1.1	2000	0.25	1.0	9.9	2.0	1000	40.4	4	42.54845063346654	0.33926301116100155	177.08389835536332	17.27554423279034	213.58480861101938	31.085422703987902	118.69725513072464	41.807362467525124	133.59112795851587
0.1	2.1	360.0	5.06	false	0.5	1.25	100	30.599999999999998	5.3999999999999995	1.1	2000	0.25	1.0	9.9	2.0	1000	40.4	3	47.40236860646435	12.39510359210695	190.03710782964478	25.3766368351639	281.96770323567074	39.47451017396117	190.16753421758943
0.1	2.1	360.0	5.06	false	0.5	1.25	100	30.599999999999998	5.3999999999999995	1.1	2000	0.25	1.0	9.9	2.0	1000	40.4	4	46.012955158002036	0.4848974398729915	161.01047481578283	8.12968238584454	92.13657376747817	21.016222393196763	214.83887525484457	33.145202685725835	133.50403537843565
0.1	2.1	360.0	5.06	false	0.5	1.25	100	30.599999999999998	5.3999999999999995	1.1	2000	0.25	1.0	9.9	2.0	1000	40.4	3	35.72704426323472	7.369638005545116	160.6089897507008	15.097981452670467	105.68845983434859	31.43320072830708	157.73861519403513
0.1	2.1	360.0	5.06	false	0.5	1.25	100	30.599999999999998	5.3999999999999995	1.1	2000	0.25	1.0	9.9	2.0	1000	40.4	3	39.8556807587277	12.467565652647934	252.63633241193637	33.597996763077184	119.21467222919526	37.21509360274913	128.20587723494694
0.1	2.1	360.0	5.06	false	0.5	1.25	100	30.599999999999998	5.3999999999999995	1.1	2000	0.25	1.0	9.9	2.0	1000	40.4	3	32.976327072420304	1.3338893598399726	156.34592355802243	14.881094397186205	161.26009146813135	22.939111012068647	119.16130138497
0.1	2.1	360.0	5.06	false	0.5	1.25	100	30.599999999999998	5.3999999999999995	1.1	2000	0.25	1.0	9.9	2.0	1000	40.4	2	40.52555878260209	3.564459601545635	141.7605574127251	20.26912948143186	228.273936259806
0.1	2.1	360.0	5.06	false	0.5	1.25	100	30.599999999999998	5.3999999999999995	1.1	2000	0.25	1.0	9.9	2.0	1000	40.4	2	33.988779072064744	2.9003844433426123	159.73666899755975	22.560108233817267	237.96652559810295
0.1	2.1	360.0	5.06	false	0.5	1.25	100	30.599999999999998	5.3999999999999995	1.1	2000	0.25	1.0	9.9	2.0	1000	40.4	3	42.86141822667149	9.341556494620106	153.16023599792962	24.423408008911785	220.21175118219077	39.97638826207579	170.51419426220073
0.1	2.1	360.0	5.06	false	0.5	1.25	100	30.599999999999998	5.3999999999999995	1.1	2000	0.25	1.0	9.9	2.0	1000	40.4	3	44.39819765061908	1.5404475493832654	204.09894541915494	20.32016208621999	121.80308698267335	33.398978873008375	208.50784235830312
0.1	2.1	360.0	5.06	false	0.5	1.25	100	30.599999999999998	5.3999999999999995	1.1	2000	0.25	1.0	9.9	2.0	1000	40.4	3	44.76823222095136	10.369048524651737	196.29050881024102	27.893013209042508	200.39117288157354	42.30440496611563	229.3926010962206
0.1	2.1	360.0	5.06	false	0.5	1.25	100	30.599999999999998	5.3999999999999995	1.1	2000	0.25	1.0	9.9	2.0	1000	40.4	4	47.11074302852039	4.743823300801739	124.06142847954789	23.827072056454355	263.6949184016091	34.18783280283507	136.24876913435904	46.33160666580877	150.5412616163449
0.1	2.1	360.0	5.06	false	0.5	1.25	100	30.599999999999998	5.3999999999999995	1.1	2000	0.25	1.0	9.9	2.0	1000	40.4	3	43.953269083415464	6.261378075288197	190.14866172086948	21.585095297200926	148.57530553293296	40.6777070081393	270.3625129853191
0.1	2.1	360.0	5.06	false	0.5	1.25	100	30.599999999999998	5.3999999999999995	1.1	2000	0.25	1.0	9.9	2.0	1000	40.4	3	45.18779922167177	12.550435351370352	139.04086566873391	30.387402526213226	181.18799774910252	43.64597942236044	199.54617892493349
0.1	2.1	360.0	5.06	false	0.5	1.25	100	30.599999999999998	5.3999999999999995	1.1	2000	0.25	1.0	9.9	2.0	1000	40.4	4	36.44350310796734	2.737910894309007	148.3677557862337	14.454584004228701	164.88468770674933	24.85013156490126	81.3274349836771	29.938060933462577	86.878668306542
0.1	2.1	360.0	5.06	false	0.5	1.25	100	30.599999999999998	5.3999999999999995	1.1	2000	0.25	1.0	9.9	2.0	1000	40.4	4	45.90588632295507	5.261801987932135	84.38226529694747	13.396614228095961	143.73873758871014	20.23199024151487	197.25039405052297	39.42200712827683	154.63945222707375
0.1	2.1	360.0	5.06	false	0.5	1.25	100	30.599999999999998	5.3999999999999995	1.1	2000	0.25	1.0	9.9	2.0	1000	40.4	4	45.86897909182527	0.8478730868016312	160.7285791502579	13.072319920914053	151.71289241175228	23.181091557341798	133.38720493173366	39.45771892543496	220.08585075191448
0.1	2.1	360.0	5.06	false	0.5	1.25	100	30.599999999999998	5.3999999999999995	1.1	2000	0.25	1.0	9.9	2.0	1000	40.4	2	38.041680144462156	10.750755998906566	212.65873588998465	22.709886264093647	204.59935988063114
0.1	2.1	360.0	5.06	false	0.5	1.25	100	30.599999999999998	5.3999999999999995	1.1	2000	0.25	1.0	9.9	2.0	1000	40.4	4	46.209473713012514	9.42078834623813	119.87704404820306	16.191269091787476	115.25181062542346	21.87750971155222	148.0735594051649	38.98245562282746	250.52634486397872
0.1	2.1	360.0	5.06	false	0.5	1.25	100	30.599999999999998	5.3999999999999995	1.1	2000	0.25	1.0	9.9	2.0	1000	40.4	3	30.091288354910454	0.06715941066090836	138.06314326525737	11.130402125792328	120.32435309693211	23.39513067884684	153.20415810026702
0.1	2.1	360.0	5.06	false	0.5	1.25	100	30.599999999999998	5.3999999999999995	1.1	2000	0.25	1.0	9.9	2.0	1000	40.4	2	34.515761258316395	12.518276034850478	286.83871509602204	29.779012204516054	134.83203210407427
0.1	2.1	360.0	5.06	false	0.5	1.25	100	30.599999999999998	5.3999999999999995	1.1	2000	0.25	1.0	9.9	2.0	1000	40.4	2	34.29969126731927	4.2610407919535	169.10542594850426	21.073199171231977	280.55646308069674
0.1	2.1	360.0	5.06	false	0.5	1.25	100	30.599999999999998	5.3999999999999995	1.1	2000	0.25	1.0	9.9	2.0	1000	40.4	3	41.803676638515526	13.687584078231438	166.16972533224978	31.870566423462208	182.0078898899803	40.876758253347234	132.8835768271693
0.1	2.1	360.0	5.06	false	0.5	1.25	100	30.599999999999998	5.3999999999999995	1.1	2000	0.25	1.0	9.9	2.0	1000	40.4	4	36.17599043764874	1.8043177599919662	107.98195490810913	13.374030415153177	119.84223747879724	23.154644246972858	194.29890456973624	34.59589462754825	79.83782647796795
0.1	2.1	360.0	5.06	false	0.5	1.25	100	30.599999999999998	5.3999999999999995	1.1	2000	0.25	1.0	9.9	2.0	1000	40.4	3	45.57493838542569	2.7125375020954627	208.49951578312104	24.195141217266574	237.63785408415518	41.617641686983916	144.15801836344392
0.1	2.1	360.0	5.06	false	0.5	1.25	100	30.599999999999998	5.3999999999999995	1.1	2000	0.25	1.0	9.9	2.0	1000	40.4	3	49.52955903384641	9.330881757352081	169.78525965585996	19.603214205056776	225.98537041930302	39.722733879821284	161.73562594094943
0.1	2.1	360.0	5.06	false	0.5	1.25	100	30.599999999999998	5.3999999999999995	1.1	2000	0.25	1.0	9.9	2.0	1000	40.4	3	35.879166793225465	11.372840245648979	197.65316979721536	21.877914354956363	180.58650250374365	34.463255689012556	82.30509936396383
0.1	2.1	360.0	5.06	false	0.5	1.25	100	30.599999999999998	5.3999999999999995	1.1	2000	0.25	1.0	9.9	2.0	1000	40.4	3	30.51538068767023	8.049695325531976	172.71284508414402	18.47033003096942	143.48202440208712	28.75678312401201	118.27551735771632
0.1	2.1	360.0	5.06	false	0.5	1.25	100	30.599999999999998	5.3999999999999995	1.1	2000	0.25	1.0	9.9	2.0	1000	40.4	2	28.832658255560773	8.506099080259174	187.58181896481182	18.477551806068984	165.55606568407663
0.1	2.1	360.0	5.06	false	0.5	1.25	100	30.599999999999998	5.3999999999999995	1.1	2000	0.25	1.0	9.9	2.0	1000	40.4	1	30.28335369648547	24.431461150558633	278.4136216279008
0.1	2.1	360.0	5.06	false	0.5	1.25	100	30.599999999999998	5.3999999999999995	1.1	2000	0.25	1.0	9.9	2.0	1000	40.4	3	39.410353039469655	5.466791183398342	132.26025912159034	13.7351882443453	117.02072539097618	29.08880297148924	221.19525784378212
0.1	2.1	360.0	5.06	false	0.5	1.25	100	30.599999999999998	5.3999999999999995	1.1	2000	0.25	1.0	9.9	2.0	1000	40.4	3	45.24024587687998	9.131432941139794	122.67075777107463	24.723104953631726	151.27910091009437	33.823550096825876	236.81222159390103
0.1	2.1	360.0	5.06	false	0.5	1.25	100	30.599999999999998	5.3999999999999995	1.1	2000	0.25	1.0	9.9	2.0	1000	40.4	3	41.12479588989597	4.766953812379696	218.0131926894453	31.212976802807393	107.8393595704305	40.59299464757216	119.91898843870106
0.1	2.1	360.0	5.06	false	0.5	1.25	100	30.599999999999998	5.3999999999999995	1.1	2000	0.25	1.0	9.9	2.0	1000	40.4	4	43.35407629773785	5.885019508398815	99.39278863240845	13.740132243197241	130.56483075832236	26.891142634351624	198.54846682731798	33.98905691232646	142.07068863407102
0.1	2.1	360.0	5.06	false	0.5	1.25	100	30.599999999999998	5.3999999999999995	1.1	2000	0.25	1.0	9.9	2.0	1000	40.4	3	36.941958974875334	1.122987121033396	95.88291130777891	19.51565650826767	221.13044867968972	31.125860093120824	174.69286696098175
0.1	2.1	360.0	5.06	false	0.5	1.25	100	30.599999999999998	5.3999999999999995	1.1	2000	0.25	1.0	9.9	2.0	1000	40.4	2	31.35056710930254	0.9256083139432539	258.85544100053033	21.167661656011358	188.00533761573544
0.1	2.1	360.0	5.06	false	0.5	1.25	100	30.599999999999998	5.3999999999999995	1.1	2000	0.25	1.0	9.9	2.0	1000	40.4	3	44.675985369922486	6.92828484949231	152.7238069571662	28.62866848778357	201.4764697952617	44.19701362025552	228.31280621025084
0.1	2.1	360.0	5.06	false	0.5	1.25	100	30.599999999999998	5.3999999999999995	1.1	2000	0.25	1.0	9.9	2.0	1000	40.4	3	39.752154372238714	7.997022252907234	223.89260192626372	20.932335541956796	105.31216956053547	33.645343625624356	168.99643539161553
0.1	2.1	360.0	5.06	false	0.5	1.25	100	30.599999999999998	5.3999999999999995	1.1	2000	0.25	1.0	9.9	2.0	1000	40.4	3	32.42189149850409	8.64299363171448	176.14315438447318	15.234113083303274	172.8441282011795	32.23249156308401	127.41138530016919
0.1	2.1	360.0	5.06	false	0.5	1.25	100	30.599999999999998	5.3999999999999995	1.1	2000	0.25	1.0	9.9	2.0	1000	40.4	5	41.65697320370972	1.5365619489710065	82.2465537496075	11.185638234989495	102.3490913067509	21.405376702322084	122.2302319471064	28.864141766980378	180.4034022457571	39.971699862990555	87.4380108230457
0.1	2.1	360.0	5.06	false	0.5	1.25	100	30.599999999999998	5.3999999999999995	1.1	2000	0.25	1.0	9.9	2.0	1000	40.4	5	44.18562479105603	1.768500087437037	143.79643516564752	8.204973700160663	129.2821585437879	16.51740668954807	104.71605153581044	28.975757107276994	114.4742481238552	42.955409304578446	96.47775612599085
0.1	2.1	360.0	5.06	false	0.5	1.25	100	30.599999999999998	5.3999999999999995	1.1	2000	0.25	1.0	9.9	2.0	1000	40.4	3	41.4117154859578	2.2229976384282857	239.74076179518252	23.286125695286024	156.5635723911266	35.795295833698724	134.0573318411177
0.1	2.1	360.0	5.06	false	0.5	1.25	100	30.599999999999998	5.3999999999999995	1.1	2000	0.25	1.0	9.9	2.0	1000	40.4	3	40.69488953318254	5.3382588115543355	127.48773039498302	18.324096914864413	231.96621056610803	31.447485608068618	194.9533940210612
0.1	2.1	360.0	5.06	false	0.5	1.25	100	30.599999999999998	5.3999999999999995	1.1	2000	0.25	1.0	9.9	2.0	1000	40.4	3	40.99161582405771	8.080679206259607	91.28331396754	19.909793686548596	180.01444527533	35.35561099036213	208.8486145810184
0.1	2.1	360.0	5.06	false	0.5	1.25	100	30.599999999999998	5.3999999999999995	1.1	2000	0.25	1.0	9.9	2.0	1000	40.4	3	43.4758004640231	7.217030296463917	175.907181337592	19.159913647109462	154.22195811528778	40.080308200366424	273.27313985433614
0.1	2.1	360.0	5.06	false	0.5	1.25	100	30.599999999999998	5.3999999999999995	1.1	2000	0.25	1.0	9.9	2.0	1000	40.4	2	38.4083918861478	14.405591239214553	224.80332567267791	31.47058304185903	244.36188341696598
0.1	2.1	360.0	5.06	false	0.5	1.25	100	30.599999999999998	5.3999999999999995	1.1	2000	0.25	1.0	9.9	2.0	1000	40.4	3	37.06383950355303	0.05285356042519124	176.88135820207302	10.015295482901942	172.5827154445097	33.776171246009476	178.77825289145838
0.1	2.1	360.0	5.06	false	0.5	1.25	100	30.599999999999998	5.3999999999999995	1.1	2000	0.25	1.0	9.9	2.0	1000	40.4	2	39.18647966474827	16.917892663222364	242.86894835104775	35.910234693927165	110.1189867550061
0.1	2.1	360.0	5.06	false	0.5	1.25	100	30.599999999999998	5.3999999999999995	1.1	2000	0.25	1.0	9.9	2.0	1000	40.4	2	38.249571410718076	6.82287300542961	166.87950184516717	20.59691677570474	326.1459488406766
0.1	2.1	360.0	5.06	false	0.5	1.25	100	30.599999999999998	5.3999999999999995	1.1	2000	0.25	1.0	9.9	2.0	1000	40.4	3	39.44615473487439	3.2907520707551314	159.01294699839013	17.11436447363629	141.2306470972939	26.603671292427475	165.33924809083217
0.1	2.1	360.0	5.06	false	0.5	1.25	100	30.599999999999998	5.3999999999999995	1.1	2000	0.25	1.0	9.9	2.0	1000	40.4	2	39.74959167356709	10.73089907134258	165.13890489687392	28.353065981337956	258.4683055459341
0.1	2.1	360.0	5.06	false	0.5	1.25	100	30.599999999999998	5.3999999999999995	1.1	2000	0.25	1.0	9.9	2.0	1000	40.4	3	39.76607119942616	0.9928988491569414	173.36153980727005	12.351536271023754	162.92459714370864	34.632170326415086	219.30747863077576
0.1	2.1	360.0	5.06	false	0.5	1.25	100	30.599999999999998	5.3999999999999995	1.1	2000	0.25	1.0	9.9	2.0	1000	40.4	3	42.305951048233574	7.482873050131853	152.41160468412707	16.85011143279913	239.16103444465287	37.73864723017832	102.44727610105879
0.1	2.1	360.0	5.06	false	0.5	1.25	100	30.599999999999998	5.3999999999999995	1.1	2000	0.25	1.0	9.9	2.0	1000	40.4	4	42.15636507729724	3.2218614495495563	82.82272802385661	8.65420855079601	173.87393299194036	20.494989880748665	180.46110014093878	38.755896968376476	195.70557012226732
0.1	2.1	360.0	5.06	false	0.5	1.25	100	30.599999999999998	5.3999999999999995	1.1	2000	0.25	1.0	9.9	2.0	1000	40.4	3	44.448610497312835	8.625454224554492	230.99184112906633	19.271928241683277	138.1581476952391	39.74671399159668	117.03008853919332
0.1	2.1	360.0	5.06	false	0.5	1.25	100	30.599999999999998	5.3999999999999995	1.1	2000	0.25	1.0	9.9	2.0	1000	40.4	4	40.66127038765952	1.1083025823640749	94.06825014052573	15.054411801275688	212.82085307723304	25.413546168364075	193.34800727008482	39.73169659667237	109.32449510426869
0.1	2.1	360.0	5.06	false	0.5	1.25	100	30.599999999999998	5.3999999999999995	1.1	2000	0.25	1.0	9.9	2.0	1000	40.4	4	36.90194887687555	6.028525432498023	106.60568856942763	10.613727924962049	74.9928724957464	16.497840290292768	107.01970845480233	26.872757087659842	171.49696076253838
0.1	2.1	360.0	5.06	false	0.5	1.25	100	30.599999999999998	5.3999999999999995	1.1	2000	0.25	1.0	9.9	2.0	1000	40.4	2	39.332844327131724	8.732834444417492	230.15415514628063	27.29379149074131	204.27276889205683
0.1	2.1	360.0	5.06	false	0.5	1.25	100	30.599999999999998	5.3999999999999995	1.1	2000	0.25	1.0	9.9	2.0	1000	40.4	4	48.911047951835315	1.774639938123156	217.9476248852327	19.527823908432808	150.56533524113118	31.523616141228377	179.41018589203247	42.6899619375148	138.12496562799578
0.1	2.1	360.0	5.06	false	0.5	1.25	100	30.599999999999998	5.3999999999999995	1.1	2000	0.25	1.0	9.9	2.0	1000	40.4	3	41.507997792474974	3.6808461242896926	166.53997801575775	17.31285841101106	199.5245420306877	34.42500703318137	174.01977375515344
0.1	2.1	360.0	5.06	false	0.5	1.25	100	30.599999999999998	5.3999999999999995	1.1	2000	0.25	1.0	9.9	2.0	1000	40.4	2	40.6045537027247	21.544044498942185	262.9452701708481	35.523564837174995	105.2866608475593
0.1	2.1	360.0	5.06	false	0.5	1.25	100	30.599999999999998	5.3999999999999995	1.1	2000	0.25	1.0	9.9	2.0	1000	40.4	4	51.42948852584857	3.1267953420225987	240.0324613952731	16.12667792863848	123.63945420534723	20.855811256074904	149.2604543074639	40.04917501522277	237.0326443980046
0.1	2.1	360.0	5.06	false	0.5	1.25	100	30.599999999999998	5.3999999999999995	1.1	2000	0.25	1.0	9.9	2.0	1000	40.4	3	37.67393807952066	9.127760243454734	140.46750292128758	16.85411262172941	115.07741406350499	32.53892099536303	181.63060239911744
0.1	2.1	360.0	5.06	false	0.5	1.25	100	30.599999999999998	5.3999999999999995	1.1	2000	0.25	1.0	9.9	2.0	1000	40.4	2	33.7123515490791	11.879406133864345	192.8460075459358	25.881875646522438	156.13151214985416
0.1	2.1	360.0	5.06	false	0.5	1.25	100	30.599999999999998	5.3999999999999995	1.1	2000	0.25	1.0	9.9	2.0	1000	40.4	3	40.77691000782904	4.921563456749184	118.2177880653844	19.003671070682984	160.92673692175444	31.881677832030004	169.41642346895566
0.1	2.1	360.0	5.06	false	0.5	1.25	100	30.599999999999998	5.3999999999999995	1.1	2000	0.25	1.0	9.9	2.0	1000	40.4	3	48.1129278046183	0.41835457872764054	165.03985370993794	21.933992986663654	244.24382448392566	46.163266670824925	332.72290000769675
0.1	2.1	360.0	5.06	false	0.5	1.25	100	30.599999999999998	5.3999999999999995	1.1	2000	0.25	1.0	9.9	2.0	1000	40.4	4	42.84499621927283	4.5129928852162955	119.76067771229825	10.04435328959995	168.89547244304023	23.880800922402834	158.01100406421585	38.11785101268733	123.8934746826365
0.1	2.1	360.0	5.06	false	0.5	1.25	100	30.599999999999998	5.3999999999999995	1.1	2000	0.25	1.0	9.9	2.0	1000	40.4	1	31.244283630927335	8.562271649096822	318.7756526272412
0.1	2.1	360.0	5.06	false	0.5	1.25	100	30.599999999999998	5.3999999999999995	1.1	2000	0.25	1.0	9.9	2.0	1000	40.4	2	39.01659848159316	1.4728541211824475	136.0799179256597	37.23005467454448	333.787172576207
0.1	2.1	360.0	5.06	false	0.5	1.25	100	30.599999999999998	5.3999999999999995	1.1	2000	0.25	1.0	9.9	2.0	1000	40.4	3	39.807336533542625	5.59730986388274	91.49847423486821	13.50636871119709	128.60683268842078	27.626868464882975	211.1592488137068
0.1	2.1	360.0	5.06	false	0.5	1.25	100	30.599999999999998	5.3999999999999995	1.1	2000	0.25	1.0	9.9	2.0	1000	40.4	3	36.80777464830508	5.832743453082648	140.28468680181706	15.461832668719536	198.25829931879565	36.45166064280317	234.60758911692102
0.1	2.1	360.0	5.06	false	0.5	1.25	100	30.599999999999998	5.3999999999999995	1.1	2000	0.25	1.0	9.9	2.0	1000	40.4	3	38.46994655331145	2.2440257222127133	119.55164994825604	14.225029210115201	194.7125750127181	30.00547691059521	212.16050396160946
0.1	2.1	360.0	5.06	false	0.5	1.25	100	30.599999999999998	5.3999999999999995	1.1	2000	0.25	1.0	9.9	2.0	1000	40.4	3	42.48601588556796	15.954829222304703	177.8110947071016	25.183845600555472	137.1974612538846	32.16023656064907	221.77535475214782
0.1	2.1	360.0	5.06	false	0.5	1.25	100	30.599999999999998	5.3999999999999995	1.1	2000	0.25	1.0	9.9	2.0	1000	40.4	3	41.66661711367194	8.157761588948564	209.15163759014735	23.95366886410721	154.82059766704162	36.02133779266212	131.52564231153372
0.1	2.1	360.0	5.06	false	0.5	1.25	100	30.599999999999998	5.3999999999999995	1.1	2000	0.25	1.0	9.9	2.0	1000	40.4	3	47.59443265504953	2.2468969600478848	262.22377657078783	18.89955637143193	112.38261218213616	36.29482583939983	267.3285050201079
0.1	2.1	360.0	5.06	false	0.5	1.25	100	30.599999999999998	5.3999999999999995	1.1	2000	0.25	1.0	9.9	2.0	1000	40.4	3	42.48244813134318	5.759952077913528	232.67335785770751	20.378144812991696	150.98980617511435	33.32271013844612	141.48918741297635
0.1	2.1	360.0	5.06	false	0.5	1.25	100	30.599999999999998	5.3999999999999995	1.1	2000	0.25	1.0	9.9	2.0	1000	40.4	4	42.98217566971559	7.984551345791607	79.16924077773464	20.401875819545072	151.20781102281134	29.69179323212402	126.22550125013007	40.08862339074075	190.16658110970243
0.1	2.1	360.0	5.06	false	0.5	1.25	100	30.599999999999998	5.3999999999999995	1.1	2000	0.25	1.0	9.9	2.0	1000	40.4	4	42.11683128149437	6.338652136545996	142.5552044408117	16.78778746276856	154.3822434860015	27.71790066072161	84.20926796066651	34.16856797019281	148.7367259456033
0.1	2.1	360.0	5.06	false	0.5	1.25	100	30.599999999999998	5.3999999999999995	1.1	2000	0.25	1.0	9.9	2.0	1000	40.4	3	44.65257376315585	1.9857505843163707	127.74829148960075	13.531890353669294	157.01268356834234	32.13672415868556	247.02550914442364
0.1	2.1	360.0	5.06	false	0.5	1.25	100	30.599999999999998	5.3999999999999995	1.1	2000	0.25	1.0	9.9	2.0	1000	40.4	3	38.38752513446576	5.1036138082872355	132.47641961784362	20.299926330532926	188.39612890776587	32.57798484811892	163.69238399056675
0.1	2.1	360.0	5.06	false	0.5	1.25	100	30.599999999999998	5.3999999999999995	1.1	2000	0.25	1.0	9.9	2.0	1000	40.4	3	37.04897633572002	3.311101773575501	80.23456090191064	17.276172366447266	127.81831489107462	29.36547451446547	188.2819434557891
0.1	2.1	360.0	5.06	false	0.5	1.25	100	30.599999999999998	5.3999999999999995	1.1	2000	0.25	1.0	9.9	2.0	1000	40.4	3	41.249301830756686	4.783999921699158	127.93590728368545	16.891678773834325	150.87188482617682	39.91486155915071	238.59320826570556
0.1	2.1	360.0	5.06	false	0.5	1.25	100	30.599999999999998	5.3999999999999995	1.1	2000	0.25	1.0	9.9	2.0	1000	40.4	4	32.118262135980416	0.14446425767446147	97.65003837818224	8.781718860152223	149.27628256659492	16.52886471274888	149.50471857402061	30.46080148834308	65.28207040206544
0.1	2.1	360.0	5.06	false	0.5	1.25	100	30.599999999999998	5.3999999999999995	1.1	2000	0.25	1.0	9.9	2.0	1000	40.4	2	35.80964367450964	4.997257919487117	110.5369894633338	21.391149522474926	270.8199346589558
0.1	2.1	360.0	5.06	false	0.5	1.25	100	30.599999999999998	5.3999999999999995	1.1	2000	0.25	1.0	9.9	2.0	1000	40.4	2	31.298413882579112	6.378899154835535	158.8811466111743	25.223512329624658	244.5641724249469
0.1	2.1	360.0	5.06	false	0.5	1.25	100	30.599999999999998	5.3999999999999995	1.1	2000	0.25	1.0	9.9	2.0	1000	40.4	1	30.981929031115993	20.85039325088496	284.9119245023638
0.1	2.1	360.0	5.06	false	0.5	1.25	100	30.599999999999998	5.3999999999999995	1.1	2000	0.25	1.0	9.9	2.0	1000	40.4	3	34.90287210136531	17.573342696473635	199.7995076868026	27.14962316865435	98.95901652291332	33.059007722175856	198.36727579894924
0.1	2.1	360.0	5.06	false	0.5	1.25	100	30.599999999999998	5.3999999999999995	1.1	2000	0.25	1.0	9.9	2.0	1000	40.4	3	36.61449986905449	0.5445901480715925	171.56448495465108	14.282805794027574	191.78358834710426	32.89791782986181	126.98408073944273
[truncated: 3,355 more rows]
