# Supplementary material for: Diffusion-mediated HEI10 coarsening can explain meiotic crossover positioning in Arabidopsis
Source: Nat Commun. 2021 Aug 3;12:4674. doi: 10.1038/s41467-021-24827-w (PMC8333306; doi:10.1038/s41467-021-24827-w)
Supplement: Supplementary file 4 — Source Data File [file 41467_2021_24827_MOESM4_ESM.zip › source_data/fig3_simulations_density_0.375.csv]

t_L	a_nodes	dt	Ls	t_exp	b_nodes	n_c	n_ts	C0	u0	D	m	density	K	C0_noise	t_C0_ratio2	n	Lm	Number COs	L	position_0	intensity_0	position_1	intensity_1	position_2	intensity_2	position_3	intensity_3	position_4	intensity_4	position_5	intensity_5	position_6	intensity_6	position_7	intensity_7	position_8	intensity_8
0.1	2.1	360.0	4.93	false	0.5	1.25	100	30.599999999999998	5.3999999999999995	1.1	2000	0.375	1.0	9.9	2.0	1000	37.5	3	38.96562976375983	16.54939851645319	265.495841863437	30.129123030995878	125.18091756460431	37.09201966411259	133.2567169304667
0.1	2.1	360.0	4.93	false	0.5	1.25	100	30.599999999999998	5.3999999999999995	1.1	2000	0.375	1.0	9.9	2.0	1000	37.5	2	41.14632985324012	8.651280449426105	174.11751637515036	21.542539522803683	304.6345934023378
0.1	2.1	360.0	4.93	false	0.5	1.25	100	30.599999999999998	5.3999999999999995	1.1	2000	0.375	1.0	9.9	2.0	1000	37.5	3	43.37436996300289	3.2123668542671338	168.11732498127384	22.096803962565975	223.53992676893228	42.27430890795268	344.2021565766
0.1	2.1	360.0	4.93	false	0.5	1.25	100	30.599999999999998	5.3999999999999995	1.1	2000	0.375	1.0	9.9	2.0	1000	37.5	2	28.8176938879001	11.206018222886874	288.60465713795145	26.78132667357616	263.2494108935235
0.1	2.1	360.0	4.93	false	0.5	1.25	100	30.599999999999998	5.3999999999999995	1.1	2000	0.375	1.0	9.9	2.0	1000	37.5	5	44.71903415172844	1.977834491194471	155.74617984207683	13.474307990407182	149.91951818700085	23.435399745666867	198.687183548455	30.01989573730783	115.48440661502852	41.65646961880088	156.39153309841348
0.1	2.1	360.0	4.93	false	0.5	1.25	100	30.599999999999998	5.3999999999999995	1.1	2000	0.375	1.0	9.9	2.0	1000	37.5	4	31.02196191413459	3.765248387916486	83.54645105765563	13.307103370889187	195.12275901033357	25.759879405293134	153.74888816780523	29.029399386930457	110.22882247861122
0.1	2.1	360.0	4.93	false	0.5	1.25	100	30.599999999999998	5.3999999999999995	1.1	2000	0.375	1.0	9.9	2.0	1000	37.5	3	44.377782751493605	8.605977602843756	258.1383963437147	21.672496171666282	155.91408344085855	29.06644763263954	240.52823694888326
0.1	2.1	360.0	4.93	false	0.5	1.25	100	30.599999999999998	5.3999999999999995	1.1	2000	0.375	1.0	9.9	2.0	1000	37.5	2	37.46241648680151	15.868185665409623	261.3175284945755	31.698571229934938	240.34850041592784
0.1	2.1	360.0	4.93	false	0.5	1.25	100	30.599999999999998	5.3999999999999995	1.1	2000	0.375	1.0	9.9	2.0	1000	37.5	2	32.406135040526564	8.367958518161403	235.57076348191092	26.0271275086114	291.457829191238
0.1	2.1	360.0	4.93	false	0.5	1.25	100	30.599999999999998	5.3999999999999995	1.1	2000	0.375	1.0	9.9	2.0	1000	37.5	3	36.73348202043233	6.5963811167304005	153.99095499922697	13.529458142619706	189.57176600086822	30.113299336467232	264.7235137942689
0.1	2.1	360.0	4.93	false	0.5	1.25	100	30.599999999999998	5.3999999999999995	1.1	2000	0.375	1.0	9.9	2.0	1000	37.5	4	40.868433390631196	6.7287522269953906	232.07214844636522	21.08618743489927	242.80357592975884	28.42600845081533	115.74519047376414	39.297743297582635	130.51385075052443
0.1	2.1	360.0	4.93	false	0.5	1.25	100	30.599999999999998	5.3999999999999995	1.1	2000	0.375	1.0	9.9	2.0	1000	37.5	3	36.42379511310165	6.985177898011494	191.19373802278542	13.449521757302541	169.14255231135806	35.303897458154054	339.87589686703103
0.1	2.1	360.0	4.93	false	0.5	1.25	100	30.599999999999998	5.3999999999999995	1.1	2000	0.375	1.0	9.9	2.0	1000	37.5	4	37.86957216051076	2.571514915726021	145.0982195657144	5.465246734944828	133.89847150358725	25.364615963873355	297.56668131164315	34.03005605420315	176.20016560340855
0.1	2.1	360.0	4.93	false	0.5	1.25	100	30.599999999999998	5.3999999999999995	1.1	2000	0.375	1.0	9.9	2.0	1000	37.5	3	44.18442580246311	9.821535194427106	286.411037713692	24.103701021455628	183.09964569180624	35.99397521220004	203.364650179336
0.1	2.1	360.0	4.93	false	0.5	1.25	100	30.599999999999998	5.3999999999999995	1.1	2000	0.375	1.0	9.9	2.0	1000	37.5	3	33.6351003107397	1.2214785747817771	193.21517692359154	16.983581492229977	189.92629013924096	26.4348298773144	203.1607609753725
0.1	2.1	360.0	4.93	false	0.5	1.25	100	30.599999999999998	5.3999999999999995	1.1	2000	0.375	1.0	9.9	2.0	1000	37.5	1	31.14239985566872	16.968571013256266	345.37394029057555
0.1	2.1	360.0	4.93	false	0.5	1.25	100	30.599999999999998	5.3999999999999995	1.1	2000	0.375	1.0	9.9	2.0	1000	37.5	5	36.89687839025139	0.15411863158101166	83.79375093549982	11.582072631412847	135.5714573152342	20.151108484180007	179.29964419907645	24.835258390649745	160.8422520778766	34.918556317240125	102.29492440928057
0.1	2.1	360.0	4.93	false	0.5	1.25	100	30.599999999999998	5.3999999999999995	1.1	2000	0.375	1.0	9.9	2.0	1000	37.5	5	45.969879366389456	1.2642318252425941	157.4267100850146	10.70536772888491	123.41272681895693	16.799245993292136	201.44864426868574	28.84767031728213	206.37813593214582	41.21545280301534	132.79687082309442
0.1	2.1	360.0	4.93	false	0.5	1.25	100	30.599999999999998	5.3999999999999995	1.1	2000	0.375	1.0	9.9	2.0	1000	37.5	4	51.56158289656237	6.686733294136805	223.57220019060156	21.431625070581923	239.66861527618659	31.347719098783763	129.15861779152436	42.46101192244551	295.8264530066376
0.1	2.1	360.0	4.93	false	0.5	1.25	100	30.599999999999998	5.3999999999999995	1.1	2000	0.375	1.0	9.9	2.0	1000	37.5	5	40.25094573593563	1.8672220964412598	199.39485831843123	17.614198740482575	166.45129149397863	19.90605882930905	101.43910421638226	28.133870762587737	82.48963527014459	38.56416774059523	184.38849233964564
0.1	2.1	360.0	4.93	false	0.5	1.25	100	30.599999999999998	5.3999999999999995	1.1	2000	0.375	1.0	9.9	2.0	1000	37.5	4	38.27156075201525	6.079831809499856	218.43581508206273	16.96109467843131	121.61007286034696	31.804196875125104	175.45138098059647	35.76745877562705	145.13222606926723
0.1	2.1	360.0	4.93	false	0.5	1.25	100	30.599999999999998	5.3999999999999995	1.1	2000	0.375	1.0	9.9	2.0	1000	37.5	3	34.075007898906975	4.016935063503422	231.09318159526117	22.434891331347508	208.51382057886966	31.429002104914893	173.0366161817645
0.1	2.1	360.0	4.93	false	0.5	1.25	100	30.599999999999998	5.3999999999999995	1.1	2000	0.375	1.0	9.9	2.0	1000	37.5	3	38.92763334202561	1.400481760092492	193.1619474082488	26.380597938793084	147.7874253762446	32.986993176925445	234.94627581170036
0.1	2.1	360.0	4.93	false	0.5	1.25	100	30.599999999999998	5.3999999999999995	1.1	2000	0.375	1.0	9.9	2.0	1000	37.5	4	45.69500608619943	7.39991603216848	136.94413447916307	22.303837570338146	205.24815402470443	37.87676366013165	157.51219879005484	43.42661349831194	278.1255274382012
0.1	2.1	360.0	4.93	false	0.5	1.25	100	30.599999999999998	5.3999999999999995	1.1	2000	0.375	1.0	9.9	2.0	1000	37.5	2	46.40033530357277	24.93510072540837	372.46648136653863	44.9800595529154	170.20734744742745
0.1	2.1	360.0	4.93	false	0.5	1.25	100	30.599999999999998	5.3999999999999995	1.1	2000	0.375	1.0	9.9	2.0	1000	37.5	2	26.43710495865036	2.7070979076511734	190.13573155976363	16.70033721355145	264.8872837690315
0.1	2.1	360.0	4.93	false	0.5	1.25	100	30.599999999999998	5.3999999999999995	1.1	2000	0.375	1.0	9.9	2.0	1000	37.5	4	41.308750752629784	7.668529030896879	96.06285572457115	21.088623979529185	225.45150695772352	32.01904102706329	193.53408188201175	39.97522429250396	167.34532194212662
0.1	2.1	360.0	4.93	false	0.5	1.25	100	30.599999999999998	5.3999999999999995	1.1	2000	0.375	1.0	9.9	2.0	1000	37.5	3	36.047287999719224	11.329833836082399	249.79183770329485	24.478235550893757	160.96161200524276	33.848079464888364	265.7726957036537
0.1	2.1	360.0	4.93	false	0.5	1.25	100	30.599999999999998	5.3999999999999995	1.1	2000	0.375	1.0	9.9	2.0	1000	37.5	4	42.68618965619973	0.05674689783273924	201.02932868924938	5.485342086934035	147.2400335125292	21.450889413645505	268.458802696065	40.55828402270244	265.907448469659
0.1	2.1	360.0	4.93	false	0.5	1.25	100	30.599999999999998	5.3999999999999995	1.1	2000	0.375	1.0	9.9	2.0	1000	37.5	2	37.812173257477575	12.166172690573282	243.43630359338894	25.79754794725272	334.2360621607929
0.1	2.1	360.0	4.93	false	0.5	1.25	100	30.599999999999998	5.3999999999999995	1.1	2000	0.375	1.0	9.9	2.0	1000	37.5	4	37.56615915962164	0.08494662411118535	126.41520646692385	9.287398274600442	123.06667320942681	19.98161827144454	193.35474299737484	34.73923414547395	269.88580605802844
0.1	2.1	360.0	4.93	false	0.5	1.25	100	30.599999999999998	5.3999999999999995	1.1	2000	0.375	1.0	9.9	2.0	1000	37.5	3	46.274396075595384	7.3688165852792995	224.9637696631606	24.42274195374032	266.9254019990717	38.9983237356243	153.4191690085752
0.1	2.1	360.0	4.93	false	0.5	1.25	100	30.599999999999998	5.3999999999999995	1.1	2000	0.375	1.0	9.9	2.0	1000	37.5	3	30.369968392544905	4.786800401896327	128.2697903266128	12.373443359275212	202.110013785698	23.575350352482754	222.58168557317518
0.1	2.1	360.0	4.93	false	0.5	1.25	100	30.599999999999998	5.3999999999999995	1.1	2000	0.375	1.0	9.9	2.0	1000	37.5	4	32.79711998333649	1.705076946076362	138.66778302491022	10.891016271471145	127.70588763506186	17.836720166493162	105.31862778261402	25.940132041092482	144.15629308064388
0.1	2.1	360.0	4.93	false	0.5	1.25	100	30.599999999999998	5.3999999999999995	1.1	2000	0.375	1.0	9.9	2.0	1000	37.5	6	41.765155312260696	2.446371159565245	87.23703582954818	10.831187841363533	146.32214590859388	22.080165525155927	175.2980439791874	29.355184867155454	147.57246392357186	35.55064190971931	139.46760789764434	40.582928016622255	144.51071950977342
0.1	2.1	360.0	4.93	false	0.5	1.25	100	30.599999999999998	5.3999999999999995	1.1	2000	0.375	1.0	9.9	2.0	1000	37.5	3	34.82379214482886	1.1773458203892626	135.21428377172165	15.635045192035077	246.72855684476	27.113150973650967	198.68546902824636
0.1	2.1	360.0	4.93	false	0.5	1.25	100	30.599999999999998	5.3999999999999995	1.1	2000	0.375	1.0	9.9	2.0	1000	37.5	4	45.88299968244068	2.12968089557891	174.84548738673325	6.0377700728610515	165.24900277749933	22.787909951796667	195.69096238944695	35.394143929099855	162.21647969568014
0.1	2.1	360.0	4.93	false	0.5	1.25	100	30.599999999999998	5.3999999999999995	1.1	2000	0.375	1.0	9.9	2.0	1000	37.5	3	32.66054898409213	3.8942374309564576	107.48127424438763	14.575747714324576	241.15311914510596	25.963257130104793	180.5932487304226
0.1	2.1	360.0	4.93	false	0.5	1.25	100	30.599999999999998	5.3999999999999995	1.1	2000	0.375	1.0	9.9	2.0	1000	37.5	3	33.414521021971375	3.602334895873077	161.66259390218465	16.733657559484303	273.0437775364791	28.370857859164794	160.19708774673117
0.1	2.1	360.0	4.93	false	0.5	1.25	100	30.599999999999998	5.3999999999999995	1.1	2000	0.375	1.0	9.9	2.0	1000	37.5	4	35.80441557934261	3.5695414812120183	221.94591243977456	15.851014706363838	142.2451434871914	21.754006952445476	146.8528744785672	26.10829485067858	90.60890701945989
0.1	2.1	360.0	4.93	false	0.5	1.25	100	30.599999999999998	5.3999999999999995	1.1	2000	0.375	1.0	9.9	2.0	1000	37.5	3	43.47576479386947	12.38107070846322	304.42539112353546	32.18967678805726	181.11455004839354	41.60383596045875	175.4017541094944
0.1	2.1	360.0	4.93	false	0.5	1.25	100	30.599999999999998	5.3999999999999995	1.1	2000	0.375	1.0	9.9	2.0	1000	37.5	3	34.75878750059832	6.010942404654309	243.5167121253926	20.30900852510639	153.54254507428777	33.26123378547847	224.69030505717055
0.1	2.1	360.0	4.93	false	0.5	1.25	100	30.599999999999998	5.3999999999999995	1.1	2000	0.375	1.0	9.9	2.0	1000	37.5	3	38.61150143638231	4.843315263753564	164.37501965659962	15.465334764302185	157.15495869111436	35.23696270991451	282.027090669617
0.1	2.1	360.0	4.93	false	0.5	1.25	100	30.599999999999998	5.3999999999999995	1.1	2000	0.375	1.0	9.9	2.0	1000	37.5	4	29.585869954957197	11.092396218237749	103.8711601210933	18.799925613539283	182.53021517152553	25.97711342210508	86.41591109696013	29.354335665874842	98.34231053394153
0.1	2.1	360.0	4.93	false	0.5	1.25	100	30.599999999999998	5.3999999999999995	1.1	2000	0.375	1.0	9.9	2.0	1000	37.5	3	35.429859592828365	17.258738741605367	151.75314631323218	26.147801386285042	121.97262029950573	34.21803256223964	216.51601986481845
0.1	2.1	360.0	4.93	false	0.5	1.25	100	30.599999999999998	5.3999999999999995	1.1	2000	0.375	1.0	9.9	2.0	1000	37.5	2	40.66250226150598	22.460328921356044	218.85475989075516	35.97298751410199	291.26489372649075
0.1	2.1	360.0	4.93	false	0.5	1.25	100	30.599999999999998	5.3999999999999995	1.1	2000	0.375	1.0	9.9	2.0	1000	37.5	3	30.78215993606465	2.4547265195130907	249.51289343121655	16.461188057306153	160.01138337045148	29.843568466166804	143.5202340502195
0.1	2.1	360.0	4.93	false	0.5	1.25	100	30.599999999999998	5.3999999999999995	1.1	2000	0.375	1.0	9.9	2.0	1000	37.5	3	30.465014732840267	11.302119419362214	144.12127199248908	17.204965353866612	187.3432060145431	22.958651518578264	151.63972625260737
0.1	2.1	360.0	4.93	false	0.5	1.25	100	30.599999999999998	5.3999999999999995	1.1	2000	0.375	1.0	9.9	2.0	1000	37.5	3	34.63424103041674	3.611460918564834	114.96822662267572	15.029451463268517	167.34596583824737	25.751200643278768	248.41224178715837
0.1	2.1	360.0	4.93	false	0.5	1.25	100	30.599999999999998	5.3999999999999995	1.1	2000	0.375	1.0	9.9	2.0	1000	37.5	2	42.62380250116671	10.265996312054877	303.8730485255318	28.05344507733366	225.72461533991614
0.1	2.1	360.0	4.93	false	0.5	1.25	100	30.599999999999998	5.3999999999999995	1.1	2000	0.375	1.0	9.9	2.0	1000	37.5	3	30.601222038702865	4.734718052489827	243.08542258795364	18.035002130738185	189.8329570260916	29.360801937882087	103.19032275505529
0.1	2.1	360.0	4.93	false	0.5	1.25	100	30.599999999999998	5.3999999999999995	1.1	2000	0.375	1.0	9.9	2.0	1000	37.5	7	44.342414581972015	8.390230873383505	148.03220365710163	13.130371054573562	126.95930296101773	18.539868490178748	87.10361742568895	19.6197684796245	97.88628484791745	25.494698106352196	129.17484281675277	32.43115063977547	154.76559861535108	39.50109247990071	80.9116689303446
0.1	2.1	360.0	4.93	false	0.5	1.25	100	30.599999999999998	5.3999999999999995	1.1	2000	0.375	1.0	9.9	2.0	1000	37.5	4	44.82995532773293	8.23095935622172	211.6522418378882	19.86907385936955	214.48659454353458	26.05422617300099	123.08044619384494	37.212111546421426	189.8945071846021
0.1	2.1	360.0	4.93	false	0.5	1.25	100	30.599999999999998	5.3999999999999995	1.1	2000	0.375	1.0	9.9	2.0	1000	37.5	4	31.890798123412257	0.14923921192015105	93.76271671433017	8.041654917956631	135.3891275881507	16.207857765896815	175.56073728929152	23.837063798726973	187.38211015619171
0.1	2.1	360.0	4.93	false	0.5	1.25	100	30.599999999999998	5.3999999999999995	1.1	2000	0.375	1.0	9.9	2.0	1000	37.5	4	39.12668313279253	2.0536725871763055	157.91844647757114	12.331611402151896	190.84898241265097	25.94254389372636	161.16046419977945	37.49251899484669	285.11402826354777
0.1	2.1	360.0	4.93	false	0.5	1.25	100	30.599999999999998	5.3999999999999995	1.1	2000	0.375	1.0	9.9	2.0	1000	37.5	4	34.04124729048539	0.9577047019611028	125.66298791448648	13.859855175807356	237.12105851403012	21.648788818289933	147.26169651689239	32.099910430507705	108.28151809090035
0.1	2.1	360.0	4.93	false	0.5	1.25	100	30.599999999999998	5.3999999999999995	1.1	2000	0.375	1.0	9.9	2.0	1000	37.5	2	31.57735690362683	1.525218242223257	197.4022779953744	19.564974449674192	351.93232126606046
0.1	2.1	360.0	4.93	false	0.5	1.25	100	30.599999999999998	5.3999999999999995	1.1	2000	0.375	1.0	9.9	2.0	1000	37.5	4	42.404591268073105	0.08954982573233901	234.43733411907465	14.821924353527619	299.39482608258385	28.61410392568931	131.56820379126935	40.20091953731828	204.85167439808893
0.1	2.1	360.0	4.93	false	0.5	1.25	100	30.599999999999998	5.3999999999999995	1.1	2000	0.375	1.0	9.9	2.0	1000	37.5	4	40.24715259984101	3.442538036825612	270.3019843159813	14.169909172526333	121.35637465971462	26.68381162309289	133.92165853281946	32.725500568660195	179.24149112136513
0.1	2.1	360.0	4.93	false	0.5	1.25	100	30.599999999999998	5.3999999999999995	1.1	2000	0.375	1.0	9.9	2.0	1000	37.5	2	36.89128149172416	10.976669155513338	273.50725899481523	31.140691035310454	186.210070067801
0.1	2.1	360.0	4.93	false	0.5	1.25	100	30.599999999999998	5.3999999999999995	1.1	2000	0.375	1.0	9.9	2.0	1000	37.5	3	44.11793929233536	12.206117725826886	226.97614514136487	16.564894783669015	229.98165838825594	41.29481290819323	281.9632962387074
0.1	2.1	360.0	4.93	false	0.5	1.25	100	30.599999999999998	5.3999999999999995	1.1	2000	0.375	1.0	9.9	2.0	1000	37.5	3	42.64877581020566	10.408473362674403	265.91570494907995	21.300770597682707	201.3626276123611	36.79116381526549	206.15179726424205
0.1	2.1	360.0	4.93	false	0.5	1.25	100	30.599999999999998	5.3999999999999995	1.1	2000	0.375	1.0	9.9	2.0	1000	37.5	2	36.74152866991565	14.330748953420782	271.17946898361765	21.72499055788646	254.60867121650264
0.1	2.1	360.0	4.93	false	0.5	1.25	100	30.599999999999998	5.3999999999999995	1.1	2000	0.375	1.0	9.9	2.0	1000	37.5	2	25.665386553127615	12.515730534637008	197.69770324828679	18.943550747078483	182.13246654658465
0.1	2.1	360.0	4.93	false	0.5	1.25	100	30.599999999999998	5.3999999999999995	1.1	2000	0.375	1.0	9.9	2.0	1000	37.5	3	38.991008621682205	9.171922338113164	317.95485347690726	18.626506198932162	148.26626365931423	30.708588241294	181.5192786678714
0.1	2.1	360.0	4.93	false	0.5	1.25	100	30.599999999999998	5.3999999999999995	1.1	2000	0.375	1.0	9.9	2.0	1000	37.5	3	39.72558188202569	10.437966059996825	214.4128002429879	27.644861820782573	279.3326626666826	39.18153650193106	215.50533838451204
0.1	2.1	360.0	4.93	false	0.5	1.25	100	30.599999999999998	5.3999999999999995	1.1	2000	0.375	1.0	9.9	2.0	1000	37.5	4	42.38795349887892	3.535345860604055	155.23622952223198	17.084997884620442	158.52497525366675	33.690732595427676	137.00535572499487	40.571339004398546	224.35881136364716
0.1	2.1	360.0	4.93	false	0.5	1.25	100	30.599999999999998	5.3999999999999995	1.1	2000	0.375	1.0	9.9	2.0	1000	37.5	3	43.301639225418135	7.9967297764276415	270.27409519294224	19.312651581658056	196.33726336170588	35.5692185698992	228.80263216256606
0.1	2.1	360.0	4.93	false	0.5	1.25	100	30.599999999999998	5.3999999999999995	1.1	2000	0.375	1.0	9.9	2.0	1000	37.5	3	36.716059814905876	1.3809603570797866	132.09587527790885	17.246523052131412	238.01555197417653	27.183838248327937	236.94107079262042
0.1	2.1	360.0	4.93	false	0.5	1.25	100	30.599999999999998	5.3999999999999995	1.1	2000	0.375	1.0	9.9	2.0	1000	37.5	3	37.19517983784923	2.3683709653735785	144.92130064016564	8.968414351660805	234.4085411883686	31.220718519541443	246.86675584381294
0.1	2.1	360.0	4.93	false	0.5	1.25	100	30.599999999999998	5.3999999999999995	1.1	2000	0.375	1.0	9.9	2.0	1000	37.5	3	36.124092067660996	2.304437658914182	198.1590451858705	9.081079660725827	143.92150435586873	24.66815726229254	252.88307604126106
0.1	2.1	360.0	4.93	false	0.5	1.25	100	30.599999999999998	5.3999999999999995	1.1	2000	0.375	1.0	9.9	2.0	1000	37.5	3	38.1057933663937	1.599344395349199	195.81405654673696	18.214884067079062	274.3701269831676	26.844154390309967	145.95817027552803
0.1	2.1	360.0	4.93	false	0.5	1.25	100	30.599999999999998	5.3999999999999995	1.1	2000	0.375	1.0	9.9	2.0	1000	37.5	4	33.835861498489955	0.863858505727255	168.85334884313068	15.338655711545817	248.30432940658352	19.917103319649698	117.9930436251726	28.13034482379095	124.88126027108883
0.1	2.1	360.0	4.93	false	0.5	1.25	100	30.599999999999998	5.3999999999999995	1.1	2000	0.375	1.0	9.9	2.0	1000	37.5	4	38.78813192517935	1.293389970198631	240.7924613044076	11.586048105158829	166.4937323524204	25.805228228159056	249.64783280182164	35.13681916184672	106.75414154283439
0.1	2.1	360.0	4.93	false	0.5	1.25	100	30.599999999999998	5.3999999999999995	1.1	2000	0.375	1.0	9.9	2.0	1000	37.5	3	40.10187622045828	1.8783159564276493	279.8597258103766	13.890695399342446	164.92653486699936	32.00100754759864	231.6053747905496
0.1	2.1	360.0	4.93	false	0.5	1.25	100	30.599999999999998	5.3999999999999995	1.1	2000	0.375	1.0	9.9	2.0	1000	37.5	3	40.32871690896076	5.779753286000198	222.6654574836663	18.57831538759261	240.02260124114943	29.463144649551904	230.1105926344192
0.1	2.1	360.0	4.93	false	0.5	1.25	100	30.599999999999998	5.3999999999999995	1.1	2000	0.375	1.0	9.9	2.0	1000	37.5	2	38.40137624721467	9.664909020815749	256.9270545361328	32.786091614326295	302.7267438763745
0.1	2.1	360.0	4.93	false	0.5	1.25	100	30.599999999999998	5.3999999999999995	1.1	2000	0.375	1.0	9.9	2.0	1000	37.5	4	39.11609355834928	1.8400802546711552	108.49450349888451	12.914720049038403	122.08833400244934	21.727780863072393	143.9082491858994	36.15362447673339	255.54807603239252
0.1	2.1	360.0	4.93	false	0.5	1.25	100	30.599999999999998	5.3999999999999995	1.1	2000	0.375	1.0	9.9	2.0	1000	37.5	4	38.77314896295378	4.171282302806151	140.13888697170466	14.097554444708994	177.41433157040333	26.66926474969587	138.3928194887541	35.45707924564488	238.0990029285082
0.1	2.1	360.0	4.93	false	0.5	1.25	100	30.599999999999998	5.3999999999999995	1.1	2000	0.375	1.0	9.9	2.0	1000	37.5	3	34.92230407320019	12.128549593503557	226.2244620981427	23.962834395413168	158.07422902342384	33.81354079118128	209.13742047717793
0.1	2.1	360.0	4.93	false	0.5	1.25	100	30.599999999999998	5.3999999999999995	1.1	2000	0.375	1.0	9.9	2.0	1000	37.5	4	49.811769611632805	10.837503367518394	256.0562219989114	18.815127465449454	137.31663160633224	31.32090001198802	236.12812515627292	42.99821032887167	202.0656575256148
0.1	2.1	360.0	4.93	false	0.5	1.25	100	30.599999999999998	5.3999999999999995	1.1	2000	0.375	1.0	9.9	2.0	1000	37.5	2	29.792668861594443	6.817931824698999	141.06793777975605	23.479949425445835	315.2744212186919
0.1	2.1	360.0	4.93	false	0.5	1.25	100	30.599999999999998	5.3999999999999995	1.1	2000	0.375	1.0	9.9	2.0	1000	37.5	3	45.02190027093815	14.607533023389255	250.65289992900432	29.061867790000534	207.9536528170646	39.843333331724295	242.26940923151162
0.1	2.1	360.0	4.93	false	0.5	1.25	100	30.599999999999998	5.3999999999999995	1.1	2000	0.375	1.0	9.9	2.0	1000	37.5	2	31.41098094653835	11.572210350320196	155.25216581220647	20.989241337897294	315.1475500298501
0.1	2.1	360.0	4.93	false	0.5	1.25	100	30.599999999999998	5.3999999999999995	1.1	2000	0.375	1.0	9.9	2.0	1000	37.5	2	35.14733518888365	9.377622944536293	250.01231092015544	20.726812646396258	238.84512987996908
0.1	2.1	360.0	4.93	false	0.5	1.25	100	30.599999999999998	5.3999999999999995	1.1	2000	0.375	1.0	9.9	2.0	1000	37.5	3	33.79909597997142	4.512572874203834	196.76728027661864	25.141691748108848	260.4799688962685	31.6198965453629	137.1104037277809
0.1	2.1	360.0	4.93	false	0.5	1.25	100	30.599999999999998	5.3999999999999995	1.1	2000	0.375	1.0	9.9	2.0	1000	37.5	4	32.85713801317015	7.135426035443645	187.02397161895885	11.530639914911106	87.6090800068541	15.202702446527821	130.6239866919575	27.093140733966816	118.99155228779121
0.1	2.1	360.0	4.93	false	0.5	1.25	100	30.599999999999998	5.3999999999999995	1.1	2000	0.375	1.0	9.9	2.0	1000	37.5	4	40.203157478976	9.475217349374011	170.9363304460506	21.574171103085597	168.5834064075588	33.42352325745283	127.31696744671093	39.45538207931355	291.35942920598023
0.1	2.1	360.0	4.93	false	0.5	1.25	100	30.599999999999998	5.3999999999999995	1.1	2000	0.375	1.0	9.9	2.0	1000	37.5	4	38.344329773948594	8.361979425584247	116.14394615386932	20.357171341013704	202.39811156717045	26.58095387230857	143.01772075252794	36.185034899583584	171.40628070816584
0.1	2.1	360.0	4.93	false	0.5	1.25	100	30.599999999999998	5.3999999999999995	1.1	2000	0.375	1.0	9.9	2.0	1000	37.5	2	31.786159322224172	11.762690438893275	193.16824915433995	30.671506436187656	377.7228550709323
0.1	2.1	360.0	4.93	false	0.5	1.25	100	30.599999999999998	5.3999999999999995	1.1	2000	0.375	1.0	9.9	2.0	1000	37.5	4	39.26363940595832	12.643049298185225	132.48690688097673	19.682509658377306	142.70657218471203	24.13544642619168	172.14488885948822	38.13226840426141	208.1282537009518
0.1	2.1	360.0	4.93	false	0.5	1.25	100	30.599999999999998	5.3999999999999995	1.1	2000	0.375	1.0	9.9	2.0	1000	37.5	3	38.108747100256124	12.843891092596126	158.63119594460787	27.529828731522027	217.64476962948117	35.40417674953016	152.34526675778574
0.1	2.1	360.0	4.93	false	0.5	1.25	100	30.599999999999998	5.3999999999999995	1.1	2000	0.375	1.0	9.9	2.0	1000	37.5	5	46.26642258525946	3.310017004388712	129.63659249815998	8.464775987377	201.12799473785597	24.9496096882397	170.80192447886952	36.76806289174761	182.4047416347495	45.25094635059372	237.44500884022878
0.1	2.1	360.0	4.93	false	0.5	1.25	100	30.599999999999998	5.3999999999999995	1.1	2000	0.375	1.0	9.9	2.0	1000	37.5	3	43.079990822364515	5.061181776195211	216.34514477332752	16.452326819867963	179.32862648387484	41.82540146744354	257.5329943001481
0.1	2.1	360.0	4.93	false	0.5	1.25	100	30.599999999999998	5.3999999999999995	1.1	2000	0.375	1.0	9.9	2.0	1000	37.5	2	37.52602017457766	14.378803879774006	273.1180085863378	28.50605133615525	147.96500336027867
0.1	2.1	360.0	4.93	false	0.5	1.25	100	30.599999999999998	5.3999999999999995	1.1	2000	0.375	1.0	9.9	2.0	1000	37.5	2	36.15031398125323	6.157796177281488	300.35918263117713	17.172540895112423	253.09263280054506
0.1	2.1	360.0	4.93	false	0.5	1.25	100	30.599999999999998	5.3999999999999995	1.1	2000	0.375	1.0	9.9	2.0	1000	37.5	3	48.13180842245352	10.98467785070521	184.7520569858225	27.945238678585174	244.44899855097057	42.78053519370686	245.83729409003152
0.1	2.1	360.0	4.93	false	0.5	1.25	100	30.599999999999998	5.3999999999999995	1.1	2000	0.375	1.0	9.9	2.0	1000	37.5	3	36.27422727976894	0.010660778680469928	165.86091556697914	14.994623579950856	268.5640260957811	32.74572621063088	113.77397305115872
0.1	2.1	360.0	4.93	false	0.5	1.25	100	30.599999999999998	5.3999999999999995	1.1	2000	0.375	1.0	9.9	2.0	1000	37.5	3	34.23232518848586	4.261075316797188	185.61877908779317	17.215256171182588	233.94644584213447	27.11088497832089	184.09053556536946
0.1	2.1	360.0	4.93	false	0.5	1.25	100	30.599999999999998	5.3999999999999995	1.1	2000	0.375	1.0	9.9	2.0	1000	37.5	3	34.255389267579616	6.519239566643403	141.5777610190637	18.047275166468605	271.590382189128	33.32208424137051	240.3461191458218
0.1	2.1	360.0	4.93	false	0.5	1.25	100	30.599999999999998	5.3999999999999995	1.1	2000	0.375	1.0	9.9	2.0	1000	37.5	3	36.63092601489994	5.883212882331375	142.0717565735857	26.920067256075672	307.2741637207117	36.55357382187574	208.3365745074329
0.1	2.1	360.0	4.93	false	0.5	1.25	100	30.599999999999998	5.3999999999999995	1.1	2000	0.375	1.0	9.9	2.0	1000	37.5	3	37.181924503668306	10.310264061311054	245.95584683267424	17.57512414288852	249.85461801513543	33.227697495518555	150.1413312090537
0.1	2.1	360.0	4.93	false	0.5	1.25	100	30.599999999999998	5.3999999999999995	1.1	2000	0.375	1.0	9.9	2.0	1000	37.5	3	30.56457094884876	0.08880459053540987	154.2410125153425	21.910756373422856	154.9601728959122	29.97840768828903	155.68401192609454
0.1	2.1	360.0	4.93	false	0.5	1.25	100	30.599999999999998	5.3999999999999995	1.1	2000	0.375	1.0	9.9	2.0	1000	37.5	4	41.38555158671367	4.132275870886717	140.88497786301156	15.779215065732888	133.43163070946244	22.73702893167214	149.50761870813346	36.70625354592526	208.44022983801045
0.1	2.1	360.0	4.93	false	0.5	1.25	100	30.599999999999998	5.3999999999999995	1.1	2000	0.375	1.0	9.9	2.0	1000	37.5	3	40.715026874533066	1.4585421323622834	323.99067132679164	11.54518401716378	198.1829824558944	37.152126927160815	177.20042335571893
0.1	2.1	360.0	4.93	false	0.5	1.25	100	30.599999999999998	5.3999999999999995	1.1	2000	0.375	1.0	9.9	2.0	1000	37.5	3	35.81187033270311	9.892065954372821	124.14355674627242	16.623852757452187	167.36452384466358	31.115030704949913	191.0935629834019
0.1	2.1	360.0	4.93	false	0.5	1.25	100	30.599999999999998	5.3999999999999995	1.1	2000	0.375	1.0	9.9	2.0	1000	37.5	4	41.61208894803419	10.07977456490066	154.19599410974487	22.26187054390689	223.43606238709356	25.713668622560185	211.12342731886153	38.43014389084277	153.15070583439746
0.1	2.1	360.0	4.93	false	0.5	1.25	100	30.599999999999998	5.3999999999999995	1.1	2000	0.375	1.0	9.9	2.0	1000	37.5	3	35.962769975602846	3.496815801818978	152.54520243636182	15.645515422843342	131.47274362812655	26.06047424805206	318.7052219311997
0.1	2.1	360.0	4.93	false	0.5	1.25	100	30.599999999999998	5.3999999999999995	1.1	2000	0.375	1.0	9.9	2.0	1000	37.5	2	30.559408105858704	4.803113981345751	204.7784874126035	21.679005137864493	208.02119039630676
0.1	2.1	360.0	4.93	false	0.5	1.25	100	30.599999999999998	5.3999999999999995	1.1	2000	0.375	1.0	9.9	2.0	1000	37.5	4	36.092753216194026	4.521454773320637	107.09474040143593	11.154124259147986	168.7558760983827	16.51400808029608	247.6298448763511	28.085514068117792	140.18881440695202
0.1	2.1	360.0	4.93	false	0.5	1.25	100	30.599999999999998	5.3999999999999995	1.1	2000	0.375	1.0	9.9	2.0	1000	37.5	4	41.29394575830155	1.7265340366334	181.34582434921953	10.923528393740902	103.69311569165338	22.03846697252366	182.3387114955813	40.91326378902255	196.74400672512783
0.1	2.1	360.0	4.93	false	0.5	1.25	100	30.599999999999998	5.3999999999999995	1.1	2000	0.375	1.0	9.9	2.0	1000	37.5	3	32.11655505513672	8.072043487886926	158.73110950399382	16.619047593736795	201.59599996945204	27.676504067009894	206.20329638274683
0.1	2.1	360.0	4.93	false	0.5	1.25	100	30.599999999999998	5.3999999999999995	1.1	2000	0.375	1.0	9.9	2.0	1000	37.5	3	32.65636839907219	6.142075570864056	298.269554937769	14.771843913827574	156.81247547458483	32.50074544098682	175.18398004213654
0.1	2.1	360.0	4.93	false	0.5	1.25	100	30.599999999999998	5.3999999999999995	1.1	2000	0.375	1.0	9.9	2.0	1000	37.5	4	46.0041633397768	5.957443704513563	152.80215784078857	14.1991615109378	276.4616027544999	30.323478392333083	153.14436884037946	39.4625351129557	214.83394031049994
0.1	2.1	360.0	4.93	false	0.5	1.25	100	30.599999999999998	5.3999999999999995	1.1	2000	0.375	1.0	9.9	2.0	1000	37.5	1	35.06944570659386	22.311675675407148	385.0021694036911
0.1	2.1	360.0	4.93	false	0.5	1.25	100	30.599999999999998	5.3999999999999995	1.1	2000	0.375	1.0	9.9	2.0	1000	37.5	6	44.37897646049633	1.7514348332889527	128.21963300670802	7.62947866914365	170.15695466114664	10.091813895090297	139.78205333308472	21.734326611419196	87.30461051388922	27.65400617293276	140.30320629161557	37.03407285461141	160.14129046875826
0.1	2.1	360.0	4.93	false	0.5	1.25	100	30.599999999999998	5.3999999999999995	1.1	2000	0.375	1.0	9.9	2.0	1000	37.5	2	32.37337170669983	4.321683081560938	243.95470758368558	18.715339220136652	192.6984321072525
0.1	2.1	360.0	4.93	false	0.5	1.25	100	30.599999999999998	5.3999999999999995	1.1	2000	0.375	1.0	9.9	2.0	1000	37.5	3	45.28382100616006	1.184593776378912	194.38983040209166	14.736947665919251	238.74177022290309	40.15117585332854	241.69698127448297
0.1	2.1	360.0	4.93	false	0.5	1.25	100	30.599999999999998	5.3999999999999995	1.1	2000	0.375	1.0	9.9	2.0	1000	37.5	4	40.03335313804264	0.04810771353364085	184.2792742324899	14.888200279722732	202.84647474628898	28.602963234237052	150.55371802179116	36.008627265820046	149.5815179774754
0.1	2.1	360.0	4.93	false	0.5	1.25	100	30.599999999999998	5.3999999999999995	1.1	2000	0.375	1.0	9.9	2.0	1000	37.5	3	32.96706716239095	3.037660908580422	212.1002580245677	16.906035498923014	105.63035476036461	27.451202126314033	239.52480562017374
0.1	2.1	360.0	4.93	false	0.5	1.25	100	30.599999999999998	5.3999999999999995	1.1	2000	0.375	1.0	9.9	2.0	1000	37.5	3	36.18868805492627	0.6635891381594624	244.83396611094557	12.048644233562452	269.6224164796581	35.10177862454315	134.27999144646304
0.1	2.1	360.0	4.93	false	0.5	1.25	100	30.599999999999998	5.3999999999999995	1.1	2000	0.375	1.0	9.9	2.0	1000	37.5	4	36.8688773820299	4.358201329989146	195.47375176738498	10.427643654988152	98.98883372411282	24.831844629482546	171.09074117185241	35.03233033145357	151.80920954761964
0.1	2.1	360.0	4.93	false	0.5	1.25	100	30.599999999999998	5.3999999999999995	1.1	2000	0.375	1.0	9.9	2.0	1000	37.5	2	43.36802065326234	11.961729082077715	239.85007961970615	28.733690964747844	235.91831368291545
0.1	2.1	360.0	4.93	false	0.5	1.25	100	30.599999999999998	5.3999999999999995	1.1	2000	0.375	1.0	9.9	2.0	1000	37.5	3	41.25243248701526	5.0047520679670034	226.0677591385815	12.390844492153775	156.27345538663732	41.18846082220578	203.35220277394538
0.1	2.1	360.0	4.93	false	0.5	1.25	100	30.599999999999998	5.3999999999999995	1.1	2000	0.375	1.0	9.9	2.0	1000	37.5	3	39.75962183647008	11.637169635602115	239.7885620014601	23.182520710247083	161.4661965347565	30.33092116219111	162.21547794514615
0.1	2.1	360.0	4.93	false	0.5	1.25	100	30.599999999999998	5.3999999999999995	1.1	2000	0.375	1.0	9.9	2.0	1000	37.5	2	41.61451871413653	13.364046715580812	251.78987081391392	32.87174620040031	213.13740455327422
0.1	2.1	360.0	4.93	false	0.5	1.25	100	30.599999999999998	5.3999999999999995	1.1	2000	0.375	1.0	9.9	2.0	1000	37.5	3	38.28542264512236	6.641898195861382	116.29437579146844	23.593658171105027	186.42332402957058	34.62383746100387	246.9436517658772
0.1	2.1	360.0	4.93	false	0.5	1.25	100	30.599999999999998	5.3999999999999995	1.1	2000	0.375	1.0	9.9	2.0	1000	37.5	3	39.873846216128264	13.456484721418484	212.83260186306995	21.448392384080265	104.89555731194925	29.109653136060267	210.27070456024373
0.1	2.1	360.0	4.93	false	0.5	1.25	100	30.599999999999998	5.3999999999999995	1.1	2000	0.375	1.0	9.9	2.0	1000	37.5	3	45.43974830456747	0.8313963253447263	140.34977971754742	17.29706693585942	191.331141824008	28.279871144450194	270.9067482279953
0.1	2.1	360.0	4.93	false	0.5	1.25	100	30.599999999999998	5.3999999999999995	1.1	2000	0.375	1.0	9.9	2.0	1000	37.5	4	38.786502240916086	0.7057450506623896	222.26922634805928	15.124983368052154	141.30523119698802	28.500884897829525	174.83671439846105	33.145644068143106	185.86365745902768
0.1	2.1	360.0	4.93	false	0.5	1.25	100	30.599999999999998	5.3999999999999995	1.1	2000	0.375	1.0	9.9	2.0	1000	37.5	4	44.21172466655824	2.6800728365757847	175.25836811097136	17.024989172234122	234.28877342239355	26.75151550184456	146.4189745885529	41.83818866432019	203.08868561878387
0.1	2.1	360.0	4.93	false	0.5	1.25	100	30.599999999999998	5.3999999999999995	1.1	2000	0.375	1.0	9.9	2.0	1000	37.5	2	39.36831490157905	15.159270699657897	273.33082175923147	28.779007446987176	294.90576192301955
0.1	2.1	360.0	4.93	false	0.5	1.25	100	30.599999999999998	5.3999999999999995	1.1	2000	0.375	1.0	9.9	2.0	1000	37.5	3	45.54526693424536	15.357215644999272	291.22982747217264	31.082409368467175	180.2690545934042	38.80942260507374	178.68431862279314
0.1	2.1	360.0	4.93	false	0.5	1.25	100	30.599999999999998	5.3999999999999995	1.1	2000	0.375	1.0	9.9	2.0	1000	37.5	3	34.09515988943336	0.18815111081240843	124.44602496043298	7.178441715371424	307.1544868722561	27.86926737205728	132.09037384716757
0.1	2.1	360.0	4.93	false	0.5	1.25	100	30.599999999999998	5.3999999999999995	1.1	2000	0.375	1.0	9.9	2.0	1000	37.5	3	37.48121780302978	8.105206157687903	289.82985776346453	20.117123900167005	159.93085396256456	34.34469098951285	212.15756529675295
0.1	2.1	360.0	4.93	false	0.5	1.25	100	30.599999999999998	5.3999999999999995	1.1	2000	0.375	1.0	9.9	2.0	1000	37.5	3	41.427108157497884	8.64914761657766	282.8395096131067	19.555744924179475	156.27837248991517	39.50629333733362	253.11696456665706
0.1	2.1	360.0	4.93	false	0.5	1.25	100	30.599999999999998	5.3999999999999995	1.1	2000	0.375	1.0	9.9	2.0	1000	37.5	3	36.29759811950594	10.884842477682174	297.4658680045705	20.244116334576002	168.94366196935266	31.0277946638421	150.5478451361327
0.1	2.1	360.0	4.93	false	0.5	1.25	100	30.599999999999998	5.3999999999999995	1.1	2000	0.375	1.0	9.9	2.0	1000	37.5	5	44.316966893885635	0.32765227385699974	144.00358562318704	12.277924349061644	112.49344078409733	19.704318879278468	237.349763150476	32.156508588060795	117.20540694440996	42.93039820374724	198.19867736593355
0.1	2.1	360.0	4.93	false	0.5	1.25	100	30.599999999999998	5.3999999999999995	1.1	2000	0.375	1.0	9.9	2.0	1000	37.5	4	43.58357130652854	2.440369407042932	172.0490359156327	12.040643331972353	129.19007163637173	24.98133010543177	226.1161009048291	41.63435756233111	271.87057079123053
0.1	2.1	360.0	4.93	false	0.5	1.25	100	30.599999999999998	5.3999999999999995	1.1	2000	0.375	1.0	9.9	2.0	1000	37.5	3	40.16265344806071	5.991854158080332	127.84008008002345	17.193063542231997	299.8993340129592	31.577004244863684	230.97845305344626
0.1	2.1	360.0	4.93	false	0.5	1.25	100	30.599999999999998	5.3999999999999995	1.1	2000	0.375	1.0	9.9	2.0	1000	37.5	3	32.44519217433288	10.562926837918987	251.61197950820699	19.24085065192441	148.0999267672427	26.124642564891264	102.7824404158951
0.1	2.1	360.0	4.93	false	0.5	1.25	100	30.599999999999998	5.3999999999999995	1.1	2000	0.375	1.0	9.9	2.0	1000	37.5	4	36.47402791465609	0.10949126660248489	122.62804909974702	6.473665777601853	143.03543488584907	18.92017489442368	249.61339663572008	30.811191963047232	116.03678278246423
0.1	2.1	360.0	4.93	false	0.5	1.25	100	30.599999999999998	5.3999999999999995	1.1	2000	0.375	1.0	9.9	2.0	1000	37.5	2	33.6099447234441	11.326829878292818	269.3593416460011	27.431490637124845	128.879952267585
0.1	2.1	360.0	4.93	false	0.5	1.25	100	30.599999999999998	5.3999999999999995	1.1	2000	0.375	1.0	9.9	2.0	1000	37.5	3	38.788786725622415	2.8929446673848487	203.3715719373007	25.10479975183246	191.0280276432947	36.94274224537821	196.47697952615337
0.1	2.1	360.0	4.93	false	0.5	1.25	100	30.599999999999998	5.3999999999999995	1.1	2000	0.375	1.0	9.9	2.0	1000	37.5	4	40.01762837495935	3.6779285510360302	189.3062967811349	15.139906403948189	148.55923319213855	24.31792380922196	103.99339013513091	32.35379156895154	183.78755301446853
0.1	2.1	360.0	4.93	false	0.5	1.25	100	30.599999999999998	5.3999999999999995	1.1	2000	0.375	1.0	9.9	2.0	1000	37.5	2	39.33409487761478	2.753143789422148	320.1263281893703	16.748737518992584	198.7259142537864
0.1	2.1	360.0	4.93	false	0.5	1.25	100	30.599999999999998	5.3999999999999995	1.1	2000	0.375	1.0	9.9	2.0	1000	37.5	3	46.5324458749484	7.806043699643285	336.51765198392525	24.32989584012219	224.98387887201505	36.31602209344392	142.52702996114212
0.1	2.1	360.0	4.93	false	0.5	1.25	100	30.599999999999998	5.3999999999999995	1.1	2000	0.375	1.0	9.9	2.0	1000	37.5	2	32.922344558163886	0.696247385479452	182.48714581760817	18.5697513044813	237.87298662933833
0.1	2.1	360.0	4.93	false	0.5	1.25	100	30.599999999999998	5.3999999999999995	1.1	2000	0.375	1.0	9.9	2.0	1000	37.5	4	42.25356627249944	2.6490704602207584	117.53921292500601	11.544005551954395	189.54526085154228	29.64976234815308	269.4933655304159	42.07424800818655	142.10894461044947
0.1	2.1	360.0	4.93	false	0.5	1.25	100	30.599999999999998	5.3999999999999995	1.1	2000	0.375	1.0	9.9	2.0	1000	37.5	1	33.446636425319944	19.802515310408698	326.08463606212325
0.1	2.1	360.0	4.93	false	0.5	1.25	100	30.599999999999998	5.3999999999999995	1.1	2000	0.375	1.0	9.9	2.0	1000	37.5	4	39.48654730808035	8.472060848928155	137.2604699461336	18.264937072350257	261.9172010379829	24.08865131087212	110.61509180698758	34.15629026256092	163.89954186479468
0.1	2.1	360.0	4.93	false	0.5	1.25	100	30.599999999999998	5.3999999999999995	1.1	2000	0.375	1.0	9.9	2.0	1000	37.5	4	36.15287909724368	3.8568636799087552	176.1005642922537	11.287849269804562	76.82727275131752	20.652326398505195	158.65226708739453	35.959858858925244	180.534684383551
0.1	2.1	360.0	4.93	false	0.5	1.25	100	30.599999999999998	5.3999999999999995	1.1	2000	0.375	1.0	9.9	2.0	1000	37.5	3	34.39305177685743	2.299438866030936	226.31270327570658	13.628161983817943	166.90197490552936	23.753854709301216	142.13445080749258
0.1	2.1	360.0	4.93	false	0.5	1.25	100	30.599999999999998	5.3999999999999995	1.1	2000	0.375	1.0	9.9	2.0	1000	37.5	3	37.62748949523014	2.3714261097976896	322.7980337408836	16.942587837612948	141.1258641087765	36.383168159207976	185.93754122011435
0.1	2.1	360.0	4.93	false	0.5	1.25	100	30.599999999999998	5.3999999999999995	1.1	2000	0.375	1.0	9.9	2.0	1000	37.5	2	39.77659275161477	14.845005283253341	303.3681829005283	27.2247836437354	200.95542498603422
0.1	2.1	360.0	4.93	false	0.5	1.25	100	30.599999999999998	5.3999999999999995	1.1	2000	0.375	1.0	9.9	2.0	1000	37.5	5	45.982443252480245	3.971198634713141	134.52882419687336	15.53828812682217	169.1645496927544	24.84075542213041	245.81757925291336	36.8422842024606	139.3346214623284	45.51283477577343	158.87217019560526
0.1	2.1	360.0	4.93	false	0.5	1.25	100	30.599999999999998	5.3999999999999995	1.1	2000	0.375	1.0	9.9	2.0	1000	37.5	3	32.7108996385746	1.263473570030359	133.16362654101297	16.57069111245231	256.04988354764254	23.649475355775536	109.39127654097162
0.1	2.1	360.0	4.93	false	0.5	1.25	100	30.599999999999998	5.3999999999999995	1.1	2000	0.375	1.0	9.9	2.0	1000	37.5	2	42.26390806248633	11.787071454656614	259.3324778753257	24.01557868119991	285.9836240466741
0.1	2.1	360.0	4.93	false	0.5	1.25	100	30.599999999999998	5.3999999999999995	1.1	2000	0.375	1.0	9.9	2.0	1000	37.5	7	49.71118069922525	0.5293129833036813	106.8024902931738	8.737717216774985	132.83016122401528	12.085815255202494	117.00134497351124	25.044859630896887	186.0343929979647	32.990000100977426	133.44012195616776	42.10163634295941	129.75777969696813	49.534008539411744	100.11383557506433
0.1	2.1	360.0	4.93	false	0.5	1.25	100	30.599999999999998	5.3999999999999995	1.1	2000	0.375	1.0	9.9	2.0	1000	37.5	3	42.12296251190276	12.283128360019093	252.8028793106363	27.060149406585786	256.4109942927801	41.99281951185358	115.47213278926311
0.1	2.1	360.0	4.93	false	0.5	1.25	100	30.599999999999998	5.3999999999999995	1.1	2000	0.375	1.0	9.9	2.0	1000	37.5	3	32.46322211841279	9.933564723511077	145.65003644485228	23.4626951946704	160.72778939343783	31.907765779977634	304.84976102237295
0.1	2.1	360.0	4.93	false	0.5	1.25	100	30.599999999999998	5.3999999999999995	1.1	2000	0.375	1.0	9.9	2.0	1000	37.5	4	35.08174668732359	1.1030457037537884	157.0533777404022	13.088741834191676	183.80016517223353	22.424794144927155	141.93409141273025	29.046189044403604	167.48262853553987
0.1	2.1	360.0	4.93	false	0.5	1.25	100	30.599999999999998	5.3999999999999995	1.1	2000	0.375	1.0	9.9	2.0	1000	37.5	3	40.48487423364273	9.895472608933533	143.9121544316612	17.53952085005492	150.13189506041252	26.48617866272708	284.6797427652509
0.1	2.1	360.0	4.93	false	0.5	1.25	100	30.599999999999998	5.3999999999999995	1.1	2000	0.375	1.0	9.9	2.0	1000	37.5	5	49.03308670794017	1.4929233525245067	163.3117929427657	12.8680463949623	194.77025924919542	27.406152252116904	153.1597701786345	34.84789293129768	181.42785638075316	44.06631157438677	225.70511415362026
0.1	2.1	360.0	4.93	false	0.5	1.25	100	30.599999999999998	5.3999999999999995	1.1	2000	0.375	1.0	9.9	2.0	1000	37.5	2	30.74582213312937	9.381270813785148	191.37383618866812	23.501455195119632	283.59374761675116
0.1	2.1	360.0	4.93	false	0.5	1.25	100	30.599999999999998	5.3999999999999995	1.1	2000	0.375	1.0	9.9	2.0	1000	37.5	3	43.10863877430917	3.3152031427872757	171.893964944124	22.15887950326376	305.74790391915843	33.521525079144396	193.95061022163392
0.1	2.1	360.0	4.93	false	0.5	1.25	100	30.599999999999998	5.3999999999999995	1.1	2000	0.375	1.0	9.9	2.0	1000	37.5	3	39.41240769366867	7.15340047373689	205.67450977187806	21.017066174376463	235.40291277075056	35.61947325086301	262.9112120664
0.1	2.1	360.0	4.93	false	0.5	1.25	100	30.599999999999998	5.3999999999999995	1.1	2000	0.375	1.0	9.9	2.0	1000	37.5	4	46.39780483841193	6.259713121845293	268.853336309532	15.966550465169703	222.10797396727222	24.826061529404036	133.26229956093144	35.10441901856642	150.6393528512105
0.1	2.1	360.0	4.93	false	0.5	1.25	100	30.599999999999998	5.3999999999999995	1.1	2000	0.375	1.0	9.9	2.0	1000	37.5	4	34.550241637621895	1.2444658519099197	161.38052369734007	8.418595929035938	182.88041008806002	24.39712122052269	123.69516367056681	27.282568568596755	134.53949696288245
0.1	2.1	360.0	4.93	false	0.5	1.25	100	30.599999999999998	5.3999999999999995	1.1	2000	0.375	1.0	9.9	2.0	1000	37.5	3	34.141819377163884	0.31816579226389224	184.87972043492155	17.120911100679358	287.4945234437779	30.196200932643606	121.20150606402335
0.1	2.1	360.0	4.93	false	0.5	1.25	100	30.599999999999998	5.3999999999999995	1.1	2000	0.375	1.0	9.9	2.0	1000	37.5	4	42.64798162564107	3.1175903872794635	228.43886695300907	11.393193515915884	267.4065808640235	23.854415775739007	155.65090114705572	36.7287865934837	124.44586449506484
0.1	2.1	360.0	4.93	false	0.5	1.25	100	30.599999999999998	5.3999999999999995	1.1	2000	0.375	1.0	9.9	2.0	1000	37.5	3	31.48181898291626	17.972530320210538	217.9596489793132	25.26110248376894	135.02263503406792	29.91325950233065	105.85881372161015
0.1	2.1	360.0	4.93	false	0.5	1.25	100	30.599999999999998	5.3999999999999995	1.1	2000	0.375	1.0	9.9	2.0	1000	37.5	3	34.02627909848572	1.6642851930088307	236.86187562063455	9.050264280353767	237.93598607946427	25.08944622648762	196.5283127527172
0.1	2.1	360.0	4.93	false	0.5	1.25	100	30.599999999999998	5.3999999999999995	1.1	2000	0.375	1.0	9.9	2.0	1000	37.5	3	32.04275797160136	0.03389962236648746	246.80515544017945	21.609365796320063	153.32937829712208	29.366415537899815	142.50132604976736
0.1	2.1	360.0	4.93	false	0.5	1.25	100	30.599999999999998	5.3999999999999995	1.1	2000	0.375	1.0	9.9	2.0	1000	37.5	3	33.1840367974995	5.329703508056224	190.4680374547936	17.62531837541859	99.49966475786245	26.212957172123136	177.29350544261197
0.1	2.1	360.0	4.93	false	0.5	1.25	100	30.599999999999998	5.3999999999999995	1.1	2000	0.375	1.0	9.9	2.0	1000	37.5	3	38.68231489648742	1.6017684219499992	214.38552624851715	21.104165176191728	201.57188023940782	35.27830171045554	284.9550344261825
0.1	2.1	360.0	4.93	false	0.5	1.25	100	30.599999999999998	5.3999999999999995	1.1	2000	0.375	1.0	9.9	2.0	1000	37.5	3	45.649104673843354	8.266007768783226	211.61345783365212	29.587382054068673	327.538918259324	43.66180816873007	167.87289221770678
0.1	2.1	360.0	4.93	false	0.5	1.25	100	30.599999999999998	5.3999999999999995	1.1	2000	0.375	1.0	9.9	2.0	1000	37.5	3	33.026586902870385	0.5173628166752736	105.22906826000667	8.3101371597723	234.6064611637055	30.11752212406304	170.72538855335247
0.1	2.1	360.0	4.93	false	0.5	1.25	100	30.599999999999998	5.3999999999999995	1.1	2000	0.375	1.0	9.9	2.0	1000	37.5	3	38.41672273765185	6.456713494873424	200.4216755434473	18.672402836622176	182.84498083489706	30.196961794008686	236.79798280652608
0.1	2.1	360.0	4.93	false	0.5	1.25	100	30.599999999999998	5.3999999999999995	1.1	2000	0.375	1.0	9.9	2.0	1000	37.5	3	38.67491881094986	2.5443372389894177	229.3603906008027	17.80281574937258	207.36762235069344	38.301686218369255	169.92188441986443
0.1	2.1	360.0	4.93	false	0.5	1.25	100	30.599999999999998	5.3999999999999995	1.1	2000	0.375	1.0	9.9	2.0	1000	37.5	3	32.147271235721945	1.7851913365914671	213.6221876424175	24.665323348248084	168.02282197293079	30.78418873735543	141.51652778832482
0.1	2.1	360.0	4.93	false	0.5	1.25	100	30.599999999999998	5.3999999999999995	1.1	2000	0.375	1.0	9.9	2.0	1000	37.5	3	37.4679792375088	4.864286410543922	174.86636769604917	19.307107127006155	155.24035172999464	26.326965427239248	239.15254584117594
0.1	2.1	360.0	4.93	false	0.5	1.25	100	30.599999999999998	5.3999999999999995	1.1	2000	0.375	1.0	9.9	2.0	1000	37.5	4	43.92052556110329	1.3596316672670212	151.04450308846947	8.194692181677462	128.10569181162433	21.24935012201767	241.32654485229315	30.865790144349766	248.1825244877854
0.1	2.1	360.0	4.93	false	0.5	1.25	100	30.599999999999998	5.3999999999999995	1.1	2000	0.375	1.0	9.9	2.0	1000	37.5	3	37.400822919240404	10.279603238612383	268.4569356423146	27.634104391916257	242.90415041343266	36.71471276574253	164.42448862591604
0.1	2.1	360.0	4.93	false	0.5	1.25	100	30.599999999999998	5.3999999999999995	1.1	2000	0.375	1.0	9.9	2.0	1000	37.5	3	36.58921083504275	1.5109138728331377	165.3654585444592	14.875960855760626	253.2784333660764	28.410722620089068	272.73531929844194
0.1	2.1	360.0	4.93	false	0.5	1.25	100	30.599999999999998	5.3999999999999995	1.1	2000	0.375	1.0	9.9	2.0	1000	37.5	2	41.92111630872165	15.461095839506207	188.74815021489255	32.78252869032503	270.25457060827506
0.1	2.1	360.0	4.93	false	0.5	1.25	100	30.599999999999998	5.3999999999999995	1.1	2000	0.375	1.0	9.9	2.0	1000	37.5	4	34.38779267392288	6.101908330207684	118.88771553799585	15.655696068181836	260.09335570292785	27.39269055164389	113.34848585268398	34.29040666470057	152.63324984438108
0.1	2.1	360.0	4.93	false	0.5	1.25	100	30.599999999999998	5.3999999999999995	1.1	2000	0.375	1.0	9.9	2.0	1000	37.5	5	38.19237240613742	1.0744033532369939	119.56617135801908	5.973286991022129	150.29226361229385	12.984132072135054	100.21120235094743	21.56380939763561	146.12467184197743	38.16938269225338	94.55748241245232
0.1	2.1	360.0	4.93	false	0.5	1.25	100	30.599999999999998	5.3999999999999995	1.1	2000	0.375	1.0	9.9	2.0	1000	37.5	4	42.05077936360258	8.28068746394357	190.8010626716118	21.89872305379404	211.4782567926635	39.01914779733806	155.10069571084685	41.85168578542722	256.5592767076636
0.1	2.1	360.0	4.93	false	0.5	1.25	100	30.599999999999998	5.3999999999999995	1.1	2000	0.375	1.0	9.9	2.0	1000	37.5	4	38.30224513566347	0.017454687052685287	235.4479981692182	7.622958113080914	125.81447961004054	24.532525013390494	252.19372039268816	32.601119409788126	116.32793089923634
0.1	2.1	360.0	4.93	false	0.5	1.25	100	30.599999999999998	5.3999999999999995	1.1	2000	0.375	1.0	9.9	2.0	1000	37.5	3	42.65415114105154	0.8900672229291854	227.7447571127393	12.174492007595386	209.855996935167	24.928198523708794	296.2631630088806
0.1	2.1	360.0	4.93	false	0.5	1.25	100	30.599999999999998	5.3999999999999995	1.1	2000	0.375	1.0	9.9	2.0	1000	37.5	4	44.274440134079335	1.8016182988378646	205.06623820757505	11.915357958852368	216.6876862534171	22.51944890219529	138.73278344451975	29.54763789313265	169.53264708138337
0.1	2.1	360.0	4.93	false	0.5	1.25	100	30.599999999999998	5.3999999999999995	1.1	2000	0.375	1.0	9.9	2.0	1000	37.5	2	28.660947218550085	6.970166288427843	251.67939322071766	19.602508243297045	212.93232709524955
0.1	2.1	360.0	4.93	false	0.5	1.25	100	30.599999999999998	5.3999999999999995	1.1	2000	0.375	1.0	9.9	2.0	1000	37.5	2	30.633371359917042	16.04040990329406	183.82368012855676	25.640324303817913	245.42946758048248
0.1	2.1	360.0	4.93	false	0.5	1.25	100	30.599999999999998	5.3999999999999995	1.1	2000	0.375	1.0	9.9	2.0	1000	37.5	4	47.08480041279324	1.154934240646759	159.21661958500698	12.48553024633342	147.8709092992627	27.108097256758683	356.31931371618015	46.07620736646089	201.74603365184072
0.1	2.1	360.0	4.93	false	0.5	1.25	100	30.599999999999998	5.3999999999999995	1.1	2000	0.375	1.0	9.9	2.0	1000	37.5	2	40.09744954917424	4.43067632010565	295.0662038809919	28.42195576015176	245.49587623761528
0.1	2.1	360.0	4.93	false	0.5	1.25	100	30.599999999999998	5.3999999999999995	1.1	2000	0.375	1.0	9.9	2.0	1000	37.5	2	38.18367664263124	23.40512864982233	210.1191068960435	37.27660688976417	432.9327204760736
0.1	2.1	360.0	4.93	false	0.5	1.25	100	30.599999999999998	5.3999999999999995	1.1	2000	0.375	1.0	9.9	2.0	1000	37.5	3	29.808192405495088	9.313980375486826	149.35811121688363	14.544642843653577	107.87596685382879	24.25651854401462	208.3741612692992
0.1	2.1	360.0	4.93	false	0.5	1.25	100	30.599999999999998	5.3999999999999995	1.1	2000	0.375	1.0	9.9	2.0	1000	37.5	5	41.18154281427282	5.8480894411375175	173.26578963015166	20.613977348570586	100.46854358751347	24.43819365740985	147.73198793728494	31.87633448710555	170.68047214952946	38.61550104036269	84.70061063076992
0.1	2.1	360.0	4.93	false	0.5	1.25	100	30.599999999999998	5.3999999999999995	1.1	2000	0.375	1.0	9.9	2.0	1000	37.5	3	43.45316593116938	2.813934350458753	186.28549695260457	22.42084487679235	233.29197614865953	38.27461587007146	198.2315655538347
0.1	2.1	360.0	4.93	false	0.5	1.25	100	30.599999999999998	5.3999999999999995	1.1	2000	0.375	1.0	9.9	2.0	1000	37.5	5	49.28763143034868	6.755895915117859	215.66093471880475	15.284498297695768	122.78263591551973	21.171679181587294	117.58079147924532	36.57121587343322	130.7849439901122	46.60794235515924	218.37690223875165
0.1	2.1	360.0	4.93	false	0.5	1.25	100	30.599999999999998	5.3999999999999995	1.1	2000	0.375	1.0	9.9	2.0	1000	37.5	3	35.99604565873	9.157417184666686	238.8090310438277	19.360451463010463	110.58541829501411	27.262990310036937	157.79950272147332
0.1	2.1	360.0	4.93	false	0.5	1.25	100	30.599999999999998	5.3999999999999995	1.1	2000	0.375	1.0	9.9	2.0	1000	37.5	4	39.519385679178924	2.694555680993938	326.2924909492079	19.479526214280185	150.8540233708627	26.67503122193225	131.35793343486856	37.71385938206006	216.5046108500979
0.1	2.1	360.0	4.93	false	0.5	1.25	100	30.599999999999998	5.3999999999999995	1.1	2000	0.375	1.0	9.9	2.0	1000	37.5	2	35.49097547288774	13.445586354187363	229.4842102848996	31.21032896584377	259.77163119978735
0.1	2.1	360.0	4.93	false	0.5	1.25	100	30.599999999999998	5.3999999999999995	1.1	2000	0.375	1.0	9.9	2.0	1000	37.5	3	40.84392528695528	6.88606020726447	103.65020695860333	14.882087384739997	181.8746040546214	19.7753016915306	255.21868975870046
0.1	2.1	360.0	4.93	false	0.5	1.25	100	30.599999999999998	5.3999999999999995	1.1	2000	0.375	1.0	9.9	2.0	1000	37.5	6	41.89236600483781	0.38699950807161376	103.74177651635317	7.658175964915527	156.52910549723563	20.97768344939204	150.59111885816685	30.352021733979516	147.91754391755148	35.947559926019	186.5265559504108	41.86354923665838	100.26231300105434
0.1	2.1	360.0	4.93	false	0.5	1.25	100	30.599999999999998	5.3999999999999995	1.1	2000	0.375	1.0	9.9	2.0	1000	37.5	5	44.01872978271167	0.9252671173108699	147.91562039136565	8.053341688538216	89.95200690379122	22.299490128910332	173.8141811935284	28.793801371376784	200.480102941417	43.70803583983145	145.5028821907863
0.1	2.1	360.0	4.93	false	0.5	1.25	100	30.599999999999998	5.3999999999999995	1.1	2000	0.375	1.0	9.9	2.0	1000	37.5	3	39.29594564654971	15.951382471488017	254.33924004417696	29.547478573950695	176.1363372331795	37.95126802964429	141.5997376606208
0.1	2.1	360.0	4.93	false	0.5	1.25	100	30.599999999999998	5.3999999999999995	1.1	2000	0.375	1.0	9.9	2.0	1000	37.5	4	38.625674354408794	9.046706353345293	132.11272809959	20.421164600846225	257.8088817163296	29.646647661437097	127.63297033577787	38.207489254472186	152.63146794255223
0.1	2.1	360.0	4.93	false	0.5	1.25	100	30.599999999999998	5.3999999999999995	1.1	2000	0.375	1.0	9.9	2.0	1000	37.5	3	40.85084024953089	11.679145880627111	243.55469223856218	23.300757220994726	255.3004718513096	37.79146830488993	129.70827477589185
0.1	2.1	360.0	4.93	false	0.5	1.25	100	30.599999999999998	5.3999999999999995	1.1	2000	0.375	1.0	9.9	2.0	1000	37.5	4	39.99787242593281	2.5236857467229297	247.19151342330426	13.266667331662369	163.1285504401645	23.473038493433876	100.57027859662107	39.71354989037581	207.11736019176107
0.1	2.1	360.0	4.93	false	0.5	1.25	100	30.599999999999998	5.3999999999999995	1.1	2000	0.375	1.0	9.9	2.0	1000	37.5	4	49.12557662249988	1.6030802905518329	199.13489137794284	18.541908719365548	169.94967500729177	24.529792766180726	231.53156152619835	41.287384377899464	144.42745322498251
0.1	2.1	360.0	4.93	false	0.5	1.25	100	30.599999999999998	5.3999999999999995	1.1	2000	0.375	1.0	9.9	2.0	1000	37.5	5	42.54387566758336	1.4178640014211936	124.11940899415353	6.678598005253553	193.7662761412553	21.20142015490707	190.43092332543284	30.296499369068194	102.92515087346352	39.245435506946436	170.62098651710895
0.1	2.1	360.0	4.93	false	0.5	1.25	100	30.599999999999998	5.3999999999999995	1.1	2000	0.375	1.0	9.9	2.0	1000	37.5	2	30.552181491222818	3.840501011261646	229.24283799295327	18.000211773905246	227.98209664321
0.1	2.1	360.0	4.93	false	0.5	1.25	100	30.599999999999998	5.3999999999999995	1.1	2000	0.375	1.0	9.9	2.0	1000	37.5	5	39.1285312531542	1.538816006240273	109.1297280329552	9.86996834581682	146.2806878130322	20.43189995017117	115.52908798163942	27.132690115317285	163.10313252185824	37.22550742389603	151.55100614455807
0.1	2.1	360.0	4.93	false	0.5	1.25	100	30.599999999999998	5.3999999999999995	1.1	2000	0.375	1.0	9.9	2.0	1000	37.5	4	31.164678024913457	0.8626714836139842	183.69823227782715	12.795343988178162	143.14359208983703	24.369221369403398	122.89349223921938	30.306382695207024	144.76493160114197
0.1	2.1	360.0	4.93	false	0.5	1.25	100	30.599999999999998	5.3999999999999995	1.1	2000	0.375	1.0	9.9	2.0	1000	37.5	4	43.99252383545911	12.05751269276741	191.33052395489358	21.653811828424725	231.75907004747853	29.75534123120987	129.48722207415344	42.62687891296377	146.6459185074233
0.1	2.1	360.0	4.93	false	0.5	1.25	100	30.599999999999998	5.3999999999999995	1.1	2000	0.375	1.0	9.9	2.0	1000	37.5	3	32.541192130413364	14.53454178032438	164.13005811168162	25.026964534895615	250.08605752171198	31.59263192132023	128.46951000997805
0.1	2.1	360.0	4.93	false	0.5	1.25	100	30.599999999999998	5.3999999999999995	1.1	2000	0.375	1.0	9.9	2.0	1000	37.5	1	22.71	12.084588942058527	268.9246486321546
0.1	2.1	360.0	4.93	false	0.5	1.25	100	30.599999999999998	5.3999999999999995	1.1	2000	0.375	1.0	9.9	2.0	1000	37.5	2	32.9778390158714	1.1534490178642076	257.5513943523434	18.12838019333519	260.90220663845236
0.1	2.1	360.0	4.93	false	0.5	1.25	100	30.599999999999998	5.3999999999999995	1.1	2000	0.375	1.0	9.9	2.0	1000	37.5	3	42.52233826168545	10.094032105350433	175.86271044128398	18.734022498637767	203.49757889709747	28.10214854251134	257.97001573328896
0.1	2.1	360.0	4.93	false	0.5	1.25	100	30.599999999999998	5.3999999999999995	1.1	2000	0.375	1.0	9.9	2.0	1000	37.5	2	35.13213557628568	9.306252058495929	130.6479761050235	25.9293490144355	276.71878119947047
0.1	2.1	360.0	4.93	false	0.5	1.25	100	30.599999999999998	5.3999999999999995	1.1	2000	0.375	1.0	9.9	2.0	1000	37.5	3	38.60291232959223	8.934672210770762	230.6749726284305	22.134620413455902	186.2898895013312	28.758991299578714	160.42361064339678
0.1	2.1	360.0	4.93	false	0.5	1.25	100	30.599999999999998	5.3999999999999995	1.1	2000	0.375	1.0	9.9	2.0	1000	37.5	3	38.462399973229864	8.195325714555514	239.4198996297664	24.56702565812045	223.6575178405001	33.0668122678849	114.70636249230328
0.1	2.1	360.0	4.93	false	0.5	1.25	100	30.599999999999998	5.3999999999999995	1.1	2000	0.375	1.0	9.9	2.0	1000	37.5	5	38.365786157896174	0.29270999966450456	182.4004982760689	10.33126996730433	130.1442767048543	18.980057138884273	171.8303309949545	25.201906520202385	134.34907805864685	31.933496741443097	108.05937462350401
0.1	2.1	360.0	4.93	false	0.5	1.25	100	30.599999999999998	5.3999999999999995	1.1	2000	0.375	1.0	9.9	2.0	1000	37.5	3	43.69846451222866	2.227680376133354	181.97368875072803	14.06012432638804	375.31223526688177	31.347074071289086	208.28111258822727
0.1	2.1	360.0	4.93	false	0.5	1.25	100	30.599999999999998	5.3999999999999995	1.1	2000	0.375	1.0	9.9	2.0	1000	37.5	3	32.753016855592314	6.284566257890417	116.74563641192118	14.864864900245076	226.5074189794517	28.24751133942024	191.4761284892682
0.1	2.1	360.0	4.93	false	0.5	1.25	100	30.599999999999998	5.3999999999999995	1.1	2000	0.375	1.0	9.9	2.0	1000	37.5	3	38.86721147770646	11.480322041615777	213.6119838703745	19.808950105156942	160.34918655765247	36.20666286312299	324.80318358368476
0.1	2.1	360.0	4.93	false	0.5	1.25	100	30.599999999999998	5.3999999999999995	1.1	2000	0.375	1.0	9.9	2.0	1000	37.5	4	36.67036674862076	2.086438090070478	221.46391925498784	8.443558073734014	184.27292164861663	16.26537499194068	195.54209891888257	30.892064806184916	125.03689345898178
0.1	2.1	360.0	4.93	false	0.5	1.25	100	30.599999999999998	5.3999999999999995	1.1	2000	0.375	1.0	9.9	2.0	1000	37.5	4	42.37058280508182	7.924218001762441	230.62350562658625	22.39367851816171	114.99911761165104	27.878519909340117	196.4953221649792	42.04760594498846	196.89611273915796
0.1	2.1	360.0	4.93	false	0.5	1.25	100	30.599999999999998	5.3999999999999995	1.1	2000	0.375	1.0	9.9	2.0	1000	37.5	4	40.608472283521195	1.1228639633484094	178.1535057269649	23.8673257860264	210.0582486753025	30.0588884409458	168.25931309040942	39.44088916317354	204.91027316388028
0.1	2.1	360.0	4.93	false	0.5	1.25	100	30.599999999999998	5.3999999999999995	1.1	2000	0.375	1.0	9.9	2.0	1000	37.5	3	26.702909978218347	1.7920365275008547	122.8787858766503	11.99494008061657	142.5336201421455	21.22048288797367	244.40111353991298
0.1	2.1	360.0	4.93	false	0.5	1.25	100	30.599999999999998	5.3999999999999995	1.1	2000	0.375	1.0	9.9	2.0	1000	37.5	2	23.970103828171418	6.9113974853064555	229.02836841435087	23.63372232643545	146.894322317527
0.1	2.1	360.0	4.93	false	0.5	1.25	100	30.599999999999998	5.3999999999999995	1.1	2000	0.375	1.0	9.9	2.0	1000	37.5	4	41.19751460584035	3.506170177392574	138.29920286137198	14.467273340028507	272.3645645175427	20.87817595222196	156.43294615736866	37.12501423983128	242.24451379873128
0.1	2.1	360.0	4.93	false	0.5	1.25	100	30.599999999999998	5.3999999999999995	1.1	2000	0.375	1.0	9.9	2.0	1000	37.5	3	27.694003613518813	0.4116737767979198	256.0547582956627	4.575831091007592	113.0473368017525	21.653917639215962	188.16602440320838
0.1	2.1	360.0	4.93	false	0.5	1.25	100	30.599999999999998	5.3999999999999995	1.1	2000	0.375	1.0	9.9	2.0	1000	37.5	3	45.752752613629	11.739192183877273	181.89323644137096	23.50354545257172	218.24648780650054	42.288988365207764	259.6577947427693
0.1	2.1	360.0	4.93	false	0.5	1.25	100	30.599999999999998	5.3999999999999995	1.1	2000	0.375	1.0	9.9	2.0	1000	37.5	2	32.480952920523386	5.360681042419601	262.5874620164118	23.898457464131415	272.19176268925105
0.1	2.1	360.0	4.93	false	0.5	1.25	100	30.599999999999998	5.3999999999999995	1.1	2000	0.375	1.0	9.9	2.0	1000	37.5	3	33.8042876540024	3.892252423814553	229.86204397926386	18.10203409039782	190.65175943736222	30.520301208296893	157.68675340794508
0.1	2.1	360.0	4.93	false	0.5	1.25	100	30.599999999999998	5.3999999999999995	1.1	2000	0.375	1.0	9.9	2.0	1000	37.5	2	41.71343896754988	8.295609667066799	266.8417272411828	18.438535084600097	295.3695975447123
0.1	2.1	360.0	4.93	false	0.5	1.25	100	30.599999999999998	5.3999999999999995	1.1	2000	0.375	1.0	9.9	2.0	1000	37.5	5	38.905171447404236	2.389346814724356	161.31456039613755	12.890552390900298	108.48097502905358	16.55334587599158	108.51075635980526	29.22078359017235	226.53776451484856	38.16776912024616	151.0788557786078
0.1	2.1	360.0	4.93	false	0.5	1.25	100	30.599999999999998	5.3999999999999995	1.1	2000	0.375	1.0	9.9	2.0	1000	37.5	3	45.69063355928483	1.0409600745510472	188.8896397173839	16.80676578049313	142.9801868274514	33.28883376247614	314.62165169503123
0.1	2.1	360.0	4.93	false	0.5	1.25	100	30.599999999999998	5.3999999999999995	1.1	2000	0.375	1.0	9.9	2.0	1000	37.5	4	41.73888162347201	0.4014359299737354	215.2923581697015	12.782479781634551	212.25294097149788	23.72535052829147	303.27212499062244	40.80721383218982	155.7729502940636
0.1	2.1	360.0	4.93	false	0.5	1.25	100	30.599999999999998	5.3999999999999995	1.1	2000	0.375	1.0	9.9	2.0	1000	37.5	2	32.722910673092414	16.903047057833106	212.53198952821649	31.582229322457547	240.2961687043189
0.1	2.1	360.0	4.93	false	0.5	1.25	100	30.599999999999998	5.3999999999999995	1.1	2000	0.375	1.0	9.9	2.0	1000	37.5	3	36.89822689027869	2.5565395931664203	211.42467111349373	18.39783945074077	152.6587849554008	27.18096465177586	302.56900783137104
0.1	2.1	360.0	4.93	false	0.5	1.25	100	30.599999999999998	5.3999999999999995	1.1	2000	0.375	1.0	9.9	2.0	1000	37.5	2	35.68885934791395	1.0293330913255412	191.0319784505037	22.376807427228364	365.182103790743
0.1	2.1	360.0	4.93	false	0.5	1.25	100	30.599999999999998	5.3999999999999995	1.1	2000	0.375	1.0	9.9	2.0	1000	37.5	3	29.885532858953745	3.3677161225456747	96.53698864032346	19.40429098053601	201.5544464791814	28.883417986557415	139.8459728342517
0.1	2.1	360.0	4.93	false	0.5	1.25	100	30.599999999999998	5.3999999999999995	1.1	2000	0.375	1.0	9.9	2.0	1000	37.5	3	37.91074036837224	1.9884752011061484	192.46447371948787	5.325099246168496	155.3663548247286	29.168128262339838	254.20591571240934
0.1	2.1	360.0	4.93	false	0.5	1.25	100	30.599999999999998	5.3999999999999995	1.1	2000	0.375	1.0	9.9	2.0	1000	37.5	3	37.90401269537421	4.491695734423976	236.37421840397212	14.473338778912078	158.63233358880603	28.072424745433924	195.36148707017549
0.1	2.1	360.0	4.93	false	0.5	1.25	100	30.599999999999998	5.3999999999999995	1.1	2000	0.375	1.0	9.9	2.0	1000	37.5	4	39.30737067645977	6.813112453313489	160.15393444967808	12.026244407237593	121.4019471949605	18.705169650791767	264.4645285629045	31.40460996485098	177.9978921741138
0.1	2.1	360.0	4.93	false	0.5	1.25	100	30.599999999999998	5.3999999999999995	1.1	2000	0.375	1.0	9.9	2.0	1000	37.5	3	32.27975395125103	2.1196924277787716	106.96492577059956	6.427283264174389	187.47741642456037	24.006750776225648	245.20370365310947
0.1	2.1	360.0	4.93	false	0.5	1.25	100	30.599999999999998	5.3999999999999995	1.1	2000	0.375	1.0	9.9	2.0	1000	37.5	2	31.27076599996508	0.9275590545502111	259.59761718899597	20.346211094891967	319.8966379085018
0.1	2.1	360.0	4.93	false	0.5	1.25	100	30.599999999999998	5.3999999999999995	1.1	2000	0.375	1.0	9.9	2.0	1000	37.5	4	36.09051363620488	1.2005922782593597	145.29892778071846	7.958840214327825	118.31610663480035	22.10198416346515	187.41563290131504	33.920062464593805	194.82487634822448
0.1	2.1	360.0	4.93	false	0.5	1.25	100	30.599999999999998	5.3999999999999995	1.1	2000	0.375	1.0	9.9	2.0	1000	37.5	2	38.04151755415896	0.34434461453657145	269.92304077917726	24.74628943127404	284.0404897783377
0.1	2.1	360.0	4.93	false	0.5	1.25	100	30.599999999999998	5.3999999999999995	1.1	2000	0.375	1.0	9.9	2.0	1000	37.5	4	34.372637553110444	1.6178929669693722	142.3555889334692	11.642034041348316	155.5750255217139	22.05734521368853	137.88683766712225	25.657251222508044	177.04302511904748
0.1	2.1	360.0	4.93	false	0.5	1.25	100	30.599999999999998	5.3999999999999995	1.1	2000	0.375	1.0	9.9	2.0	1000	37.5	2	38.13986917977738	0.7638452583170563	209.60861652750324	24.43709738552383	343.31251779328375
0.1	2.1	360.0	4.93	false	0.5	1.25	100	30.599999999999998	5.3999999999999995	1.1	2000	0.375	1.0	9.9	2.0	1000	37.5	3	37.39950345190347	5.535886918997953	189.2803693059714	20.473913845664974	331.5897350570338	36.30714573887685	164.46405170280272
0.1	2.1	360.0	4.93	false	0.5	1.25	100	30.599999999999998	5.3999999999999995	1.1	2000	0.375	1.0	9.9	2.0	1000	37.5	2	25.142628137148925	11.843507647507128	183.43529242493776	22.71815817393344	148.7129983400164
0.1	2.1	360.0	4.93	false	0.5	1.25	100	30.599999999999998	5.3999999999999995	1.1	2000	0.375	1.0	9.9	2.0	1000	37.5	3	36.90392951249676	1.7014451208119703	146.14145014312146	9.073159090595212	243.89610351968128	23.199681092392517	243.3586459675648
0.1	2.1	360.0	4.93	false	0.5	1.25	100	30.599999999999998	5.3999999999999995	1.1	2000	0.375	1.0	9.9	2.0	1000	37.5	2	39.56100818017469	2.7495574418683053	154.89380144161552	24.15931843103717	335.14839007826777
0.1	2.1	360.0	4.93	false	0.5	1.25	100	30.599999999999998	5.3999999999999995	1.1	2000	0.375	1.0	9.9	2.0	1000	37.5	2	39.266559129661395	14.309442135756857	213.51151967971052	25.718052809777934	295.37513446841376
0.1	2.1	360.0	4.93	false	0.5	1.25	100	30.599999999999998	5.3999999999999995	1.1	2000	0.375	1.0	9.9	2.0	1000	37.5	3	29.065721101993624	0.7911596076157293	123.80887036440603	14.068567406807611	228.18879234251278	26.722551061415185	146.69416493328893
0.1	2.1	360.0	4.93	false	0.5	1.25	100	30.599999999999998	5.3999999999999995	1.1	2000	0.375	1.0	9.9	2.0	1000	37.5	2	36.74801313721277	4.935179637621517	333.327270715715	29.39740517085908	191.2315942551026
0.1	2.1	360.0	4.93	false	0.5	1.25	100	30.599999999999998	5.3999999999999995	1.1	2000	0.375	1.0	9.9	2.0	1000	37.5	3	37.89405029248054	7.479346802641252	156.6857134829341	15.771173666052814	152.37959748504352	32.13332293465393	287.76144341458115
0.1	2.1	360.0	4.93	false	0.5	1.25	100	30.599999999999998	5.3999999999999995	1.1	2000	0.375	1.0	9.9	2.0	1000	37.5	2	36.07361117223787	9.823973791120567	175.83714931807458	23.10836110051622	260.86964120161394
0.1	2.1	360.0	4.93	false	0.5	1.25	100	30.599999999999998	5.3999999999999995	1.1	2000	0.375	1.0	9.9	2.0	1000	37.5	3	42.69645570495042	1.1153011695402075	311.13039832207977	25.098323191874552	187.86716372239107	33.00054267177459	168.71782739835334
0.1	2.1	360.0	4.93	false	0.5	1.25	100	30.599999999999998	5.3999999999999995	1.1	2000	0.375	1.0	9.9	2.0	1000	37.5	4	52.29	1.1626223516761032	196.35188028671737	14.930853386651878	316.9513475612986	37.33927451079798	271.2792315355787	49.42008698762905	135.2985986372291
0.1	2.1	360.0	4.93	false	0.5	1.25	100	30.599999999999998	5.3999999999999995	1.1	2000	0.375	1.0	9.9	2.0	1000	37.5	2	38.40314999906074	14.217107992594467	264.66463660832994	26.922165122464968	259.05252702788385
0.1	2.1	360.0	4.93	false	0.5	1.25	100	30.599999999999998	5.3999999999999995	1.1	2000	0.375	1.0	9.9	2.0	1000	37.5	4	39.745378580741445	3.0058837025119165	167.56783174098643	14.973656167510253	174.91610398897268	24.2459291623393	167.34351691893656	38.67395430266209	132.9510117572083
0.1	2.1	360.0	4.93	false	0.5	1.25	100	30.599999999999998	5.3999999999999995	1.1	2000	0.375	1.0	9.9	2.0	1000	37.5	4	35.89311365768036	1.9293971649004	197.96652432668472	13.682397034472467	185.39617038443433	18.56485556356125	161.8916303298534	35.02890468786652	140.86713545507254
0.1	2.1	360.0	4.93	false	0.5	1.25	100	30.599999999999998	5.3999999999999995	1.1	2000	0.375	1.0	9.9	2.0	1000	37.5	3	32.10306280087211	4.192229059957203	82.88823707612396	11.53436990716266	201.95369344877744	22.08791318905622	148.89038636376566
0.1	2.1	360.0	4.93	false	0.5	1.25	100	30.599999999999998	5.3999999999999995	1.1	2000	0.375	1.0	9.9	2.0	1000	37.5	3	34.25426711855934	2.5449725940935157	164.5119379491318	10.563986286858901	135.62342360774394	28.785412296765237	217.99366856506754
0.1	2.1	360.0	4.93	false	0.5	1.25	100	30.599999999999998	5.3999999999999995	1.1	2000	0.375	1.0	9.9	2.0	1000	37.5	2	34.736717881142674	5.3721040642720785	339.4769186643931	24.160739323596623	264.0586411018583
0.1	2.1	360.0	4.93	false	0.5	1.25	100	30.599999999999998	5.3999999999999995	1.1	2000	0.375	1.0	9.9	2.0	1000	37.5	4	27.86570162295149	4.415211089507151	167.85234557728944	12.702054780388066	109.24343101619726	20.074303635507285	85.38586634818543	27.151312540920348	152.63584001837185
0.1	2.1	360.0	4.93	false	0.5	1.25	100	30.599999999999998	5.3999999999999995	1.1	2000	0.375	1.0	9.9	2.0	1000	37.5	4	34.32883515233092	0.47153908500741765	146.66715896072375	15.420853884984824	161.941537525034	23.638434950843102	153.7305081214704	27.90997516820991	152.50964602590392
0.1	2.1	360.0	4.93	false	0.5	1.25	100	30.599999999999998	5.3999999999999995	1.1	2000	0.375	1.0	9.9	2.0	1000	37.5	4	36.142838317706556	6.945090459770668	182.34358814217526	15.912956859436374	247.5127926952075	24.847952145133448	115.89550447468797	30.478682484569777	105.02468036619378
0.1	2.1	360.0	4.93	false	0.5	1.25	100	30.599999999999998	5.3999999999999995	1.1	2000	0.375	1.0	9.9	2.0	1000	37.5	3	37.71005259046603	0.48233776229146896	258.6958283421699	16.69342785703152	155.73013964876353	28.147465331532285	110.68447566024415
0.1	2.1	360.0	4.93	false	0.5	1.25	100	30.599999999999998	5.3999999999999995	1.1	2000	0.375	1.0	9.9	2.0	1000	37.5	4	44.135290991781645	2.0177455318556907	158.66251571499873	11.21606430642991	227.2634375140768	30.305678068100146	243.34980371378228	42.24348574670491	208.0104293922822
0.1	2.1	360.0	4.93	false	0.5	1.25	100	30.599999999999998	5.3999999999999995	1.1	2000	0.375	1.0	9.9	2.0	1000	37.5	3	35.03654997630646	5.148642379001564	249.5796428226671	22.854548176424135	116.571452975427	30.68257549876516	162.00584029585485
0.1	2.1	360.0	4.93	false	0.5	1.25	100	30.599999999999998	5.3999999999999995	1.1	2000	0.375	1.0	9.9	2.0	1000	37.5	3	34.425072847774004	7.838431081921165	192.75777561576984	15.902845458950901	211.71281714415775	32.539055621739195	206.65803387454497
0.1	2.1	360.0	4.93	false	0.5	1.25	100	30.599999999999998	5.3999999999999995	1.1	2000	0.375	1.0	9.9	2.0	1000	37.5	3	38.12235257567295	11.737762603331987	130.7769204896153	17.89941159466213	187.88061419715532	27.6116489214983	242.55633230320257
0.1	2.1	360.0	4.93	false	0.5	1.25	100	30.599999999999998	5.3999999999999995	1.1	2000	0.375	1.0	9.9	2.0	1000	37.5	3	25.50921659343519	1.0993694898600077	207.11246214655165	8.075809149229778	117.39228721156447	17.22241128684056	196.32823019438644
0.1	2.1	360.0	4.93	false	0.5	1.25	100	30.599999999999998	5.3999999999999995	1.1	2000	0.375	1.0	9.9	2.0	1000	37.5	3	36.22494074164614	7.362724784425673	258.9879016564844	18.559803563760415	196.03415971937437	32.03806753099941	162.7193933090147
0.1	2.1	360.0	4.93	false	0.5	1.25	100	30.599999999999998	5.3999999999999995	1.1	2000	0.375	1.0	9.9	2.0	1000	37.5	3	39.32898760712319	2.7999694848690857	203.9493514548131	17.40921117807442	221.8020478007077	32.27448239798972	258.3885693627509
0.1	2.1	360.0	4.93	false	0.5	1.25	100	30.599999999999998	5.3999999999999995	1.1	2000	0.375	1.0	9.9	2.0	1000	37.5	4	37.5406836191302	10.572476737737922	164.35894753342072	20.452946171697825	240.88534778386088	25.310261024569797	129.81589414166066	35.70391552102477	132.10022029610607
0.1	2.1	360.0	4.93	false	0.5	1.25	100	30.599999999999998	5.3999999999999995	1.1	2000	0.375	1.0	9.9	2.0	1000	37.5	4	35.01620966462643	5.719403742292855	108.04226945385277	17.329907634987187	78.87824511687161	21.88094405628477	159.8295578859022	32.89447429682043	172.50532013372137
0.1	2.1	360.0	4.93	false	0.5	1.25	100	30.599999999999998	5.3999999999999995	1.1	2000	0.375	1.0	9.9	2.0	1000	37.5	3	40.388889465611186	13.005288791618215	242.51285653516936	27.934834717898827	227.57713128194234	29.82072875613039	108.97871406114588
0.1	2.1	360.0	4.93	false	0.5	1.25	100	30.599999999999998	5.3999999999999995	1.1	2000	0.375	1.0	9.9	2.0	1000	37.5	3	38.34219629485503	6.6604416542637415	251.51098386802394	21.89238731555751	222.0256182147143	35.1093166044098	143.64600337728677
0.1	2.1	360.0	4.93	false	0.5	1.25	100	30.599999999999998	5.3999999999999995	1.1	2000	0.375	1.0	9.9	2.0	1000	37.5	3	40.15998642169243	0.41969775918372026	215.37395020054547	18.651749929951933	226.5708843579733	39.05410095610908	184.76580256859688
0.1	2.1	360.0	4.93	false	0.5	1.25	100	30.599999999999998	5.3999999999999995	1.1	2000	0.375	1.0	9.9	2.0	1000	37.5	4	37.51044444690962	2.7520848287527984	249.62976573578015	17.416235363215137	117.0409593385458	23.651032762112347	143.04595094792566	36.79506440395799	202.5846282336133
0.1	2.1	360.0	4.93	false	0.5	1.25	100	30.599999999999998	5.3999999999999995	1.1	2000	0.375	1.0	9.9	2.0	1000	37.5	3	36.781948324908214	5.196903731944583	284.5694966999479	21.589926329269815	173.90205590349606	32.166113858753796	126.17295526884799
0.1	2.1	360.0	4.93	false	0.5	1.25	100	30.599999999999998	5.3999999999999995	1.1	2000	0.375	1.0	9.9	2.0	1000	37.5	2	33.90675457684346	11.39121637562174	263.03891828248607	28.95757085973131	179.9696630292025
0.1	2.1	360.0	4.93	false	0.5	1.25	100	30.599999999999998	5.3999999999999995	1.1	2000	0.375	1.0	9.9	2.0	1000	37.5	3	29.73269465155547	0.8100082081724544	128.65715201571848	14.076271771981043	274.7134093412189	29.012023346479214	148.70743640605713
0.1	2.1	360.0	4.93	false	0.5	1.25	100	30.599999999999998	5.3999999999999995	1.1	2000	0.375	1.0	9.9	2.0	1000	37.5	4	41.103039740161655	12.934995985085463	225.500792622083	22.388421487576565	134.06117145892392	34.51651547858936	221.82103033767683	39.46208191690468	159.665082456064
0.1	2.1	360.0	4.93	false	0.5	1.25	100	30.599999999999998	5.3999999999999995	1.1	2000	0.375	1.0	9.9	2.0	1000	37.5	3	39.95789282855406	1.9722331036315763	125.80734210630591	23.735319151514904	267.9396351224954	39.32858169669767	194.4948109687957
0.1	2.1	360.0	4.93	false	0.5	1.25	100	30.599999999999998	5.3999999999999995	1.1	2000	0.375	1.0	9.9	2.0	1000	37.5	3	39.527702620580364	2.4361828234439575	345.8212915572081	21.281155705978307	234.79538791372215	34.608032408952106	195.42953484556347
0.1	2.1	360.0	4.93	false	0.5	1.25	100	30.599999999999998	5.3999999999999995	1.1	2000	0.375	1.0	9.9	2.0	1000	37.5	2	33.95358438361353	6.051914172766221	210.93920493234447	32.91590615892586	304.75961882519397
0.1	2.1	360.0	4.93	false	0.5	1.25	100	30.599999999999998	5.3999999999999995	1.1	2000	0.375	1.0	9.9	2.0	1000	37.5	3	34.499636065626675	7.568605864597484	137.2667655973555	20.548157189310622	234.47632544647968	32.298398741726274	178.5122139118611
0.1	2.1	360.0	4.93	false	0.5	1.25	100	30.599999999999998	5.3999999999999995	1.1	2000	0.375	1.0	9.9	2.0	1000	37.5	3	44.24833529726734	9.383601766532161	312.0769297900457	26.28279601283085	237.1014265906441	35.517311075626814	173.61618559492382
0.1	2.1	360.0	4.93	false	0.5	1.25	100	30.599999999999998	5.3999999999999995	1.1	2000	0.375	1.0	9.9	2.0	1000	37.5	3	41.060665692015114	8.04033303220932	205.7709419119415	25.33169288878814	297.97739446165207	37.059436416266536	122.2876089220239
0.1	2.1	360.0	4.93	false	0.5	1.25	100	30.599999999999998	5.3999999999999995	1.1	2000	0.375	1.0	9.9	2.0	1000	37.5	2	27.2368414263808	2.2370197799737785	218.63750778621196	14.38776992548944	197.09584750119762
0.1	2.1	360.0	4.93	false	0.5	1.25	100	30.599999999999998	5.3999999999999995	1.1	2000	0.375	1.0	9.9	2.0	1000	37.5	4	35.89257780026793	0.7136756274044421	131.61489440723548	16.89475170386228	132.3504866054799	25.066615280384667	140.89288100693963	35.07338037732701	284.117185782683
0.1	2.1	360.0	4.93	false	0.5	1.25	100	30.599999999999998	5.3999999999999995	1.1	2000	0.375	1.0	9.9	2.0	1000	37.5	3	35.70725119305745	8.444054892674707	188.84410474268827	19.984537764751217	252.44631966408207	32.220993096724854	175.00404037986524
0.1	2.1	360.0	4.93	false	0.5	1.25	100	30.599999999999998	5.3999999999999995	1.1	2000	0.375	1.0	9.9	2.0	1000	37.5	4	38.360832410633975	0.9174065152422757	225.76206538815518	7.48238261584849	172.29219080674915	13.441612358544754	183.67671002133255	35.427920357761735	126.88282039512474
0.1	2.1	360.0	4.93	false	0.5	1.25	100	30.599999999999998	5.3999999999999995	1.1	2000	0.375	1.0	9.9	2.0	1000	37.5	4	41.10454450057388	1.0973473121490285	143.68726676659986	15.615332772764358	195.93663974173333	27.542787360217137	145.27067292188462	35.372804342926756	260.0752726748505
0.1	2.1	360.0	4.93	false	0.5	1.25	100	30.599999999999998	5.3999999999999995	1.1	2000	0.375	1.0	9.9	2.0	1000	37.5	2	33.298109877339606	1.2707577715834173	166.9982182890468	18.184384136477902	355.801362964627
0.1	2.1	360.0	4.93	false	0.5	1.25	100	30.599999999999998	5.3999999999999995	1.1	2000	0.375	1.0	9.9	2.0	1000	37.5	5	41.55289681273774	7.8380151080627956	101.68045159012993	11.764340285011555	139.80378075703686	19.69662724266233	200.34343807557104	32.264050878037	192.86975643942748	37.053741607578026	83.32733354574167
0.1	2.1	360.0	4.93	false	0.5	1.25	100	30.599999999999998	5.3999999999999995	1.1	2000	0.375	1.0	9.9	2.0	1000	37.5	4	41.591924920433115	2.2364318493516553	203.03145027998278	17.70722507311844	140.0958836417372	27.352559923935306	201.95537402467744	30.1563032790274	136.27463376125988
0.1	2.1	360.0	4.93	false	0.5	1.25	100	30.599999999999998	5.3999999999999995	1.1	2000	0.375	1.0	9.9	2.0	1000	37.5	5	36.03511324013252	1.3911207050373982	119.10878916742172	11.82029743608587	82.09255606623984	18.25141440705984	114.055040816691	27.389378805508045	138.33130786858075	32.998616369996796	126.28346534189998
0.1	2.1	360.0	4.93	false	0.5	1.25	100	30.599999999999998	5.3999999999999995	1.1	2000	0.375	1.0	9.9	2.0	1000	37.5	3	41.89194201377105	9.619824628873635	172.7714602214577	20.841805539291084	265.6905693649485	41.438000446557226	278.21515892863044
0.1	2.1	360.0	4.93	false	0.5	1.25	100	30.599999999999998	5.3999999999999995	1.1	2000	0.375	1.0	9.9	2.0	1000	37.5	4	37.53277868972222	5.025375486913699	123.14395756234556	15.313627188725263	215.35097493136567	21.68870493433721	114.47924633815843	35.91893791821533	178.4094032782022
0.1	2.1	360.0	4.93	false	0.5	1.25	100	30.599999999999998	5.3999999999999995	1.1	2000	0.375	1.0	9.9	2.0	1000	37.5	4	42.83619363102686	1.3358326035447903	123.98801417615564	9.570625855966908	230.11309215156302	29.15459365871553	163.71723160453112	41.25386168715499	264.56700422728113
0.1	2.1	360.0	4.93	false	0.5	1.25	100	30.599999999999998	5.3999999999999995	1.1	2000	0.375	1.0	9.9	2.0	1000	37.5	3	30.47167438898704	11.95300601337343	207.67019294369445	23.849870730676887	168.9431053014355	28.842613933646714	137.10154654757173
0.1	2.1	360.0	4.93	false	0.5	1.25	100	30.599999999999998	5.3999999999999995	1.1	2000	0.375	1.0	9.9	2.0	1000	37.5	4	43.90688309561755	3.149113196464501	211.7518412460035	10.265767556626324	98.49003375634997	22.27121209402357	206.02352473891435	40.053457210313695	129.16919148251858
0.1	2.1	360.0	4.93	false	0.5	1.25	100	30.599999999999998	5.3999999999999995	1.1	2000	0.375	1.0	9.9	2.0	1000	37.5	4	41.319045449332044	1.9452142148307856	160.39982456791947	16.97552082632488	173.00080054423523	33.44410091750585	149.67916571953012	40.395671412898416	250.90003522721415
0.1	2.1	360.0	4.93	false	0.5	1.25	100	30.599999999999998	5.3999999999999995	1.1	2000	0.375	1.0	9.9	2.0	1000	37.5	3	39.790395669219	8.05748039243511	272.3047228418112	21.172613365512852	210.45246375090377	30.566398483144855	126.76343187901706
0.1	2.1	360.0	4.93	false	0.5	1.25	100	30.599999999999998	5.3999999999999995	1.1	2000	0.375	1.0	9.9	2.0	1000	37.5	3	39.309897636303376	2.590161517498902	161.24608560722336	13.658533947599642	202.38432999683096	30.54321571584518	225.05656456823928
0.1	2.1	360.0	4.93	false	0.5	1.25	100	30.599999999999998	5.3999999999999995	1.1	2000	0.375	1.0	9.9	2.0	1000	37.5	2	27.692075077056145	5.608111818012512	179.66367194987777	14.69445831458394	284.33930343501714
0.1	2.1	360.0	4.93	false	0.5	1.25	100	30.599999999999998	5.3999999999999995	1.1	2000	0.375	1.0	9.9	2.0	1000	37.5	2	30.155877080030574	2.6403846012588783	261.7838063574965	14.613267088411614	126.33391423550145
0.1	2.1	360.0	4.93	false	0.5	1.25	100	30.599999999999998	5.3999999999999995	1.1	2000	0.375	1.0	9.9	2.0	1000	37.5	4	40.62636104972931	7.823050504571508	111.55999225063046	16.082953922736277	235.71236035496935	27.436466779541583	241.2165664548823	37.40702096881643	97.00525723434157
0.1	2.1	360.0	4.93	false	0.5	1.25	100	30.599999999999998	5.3999999999999995	1.1	2000	0.375	1.0	9.9	2.0	1000	37.5	3	29.381783764063556	8.395820950775704	203.71134599219408	20.257112725166728	227.52162910594373	27.9076272771777	123.2356707567905
0.1	2.1	360.0	4.93	false	0.5	1.25	100	30.599999999999998	5.3999999999999995	1.1	2000	0.375	1.0	9.9	2.0	1000	37.5	4	33.47791142350769	2.2206828405455554	251.46177192179908	12.880519440631828	136.33419137948547	22.926695856031664	126.53421483127957	33.153622768700416	172.90388749752938
0.1	2.1	360.0	4.93	false	0.5	1.25	100	30.599999999999998	5.3999999999999995	1.1	2000	0.375	1.0	9.9	2.0	1000	37.5	4	45.92889177638329	9.081032314110104	292.5418769894872	19.838066151564064	191.37500778636573	30.423918890476106	151.40576633711044	39.97226997282859	119.25083944461471
0.1	2.1	360.0	4.93	false	0.5	1.25	100	30.599999999999998	5.3999999999999995	1.1	2000	0.375	1.0	9.9	2.0	1000	37.5	2	42.7540476231037	8.13003456805911	301.30792538400874	28.14215125264178	315.9332736484868
0.1	2.1	360.0	4.93	false	0.5	1.25	100	30.599999999999998	5.3999999999999995	1.1	2000	0.375	1.0	9.9	2.0	1000	37.5	4	39.033768210194516	5.880184406515129	117.099896807862	15.56633796199648	107.05099124400844	22.830664640684315	235.1093606360205	31.090606721779416	189.997921124128
0.1	2.1	360.0	4.93	false	0.5	1.25	100	30.599999999999998	5.3999999999999995	1.1	2000	0.375	1.0	9.9	2.0	1000	37.5	2	35.74669073712661	12.216959136105377	302.99640271288126	24.05966473568241	270.64603137913423
0.1	2.1	360.0	4.93	false	0.5	1.25	100	30.599999999999998	5.3999999999999995	1.1	2000	0.375	1.0	9.9	2.0	1000	37.5	4	47.213063123851285	9.22070073809496	258.88578232694977	18.862513019383247	160.95528406045145	35.46868090839247	218.02137636108162	45.0475870040203	274.01305445887
0.1	2.1	360.0	4.93	false	0.5	1.25	100	30.599999999999998	5.3999999999999995	1.1	2000	0.375	1.0	9.9	2.0	1000	37.5	3	41.19576981338336	14.424928031498842	248.69744494651493	19.603765987886447	127.81364260832427	37.16968202175649	219.70083372944663
0.1	2.1	360.0	4.93	false	0.5	1.25	100	30.599999999999998	5.3999999999999995	1.1	2000	0.375	1.0	9.9	2.0	1000	37.5	3	35.37385404228213	3.3455391738918205	116.24052564520392	16.21075737353603	264.13414953399376	29.28255973745132	184.85239736110603
0.1	2.1	360.0	4.93	false	0.5	1.25	100	30.599999999999998	5.3999999999999995	1.1	2000	0.375	1.0	9.9	2.0	1000	37.5	3	36.49087964173474	0.01611287969942237	130.02794383491707	13.74522994834903	264.771796212132	34.28627365416022	183.83780097652524
0.1	2.1	360.0	4.93	false	0.5	1.25	100	30.599999999999998	5.3999999999999995	1.1	2000	0.375	1.0	9.9	2.0	1000	37.5	2	34.204420811391955	19.15120381631649	278.1233848060393	31.74276687381059	158.2556805488207
0.1	2.1	360.0	4.93	false	0.5	1.25	100	30.599999999999998	5.3999999999999995	1.1	2000	0.375	1.0	9.9	2.0	1000	37.5	4	36.391757924691206	9.18393310394105	125.29034533923239	21.100962946037072	136.32453898625107	28.23497582617233	231.51883425523567	34.82378062337663	138.02031561265997
0.1	2.1	360.0	4.93	false	0.5	1.25	100	30.599999999999998	5.3999999999999995	1.1	2000	0.375	1.0	9.9	2.0	1000	37.5	3	33.12527015517466	7.130463289236537	173.8644936557099	21.091254583225826	215.60281613920344	32.614868860096976	224.30780371831554
0.1	2.1	360.0	4.93	false	0.5	1.25	100	30.599999999999998	5.3999999999999995	1.1	2000	0.375	1.0	9.9	2.0	1000	37.5	3	39.359861435313384	1.6372561911522598	161.4735388324046	22.988383131684863	294.1054615507971	34.82461526411091	124.86937065230414
0.1	2.1	360.0	4.93	false	0.5	1.25	100	30.599999999999998	5.3999999999999995	1.1	2000	0.375	1.0	9.9	2.0	1000	37.5	2	39.36924041466035	4.013692820473324	346.75833250636975	21.412838800422545	181.72490593721798
0.1	2.1	360.0	4.93	false	0.5	1.25	100	30.599999999999998	5.3999999999999995	1.1	2000	0.375	1.0	9.9	2.0	1000	37.5	3	27.8934712879755	4.4472871651501755	259.3363611204235	13.87710073106172	116.4229148860027	22.6893289680112	166.78981447073662
0.1	2.1	360.0	4.93	false	0.5	1.25	100	30.599999999999998	5.3999999999999995	1.1	2000	0.375	1.0	9.9	2.0	1000	37.5	2	40.430670652445684	13.870907818234981	210.38280795183178	33.34654357900768	291.97022382434386
0.1	2.1	360.0	4.93	false	0.5	1.25	100	30.599999999999998	5.3999999999999995	1.1	2000	0.375	1.0	9.9	2.0	1000	37.5	4	43.81211085183438	11.773496281686002	146.44912978157618	17.13507268774624	127.6376598730298	27.472192426915022	239.75830065105347	35.91821933938708	124.36696914330281
0.1	2.1	360.0	4.93	false	0.5	1.25	100	30.599999999999998	5.3999999999999995	1.1	2000	0.375	1.0	9.9	2.0	1000	37.5	4	39.600901947614226	5.823296079246953	233.3860841032872	14.6427838700871	112.70939165060749	23.686899711459883	212.1179041674146	36.4844637701328	110.82159320038777
0.1	2.1	360.0	4.93	false	0.5	1.25	100	30.599999999999998	5.3999999999999995	1.1	2000	0.375	1.0	9.9	2.0	1000	37.5	4	36.66787014432622	7.987416437398743	90.49255175206608	13.615320072185092	188.94332455489362	20.70288331744836	178.34559335776558	34.06362080464954	201.35084501882127
0.1	2.1	360.0	4.93	false	0.5	1.25	100	30.599999999999998	5.3999999999999995	1.1	2000	0.375	1.0	9.9	2.0	1000	37.5	3	34.97400442544611	7.660750021114925	227.28811574974765	14.328441020489725	129.2415425749684	21.860032482460863	252.1930219196041
0.1	2.1	360.0	4.93	false	0.5	1.25	100	30.599999999999998	5.3999999999999995	1.1	2000	0.375	1.0	9.9	2.0	1000	37.5	4	40.29215564792493	8.408504487459707	99.05550300468187	16.25038125674743	239.99358188539819	24.73728019786988	117.41413999838416	35.003783430675476	181.00043396496892
0.1	2.1	360.0	4.93	false	0.5	1.25	100	30.599999999999998	5.3999999999999995	1.1	2000	0.375	1.0	9.9	2.0	1000	37.5	4	36.07932925766054	1.313581886195166	212.33468835309242	19.23732846504084	131.76268362884014	21.613087615068327	151.034039050089	30.780077551881284	92.82084176926655
0.1	2.1	360.0	4.93	false	0.5	1.25	100	30.599999999999998	5.3999999999999995	1.1	2000	0.375	1.0	9.9	2.0	1000	37.5	4	45.54171317376324	2.862234127801121	222.09944876845677	24.741785807660815	240.41967002840076	37.23199978863298	221.49309090501453	43.31928337849292	187.24795773735468
0.1	2.1	360.0	4.93	false	0.5	1.25	100	30.599999999999998	5.3999999999999995	1.1	2000	0.375	1.0	9.9	2.0	1000	37.5	2	26.443417052674597	16.204307379264698	178.59506070755555	21.507015483799503	194.26429253922407
0.1	2.1	360.0	4.93	false	0.5	1.25	100	30.599999999999998	5.3999999999999995	1.1	2000	0.375	1.0	9.9	2.0	1000	37.5	3	26.888204816505784	5.585181682693939	163.30235614420943	17.65696275307769	178.80257820995533	26.727976514481963	229.66928207088486
0.1	2.1	360.0	4.93	false	0.5	1.25	100	30.599999999999998	5.3999999999999995	1.1	2000	0.375	1.0	9.9	2.0	1000	37.5	4	43.395049916954065	1.7793766461455718	197.43355238183275	14.798322754758566	214.03384201089335	31.169973492293522	185.44381587029972	42.22025391333144	111.1368258480998
0.1	2.1	360.0	4.93	false	0.5	1.25	100	30.599999999999998	5.3999999999999995	1.1	2000	0.375	1.0	9.9	2.0	1000	37.5	3	29.488412526471016	9.44672179961809	182.5602734393482	19.193254174220407	248.49112170205825	29.10796989729178	121.15698106842271
0.1	2.1	360.0	4.93	false	0.5	1.25	100	30.599999999999998	5.3999999999999995	1.1	2000	0.375	1.0	9.9	2.0	1000	37.5	3	42.995787967395614	11.092258227556512	287.24483139030167	24.392057567170323	212.88918620066346	36.804860009721466	153.74580128787846
0.1	2.1	360.0	4.93	false	0.5	1.25	100	30.599999999999998	5.3999999999999995	1.1	2000	0.375	1.0	9.9	2.0	1000	37.5	4	38.018784974651666	2.007134739356946	178.65670709202712	18.08231094176891	126.74565367813206	26.733708350266244	181.55997491067959	35.53023577649676	186.9747362134313
0.1	2.1	360.0	4.93	false	0.5	1.25	100	30.599999999999998	5.3999999999999995	1.1	2000	0.375	1.0	9.9	2.0	1000	37.5	3	31.419033651409475	2.3493200752412178	169.42740350823152	15.035081745038411	213.5442644968958	26.212338559723964	101.75297140683577
0.1	2.1	360.0	4.93	false	0.5	1.25	100	30.599999999999998	5.3999999999999995	1.1	2000	0.375	1.0	9.9	2.0	1000	37.5	3	48.47849185943701	4.518118683677136	118.10068013796982	23.678034273714594	184.26132463096238	46.93535656586271	294.71376690075834
0.1	2.1	360.0	4.93	false	0.5	1.25	100	30.599999999999998	5.3999999999999995	1.1	2000	0.375	1.0	9.9	2.0	1000	37.5	2	36.87002887546393	1.208800988021944	246.845125546123	26.844892455212833	259.6615801428672
0.1	2.1	360.0	4.93	false	0.5	1.25	100	30.599999999999998	5.3999999999999995	1.1	2000	0.375	1.0	9.9	2.0	1000	37.5	5	39.75589818894412	7.524752062787528	200.17169054906364	15.403372950500652	115.80521033750892	21.78394409959834	95.13507375239166	28.893945603268406	131.89103543937048	38.336007363532	207.99917335716182
0.1	2.1	360.0	4.93	false	0.5	1.25	100	30.599999999999998	5.3999999999999995	1.1	2000	0.375	1.0	9.9	2.0	1000	37.5	5	47.55482581491672	0.168471739363609	198.7890262903713	11.18732956042467	201.52472251404055	18.674480181198227	115.19575948545277	29.17267845816341	133.83723522943407	32.04961270071921	173.1262590290275
0.1	2.1	360.0	4.93	false	0.5	1.25	100	30.599999999999998	5.3999999999999995	1.1	2000	0.375	1.0	9.9	2.0	1000	37.5	4	29.907252169877356	2.1017872458814915	142.60756988070585	12.311113252367681	163.56778893402418	22.11256542116983	111.5144160852129	28.511467036662793	186.37198777593332
0.1	2.1	360.0	4.93	false	0.5	1.25	100	30.599999999999998	5.3999999999999995	1.1	2000	0.375	1.0	9.9	2.0	1000	37.5	5	46.55963797356987	0.5444985337374506	148.43988651076882	6.774285597870102	172.81173473957534	22.670648081829192	183.1456589687207	35.07175072983318	178.52157307881728	43.43292768165488	234.57687314471832
0.1	2.1	360.0	4.93	false	0.5	1.25	100	30.599999999999998	5.3999999999999995	1.1	2000	0.375	1.0	9.9	2.0	1000	37.5	3	37.00779656068482	6.162792862202886	248.2028269979049	20.3454735501929	152.83890479077309	34.32862667228084	151.2551558988954
0.1	2.1	360.0	4.93	false	0.5	1.25	100	30.599999999999998	5.3999999999999995	1.1	2000	0.375	1.0	9.9	2.0	1000	37.5	3	33.81521710100507	6.345256656142537	253.78047003470218	22.663403631973296	180.34549820324554	30.907657002266	173.56848966241705
0.1	2.1	360.0	4.93	false	0.5	1.25	100	30.599999999999998	5.3999999999999995	1.1	2000	0.375	1.0	9.9	2.0	1000	37.5	4	40.7163392169587	0.43964414405700547	115.99017059057495	14.278463692224966	216.99987318840104	22.72872869369356	95.09886185635598	31.36175819127951	220.54693725486993
0.1	2.1	360.0	4.93	false	0.5	1.25	100	30.599999999999998	5.3999999999999995	1.1	2000	0.375	1.0	9.9	2.0	1000	37.5	4	36.41077739897215	4.372122454324898	203.70576838042103	15.981177318895783	112.6637904831131	25.89551454395031	238.92352374741776	36.28100789485291	114.0907790977631
0.1	2.1	360.0	4.93	false	0.5	1.25	100	30.599999999999998	5.3999999999999995	1.1	2000	0.375	1.0	9.9	2.0	1000	37.5	2	31.819936531911303	9.781492063304324	238.40476359796423	24.292998823153024	221.13997571146925
0.1	2.1	360.0	4.93	false	0.5	1.25	100	30.599999999999998	5.3999999999999995	1.1	2000	0.375	1.0	9.9	2.0	1000	37.5	3	34.315361601341145	4.4144830366121734	174.18642806058858	14.920492852256817	162.15324857177583	31.443109811321968	230.50176524235542
0.1	2.1	360.0	4.93	false	0.5	1.25	100	30.599999999999998	5.3999999999999995	1.1	2000	0.375	1.0	9.9	2.0	1000	37.5	5	38.47534110748784	1.5823497689295216	120.64187297749332	12.850620314107367	138.81090067938257	18.555045439179306	104.15661454619	25.218135086707175	219.36527082271087	32.51412608655473	120.41860844415675
0.1	2.1	360.0	4.93	false	0.5	1.25	100	30.599999999999998	5.3999999999999995	1.1	2000	0.375	1.0	9.9	2.0	1000	37.5	4	35.74405762537606	7.949750528634193	125.83251354361985	15.924215013629725	111.23728067269059	20.93686984076871	155.04826006746842	33.052314348581625	146.64362474409793
0.1	2.1	360.0	4.93	false	0.5	1.25	100	30.599999999999998	5.3999999999999995	1.1	2000	0.375	1.0	9.9	2.0	1000	37.5	3	35.09527289507579	4.013825365362878	155.9687521658631	18.420012000325702	269.54515473102157	26.549319068766284	171.21156146042787
0.1	2.1	360.0	4.93	false	0.5	1.25	100	30.599999999999998	5.3999999999999995	1.1	2000	0.375	1.0	9.9	2.0	1000	37.5	3	37.18357164273106	7.486175044694152	183.6619598972846	15.240597923196306	215.15628935119756	34.936300995236856	239.35716022815143
0.1	2.1	360.0	4.93	false	0.5	1.25	100	30.599999999999998	5.3999999999999995	1.1	2000	0.375	1.0	9.9	2.0	1000	37.5	4	42.18642979561187	0.41419364700131744	204.98294959796635	11.282858688141152	113.38188716252381	21.850039606861632	239.90338480860143	38.30825554278218	187.33912814149159
0.1	2.1	360.0	4.93	false	0.5	1.25	100	30.599999999999998	5.3999999999999995	1.1	2000	0.375	1.0	9.9	2.0	1000	37.5	4	40.378000251322234	0.513770485814881	136.83261560417924	15.525433548881443	208.14888315237863	20.744536204446355	106.97680754216654	29.904363741414798	186.23264537194729
0.1	2.1	360.0	4.93	false	0.5	1.25	100	30.599999999999998	5.3999999999999995	1.1	2000	0.375	1.0	9.9	2.0	1000	37.5	4	34.706672154687915	6.023381017271107	173.38730257619721	12.291158287621238	97.18989308184192	18.9119164516846	202.42277760517152	30.935026664850565	203.3962105336343
0.1	2.1	360.0	4.93	false	0.5	1.25	100	30.599999999999998	5.3999999999999995	1.1	2000	0.375	1.0	9.9	2.0	1000	37.5	3	29.773583253901375	3.1591803269794756	166.09455231343597	13.84510848022342	163.20708696326204	28.438965074779585	200.8900866213548
0.1	2.1	360.0	4.93	false	0.5	1.25	100	30.599999999999998	5.3999999999999995	1.1	2000	0.375	1.0	9.9	2.0	1000	37.5	3	38.571858926297566	3.4133753315302284	148.30640017604642	25.642160978867054	251.18592677644025	37.71616905409946	118.43576265651667
0.1	2.1	360.0	4.93	false	0.5	1.25	100	30.599999999999998	5.3999999999999995	1.1	2000	0.375	1.0	9.9	2.0	1000	37.5	2	33.69616492128097	3.379503446961083	295.21704067024115	27.687419562356048	244.3276820582215
0.1	2.1	360.0	4.93	false	0.5	1.25	100	30.599999999999998	5.3999999999999995	1.1	2000	0.375	1.0	9.9	2.0	1000	37.5	3	34.28514895796783	2.2276193889550537	187.0280086058301	12.16323929378599	265.8908110412906	26.802931190102115	146.86577472282906
0.1	2.1	360.0	4.93	false	0.5	1.25	100	30.599999999999998	5.3999999999999995	1.1	2000	0.375	1.0	9.9	2.0	1000	37.5	3	36.03652097824661	2.256729320051114	158.73931778680966	13.761218463515332	283.569676682824	33.148031595521516	172.25556916301315
0.1	2.1	360.0	4.93	false	0.5	1.25	100	30.599999999999998	5.3999999999999995	1.1	2000	0.375	1.0	9.9	2.0	1000	37.5	2	27.778010273054747	11.32546196563671	306.8378806246002	25.61916880164656	174.5127035186873
0.1	2.1	360.0	4.93	false	0.5	1.25	100	30.599999999999998	5.3999999999999995	1.1	2000	0.375	1.0	9.9	2.0	1000	37.5	4	38.10929031933754	4.152912429879224	154.24558182119856	13.212663108108284	143.28829612505504	25.933418408126165	129.6868729550578	31.75023749632895	199.28174939818433
0.1	2.1	360.0	4.93	false	0.5	1.25	100	30.599999999999998	5.3999999999999995	1.1	2000	0.375	1.0	9.9	2.0	1000	37.5	4	36.69711029906397	0.1343462182356712	131.7792998215941	13.378775568418282	130.20124327689928	24.69512717215027	223.20653814174275	35.97566557009344	319.53421630433587
0.1	2.1	360.0	4.93	false	0.5	1.25	100	30.599999999999998	5.3999999999999995	1.1	2000	0.375	1.0	9.9	2.0	1000	37.5	3	40.52264816036362	2.332053022732979	267.4735225717512	20.07453507172936	227.41899773985855	33.117323853468115	199.4770801639065
0.1	2.1	360.0	4.93	false	0.5	1.25	100	30.599999999999998	5.3999999999999995	1.1	2000	0.375	1.0	9.9	2.0	1000	37.5	5	42.04316816345379	0.4639669805130996	220.17926327588424	16.357123017599893	134.026540369784	28.275779214211653	109.30152394201872	38.61840374815181	172.57855293712814	41.52527188210692	164.23999362458733
0.1	2.1	360.0	4.93	false	0.5	1.25	100	30.599999999999998	5.3999999999999995	1.1	2000	0.375	1.0	9.9	2.0	1000	37.5	3	35.58926743629922	0.8480056171214102	233.8659390201092	12.820439504098475	200.9661019257793	23.49259767051051	208.17771037322044
0.1	2.1	360.0	4.93	false	0.5	1.25	100	30.599999999999998	5.3999999999999995	1.1	2000	0.375	1.0	9.9	2.0	1000	37.5	4	43.95079952214368	13.116493788040751	270.9730570093352	24.178770564139665	144.15659616468884	33.702323574197095	230.03345281767142	43.76128501515839	156.5971723909157
0.1	2.1	360.0	4.93	false	0.5	1.25	100	30.599999999999998	5.3999999999999995	1.1	2000	0.375	1.0	9.9	2.0	1000	37.5	3	30.907815084409062	2.3068526125192244	241.35837161168243	22.64506532497189	249.18664464644937	29.468584420238155	183.92630847388816
0.1	2.1	360.0	4.93	false	0.5	1.25	100	30.599999999999998	5.3999999999999995	1.1	2000	0.375	1.0	9.9	2.0	1000	37.5	3	38.20689187491891	5.228517534080982	186.82734784945168	21.530568152238754	277.3172951735436	33.89252808065447	165.26270700938124
0.1	2.1	360.0	4.93	false	0.5	1.25	100	30.599999999999998	5.3999999999999995	1.1	2000	0.375	1.0	9.9	2.0	1000	37.5	3	33.40591510018546	0.2793992532920541	176.9317612582212	11.050681438161936	218.01980256546628	27.00175817470974	270.14938369624997
0.1	2.1	360.0	4.93	false	0.5	1.25	100	30.599999999999998	5.3999999999999995	1.1	2000	0.375	1.0	9.9	2.0	1000	37.5	2	26.564281810884793	6.398304521174999	248.33337847904488	23.85153188475788	227.87566365735387
0.1	2.1	360.0	4.93	false	0.5	1.25	100	30.599999999999998	5.3999999999999995	1.1	2000	0.375	1.0	9.9	2.0	1000	37.5	2	35.36409987167627	14.660286699522347	246.26636528500507	32.526642887083966	368.3623807574117
0.1	2.1	360.0	4.93	false	0.5	1.25	100	30.599999999999998	5.3999999999999995	1.1	2000	0.375	1.0	9.9	2.0	1000	37.5	4	46.80348116746313	0.8262292940088198	255.33534404942225	11.254994657323799	220.97478283670523	38.93043167031679	167.49496523735604	45.64878219081335	106.74814666993542
0.1	2.1	360.0	4.93	false	0.5	1.25	100	30.599999999999998	5.3999999999999995	1.1	2000	0.375	1.0	9.9	2.0	1000	37.5	4	42.066501516398674	5.93593178831956	108.62990587138462	11.632600340219454	144.1463346704933	29.964726222872493	121.71238805329853	39.54202711996488	238.27622985575252
0.1	2.1	360.0	4.93	false	0.5	1.25	100	30.599999999999998	5.3999999999999995	1.1	2000	0.375	1.0	9.9	2.0	1000	37.5	3	36.97218726764074	7.307140240173	154.8379428934518	22.103555813363876	186.3595994226575	29.120307731704585	266.2428264332398
0.1	2.1	360.0	4.93	false	0.5	1.25	100	30.599999999999998	5.3999999999999995	1.1	2000	0.375	1.0	9.9	2.0	1000	37.5	3	32.202501457002946	2.392819133369191	185.48104520460086	18.31313915641472	211.3512081176772	27.602596681122023	188.7051658603317
0.1	2.1	360.0	4.93	false	0.5	1.25	100	30.599999999999998	5.3999999999999995	1.1	2000	0.375	1.0	9.9	2.0	1000	37.5	4	33.278907152435785	2.5900594085125226	114.27251282909783	14.923239144538453	117.4721489258902	21.458362772267943	156.2032141206951	30.19257900760565	175.9353981952157
0.1	2.1	360.0	4.93	false	0.5	1.25	100	30.599999999999998	5.3999999999999995	1.1	2000	0.375	1.0	9.9	2.0	1000	37.5	3	44.37597710742094	3.63616859456956	290.06073648136083	19.021523799968204	235.27496143920732	34.28756696306382	343.66585881172267
0.1	2.1	360.0	4.93	false	0.5	1.25	100	30.599999999999998	5.3999999999999995	1.1	2000	0.375	1.0	9.9	2.0	1000	37.5	4	47.9967655559922	8.601305199212463	272.50168005256177	22.65082208361886	139.9917572751362	32.62522497900656	245.12378790444367	43.17807581816591	122.03276145694434
0.1	2.1	360.0	4.93	false	0.5	1.25	100	30.599999999999998	5.3999999999999995	1.1	2000	0.375	1.0	9.9	2.0	1000	37.5	3	36.97685537377759	14.660058920593338	262.0248925585409	24.4253564377455	177.44861283218154	35.25109373504733	174.82570145897833
0.1	2.1	360.0	4.93	false	0.5	1.25	100	30.599999999999998	5.3999999999999995	1.1	2000	0.375	1.0	9.9	2.0	1000	37.5	3	39.50162448615988	9.799129639272298	154.7655256534373	13.709822627285572	176.3971718688446	35.01994759486732	306.8696313281166
0.1	2.1	360.0	4.93	false	0.5	1.25	100	30.599999999999998	5.3999999999999995	1.1	2000	0.375	1.0	9.9	2.0	1000	37.5	2	34.2743087266199	6.212149771849042	291.0100552339468	23.979599768598973	226.9624958664477
0.1	2.1	360.0	4.93	false	0.5	1.25	100	30.599999999999998	5.3999999999999995	1.1	2000	0.375	1.0	9.9	2.0	1000	37.5	3	30.52332926294461	6.654256796526435	91.96442573946078	10.55173522761743	180.67023469143956	21.808350148189717	181.7142544379412
0.1	2.1	360.0	4.93	false	0.5	1.25	100	30.599999999999998	5.3999999999999995	1.1	2000	0.375	1.0	9.9	2.0	1000	37.5	6	45.06720051555011	0.6869705422564362	187.60051819064387	17.264797514879092	170.97210037637518	24.394576191467575	105.4115799594375	30.497808871330562	102.1197312374574	36.654297613344696	127.62622422382762	43.57896204758221	223.92945941880822
0.1	2.1	360.0	4.93	false	0.5	1.25	100	30.599999999999998	5.3999999999999995	1.1	2000	0.375	1.0	9.9	2.0	1000	37.5	2	40.672183292452694	19.46697863746293	365.77105412807583	38.86845949642484	186.33793636550482
0.1	2.1	360.0	4.93	false	0.5	1.25	100	30.599999999999998	5.3999999999999995	1.1	2000	0.375	1.0	9.9	2.0	1000	37.5	2	28.978417393683486	2.3915213886552817	191.7066192714925	22.055664188462224	221.59800836759152
0.1	2.1	360.0	4.93	false	0.5	1.25	100	30.599999999999998	5.3999999999999995	1.1	2000	0.375	1.0	9.9	2.0	1000	37.5	4	37.04959758368167	5.723275210521232	224.9233484397388	16.19806471191247	103.74596695341964	19.34517706347757	149.87766860715794	33.28966529214882	169.19154039592505
0.1	2.1	360.0	4.93	false	0.5	1.25	100	30.599999999999998	5.3999999999999995	1.1	2000	0.375	1.0	9.9	2.0	1000	37.5	5	40.67912847685974	2.6212356076877694	153.27881614588006	9.95955033934988	173.3116858202391	17.16108165963596	90.35529135639761	29.24548592834531	135.65652091535293	39.09137521979619	92.43787348885769
0.1	2.1	360.0	4.93	false	0.5	1.25	100	30.599999999999998	5.3999999999999995	1.1	2000	0.375	1.0	9.9	2.0	1000	37.5	3	36.74003063657909	2.031365324783832	277.1691958319448	22.29949357403219	223.13927563712173	29.144237954341076	226.50860427060474
0.1	2.1	360.0	4.93	false	0.5	1.25	100	30.599999999999998	5.3999999999999995	1.1	2000	0.375	1.0	9.9	2.0	1000	37.5	3	34.64709007811331	15.142391418461655	146.6763965614554	24.362503059555035	248.05744913934612	34.49974987022593	164.8423442569055
0.1	2.1	360.0	4.93	false	0.5	1.25	100	30.599999999999998	5.3999999999999995	1.1	2000	0.375	1.0	9.9	2.0	1000	37.5	5	38.90841803731108	0.3248060905042506	186.30977264147637	7.771986359692729	153.9363928899557	20.352615605892613	118.39174288836797	29.20598270916897	187.23920412841954	37.25943017895801	127.88933271875904
0.1	2.1	360.0	4.93	false	0.5	1.25	100	30.599999999999998	5.3999999999999995	1.1	2000	0.375	1.0	9.9	2.0	1000	37.5	5	39.63210874452101	10.112459366001119	203.31613170892228	14.227067533494775	90.4859083846393	22.203675666972636	83.67564955186653	30.58808836250808	197.18490229393035	37.76914929539871	90.6666405938874
0.1	2.1	360.0	4.93	false	0.5	1.25	100	30.599999999999998	5.3999999999999995	1.1	2000	0.375	1.0	9.9	2.0	1000	37.5	2	31.635376425354238	6.533186876741701	191.45538300006862	21.1377483231272	335.53423965378164
0.1	2.1	360.0	4.93	false	0.5	1.25	100	30.599999999999998	5.3999999999999995	1.1	2000	0.375	1.0	9.9	2.0	1000	37.5	5	37.60659790230359	0.7405976942672027	98.6839014170436	7.900362104476719	201.86339392193705	13.668612907405159	98.80830454717197	21.597985701277562	168.3156325275	31.04271276010324	95.50252838161383
0.1	2.1	360.0	4.93	false	0.5	1.25	100	30.599999999999998	5.3999999999999995	1.1	2000	0.375	1.0	9.9	2.0	1000	37.5	4	46.35040899659828	3.5282134197690658	183.98146361572	17.805588093427698	235.79202209316793	31.2680727097344	204.73326539581132	41.39717945938847	130.55922163453855
0.1	2.1	360.0	4.93	false	0.5	1.25	100	30.599999999999998	5.3999999999999995	1.1	2000	0.375	1.0	9.9	2.0	1000	37.5	2	31.294969049907845	14.961106068424911	169.05033975329894	22.88918708004931	235.05437427291173
0.1	2.1	360.0	4.93	false	0.5	1.25	100	30.599999999999998	5.3999999999999995	1.1	2000	0.375	1.0	9.9	2.0	1000	37.5	5	42.37864449051925	2.711690843671402	120.92417277792514	7.886880618958275	138.42813180466587	20.673164225779704	180.51087380000047	30.132236611918596	102.25572165528921	38.77373999756982	226.8452574323326
0.1	2.1	360.0	4.93	false	0.5	1.25	100	30.599999999999998	5.3999999999999995	1.1	2000	0.375	1.0	9.9	2.0	1000	37.5	3	36.62561540806729	1.2612610217597138	261.6633231971388	21.26793416622922	216.26807401658718	29.822860808032914	209.22210479191455
0.1	2.1	360.0	4.93	false	0.5	1.25	100	30.599999999999998	5.3999999999999995	1.1	2000	0.375	1.0	9.9	2.0	1000	37.5	3	35.56045702832812	10.300558411808295	197.73682114918182	13.341807472490194	185.0189516530111	24.759663518954184	136.88151166865103
0.1	2.1	360.0	4.93	false	0.5	1.25	100	30.599999999999998	5.3999999999999995	1.1	2000	0.375	1.0	9.9	2.0	1000	37.5	2	35.13037445327895	19.904777359481063	187.31367416447728	27.709500886612908	283.0840456301578
0.1	2.1	360.0	4.93	false	0.5	1.25	100	30.599999999999998	5.3999999999999995	1.1	2000	0.375	1.0	9.9	2.0	1000	37.5	1	40.019477383133044	17.07822144506544	323.1260828915704
0.1	2.1	360.0	4.93	false	0.5	1.25	100	30.599999999999998	5.3999999999999995	1.1	2000	0.375	1.0	9.9	2.0	1000	37.5	3	32.84241503808228	5.9206753571899435	192.58664518421025	21.985932202442047	294.8045806430167	32.82860946732696	127.88020435352504
0.1	2.1	360.0	4.93	false	0.5	1.25	100	30.599999999999998	5.3999999999999995	1.1	2000	0.375	1.0	9.9	2.0	1000	37.5	4	35.86013112978254	2.201064477151058	201.61437393484061	11.754221589342828	185.77613535167768	24.19198632398432	113.9367873944568	34.28192781096344	240.73951706118766
0.1	2.1	360.0	4.93	false	0.5	1.25	100	30.599999999999998	5.3999999999999995	1.1	2000	0.375	1.0	9.9	2.0	1000	37.5	3	45.880694554938906	9.862878285360363	290.0961115887774	25.891811387763788	296.1613191113791	44.54328748288744	259.0617380337795
0.1	2.1	360.0	4.93	false	0.5	1.25	100	30.599999999999998	5.3999999999999995	1.1	2000	0.375	1.0	9.9	2.0	1000	37.5	4	32.11618813781398	4.753719881530685	223.30863501549163	10.505044704489677	160.68800746201154	20.538223470958403	113.4193254841357	26.2453674143889	139.99727386081855
0.1	2.1	360.0	4.93	false	0.5	1.25	100	30.599999999999998	5.3999999999999995	1.1	2000	0.375	1.0	9.9	2.0	1000	37.5	3	35.932409907467765	1.077335646916308	171.21671685260674	18.09487003961055	120.276778093802	27.540872599743007	252.7764068283729
0.1	2.1	360.0	4.93	false	0.5	1.25	100	30.599999999999998	5.3999999999999995	1.1	2000	0.375	1.0	9.9	2.0	1000	37.5	4	41.8414151396651	5.671104100019872	213.4581613831807	21.9754652128193	148.21690322259414	25.46517846687051	197.14300632898656	40.099351119249086	231.1909298064396
0.1	2.1	360.0	4.93	false	0.5	1.25	100	30.599999999999998	5.3999999999999995	1.1	2000	0.375	1.0	9.9	2.0	1000	37.5	4	34.187272988188084	2.5992086001304897	89.38046459785669	7.7410859959756095	159.63830903634968	13.187437427318677	170.0609987336576	21.712476014771024	173.7688191128911
0.1	2.1	360.0	4.93	false	0.5	1.25	100	30.599999999999998	5.3999999999999995	1.1	2000	0.375	1.0	9.9	2.0	1000	37.5	3	36.21432040639041	10.865378472735978	164.18835919734562	22.878727872160535	257.3407151549525	33.61427924502069	163.34736344202767
0.1	2.1	360.0	4.93	false	0.5	1.25	100	30.599999999999998	5.3999999999999995	1.1	2000	0.375	1.0	9.9	2.0	1000	37.5	3	37.684608685834036	4.075386280610699	170.18100009313335	11.908389704771883	181.42721095367327	27.40716089848278	186.552090406435
0.1	2.1	360.0	4.93	false	0.5	1.25	100	30.599999999999998	5.3999999999999995	1.1	2000	0.375	1.0	9.9	2.0	1000	37.5	5	47.031871135521214	3.1675131994911583	134.5532182984595	10.715526842968943	176.3796870421998	26.30159585312062	185.3780253225814	35.80109222082116	153.50554722634075	44.31244779227925	193.5360686207424
0.1	2.1	360.0	4.93	false	0.5	1.25	100	30.599999999999998	5.3999999999999995	1.1	2000	0.375	1.0	9.9	2.0	1000	37.5	3	39.780160884715	0.8775714185386274	282.1704773794334	7.862285858632932	165.06597246567975	25.172299046052828	195.79929982910588
0.1	2.1	360.0	4.93	false	0.5	1.25	100	30.599999999999998	5.3999999999999995	1.1	2000	0.375	1.0	9.9	2.0	1000	37.5	4	42.33831028825908	2.2642252213457628	187.02009518719814	7.4139571357843	200.89005708483978	25.707208013759132	143.32395184150488	41.56790597697978	244.81074349637188
0.1	2.1	360.0	4.93	false	0.5	1.25	100	30.599999999999998	5.3999999999999995	1.1	2000	0.375	1.0	9.9	2.0	1000	37.5	2	41.66331784087675	13.146157768187368	159.91486060659653	32.2535766641023	364.31174224347586
0.1	2.1	360.0	4.93	false	0.5	1.25	100	30.599999999999998	5.3999999999999995	1.1	2000	0.375	1.0	9.9	2.0	1000	37.5	3	36.90749953887291	4.626871219302494	177.3763252096984	16.175842949499923	259.7566261806359	36.29201658079839	132.1772839914729
0.1	2.1	360.0	4.93	false	0.5	1.25	100	30.599999999999998	5.3999999999999995	1.1	2000	0.375	1.0	9.9	2.0	1000	37.5	5	40.79017377596712	2.0536634876760376	160.21400780563417	11.404282844978885	124.78909635614943	20.87452630431109	121.26263269538954	25.77755855641145	169.48836438244214	34.188331089264885	187.14884425985616
0.1	2.1	360.0	4.93	false	0.5	1.25	100	30.599999999999998	5.3999999999999995	1.1	2000	0.375	1.0	9.9	2.0	1000	37.5	3	45.256355268684715	13.057855618467888	203.91119497976135	27.818267771965452	152.4518645027882	34.656378950142404	301.89073875585166
0.1	2.1	360.0	4.93	false	0.5	1.25	100	30.599999999999998	5.3999999999999995	1.1	2000	0.375	1.0	9.9	2.0	1000	37.5	3	42.7069789820013	7.590529447751658	136.95854408879757	20.295394062613703	276.7548777309296	41.12823352817274	206.27268956385805
0.1	2.1	360.0	4.93	false	0.5	1.25	100	30.599999999999998	5.3999999999999995	1.1	2000	0.375	1.0	9.9	2.0	1000	37.5	4	42.29988659864952	1.343392495195833	153.004610558175	18.312552016851814	141.92243096918634	35.076978464900236	273.1612022925636	40.951349453970366	137.85277047796114
0.1	2.1	360.0	4.93	false	0.5	1.25	100	30.599999999999998	5.3999999999999995	1.1	2000	0.375	1.0	9.9	2.0	1000	37.5	3	36.6897389837061	13.548002508043059	125.52224900852548	25.86793060638701	196.49561048985225	35.90231939692609	303.6236285492604
0.1	2.1	360.0	4.93	false	0.5	1.25	100	30.599999999999998	5.3999999999999995	1.1	2000	0.375	1.0	9.9	2.0	1000	37.5	4	41.54377506141687	0.27729317550864785	211.22545300758065	9.343683930163458	149.94543486685882	22.687323424250692	224.9467317737078	36.889974229774154	217.6624517593951
0.1	2.1	360.0	4.93	false	0.5	1.25	100	30.599999999999998	5.3999999999999995	1.1	2000	0.375	1.0	9.9	2.0	1000	37.5	5	42.01209425691683	6.044424214391024	127.34040257225928	11.316399355879016	193.4037371459353	21.0920006906144	108.78716537992342	27.214266044580356	144.58813207716273	38.6547483685195	151.68498932026446
0.1	2.1	360.0	4.93	false	0.5	1.25	100	30.599999999999998	5.3999999999999995	1.1	2000	0.375	1.0	9.9	2.0	1000	37.5	3	41.09796336660256	1.1891881009411807	169.3142002246136	21.21331022571609	309.320025741622	36.124263110291686	170.14831731670736
0.1	2.1	360.0	4.93	false	0.5	1.25	100	30.599999999999998	5.3999999999999995	1.1	2000	0.375	1.0	9.9	2.0	1000	37.5	3	36.99763220959591	0.3911250319869278	213.73800461194804	17.249906631454593	192.17829187812393	25.294364098913093	132.65092667511075
0.1	2.1	360.0	4.93	false	0.5	1.25	100	30.599999999999998	5.3999999999999995	1.1	2000	0.375	1.0	9.9	2.0	1000	37.5	2	38.944468969870634	8.193494604019989	231.99230994512934	14.184351746214553	249.9239172843962
0.1	2.1	360.0	4.93	false	0.5	1.25	100	30.599999999999998	5.3999999999999995	1.1	2000	0.375	1.0	9.9	2.0	1000	37.5	3	41.408156247444104	3.1347574480121088	273.1600873128395	28.025010724308437	187.3478201678807	40.422379750343936	160.52192179957072
0.1	2.1	360.0	4.93	false	0.5	1.25	100	30.599999999999998	5.3999999999999995	1.1	2000	0.375	1.0	9.9	2.0	1000	37.5	2	38.408554169015986	11.054327789655654	333.5136476331656	32.588536612275895	280.4714381466831
0.1	2.1	360.0	4.93	false	0.5	1.25	100	30.599999999999998	5.3999999999999995	1.1	2000	0.375	1.0	9.9	2.0	1000	37.5	3	42.49282863999177	14.148799401087038	157.46366238826653	18.511811343700042	116.57362929627105	31.571830307550066	272.6994736496667
0.1	2.1	360.0	4.93	false	0.5	1.25	100	30.599999999999998	5.3999999999999995	1.1	2000	0.375	1.0	9.9	2.0	1000	37.5	3	32.13556409308761	2.637248977647878	173.64043939362233	13.122102288209714	188.91648085462418	23.663799511670152	151.57469383149908
0.1	2.1	360.0	4.93	false	0.5	1.25	100	30.599999999999998	5.3999999999999995	1.1	2000	0.375	1.0	9.9	2.0	1000	37.5	4	36.36734911751783	0.5328917017193603	171.28918458168067	13.851161989785316	236.57297514703498	24.32335767594257	142.38774094600367	34.113248665895654	134.63018912464898
0.1	2.1	360.0	4.93	false	0.5	1.25	100	30.599999999999998	5.3999999999999995	1.1	2000	0.375	1.0	9.9	2.0	1000	37.5	3	35.73093502129311	1.4251467430637066	227.30281668184548	11.287704977226356	243.69521233775393	28.608846798449783	143.65081818496805
0.1	2.1	360.0	4.93	false	0.5	1.25	100	30.599999999999998	5.3999999999999995	1.1	2000	0.375	1.0	9.9	2.0	1000	37.5	4	32.38206906652203	3.1457606524604653	148.46689095561672	7.721930769619515	104.50945060301221	14.390275662192144	110.08122672696061	25.154040132425912	201.34298561519134
0.1	2.1	360.0	4.93	false	0.5	1.25	100	30.599999999999998	5.3999999999999995	1.1	2000	0.375	1.0	9.9	2.0	1000	37.5	3	42.764789926260335	7.2691771163417895	318.0415780996007	21.34804693537191	213.37375085360028	39.51819870411602	239.79555194385878
0.1	2.1	360.0	4.93	false	0.5	1.25	100	30.599999999999998	5.3999999999999995	1.1	2000	0.375	1.0	9.9	2.0	1000	37.5	3	38.027465711925636	4.154125071110162	169.15026654276653	24.559154830307513	232.91393796327878	33.49839623769419	113.33660960275294
0.1	2.1	360.0	4.93	false	0.5	1.25	100	30.599999999999998	5.3999999999999995	1.1	2000	0.375	1.0	9.9	2.0	1000	37.5	3	39.78524137986621	2.2076865989627206	125.16083480554524	11.587913253762778	275.5475854671207	29.33203540695821	223.0439263767153
0.1	2.1	360.0	4.93	false	0.5	1.25	100	30.599999999999998	5.3999999999999995	1.1	2000	0.375	1.0	9.9	2.0	1000	37.5	4	35.50079649678859	0.6119583836513871	110.20695038684158	15.441647287622741	230.16831200152342	24.28536951358659	120.18693999706272	31.061211803272926	127.59047190435324
0.1	2.1	360.0	4.93	false	0.5	1.25	100	30.599999999999998	5.3999999999999995	1.1	2000	0.375	1.0	9.9	2.0	1000	37.5	3	44.18750891456273	9.30138873128742	316.4956383373337	23.154000504338665	296.5191556244726	43.13564269994867	157.601342921215
0.1	2.1	360.0	4.93	false	0.5	1.25	100	30.599999999999998	5.3999999999999995	1.1	2000	0.375	1.0	9.9	2.0	1000	37.5	4	37.59742980094478	3.1910819992833757	193.14318862283957	15.742943839650776	152.0804475994337	23.334586247363497	156.18780350617251	29.768980604920987	187.80738342284857
0.1	2.1	360.0	4.93	false	0.5	1.25	100	30.599999999999998	5.3999999999999995	1.1	2000	0.375	1.0	9.9	2.0	1000	37.5	2	29.007858007550347	3.7299445991708735	132.85526474220526	20.49910457800496	330.1832180520404
0.1	2.1	360.0	4.93	false	0.5	1.25	100	30.599999999999998	5.3999999999999995	1.1	2000	0.375	1.0	9.9	2.0	1000	37.5	3	40.380586117854136	0.4067714687341713	193.00685607947014	24.825104870286673	285.438279754116	36.76533311619034	138.72561805109729
0.1	2.1	360.0	4.93	false	0.5	1.25	100	30.599999999999998	5.3999999999999995	1.1	2000	0.375	1.0	9.9	2.0	1000	37.5	2	32.660052678702804	3.714872979198711	204.0280026942822	16.723228393162213	241.13872203678073
0.1	2.1	360.0	4.93	false	0.5	1.25	100	30.599999999999998	5.3999999999999995	1.1	2000	0.375	1.0	9.9	2.0	1000	37.5	4	40.42485083940373	5.044943514429693	164.4410888336848	20.603020747745543	233.23271868221212	32.82773720506341	189.93449203131027	38.98557513768679	125.96883078009942
0.1	2.1	360.0	4.93	false	0.5	1.25	100	30.599999999999998	5.3999999999999995	1.1	2000	0.375	1.0	9.9	2.0	1000	37.5	3	34.70030725379343	1.354674911146977	244.81778091299194	10.05365567442759	229.8920176651433	30.944697710845833	124.89819349296198
0.1	2.1	360.0	4.93	false	0.5	1.25	100	30.599999999999998	5.3999999999999995	1.1	2000	0.375	1.0	9.9	2.0	1000	37.5	3	46.026426696617015	16.175116421718812	289.7871308108713	31.535038994742262	166.59514727620297	37.43626663269874	330.0468975642448
0.1	2.1	360.0	4.93	false	0.5	1.25	100	30.599999999999998	5.3999999999999995	1.1	2000	0.375	1.0	9.9	2.0	1000	37.5	3	38.633848170232945	9.294887040762474	245.84578494942227	15.364177325694191	110.69491173890263	23.70654302210297	148.3380369898168
0.1	2.1	360.0	4.93	false	0.5	1.25	100	30.599999999999998	5.3999999999999995	1.1	2000	0.375	1.0	9.9	2.0	1000	37.5	2	37.26137620910227	7.748263221089534	323.53163034928235	26.054629140357417	184.2205044541784
0.1	2.1	360.0	4.93	false	0.5	1.25	100	30.599999999999998	5.3999999999999995	1.1	2000	0.375	1.0	9.9	2.0	1000	37.5	3	31.69363914775885	1.0700269812537841	220.6534098877015	16.62308108146175	134.47756486262924	25.507374778321434	170.9903129068677
0.1	2.1	360.0	4.93	false	0.5	1.25	100	30.599999999999998	5.3999999999999995	1.1	2000	0.375	1.0	9.9	2.0	1000	37.5	5	38.37292397429624	9.959247099069549	109.76562903862623	15.566702833137704	128.89435795867175	20.994843058351304	159.148814215053	33.24564033658465	163.22038926642927	37.13652684813931	106.87173598249797
0.1	2.1	360.0	4.93	false	0.5	1.25	100	30.599999999999998	5.3999999999999995	1.1	2000	0.375	1.0	9.9	2.0	1000	37.5	3	26.51316059803203	1.1660688301664943	150.09422251103587	18.09693968641214	229.62413989151625	22.507579357040914	125.32974120448893
0.1	2.1	360.0	4.93	false	0.5	1.25	100	30.599999999999998	5.3999999999999995	1.1	2000	0.375	1.0	9.9	2.0	1000	37.5	2	35.61428753916469	1.6941045152036582	260.18732247406734	23.831616317922553	235.57804944966173
0.1	2.1	360.0	4.93	false	0.5	1.25	100	30.599999999999998	5.3999999999999995	1.1	2000	0.375	1.0	9.9	2.0	1000	37.5	3	43.35303310477089	2.7107388711084934	144.84958657258073	15.171352800183094	235.57107211056575	32.24077675586102	264.1014122384288
0.1	2.1	360.0	4.93	false	0.5	1.25	100	30.599999999999998	5.3999999999999995	1.1	2000	0.375	1.0	9.9	2.0	1000	37.5	4	36.44844797347474	1.7076374603279059	169.07005559580733	16.52625556311746	84.09489600037769	23.844848932514047	207.3039412741807	35.258981897315785	146.9314391389509
0.1	2.1	360.0	4.93	false	0.5	1.25	100	30.599999999999998	5.3999999999999995	1.1	2000	0.375	1.0	9.9	2.0	1000	37.5	4	39.54349126353555	2.1970696112144545	196.5887506497441	18.42149125393324	159.1996801077967	28.679552536841147	247.5046243194705	38.99471743336937	212.67965560277685
0.1	2.1	360.0	4.93	false	0.5	1.25	100	30.599999999999998	5.3999999999999995	1.1	2000	0.375	1.0	9.9	2.0	1000	37.5	3	26.998209287393088	1.8288998339957983	152.6337899461666	10.389358590788579	158.3165941380884	14.89113607787503	184.78370064341757
0.1	2.1	360.0	4.93	false	0.5	1.25	100	30.599999999999998	5.3999999999999995	1.1	2000	0.375	1.0	9.9	2.0	1000	37.5	4	34.208147089582084	3.0892530895586376	217.1601985937613	12.061291856666358	111.37672422659679	22.26706144377395	187.25648329051012	33.08626562215461	137.84282262064625
0.1	2.1	360.0	4.93	false	0.5	1.25	100	30.599999999999998	5.3999999999999995	1.1	2000	0.375	1.0	9.9	2.0	1000	37.5	1	32.21479374654248	10.715870785034799	389.8841039647222
0.1	2.1	360.0	4.93	false	0.5	1.25	100	30.599999999999998	5.3999999999999995	1.1	2000	0.375	1.0	9.9	2.0	1000	37.5	3	36.47376499180948	4.8799242953029704	114.39069363368642	13.40622858798308	252.74204859837573	25.434858617785792	177.77306755140935
0.1	2.1	360.0	4.93	false	0.5	1.25	100	30.599999999999998	5.3999999999999995	1.1	2000	0.375	1.0	9.9	2.0	1000	37.5	3	27.4231204371385	10.716049976724884	241.49850166471293	21.328932716777842	125.90936113047903	26.6949578066696	97.12759768231483
0.1	2.1	360.0	4.93	false	0.5	1.25	100	30.599999999999998	5.3999999999999995	1.1	2000	0.375	1.0	9.9	2.0	1000	37.5	4	34.99501146680291	2.755284586639651	195.81793512335935	16.00418876104827	206.00307668452214	20.63329045742002	160.39326465775142	30.31430078471026	115.3726530406802
0.1	2.1	360.0	4.93	false	0.5	1.25	100	30.599999999999998	5.3999999999999995	1.1	2000	0.375	1.0	9.9	2.0	1000	37.5	4	41.067718985214405	3.416576679362376	128.92348878953098	14.675724702779565	261.90894527407715	28.436596010477142	111.89594729980183	37.36617501118822	171.84210403208812
0.1	2.1	360.0	4.93	false	0.5	1.25	100	30.599999999999998	5.3999999999999995	1.1	2000	0.375	1.0	9.9	2.0	1000	37.5	4	38.919596235714536	7.27323125345592	174.27343222291123	17.738764210951928	120.88460319897001	23.43934654609715	149.43873039703362	30.968402921574803	165.49499672373778
0.1	2.1	360.0	4.93	false	0.5	1.25	100	30.599999999999998	5.3999999999999995	1.1	2000	0.375	1.0	9.9	2.0	1000	37.5	1	30.817210997605596	10.35177762311689	348.0652793016076
0.1	2.1	360.0	4.93	false	0.5	1.25	100	30.599999999999998	5.3999999999999995	1.1	2000	0.375	1.0	9.9	2.0	1000	37.5	2	38.31088923787458	27.670249083419975	181.7411909581552	38.05281820427157	362.2540651995111
0.1	2.1	360.0	4.93	false	0.5	1.25	100	30.599999999999998	5.3999999999999995	1.1	2000	0.375	1.0	9.9	2.0	1000	37.5	4	41.344700258190045	0.9809358658451913	123.42395937539321	13.380370094282533	225.55714069610826	25.720833823497465	219.55978688036123	40.42553432756805	262.74160342855123
0.1	2.1	360.0	4.93	false	0.5	1.25	100	30.599999999999998	5.3999999999999995	1.1	2000	0.375	1.0	9.9	2.0	1000	37.5	2	44.4963250847537	10.752267057152945	184.10424366703674	36.28368343666847	338.3771755678223
0.1	2.1	360.0	4.93	false	0.5	1.25	100	30.599999999999998	5.3999999999999995	1.1	2000	0.375	1.0	9.9	2.0	1000	37.5	5	43.95910256496705	1.257389833716206	181.7275292202497	16.92524465102044	184.7505940022292	28.11681985941123	119.63042563487582	31.292831182396256	193.3137079232951	39.913357640503456	160.91953429816792
0.1	2.1	360.0	4.93	false	0.5	1.25	100	30.599999999999998	5.3999999999999995	1.1	2000	0.375	1.0	9.9	2.0	1000	37.5	4	37.71841021390322	2.135485014549931	209.0972131161208	12.870671324290402	132.08688419848818	21.614127072144008	97.28193280516948	31.761126336962967	189.38177028889206
0.1	2.1	360.0	4.93	false	0.5	1.25	100	30.599999999999998	5.3999999999999995	1.1	2000	0.375	1.0	9.9	2.0	1000	37.5	2	27.41741141365727	7.783701463013622	187.73405921007682	15.403030631302178	234.18184689131127
0.1	2.1	360.0	4.93	false	0.5	1.25	100	30.599999999999998	5.3999999999999995	1.1	2000	0.375	1.0	9.9	2.0	1000	37.5	3	35.91202421005551	4.132353932284369	154.6197294800682	19.703296375633823	227.2808120026369	33.748572488636434	211.58489347340296
0.1	2.1	360.0	4.93	false	0.5	1.25	100	30.599999999999998	5.3999999999999995	1.1	2000	0.375	1.0	9.9	2.0	1000	37.5	4	33.2796979603128	0.015259313136187447	106.27187097619966	13.256270116276358	106.66353185219067	22.156957169522574	153.63204845011168	28.865693682640327	137.76075851037768
0.1	2.1	360.0	4.93	false	0.5	1.25	100	30.599999999999998	5.3999999999999995	1.1	2000	0.375	1.0	9.9	2.0	1000	37.5	2	39.9206841263798	4.842725408033727	345.4529782068658	26.476271306468842	275.4183488024272
0.1	2.1	360.0	4.93	false	0.5	1.25	100	30.599999999999998	5.3999999999999995	1.1	2000	0.375	1.0	9.9	2.0	1000	37.5	3	40.85676078017484	3.9275264137879162	226.18956038204183	16.84657428718135	185.86889992696396	28.652233568225736	239.9567926794734
0.1	2.1	360.0	4.93	false	0.5	1.25	100	30.599999999999998	5.3999999999999995	1.1	2000	0.375	1.0	9.9	2.0	1000	37.5	3	37.821086978164026	4.413534510160463	139.1096845929886	14.623806413162585	179.0877688804788	27.223363305641257	320.4421501296789
0.1	2.1	360.0	4.93	false	0.5	1.25	100	30.599999999999998	5.3999999999999995	1.1	2000	0.375	1.0	9.9	2.0	1000	37.5	2	39.77510775893534	14.56144463820309	333.78943501392854	38.44783589477225	262.9661321128682
0.1	2.1	360.0	4.93	false	0.5	1.25	100	30.599999999999998	5.3999999999999995	1.1	2000	0.375	1.0	9.9	2.0	1000	37.5	3	40.429744149411064	5.6438550028619865	187.86516283071134	23.742985497588904	319.1826007358277	32.78695115981765	134.32479838901332
0.1	2.1	360.0	4.93	false	0.5	1.25	100	30.599999999999998	5.3999999999999995	1.1	2000	0.375	1.0	9.9	2.0	1000	37.5	3	37.783658171676656	6.821318243157009	206.05510651710534	19.56067779680016	201.42679814164623	35.968160603098426	165.48475223937953
0.1	2.1	360.0	4.93	false	0.5	1.25	100	30.599999999999998	5.3999999999999995	1.1	2000	0.375	1.0	9.9	2.0	1000	37.5	4	34.10515198486622	0.09028701862811563	139.5722275743272	12.52199619117053	176.88118141661943	22.567720122013732	136.12231505332392	27.74028752827552	174.76416582873492
0.1	2.1	360.0	4.93	false	0.5	1.25	100	30.599999999999998	5.3999999999999995	1.1	2000	0.375	1.0	9.9	2.0	1000	37.5	4	41.98718671396719	3.7740318499251897	173.13169263933008	12.70371957679193	125.79322037047167	22.170410610253096	269.90395428381004	37.79224723647593	161.35784162393375
0.1	2.1	360.0	4.93	false	0.5	1.25	100	30.599999999999998	5.3999999999999995	1.1	2000	0.375	1.0	9.9	2.0	1000	37.5	3	37.34135215580497	3.8385330613261113	146.5915272798843	16.96765035371467	257.25542223888476	37.25594413788812	246.59898781192373
0.1	2.1	360.0	4.93	false	0.5	1.25	100	30.599999999999998	5.3999999999999995	1.1	2000	0.375	1.0	9.9	2.0	1000	37.5	3	31.15520050965504	11.56489382513733	174.63931602498002	19.407344429862633	131.3087844660566	29.801404305056444	222.97389426341672
0.1	2.1	360.0	4.93	false	0.5	1.25	100	30.599999999999998	5.3999999999999995	1.1	2000	0.375	1.0	9.9	2.0	1000	37.5	4	35.466875842346326	5.027028967838849	183.27607448547673	15.178799213224858	111.68205684295066	22.96534445627078	251.29812508992714	33.50061158896629	105.85444594758542
0.1	2.1	360.0	4.93	false	0.5	1.25	100	30.599999999999998	5.3999999999999995	1.1	2000	0.375	1.0	9.9	2.0	1000	37.5	3	38.737419528660965	8.04216455303161	144.61955334952037	17.370729796913363	210.32745782433773	30.627160239679146	267.9877477842386
0.1	2.1	360.0	4.93	false	0.5	1.25	100	30.599999999999998	5.3999999999999995	1.1	2000	0.375	1.0	9.9	2.0	1000	37.5	3	29.610851183071894	0.8918765332824754	236.9061391891112	14.691299770601272	218.21064498165785	29.070550224957373	101.6603907753574
0.1	2.1	360.0	4.93	false	0.5	1.25	100	30.599999999999998	5.3999999999999995	1.1	2000	0.375	1.0	9.9	2.0	1000	37.5	2	39.657061975107815	0.9854883904384281	328.06910620435355	32.11762578433411	334.3198700581408
0.1	2.1	360.0	4.93	false	0.5	1.25	100	30.599999999999998	5.3999999999999995	1.1	2000	0.375	1.0	9.9	2.0	1000	37.5	3	28.933936438755197	0.8404448807058786	175.32931994337392	16.090338827434667	151.06952780182596	21.663502429996505	98.7146933523004
0.1	2.1	360.0	4.93	false	0.5	1.25	100	30.599999999999998	5.3999999999999995	1.1	2000	0.375	1.0	9.9	2.0	1000	37.5	3	42.941692937897685	5.345798590179652	128.4550510208988	23.77288688577646	312.79608093451236	40.87500842067514	174.61999894591156
0.1	2.1	360.0	4.93	false	0.5	1.25	100	30.599999999999998	5.3999999999999995	1.1	2000	0.375	1.0	9.9	2.0	1000	37.5	4	38.203000496795205	2.2234996189729013	167.43576139021187	13.703286861528936	248.5137809165305	26.48603624976891	190.7942516546489	35.70111507882803	129.07263414581308
0.1	2.1	360.0	4.93	false	0.5	1.25	100	30.599999999999998	5.3999999999999995	1.1	2000	0.375	1.0	9.9	2.0	1000	37.5	3	47.166837626621295	7.37084013940746	216.07616186469352	22.718163957035078	142.72191358748591	45.94923379113586	344.9275252537264
0.1	2.1	360.0	4.93	false	0.5	1.25	100	30.599999999999998	5.3999999999999995	1.1	2000	0.375	1.0	9.9	2.0	1000	37.5	4	35.94219146246854	1.4599027530604103	117.65303599148481	10.52161858603561	185.34145635497077	21.176385488008812	182.25303366178832	35.03319382864685	128.90372188337253
0.1	2.1	360.0	4.93	false	0.5	1.25	100	30.599999999999998	5.3999999999999995	1.1	2000	0.375	1.0	9.9	2.0	1000	37.5	5	37.7436183172885	0.3934983528280316	164.87007166159904	6.67076960087821	92.56068341754772	13.669605488101748	109.25373408994551	27.712827354456813	125.25567695090916	35.87408552022273	210.40751996658827
0.1	2.1	360.0	4.93	false	0.5	1.25	100	30.599999999999998	5.3999999999999995	1.1	2000	0.375	1.0	9.9	2.0	1000	37.5	4	37.2218379369141	0.5957283069026645	133.47731503421812	8.961294199926002	167.95719272894158	19.241798696904002	196.35301322458548	26.004344993643915	95.06859640137756
0.1	2.1	360.0	4.93	false	0.5	1.25	100	30.599999999999998	5.3999999999999995	1.1	2000	0.375	1.0	9.9	2.0	1000	37.5	3	43.505236274680904	3.7150376899414614	153.09901615362983	18.811366924100284	322.9092043312579	42.14261466502333	145.5731407486151
0.1	2.1	360.0	4.93	false	0.5	1.25	100	30.599999999999998	5.3999999999999995	1.1	2000	0.375	1.0	9.9	2.0	1000	37.5	4	43.136145747547076	2.625906385421431	294.49534455137393	17.84974216514049	126.83091429061705	29.120507730491386	147.6651721322114	38.08719422366016	231.44685772841564
0.1	2.1	360.0	4.93	false	0.5	1.25	100	30.599999999999998	5.3999999999999995	1.1	2000	0.375	1.0	9.9	2.0	1000	37.5	3	31.13094912169546	1.045364368556645	152.9396844739644	14.875911253927207	146.95114390020078	25.72385129816066	284.78419516811124
0.1	2.1	360.0	4.93	false	0.5	1.25	100	30.599999999999998	5.3999999999999995	1.1	2000	0.375	1.0	9.9	2.0	1000	37.5	3	35.809456586684895	8.25645552948632	255.47919215708734	26.424142528924698	135.11479743984938	33.74229894550588	230.51849114453233
0.1	2.1	360.0	4.93	false	0.5	1.25	100	30.599999999999998	5.3999999999999995	1.1	2000	0.375	1.0	9.9	2.0	1000	37.5	2	43.6105409221537	7.692933726397594	286.343336313037	27.685592738949115	231.77958470447183
0.1	2.1	360.0	4.93	false	0.5	1.25	100	30.599999999999998	5.3999999999999995	1.1	2000	0.375	1.0	9.9	2.0	1000	37.5	2	28.68170778246886	5.470260646910949	226.37498380110927	18.105751317683616	219.00345065688776
0.1	2.1	360.0	4.93	false	0.5	1.25	100	30.599999999999998	5.3999999999999995	1.1	2000	0.375	1.0	9.9	2.0	1000	37.5	2	39.18568359813851	9.882565222955424	356.5598446137224	36.312113077947835	283.3967679397801
0.1	2.1	360.0	4.93	false	0.5	1.25	100	30.599999999999998	5.3999999999999995	1.1	2000	0.375	1.0	9.9	2.0	1000	37.5	2	32.03525501651958	2.628041756408324	199.48976533284238	16.048182881759715	305.7571531651757
0.1	2.1	360.0	4.93	false	0.5	1.25	100	30.599999999999998	5.3999999999999995	1.1	2000	0.375	1.0	9.9	2.0	1000	37.5	4	42.097631812691816	3.622458479190538	156.75776537675657	11.638792135184282	183.90929821054917	18.72119248610705	224.4536228400485	38.81654788141909	212.88491387620599
0.1	2.1	360.0	4.93	false	0.5	1.25	100	30.599999999999998	5.3999999999999995	1.1	2000	0.375	1.0	9.9	2.0	1000	37.5	2	30.120403737098364	14.00348440805313	156.02066131704808	26.983249704321242	286.6997571005903
0.1	2.1	360.0	4.93	false	0.5	1.25	100	30.599999999999998	5.3999999999999995	1.1	2000	0.375	1.0	9.9	2.0	1000	37.5	3	32.64999101104465	7.701142009924739	195.42534505770976	18.730901176007873	127.13737199658486	31.73055535086534	149.0899410680697
0.1	2.1	360.0	4.93	false	0.5	1.25	100	30.599999999999998	5.3999999999999995	1.1	2000	0.375	1.0	9.9	2.0	1000	37.5	3	32.81243553659505	7.180357298266337	118.24713588763228	12.752887064896113	187.29839752228094	23.928570596214676	224.90205108408992
0.1	2.1	360.0	4.93	false	0.5	1.25	100	30.599999999999998	5.3999999999999995	1.1	2000	0.375	1.0	9.9	2.0	1000	37.5	2	37.78370004783092	10.199036267042784	227.58134707322463	31.537034759070906	278.08906684515784
0.1	2.1	360.0	4.93	false	0.5	1.25	100	30.599999999999998	5.3999999999999995	1.1	2000	0.375	1.0	9.9	2.0	1000	37.5	2	29.059901046488402	10.107981892976095	193.37732142452225	21.65823134006264	226.45826195778747
0.1	2.1	360.0	4.93	false	0.5	1.25	100	30.599999999999998	5.3999999999999995	1.1	2000	0.375	1.0	9.9	2.0	1000	37.5	3	41.906461604306045	12.487587796170375	242.03146514035876	26.986846186752615	167.935151076884	39.35219626312335	128.50018293458905
0.1	2.1	360.0	4.93	false	0.5	1.25	100	30.599999999999998	5.3999999999999995	1.1	2000	0.375	1.0	9.9	2.0	1000	37.5	3	35.95651034923513	1.15229356210959	162.47853150185438	16.957672958017678	151.09665678258733	21.725479882675724	227.16197031217123
0.1	2.1	360.0	4.93	false	0.5	1.25	100	30.599999999999998	5.3999999999999995	1.1	2000	0.375	1.0	9.9	2.0	1000	37.5	5	44.20473108527773	0.2826292005697945	159.39222560506946	13.098661350331966	185.258440932881	24.78344105717023	154.58547400980143	31.907360293189527	191.0885864338231	41.843266960501914	136.11776323989756
0.1	2.1	360.0	4.93	false	0.5	1.25	100	30.599999999999998	5.3999999999999995	1.1	2000	0.375	1.0	9.9	2.0	1000	37.5	4	49.59919260783784	8.535834830527614	270.3073730504627	15.947217660155323	235.48972871893415	19.83849898903493	125.0752636389766	39.4704642600518	147.00059867112785
0.1	2.1	360.0	4.93	false	0.5	1.25	100	30.599999999999998	5.3999999999999995	1.1	2000	0.375	1.0	9.9	2.0	1000	37.5	4	32.132639893481176	1.5933994331149202	92.54436876182791	17.8060542430341	201.19224590563647	25.22184234335904	144.57778264636127	27.725610356239088	116.18822548968562
0.1	2.1	360.0	4.93	false	0.5	1.25	100	30.599999999999998	5.3999999999999995	1.1	2000	0.375	1.0	9.9	2.0	1000	37.5	4	39.266336057290594	2.8450723254290233	169.46998960666164	10.155409511353698	207.3287825175271	27.822905801050393	176.05936606377816	37.60667451811318	163.8855560903644
0.1	2.1	360.0	4.93	false	0.5	1.25	100	30.599999999999998	5.3999999999999995	1.1	2000	0.375	1.0	9.9	2.0	1000	37.5	5	41.04823126591507	0.4976736933224777	175.83917258733936	9.646763375725111	139.05277416809815	14.725195010761297	234.88550103983462	26.318250250027525	113.76884827359912	31.85267821974651	117.16653162231437
0.1	2.1	360.0	4.93	false	0.5	1.25	100	30.599999999999998	5.3999999999999995	1.1	2000	0.375	1.0	9.9	2.0	1000	37.5	4	38.86078462319129	2.932081330325487	133.3081146907906	10.225103499012805	160.8996651115084	27.037086725157273	222.0690313189194	37.65134782059302	112.61555585283082
0.1	2.1	360.0	4.93	false	0.5	1.25	100	30.599999999999998	5.3999999999999995	1.1	2000	0.375	1.0	9.9	2.0	1000	37.5	3	33.20808721073849	3.91901146722809	245.42677349753225	22.950825432169797	210.98203627326976	32.063892203898725	107.18590220115603
0.1	2.1	360.0	4.93	false	0.5	1.25	100	30.599999999999998	5.3999999999999995	1.1	2000	0.375	1.0	9.9	2.0	1000	37.5	2	40.713522578098576	2.025169436518083	331.99586923554693	29.40107822803913	260.6506105915004
0.1	2.1	360.0	4.93	false	0.5	1.25	100	30.599999999999998	5.3999999999999995	1.1	2000	0.375	1.0	9.9	2.0	1000	37.5	4	35.964337829666725	0.16407264686470333	171.48357088581986	21.11976568772514	206.15168249133959	27.99289654111849	115.00652946514339	33.74971571059512	117.12182458103189
0.1	2.1	360.0	4.93	false	0.5	1.25	100	30.599999999999998	5.3999999999999995	1.1	2000	0.375	1.0	9.9	2.0	1000	37.5	3	24.394745570193862	2.622634551435658	86.83066941234344	15.074252787986728	157.7855428528456	20.950833747687014	137.98389235639664
0.1	2.1	360.0	4.93	false	0.5	1.25	100	30.599999999999998	5.3999999999999995	1.1	2000	0.375	1.0	9.9	2.0	1000	37.5	2	30.0420775125042	6.13528165083996	190.30101429453822	17.29555291201517	245.6291239568301
0.1	2.1	360.0	4.93	false	0.5	1.25	100	30.599999999999998	5.3999999999999995	1.1	2000	0.375	1.0	9.9	2.0	1000	37.5	3	36.21882305054403	4.580659969571684	135.6615967078672	10.16044996300111	187.3881197436854	30.417458644917687	245.94194499075337
0.1	2.1	360.0	4.93	false	0.5	1.25	100	30.599999999999998	5.3999999999999995	1.1	2000	0.375	1.0	9.9	2.0	1000	37.5	2	36.61720950663285	14.249377777988704	309.55112371337054	35.021553702770426	149.82244206916658
0.1	2.1	360.0	4.93	false	0.5	1.25	100	30.599999999999998	5.3999999999999995	1.1	2000	0.375	1.0	9.9	2.0	1000	37.5	3	41.1783456032626	0.4608623035394822	120.28145752782707	21.10135925662778	256.77576850566646	39.83881989775655	194.21459020256893
0.1	2.1	360.0	4.93	false	0.5	1.25	100	30.599999999999998	5.3999999999999995	1.1	2000	0.375	1.0	9.9	2.0	1000	37.5	3	34.1207096302567	2.4257177571911144	142.36213751631462	17.442918798243312	247.82585889511563	25.756119868123697	204.38139876558063
0.1	2.1	360.0	4.93	false	0.5	1.25	100	30.599999999999998	5.3999999999999995	1.1	2000	0.375	1.0	9.9	2.0	1000	37.5	3	37.959010962470025	17.01935463407332	275.90326216752084	21.062971339527994	167.6009445242861	29.363626828637244	128.21212990570092
0.1	2.1	360.0	4.93	false	0.5	1.25	100	30.599999999999998	5.3999999999999995	1.1	2000	0.375	1.0	9.9	2.0	1000	37.5	2	35.86669238314106	6.374038199251352	308.8275586533989	34.88451073311615	209.90570201433928
0.1	2.1	360.0	4.93	false	0.5	1.25	100	30.599999999999998	5.3999999999999995	1.1	2000	0.375	1.0	9.9	2.0	1000	37.5	5	45.715691451834104	0.7446489837218537	94.50336364088822	8.692871698616692	103.98027967282154	18.49881528185616	234.34308707681367	36.66526237959105	160.29396210626322	43.403680198908674	135.37091877679782
0.1	2.1	360.0	4.93	false	0.5	1.25	100	30.599999999999998	5.3999999999999995	1.1	2000	0.375	1.0	9.9	2.0	1000	37.5	5	38.676856532800656	7.410235014686111	103.23131275056951	12.222989963567175	157.9450540191518	20.806010100281963	172.32753598631066	26.91400604081551	91.9022997139942	35.13187573937188	187.4414133100069
0.1	2.1	360.0	4.93	false	0.5	1.25	100	30.599999999999998	5.3999999999999995	1.1	2000	0.375	1.0	9.9	2.0	1000	37.5	4	41.964945061814376	10.686028141920476	237.3826412919424	25.795301166784128	140.9603161726368	33.14041698662078	238.0497989780355	41.43492861260339	189.05807741613953
0.1	2.1	360.0	4.93	false	0.5	1.25	100	30.599999999999998	5.3999999999999995	1.1	2000	0.375	1.0	9.9	2.0	1000	37.5	3	37.80633349068494	4.66851297039737	215.51110955922803	17.483182898659578	125.29725525229377	29.298100860138536	228.70151837076006
0.1	2.1	360.0	4.93	false	0.5	1.25	100	30.599999999999998	5.3999999999999995	1.1	2000	0.375	1.0	9.9	2.0	1000	37.5	4	36.62968243781442	0.6391984276297433	129.49918373098035	4.543240459569638	125.01954238397052	14.006121776572545	248.30427359910516	29.357011801915352	138.8305443567977
0.1	2.1	360.0	4.93	false	0.5	1.25	100	30.599999999999998	5.3999999999999995	1.1	2000	0.375	1.0	9.9	2.0	1000	37.5	3	44.544914798389826	0.4964861054344671	185.90952355001053	20.08112534924026	253.1171644308699	41.57634725032792	233.7059850374898
0.1	2.1	360.0	4.93	false	0.5	1.25	100	30.599999999999998	5.3999999999999995	1.1	2000	0.375	1.0	9.9	2.0	1000	37.5	3	33.280201891900184	0.8187931446690939	190.15329681265803	14.651836765779146	206.08148961449083	31.48323516117085	201.27138273355064
0.1	2.1	360.0	4.93	false	0.5	1.25	100	30.599999999999998	5.3999999999999995	1.1	2000	0.375	1.0	9.9	2.0	1000	37.5	3	34.14231437659555	1.4206667367383554	160.61925526840662	18.779669071521287	272.1938109542961	30.786774982472824	162.40902579544357
0.1	2.1	360.0	4.93	false	0.5	1.25	100	30.599999999999998	5.3999999999999995	1.1	2000	0.375	1.0	9.9	2.0	1000	37.5	2	32.52346838610253	9.486264037725833	220.92413402040006	22.479871373209647	144.5440394395014
0.1	2.1	360.0	4.93	false	0.5	1.25	100	30.599999999999998	5.3999999999999995	1.1	2000	0.375	1.0	9.9	2.0	1000	37.5	4	37.9982593633277	1.6441820287320397	111.78899643380566	15.082842554503793	155.6950943325885	19.499533104876047	158.38317705528706	33.31213102555795	199.82070154402314
0.1	2.1	360.0	4.93	false	0.5	1.25	100	30.599999999999998	5.3999999999999995	1.1	2000	0.375	1.0	9.9	2.0	1000	37.5	3	31.549183854354332	1.4483213780811173	114.51721992721933	15.064000375278203	248.6713683492437	26.025348889267907	232.0901197237484
0.1	2.1	360.0	4.93	false	0.5	1.25	100	30.599999999999998	5.3999999999999995	1.1	2000	0.375	1.0	9.9	2.0	1000	37.5	3	32.40315139489534	0.07990635792260208	116.00332704376062	13.54147481690243	142.3094825973672	30.874665271600087	265.4256849150063
0.1	2.1	360.0	4.93	false	0.5	1.25	100	30.599999999999998	5.3999999999999995	1.1	2000	0.375	1.0	9.9	2.0	1000	37.5	4	39.28509585017098	4.779898320067841	215.8388517091293	18.757972555283956	211.95585338603956	25.381526226178057	122.26826184223546	38.71403506735592	169.46232921244285
0.1	2.1	360.0	4.93	false	0.5	1.25	100	30.599999999999998	5.3999999999999995	1.1	2000	0.375	1.0	9.9	2.0	1000	37.5	4	40.18541373581445	0.37131951100982025	179.8406293672506	6.832062056117768	125.33867050999021	19.23956132904218	100.0173407464743	26.67599424801693	194.88169111766013
0.1	2.1	360.0	4.93	false	0.5	1.25	100	30.599999999999998	5.3999999999999995	1.1	2000	0.375	1.0	9.9	2.0	1000	37.5	4	37.08398337641885	7.476825358340415	177.3470420011813	10.99948077389539	110.52438958393424	24.550886572390553	230.85225060694572	34.36261489924763	133.83511043341687
0.1	2.1	360.0	4.93	false	0.5	1.25	100	30.599999999999998	5.3999999999999995	1.1	2000	0.375	1.0	9.9	2.0	1000	37.5	3	34.50628267464232	10.118475023057993	226.12960303204736	19.993139065905854	148.26156001796005	28.15970666960231	206.46072550662885
0.1	2.1	360.0	4.93	false	0.5	1.25	100	30.599999999999998	5.3999999999999995	1.1	2000	0.375	1.0	9.9	2.0	1000	37.5	4	36.46295469689247	1.7222696222008191	129.08325124763357	8.146150635654056	205.26750791829517	26.87651718252756	101.25392083754426	28.813915470800378	139.99634018032773
0.1	2.1	360.0	4.93	false	0.5	1.25	100	30.599999999999998	5.3999999999999995	1.1	2000	0.375	1.0	9.9	2.0	1000	37.5	4	33.16672425168719	0.7196522329827129	116.34881181877446	5.565526387870229	140.19780392930875	15.230862320191095	189.59476811157393	30.659001702650702	117.42750415053419
0.1	2.1	360.0	4.93	false	0.5	1.25	100	30.599999999999998	5.3999999999999995	1.1	2000	0.375	1.0	9.9	2.0	1000	37.5	4	31.183736861678284	3.114151098184032	138.5548369323158	12.97210054810699	148.21508948063058	19.715043507636235	137.5889455706754	26.761347621055553	127.41755653719686
0.1	2.1	360.0	4.93	false	0.5	1.25	100	30.599999999999998	5.3999999999999995	1.1	2000	0.375	1.0	9.9	2.0	1000	37.5	4	39.5932532851759	0.31569954090463687	173.89662888415438	7.962581076389976	155.51245421234393	21.538615261885177	246.47064433707249	35.62848711907182	199.8665210415478
0.1	2.1	360.0	4.93	false	0.5	1.25	100	30.599999999999998	5.3999999999999995	1.1	2000	0.375	1.0	9.9	2.0	1000	37.5	4	44.32246585570539	5.785448030624601	172.41965303950687	14.946273322939422	241.43673779909167	24.146258343295457	242.88727473030502	36.91719716580841	133.17637452399504
0.1	2.1	360.0	4.93	false	0.5	1.25	100	30.599999999999998	5.3999999999999995	1.1	2000	0.375	1.0	9.9	2.0	1000	37.5	4	42.968748800187754	0.4528167385948316	180.26059603157398	19.78621598996639	248.94203527348407	33.79501066067495	163.47849366745476	42.88704751710075	113.3249282138487
0.1	2.1	360.0	4.93	false	0.5	1.25	100	30.599999999999998	5.3999999999999995	1.1	2000	0.375	1.0	9.9	2.0	1000	37.5	3	32.94710043828995	6.7962018288873125	130.77590010925314	16.486431443774528	217.80671070466266	22.59941443719677	203.78400563044897
0.1	2.1	360.0	4.93	false	0.5	1.25	100	30.599999999999998	5.3999999999999995	1.1	2000	0.375	1.0	9.9	2.0	1000	37.5	3	36.96966524516355	11.5647686810508	217.88020529025565	28.497357451525325	174.2349133167527	33.95761069938508	202.473685141005
0.1	2.1	360.0	4.93	false	0.5	1.25	100	30.599999999999998	5.3999999999999995	1.1	2000	0.375	1.0	9.9	2.0	1000	37.5	1	30.267053847239545	11.948541464925178	351.4170208843652
0.1	2.1	360.0	4.93	false	0.5	1.25	100	30.599999999999998	5.3999999999999995	1.1	2000	0.375	1.0	9.9	2.0	1000	37.5	4	37.62233296407675	2.799813549952594	82.47532406354125	9.5650800948252	161.12129670347832	18.266644947931802	162.36704538967888	31.356876982404657	153.4606415667431
0.1	2.1	360.0	4.93	false	0.5	1.25	100	30.599999999999998	5.3999999999999995	1.1	2000	0.375	1.0	9.9	2.0	1000	37.5	3	31.253494234244897	2.6669727760713973	116.00495815129051	8.566468635285474	204.77942587801016	21.46339814894653	239.60653767601823
0.1	2.1	360.0	4.93	false	0.5	1.25	100	30.599999999999998	5.3999999999999995	1.1	2000	0.375	1.0	9.9	2.0	1000	37.5	3	39.898180208990205	8.69572496373645	187.0290641108153	22.734887793584107	230.3463480666889	36.702646150555545	205.52493283440126
0.1	2.1	360.0	4.93	false	0.5	1.25	100	30.599999999999998	5.3999999999999995	1.1	2000	0.375	1.0	9.9	2.0	1000	37.5	3	41.39547715761899	1.440724328334714	151.00182699212576	9.623919215712569	274.76354286649376	27.729972031584975	292.5552846795981
0.1	2.1	360.0	4.93	false	0.5	1.25	100	30.599999999999998	5.3999999999999995	1.1	2000	0.375	1.0	9.9	2.0	1000	37.5	4	41.75600491092692	9.671367834675614	211.28986735823804	20.24679671745809	168.2220796065725	29.163345877469155	218.11985949077487	39.457956097097515	139.74826309135204
0.1	2.1	360.0	4.93	false	0.5	1.25	100	30.599999999999998	5.3999999999999995	1.1	2000	0.375	1.0	9.9	2.0	1000	37.5	4	44.03833263450702	0.502900113859866	169.82801734780713	18.389927197752822	260.33993174518235	29.633505588267592	194.68542396355141	43.3100090271302	249.93414510835885
0.1	2.1	360.0	4.93	false	0.5	1.25	100	30.599999999999998	5.3999999999999995	1.1	2000	0.375	1.0	9.9	2.0	1000	37.5	5	40.96197956150954	4.810322059447227	141.2232733833275	12.427710202853184	97.71852822444687	20.116097183105683	135.09133133244515	30.595358012679917	194.40156286066403	37.90933957413384	242.38572193296866
0.1	2.1	360.0	4.93	false	0.5	1.25	100	30.599999999999998	5.3999999999999995	1.1	2000	0.375	1.0	9.9	2.0	1000	37.5	4	42.16479252230075	5.650707203572257	159.998966357648	21.85486136900217	209.51128453087216	34.146383018765086	251.89776569166258	40.72611852036886	126.52079849380387
0.1	2.1	360.0	4.93	false	0.5	1.25	100	30.599999999999998	5.3999999999999995	1.1	2000	0.375	1.0	9.9	2.0	1000	37.5	3	33.64515223760454	4.830790015313027	158.8105735515419	13.882173259863322	162.6538840665273	27.83332181183971	185.29780810762972
0.1	2.1	360.0	4.93	false	0.5	1.25	100	30.599999999999998	5.3999999999999995	1.1	2000	0.375	1.0	9.9	2.0	1000	37.5	2	42.864430745487844	18.247596877303042	367.32911024555966	37.14740379385539	234.0885253864534
0.1	2.1	360.0	4.93	false	0.5	1.25	100	30.599999999999998	5.3999999999999995	1.1	2000	0.375	1.0	9.9	2.0	1000	37.5	4	42.828471723853475	0.3067320037897051	202.840356292112	10.353451265025102	198.70323162338772	14.733858483440377	191.2702366713722	36.84219341142747	172.33221033985305
0.1	2.1	360.0	4.93	false	0.5	1.25	100	30.599999999999998	5.3999999999999995	1.1	2000	0.375	1.0	9.9	2.0	1000	37.5	3	35.202269389762535	9.948325294255092	238.89947053292906	21.014832442827036	166.02129279196706	31.61494065534457	99.8461058680729
0.1	2.1	360.0	4.93	false	0.5	1.25	100	30.599999999999998	5.3999999999999995	1.1	2000	0.375	1.0	9.9	2.0	1000	37.5	4	43.160218459516145	8.517484119346342	189.96029497080272	15.858235043591907	201.59331674004423	33.67449486262622	176.559455223963	42.74897501878855	152.038223731823
0.1	2.1	360.0	4.93	false	0.5	1.25	100	30.599999999999998	5.3999999999999995	1.1	2000	0.375	1.0	9.9	2.0	1000	37.5	3	27.45613667780801	0.061278132612957156	190.60375156022957	19.74855063862353	148.2056867867255	25.3372521489728	90.01382585635758
0.1	2.1	360.0	4.93	false	0.5	1.25	100	30.599999999999998	5.3999999999999995	1.1	2000	0.375	1.0	9.9	2.0	1000	37.5	2	31.766937352470322	11.015441137466542	155.00290200820194	23.61481079326386	297.87625153525704
0.1	2.1	360.0	4.93	false	0.5	1.25	100	30.599999999999998	5.3999999999999995	1.1	2000	0.375	1.0	9.9	2.0	1000	37.5	2	31.55641856677549	8.528831393964971	230.13385741644146	19.948275054586194	284.87589515506113
0.1	2.1	360.0	4.93	false	0.5	1.25	100	30.599999999999998	5.3999999999999995	1.1	2000	0.375	1.0	9.9	2.0	1000	37.5	3	38.86761379997659	12.72624263190406	169.61221010289267	29.05068265556891	264.04658820800086	38.00579711982301	107.4809714801004
0.1	2.1	360.0	4.93	false	0.5	1.25	100	30.599999999999998	5.3999999999999995	1.1	2000	0.375	1.0	9.9	2.0	1000	37.5	3	33.38451242245224	1.6650896891495874	212.41636215916978	21.773274332618758	227.15790321877134	32.81610600703742	162.17429157527366
0.1	2.1	360.0	4.93	false	0.5	1.25	100	30.599999999999998	5.3999999999999995	1.1	2000	0.375	1.0	9.9	2.0	1000	37.5	4	42.541985422954276	4.617725464175351	232.04282995703247	17.367285281604502	115.17981939065983	27.921586436935616	235.18991480632985	38.15991719278844	149.42230790662532
0.1	2.1	360.0	4.93	false	0.5	1.25	100	30.599999999999998	5.3999999999999995	1.1	2000	0.375	1.0	9.9	2.0	1000	37.5	2	46.39500514562506	6.914179078275035	173.54041568606183	17.836589768650047	356.895864636072
0.1	2.1	360.0	4.93	false	0.5	1.25	100	30.599999999999998	5.3999999999999995	1.1	2000	0.375	1.0	9.9	2.0	1000	37.5	3	33.09531468193707	6.381381493106916	215.82140478509803	23.471954662348526	146.01064465010904	30.91786803602424	189.92158463331708
0.1	2.1	360.0	4.93	false	0.5	1.25	100	30.599999999999998	5.3999999999999995	1.1	2000	0.375	1.0	9.9	2.0	1000	37.5	4	27.869333357749852	0.3510138974393604	81.58265494068488	7.351690767083107	101.8475974143879	13.33791853907957	165.94090244815564	26.263227170009564	185.42648701165453
0.1	2.1	360.0	4.93	false	0.5	1.25	100	30.599999999999998	5.3999999999999995	1.1	2000	0.375	1.0	9.9	2.0	1000	37.5	3	26.229842924884316	6.840817746240515	176.76159694065905	12.396724720295326	234.2137854066634	25.33821480815707	99.36811080261116
0.1	2.1	360.0	4.93	false	0.5	1.25	100	30.599999999999998	5.3999999999999995	1.1	2000	0.375	1.0	9.9	2.0	1000	37.5	2	27.643267534322803	10.075028627588559	258.12832350309657	22.205342376843575	159.90164277238338
0.1	2.1	360.0	4.93	false	0.5	1.25	100	30.599999999999998	5.3999999999999995	1.1	2000	0.375	1.0	9.9	2.0	1000	37.5	3	36.53577875189435	4.760199237172438	168.66645341670542	19.970679389932997	332.27740563153503	35.08285795040206	164.27708688142366
0.1	2.1	360.0	4.93	false	0.5	1.25	100	30.599999999999998	5.3999999999999995	1.1	2000	0.375	1.0	9.9	2.0	1000	37.5	4	42.21589173379809	8.520987827225765	189.85563610716864	17.14382043434749	164.41704876919616	23.07034150270237	187.3071730760931	36.41873602462078	172.9960819770184
0.1	2.1	360.0	4.93	false	0.5	1.25	100	30.599999999999998	5.3999999999999995	1.1	2000	0.375	1.0	9.9	2.0	1000	37.5	3	38.206174651618014	4.428643740861025	143.92631495705587	19.425430927394835	234.81176095856162	28.997796033267498	181.32983237598492
0.1	2.1	360.0	4.93	false	0.5	1.25	100	30.599999999999998	5.3999999999999995	1.1	2000	0.375	1.0	9.9	2.0	1000	37.5	4	40.37818105688687	5.481062071338323	195.10890224315966	20.340311282858195	150.50000375756136	26.151604292802247	201.25256409464959	39.55572739322503	210.6622394835058
0.1	2.1	360.0	4.93	false	0.5	1.25	100	30.599999999999998	5.3999999999999995	1.1	2000	0.375	1.0	9.9	2.0	1000	37.5	3	34.13080192611372	1.0375316322460095	136.40748405200168	14.873825381383233	230.16616066932653	23.831390536900983	310.40676616250516
0.1	2.1	360.0	4.93	false	0.5	1.25	100	30.599999999999998	5.3999999999999995	1.1	2000	0.375	1.0	9.9	2.0	1000	37.5	3	28.68306242072362	2.0145941465563175	171.26357898388426	10.248593290508726	178.4797716533911	20.09226988085062	181.9801194526651
0.1	2.1	360.0	4.93	false	0.5	1.25	100	30.599999999999998	5.3999999999999995	1.1	2000	0.375	1.0	9.9	2.0	1000	37.5	4	41.66612803828416	11.837684201490848	149.0514649219011	18.586392876250024	170.65803802537815	35.76667679017639	221.47315343399606	41.21942500346356	109.41703318982857
0.1	2.1	360.0	4.93	false	0.5	1.25	100	30.599999999999998	5.3999999999999995	1.1	2000	0.375	1.0	9.9	2.0	1000	37.5	4	36.868798627497405	8.422895139392368	181.8582969492708	18.83788057790857	206.868273432904	31.204935140631946	129.57998472229798	36.11318799930752	208.1151877945108
0.1	2.1	360.0	4.93	false	0.5	1.25	100	30.599999999999998	5.3999999999999995	1.1	2000	0.375	1.0	9.9	2.0	1000	37.5	3	29.726862665538572	8.294616498494394	218.229037563903	13.430996857821352	169.32747309082913	29.553206360836107	177.9390907181908
0.1	2.1	360.0	4.93	false	0.5	1.25	100	30.599999999999998	5.3999999999999995	1.1	2000	0.375	1.0	9.9	2.0	1000	37.5	4	38.724679425748796	0.6713111748256535	157.4699030915898	8.822364873476477	174.09829589148856	24.431084693204753	254.5763592746603	37.158034879949234	132.12480303133293
0.1	2.1	360.0	4.93	false	0.5	1.25	100	30.599999999999998	5.3999999999999995	1.1	2000	0.375	1.0	9.9	2.0	1000	37.5	4	41.18836565610795	3.169722019869557	185.50387417593336	9.21879615543003	136.39633964540448	15.396975591877554	171.0562115943065	34.07956845841435	162.46691521727928
0.1	2.1	360.0	4.93	false	0.5	1.25	100	30.599999999999998	5.3999999999999995	1.1	2000	0.375	1.0	9.9	2.0	1000	37.5	3	38.4857227956071	0.9249837720805812	245.28969606344896	21.64081753136564	184.4073880714331	33.266137774698294	188.42608518377492
0.1	2.1	360.0	4.93	false	0.5	1.25	100	30.599999999999998	5.3999999999999995	1.1	2000	0.375	1.0	9.9	2.0	1000	37.5	2	37.78731331987943	17.0148733506506	226.84677163239263	26.919697484173316	346.6172841316905
0.1	2.1	360.0	4.93	false	0.5	1.25	100	30.599999999999998	5.3999999999999995	1.1	2000	0.375	1.0	9.9	2.0	1000	37.5	4	38.07641620802461	13.289650029549426	145.95936796853798	20.22825036669651	168.18106048317307	30.49904182347749	176.87064855822334	36.82878677725825	192.1405856193136
0.1	2.1	360.0	4.93	false	0.5	1.25	100	30.599999999999998	5.3999999999999995	1.1	2000	0.375	1.0	9.9	2.0	1000	37.5	2	40.49677792245729	14.949368681562726	318.12334158503637	39.85577086413034	216.13834634282455
0.1	2.1	360.0	4.93	false	0.5	1.25	100	30.599999999999998	5.3999999999999995	1.1	2000	0.375	1.0	9.9	2.0	1000	37.5	3	35.559559683539256	17.528728263287746	263.72971352433376	28.3044229118877	161.8644989733078	33.95246795698723	170.35534903026112
0.1	2.1	360.0	4.93	false	0.5	1.25	100	30.599999999999998	5.3999999999999995	1.1	2000	0.375	1.0	9.9	2.0	1000	37.5	3	34.24955113686095	1.9220931338074636	315.0617771660414	12.991885696396444	133.49814621400458	31.21151828284489	158.95587023176196
0.1	2.1	360.0	4.93	false	0.5	1.25	100	30.599999999999998	5.3999999999999995	1.1	2000	0.375	1.0	9.9	2.0	1000	37.5	2	36.31765706466581	15.67934219292629	281.95212935847724	33.281264351462866	161.83570392697666
0.1	2.1	360.0	4.93	false	0.5	1.25	100	30.599999999999998	5.3999999999999995	1.1	2000	0.375	1.0	9.9	2.0	1000	37.5	4	35.40481957605536	6.513730886506199	148.8002799803786	17.10167906991596	166.87940924207297	18.321110791346232	172.78336708705325	29.67677733500215	94.13753168812462
0.1	2.1	360.0	4.93	false	0.5	1.25	100	30.599999999999998	5.3999999999999995	1.1	2000	0.375	1.0	9.9	2.0	1000	37.5	3	36.570660640895404	6.9401780979908825	243.27347243950567	24.66435172645972	203.30500854610148	36.25597270323034	163.16560532228326
0.1	2.1	360.0	4.93	false	0.5	1.25	100	30.599999999999998	5.3999999999999995	1.1	2000	0.375	1.0	9.9	2.0	1000	37.5	2	36.86630176891023	10.130340634732898	319.56989665249927	26.296438341451427	262.6673390163335
0.1	2.1	360.0	4.93	false	0.5	1.25	100	30.599999999999998	5.3999999999999995	1.1	2000	0.375	1.0	9.9	2.0	1000	37.5	4	36.8823579077413	0.9208968755585591	113.10608420170381	9.204050193135458	129.70662633673336	20.004569159312517	132.2722379224251	32.12075175078224	244.76352182658476
0.1	2.1	360.0	4.93	false	0.5	1.25	100	30.599999999999998	5.3999999999999995	1.1	2000	0.375	1.0	9.9	2.0	1000	37.5	2	39.35698392644102	7.172120785510563	126.11163554476018	15.675562146406474	311.17063432871316
0.1	2.1	360.0	4.93	false	0.5	1.25	100	30.599999999999998	5.3999999999999995	1.1	2000	0.375	1.0	9.9	2.0	1000	37.5	3	39.21124107333505	2.996776068608616	117.8692138700002	13.948663430575108	224.93709080285564	36.949474243943484	257.0455889520016
0.1	2.1	360.0	4.93	false	0.5	1.25	100	30.599999999999998	5.3999999999999995	1.1	2000	0.375	1.0	9.9	2.0	1000	37.5	4	41.44459481259927	7.677428707913389	220.57932861391436	12.662749025777407	143.76424309739147	25.329764794621674	217.17011041077782	40.423190213389766	152.45162724857764
0.1	2.1	360.0	4.93	false	0.5	1.25	100	30.599999999999998	5.3999999999999995	1.1	2000	0.375	1.0	9.9	2.0	1000	37.5	3	37.75455790734416	13.978231784041018	227.6817062322759	22.762555615899355	296.9328091277507	32.87180547329654	133.56295034467067
0.1	2.1	360.0	4.93	false	0.5	1.25	100	30.599999999999998	5.3999999999999995	1.1	2000	0.375	1.0	9.9	2.0	1000	37.5	3	34.091819755532896	0.6345772682651726	166.83077996740298	9.883470160305158	205.4648605191965	21.42186369751909	197.7868224714363
0.1	2.1	360.0	4.93	false	0.5	1.25	100	30.599999999999998	5.3999999999999995	1.1	2000	0.375	1.0	9.9	2.0	1000	37.5	2	36.46026137011055	8.095052157866274	287.3304569785182	31.2641175940446	264.8559955820786
0.1	2.1	360.0	4.93	false	0.5	1.25	100	30.599999999999998	5.3999999999999995	1.1	2000	0.375	1.0	9.9	2.0	1000	37.5	4	45.7923846645352	1.6614854535034174	167.86587468979243	13.714377495639642	153.93502228018397	30.37893997618073	147.14164236213412	40.151584697432114	236.56399446490286
0.1	2.1	360.0	4.93	false	0.5	1.25	100	30.599999999999998	5.3999999999999995	1.1	2000	0.375	1.0	9.9	2.0	1000	37.5	5	38.57953144602799	4.1459881859036996	149.6163099838397	15.049926272164873	144.17877786779198	22.699758276111293	120.88027454022507	28.274143242926428	130.84909921980443	32.62583259151334	99.34087163257577
0.1	2.1	360.0	4.93	false	0.5	1.25	100	30.599999999999998	5.3999999999999995	1.1	2000	0.375	1.0	9.9	2.0	1000	37.5	3	37.69929837044126	2.496015878830755	216.14037685869	17.816018502302203	161.5029173953607	26.582169318622647	143.24682930706626
0.1	2.1	360.0	4.93	false	0.5	1.25	100	30.599999999999998	5.3999999999999995	1.1	2000	0.375	1.0	9.9	2.0	1000	37.5	3	48.24612221984851	0.0364898952218883	305.4187573201666	15.685018805005086	305.15400212552527	36.53253022166359	312.0616829191068
0.1	2.1	360.0	4.93	false	0.5	1.25	100	30.599999999999998	5.3999999999999995	1.1	2000	0.375	1.0	9.9	2.0	1000	37.5	3	34.843975243485545	8.442107944226228	195.31719344102987	15.588077936075663	155.6284921482446	30.094686550129484	227.1444212022943
0.1	2.1	360.0	4.93	false	0.5	1.25	100	30.599999999999998	5.3999999999999995	1.1	2000	0.375	1.0	9.9	2.0	1000	37.5	3	30.98416860414229	7.140034923519441	203.1962013548159	14.940876882854461	160.71778460507704	26.715569034426355	133.68369295715962
0.1	2.1	360.0	4.93	false	0.5	1.25	100	30.599999999999998	5.3999999999999995	1.1	2000	0.375	1.0	9.9	2.0	1000	37.5	3	37.867226549129875	8.831368651307043	197.79773818944153	17.64764219654049	167.30356027760504	26.81126737217409	249.95731218791315
0.1	2.1	360.0	4.93	false	0.5	1.25	100	30.599999999999998	5.3999999999999995	1.1	2000	0.375	1.0	9.9	2.0	1000	37.5	3	45.01476958038898	15.339517520807052	188.80054955202243	24.716160773036375	194.8386852407032	43.65268212809679	397.6682764880981
0.1	2.1	360.0	4.93	false	0.5	1.25	100	30.599999999999998	5.3999999999999995	1.1	2000	0.375	1.0	9.9	2.0	1000	37.5	2	39.88218011087254	8.784905573689471	301.0256170533822	22.22939637349618	165.9929174988583
0.1	2.1	360.0	4.93	false	0.5	1.25	100	30.599999999999998	5.3999999999999995	1.1	2000	0.375	1.0	9.9	2.0	1000	37.5	2	28.57950954554778	8.5222036088054	282.46074856380756	17.74333955447259	146.1936513034538
0.1	2.1	360.0	4.93	false	0.5	1.25	100	30.599999999999998	5.3999999999999995	1.1	2000	0.375	1.0	9.9	2.0	1000	37.5	3	36.15214041783681	1.36472247905203	216.7362668852919	23.296504735730668	189.05638657146156	34.96925595871986	293.3949798850182
0.1	2.1	360.0	4.93	false	0.5	1.25	100	30.599999999999998	5.3999999999999995	1.1	2000	0.375	1.0	9.9	2.0	1000	37.5	3	36.92256306528955	5.191681846662489	140.04194485235436	19.93818654284809	120.10333832639228	28.92409803728655	298.4238938412909
0.1	2.1	360.0	4.93	false	0.5	1.25	100	30.599999999999998	5.3999999999999995	1.1	2000	0.375	1.0	9.9	2.0	1000	37.5	3	34.000065022953365	5.387819789755953	116.3951280743558	14.28239879029732	266.5874110441992	31.914972420098906	279.52247508258483
0.1	2.1	360.0	4.93	false	0.5	1.25	100	30.599999999999998	5.3999999999999995	1.1	2000	0.375	1.0	9.9	2.0	1000	37.5	3	35.619532906684874	4.143661778386813	159.07642030813324	12.633272085714635	188.59518807434026	27.95566056746701	216.76291230004642
0.1	2.1	360.0	4.93	false	0.5	1.25	100	30.599999999999998	5.3999999999999995	1.1	2000	0.375	1.0	9.9	2.0	1000	37.5	4	39.532422592065224	10.934397866784607	209.3661664437911	17.134358056601883	211.52474917587685	26.730104767213163	148.93290037079188	29.92448305345187	154.80085056686684
0.1	2.1	360.0	4.93	false	0.5	1.25	100	30.599999999999998	5.3999999999999995	1.1	2000	0.375	1.0	9.9	2.0	1000	37.5	4	38.73407556727326	3.3605071790414094	127.28284881105536	12.907701749174574	175.48369951767125	21.09262640311339	224.77975013985144	33.48611710638324	194.99141183611832
0.1	2.1	360.0	4.93	false	0.5	1.25	100	30.599999999999998	5.3999999999999995	1.1	2000	0.375	1.0	9.9	2.0	1000	37.5	5	44.509595452449446	3.1267329381816893	227.8803760319919	5.892767206631082	126.4477005317877	18.402698811615988	158.6592454661076	27.42836997671676	97.69995458176025	40.09243712468341	156.54487946794046
0.1	2.1	360.0	4.93	false	0.5	1.25	100	30.599999999999998	5.3999999999999995	1.1	2000	0.375	1.0	9.9	2.0	1000	37.5	2	39.528946499510255	5.359503690174646	240.41069931483443	30.51708631186042	269.168862239866
0.1	2.1	360.0	4.93	false	0.5	1.25	100	30.599999999999998	5.3999999999999995	1.1	2000	0.375	1.0	9.9	2.0	1000	37.5	3	40.01583518808258	7.4335113503595736	123.58291058537465	18.48280085289709	248.00053396486115	37.900973784030484	231.42860823010028
0.1	2.1	360.0	4.93	false	0.5	1.25	100	30.599999999999998	5.3999999999999995	1.1	2000	0.375	1.0	9.9	2.0	1000	37.5	4	39.17272296793819	9.132539154196813	140.08240272878697	16.34136367878417	188.89127199757374	27.55057099140461	168.89540982644826	36.67841791775941	137.2251644602604
0.1	2.1	360.0	4.93	false	0.5	1.25	100	30.599999999999998	5.3999999999999995	1.1	2000	0.375	1.0	9.9	2.0	1000	37.5	3	41.64331791548584	7.824732834746512	173.55678821757107	14.756935021009529	162.85087431064787	29.970944743316696	298.3036563292333
0.1	2.1	360.0	4.93	false	0.5	1.25	100	30.599999999999998	5.3999999999999995	1.1	2000	0.375	1.0	9.9	2.0	1000	37.5	3	35.53922903417316	1.7870127992660516	127.21604878904252	18.66809733924775	187.85453566837967	29.897992849537363	207.20983389125533
0.1	2.1	360.0	4.93	false	0.5	1.25	100	30.599999999999998	5.3999999999999995	1.1	2000	0.375	1.0	9.9	2.0	1000	37.5	2	34.23506982907109	0.4384337861621224	177.27141440948733	18.11455707565534	328.86569253273257
0.1	2.1	360.0	4.93	false	0.5	1.25	100	30.599999999999998	5.3999999999999995	1.1	2000	0.375	1.0	9.9	2.0	1000	37.5	3	38.32748182324713	4.401502867261213	189.45469855370058	26.997711509806166	128.10170649398148	33.63409683811639	270.16718482008713
0.1	2.1	360.0	4.93	false	0.5	1.25	100	30.599999999999998	5.3999999999999995	1.1	2000	0.375	1.0	9.9	2.0	1000	37.5	3	29.43103405738804	8.046981675450404	180.2340776181435	15.154378330845681	181.07804715700266	21.317878383010555	176.52809790326128
0.1	2.1	360.0	4.93	false	0.5	1.25	100	30.599999999999998	5.3999999999999995	1.1	2000	0.375	1.0	9.9	2.0	1000	37.5	3	33.027577730302866	1.961090771449734	104.11264931900824	14.982648750985044	249.18248067312285	28.797084851278886	160.04452771257206
0.1	2.1	360.0	4.93	false	0.5	1.25	100	30.599999999999998	5.3999999999999995	1.1	2000	0.375	1.0	9.9	2.0	1000	37.5	2	28.632249099034592	16.616187898774083	107.55651308530985	23.074839858781715	259.6846375268862
0.1	2.1	360.0	4.93	false	0.5	1.25	100	30.599999999999998	5.3999999999999995	1.1	2000	0.375	1.0	9.9	2.0	1000	37.5	2	28.323895281304715	8.662922349023527	163.4620314179936	19.06157471405245	224.61633338987474
0.1	2.1	360.0	4.93	false	0.5	1.25	100	30.599999999999998	5.3999999999999995	1.1	2000	0.375	1.0	9.9	2.0	1000	37.5	2	32.14410266002589	15.763205109520488	270.3929675540376	31.025297023886637	250.4133178562348
0.1	2.1	360.0	4.93	false	0.5	1.25	100	30.599999999999998	5.3999999999999995	1.1	2000	0.375	1.0	9.9	2.0	1000	37.5	4	33.81175580127246	0.5029031985751112	190.23302244569996	13.18949441865285	129.45470987383746	18.75978770963408	105.28531518761717	33.202246977553244	252.159580740378
0.1	2.1	360.0	4.93	false	0.5	1.25	100	30.599999999999998	5.3999999999999995	1.1	2000	0.375	1.0	9.9	2.0	1000	37.5	3	29.190735771814772	3.2688602698294793	210.35067926668694	10.287124019961182	154.6072378557113	20.110881275366328	179.96376280333203
0.1	2.1	360.0	4.93	false	0.5	1.25	100	30.599999999999998	5.3999999999999995	1.1	2000	0.375	1.0	9.9	2.0	1000	37.5	3	36.88983923159805	11.024328573454623	203.91963362035173	18.515328587815066	150.80176594621744	27.90526172917808	244.47607326936034
0.1	2.1	360.0	4.93	false	0.5	1.25	100	30.599999999999998	5.3999999999999995	1.1	2000	0.375	1.0	9.9	2.0	1000	37.5	2	30.21963087191895	6.351351997792844	252.95642793201657	29.62387815239565	202.72002984884935
0.1	2.1	360.0	4.93	false	0.5	1.25	100	30.599999999999998	5.3999999999999995	1.1	2000	0.375	1.0	9.9	2.0	1000	37.5	2	38.78297682788293	2.296621217573078	325.17058838288864	37.71882679797467	224.57432699370017
0.1	2.1	360.0	4.93	false	0.5	1.25	100	30.599999999999998	5.3999999999999995	1.1	2000	0.375	1.0	9.9	2.0	1000	37.5	3	36.603283666048604	5.944972478404635	345.1804439867014	21.253056964838194	176.46887179104203	35.85477279663937	148.69531733888633
0.1	2.1	360.0	4.93	false	0.5	1.25	100	30.599999999999998	5.3999999999999995	1.1	2000	0.375	1.0	9.9	2.0	1000	37.5	2	28.56347715966456	6.471642162939862	169.96716188738228	21.720858319490674	270.5835174196398
0.1	2.1	360.0	4.93	false	0.5	1.25	100	30.599999999999998	5.3999999999999995	1.1	2000	0.375	1.0	9.9	2.0	1000	37.5	3	41.26797467813324	0.5100422847733261	245.65086451636054	7.345421162089729	114.28755836129419	22.285170719673154	273.25147041575906
0.1	2.1	360.0	4.93	false	0.5	1.25	100	30.599999999999998	5.3999999999999995	1.1	2000	0.375	1.0	9.9	2.0	1000	37.5	2	36.237963666439775	13.69944987164201	252.36160778836262	33.17972826347552	147.16855970931962
0.1	2.1	360.0	4.93	false	0.5	1.25	100	30.599999999999998	5.3999999999999995	1.1	2000	0.375	1.0	9.9	2.0	1000	37.5	4	32.71550786579061	1.0223223564442252	177.84116848368078	8.463810152301305	181.4817697301589	19.200172717054542	154.64209451595983	24.9173533419783	76.78551235006219
0.1	2.1	360.0	4.93	false	0.5	1.25	100	30.599999999999998	5.3999999999999995	1.1	2000	0.375	1.0	9.9	2.0	1000	37.5	4	35.21532747684765	1.3301502018989737	159.0676457597529	13.196235022469157	149.632131037622	24.93280550200321	154.57525578666764	30.56027712117671	167.0318856371219
0.1	2.1	360.0	4.93	false	0.5	1.25	100	30.599999999999998	5.3999999999999995	1.1	2000	0.375	1.0	9.9	2.0	1000	37.5	3	31.54671963638747	6.368288955821317	220.49694782944584	15.697507364723249	210.6131831841688	30.135966004970157	91.11923637992645
0.1	2.1	360.0	4.93	false	0.5	1.25	100	30.599999999999998	5.3999999999999995	1.1	2000	0.375	1.0	9.9	2.0	1000	37.5	4	39.66772242893642	16.81165462737817	169.6908142068374	23.88228660985855	214.4769977244555	30.207218178108583	188.0445824212455	39.47010191161306	98.07012046149931
0.1	2.1	360.0	4.93	false	0.5	1.25	100	30.599999999999998	5.3999999999999995	1.1	2000	0.375	1.0	9.9	2.0	1000	37.5	4	35.30027209127518	1.7178293359096375	150.4927541138262	19.491653255494995	132.4692110051011	26.36464253910641	233.3272815456537	34.04590601770941	165.5258967032076
0.1	2.1	360.0	4.93	false	0.5	1.25	100	30.599999999999998	5.3999999999999995	1.1	2000	0.375	1.0	9.9	2.0	1000	37.5	2	40.79449980788572	10.070678264545206	245.50602614757486	23.848667475618505	280.42850053265016
0.1	2.1	360.0	4.93	false	0.5	1.25	100	30.599999999999998	5.3999999999999995	1.1	2000	0.375	1.0	9.9	2.0	1000	37.5	5	40.054109721210665	9.101474667563561	144.22534023935094	11.297653782341426	136.14802855681083	24.084306085145606	140.68865677416744	32.83778867134901	76.17916951615054	35.654808064379885	107.25635956366925
0.1	2.1	360.0	4.93	false	0.5	1.25	100	30.599999999999998	5.3999999999999995	1.1	2000	0.375	1.0	9.9	2.0	1000	37.5	3	41.61759702804934	5.658378823628269	170.3820637592219	15.533472373902365	285.78451627513004	35.467134013102736	202.7618693025198
0.1	2.1	360.0	4.93	false	0.5	1.25	100	30.599999999999998	5.3999999999999995	1.1	2000	0.375	1.0	9.9	2.0	1000	37.5	2	37.07714872846581	17.36957840700438	302.603463211803	34.592369736251044	236.26137618319578
0.1	2.1	360.0	4.93	false	0.5	1.25	100	30.599999999999998	5.3999999999999995	1.1	2000	0.375	1.0	9.9	2.0	1000	37.5	4	29.63933767452825	2.0153357463796113	125.47478852652559	9.326423815349791	170.66031717925188	12.480534163474783	122.65126819333118	24.503800268015183	126.51885409625672
0.1	2.1	360.0	4.93	false	0.5	1.25	100	30.599999999999998	5.3999999999999995	1.1	2000	0.375	1.0	9.9	2.0	1000	37.5	5	34.889666732375034	0.2067850166684848	164.04088446414445	8.431326516551765	122.54091301571644	21.2143048793731	133.04115779298846	28.65585709672364	140.90848059962192	34.092587751699156	162.9979603723703
0.1	2.1	360.0	4.93	false	0.5	1.25	100	30.599999999999998	5.3999999999999995	1.1	2000	0.375	1.0	9.9	2.0	1000	37.5	3	34.50154078115547	3.5669379922091258	134.5063557531347	18.05303152651665	280.2113161705009	24.597744512468303	174.5076281252767
0.1	2.1	360.0	4.93	false	0.5	1.25	100	30.599999999999998	5.3999999999999995	1.1	2000	0.375	1.0	9.9	2.0	1000	37.5	2	37.537555627118266	7.324443942517074	272.8368234405817	18.774391913458498	162.6281301248876
0.1	2.1	360.0	4.93	false	0.5	1.25	100	30.599999999999998	5.3999999999999995	1.1	2000	0.375	1.0	9.9	2.0	1000	37.5	4	37.33961508612848	4.359423080088617	158.87197497379455	12.391815212372768	130.01865238374367	23.162212991721116	138.6635415101302	34.69283482895243	149.57873031273925
0.1	2.1	360.0	4.93	false	0.5	1.25	100	30.599999999999998	5.3999999999999995	1.1	2000	0.375	1.0	9.9	2.0	1000	37.5	3	40.506400988080586	9.68873339630645	254.94844310813878	28.075281468152173	231.32049521991758	40.20201702077268	192.92722077757236
0.1	2.1	360.0	4.93	false	0.5	1.25	100	30.599999999999998	5.3999999999999995	1.1	2000	0.375	1.0	9.9	2.0	1000	37.5	3	48.025250123437154	11.90644656331222	330.79392265308314	30.719023030307884	230.9945926140989	38.12742941644618	177.59027806284766
0.1	2.1	360.0	4.93	false	0.5	1.25	100	30.599999999999998	5.3999999999999995	1.1	2000	0.375	1.0	9.9	2.0	1000	37.5	6	37.238145380472254	0.2512986546273826	73.32594273677832	5.952411073361052	69.81715678663934	13.920475757743466	79.82311986681027	20.462276447167273	163.88168417001813	25.933910456479843	114.69549564906073	36.96131760952697	149.10732300251996
0.1	2.1	360.0	4.93	false	0.5	1.25	100	30.599999999999998	5.3999999999999995	1.1	2000	0.375	1.0	9.9	2.0	1000	37.5	3	37.32256394690364	2.389963847316536	121.04052382346596	17.732939001202467	266.81128412806817	29.552232152614422	202.6167578620434
0.1	2.1	360.0	4.93	false	0.5	1.25	100	30.599999999999998	5.3999999999999995	1.1	2000	0.375	1.0	9.9	2.0	1000	37.5	2	32.22412778638881	6.533908034876623	331.5107302210188	20.862543404865715	162.4634055799976
0.1	2.1	360.0	4.93	false	0.5	1.25	100	30.599999999999998	5.3999999999999995	1.1	2000	0.375	1.0	9.9	2.0	1000	37.5	3	30.062038728834686	8.389080789286947	216.30378952610172	15.822297900743274	162.44495523878655	25.371622355147252	176.70208795722448
0.1	2.1	360.0	4.93	false	0.5	1.25	100	30.599999999999998	5.3999999999999995	1.1	2000	0.375	1.0	9.9	2.0	1000	37.5	2	37.89633970204569	8.896167813678446	325.8008614675131	37.60702615122324	138.49480468205536
0.1	2.1	360.0	4.93	false	0.5	1.25	100	30.599999999999998	5.3999999999999995	1.1	2000	0.375	1.0	9.9	2.0	1000	37.5	3	46.21277367231593	2.7218034688836603	193.7592411996471	18.45446512896523	253.66431019796178	39.99921419493743	363.80961513587795
0.1	2.1	360.0	4.93	false	0.5	1.25	100	30.599999999999998	5.3999999999999995	1.1	2000	0.375	1.0	9.9	2.0	1000	37.5	3	34.04839722263427	5.857382057360216	280.22237422128325	19.759755215243313	177.45938503699503	33.23222630216424	127.0021627237484
0.1	2.1	360.0	4.93	false	0.5	1.25	100	30.599999999999998	5.3999999999999995	1.1	2000	0.375	1.0	9.9	2.0	1000	37.5	2	38.560691068098386	16.8335821182385	237.00487477274163	36.18129466276754	426.8371255917878
0.1	2.1	360.0	4.93	false	0.5	1.25	100	30.599999999999998	5.3999999999999995	1.1	2000	0.375	1.0	9.9	2.0	1000	37.5	2	41.39274245714329	1.519714473082684	345.4152215742154	19.382278596206543	266.7213440714598
0.1	2.1	360.0	4.93	false	0.5	1.25	100	30.599999999999998	5.3999999999999995	1.1	2000	0.375	1.0	9.9	2.0	1000	37.5	3	31.909963334148777	7.398890993259041	193.30573192217003	25.083288250160432	160.69382869237705	30.428084892949634	199.28428170117806
0.1	2.1	360.0	4.93	false	0.5	1.25	100	30.599999999999998	5.3999999999999995	1.1	2000	0.375	1.0	9.9	2.0	1000	37.5	5	40.7596035567228	6.544300539312244	129.33198846585705	14.891272301655883	163.7305249004407	23.327540103474867	132.3172253165895	32.475436041830655	158.92889125041307	38.39948440362338	154.87028838735492
0.1	2.1	360.0	4.93	false	0.5	1.25	100	30.599999999999998	5.3999999999999995	1.1	2000	0.375	1.0	9.9	2.0	1000	37.5	3	37.71055470010309	0.8897359075000195	107.13825550347475	19.480614320342696	180.7384632018386	26.533960346205543	189.34174703661952
0.1	2.1	360.0	4.93	false	0.5	1.25	100	30.599999999999998	5.3999999999999995	1.1	2000	0.375	1.0	9.9	2.0	1000	37.5	3	38.73200630566256	1.8472509385653988	163.00902310518003	15.92153335356599	251.52306945226337	32.80405528236078	285.7357263973795
0.1	2.1	360.0	4.93	false	0.5	1.25	100	30.599999999999998	5.3999999999999995	1.1	2000	0.375	1.0	9.9	2.0	1000	37.5	4	36.55517497645168	0.03388832375853272	181.85730045555826	15.0941496066221	206.93805763355562	22.429293824760464	124.84931775472985	36.09122147236948	148.3903744483107
0.1	2.1	360.0	4.93	false	0.5	1.25	100	30.599999999999998	5.3999999999999995	1.1	2000	0.375	1.0	9.9	2.0	1000	37.5	3	35.22434981511088	6.641792456979669	285.93367347281827	19.720938923043388	169.6585355783162	34.65227741567745	155.5597095203548
0.1	2.1	360.0	4.93	false	0.5	1.25	100	30.599999999999998	5.3999999999999995	1.1	2000	0.375	1.0	9.9	2.0	1000	37.5	4	33.07394406972968	0.3196766351001325	91.5545948729605	10.618262653814412	178.5377249727386	17.878359933002255	113.29311766708658	28.977250887520015	152.1036302437757
0.1	2.1	360.0	4.93	false	0.5	1.25	100	30.599999999999998	5.3999999999999995	1.1	2000	0.375	1.0	9.9	2.0	1000	37.5	4	39.47545465361103	5.509723864698266	98.85480343954873	17.221364382808446	204.0766972788133	31.03478216719606	235.70553052710557	37.81013473142816	184.7172236791288
0.1	2.1	360.0	4.93	false	0.5	1.25	100	30.599999999999998	5.3999999999999995	1.1	2000	0.375	1.0	9.9	2.0	1000	37.5	2	28.413325488410358	10.717447004714424	198.21560665616863	25.968871499667824	275.05487052096447
0.1	2.1	360.0	4.93	false	0.5	1.25	100	30.599999999999998	5.3999999999999995	1.1	2000	0.375	1.0	9.9	2.0	1000	37.5	4	42.23170531961928	5.466459458786605	123.84113788576295	19.875298054803316	285.8134842047236	32.012232705495606	155.82178616606114	40.220605984491456	132.00651630497023
0.1	2.1	360.0	4.93	false	0.5	1.25	100	30.599999999999998	5.3999999999999995	1.1	2000	0.375	1.0	9.9	2.0	1000	37.5	2	29.521173752180488	10.04867546911186	137.18833455267236	19.027401889948177	206.7654367956504
0.1	2.1	360.0	4.93	false	0.5	1.25	100	30.599999999999998	5.3999999999999995	1.1	2000	0.375	1.0	9.9	2.0	1000	37.5	4	38.6526590382742	0.7876951095796298	187.5540831922411	11.436533566407848	140.0692841740445	18.508253157709763	192.45721800848108	36.490606645459934	107.17498499426969
0.1	2.1	360.0	4.93	false	0.5	1.25	100	30.599999999999998	5.3999999999999995	1.1	2000	0.375	1.0	9.9	2.0	1000	37.5	2	38.7377380356111	9.583837588283208	164.82636390989336	24.622408213607518	347.31441520355264
0.1	2.1	360.0	4.93	false	0.5	1.25	100	30.599999999999998	5.3999999999999995	1.1	2000	0.375	1.0	9.9	2.0	1000	37.5	2	33.78925652015667	6.224483947758995	256.14909936778673	21.568158402730514	253.0673601752802
0.1	2.1	360.0	4.93	false	0.5	1.25	100	30.599999999999998	5.3999999999999995	1.1	2000	0.375	1.0	9.9	2.0	1000	37.5	4	34.66137931613534	5.820856906211424	109.2440554842687	10.707024015479982	254.52373177346792	23.872150151181188	133.7064988370965	33.694505118766514	146.57633922508955
0.1	2.1	360.0	4.93	false	0.5	1.25	100	30.599999999999998	5.3999999999999995	1.1	2000	0.375	1.0	9.9	2.0	1000	37.5	4	28.650860885674273	7.736541536585416	175.53595344154868	12.186475486805934	80.81325393656276	17.79565402815922	146.08782300493098	27.432931718686337	96.30616373236508
0.1	2.1	360.0	4.93	false	0.5	1.25	100	30.599999999999998	5.3999999999999995	1.1	2000	0.375	1.0	9.9	2.0	1000	37.5	3	36.557282578545276	9.103999345284707	213.62771274474565	16.18820332355739	270.6309716923629	36.085264851256554	136.5215590099379
0.1	2.1	360.0	4.93	false	0.5	1.25	100	30.599999999999998	5.3999999999999995	1.1	2000	0.375	1.0	9.9	2.0	1000	37.5	3	41.28870422022999	8.027129061850083	187.088442540534	22.63146623885248	214.03705272287024	39.25317993947452	221.3018347854385
0.1	2.1	360.0	4.93	false	0.5	1.25	100	30.599999999999998	5.3999999999999995	1.1	2000	0.375	1.0	9.9	2.0	1000	37.5	3	38.249923430315754	10.388341856441627	175.06616566512977	27.007012679799743	155.72486563476355	36.01973230985139	277.578563717432
0.1	2.1	360.0	4.93	false	0.5	1.25	100	30.599999999999998	5.3999999999999995	1.1	2000	0.375	1.0	9.9	2.0	1000	37.5	4	33.8115399156678	5.893237174588588	183.63019953255633	18.66848780377438	139.0473926786222	28.15220867534646	237.7738770349641	33.557260985422474	137.75907450825372
0.1	2.1	360.0	4.93	false	0.5	1.25	100	30.599999999999998	5.3999999999999995	1.1	2000	0.375	1.0	9.9	2.0	1000	37.5	4	38.86384467994116	1.450324656787071	194.307518439621	8.47722926803729	186.2282226254678	23.656582615306675	177.3588040019158	32.289088525007195	105.92602050699911
0.1	2.1	360.0	4.93	false	0.5	1.25	100	30.599999999999998	5.3999999999999995	1.1	2000	0.375	1.0	9.9	2.0	1000	37.5	3	42.97465300894289	3.301327764521369	145.37292341275585	24.843697058870347	231.03803433836242	42.24255723991481	335.5061637375241
0.1	2.1	360.0	4.93	false	0.5	1.25	100	30.599999999999998	5.3999999999999995	1.1	2000	0.375	1.0	9.9	2.0	1000	37.5	4	34.04953015220259	3.110410496996685	125.56662197995935	14.767514319469885	142.66751085242427	25.054988213507013	168.73090394661784	30.710108529783046	106.02087284481122
0.1	2.1	360.0	4.93	false	0.5	1.25	100	30.599999999999998	5.3999999999999995	1.1	2000	0.375	1.0	9.9	2.0	1000	37.5	3	33.27959810065384	3.2842215566213913	206.843190565433	13.83702557529854	176.91343576920343	28.455686975971506	130.05615047928333
0.1	2.1	360.0	4.93	false	0.5	1.25	100	30.599999999999998	5.3999999999999995	1.1	2000	0.375	1.0	9.9	2.0	1000	37.5	3	34.40922184902295	0.5862962933511053	189.4166056995184	17.07227319693393	167.54200498043787	29.011613941009873	194.85431666862806
0.1	2.1	360.0	4.93	false	0.5	1.25	100	30.599999999999998	5.3999999999999995	1.1	2000	0.375	1.0	9.9	2.0	1000	37.5	3	39.44713391685846	9.873077673299798	159.55653819762588	25.53000148747173	259.98958314163264	36.87613453492949	239.82639512947333
0.1	2.1	360.0	4.93	false	0.5	1.25	100	30.599999999999998	5.3999999999999995	1.1	2000	0.375	1.0	9.9	2.0	1000	37.5	5	38.93941027994009	2.660063846980055	77.90653946236948	10.119404211897924	177.37870167151516	19.09575766691753	129.01815417423097	21.668301812753313	167.86391873456537	33.63392591570008	124.96187036348232
0.1	2.1	360.0	4.93	false	0.5	1.25	100	30.599999999999998	5.3999999999999995	1.1	2000	0.375	1.0	9.9	2.0	1000	37.5	2	34.34778245749801	11.636188011306615	278.84586491323444	23.952569848397516	307.7162558201032
0.1	2.1	360.0	4.93	false	0.5	1.25	100	30.599999999999998	5.3999999999999995	1.1	2000	0.375	1.0	9.9	2.0	1000	37.5	2	30.447147062334288	8.101150098881433	135.81838658044987	23.514065700533877	288.0327552554253
0.1	2.1	360.0	4.93	false	0.5	1.25	100	30.599999999999998	5.3999999999999995	1.1	2000	0.375	1.0	9.9	2.0	1000	37.5	3	37.591762819690736	4.714823755540669	125.45932050368599	24.119158184850658	296.7695101587107	36.248814483382375	159.36282162771576
0.1	2.1	360.0	4.93	false	0.5	1.25	100	30.599999999999998	5.3999999999999995	1.1	2000	0.375	1.0	9.9	2.0	1000	37.5	2	34.952220629247705	11.50194106831491	319.2894875257539	23.168765418214353	268.7018315510943
0.1	2.1	360.0	4.93	false	0.5	1.25	100	30.599999999999998	5.3999999999999995	1.1	2000	0.375	1.0	9.9	2.0	1000	37.5	3	41.90061560949598	5.401938611317267	236.82764787396306	18.55724116746698	252.93610149095502	40.81254343842002	120.54310785340786
0.1	2.1	360.0	4.93	false	0.5	1.25	100	30.599999999999998	5.3999999999999995	1.1	2000	0.375	1.0	9.9	2.0	1000	37.5	2	33.062698809010996	6.492424791121402	327.2543787599883	32.51268447875261	157.60442426137237
0.1	2.1	360.0	4.93	false	0.5	1.25	100	30.599999999999998	5.3999999999999995	1.1	2000	0.375	1.0	9.9	2.0	1000	37.5	4	37.28631346738151	1.4483259144108644	78.37358737181454	9.098701223589755	152.82641768192792	18.987647720589553	121.45216178441916	25.896318561330283	191.17586624404862
0.1	2.1	360.0	4.93	false	0.5	1.25	100	30.599999999999998	5.3999999999999995	1.1	2000	0.375	1.0	9.9	2.0	1000	37.5	3	40.75651925488383	11.048739244417323	192.43195211762097	24.737167031749607	109.62601236112299	36.0709647472382	266.92515492453583
0.1	2.1	360.0	4.93	false	0.5	1.25	100	30.599999999999998	5.3999999999999995	1.1	2000	0.375	1.0	9.9	2.0	1000	37.5	2	36.203880835011695	7.291196346602411	364.6898115305634	28.08155128319635	187.94745637419132
0.1	2.1	360.0	4.93	false	0.5	1.25	100	30.599999999999998	5.3999999999999995	1.1	2000	0.375	1.0	9.9	2.0	1000	37.5	3	36.48926262841212	4.1023289857498275	128.40774473706654	22.29180114727494	262.6596466248987	28.901482757660077	146.02015338505336
0.1	2.1	360.0	4.93	false	0.5	1.25	100	30.599999999999998	5.3999999999999995	1.1	2000	0.375	1.0	9.9	2.0	1000	37.5	3	31.601083908316575	3.0718985512781867	118.30693075495738	9.412198620715285	124.0397260691279	30.988004360229397	216.62760473306528
0.1	2.1	360.0	4.93	false	0.5	1.25	100	30.599999999999998	5.3999999999999995	1.1	2000	0.375	1.0	9.9	2.0	1000	37.5	3	36.04064964178116	3.7523064451734323	168.18813747002565	24.09022910163798	204.8302512547	31.187428483314577	196.17740026065056
0.1	2.1	360.0	4.93	false	0.5	1.25	100	30.599999999999998	5.3999999999999995	1.1	2000	0.375	1.0	9.9	2.0	1000	37.5	3	37.47555874244263	0.28118196694210656	166.59285165902668	15.11726776156572	172.54018502690607	35.173179030198895	272.77743870828374
0.1	2.1	360.0	4.93	false	0.5	1.25	100	30.599999999999998	5.3999999999999995	1.1	2000	0.375	1.0	9.9	2.0	1000	37.5	5	40.84910213488472	5.488902087808757	142.68568735181807	9.822386105665363	152.8568243398008	15.456706494121917	119.67939710013727	26.135054118198482	99.45504996870503	32.634327172714784	219.35625901251575
0.1	2.1	360.0	4.93	false	0.5	1.25	100	30.599999999999998	5.3999999999999995	1.1	2000	0.375	1.0	9.9	2.0	1000	37.5	4	42.50239598533233	7.684530521915776	169.36929861440422	25.062707234175893	199.99707151167874	33.29745426321659	141.4325152337588	40.44225084453387	133.87581121809043
0.1	2.1	360.0	4.93	false	0.5	1.25	100	30.599999999999998	5.3999999999999995	1.1	2000	0.375	1.0	9.9	2.0	1000	37.5	3	36.79729897987207	13.586946506301802	206.20259585190956	25.848911215971476	272.0800730020679	32.802406025404444	163.2437250496782
0.1	2.1	360.0	4.93	false	0.5	1.25	100	30.599999999999998	5.3999999999999995	1.1	2000	0.375	1.0	9.9	2.0	1000	37.5	5	41.739306402728076	0.3541989104755717	198.0058716753422	9.907659433433558	99.47789866716882	16.424380955755208	182.2174640829188	26.153563399315775	206.5025563169909	41.38275810301411	191.0251918404039
0.1	2.1	360.0	4.93	false	0.5	1.25	100	30.599999999999998	5.3999999999999995	1.1	2000	0.375	1.0	9.9	2.0	1000	37.5	2	34.994945315353654	11.311446023166212	166.20359005748472	22.88674158291444	303.3265000357218
0.1	2.1	360.0	4.93	false	0.5	1.25	100	30.599999999999998	5.3999999999999995	1.1	2000	0.375	1.0	9.9	2.0	1000	37.5	3	40.23355661107732	3.5977866821121505	118.43808915998983	11.849438745864724	279.7739721371547	37.510642179597276	135.63229305195478
0.1	2.1	360.0	4.93	false	0.5	1.25	100	30.599999999999998	5.3999999999999995	1.1	2000	0.375	1.0	9.9	2.0	1000	37.5	2	34.0687574217084	7.575653722397404	219.04124810903815	18.845645631686313	276.1274985747661
0.1	2.1	360.0	4.93	false	0.5	1.25	100	30.599999999999998	5.3999999999999995	1.1	2000	0.375	1.0	9.9	2.0	1000	37.5	4	38.293161392154275	3.086961051555065	135.1869752342506	10.103582578686801	175.00235233314294	23.57288517130678	198.07286393673624	36.82313424538175	141.34143388000058
0.1	2.1	360.0	4.93	false	0.5	1.25	100	30.599999999999998	5.3999999999999995	1.1	2000	0.375	1.0	9.9	2.0	1000	37.5	4	39.054512222106396	10.345414164684918	148.24276358610118	17.96571337244174	110.64497792525889	26.38324933424297	217.34365033612062	38.489467672056136	186.64758850853977
0.1	2.1	360.0	4.93	false	0.5	1.25	100	30.599999999999998	5.3999999999999995	1.1	2000	0.375	1.0	9.9	2.0	1000	37.5	4	41.42123348399366	3.9126119379165445	121.22201327529756	16.104182767191617	219.27226965947807	26.61817766327018	197.84193891332586	35.67689208237841	116.26342029428183
0.1	2.1	360.0	4.93	false	0.5	1.25	100	30.599999999999998	5.3999999999999995	1.1	2000	0.375	1.0	9.9	2.0	1000	37.5	5	37.76777937660563	0.5936367432504284	134.80288507755105	8.6648963712947	132.47857547051828	16.967704763696407	84.77368781386367	27.684651212187564	190.520357656864	37.22062034587322	107.32829867555688
0.1	2.1	360.0	4.93	false	0.5	1.25	100	30.599999999999998	5.3999999999999995	1.1	2000	0.375	1.0	9.9	2.0	1000	37.5	5	47.95943184653643	2.807670714447352	153.634714671242	9.214461903267372	163.2770117276551	23.43816824511734	88.31977069878258	31.42491761477027	209.69254200961728	41.68281139440011	147.71983667068798
0.1	2.1	360.0	4.93	false	0.5	1.25	100	30.599999999999998	5.3999999999999995	1.1	2000	0.375	1.0	9.9	2.0	1000	37.5	3	36.612326923807004	2.309063015011563	158.23354849737905	14.413456148246969	140.87806361421363	31.254622853059793	245.84581603424462
0.1	2.1	360.0	4.93	false	0.5	1.25	100	30.599999999999998	5.3999999999999995	1.1	2000	0.375	1.0	9.9	2.0	1000	37.5	2	33.82971207171069	7.788004018883714	315.254321186677	26.71734402277617	208.917940719021
0.1	2.1	360.0	4.93	false	0.5	1.25	100	30.599999999999998	5.3999999999999995	1.1	2000	0.375	1.0	9.9	2.0	1000	37.5	3	34.290899035846735	6.5346672522263685	154.91803353885916	15.244766048831368	159.444475280773	28.31041138514827	278.6197194709668
0.1	2.1	360.0	4.93	false	0.5	1.25	100	30.599999999999998	5.3999999999999995	1.1	2000	0.375	1.0	9.9	2.0	1000	37.5	4	31.691804647083416	5.100258756123377	96.06093487212895	11.4317143785579	117.33746149272335	23.98000213955514	183.0231744043557	30.011773348468754	221.882618523906
0.1	2.1	360.0	4.93	false	0.5	1.25	100	30.599999999999998	5.3999999999999995	1.1	2000	0.375	1.0	9.9	2.0	1000	37.5	3	35.60866219930328	0.5324318005472228	182.81305465672693	13.600427732001988	210.63021092531844	29.308043762686232	245.46711363256813
0.1	2.1	360.0	4.93	false	0.5	1.25	100	30.599999999999998	5.3999999999999995	1.1	2000	0.375	1.0	9.9	2.0	1000	37.5	4	40.36217106683033	7.380481078050141	151.29975998015092	17.308625754789905	208.92076920624118	22.932078266080968	121.16348249691437	35.21880272311901	209.99482648493446
0.1	2.1	360.0	4.93	false	0.5	1.25	100	30.599999999999998	5.3999999999999995	1.1	2000	0.375	1.0	9.9	2.0	1000	37.5	2	42.236771631042735	14.240423191062915	312.44386365662416	31.134220108067574	173.35635974703143
0.1	2.1	360.0	4.93	false	0.5	1.25	100	30.599999999999998	5.3999999999999995	1.1	2000	0.375	1.0	9.9	2.0	1000	37.5	2	29.265187546826134	10.46994975063024	230.72600512375183	27.424646092765897	252.28179840357427
0.1	2.1	360.0	4.93	false	0.5	1.25	100	30.599999999999998	5.3999999999999995	1.1	2000	0.375	1.0	9.9	2.0	1000	37.5	4	40.82808367229813	1.5454135017515107	215.6103410556795	9.953551142413277	134.6891878299247	23.07462152844882	150.00356461393028	33.64701262210851	184.1695226190456
0.1	2.1	360.0	4.93	false	0.5	1.25	100	30.599999999999998	5.3999999999999995	1.1	2000	0.375	1.0	9.9	2.0	1000	37.5	4	43.55152714489509	6.912684056865393	213.02694798749212	17.62027831893577	196.00879739324745	27.848661920235468	215.99398808562924	41.55986264525145	128.85652026357755
0.1	2.1	360.0	4.93	false	0.5	1.25	100	30.599999999999998	5.3999999999999995	1.1	2000	0.375	1.0	9.9	2.0	1000	37.5	4	34.30328861978678	2.417843436758834	149.68844827144503	16.020454147649193	167.45453961611557	28.73373985192302	154.72848080717796	33.383830285721146	141.98518232168712
0.1	2.1	360.0	4.93	false	0.5	1.25	100	30.599999999999998	5.3999999999999995	1.1	2000	0.375	1.0	9.9	2.0	1000	37.5	4	39.6366298082232	10.300511998747348	124.55569761197847	12.921294833155628	259.1919295190218	25.723578185756867	249.36156372970353	39.3624220593207	125.55144139886593
0.1	2.1	360.0	4.93	false	0.5	1.25	100	30.599999999999998	5.3999999999999995	1.1	2000	0.375	1.0	9.9	2.0	1000	37.5	3	34.30065381297917	9.67521925474938	128.05603552803092	20.261627749694465	267.9372907362587	33.65584458092475	252.75723454667352
0.1	2.1	360.0	4.93	false	0.5	1.25	100	30.599999999999998	5.3999999999999995	1.1	2000	0.375	1.0	9.9	2.0	1000	37.5	3	35.40793380651623	0.9024068418099077	201.555697867393	18.57301526289569	252.52027988018128	27.585737961990887	132.68970599684909
0.1	2.1	360.0	4.93	false	0.5	1.25	100	30.599999999999998	5.3999999999999995	1.1	2000	0.375	1.0	9.9	2.0	1000	37.5	4	43.377885900718056	0.06108979484527795	224.24096559063557	10.103840683570022	181.26422019261742	32.586276230403776	129.03987735964984	43.27888098547715	265.52085867618507
0.1	2.1	360.0	4.93	false	0.5	1.25	100	30.599999999999998	5.3999999999999995	1.1	2000	0.375	1.0	9.9	2.0	1000	37.5	4	46.990406786210116	14.320464677451133	224.97573142472902	25.76983362941081	141.21251151660525	33.987591295645615	196.07710956605752	43.750330576844085	257.5805103072827
0.1	2.1	360.0	4.93	false	0.5	1.25	100	30.599999999999998	5.3999999999999995	1.1	2000	0.375	1.0	9.9	2.0	1000	37.5	2	31.51229641405276	11.023830805856758	153.60690557510517	25.590275533091265	300.2357555781512
0.1	2.1	360.0	4.93	false	0.5	1.25	100	30.599999999999998	5.3999999999999995	1.1	2000	0.375	1.0	9.9	2.0	1000	37.5	3	39.891882469562276	3.007514931920362	245.4973277895753	22.502839921460872	189.78860163320655	39.610007443780695	255.21040421662957
0.1	2.1	360.0	4.93	false	0.5	1.25	100	30.599999999999998	5.3999999999999995	1.1	2000	0.375	1.0	9.9	2.0	1000	37.5	3	39.06619248421614	2.5987486306948493	237.64569963593726	18.945702134272207	250.54074326075258	37.23672424193696	186.46612595210868
0.1	2.1	360.0	4.93	false	0.5	1.25	100	30.599999999999998	5.3999999999999995	1.1	2000	0.375	1.0	9.9	2.0	1000	37.5	5	46.24401283910181	1.3731559071704482	215.46899008468117	16.822335267687148	264.6443676566051	28.38814936631766	112.26684676591523	31.23964700024448	149.47617844704368	44.74120161267122	112.78522607900608
0.1	2.1	360.0	4.93	false	0.5	1.25	100	30.599999999999998	5.3999999999999995	1.1	2000	0.375	1.0	9.9	2.0	1000	37.5	3	32.607003842657384	0.20227331208164778	237.36999623234968	9.940275885754755	112.72643546437982	17.061259335112684	246.75800682386557
0.1	2.1	360.0	4.93	false	0.5	1.25	100	30.599999999999998	5.3999999999999995	1.1	2000	0.375	1.0	9.9	2.0	1000	37.5	3	34.29869276346343	8.286420261291294	213.23126072714717	21.316883137537612	236.40099371177314	34.28535997207701	148.49630402054737
0.1	2.1	360.0	4.93	false	0.5	1.25	100	30.599999999999998	5.3999999999999995	1.1	2000	0.375	1.0	9.9	2.0	1000	37.5	3	40.58872471007948	13.671869445076592	317.67858359973616	31.496173671235045	147.6351576995067	40.333523424410814	228.80281316225367
0.1	2.1	360.0	4.93	false	0.5	1.25	100	30.599999999999998	5.3999999999999995	1.1	2000	0.375	1.0	9.9	2.0	1000	37.5	4	41.147815165765145	5.107049127778608	168.67397897771477	15.417196072710691	247.88433038628645	31.589988244277333	107.74274895200466	39.51612078797428	192.32225717137646
0.1	2.1	360.0	4.93	false	0.5	1.25	100	30.599999999999998	5.3999999999999995	1.1	2000	0.375	1.0	9.9	2.0	1000	37.5	2	37.067222646081014	6.322032067821168	239.3242267423911	27.774821312772815	245.53565884007025
0.1	2.1	360.0	4.93	false	0.5	1.25	100	30.599999999999998	5.3999999999999995	1.1	2000	0.375	1.0	9.9	2.0	1000	37.5	2	29.965690458688634	7.969921202865095	209.35147725106606	23.697642406781117	320.04378463883353
0.1	2.1	360.0	4.93	false	0.5	1.25	100	30.599999999999998	5.3999999999999995	1.1	2000	0.375	1.0	9.9	2.0	1000	37.5	3	39.32133103043358	5.004289579175565	144.94386451359944	17.591258838390065	238.78219493937357	36.826255401851164	185.73375950331777
0.1	2.1	360.0	4.93	false	0.5	1.25	100	30.599999999999998	5.3999999999999995	1.1	2000	0.375	1.0	9.9	2.0	1000	37.5	3	34.39321696930838	6.491328251594424	190.3998721069524	16.27433926704669	199.57673200312132	25.7473954585328	203.66730715856647
0.1	2.1	360.0	4.93	false	0.5	1.25	100	30.599999999999998	5.3999999999999995	1.1	2000	0.375	1.0	9.9	2.0	1000	37.5	3	31.04774818989385	4.405131621444347	164.57648151269572	16.118981755464606	222.1240072262814	28.034968907590848	164.5863287528392
0.1	2.1	360.0	4.93	false	0.5	1.25	100	30.599999999999998	5.3999999999999995	1.1	2000	0.375	1.0	9.9	2.0	1000	37.5	3	36.04786177497885	5.932732884086871	117.57676160531601	13.307096409905734	130.06413323441447	24.611048311330297	284.7206678830229
0.1	2.1	360.0	4.93	false	0.5	1.25	100	30.599999999999998	5.3999999999999995	1.1	2000	0.375	1.0	9.9	2.0	1000	37.5	1	38.490412629879835	24.691432504348455	288.14037732632073
0.1	2.1	360.0	4.93	false	0.5	1.25	100	30.599999999999998	5.3999999999999995	1.1	2000	0.375	1.0	9.9	2.0	1000	37.5	3	33.35694580568855	0.8615110332444351	155.6869591333752	14.848580243087923	249.2508146983654	31.098145446425267	171.67159051915277
0.1	2.1	360.0	4.93	false	0.5	1.25	100	30.599999999999998	5.3999999999999995	1.1	2000	0.375	1.0	9.9	2.0	1000	37.5	4	44.24772609652914	1.137129757582431	219.55065373479783	14.291901646056385	140.8802396291218	23.507473242955463	172.19589886200174	40.96924139450863	257.36446873563824
0.1	2.1	360.0	4.93	false	0.5	1.25	100	30.599999999999998	5.3999999999999995	1.1	2000	0.375	1.0	9.9	2.0	1000	37.5	3	35.83991529871199	4.862122550113065	170.7743198385769	14.376207747450527	227.48681081446614	23.88009904621549	269.82854902906706
0.1	2.1	360.0	4.93	false	0.5	1.25	100	30.599999999999998	5.3999999999999995	1.1	2000	0.375	1.0	9.9	2.0	1000	37.5	4	40.71875542377362	1.9195001220827048	175.7911299029563	16.489499465258756	140.28102830121475	25.92084964944726	198.42959005529673	40.055389023818464	196.39365739540068
0.1	2.1	360.0	4.93	false	0.5	1.25	100	30.599999999999998	5.3999999999999995	1.1	2000	0.375	1.0	9.9	2.0	1000	37.5	3	39.44828297739875	2.0258585198965897	299.9992853334915	18.40499122404346	156.43643971484198	31.09028961275911	269.87802387981895
0.1	2.1	360.0	4.93	false	0.5	1.25	100	30.599999999999998	5.3999999999999995	1.1	2000	0.375	1.0	9.9	2.0	1000	37.5	1	30.602212949846887	17.583600908677752	299.4980199705386
0.1	2.1	360.0	4.93	false	0.5	1.25	100	30.599999999999998	5.3999999999999995	1.1	2000	0.375	1.0	9.9	2.0	1000	37.5	2	29.398353187476758	3.7059082929269223	165.46313634732897	16.459224502489732	233.25962649105972
0.1	2.1	360.0	4.93	false	0.5	1.25	100	30.599999999999998	5.3999999999999995	1.1	2000	0.375	1.0	9.9	2.0	1000	37.5	3	31.51537326671358	6.8786046221495765	179.06413566480316	14.76587442861872	191.83884512624098	28.536909060116525	259.76062845727733
0.1	2.1	360.0	4.93	false	0.5	1.25	100	30.599999999999998	5.3999999999999995	1.1	2000	0.375	1.0	9.9	2.0	1000	37.5	4	40.89808223630327	3.3369413528908605	95.22229720535807	9.087984546949489	184.92983475738848	20.41181961322897	204.1066745244942	32.742621266719354	183.45484317248824
0.1	2.1	360.0	4.93	false	0.5	1.25	100	30.599999999999998	5.3999999999999995	1.1	2000	0.375	1.0	9.9	2.0	1000	37.5	3	31.45488342635568	8.541444553572035	133.792230736156	15.171196502102209	202.32262540739373	29.22226792165509	218.46157891345905
0.1	2.1	360.0	4.93	false	0.5	1.25	100	30.599999999999998	5.3999999999999995	1.1	2000	0.375	1.0	9.9	2.0	1000	37.5	3	36.164081377101034	0.1817619256215718	203.46895347924192	11.086526389631908	183.57063321296405	26.72502962819297	266.1620913966881
0.1	2.1	360.0	4.93	false	0.5	1.25	100	30.599999999999998	5.3999999999999995	1.1	2000	0.375	1.0	9.9	2.0	1000	37.5	3	39.264364259325355	1.8893089918144454	280.3252018685692	20.528796250400326	239.12815286069	36.73982723445492	145.1082639603246
0.1	2.1	360.0	4.93	false	0.5	1.25	100	30.599999999999998	5.3999999999999995	1.1	2000	0.375	1.0	9.9	2.0	1000	37.5	3	25.67697742844259	5.177590960878577	162.67969849256278	17.680657851082668	209.57339235431616	24.990139449725817	160.2358265493046
0.1	2.1	360.0	4.93	false	0.5	1.25	100	30.599999999999998	5.3999999999999995	1.1	2000	0.375	1.0	9.9	2.0	1000	37.5	3	40.990376046608176	6.692834384822195	152.23902884718268	17.276855517457417	157.45912560982657	38.15813196618299	360.5600437785348
0.1	2.1	360.0	4.93	false	0.5	1.25	100	30.599999999999998	5.3999999999999995	1.1	2000	0.375	1.0	9.9	2.0	1000	37.5	3	36.19080984727035	7.131700179887582	255.46026578932444	28.12867442820021	179.23886267512128	31.538938305215265	114.6155026394594
0.1	2.1	360.0	4.93	false	0.5	1.25	100	30.599999999999998	5.3999999999999995	1.1	2000	0.375	1.0	9.9	2.0	1000	37.5	3	36.353537261053276	8.338425253574322	245.3534545854113	23.920780220391205	195.04105267435625	30.973863535164543	168.20336195339266
0.1	2.1	360.0	4.93	false	0.5	1.25	100	30.599999999999998	5.3999999999999995	1.1	2000	0.375	1.0	9.9	2.0	1000	37.5	3	38.480466905365205	2.9465634036930575	228.03608088476483	10.329123385645547	140.5547177480682	20.350296197349074	230.67723289618738
0.1	2.1	360.0	4.93	false	0.5	1.25	100	30.599999999999998	5.3999999999999995	1.1	2000	0.375	1.0	9.9	2.0	1000	37.5	2	33.43993086203274	6.739389184971657	177.68731395778215	24.879176499993914	277.3982470881403
0.1	2.1	360.0	4.93	false	0.5	1.25	100	30.599999999999998	5.3999999999999995	1.1	2000	0.375	1.0	9.9	2.0	1000	37.5	3	42.10217189869354	12.886238320103923	212.46067123029673	22.207362837416536	241.40208091346443	37.14853558420378	113.14616958278472
0.1	2.1	360.0	4.93	false	0.5	1.25	100	30.599999999999998	5.3999999999999995	1.1	2000	0.375	1.0	9.9	2.0	1000	37.5	2	32.00462286550145	7.643510262547892	304.7670593385117	27.569983289429665	215.78908802123593
0.1	2.1	360.0	4.93	false	0.5	1.25	100	30.599999999999998	5.3999999999999995	1.1	2000	0.375	1.0	9.9	2.0	1000	37.5	4	45.6992644501796	9.280067760661574	172.59539390262896	18.070443284930974	179.1520160769281	30.206597090721225	225.97894992368708	36.841901402100156	112.90754341971162
0.1	2.1	360.0	4.93	false	0.5	1.25	100	30.599999999999998	5.3999999999999995	1.1	2000	0.375	1.0	9.9	2.0	1000	37.5	5	46.00093193963687	8.013150879232494	157.97322697352737	17.17949185013498	198.7440026786717	25.14227268655594	89.01729493313958	34.597405601476765	98.50424959535323	42.684004421578116	222.27229385749482
0.1	2.1	360.0	4.93	false	0.5	1.25	100	30.599999999999998	5.3999999999999995	1.1	2000	0.375	1.0	9.9	2.0	1000	37.5	3	27.243129986155385	2.6759036140914403	138.46939520778653	12.824516651319147	147.12572398550128	23.394104882499704	146.76371977181148
0.1	2.1	360.0	4.93	false	0.5	1.25	100	30.599999999999998	5.3999999999999995	1.1	2000	0.375	1.0	9.9	2.0	1000	37.5	3	45.75944574334917	1.1372443887439125	281.4160629303692	17.08585882636515	243.23714316845346	37.61070782308589	185.96425111840526
0.1	2.1	360.0	4.93	false	0.5	1.25	100	30.599999999999998	5.3999999999999995	1.1	2000	0.375	1.0	9.9	2.0	1000	37.5	4	34.241007036917715	0.10927664100995133	94.6347360169482	16.00966124233982	209.90145946463122	24.525366201268646	111.19383032795804	30.651988002866783	205.7423606693068
0.1	2.1	360.0	4.93	false	0.5	1.25	100	30.599999999999998	5.3999999999999995	1.1	2000	0.375	1.0	9.9	2.0	1000	37.5	4	34.19623192036894	3.724412873840447	132.6130253130719	12.93085478779454	116.38265450711627	19.36254518747332	177.6618878093447	33.11146262107104	158.84670701811845
0.1	2.1	360.0	4.93	false	0.5	1.25	100	30.599999999999998	5.3999999999999995	1.1	2000	0.375	1.0	9.9	2.0	1000	37.5	3	38.736822742523046	1.6507802185581844	150.09309207204407	15.710042849417876	159.32396330462856	28.32842581095533	310.21415802737994
0.1	2.1	360.0	4.93	false	0.5	1.25	100	30.599999999999998	5.3999999999999995	1.1	2000	0.375	1.0	9.9	2.0	1000	37.5	3	35.272558901508944	1.8019574369797473	250.83860732128528	16.343651001740774	192.62680008220198	34.09079595629592	261.17789104175597
0.1	2.1	360.0	4.93	false	0.5	1.25	100	30.599999999999998	5.3999999999999995	1.1	2000	0.375	1.0	9.9	2.0	1000	37.5	3	40.68761301178109	11.054594572675041	182.1989588401949	23.562938104616137	212.45190924172383	33.122206439006504	253.79839199076423
0.1	2.1	360.0	4.93	false	0.5	1.25	100	30.599999999999998	5.3999999999999995	1.1	2000	0.375	1.0	9.9	2.0	1000	37.5	3	31.960177800189072	2.344834706665966	151.40048365691518	16.279772964267917	199.3326507736726	30.452095854101184	223.7851073286907
0.1	2.1	360.0	4.93	false	0.5	1.25	100	30.599999999999998	5.3999999999999995	1.1	2000	0.375	1.0	9.9	2.0	1000	37.5	2	29.32352467296397	10.897529065554627	213.10604837160514	19.78637013983062	201.72156271980475
0.1	2.1	360.0	4.93	false	0.5	1.25	100	30.599999999999998	5.3999999999999995	1.1	2000	0.375	1.0	9.9	2.0	1000	37.5	4	39.68755525384604	0.3526290823939137	183.5568627366793	13.487527679345519	135.31892616813425	27.062329410632238	221.7771540338616	37.52696700993637	166.7811340114334
0.1	2.1	360.0	4.93	false	0.5	1.25	100	30.599999999999998	5.3999999999999995	1.1	2000	0.375	1.0	9.9	2.0	1000	37.5	4	35.80687114448054	11.228494910268152	134.27869137732486	19.023003177488846	161.6823803001252	22.149893753060418	165.4244870538236	32.677265738729	126.42754818001009
0.1	2.1	360.0	4.93	false	0.5	1.25	100	30.599999999999998	5.3999999999999995	1.1	2000	0.375	1.0	9.9	2.0	1000	37.5	3	37.356033866009795	13.81326022762496	201.00589371932384	26.77872272535926	190.180482949376	36.91475472094436	237.90195959482884
0.1	2.1	360.0	4.93	false	0.5	1.25	100	30.599999999999998	5.3999999999999995	1.1	2000	0.375	1.0	9.9	2.0	1000	37.5	2	37.658226748810605	14.489470946119635	304.3803561511763	20.86784646632136	218.6739419826344
0.1	2.1	360.0	4.93	false	0.5	1.25	100	30.599999999999998	5.3999999999999995	1.1	2000	0.375	1.0	9.9	2.0	1000	37.5	4	40.36599714238078	2.24111096301299	127.87185520855083	10.665787418123921	169.1165885165854	26.626163517949006	238.59837795110698	38.7717217541282	199.27102973569282
0.1	2.1	360.0	4.93	false	0.5	1.25	100	30.599999999999998	5.3999999999999995	1.1	2000	0.375	1.0	9.9	2.0	1000	37.5	3	37.873510959522676	3.328083831602719	153.086730937153	13.2077465496323	238.68339919087578	30.730364924183455	246.83493313346952
0.1	2.1	360.0	4.93	false	0.5	1.25	100	30.599999999999998	5.3999999999999995	1.1	2000	0.375	1.0	9.9	2.0	1000	37.5	3	33.66571894464367	4.715404962568827	317.2436137973972	11.58198161779767	131.45286591531465	28.665549140606178	147.5040863453077
0.1	2.1	360.0	4.93	false	0.5	1.25	100	30.599999999999998	5.3999999999999995	1.1	2000	0.375	1.0	9.9	2.0	1000	37.5	5	47.29126296998318	7.344623651662629	136.34989713312643	14.782798262905413	155.15932052348782	25.09691892085858	235.3079682344882	37.44478479404312	146.2214799615654	43.94897128052959	157.26402301269312
0.1	2.1	360.0	4.93	false	0.5	1.25	100	30.599999999999998	5.3999999999999995	1.1	2000	0.375	1.0	9.9	2.0	1000	37.5	4	39.139402219768556	4.429271440597472	173.8037981416297	18.579109580805447	198.6895750376156	29.187677574070605	165.1569634662145	38.62095099618715	147.05534757943272
0.1	2.1	360.0	4.93	false	0.5	1.25	100	30.599999999999998	5.3999999999999995	1.1	2000	0.375	1.0	9.9	2.0	1000	37.5	3	38.4470743681137	6.885859199211402	241.1626401801158	14.469497468468962	147.60833747363992	32.612137055450006	174.97757946025533
0.1	2.1	360.0	4.93	false	0.5	1.25	100	30.599999999999998	5.3999999999999995	1.1	2000	0.375	1.0	9.9	2.0	1000	37.5	3	37.799811249725806	8.31661178280794	146.40149776164782	21.893800850085746	318.35029193262096	36.96982272224659	213.4816068064077
0.1	2.1	360.0	4.93	false	0.5	1.25	100	30.599999999999998	5.3999999999999995	1.1	2000	0.375	1.0	9.9	2.0	1000	37.5	4	43.094387075077115	11.113765926552915	263.2213695090753	17.177556340677096	110.69457657139532	24.564812305749204	203.42887903668594	40.223940879697196	170.01464763330202
0.1	2.1	360.0	4.93	false	0.5	1.25	100	30.599999999999998	5.3999999999999995	1.1	2000	0.375	1.0	9.9	2.0	1000	37.5	4	36.37855281348749	2.4308509425427984	180.19216581285022	17.88959856728704	150.35547429560077	22.48668638846113	197.79135292881543	34.79834257798062	168.17975242254408
0.1	2.1	360.0	4.93	false	0.5	1.25	100	30.599999999999998	5.3999999999999995	1.1	2000	0.375	1.0	9.9	2.0	1000	37.5	3	34.4998264975266	10.780588973999084	109.25621153192739	17.016311736088305	152.6698072093273	34.245345578200514	219.78642922932778
0.1	2.1	360.0	4.93	false	0.5	1.25	100	30.599999999999998	5.3999999999999995	1.1	2000	0.375	1.0	9.9	2.0	1000	37.5	4	40.60932319586274	1.06494488176333	130.5377251496836	4.740575159071492	222.68668689746545	19.119836299381372	222.0776857709317	39.65791906544556	124.4455434218976
0.1	2.1	360.0	4.93	false	0.5	1.25	100	30.599999999999998	5.3999999999999995	1.1	2000	0.375	1.0	9.9	2.0	1000	37.5	4	36.03202832031794	2.285636904213613	169.03253984590913	13.957296031890822	80.72695103313042	25.420160015144134	149.43515441794807	28.28984544654418	193.60199717914222
0.1	2.1	360.0	4.93	false	0.5	1.25	100	30.599999999999998	5.3999999999999995	1.1	2000	0.375	1.0	9.9	2.0	1000	37.5	4	29.099117113663628	1.0387728740307391	131.35050435803547	14.340780949671469	80.43801667063076	18.59728515303457	154.75570544307743	22.623197187241107	163.34828533492396
0.1	2.1	360.0	4.93	false	0.5	1.25	100	30.599999999999998	5.3999999999999995	1.1	2000	0.375	1.0	9.9	2.0	1000	37.5	3	33.836571735784815	12.033057705943593	189.45971429529828	17.087388499785632	148.43182892330375	27.65952309097927	198.01471020992517
0.1	2.1	360.0	4.93	false	0.5	1.25	100	30.599999999999998	5.3999999999999995	1.1	2000	0.375	1.0	9.9	2.0	1000	37.5	3	44.197293712322924	2.0391061012055016	333.03398646647946	17.13096492702654	237.89632932169994	40.15125532905416	149.3634114571224
0.1	2.1	360.0	4.93	false	0.5	1.25	100	30.599999999999998	5.3999999999999995	1.1	2000	0.375	1.0	9.9	2.0	1000	37.5	4	38.67209826333126	11.516917082558635	106.46341444552783	17.38951442467071	209.55697266698763	30.06613360787309	97.48460525188553	35.702520923619375	189.18695740499757
0.1	2.1	360.0	4.93	false	0.5	1.25	100	30.599999999999998	5.3999999999999995	1.1	2000	0.375	1.0	9.9	2.0	1000	37.5	3	38.15855851331315	9.67771386942851	213.3912803321005	22.582151034094554	139.20420927154788	29.233849513198155	191.33745568544643
0.1	2.1	360.0	4.93	false	0.5	1.25	100	30.599999999999998	5.3999999999999995	1.1	2000	0.375	1.0	9.9	2.0	1000	37.5	4	39.872160365332896	0.010932955541638777	179.17616325876227	17.379182426287265	200.62938868333046	29.071378726703564	187.50442018794953	37.13513088038373	230.19661377515743
0.1	2.1	360.0	4.93	false	0.5	1.25	100	30.599999999999998	5.3999999999999995	1.1	2000	0.375	1.0	9.9	2.0	1000	37.5	3	37.641074971408635	3.143879533893681	182.34417121096402	17.33313897228006	244.43244522329618	32.41663367005811	237.33119931078357
0.1	2.1	360.0	4.93	false	0.5	1.25	100	30.599999999999998	5.3999999999999995	1.1	2000	0.375	1.0	9.9	2.0	1000	37.5	3	32.25358321845954	3.0385643363110066	208.94209418193535	11.648770784229816	241.89238808889118	23.572878054123155	126.90631514985137
0.1	2.1	360.0	4.93	false	0.5	1.25	100	30.599999999999998	5.3999999999999995	1.1	2000	0.375	1.0	9.9	2.0	1000	37.5	3	42.39708224884955	2.6458253896720287	254.42620501286564	20.68272474420194	236.651041856097	33.283215139617255	247.04670023846566
0.1	2.1	360.0	4.93	false	0.5	1.25	100	30.599999999999998	5.3999999999999995	1.1	2000	0.375	1.0	9.9	2.0	1000	37.5	5	41.94699994161658	0.13981079702306712	124.02426100398456	13.588148893746208	129.4211564827697	18.240671122639228	125.0783736724585	25.379755044794184	252.16634781819988	34.39617611066911	129.72611944956694
0.1	2.1	360.0	4.93	false	0.5	1.25	100	30.599999999999998	5.3999999999999995	1.1	2000	0.375	1.0	9.9	2.0	1000	37.5	4	42.59121845442204	3.295115589529217	266.8174798572822	10.188851714620865	118.9375638323152	22.430407609853106	246.6159559182267	42.207976391133506	182.21220286485254
0.1	2.1	360.0	4.93	false	0.5	1.25	100	30.599999999999998	5.3999999999999995	1.1	2000	0.375	1.0	9.9	2.0	1000	37.5	4	34.655944750796095	9.787826626205776	145.93790906304343	16.898088328572967	221.02549856136454	24.820106165370913	109.52457771686828	34.4938807260713	174.3771557378193
0.1	2.1	360.0	4.93	false	0.5	1.25	100	30.599999999999998	5.3999999999999995	1.1	2000	0.375	1.0	9.9	2.0	1000	37.5	4	32.13036011351062	2.4982395231668275	185.11480852292004	11.69561623183659	162.39348985758792	26.090301485965963	105.48650763818326	31.212184283264783	92.67212655497934
0.1	2.1	360.0	4.93	false	0.5	1.25	100	30.599999999999998	5.3999999999999995	1.1	2000	0.375	1.0	9.9	2.0	1000	37.5	5	43.59425703507099	5.0402684886879925	134.75461756228097	16.03100413470428	185.6804911671913	23.508964289331654	131.04517178509715	33.63652496333665	224.7208562322542	43.08043733993509	144.21615104096063
0.1	2.1	360.0	4.93	false	0.5	1.25	100	30.599999999999998	5.3999999999999995	1.1	2000	0.375	1.0	9.9	2.0	1000	37.5	3	38.52263319704421	0.9635877611105612	126.39130051499139	13.824512481601941	266.2842529384069	38.504803647115644	220.99302273817023
0.1	2.1	360.0	4.93	false	0.5	1.25	100	30.599999999999998	5.3999999999999995	1.1	2000	0.375	1.0	9.9	2.0	1000	37.5	3	31.5787068954245	9.126503953667422	183.6048135827623	13.464753972033725	228.41763887733381	25.35522123705719	147.03602006081715
0.1	2.1	360.0	4.93	false	0.5	1.25	100	30.599999999999998	5.3999999999999995	1.1	2000	0.375	1.0	9.9	2.0	1000	37.5	1	36.56454564500201	20.801929929871445	364.5452258824269
0.1	2.1	360.0	4.93	false	0.5	1.25	100	30.599999999999998	5.3999999999999995	1.1	2000	0.375	1.0	9.9	2.0	1000	37.5	3	32.72949882883089	1.6118553970441374	189.48356092775504	16.131416790427323	205.5752158864222	27.612040610970826	145.6564497629208
0.1	2.1	360.0	4.93	false	0.5	1.25	100	30.599999999999998	5.3999999999999995	1.1	2000	0.375	1.0	9.9	2.0	1000	37.5	2	36.03703512935064	1.5376813591642546	305.8270066675102	19.819192576455258	318.20260840578356
0.1	2.1	360.0	4.93	false	0.5	1.25	100	30.599999999999998	5.3999999999999995	1.1	2000	0.375	1.0	9.9	2.0	1000	37.5	4	38.83680170340972	9.409426438532812	186.8785494253164	18.910118056853076	177.61889183370207	25.06717054980744	189.73804442071474	35.755357388929276	92.31776449563576
0.1	2.1	360.0	4.93	false	0.5	1.25	100	30.599999999999998	5.3999999999999995	1.1	2000	0.375	1.0	9.9	2.0	1000	37.5	4	35.34636053653111	1.5307080858858764	179.35210994750415	5.865447307654779	99.04351353809608	17.55519371141988	176.27321378590244	30.002722152487948	195.96782602826394
0.1	2.1	360.0	4.93	false	0.5	1.25	100	30.599999999999998	5.3999999999999995	1.1	2000	0.375	1.0	9.9	2.0	1000	37.5	4	42.52201423759193	2.591172739648201	172.73019329536032	9.963312443518143	210.9454715819044	29.439450833871177	236.94981681611628	37.0437241809335	96.47411728279306
0.1	2.1	360.0	4.93	false	0.5	1.25	100	30.599999999999998	5.3999999999999995	1.1	2000	0.375	1.0	9.9	2.0	1000	37.5	5	41.0536041334935	0.5068275191897578	166.34036189635432	9.57616263232255	171.7991710716148	20.02291082102303	128.38185521693728	26.14861042258385	147.1230833422556	40.002307062697014	123.05745312862449
0.1	2.1	360.0	4.93	false	0.5	1.25	100	30.599999999999998	5.3999999999999995	1.1	2000	0.375	1.0	9.9	2.0	1000	37.5	3	38.85359492151428	1.0036653874704777	203.9828943243985	16.545750859089093	381.85656439558005	37.86463141605015	217.90181068004318
0.1	2.1	360.0	4.93	false	0.5	1.25	100	30.599999999999998	5.3999999999999995	1.1	2000	0.375	1.0	9.9	2.0	1000	37.5	2	38.048531758123886	17.69372425688593	294.1629160695171	27.660787969758193	229.94531092244299
0.1	2.1	360.0	4.93	false	0.5	1.25	100	30.599999999999998	5.3999999999999995	1.1	2000	0.375	1.0	9.9	2.0	1000	37.5	3	36.139048565665654	9.279451237391724	201.45850061282178	18.72975951765545	103.03426661999063	24.652502631450826	215.5731075421977
0.1	2.1	360.0	4.93	false	0.5	1.25	100	30.599999999999998	5.3999999999999995	1.1	2000	0.375	1.0	9.9	2.0	1000	37.5	2	33.064907576786155	19.102403664893057	256.00807052033895	29.113936692656093	119.58125073354381
0.1	2.1	360.0	4.93	false	0.5	1.25	100	30.599999999999998	5.3999999999999995	1.1	2000	0.375	1.0	9.9	2.0	1000	37.5	3	38.452736125987606	1.4365312359603783	212.52276772383792	16.516525414721276	240.18831092743096	25.78859764960514	221.42827642942532
0.1	2.1	360.0	4.93	false	0.5	1.25	100	30.599999999999998	5.3999999999999995	1.1	2000	0.375	1.0	9.9	2.0	1000	37.5	2	36.198738795276064	2.3771634956154526	297.8267673656706	16.900348191669618	281.0036131720243
0.1	2.1	360.0	4.93	false	0.5	1.25	100	30.599999999999998	5.3999999999999995	1.1	2000	0.375	1.0	9.9	2.0	1000	37.5	3	24.838351993787946	4.978710203404851	81.72016101191042	12.217658910995672	150.93291416645462	20.210351037389973	156.43565364618522
0.1	2.1	360.0	4.93	false	0.5	1.25	100	30.599999999999998	5.3999999999999995	1.1	2000	0.375	1.0	9.9	2.0	1000	37.5	2	37.672042766075286	14.9779400968779	184.02490002940365	31.96818424454904	303.7575760549399
0.1	2.1	360.0	4.93	false	0.5	1.25	100	30.599999999999998	5.3999999999999995	1.1	2000	0.375	1.0	9.9	2.0	1000	37.5	5	46.08405363992887	3.903521553274708	250.45530380310925	15.57311202433515	165.8658124113118	22.832730637071382	107.18742202842846	30.33649164998561	147.12452760235809	45.225613603509856	179.33974657358354
0.1	2.1	360.0	4.93	false	0.5	1.25	100	30.599999999999998	5.3999999999999995	1.1	2000	0.375	1.0	9.9	2.0	1000	37.5	3	48.11387650256112	11.411090779696561	186.59861153945283	18.35517456094317	205.4014665276136	30.478682368788345	278.8996201004428
0.1	2.1	360.0	4.93	false	0.5	1.25	100	30.599999999999998	5.3999999999999995	1.1	2000	0.375	1.0	9.9	2.0	1000	37.5	3	41.01983002215532	2.5721109971966802	247.22074856494572	14.316967274092871	162.46295262363293	24.965973278805233	162.4770771207963
0.1	2.1	360.0	4.93	false	0.5	1.25	100	30.599999999999998	5.3999999999999995	1.1	2000	0.375	1.0	9.9	2.0	1000	37.5	4	39.07702528972842	1.4200276950888702	188.18901596781762	11.510789468565799	175.93998219723971	23.93943145618689	179.8132336048927	34.434941020927056	186.7497234853267
0.1	2.1	360.0	4.93	false	0.5	1.25	100	30.599999999999998	5.3999999999999995	1.1	2000	0.375	1.0	9.9	2.0	1000	37.5	1	32.15172443833926	21.69245232359431	313.2692722988821
0.1	2.1	360.0	4.93	false	0.5	1.25	100	30.599999999999998	5.3999999999999995	1.1	2000	0.375	1.0	9.9	2.0	1000	37.5	3	43.51654825946389	8.891029905536461	238.3743234300692	24.554470064028823	301.70418730313787	43.15361206378469	276.1892726050564
0.1	2.1	360.0	4.93	false	0.5	1.25	100	30.599999999999998	5.3999999999999995	1.1	2000	0.375	1.0	9.9	2.0	1000	37.5	3	36.18152478739135	14.310819311417553	226.39846105624844	22.727195116547527	221.92404130370514	35.004034562418276	256.84930998128465
0.1	2.1	360.0	4.93	false	0.5	1.25	100	30.599999999999998	5.3999999999999995	1.1	2000	0.375	1.0	9.9	2.0	1000	37.5	3	36.450183176949835	7.12546016692818	217.11135352784333	23.449076320828578	218.97124398630524	27.964727471298723	186.2588778221212
0.1	2.1	360.0	4.93	false	0.5	1.25	100	30.599999999999998	5.3999999999999995	1.1	2000	0.375	1.0	9.9	2.0	1000	37.5	3	43.06866856265407	4.472546289600437	170.46179526671315	23.221576313242416	310.15926713812695	42.02738948805188	237.3708292800209
0.1	2.1	360.0	4.93	false	0.5	1.25	100	30.599999999999998	5.3999999999999995	1.1	2000	0.375	1.0	9.9	2.0	1000	37.5	3	32.87345253326859	6.802327275632481	183.20174575279594	14.431866489747895	262.42922378910924	26.786996644940515	138.73337551331426
0.1	2.1	360.0	4.93	false	0.5	1.25	100	30.599999999999998	5.3999999999999995	1.1	2000	0.375	1.0	9.9	2.0	1000	37.5	4	37.84051146492509	9.152103532548942	195.78081424963705	17.484544970105418	138.96072250477013	21.7143310257694	195.45719415600624	33.53240239869439	181.84504037372767
0.1	2.1	360.0	4.93	false	0.5	1.25	100	30.599999999999998	5.3999999999999995	1.1	2000	0.375	1.0	9.9	2.0	1000	37.5	2	43.68822943127056	2.0891946465998963	335.4433979248215	23.438929990784327	261.18172190632583
0.1	2.1	360.0	4.93	false	0.5	1.25	100	30.599999999999998	5.3999999999999995	1.1	2000	0.375	1.0	9.9	2.0	1000	37.5	3	45.68989738914857	3.75939074631772	285.87218672206717	14.478384066798194	180.54920430127288	35.43853576022518	206.1689626389624
0.1	2.1	360.0	4.93	false	0.5	1.25	100	30.599999999999998	5.3999999999999995	1.1	2000	0.375	1.0	9.9	2.0	1000	37.5	4	37.10610867180915	0.4428275653064925	131.6388376410398	11.2196024324722	202.4932526350066	23.48490755327096	186.0490749607736	35.86390748301962	136.25854897295105
0.1	2.1	360.0	4.93	false	0.5	1.25	100	30.599999999999998	5.3999999999999995	1.1	2000	0.375	1.0	9.9	2.0	1000	37.5	2	28.151598211556504	7.174641046766385	245.05990803283723	27.088680653942088	208.23214332898064
0.1	2.1	360.0	4.93	false	0.5	1.25	100	30.599999999999998	5.3999999999999995	1.1	2000	0.375	1.0	9.9	2.0	1000	37.5	2	38.47908152048857	5.944295831168335	288.2869894967117	32.04089567750306	254.41375530031473
0.1	2.1	360.0	4.93	false	0.5	1.25	100	30.599999999999998	5.3999999999999995	1.1	2000	0.375	1.0	9.9	2.0	1000	37.5	1	31.756202140214967	14.622229955944507	352.63473860636645
0.1	2.1	360.0	4.93	false	0.5	1.25	100	30.599999999999998	5.3999999999999995	1.1	2000	0.375	1.0	9.9	2.0	1000	37.5	4	45.179174755338366	5.495738549499129	139.85564898204893	22.324386557595744	181.01555904879052	28.26703322964929	257.98176801808484	39.16256987523577	158.71128466852826
0.1	2.1	360.0	4.93	false	0.5	1.25	100	30.599999999999998	5.3999999999999995	1.1	2000	0.375	1.0	9.9	2.0	1000	37.5	3	31.479583957231657	0.6102856969907651	150.90630227750697	7.307872247033848	307.5246725848209	31.282621579838246	156.3559406411749
0.1	2.1	360.0	4.93	false	0.5	1.25	100	30.599999999999998	5.3999999999999995	1.1	2000	0.375	1.0	9.9	2.0	1000	37.5	3	37.89546890094388	15.027807235356832	217.59828543927586	25.108321973321058	233.2733498096597	37.5424917712504	104.77185393042845
0.1	2.1	360.0	4.93	false	0.5	1.25	100	30.599999999999998	5.3999999999999995	1.1	2000	0.375	1.0	9.9	2.0	1000	37.5	3	31.077493938691987	9.03063869041256	146.28486573197014	15.612603511635132	246.9975950587145	27.024981107890163	107.70115070385884
0.1	2.1	360.0	4.93	false	0.5	1.25	100	30.599999999999998	5.3999999999999995	1.1	2000	0.375	1.0	9.9	2.0	1000	37.5	3	39.32601671665222	11.748844864094286	198.22022107143826	22.191856395164955	230.57397847474675	38.65653973664964	206.51101752631814
0.1	2.1	360.0	4.93	false	0.5	1.25	100	30.599999999999998	5.3999999999999995	1.1	2000	0.375	1.0	9.9	2.0	1000	37.5	4	31.882514069501124	0.8279595163678394	119.97340860057399	12.981753192836239	155.90462780053937	20.67885030052791	143.76718108389727	28.09513851603822	189.04321999361287
0.1	2.1	360.0	4.93	false	0.5	1.25	100	30.599999999999998	5.3999999999999995	1.1	2000	0.375	1.0	9.9	2.0	1000	37.5	2	35.61020879495295	3.2949009005226393	153.84814463611536	33.19697282527083	341.19596388497354
0.1	2.1	360.0	4.93	false	0.5	1.25	100	30.599999999999998	5.3999999999999995	1.1	2000	0.375	1.0	9.9	2.0	1000	37.5	3	34.68383836318013	8.521549921437693	232.5270439462289	15.075848278993984	164.202614911507	34.08552164913028	247.47382562436107
0.1	2.1	360.0	4.93	false	0.5	1.25	100	30.599999999999998	5.3999999999999995	1.1	2000	0.375	1.0	9.9	2.0	1000	37.5	4	34.0409144754978	6.874554509247104	128.37745706489406	14.075687643145377	210.0504522992467	21.907523850881258	140.69797751227156	34.03977733452571	214.66206440922275
0.1	2.1	360.0	4.93	false	0.5	1.25	100	30.599999999999998	5.3999999999999995	1.1	2000	0.375	1.0	9.9	2.0	1000	37.5	2	38.052118077168494	2.8774747151178923	354.8409436912132	27.165435098355218	233.58706827849053
0.1	2.1	360.0	4.93	false	0.5	1.25	100	30.599999999999998	5.3999999999999995	1.1	2000	0.375	1.0	9.9	2.0	1000	37.5	3	38.986893119314566	10.841088423694998	190.05905952305176	21.934461329047068	230.20632271487568	37.27293247927016	313.4538586090033
0.1	2.1	360.0	4.93	false	0.5	1.25	100	30.599999999999998	5.3999999999999995	1.1	2000	0.375	1.0	9.9	2.0	1000	37.5	2	29.719797115594098	8.472016749496854	199.4782006726744	16.859702958613223	316.0237921339277
0.1	2.1	360.0	4.93	false	0.5	1.25	100	30.599999999999998	5.3999999999999995	1.1	2000	0.375	1.0	9.9	2.0	1000	37.5	2	36.474759083661304	6.112718070766339	170.06686965851284	24.25057161766731	294.7962426179089
0.1	2.1	360.0	4.93	false	0.5	1.25	100	30.599999999999998	5.3999999999999995	1.1	2000	0.375	1.0	9.9	2.0	1000	37.5	4	36.19065056415761	0.1354625958162797	122.62938625524369	9.259148364101252	158.20512941503216	16.293042143499395	153.58952247062564	34.29001047409979	255.2244513372874
0.1	2.1	360.0	4.93	false	0.5	1.25	100	30.599999999999998	5.3999999999999995	1.1	2000	0.375	1.0	9.9	2.0	1000	37.5	3	35.87018141253514	3.381428671383485	180.00482110889757	16.31223941754243	130.52384662803968	30.79452894499829	259.27477655440487
0.1	2.1	360.0	4.93	false	0.5	1.25	100	30.599999999999998	5.3999999999999995	1.1	2000	0.375	1.0	9.9	2.0	1000	37.5	3	44.74828372590282	16.810275038396522	170.23526931263592	28.427968681687783	283.0053077431207	42.37663794790768	192.79987463034533
0.1	2.1	360.0	4.93	false	0.5	1.25	100	30.599999999999998	5.3999999999999995	1.1	2000	0.375	1.0	9.9	2.0	1000	37.5	3	38.04844757110033	2.5531777530931667	292.9822163415944	15.17245799438916	189.53037596576922	27.51638516319239	152.96635863229403
0.1	2.1	360.0	4.93	false	0.5	1.25	100	30.599999999999998	5.3999999999999995	1.1	2000	0.375	1.0	9.9	2.0	1000	37.5	3	36.19857944711676	9.459315064096723	250.10371829553873	19.869553875830974	224.0060831529212	31.886547178990938	130.08757730216365
0.1	2.1	360.0	4.93	false	0.5	1.25	100	30.599999999999998	5.3999999999999995	1.1	2000	0.375	1.0	9.9	2.0	1000	37.5	5	45.20152166177566	5.730405292786278	153.08125478725432	12.586832249189898	171.27405766043114	24.15662097934173	114.39518665607957	29.547837725184127	158.15451585625286	40.64025402255538	169.96977460750975
0.1	2.1	360.0	4.93	false	0.5	1.25	100	30.599999999999998	5.3999999999999995	1.1	2000	0.375	1.0	9.9	2.0	1000	37.5	3	38.73943400109766	2.339426844079217	271.3216454868122	21.668306241183345	248.89751425052862	35.78593675012755	137.90673679754948
0.1	2.1	360.0	4.93	false	0.5	1.25	100	30.599999999999998	5.3999999999999995	1.1	2000	0.375	1.0	9.9	2.0	1000	37.5	2	37.31265819608338	7.289332518659841	289.98486388842514	18.049952702121484	202.81030978564777
0.1	2.1	360.0	4.93	false	0.5	1.25	100	30.599999999999998	5.3999999999999995	1.1	2000	0.375	1.0	9.9	2.0	1000	37.5	2	39.3433639267924	19.97162125187015	280.4567491144043	23.548962611641354	137.0152036050957
0.1	2.1	360.0	4.93	false	0.5	1.25	100	30.599999999999998	5.3999999999999995	1.1	2000	0.375	1.0	9.9	2.0	1000	37.5	5	39.22578854064346	1.0033712119657243	163.4951131409254	4.750444175882435	157.53131578991523	20.26383868360849	127.71427015675947	23.55073307757219	176.1778051217846	39.06519828901737	165.30666228784398
0.1	2.1	360.0	4.93	false	0.5	1.25	100	30.599999999999998	5.3999999999999995	1.1	2000	0.375	1.0	9.9	2.0	1000	37.5	4	40.86483904502724	4.99444251499	193.93272396470226	13.262576131600305	127.5634753109527	20.740957322758028	197.84230552305473	37.47585819452365	150.29745311629145
0.1	2.1	360.0	4.93	false	0.5	1.25	100	30.599999999999998	5.3999999999999995	1.1	2000	0.375	1.0	9.9	2.0	1000	37.5	4	43.83090430679458	10.612853059869943	216.10699735320864	23.415235366816297	161.91555623378693	30.57428608277025	153.00977834314008	37.19826897283105	221.24604978511522
0.1	2.1	360.0	4.93	false	0.5	1.25	100	30.599999999999998	5.3999999999999995	1.1	2000	0.375	1.0	9.9	2.0	1000	37.5	4	44.953413040338816	2.5655078052795477	115.4761196019087	10.127616069516277	156.89559765925176	29.03342663367667	271.4974618330252	39.39896435083533	195.58453012029628
0.1	2.1	360.0	4.93	false	0.5	1.25	100	30.599999999999998	5.3999999999999995	1.1	2000	0.375	1.0	9.9	2.0	1000	37.5	2	36.930583553937154	8.048594639630036	320.003371092377	24.570330846169483	177.0327191772986
0.1	2.1	360.0	4.93	false	0.5	1.25	100	30.599999999999998	5.3999999999999995	1.1	2000	0.375	1.0	9.9	2.0	1000	37.5	1	30.914314446722162	22.594483695396896	323.92830021073945
0.1	2.1	360.0	4.93	false	0.5	1.25	100	30.599999999999998	5.3999999999999995	1.1	2000	0.375	1.0	9.9	2.0	1000	37.5	4	38.34245041173468	7.559769871982416	220.20447169752967	11.247798979894606	104.92482281957149	22.14978256097188	222.94299157806034	34.4196062269922	108.55575031145717
0.1	2.1	360.0	4.93	false	0.5	1.25	100	30.599999999999998	5.3999999999999995	1.1	2000	0.375	1.0	9.9	2.0	1000	37.5	4	41.872557856360835	12.111306950526961	234.4487674977917	22.483976911855734	170.45236494203272	31.584191759321882	95.84438449105491	41.35648059944229	231.0341990031754
0.1	2.1	360.0	4.93	false	0.5	1.25	100	30.599999999999998	5.3999999999999995	1.1	2000	0.375	1.0	9.9	2.0	1000	37.5	4	49.05438663376146	1.3120828281445265	186.15243503945936	11.587597376725519	192.83047745940425	27.117351221626	222.87427180911854	41.368921210223704	230.69275130290535
0.1	2.1	360.0	4.93	false	0.5	1.25	100	30.599999999999998	5.3999999999999995	1.1	2000	0.375	1.0	9.9	2.0	1000	37.5	4	33.19195943995932	2.781345803715937	164.10651336263544	11.871396110566401	111.41803913108492	19.633116243421227	206.9352827471644	29.45882371367434	139.74449480768146
0.1	2.1	360.0	4.93	false	0.5	1.25	100	30.599999999999998	5.3999999999999995	1.1	2000	0.375	1.0	9.9	2.0	1000	37.5	4	40.1397632948566	1.6197619653513127	196.05901632646555	20.691881035439646	113.30064387868958	29.617215281212104	149.94019429021213	39.606472977250256	217.83837107313798
0.1	2.1	360.0	4.93	false	0.5	1.25	100	30.599999999999998	5.3999999999999995	1.1	2000	0.375	1.0	9.9	2.0	1000	37.5	4	45.632673551393445	13.428463734212395	259.57006961618305	21.428917152235982	136.0989160004778	32.857326401711695	132.18248235214924	43.678892889008054	133.66585241374756
0.1	2.1	360.0	4.93	false	0.5	1.25	100	30.599999999999998	5.3999999999999995	1.1	2000	0.375	1.0	9.9	2.0	1000	37.5	2	41.45142581642088	2.368155620875034	411.02541328515224	28.668316628429405	272.0044189428588
0.1	2.1	360.0	4.93	false	0.5	1.25	100	30.599999999999998	5.3999999999999995	1.1	2000	0.375	1.0	9.9	2.0	1000	37.5	4	45.67331112769017	5.89171845533139	245.08824462281711	18.60559052284695	111.2687724976441	30.849573906273196	271.2973262742695	41.84969172514861	126.37426175893586
0.1	2.1	360.0	4.93	false	0.5	1.25	100	30.599999999999998	5.3999999999999995	1.1	2000	0.375	1.0	9.9	2.0	1000	37.5	4	44.32214672020627	3.540642476447474	190.78389397083356	12.14528814240259	212.8519391759815	28.627680432053165	190.6981783274725	42.01269082313855	163.42579216507198
0.1	2.1	360.0	4.93	false	0.5	1.25	100	30.599999999999998	5.3999999999999995	1.1	2000	0.375	1.0	9.9	2.0	1000	37.5	3	40.37558179063864	1.222100192675604	136.88859397905836	17.905586673573165	272.56056024941057	32.554918386499125	144.50680111588275
0.1	2.1	360.0	4.93	false	0.5	1.25	100	30.599999999999998	5.3999999999999995	1.1	2000	0.375	1.0	9.9	2.0	1000	37.5	5	43.39883207677604	0.3246777987229235	163.29638615745813	4.34704463293587	139.7678783438782	16.14536962601053	93.16962412769874	26.78708367502573	167.49073440088748	34.614990789945196	182.98453807355304
0.1	2.1	360.0	4.93	false	0.5	1.25	100	30.599999999999998	5.3999999999999995	1.1	2000	0.375	1.0	9.9	2.0	1000	37.5	4	44.519237538743766	1.383913611152008	108.7973230346182	14.485459845066606	250.7074726237045	28.356913348546254	209.60833114576664	29.964757868855166	150.29915047186014
0.1	2.1	360.0	4.93	false	0.5	1.25	100	30.599999999999998	5.3999999999999995	1.1	2000	0.375	1.0	9.9	2.0	1000	37.5	4	37.85125239291639	3.727247171796978	155.83143271601023	14.74562120391015	134.14901586612245	20.35297625782244	131.76054892869575	37.08091324919963	264.2536070711062
0.1	2.1	360.0	4.93	false	0.5	1.25	100	30.599999999999998	5.3999999999999995	1.1	2000	0.375	1.0	9.9	2.0	1000	37.5	3	35.385449827072975	6.027333654467247	141.2902882736981	13.073707004281092	199.0946758285543	26.71596259495168	187.03280107103362
0.1	2.1	360.0	4.93	false	0.5	1.25	100	30.599999999999998	5.3999999999999995	1.1	2000	0.375	1.0	9.9	2.0	1000	37.5	3	33.60928550761885	3.254440284499137	145.67324805223433	11.599184521398893	233.59238052733713	21.309330818071082	169.9484902356368
0.1	2.1	360.0	4.93	false	0.5	1.25	100	30.599999999999998	5.3999999999999995	1.1	2000	0.375	1.0	9.9	2.0	1000	37.5	4	37.206202692742465	0.9647365615187793	154.32136042806445	14.305071411175	199.44445113873115	21.287652546024127	209.49868590426044	36.232585055609874	102.818370567254
0.1	2.1	360.0	4.93	false	0.5	1.25	100	30.599999999999998	5.3999999999999995	1.1	2000	0.375	1.0	9.9	2.0	1000	37.5	3	37.759611027483515	8.259763768024497	254.10096362323583	26.087228011968804	113.31058430239243	32.76737489425764	137.9886649817801
0.1	2.1	360.0	4.93	false	0.5	1.25	100	30.599999999999998	5.3999999999999995	1.1	2000	0.375	1.0	9.9	2.0	1000	37.5	4	40.709304222153264	6.529974698269107	238.64704054559795	18.96372753630439	176.92206017004756	25.77808355963629	138.84377324865693	34.404127285338994	98.97744594325535
0.1	2.1	360.0	4.93	false	0.5	1.25	100	30.599999999999998	5.3999999999999995	1.1	2000	0.375	1.0	9.9	2.0	1000	37.5	4	31.71868624912713	7.166087995146608	124.02729381862568	10.232593640011439	97.83783696361239	18.82799859446642	231.51668643228115	29.838732784548704	116.55785960682682
0.1	2.1	360.0	4.93	false	0.5	1.25	100	30.599999999999998	5.3999999999999995	1.1	2000	0.375	1.0	9.9	2.0	1000	37.5	3	36.3438848420445	5.8010117338872025	260.5311074774984	20.554215736266418	144.09465734233356	34.92134721001184	260.19663928231347
0.1	2.1	360.0	4.93	false	0.5	1.25	100	30.599999999999998	5.3999999999999995	1.1	2000	0.375	1.0	9.9	2.0	1000	37.5	3	40.68316661917625	10.146941899222412	182.13607048630337	20.62663819805883	120.7794668043405	33.85774713088048	247.57989039601168
0.1	2.1	360.0	4.93	false	0.5	1.25	100	30.599999999999998	5.3999999999999995	1.1	2000	0.375	1.0	9.9	2.0	1000	37.5	3	46.002219003673865	0.7233190903051151	249.64423059076546	20.452270391398713	290.0888758407069	38.74579602765577	238.21039211283497
0.1	2.1	360.0	4.93	false	0.5	1.25	100	30.599999999999998	5.3999999999999995	1.1	2000	0.375	1.0	9.9	2.0	1000	37.5	4	36.90024894096899	6.036202494280854	181.42444286495598	13.125660148409597	195.97709746630952	26.633658287148005	175.8340778501914	35.545927782336356	85.05274473170788
0.1	2.1	360.0	4.93	false	0.5	1.25	100	30.599999999999998	5.3999999999999995	1.1	2000	0.375	1.0	9.9	2.0	1000	37.5	2	36.034887421554984	14.97587779763942	237.92051569652858	31.38836267699554	246.7214655943765
0.1	2.1	360.0	4.93	false	0.5	1.25	100	30.599999999999998	5.3999999999999995	1.1	2000	0.375	1.0	9.9	2.0	1000	37.5	2	35.224779109838614	6.879188004988327	252.40634876049464	34.30921387919026	198.28663625877016
0.1	2.1	360.0	4.93	false	0.5	1.25	100	30.599999999999998	5.3999999999999995	1.1	2000	0.375	1.0	9.9	2.0	1000	37.5	3	37.57394274282342	10.799382803878448	226.32526200471537	28.427263311636096	221.263904790192	36.6126318185768	206.07440244153997
0.1	2.1	360.0	4.93	false	0.5	1.25	100	30.599999999999998	5.3999999999999995	1.1	2000	0.375	1.0	9.9	2.0	1000	37.5	3	36.41337754384692	0.3633160743227459	302.5080009164779	13.131064622902526	127.88036706701651	32.812251594642966	191.22164979264087
0.1	2.1	360.0	4.93	false	0.5	1.25	100	30.599999999999998	5.3999999999999995	1.1	2000	0.375	1.0	9.9	2.0	1000	37.5	4	33.63976554188617	2.472665473679098	249.41993982668882	15.629665902804405	137.69490902947618	24.681687815868283	144.56710331234885	32.37783023250563	150.55813647908752
0.1	2.1	360.0	4.93	false	0.5	1.25	100	30.599999999999998	5.3999999999999995	1.1	2000	0.375	1.0	9.9	2.0	1000	37.5	2	33.350671188454214	8.915677753314887	175.36830796090135	16.347585536579075	217.3470827376472
0.1	2.1	360.0	4.93	false	0.5	1.25	100	30.599999999999998	5.3999999999999995	1.1	2000	0.375	1.0	9.9	2.0	1000	37.5	3	42.465378958638176	4.186056307773845	227.79926550434615	25.172993030007614	311.5332740047169	34.86778630283071	137.2937463546283
0.1	2.1	360.0	4.93	false	0.5	1.25	100	30.599999999999998	5.3999999999999995	1.1	2000	0.375	1.0	9.9	2.0	1000	37.5	4	37.98491497652715	2.014863356672895	171.3377248194163	10.852584354148208	176.63227635805706	26.67970201040246	165.27702542275588	37.196056048868165	145.97708234959632
0.1	2.1	360.0	4.93	false	0.5	1.25	100	30.599999999999998	5.3999999999999995	1.1	2000	0.375	1.0	9.9	2.0	1000	37.5	2	24.924985657040047	5.118830132767685	150.68603223150646	13.991789554961759	173.4251169772597
0.1	2.1	360.0	4.93	false	0.5	1.25	100	30.599999999999998	5.3999999999999995	1.1	2000	0.375	1.0	9.9	2.0	1000	37.5	4	42.65042009990992	10.418649397710238	231.8602946824664	22.895978812486636	239.21722103526724	36.817821728185585	148.18064042659347	41.92382145643628	150.94606640030975
0.1	2.1	360.0	4.93	false	0.5	1.25	100	30.599999999999998	5.3999999999999995	1.1	2000	0.375	1.0	9.9	2.0	1000	37.5	3	41.67142028630193	6.371021166902028	278.45177092297604	18.819688173164067	281.3972260013066	36.86013345493909	140.75205498110725
0.1	2.1	360.0	4.93	false	0.5	1.25	100	30.599999999999998	5.3999999999999995	1.1	2000	0.375	1.0	9.9	2.0	1000	37.5	5	35.13927650889623	0.5379877033446442	74.32923543978598	11.166425147736138	116.05289568524833	18.883980018973435	181.79320814287775	22.925279254368224	87.02163318026798	33.37168717690569	141.14057278907794
0.1	2.1	360.0	4.93	false	0.5	1.25	100	30.599999999999998	5.3999999999999995	1.1	2000	0.375	1.0	9.9	2.0	1000	37.5	2	23.92727414357188	6.011341486817059	226.4694391953799	23.407417939766916	157.71633364768408
0.1	2.1	360.0	4.93	false	0.5	1.25	100	30.599999999999998	5.3999999999999995	1.1	2000	0.375	1.0	9.9	2.0	1000	37.5	3	34.98289259662922	10.544080991547277	317.7471530756391	24.453209535730135	141.66449758413808	32.12988579324784	135.84989812303488
0.1	2.1	360.0	4.93	false	0.5	1.25	100	30.599999999999998	5.3999999999999995	1.1	2000	0.375	1.0	9.9	2.0	1000	37.5	4	41.93878681441118	7.815153040617006	191.27842749139617	14.510848555284273	90.52261904022586	21.640188192863892	177.01913092540752	41.68430257882421	222.40283997781466
0.1	2.1	360.0	4.93	false	0.5	1.25	100	30.599999999999998	5.3999999999999995	1.1	2000	0.375	1.0	9.9	2.0	1000	37.5	4	43.02082342463141	2.724547930870855	154.57242801557072	9.358903312601841	143.53012560621212	29.51886100057847	240.7222122523332	41.456662789681076	208.3694626636862
0.1	2.1	360.0	4.93	false	0.5	1.25	100	30.599999999999998	5.3999999999999995	1.1	2000	0.375	1.0	9.9	2.0	1000	37.5	2	38.84072648457247	16.534418261672002	187.36571066624867	24.15872998790146	273.6371581443657
0.1	2.1	360.0	4.93	false	0.5	1.25	100	30.599999999999998	5.3999999999999995	1.1	2000	0.375	1.0	9.9	2.0	1000	37.5	5	42.738214397667704	6.6729034944460315	135.51352514288448	22.64464558622686	177.78773266466825	24.98721470651134	130.03581844765733	35.36225717114533	127.36474428977901	42.411070447907	136.23215164667667
0.1	2.1	360.0	4.93	false	0.5	1.25	100	30.599999999999998	5.3999999999999995	1.1	2000	0.375	1.0	9.9	2.0	1000	37.5	4	45.67768443175625	3.0587949857642576	168.87084495709883	10.594403328034216	139.0685356934955	16.75511781380627	135.59348308102815	31.60259449183501	337.0116064902468
0.1	2.1	360.0	4.93	false	0.5	1.25	100	30.599999999999998	5.3999999999999995	1.1	2000	0.375	1.0	9.9	2.0	1000	37.5	4	39.53646833714765	3.994122118355485	186.94292398098403	12.173061715882653	170.56974612631623	22.462890341584348	197.067847506457	33.533303194524706	145.38172331671294
0.1	2.1	360.0	4.93	false	0.5	1.25	100	30.599999999999998	5.3999999999999995	1.1	2000	0.375	1.0	9.9	2.0	1000	37.5	2	37.123693416107265	13.44747255010772	197.08026757512854	36.23189207711296	292.56344594809593
0.1	2.1	360.0	4.93	false	0.5	1.25	100	30.599999999999998	5.3999999999999995	1.1	2000	0.375	1.0	9.9	2.0	1000	37.5	2	32.899503618495	6.345515455827058	224.56222115356402	28.610399101586843	235.7468770329758
0.1	2.1	360.0	4.93	false	0.5	1.25	100	30.599999999999998	5.3999999999999995	1.1	2000	0.375	1.0	9.9	2.0	1000	37.5	3	42.6660928437585	3.8571093940020775	177.96528289906797	12.39060076063067	135.22499909335943	27.47599019188361	334.33651334661573
0.1	2.1	360.0	4.93	false	0.5	1.25	100	30.599999999999998	5.3999999999999995	1.1	2000	0.375	1.0	9.9	2.0	1000	37.5	3	41.99404686393417	1.9631013382197902	125.06473297072563	12.928864699438217	232.7434475841322	39.163077976106756	304.9521860055196
0.1	2.1	360.0	4.93	false	0.5	1.25	100	30.599999999999998	5.3999999999999995	1.1	2000	0.375	1.0	9.9	2.0	1000	37.5	3	32.534681358450115	5.577100213442144	176.29288657123305	22.642851725650985	202.54885265104357	31.453864023600893	167.2323926436104
0.1	2.1	360.0	4.93	false	0.5	1.25	100	30.599999999999998	5.3999999999999995	1.1	2000	0.375	1.0	9.9	2.0	1000	37.5	2	27.93111476881399	0.7885203208470117	142.1385864651497	21.92657707025327	287.53714951689494
0.1	2.1	360.0	4.93	false	0.5	1.25	100	30.599999999999998	5.3999999999999995	1.1	2000	0.375	1.0	9.9	2.0	1000	37.5	4	43.16350112494363	0.1824781998102011	128.43210215329054	6.431087200123045	113.18114184241396	18.19764727036937	169.31671183217156	38.52324647634033	270.4054721605011
0.1	2.1	360.0	4.93	false	0.5	1.25	100	30.599999999999998	5.3999999999999995	1.1	2000	0.375	1.0	9.9	2.0	1000	37.5	3	35.618979990897685	0.0821231673688524	154.4951298420804	12.207935043127689	148.6308311486716	26.101506166715	361.4353823509355
0.1	2.1	360.0	4.93	false	0.5	1.25	100	30.599999999999998	5.3999999999999995	1.1	2000	0.375	1.0	9.9	2.0	1000	37.5	3	40.90774015535058	4.91108164473723	243.70729766382382	21.16767002312429	194.33849103102546	35.43366745962353	248.28405328107885
0.1	2.1	360.0	4.93	false	0.5	1.25	100	30.599999999999998	5.3999999999999995	1.1	2000	0.375	1.0	9.9	2.0	1000	37.5	5	42.79399393197582	1.0845835396248418	90.24403330888426	20.707861220285267	182.44177676306145	29.03374361920703	180.81453879586726	32.92330772282758	155.13121455887557	41.324244653660976	156.5825968629186
0.1	2.1	360.0	4.93	false	0.5	1.25	100	30.599999999999998	5.3999999999999995	1.1	2000	0.375	1.0	9.9	2.0	1000	37.5	3	38.01550174515609	2.0715893430552694	151.55230451550793	17.674728423431244	255.03568106604246	36.770433107623305	116.34874048190518
0.1	2.1	360.0	4.93	false	0.5	1.25	100	30.599999999999998	5.3999999999999995	1.1	2000	0.375	1.0	9.9	2.0	1000	37.5	3	41.03731901490376	13.406165516442538	197.90543185650313	19.616249919332798	170.97638000122348	25.21850258934123	185.7157517583237
0.1	2.1	360.0	4.93	false	0.5	1.25	100	30.599999999999998	5.3999999999999995	1.1	2000	0.375	1.0	9.9	2.0	1000	37.5	3	38.15021082564988	8.824295855794176	240.46797078212543	23.680769580478593	129.76425175829343	34.9139295178244	206.29528319061833
0.1	2.1	360.0	4.93	false	0.5	1.25	100	30.599999999999998	5.3999999999999995	1.1	2000	0.375	1.0	9.9	2.0	1000	37.5	3	33.384264229600404	1.2769020530211843	175.5996025918357	9.759494237907083	184.21805197735662	23.052183219544972	269.13174353923455
0.1	2.1	360.0	4.93	false	0.5	1.25	100	30.599999999999998	5.3999999999999995	1.1	2000	0.375	1.0	9.9	2.0	1000	37.5	3	43.64459051474187	14.834901351534011	334.56383269173267	28.932417650015122	208.13225256560943	42.91720547237801	203.77827201619138
0.1	2.1	360.0	4.93	false	0.5	1.25	100	30.599999999999998	5.3999999999999995	1.1	2000	0.375	1.0	9.9	2.0	1000	37.5	4	41.74996828168105	2.5601415091447848	166.5688927892927	13.717007510448903	155.85918324856476	20.746822399870258	229.89135608772565	41.586869106823684	150.19026080894656
0.1	2.1	360.0	4.93	false	0.5	1.25	100	30.599999999999998	5.3999999999999995	1.1	2000	0.375	1.0	9.9	2.0	1000	37.5	3	33.77305807984124	4.999626775681137	186.25967720811204	24.3829457034581	258.5881455679141	33.3700348072317	156.69864772637186
0.1	2.1	360.0	4.93	false	0.5	1.25	100	30.599999999999998	5.3999999999999995	1.1	2000	0.375	1.0	9.9	2.0	1000	37.5	4	36.328664512946645	0.7209640633308058	161.58835353541082	11.109552268019486	175.1606876093019	19.957597015416958	250.34941036111528	31.76267357830435	102.11475024047122
0.1	2.1	360.0	4.93	false	0.5	1.25	100	30.599999999999998	5.3999999999999995	1.1	2000	0.375	1.0	9.9	2.0	1000	37.5	4	43.561444137092884	8.06330189546748	169.75139946849487	18.94433812840854	124.40304945704779	31.581502710264747	220.95713677553576	41.53435351898701	214.36586093647009
0.1	2.1	360.0	4.93	false	0.5	1.25	100	30.599999999999998	5.3999999999999995	1.1	2000	0.375	1.0	9.9	2.0	1000	37.5	3	31.509916278853908	1.9882421581016545	254.94939849372443	7.391703851624997	120.52302236307128	28.82276419509993	222.8913977750791
0.1	2.1	360.0	4.93	false	0.5	1.25	100	30.599999999999998	5.3999999999999995	1.1	2000	0.375	1.0	9.9	2.0	1000	37.5	4	47.3834911659653	0.5501411641491455	160.75311350812683	14.838873609597433	180.4009955701004	36.534286857053914	148.19140942878286	41.512574148750204	332.3796640396834
0.1	2.1	360.0	4.93	false	0.5	1.25	100	30.599999999999998	5.3999999999999995	1.1	2000	0.375	1.0	9.9	2.0	1000	37.5	2	33.468951788722734	4.390703191630109	256.91718478234066	29.08544702612134	293.773845141749
0.1	2.1	360.0	4.93	false	0.5	1.25	100	30.599999999999998	5.3999999999999995	1.1	2000	0.375	1.0	9.9	2.0	1000	37.5	4	40.3955449170363	0.1881503410491623	154.5902489577909	10.94610468207657	194.66412082213014	21.6891480959098	200.21131813643035	32.014638899842254	207.46332561779215
0.1	2.1	360.0	4.93	false	0.5	1.25	100	30.599999999999998	5.3999999999999995	1.1	2000	0.375	1.0	9.9	2.0	1000	37.5	3	34.75733454779531	10.598133944316734	154.61125008953985	19.5322485522763	178.73231831102717	24.569180594807282	234.20162356409898
0.1	2.1	360.0	4.93	false	0.5	1.25	100	30.599999999999998	5.3999999999999995	1.1	2000	0.375	1.0	9.9	2.0	1000	37.5	2	31.02604666768949	5.930889130996953	212.33620877807545	21.90681322126848	212.9693132543133
0.1	2.1	360.0	4.93	false	0.5	1.25	100	30.599999999999998	5.3999999999999995	1.1	2000	0.375	1.0	9.9	2.0	1000	37.5	3	34.267665207862365	4.859262855804173	137.41746688321038	20.39431957171695	257.5357844711086	33.746622980664874	199.5255777502124
0.1	2.1	360.0	4.93	false	0.5	1.25	100	30.599999999999998	5.3999999999999995	1.1	2000	0.375	1.0	9.9	2.0	1000	37.5	3	39.88888591803394	10.812366245034774	257.99851793151055	24.210349140036698	211.22702845898974	32.85075351635592	169.7583350754898
0.1	2.1	360.0	4.93	false	0.5	1.25	100	30.599999999999998	5.3999999999999995	1.1	2000	0.375	1.0	9.9	2.0	1000	37.5	2	40.725647666429225	8.460371546131169	209.50151503264527	23.93221193807216	312.32123238575844
0.1	2.1	360.0	4.93	false	0.5	1.25	100	30.599999999999998	5.3999999999999995	1.1	2000	0.375	1.0	9.9	2.0	1000	37.5	3	35.56038705721823	13.46006699089527	208.74304996767228	24.785293700168435	168.09978309631472	30.02885756226615	194.62604179847355
0.1	2.1	360.0	4.93	false	0.5	1.25	100	30.599999999999998	5.3999999999999995	1.1	2000	0.375	1.0	9.9	2.0	1000	37.5	3	35.49014811557388	1.504197038539584	140.43420304806014	11.061931098219427	271.7955280992943	20.941101610080405	169.87397422723993
0.1	2.1	360.0	4.93	false	0.5	1.25	100	30.599999999999998	5.3999999999999995	1.1	2000	0.375	1.0	9.9	2.0	1000	37.5	3	35.41021961149642	6.9494331345457985	155.12593790730938	14.429069217268815	282.38215601421416	27.415006039650738	190.02493323258787
0.1	2.1	360.0	4.93	false	0.5	1.25	100	30.599999999999998	5.3999999999999995	1.1	2000	0.375	1.0	9.9	2.0	1000	37.5	3	34.51881760984133	3.7484005514502217	245.1392283802711	11.794311908079537	117.05946253067258	22.017403308282038	203.58563159896917
0.1	2.1	360.0	4.93	false	0.5	1.25	100	30.599999999999998	5.3999999999999995	1.1	2000	0.375	1.0	9.9	2.0	1000	37.5	4	37.61450836745456	0.6098619045497657	137.37345969202585	9.405546647919522	147.65838013908663	19.746696194208063	115.78207617901076	30.675658672490254	239.7560347130095
0.1	2.1	360.0	4.93	false	0.5	1.25	100	30.599999999999998	5.3999999999999995	1.1	2000	0.375	1.0	9.9	2.0	1000	37.5	4	42.14770882716392	3.7260644129234555	191.50611242761684	15.394439330782427	200.50578984749163	22.681229108574268	225.48548739022223	34.15918312138397	185.37126347125326
0.1	2.1	360.0	4.93	false	0.5	1.25	100	30.599999999999998	5.3999999999999995	1.1	2000	0.375	1.0	9.9	2.0	1000	37.5	4	34.23644661723916	2.730945293962459	152.41864931110024	15.486609294790837	146.14750002599297	21.77940975025188	182.22656520188528	26.870770882077647	120.83971616573892
0.1	2.1	360.0	4.93	false	0.5	1.25	100	30.599999999999998	5.3999999999999995	1.1	2000	0.375	1.0	9.9	2.0	1000	37.5	3	33.553605704749494	6.585497253958506	143.0088022091682	13.941806652856554	162.15222739939992	22.30485082787052	183.8889603668893
0.1	2.1	360.0	4.93	false	0.5	1.25	100	30.599999999999998	5.3999999999999995	1.1	2000	0.375	1.0	9.9	2.0	1000	37.5	4	40.34985434357624	1.0941010966315126	168.9508355802268	16.240115849427475	201.2624838653702	25.448247245017964	152.64905898265673	31.431520649684305	146.51587505032086
0.1	2.1	360.0	4.93	false	0.5	1.25	100	30.599999999999998	5.3999999999999995	1.1	2000	0.375	1.0	9.9	2.0	1000	37.5	4	40.04756188416923	4.278164061075631	194.00269604276534	13.732291817405113	109.34370243436925	23.46303347468141	218.49021920969182	33.9601198938827	140.97293645885466
0.1	2.1	360.0	4.93	false	0.5	1.25	100	30.599999999999998	5.3999999999999995	1.1	2000	0.375	1.0	9.9	2.0	1000	37.5	5	39.075054897246446	0.4676741868576967	116.94467156612129	6.8683331310316325	139.50663799388323	15.019667961686718	206.0101121282887	21.883329382524497	105.36260579936159	35.63341994099934	206.043916832393
0.1	2.1	360.0	4.93	false	0.5	1.25	100	30.599999999999998	5.3999999999999995	1.1	2000	0.375	1.0	9.9	2.0	1000	37.5	3	36.435093690378025	5.679599405760761	214.78414467404164	29.457775298044552	238.13305260505794	35.52456901373527	119.52212334020983
0.1	2.1	360.0	4.93	false	0.5	1.25	100	30.599999999999998	5.3999999999999995	1.1	2000	0.375	1.0	9.9	2.0	1000	37.5	2	45.752246017118	12.679426827176249	217.64815262498416	32.329501160962344	291.353624081903
0.1	2.1	360.0	4.93	false	0.5	1.25	100	30.599999999999998	5.3999999999999995	1.1	2000	0.375	1.0	9.9	2.0	1000	37.5	2	34.20508360060586	10.67837191410649	199.4766278220067	27.379263834512983	284.9003993148396
0.1	2.1	360.0	4.93	false	0.5	1.25	100	30.599999999999998	5.3999999999999995	1.1	2000	0.375	1.0	9.9	2.0	1000	37.5	3	34.07839354392812	2.6238878569146764	155.7418419358375	19.25310833855558	222.3203628000772	31.151932714443017	92.68211704055331
0.1	2.1	360.0	4.93	false	0.5	1.25	100	30.599999999999998	5.3999999999999995	1.1	2000	0.375	1.0	9.9	2.0	1000	37.5	4	35.399772793072394	1.01392851984942	122.39650650590832	10.112317107289288	172.95118020030554	18.19361179342283	143.73629901878132	34.827413045012726	245.13573077561549
0.1	2.1	360.0	4.93	false	0.5	1.25	100	30.599999999999998	5.3999999999999995	1.1	2000	0.375	1.0	9.9	2.0	1000	37.5	4	37.64075529982879	2.5797117072403064	129.9106109552663	7.965597681756511	202.0232257117088	25.18359006123076	197.91185853084897	34.54083605706678	147.05546658529633
0.1	2.1	360.0	4.93	false	0.5	1.25	100	30.599999999999998	5.3999999999999995	1.1	2000	0.375	1.0	9.9	2.0	1000	37.5	3	33.10044061537123	3.3942170723939027	214.38773950887844	14.162906779894351	152.21925431722707	30.033682626427996	150.2648895837334
0.1	2.1	360.0	4.93	false	0.5	1.25	100	30.599999999999998	5.3999999999999995	1.1	2000	0.375	1.0	9.9	2.0	1000	37.5	5	42.92088941669683	4.256461082382092	173.0143334264952	15.322132538947303	179.6121532344406	26.297307474980517	169.65274158970772	35.4992409036261	72.27217760078031	40.50171619858552	139.72200945611155
0.1	2.1	360.0	4.93	false	0.5	1.25	100	30.599999999999998	5.3999999999999995	1.1	2000	0.375	1.0	9.9	2.0	1000	37.5	3	45.19033391016407	6.491326130561601	179.01121859482137	19.225162100002706	308.6386325974375	43.595023388959426	172.8249423405795
0.1	2.1	360.0	4.93	false	0.5	1.25	100	30.599999999999998	5.3999999999999995	1.1	2000	0.375	1.0	9.9	2.0	1000	37.5	2	34.92480407123984	14.169217076771618	149.45005752844693	30.211144693156232	331.1366155612464
0.1	2.1	360.0	4.93	false	0.5	1.25	100	30.599999999999998	5.3999999999999995	1.1	2000	0.375	1.0	9.9	2.0	1000	37.5	5	41.05501556678645	3.370037453920781	119.62519396779606	9.08985087131784	180.10153605505724	19.655105100237435	110.81184091392613	29.842507033570772	176.28190033841568	37.32999979008213	104.46554709716393
0.1	2.1	360.0	4.93	false	0.5	1.25	100	30.599999999999998	5.3999999999999995	1.1	2000	0.375	1.0	9.9	2.0	1000	37.5	4	42.66156188851432	8.722114372712499	192.84886758305746	24.950391447713464	128.32058720917755	29.81854014461778	158.10107946447926	41.32151373324782	223.57195791191296
0.1	2.1	360.0	4.93	false	0.5	1.25	100	30.599999999999998	5.3999999999999995	1.1	2000	0.375	1.0	9.9	2.0	1000	37.5	3	35.56141740521011	1.4533052699750213	122.43812143086389	18.975081611482928	193.41052450454842	29.237614826537715	257.40611157037495
0.1	2.1	360.0	4.93	false	0.5	1.25	100	30.599999999999998	5.3999999999999995	1.1	2000	0.375	1.0	9.9	2.0	1000	37.5	3	44.55963273047157	7.372011418237183	250.0389806435453	25.282849549951138	234.095093550702	37.18504836351024	152.70700141562176
0.1	2.1	360.0	4.93	false	0.5	1.25	100	30.599999999999998	5.3999999999999995	1.1	2000	0.375	1.0	9.9	2.0	1000	37.5	3	33.452366078895	1.3063763125106227	242.395076424119	14.848172298523322	228.70001930248074	25.821912991000506	126.79838642436302
0.1	2.1	360.0	4.93	false	0.5	1.25	100	30.599999999999998	5.3999999999999995	1.1	2000	0.375	1.0	9.9	2.0	1000	37.5	3	28.140117078941238	5.628991133225591	178.49819127357497	16.95536287769089	155.17967944339412	25.872153806804455	157.1214491905402
0.1	2.1	360.0	4.93	false	0.5	1.25	100	30.599999999999998	5.3999999999999995	1.1	2000	0.375	1.0	9.9	2.0	1000	37.5	3	41.28500076201388	4.638030870167765	180.01250702060062	19.306827905611307	194.27271766096024	31.21899093776324	273.0114398468531
0.1	2.1	360.0	4.93	false	0.5	1.25	100	30.599999999999998	5.3999999999999995	1.1	2000	0.375	1.0	9.9	2.0	1000	37.5	4	37.4891762333384	3.0671912093567144	119.7866268872996	13.749842147520758	182.95072345606428	22.79194041943192	133.21180040864536	28.178369321326958	203.53020039367306
0.1	2.1	360.0	4.93	false	0.5	1.25	100	30.599999999999998	5.3999999999999995	1.1	2000	0.375	1.0	9.9	2.0	1000	37.5	3	34.83582861908498	4.7045766079884395	217.51062465404246	22.512034359660326	154.81753317549098	32.22405174305523	183.34681938100513
0.1	2.1	360.0	4.93	false	0.5	1.25	100	30.599999999999998	5.3999999999999995	1.1	2000	0.375	1.0	9.9	2.0	1000	37.5	4	41.09617415466031	4.436955907138158	126.56954743717932	19.480407492024515	199.0270871131745	29.7233603234178	80.28523088505251	37.201934623871715	173.86135894076244
0.1	2.1	360.0	4.93	false	0.5	1.25	100	30.599999999999998	5.3999999999999995	1.1	2000	0.375	1.0	9.9	2.0	1000	37.5	3	41.93623418145593	8.318284613989217	244.1445272457298	18.47079459729596	191.8155195083993	28.895531845092048	172.86679611181293
0.1	2.1	360.0	4.93	false	0.5	1.25	100	30.599999999999998	5.3999999999999995	1.1	2000	0.375	1.0	9.9	2.0	1000	37.5	4	40.78319341896773	1.4042806187836354	146.13979096287977	13.722715519462222	221.79481243912028	29.98741173252218	258.1854088097469	36.34297916422319	133.87915705008572
0.1	2.1	360.0	4.93	false	0.5	1.25	100	30.599999999999998	5.3999999999999995	1.1	2000	0.375	1.0	9.9	2.0	1000	37.5	3	41.35763590918542	0.5673739362162814	157.30157382185163	25.15824599059067	222.8194917368252	38.72178956197499	134.07773039906218
0.1	2.1	360.0	4.93	false	0.5	1.25	100	30.599999999999998	5.3999999999999995	1.1	2000	0.375	1.0	9.9	2.0	1000	37.5	2	30.060330016301194	1.3086886598885499	147.15951462950142	13.961357321562843	318.82470349038124
0.1	2.1	360.0	4.93	false	0.5	1.25	100	30.599999999999998	5.3999999999999995	1.1	2000	0.375	1.0	9.9	2.0	1000	37.5	2	25.632732052510693	12.244735951854851	200.44961863746187	20.92201070131634	178.7000555447903
0.1	2.1	360.0	4.93	false	0.5	1.25	100	30.599999999999998	5.3999999999999995	1.1	2000	0.375	1.0	9.9	2.0	1000	37.5	3	29.109926714568438	6.457258759968823	196.59771349742118	19.37978552655549	162.9226699951095	27.3257809539804	99.92097825495544
0.1	2.1	360.0	4.93	false	0.5	1.25	100	30.599999999999998	5.3999999999999995	1.1	2000	0.375	1.0	9.9	2.0	1000	37.5	4	45.00334648869426	7.86375988421325	265.58417863389093	24.34470287001105	250.34033743111166	29.828211119794126	142.3359355862562	44.98301318223182	183.34950190751746
0.1	2.1	360.0	4.93	false	0.5	1.25	100	30.599999999999998	5.3999999999999995	1.1	2000	0.375	1.0	9.9	2.0	1000	37.5	2	32.22108174018451	18.66755990470501	204.76242740333205	24.09644502884997	256.3241408120875
0.1	2.1	360.0	4.93	false	0.5	1.25	100	30.599999999999998	5.3999999999999995	1.1	2000	0.375	1.0	9.9	2.0	1000	37.5	2	37.12859916674746	10.637163047655347	196.6745880362167	23.28538409422993	291.14087065021903
0.1	2.1	360.0	4.93	false	0.5	1.25	100	30.599999999999998	5.3999999999999995	1.1	2000	0.375	1.0	9.9	2.0	1000	37.5	3	40.45342032167637	1.3988547862284266	181.3387898094138	11.268263206642217	177.24585561903064	33.731604428477496	224.94638280992152
0.1	2.1	360.0	4.93	false	0.5	1.25	100	30.599999999999998	5.3999999999999995	1.1	2000	0.375	1.0	9.9	2.0	1000	37.5	2	33.491741663765346	13.659850008416353	240.87050514690247	22.24318910122075	276.1175682098264
0.1	2.1	360.0	4.93	false	0.5	1.25	100	30.599999999999998	5.3999999999999995	1.1	2000	0.375	1.0	9.9	2.0	1000	37.5	3	31.48569886321673	0.33883986826545787	199.9947363433246	15.626604383887308	232.76170481995675	20.881225318839242	131.59998179434362
0.1	2.1	360.0	4.93	false	0.5	1.25	100	30.599999999999998	5.3999999999999995	1.1	2000	0.375	1.0	9.9	2.0	1000	37.5	4	35.261506537404436	2.8100460986515974	100.89486503933828	10.491248546907917	135.03314272595438	24.318834965558043	219.38296410553608	33.13116228857353	91.88101700650309
0.1	2.1	360.0	4.93	false	0.5	1.25	100	30.599999999999998	5.3999999999999995	1.1	2000	0.375	1.0	9.9	2.0	1000	37.5	3	29.83604743188976	2.9340395929961027	201.9867837372487	10.870197112387306	159.1477622219169	28.506342687500116	249.74421862997548
0.1	2.1	360.0	5.06	false	0.5	1.25	100	30.599999999999998	5.3999999999999995	1.1	2000	0.375	1.0	9.9	2.0	1000	40.4	3	41.90427720174944	10.533864089890121	246.95292012673076	20.474967475982712	223.88829294619225	41.34554094417032	223.37851357954557
0.1	2.1	360.0	5.06	false	0.5	1.25	100	30.599999999999998	5.3999999999999995	1.1	2000	0.375	1.0	9.9	2.0	1000	40.4	4	44.14248053902535	1.1979267126796387	149.82766942251206	10.693870854641068	102.03690259931994	23.11120177761524	252.18182386543972	30.43917801288244	228.06659934472654
0.1	2.1	360.0	5.06	false	0.5	1.25	100	30.599999999999998	5.3999999999999995	1.1	2000	0.375	1.0	9.9	2.0	1000	40.4	2	46.42927221354861	25.871557637441146	212.86610283740592	45.04061191663999	401.00797899702604
0.1	2.1	360.0	5.06	false	0.5	1.25	100	30.599999999999998	5.3999999999999995	1.1	2000	0.375	1.0	9.9	2.0	1000	40.4	4	31.488748696303144	8.418772155810034	153.3941100403991	13.963145202270772	105.13468383839061	23.21519637237716	154.71998266349277	29.097810745051838	162.95340545603793
0.1	2.1	360.0	5.06	false	0.5	1.25	100	30.599999999999998	5.3999999999999995	1.1	2000	0.375	1.0	9.9	2.0	1000	40.4	4	47.80939407865028	5.648557450452751	212.00332186995166	24.453675603307172	281.090312293265	37.14833760331607	135.16342875657256	44.535187526039124	123.13695453927241
0.1	2.1	360.0	5.06	false	0.5	1.25	100	30.599999999999998	5.3999999999999995	1.1	2000	0.375	1.0	9.9	2.0	1000	40.4	4	33.75114143722536	0.89075766788557	91.46392026817867	13.638405708940232	192.26524649854014	25.847397942161738	140.6389076963319	31.583281781400686	210.8176553335976
0.1	2.1	360.0	5.06	false	0.5	1.25	100	30.599999999999998	5.3999999999999995	1.1	2000	0.375	1.0	9.9	2.0	1000	40.4	5	47.459144162790594	3.737860152757664	110.1221087570279	12.246990264990472	140.52990697855307	21.794695751409662	152.50036355999825	31.414646874202234	253.82899631796764	46.84149292650775	102.23821739528942
0.1	2.1	360.0	5.06	false	0.5	1.25	100	30.599999999999998	5.3999999999999995	1.1	2000	0.375	1.0	9.9	2.0	1000	40.4	4	40.36142544081453	13.555640394684264	158.4490666880903	20.88048363628052	121.58336210773672	34.48049757444228	154.14528485112788	38.62657334097081	203.59903631732863
0.1	2.1	360.0	5.06	false	0.5	1.25	100	30.599999999999998	5.3999999999999995	1.1	2000	0.375	1.0	9.9	2.0	1000	40.4	3	35.171814057822395	9.332154343872304	203.91948100328437	23.96467679632989	165.06498530110028	34.00933060164702	188.37415132094813
0.1	2.1	360.0	5.06	false	0.5	1.25	100	30.599999999999998	5.3999999999999995	1.1	2000	0.375	1.0	9.9	2.0	1000	40.4	3	39.61326957878044	2.2439113292312056	117.53707722241327	13.644950075993956	217.0491869620374	32.288927881164454	280.475514061779
0.1	2.1	360.0	5.06	false	0.5	1.25	100	30.599999999999998	5.3999999999999995	1.1	2000	0.375	1.0	9.9	2.0	1000	40.4	4	43.85725617780808	1.8057002265127733	164.76915239272378	14.833657377245425	231.84690280952347	25.56088313358774	259.5030090005006	42.171697127174944	137.46620920495116
0.1	2.1	360.0	5.06	false	0.5	1.25	100	30.599999999999998	5.3999999999999995	1.1	2000	0.375	1.0	9.9	2.0	1000	40.4	3	39.295416485252396	6.963770750620936	154.0989182744442	12.5092015516717	138.6799079602373	37.973552869317366	335.6125026986654
0.1	2.1	360.0	5.06	false	0.5	1.25	100	30.599999999999998	5.3999999999999995	1.1	2000	0.375	1.0	9.9	2.0	1000	40.4	3	40.77931747103132	1.5071925920113625	226.75699737126993	27.044228801339173	330.3876633770247	37.36157879789836	135.6158457478616
0.1	2.1	360.0	5.06	false	0.5	1.25	100	30.599999999999998	5.3999999999999995	1.1	2000	0.375	1.0	9.9	2.0	1000	40.4	3	47.26068855181812	9.247289575579382	346.06353089863893	28.06463805206664	230.8812812071856	36.86442625350307	165.8992792565988
0.1	2.1	360.0	5.06	false	0.5	1.25	100	30.599999999999998	5.3999999999999995	1.1	2000	0.375	1.0	9.9	2.0	1000	40.4	3	36.433186120150694	0.6322289807846041	252.52130498554	17.79901868532022	259.704993185117	29.008607082082882	218.10971708290157
0.1	2.1	360.0	5.06	false	0.5	1.25	100	30.599999999999998	5.3999999999999995	1.1	2000	0.375	1.0	9.9	2.0	1000	40.4	3	33.874755227116374	9.709845462242345	206.67178460400694	18.292359820078204	261.60455786115875	30.13762202125105	113.62908738964943
0.1	2.1	360.0	5.06	false	0.5	1.25	100	30.599999999999998	5.3999999999999995	1.1	2000	0.375	1.0	9.9	2.0	1000	40.4	5	39.780974574984185	1.1215003055107269	139.97097125772422	12.167461812225289	102.8131402131799	20.706601238474008	198.9252102526204	26.77654115212723	169.32399057385737	37.6480141858911	111.07503926812771
0.1	2.1	360.0	5.06	false	0.5	1.25	100	30.599999999999998	5.3999999999999995	1.1	2000	0.375	1.0	9.9	2.0	1000	40.4	5	49.09322304136524	1.350127862593555	85.59989652574677	10.142926699698625	192.95760414391992	17.41022229400578	168.29512462234078	27.88200768962536	147.9072578565941	46.32228900529279	128.52629023439349
0.1	2.1	360.0	5.06	false	0.5	1.25	100	30.599999999999998	5.3999999999999995	1.1	2000	0.375	1.0	9.9	2.0	1000	40.4	3	54.83237514332771	7.2652609997628925	264.601067031701	22.79113323884482	283.1562506670221	43.05385017459691	393.77766960830024
0.1	2.1	360.0	5.06	false	0.5	1.25	100	30.599999999999998	5.3999999999999995	1.1	2000	0.375	1.0	9.9	2.0	1000	40.4	4	43.223485887187486	2.0051168105031203	115.9548460903064	14.751149111897917	159.6256873093943	24.807495798499772	203.81718335566146	42.814502474353816	177.7714600146343
0.1	2.1	360.0	5.06	false	0.5	1.25	100	30.599999999999998	5.3999999999999995	1.1	2000	0.375	1.0	9.9	2.0	1000	40.4	4	41.19190616738279	6.163510640221567	221.1503888572034	18.718445381192186	114.50607933206147	33.844460917143195	260.97100883224056	38.496726466891765	124.91213489422815
0.1	2.1	360.0	5.06	false	0.5	1.25	100	30.599999999999998	5.3999999999999995	1.1	2000	0.375	1.0	9.9	2.0	1000	40.4	3	36.88469370557186	4.348155102181157	226.94871863783996	24.284780726377647	270.0411297134362	35.15064917523257	162.60077635986912
0.1	2.1	360.0	5.06	false	0.5	1.25	100	30.599999999999998	5.3999999999999995	1.1	2000	0.375	1.0	9.9	2.0	1000	40.4	4	41.86527884597354	1.5061680963192376	142.9516846731742	27.74515151921393	231.67555604186202	32.585604106536096	158.27128376260757	37.86749154744192	101.38642713460078
0.1	2.1	360.0	5.06	false	0.5	1.25	100	30.599999999999998	5.3999999999999995	1.1	2000	0.375	1.0	9.9	2.0	1000	40.4	5	48.81110158137304	4.970865540479765	116.17418974168048	23.662601010671853	260.0378702692922	34.59783075378297	177.71808656163802	44.89666088096294	202.64242607956805	48.6098168567861	150.2543101383213
0.1	2.1	360.0	5.06	false	0.5	1.25	100	30.599999999999998	5.3999999999999995	1.1	2000	0.375	1.0	9.9	2.0	1000	40.4	3	49.53502974362641	23.69190150963787	170.98219701504337	26.6196558281836	279.359965564258	45.72411706717962	270.8688665656041
0.1	2.1	360.0	5.06	false	0.5	1.25	100	30.599999999999998	5.3999999999999995	1.1	2000	0.375	1.0	9.9	2.0	1000	40.4	2	29.04538561678921	2.6469129111358365	183.8955448757802	17.84655084267211	318.85338673654167
0.1	2.1	360.0	5.06	false	0.5	1.25	100	30.599999999999998	5.3999999999999995	1.1	2000	0.375	1.0	9.9	2.0	1000	40.4	6	44.30918434245572	8.225527528058974	100.16263676011964	16.31926501934078	108.56902033275664	22.620382132427572	132.3651568895572	28.897807917301478	124.18761579300137	33.24049914486386	173.07854438596448	42.87879807633278	192.25575640415465
0.1	2.1	360.0	5.06	false	0.5	1.25	100	30.599999999999998	5.3999999999999995	1.1	2000	0.375	1.0	9.9	2.0	1000	40.4	3	38.90898119240959	9.920781842063992	225.1797234919469	25.04159129290048	259.0307670511024	37.56075503544227	235.67784752700015
0.1	2.1	360.0	5.06	false	0.5	1.25	100	30.599999999999998	5.3999999999999995	1.1	2000	0.375	1.0	9.9	2.0	1000	40.4	3	45.72294516437538	1.334885196722712	337.2062390561758	22.646844174472516	316.77653955037925	38.24086057339446	246.61664196418403
0.1	2.1	360.0	5.06	false	0.5	1.25	100	30.599999999999998	5.3999999999999995	1.1	2000	0.375	1.0	9.9	2.0	1000	40.4	2	40.72040500666055	11.000677051761206	205.74917740475092	26.717758624502533	307.1910769609277
0.1	2.1	360.0	5.06	false	0.5	1.25	100	30.599999999999998	5.3999999999999995	1.1	2000	0.375	1.0	9.9	2.0	1000	40.4	5	40.46790372164006	0.09150820533457006	92.6307867815659	8.725147192038577	114.01791916938683	16.798292996158146	149.28058633933284	25.5128361090979	202.6729479863871	35.630285231978895	172.113215461595
0.1	2.1	360.0	5.06	false	0.5	1.25	100	30.599999999999998	5.3999999999999995	1.1	2000	0.375	1.0	9.9	2.0	1000	40.4	5	49.40576960294374	2.498292533169665	156.36436387730606	17.727062487459282	189.2506293318652	24.159538088616966	250.25222973758304	33.50811469214811	124.39425990046686	43.88939156256332	142.38289914921398
0.1	2.1	360.0	5.06	false	0.5	1.25	100	30.599999999999998	5.3999999999999995	1.1	2000	0.375	1.0	9.9	2.0	1000	40.4	4	33.0819553886972	0.5898216327326994	169.55405167909709	13.76710402969063	141.19306541107466	23.0657100368495	226.69866811613014	28.99895770009665	123.12367392048832
0.1	2.1	360.0	5.06	false	0.5	1.25	100	30.599999999999998	5.3999999999999995	1.1	2000	0.375	1.0	9.9	2.0	1000	40.4	3	35.57310894841433	1.8493967762724728	244.6354704658544	21.10273910358218	221.1360918736072	31.308071282216613	106.9937637858978
0.1	2.1	360.0	5.06	false	0.5	1.25	100	30.599999999999998	5.3999999999999995	1.1	2000	0.375	1.0	9.9	2.0	1000	40.4	6	44.77762391075844	2.6228248622597827	146.28900321202252	17.910507108853928	144.7840233346612	23.672780344778975	144.30744498117755	32.94558107958545	162.5590501808196	38.114865401976466	130.30360252793773	43.51012403375953	152.5520472699441
0.1	2.1	360.0	5.06	false	0.5	1.25	100	30.599999999999998	5.3999999999999995	1.1	2000	0.375	1.0	9.9	2.0	1000	40.4	2	37.65322276933753	15.973437869177717	264.86389341100727	24.171994915202205	191.36429491562356
0.1	2.1	360.0	5.06	false	0.5	1.25	100	30.599999999999998	5.3999999999999995	1.1	2000	0.375	1.0	9.9	2.0	1000	40.4	5	49.00405241240362	1.6753335075381763	192.97339020887992	6.143039547285287	130.39781706723105	18.278687374438086	203.08590217429187	35.44797118182201	117.45516981192696	41.87734052731637	167.7467026110167
0.1	2.1	360.0	5.06	false	0.5	1.25	100	30.599999999999998	5.3999999999999995	1.1	2000	0.375	1.0	9.9	2.0	1000	40.4	2	35.43293668549821	10.591277209002078	235.74168908196572	24.88163790915922	267.0999975231496
0.1	2.1	360.0	5.06	false	0.5	1.25	100	30.599999999999998	5.3999999999999995	1.1	2000	0.375	1.0	9.9	2.0	1000	40.4	4	36.20679033898076	3.6862508800163565	160.61489862026238	16.48143455662565	250.92613917109182	22.821236277889458	107.68936504050264	33.85204159210587	158.74221507618745
0.1	2.1	360.0	5.06	false	0.5	1.25	100	30.599999999999998	5.3999999999999995	1.1	2000	0.375	1.0	9.9	2.0	1000	40.4	3	38.65970442829079	4.837733475423292	260.1951457203835	14.266424188070662	149.07635967356418	24.970729398111374	303.70699704303667
0.1	2.1	360.0	5.06	false	0.5	1.25	100	30.599999999999998	5.3999999999999995	1.1	2000	0.375	1.0	9.9	2.0	1000	40.4	3	46.53334074178083	3.644842088816274	123.32271296271475	13.032246799716942	300.2936697604815	44.529762365127446	250.35816698873145
0.1	2.1	360.0	5.06	false	0.5	1.25	100	30.599999999999998	5.3999999999999995	1.1	2000	0.375	1.0	9.9	2.0	1000	40.4	3	37.586504006699286	6.014069811327548	195.87749302181123	15.89744736818034	138.1968409021493	36.0426712927952	236.55852901350409
0.1	2.1	360.0	5.06	false	0.5	1.25	100	30.599999999999998	5.3999999999999995	1.1	2000	0.375	1.0	9.9	2.0	1000	40.4	4	41.54081080488732	3.946739646661669	210.86492861431577	16.960180257965536	134.59639574543684	27.49090896069556	121.02483520463082	37.91025851929615	294.8022667623325
0.1	2.1	360.0	5.06	false	0.5	1.25	100	30.599999999999998	5.3999999999999995	1.1	2000	0.375	1.0	9.9	2.0	1000	40.4	3	32.27718092740029	8.630816375151255	149.61815441073009	20.082635673354137	276.2458185946803	32.024584868843085	173.98971889170406
0.1	2.1	360.0	5.06	false	0.5	1.25	100	30.599999999999998	5.3999999999999995	1.1	2000	0.375	1.0	9.9	2.0	1000	40.4	3	38.275271711909035	10.56019335074548	228.97594181861191	24.671184047084243	207.68773202557054	37.79765404231104	245.25717353697576
0.1	2.1	360.0	5.06	false	0.5	1.25	100	30.599999999999998	5.3999999999999995	1.1	2000	0.375	1.0	9.9	2.0	1000	40.4	3	43.64589481606901	5.266263534824831	128.67042388866108	22.86674642526719	235.83110413819105	36.55822732227224	312.35617266453187
0.1	2.1	360.0	5.06	false	0.5	1.25	100	30.599999999999998	5.3999999999999995	1.1	2000	0.375	1.0	9.9	2.0	1000	40.4	3	33.50501608042335	0.4422200695935269	165.65501503296528	9.861544923164212	226.35535548814232	31.376469773347935	233.09683571003822
0.1	2.1	360.0	5.06	false	0.5	1.25	100	30.599999999999998	5.3999999999999995	1.1	2000	0.375	1.0	9.9	2.0	1000	40.4	2	33.17950802194153	10.274289093598577	189.93397270912746	19.37984716436991	269.1839226754424
0.1	2.1	360.0	5.06	false	0.5	1.25	100	30.599999999999998	5.3999999999999995	1.1	2000	0.375	1.0	9.9	2.0	1000	40.4	3	37.45867334967722	1.5135258553444604	175.42163541845397	17.7735718965194	239.19081873540742	26.25654241019718	163.72102718694424
0.1	2.1	360.0	5.06	false	0.5	1.25	100	30.599999999999998	5.3999999999999995	1.1	2000	0.375	1.0	9.9	2.0	1000	40.4	3	45.65891291194798	10.70779013478599	327.02751819266024	29.35488223541689	205.66204659013658	43.09310797509218	172.323998761733
0.1	2.1	360.0	5.06	false	0.5	1.25	100	30.599999999999998	5.3999999999999995	1.1	2000	0.375	1.0	9.9	2.0	1000	40.4	3	33.31930700118387	5.068144088594828	209.5292082413909	11.377125588329793	165.43241534357833	31.96870936500402	139.13051058202288
0.1	2.1	360.0	5.06	false	0.5	1.25	100	30.599999999999998	5.3999999999999995	1.1	2000	0.375	1.0	9.9	2.0	1000	40.4	3	47.42284336405241	8.973092878403365	165.93030046266827	19.846273136325014	292.3750668019286	34.68411432721899	215.9147976518782
0.1	2.1	360.0	5.06	false	0.5	1.25	100	30.599999999999998	5.3999999999999995	1.1	2000	0.375	1.0	9.9	2.0	1000	40.4	4	47.923240153819194	8.798898839868333	210.99102895927803	21.240047892875978	258.62098100249193	32.478479604225214	168.0003369401587	39.779762108454584	150.6966028061047
0.1	2.1	360.0	5.06	false	0.5	1.25	100	30.599999999999998	5.3999999999999995	1.1	2000	0.375	1.0	9.9	2.0	1000	40.4	4	34.64288813478012	0.16211815407896565	134.85369582118057	16.01861827844378	154.11907466377062	21.92544303569403	159.67310376955083	33.6801626034422	134.32611261008375
0.1	2.1	360.0	5.06	false	0.5	1.25	100	30.599999999999998	5.3999999999999995	1.1	2000	0.375	1.0	9.9	2.0	1000	40.4	3	42.06957741418462	11.516158091613004	234.43541390739608	27.869661808972765	182.05562594265254	38.8454571843615	270.53130461201545
0.1	2.1	360.0	5.06	false	0.5	1.25	100	30.599999999999998	5.3999999999999995	1.1	2000	0.375	1.0	9.9	2.0	1000	40.4	4	36.85004285798298	2.161357850847744	112.80652895488909	13.135860953280831	232.83465290445164	18.880533792699534	100.2088708482754	34.74852331372249	102.93098490807853
0.1	2.1	360.0	5.06	false	0.5	1.25	100	30.599999999999998	5.3999999999999995	1.1	2000	0.375	1.0	9.9	2.0	1000	40.4	3	34.321181730700154	1.6577477535591676	161.96820129788873	18.562244871333274	190.64829283101886	21.92790521378347	227.5487660114556
0.1	2.1	360.0	5.06	false	0.5	1.25	100	30.599999999999998	5.3999999999999995	1.1	2000	0.375	1.0	9.9	2.0	1000	40.4	4	45.43392126094318	1.6881249879906994	206.83371844929377	15.77185794228291	244.62236051302884	24.82920892729285	189.07265356200304	44.15631005562078	266.1867908357913
0.1	2.1	360.0	5.06	false	0.5	1.25	100	30.599999999999998	5.3999999999999995	1.1	2000	0.375	1.0	9.9	2.0	1000	40.4	4	43.21959272924858	3.6967855437091885	114.96963923507852	10.38321769565348	217.14018679728264	25.29799907410792	189.24677029528226	31.486839310672835	135.74492960117394
0.1	2.1	360.0	5.06	false	0.5	1.25	100	30.599999999999998	5.3999999999999995	1.1	2000	0.375	1.0	9.9	2.0	1000	40.4	5	39.775230090897416	3.909655756387442	137.24111513795486	9.429142132000171	135.36405605451645	13.523998580704989	125.33292090768941	26.813924463923218	135.59481531108537	37.758467575666884	178.23649125728
0.1	2.1	360.0	5.06	false	0.5	1.25	100	30.599999999999998	5.3999999999999995	1.1	2000	0.375	1.0	9.9	2.0	1000	40.4	2	47.19244884771134	8.55342669168361	186.0010730053251	19.57059974242315	392.82991168792955
0.1	2.1	360.0	5.06	false	0.5	1.25	100	30.599999999999998	5.3999999999999995	1.1	2000	0.375	1.0	9.9	2.0	1000	40.4	3	45.68454474637741	8.341801508790814	197.92992175414807	14.342751491806476	182.89734354997537	34.507793596150805	257.3655838344709
0.1	2.1	360.0	5.06	false	0.5	1.25	100	30.599999999999998	5.3999999999999995	1.1	2000	0.375	1.0	9.9	2.0	1000	40.4	3	39.6215284117187	8.89656313842428	155.3816703160829	15.674682034752298	173.72930748929596	22.345308452410627	229.1361470650237
0.1	2.1	360.0	5.06	false	0.5	1.25	100	30.599999999999998	5.3999999999999995	1.1	2000	0.375	1.0	9.9	2.0	1000	40.4	2	28.253317638707045	9.533245833006463	225.11864249684714	21.08129580350438	254.61155513461335
0.1	2.1	360.0	5.06	false	0.5	1.25	100	30.599999999999998	5.3999999999999995	1.1	2000	0.375	1.0	9.9	2.0	1000	40.4	2	41.93032527904908	11.829645653686214	274.1354362883705	20.030655562450384	181.61708674418958
0.1	2.1	360.0	5.06	false	0.5	1.25	100	30.599999999999998	5.3999999999999995	1.1	2000	0.375	1.0	9.9	2.0	1000	40.4	3	42.684268625365114	13.971735881922825	185.10546079526748	26.530597134769554	225.42170503782253	41.25677573253057	296.4153727386082
0.1	2.1	360.0	5.06	false	0.5	1.25	100	30.599999999999998	5.3999999999999995	1.1	2000	0.375	1.0	9.9	2.0	1000	40.4	4	45.416844767612034	3.6284468489083577	146.9203990337314	12.73555203962506	177.39452992807577	26.385463759638863	256.26202872673764	45.39265733860094	278.0548380336032
0.1	2.1	360.0	5.06	false	0.5	1.25	100	30.599999999999998	5.3999999999999995	1.1	2000	0.375	1.0	9.9	2.0	1000	40.4	3	46.354623626899745	10.088277353544525	270.4219764783501	19.0640731711187	204.35852861684788	39.39245027442596	295.85728994831635
0.1	2.1	360.0	5.06	false	0.5	1.25	100	30.599999999999998	5.3999999999999995	1.1	2000	0.375	1.0	9.9	2.0	1000	40.4	3	39.59538796418332	1.4892573271038356	114.09605453695245	18.17069495288911	249.96902162212413	30.009983502391485	252.91606250843282
0.1	2.1	360.0	5.06	false	0.5	1.25	100	30.599999999999998	5.3999999999999995	1.1	2000	0.375	1.0	9.9	2.0	1000	40.4	3	40.08714198367487	2.552514158362344	147.10091630500798	8.822241183802634	261.35209818019945	28.42986133160954	189.51031838178386
0.1	2.1	360.0	5.06	false	0.5	1.25	100	30.599999999999998	5.3999999999999995	1.1	2000	0.375	1.0	9.9	2.0	1000	40.4	3	38.98781051974942	2.487120745679642	303.93620970200266	17.91575063102695	161.76657202832152	26.529072116568226	147.4509865021093
0.1	2.1	360.0	5.06	false	0.5	1.25	100	30.599999999999998	5.3999999999999995	1.1	2000	0.375	1.0	9.9	2.0	1000	40.4	3	41.02176763366168	1.721731221323291	143.04985740485498	20.387947289987483	228.4653985237037	30.035831264696196	187.90650796059938
0.1	2.1	360.0	5.06	false	0.5	1.25	100	30.599999999999998	5.3999999999999995	1.1	2000	0.375	1.0	9.9	2.0	1000	40.4	2	36.639241213460274	13.55725598909489	297.30405531839017	21.567281590705864	160.84697371642733
0.1	2.1	360.0	5.06	false	0.5	1.25	100	30.599999999999998	5.3999999999999995	1.1	2000	0.375	1.0	9.9	2.0	1000	40.4	4	41.72209889278043	1.3912230768846983	221.84435838639715	12.5234651148318	197.73502657062977	28.24646753447619	256.74094777392094	37.794597756760425	122.87253096076107
0.1	2.1	360.0	5.06	false	0.5	1.25	100	30.599999999999998	5.3999999999999995	1.1	2000	0.375	1.0	9.9	2.0	1000	40.4	3	43.070485532559616	2.016459240701625	301.005756669757	14.918977654450858	185.2607704738466	34.98550101390015	252.56978414167122
0.1	2.1	360.0	5.06	false	0.5	1.25	100	30.599999999999998	5.3999999999999995	1.1	2000	0.375	1.0	9.9	2.0	1000	40.4	4	43.303307821367426	6.206059970621467	225.27966175582267	19.94862647992193	246.58503402210724	31.636305836983755	221.16016678927863	41.70000530686688	152.9235903615901
0.1	2.1	360.0	5.06	false	0.5	1.25	100	30.599999999999998	5.3999999999999995	1.1	2000	0.375	1.0	9.9	2.0	1000	40.4	4	41.32514478923047	6.065966811105267	97.58419957938025	10.126040413789609	198.3719445918263	26.05659845915847	159.7409763017927	35.28232879761131	214.09827163318292
0.1	2.1	360.0	5.06	false	0.5	1.25	100	30.599999999999998	5.3999999999999995	1.1	2000	0.375	1.0	9.9	2.0	1000	40.4	3	42.058708601470045	11.514257630287075	201.2274778039223	22.870883344219447	189.8941027594748	38.873379686692665	276.0727994015368
0.1	2.1	360.0	5.06	false	0.5	1.25	100	30.599999999999998	5.3999999999999995	1.1	2000	0.375	1.0	9.9	2.0	1000	40.4	4	41.70672084230145	4.486881030060015	156.36932817348577	15.164173751953944	168.81298889247822	28.68705817646493	150.15404910008832	38.13975768113147	281.6028249886196
0.1	2.1	360.0	5.06	false	0.5	1.25	100	30.599999999999998	5.3999999999999995	1.1	2000	0.375	1.0	9.9	2.0	1000	40.4	4	37.754332375333256	8.45595179266411	99.83033410881755	16.104217005965975	107.64821338690886	22.086640110503172	197.28210796147118	36.55565380626852	242.38700519719623
0.1	2.1	360.0	5.06	false	0.5	1.25	100	30.599999999999998	5.3999999999999995	1.1	2000	0.375	1.0	9.9	2.0	1000	40.4	4	53.03642073729452	4.91052615711044	172.94289527479498	16.757604789916236	208.59956913578696	33.19072237944715	201.95811327979564	45.78177390068371	234.51012228239722
0.1	2.1	360.0	5.06	false	0.5	1.25	100	30.599999999999998	5.3999999999999995	1.1	2000	0.375	1.0	9.9	2.0	1000	40.4	3	32.489432949222696	7.4407375253033905	157.42623088436775	18.2245778368604	129.48472741518947	24.169562755632132	239.46100350712965
0.1	2.1	360.0	5.06	false	0.5	1.25	100	30.599999999999998	5.3999999999999995	1.1	2000	0.375	1.0	9.9	2.0	1000	40.4	4	48.12024652554707	9.470095129025287	230.781377592972	18.287163273313567	137.75201028320012	33.866057951383425	182.3906082203092	46.78607686282037	242.29724658601944
0.1	2.1	360.0	5.06	false	0.5	1.25	100	30.599999999999998	5.3999999999999995	1.1	2000	0.375	1.0	9.9	2.0	1000	40.4	3	34.150418577988646	12.581454492255197	117.18650277436697	19.951250213288503	254.1253019380862	27.887688773564992	117.18987668156252
0.1	2.1	360.0	5.06	false	0.5	1.25	100	30.599999999999998	5.3999999999999995	1.1	2000	0.375	1.0	9.9	2.0	1000	40.4	3	37.985297374391735	9.483839689586684	247.97969077663862	20.363046877372046	192.03403587233754	32.359176006980455	198.50513747715058
0.1	2.1	360.0	5.06	false	0.5	1.25	100	30.599999999999998	5.3999999999999995	1.1	2000	0.375	1.0	9.9	2.0	1000	40.4	3	36.60150621879419	0.6047925683830923	209.22223719103593	20.31822974340551	147.4137120813348	33.330038620806405	195.7469599459517
0.1	2.1	360.0	5.06	false	0.5	1.25	100	30.599999999999998	5.3999999999999995	1.1	2000	0.375	1.0	9.9	2.0	1000	40.4	4	35.634709603781126	6.564236385162811	182.55782618953646	12.295796757761122	144.11603781997044	16.487859857348628	150.2541697786819	34.92535861820073	167.1554162359664
0.1	2.1	360.0	5.06	false	0.5	1.25	100	30.599999999999998	5.3999999999999995	1.1	2000	0.375	1.0	9.9	2.0	1000	40.4	4	43.1744374936346	10.865433352981567	216.87426655141888	18.94351607414016	126.93241644799392	30.316454961829816	182.2916298408911	40.90089975337063	315.40854857329737
0.1	2.1	360.0	5.06	false	0.5	1.25	100	30.599999999999998	5.3999999999999995	1.1	2000	0.375	1.0	9.9	2.0	1000	40.4	4	41.266594047906665	2.4415799731752026	122.35542197314571	18.971929837921646	235.21340544116364	28.606718107247648	177.27760124681825	38.94273689522053	189.67967350753983
0.1	2.1	360.0	5.06	false	0.5	1.25	100	30.599999999999998	5.3999999999999995	1.1	2000	0.375	1.0	9.9	2.0	1000	40.4	2	34.53549009542684	25.527767684262507	194.44761558718818	33.32442576659998	383.1248173757667
0.1	2.1	360.0	5.06	false	0.5	1.25	100	30.599999999999998	5.3999999999999995	1.1	2000	0.375	1.0	9.9	2.0	1000	40.4	2	42.21014511037507	19.573500295998556	151.7546969737576	26.692517084571104	295.2012411076055
0.1	2.1	360.0	5.06	false	0.5	1.25	100	30.599999999999998	5.3999999999999995	1.1	2000	0.375	1.0	9.9	2.0	1000	40.4	4	41.02479925502961	7.01318405727132	176.1918220280594	13.82669580663484	100.59354191582517	25.55156184134777	245.3073407205058	37.92552881837183	182.30753902176906
0.1	2.1	360.0	5.06	false	0.5	1.25	100	30.599999999999998	5.3999999999999995	1.1	2000	0.375	1.0	9.9	2.0	1000	40.4	5	49.39758585829876	8.722891023089936	214.9392118611706	17.41590033755999	191.4957919673091	30.360012295657434	147.54890860675658	39.25640760729774	183.86630741815023	49.15990034583242	169.11806173197093
0.1	2.1	360.0	5.06	false	0.5	1.25	100	30.599999999999998	5.3999999999999995	1.1	2000	0.375	1.0	9.9	2.0	1000	40.4	3	46.127130539789945	9.634663044429576	249.68347541433513	30.620044845409275	159.45200969091164	45.11807407185995	179.84461693837676
0.1	2.1	360.0	5.06	false	0.5	1.25	100	30.599999999999998	5.3999999999999995	1.1	2000	0.375	1.0	9.9	2.0	1000	40.4	4	40.426706304941774	2.95639889311287	148.15010136103496	18.969717489599685	210.03658329516145	25.512702855815316	149.45595446251133	33.927239476238476	117.8455907669334
0.1	2.1	360.0	5.06	false	0.5	1.25	100	30.599999999999998	5.3999999999999995	1.1	2000	0.375	1.0	9.9	2.0	1000	40.4	3	39.01472388339581	6.645715932410801	339.0218857408393	15.76386152329576	163.38357753105404	32.12705114663971	170.70424406795507
0.1	2.1	360.0	5.06	false	0.5	1.25	100	30.599999999999998	5.3999999999999995	1.1	2000	0.375	1.0	9.9	2.0	1000	40.4	3	51.312160368684545	11.71050018579358	257.40119798186754	29.190254113725576	293.6868432191096	45.88211172924065	264.5360078380761
0.1	2.1	360.0	5.06	false	0.5	1.25	100	30.599999999999998	5.3999999999999995	1.1	2000	0.375	1.0	9.9	2.0	1000	40.4	3	39.14190467254175	10.537635456659514	125.99806766858312	18.33539111808304	269.8953315470948	35.334456165921395	176.03392972636573
0.1	2.1	360.0	5.06	false	0.5	1.25	100	30.599999999999998	5.3999999999999995	1.1	2000	0.375	1.0	9.9	2.0	1000	40.4	3	37.04615932124512	4.389858722597796	195.4319950345268	21.69355565598414	256.39325897514817	35.12439543596061	142.89402113475393
0.1	2.1	360.0	5.06	false	0.5	1.25	100	30.599999999999998	5.3999999999999995	1.1	2000	0.375	1.0	9.9	2.0	1000	40.4	3	37.0698315809235	7.391004933827989	200.0558179825138	19.42422276668742	271.6625537561375	36.05984568162604	222.45549834671615
0.1	2.1	360.0	5.06	false	0.5	1.25	100	30.599999999999998	5.3999999999999995	1.1	2000	0.375	1.0	9.9	2.0	1000	40.4	3	39.50800925667215	24.367368190925806	180.28905554072418	31.760763459166085	242.34157495867623	37.53774163827022	176.1208047267933
0.1	2.1	360.0	5.06	false	0.5	1.25	100	30.599999999999998	5.3999999999999995	1.1	2000	0.375	1.0	9.9	2.0	1000	40.4	3	40.0735371173553	7.704893721634281	256.8251738193496	19.049355888487028	273.0472311910713	35.81179260313833	173.74195877854558
0.1	2.1	360.0	5.06	false	0.5	1.25	100	30.599999999999998	5.3999999999999995	1.1	2000	0.375	1.0	9.9	2.0	1000	40.4	3	33.28168945257094	6.888796902364322	151.50026920915542	24.213012749914107	91.62254337857955	32.643417656146774	209.02081217931163
0.1	2.1	360.0	5.06	false	0.5	1.25	100	30.599999999999998	5.3999999999999995	1.1	2000	0.375	1.0	9.9	2.0	1000	40.4	3	44.38801035066352	11.535905391520261	191.15695630880893	22.03423156998817	235.96393198617903	38.74975805722325	247.4343615313368
0.1	2.1	360.0	5.06	false	0.5	1.25	100	30.599999999999998	5.3999999999999995	1.1	2000	0.375	1.0	9.9	2.0	1000	40.4	3	43.699804459459905	1.1628135323155218	281.5260782467126	8.33210342942004	237.93292112290393	38.40694803908078	226.75830673154144
0.1	2.1	360.0	5.06	false	0.5	1.25	100	30.599999999999998	5.3999999999999995	1.1	2000	0.375	1.0	9.9	2.0	1000	40.4	3	38.66735575729771	8.503701542709928	138.8757385106875	23.182560821929133	220.24546783749875	33.07909850926149	199.661601730629
0.1	2.1	360.0	5.06	false	0.5	1.25	100	30.599999999999998	5.3999999999999995	1.1	2000	0.375	1.0	9.9	2.0	1000	40.4	4	44.620521313803856	10.80851279475926	124.64030303164638	21.900313056931488	198.33324815099036	28.209703897005685	260.93721133441824	40.12077691154493	171.49085864855988
0.1	2.1	360.0	5.06	false	0.5	1.25	100	30.599999999999998	5.3999999999999995	1.1	2000	0.375	1.0	9.9	2.0	1000	40.4	3	38.822234498286086	10.368046887284521	138.4502982746944	24.904670048772378	264.24459842177646	35.76047466750754	173.46147526457315
0.1	2.1	360.0	5.06	false	0.5	1.25	100	30.599999999999998	5.3999999999999995	1.1	2000	0.375	1.0	9.9	2.0	1000	40.4	2	33.27639046970488	6.101421267894415	229.53800599425378	19.043967534641737	186.0118367639678
0.1	2.1	360.0	5.06	false	0.5	1.25	100	30.599999999999998	5.3999999999999995	1.1	2000	0.375	1.0	9.9	2.0	1000	40.4	3	38.955645288832	11.474542630277316	134.4099855889675	15.214389148659864	296.52218071895885	30.31326862870644	141.52561294561198
0.1	2.1	360.0	5.06	false	0.5	1.25	100	30.599999999999998	5.3999999999999995	1.1	2000	0.375	1.0	9.9	2.0	1000	40.4	4	44.29398895273952	2.5659960893350506	129.48475774106214	11.765077937943799	189.92280325731443	23.63958189730592	141.4090583827988	43.88565008775321	313.52665332176485
0.1	2.1	360.0	5.06	false	0.5	1.25	100	30.599999999999998	5.3999999999999995	1.1	2000	0.375	1.0	9.9	2.0	1000	40.4	4	34.87459808904499	2.505542300371548	94.58004697293144	13.790738275370192	190.90119064224206	20.943461345707966	162.20889140032438	28.959925889497434	171.78830623100478
0.1	2.1	360.0	5.06	false	0.5	1.25	100	30.599999999999998	5.3999999999999995	1.1	2000	0.375	1.0	9.9	2.0	1000	40.4	2	35.428645861928054	7.637103022641234	319.9153818582566	29.63635007762432	214.09818761070014
0.1	2.1	360.0	5.06	false	0.5	1.25	100	30.599999999999998	5.3999999999999995	1.1	2000	0.375	1.0	9.9	2.0	1000	40.4	4	49.12841105461878	6.089160555070947	162.97407417371485	15.030179012497628	244.33874694922764	28.633616689101657	139.14247254576804	40.308435155588434	291.0789317578276
0.1	2.1	360.0	5.06	false	0.5	1.25	100	30.599999999999998	5.3999999999999995	1.1	2000	0.375	1.0	9.9	2.0	1000	40.4	2	37.90535401123021	11.963435133957269	171.4206212820116	24.115569905191222	424.2571304102783
0.1	2.1	360.0	5.06	false	0.5	1.25	100	30.599999999999998	5.3999999999999995	1.1	2000	0.375	1.0	9.9	2.0	1000	40.4	4	47.46036934890698	1.8730432900458418	240.72262726678503	8.632828896671807	249.39229978544898	23.243419537760932	195.04378493115175	39.6054825135219	162.98332055990264
0.1	2.1	360.0	5.06	false	0.5	1.25	100	30.599999999999998	5.3999999999999995	1.1	2000	0.375	1.0	9.9	2.0	1000	40.4	4	35.13818678213005	1.3835772713688788	201.83170536622245	11.846023176738175	149.91275170861056	20.175378802948273	169.17731963906664	32.62970177732058	89.11503817874568
0.1	2.1	360.0	5.06	false	0.5	1.25	100	30.599999999999998	5.3999999999999995	1.1	2000	0.375	1.0	9.9	2.0	1000	40.4	4	48.389073892732235	2.4433240828140828	166.48598127615028	10.989375939045079	166.89954569505798	29.170864780648564	157.15365490939826	41.53352073851695	258.3678745745511
0.1	2.1	360.0	5.06	false	0.5	1.25	100	30.599999999999998	5.3999999999999995	1.1	2000	0.375	1.0	9.9	2.0	1000	40.4	5	43.000155553447414	0.05167289280351264	98.78518910013844	14.430747277587281	195.02605492343537	26.52831398778821	156.28849011792428	37.206501936888245	160.3764664558608	42.79021380352614	102.84883389347952
0.1	2.1	360.0	5.06	false	0.5	1.25	100	30.599999999999998	5.3999999999999995	1.1	2000	0.375	1.0	9.9	2.0	1000	40.4	3	35.74753749324506	1.3342469422128154	223.77294004668596	18.331904833479637	171.55393329661172	32.32157017619255	150.7521218450086
0.1	2.1	360.0	5.06	false	0.5	1.25	100	30.599999999999998	5.3999999999999995	1.1	2000	0.375	1.0	9.9	2.0	1000	40.4	4	39.054109849478074	0.866300321693003	257.6639359008759	7.715860182680019	224.91474432847804	28.745713444423853	113.35021515710217	37.881138886115465	107.45220391050464
0.1	2.1	360.0	5.06	false	0.5	1.25	100	30.599999999999998	5.3999999999999995	1.1	2000	0.375	1.0	9.9	2.0	1000	40.4	4	39.75223520346273	2.3911910095765974	193.24416128042031	18.67718433899418	102.25004059495683	26.512357644144345	132.8576776032357	37.772059632607956	178.54942731331644
0.1	2.1	360.0	5.06	false	0.5	1.25	100	30.599999999999998	5.3999999999999995	1.1	2000	0.375	1.0	9.9	2.0	1000	40.4	3	46.42275547779056	12.470989002221415	236.47893924639754	27.204761781270093	232.95611637781593	40.17481632095624	168.8301827182216
0.1	2.1	360.0	5.06	false	0.5	1.25	100	30.599999999999998	5.3999999999999995	1.1	2000	0.375	1.0	9.9	2.0	1000	40.4	4	44.251381011013635	5.368585008774354	204.91534074575094	19.738017705063875	189.4569392754479	34.227627283400494	195.57289227721392	41.980051518969525	151.26257843941167
0.1	2.1	360.0	5.06	false	0.5	1.25	100	30.599999999999998	5.3999999999999995	1.1	2000	0.375	1.0	9.9	2.0	1000	40.4	3	42.71920618509911	8.175073677409364	128.34620219334832	18.77397501311951	221.97918485865299	32.588661940519685	310.4549418566405
0.1	2.1	360.0	5.06	false	0.5	1.25	100	30.599999999999998	5.3999999999999995	1.1	2000	0.375	1.0	9.9	2.0	1000	40.4	3	44.623015150817615	11.860721080510716	356.23908063670416	23.643836838450614	177.94579110849887	38.03301549424111	269.107368603889
0.1	2.1	360.0	5.06	false	0.5	1.25	100	30.599999999999998	5.3999999999999995	1.1	2000	0.375	1.0	9.9	2.0	1000	40.4	3	41.20613358708299	7.148594044980142	184.78154763751976	25.419718010821853	154.14609471910478	35.525259528381504	280.5871121569055
0.1	2.1	360.0	5.06	false	0.5	1.25	100	30.599999999999998	5.3999999999999995	1.1	2000	0.375	1.0	9.9	2.0	1000	40.4	4	42.836442566654966	1.077059038223766	159.87549570787107	14.587955604438017	289.15779558973645	26.722996583202917	174.5116370289688	34.82922150657845	123.35122248531484
0.1	2.1	360.0	5.06	false	0.5	1.25	100	30.599999999999998	5.3999999999999995	1.1	2000	0.375	1.0	9.9	2.0	1000	40.4	4	48.5491128643228	6.02259494068537	124.46673061753889	25.371417290463345	192.0451521554939	31.110577065586426	215.1066218327073	46.06582569932346	132.0695038763965
0.1	2.1	360.0	5.06	false	0.5	1.25	100	30.599999999999998	5.3999999999999995	1.1	2000	0.375	1.0	9.9	2.0	1000	40.4	4	41.72042623509846	0.7591296617586062	252.14026269701216	16.294636075007823	111.05860199663671	23.331177610640374	154.92453706816949	35.65287712128414	226.0995344793856
0.1	2.1	360.0	5.06	false	0.5	1.25	100	30.599999999999998	5.3999999999999995	1.1	2000	0.375	1.0	9.9	2.0	1000	40.4	5	47.28870726425652	1.1807563045123926	150.1011198815991	14.757882716122273	168.51985575592016	26.329818783049088	153.90806167622853	38.189608286021105	124.06069940368795	46.55439830354051	204.3344180144311
0.1	2.1	360.0	5.06	false	0.5	1.25	100	30.599999999999998	5.3999999999999995	1.1	2000	0.375	1.0	9.9	2.0	1000	40.4	4	42.317580811762674	3.945404583059752	188.78433605529398	15.289442040408257	159.02844458690006	27.70555931399082	188.6678091233532	31.549417492711857	181.82718543613342
0.1	2.1	360.0	5.06	false	0.5	1.25	100	30.599999999999998	5.3999999999999995	1.1	2000	0.375	1.0	9.9	2.0	1000	40.4	2	48.65741393251146	16.271825442620383	314.9531488714918	37.43559713621287	196.05866005386707
0.1	2.1	360.0	5.06	false	0.5	1.25	100	30.599999999999998	5.3999999999999995	1.1	2000	0.375	1.0	9.9	2.0	1000	40.4	2	36.90537708732917	7.342005494452066	367.2337398020755	30.166329322072777	185.71086634685463
0.1	2.1	360.0	5.06	false	0.5	1.25	100	30.599999999999998	5.3999999999999995	1.1	2000	0.375	1.0	9.9	2.0	1000	40.4	3	40.38072253211576	8.667910283636184	325.1219731213527	21.673361912247493	159.57883150715168	34.73782958350651	190.4265725887426
0.1	2.1	360.0	5.06	false	0.5	1.25	100	30.599999999999998	5.3999999999999995	1.1	2000	0.375	1.0	9.9	2.0	1000	40.4	3	44.430662733659084	8.95778908844738	267.8372389605487	22.89673975147246	191.5534764517979	42.79049767554528	313.30647401354804
0.1	2.1	360.0	5.06	false	0.5	1.25	100	30.599999999999998	5.3999999999999995	1.1	2000	0.375	1.0	9.9	2.0	1000	40.4	2	39.16589178188642	11.656098465145112	364.99576560156953	26.44284827248025	234.37202258053503
0.1	2.1	360.0	5.06	false	0.5	1.25	100	30.599999999999998	5.3999999999999995	1.1	2000	0.375	1.0	9.9	2.0	1000	40.4	4	47.39672464159459	1.0746067714209615	209.88489758524577	16.14939795358943	216.02135787604715	35.6273728527677	153.48273238324362	45.91379792053748	199.71184519552543
0.1	2.1	360.0	5.06	false	0.5	1.25	100	30.599999999999998	5.3999999999999995	1.1	2000	0.375	1.0	9.9	2.0	1000	40.4	3	46.64399002252219	0.7268872312795653	198.17395455193108	25.20982200416502	255.18591439839363	44.546426038716824	305.371599416862
0.1	2.1	360.0	5.06	false	0.5	1.25	100	30.599999999999998	5.3999999999999995	1.1	2000	0.375	1.0	9.9	2.0	1000	40.4	3	43.132865405108966	6.324817458523529	143.36403743532216	18.4271279400331	295.5099710828619	33.80628449632395	257.285467170511
0.1	2.1	360.0	5.06	false	0.5	1.25	100	30.599999999999998	5.3999999999999995	1.1	2000	0.375	1.0	9.9	2.0	1000	40.4	4	35.21190109576559	2.035899071097363	120.93697236515995	11.468413397576436	232.8889305774637	20.474609420057686	117.34851551183183	27.65358355753608	116.05472268133508
0.1	2.1	360.0	5.06	false	0.5	1.25	100	30.599999999999998	5.3999999999999995	1.1	2000	0.375	1.0	9.9	2.0	1000	40.4	3	39.34697388400807	3.601535972896507	223.60939365528736	19.9550973933476	246.6391863215387	32.26075694808217	290.13436457229255
0.1	2.1	360.0	5.06	false	0.5	1.25	100	30.599999999999998	5.3999999999999995	1.1	2000	0.375	1.0	9.9	2.0	1000	40.4	3	36.40736720093857	12.224754250803361	234.08110255640918	25.50635636455318	207.24078653971142	34.392009982744185	147.32334004083776
0.1	2.1	360.0	5.06	false	0.5	1.25	100	30.599999999999998	5.3999999999999995	1.1	2000	0.375	1.0	9.9	2.0	1000	40.4	2	41.72277095976662	0.5387700443848638	175.10565158731407	33.33498499521478	308.2158225611383
0.1	2.1	360.0	5.06	false	0.5	1.25	100	30.599999999999998	5.3999999999999995	1.1	2000	0.375	1.0	9.9	2.0	1000	40.4	4	42.98401614143901	6.678014235158823	102.59620823330282	11.883064438199572	111.14200246994707	26.12053917208037	187.097933568866	37.35539784430889	154.62666331858227
0.1	2.1	360.0	5.06	false	0.5	1.25	100	30.599999999999998	5.3999999999999995	1.1	2000	0.375	1.0	9.9	2.0	1000	40.4	3	42.28245843422531	2.5481820759395113	318.8690421191681	16.683047578120313	190.0398155551662	29.088275042561527	151.28360468027293
0.1	2.1	360.0	5.06	false	0.5	1.25	100	30.599999999999998	5.3999999999999995	1.1	2000	0.375	1.0	9.9	2.0	1000	40.4	2	49.670623960900386	8.390326648043354	310.96848379301775	28.82420828545377	307.7887629529112
0.1	2.1	360.0	5.06	false	0.5	1.25	100	30.599999999999998	5.3999999999999995	1.1	2000	0.375	1.0	9.9	2.0	1000	40.4	4	35.70163559113778	0.7550243086045917	115.3296964128195	5.980428165636543	233.02466722095127	20.137402210810876	137.72687743930524	33.873194574344495	128.6724714003461
0.1	2.1	360.0	5.06	false	0.5	1.25	100	30.599999999999998	5.3999999999999995	1.1	2000	0.375	1.0	9.9	2.0	1000	40.4	4	45.27891386183512	10.019832140538766	231.23233271062963	21.3345445371895	154.4349110472511	29.672513009141962	266.61474710250127	45.08675644271186	158.74506076939795
0.1	2.1	360.0	5.06	false	0.5	1.25	100	30.599999999999998	5.3999999999999995	1.1	2000	0.375	1.0	9.9	2.0	1000	40.4	3	36.23975259880709	9.860424799917505	158.69742249499168	21.45621600203812	264.244722275282	34.14990221465107	123.36345142426933
0.1	2.1	360.0	5.06	false	0.5	1.25	100	30.599999999999998	5.3999999999999995	1.1	2000	0.375	1.0	9.9	2.0	1000	40.4	1	42.43893090849626	19.231735373151572	322.0175789397486
0.1	2.1	360.0	5.06	false	0.5	1.25	100	30.599999999999998	5.3999999999999995	1.1	2000	0.375	1.0	9.9	2.0	1000	40.4	3	39.017356639361665	6.641838091059648	219.16775142340543	22.288658736017947	263.1918770110325	38.809042954113316	227.91799613443425
0.1	2.1	360.0	5.06	false	0.5	1.25	100	30.599999999999998	5.3999999999999995	1.1	2000	0.375	1.0	9.9	2.0	1000	40.4	4	37.211124136084905	1.7715295861370965	209.04826877235428	9.62139252642329	134.95559900013984	21.46635628665675	117.05244903131877	33.479983163460155	157.30569708296346
0.1	2.1	360.0	5.06	false	0.5	1.25	100	30.599999999999998	5.3999999999999995	1.1	2000	0.375	1.0	9.9	2.0	1000	40.4	3	40.530851287193606	2.4208127422311474	332.7611870773012	20.359423756041775	183.41982580991822	38.16164765786301	194.22202592629034
0.1	2.1	360.0	5.06	false	0.5	1.25	100	30.599999999999998	5.3999999999999995	1.1	2000	0.375	1.0	9.9	2.0	1000	40.4	3	42.73662460916242	15.821609864881173	256.56303049138046	25.414276069046917	156.1474965900792	34.046917671269476	230.2057688810948
0.1	2.1	360.0	5.06	false	0.5	1.25	100	30.599999999999998	5.3999999999999995	1.1	2000	0.375	1.0	9.9	2.0	1000	40.4	3	49.10611822668358	10.149049552601765	177.90934161146956	26.611007951192132	270.0657563713333	41.20173269620687	219.0165084613387
0.1	2.1	360.0	5.06	false	0.5	1.25	100	30.599999999999998	5.3999999999999995	1.1	2000	0.375	1.0	9.9	2.0	1000	40.4	4	35.48461504486561	5.36087361817836	125.88513546200801	12.368878531241437	91.18457840463992	17.975800165989224	187.28329938855583	25.65482876610053	193.88446698308445
0.1	2.1	360.0	5.06	false	0.5	1.25	100	30.599999999999998	5.3999999999999995	1.1	2000	0.375	1.0	9.9	2.0	1000	40.4	4	45.28952835622329	10.939237019871072	209.38113110171858	18.73753618468174	190.5779407905726	26.98916510390242	188.55513296450346	31.527924777051968	149.38780834529283
0.1	2.1	360.0	5.06	false	0.5	1.25	100	30.599999999999998	5.3999999999999995	1.1	2000	0.375	1.0	9.9	2.0	1000	40.4	4	52.93317937892084	6.243941200620357	225.8168030559172	22.342176838451707	222.97432773362425	33.781027196830976	168.74929748036732	44.83042722666001	205.2137019153432
0.1	2.1	360.0	5.06	false	0.5	1.25	100	30.599999999999998	5.3999999999999995	1.1	2000	0.375	1.0	9.9	2.0	1000	40.4	4	45.14486618868722	2.472360420379984	106.13707192739143	12.62080444946758	201.21879738618372	28.47498532021497	218.57248739321355	38.321003558818	176.92652924247068
0.1	2.1	360.0	5.06	false	0.5	1.25	100	30.599999999999998	5.3999999999999995	1.1	2000	0.375	1.0	9.9	2.0	1000	40.4	2	35.23040647447641	17.484889466643885	230.77688843499266	34.30293744514831	376.0004703508833
0.1	2.1	360.0	5.06	false	0.5	1.25	100	30.599999999999998	5.3999999999999995	1.1	2000	0.375	1.0	9.9	2.0	1000	40.4	4	37.91797935859175	1.192222969947861	115.034430254922	9.84698786539463	134.86484367858586	20.618134863448606	242.16035632677523	33.04689842893957	161.55438595000743
0.1	2.1	360.0	5.06	false	0.5	1.25	100	30.599999999999998	5.3999999999999995	1.1	2000	0.375	1.0	9.9	2.0	1000	40.4	4	43.46358288483412	11.171522187906154	170.8645980869247	18.830005839394342	128.63981149609376	28.434921520722796	235.42144849348557	40.21236923187757	163.2350125278878
0.1	2.1	360.0	5.06	false	0.5	1.25	100	30.599999999999998	5.3999999999999995	1.1	2000	0.375	1.0	9.9	2.0	1000	40.4	7	52.237204613017695	3.3405133023508276	110.95001829814166	11.137147003021607	97.60580793820972	14.451571206308527	154.54134764024926	29.3551574562092	177.32571533704194	36.20875157951306	82.069710343525	40.882058181342636	198.8888232933989	51.7567757514873	176.98488439926794
0.1	2.1	360.0	5.06	false	0.5	1.25	100	30.599999999999998	5.3999999999999995	1.1	2000	0.375	1.0	9.9	2.0	1000	40.4	3	33.467720079844746	1.0885860908252472	118.14526132317208	10.211785660812389	244.9723967525268	26.91067635313886	253.03876642925113
0.1	2.1	360.0	5.06	false	0.5	1.25	100	30.599999999999998	5.3999999999999995	1.1	2000	0.375	1.0	9.9	2.0	1000	40.4	5	46.156533914402516	3.549596801103049	169.64449405395538	16.554123874925118	190.39010458856765	23.72557107757905	116.0826938602973	30.622443615026	117.82936307397125	35.89158584381253	153.5148280163165
0.1	2.1	360.0	5.06	false	0.5	1.25	100	30.599999999999998	5.3999999999999995	1.1	2000	0.375	1.0	9.9	2.0	1000	40.4	2	42.36283629411024	16.207981415418217	294.84232581200183	41.524745511811325	152.9351369534948
0.1	2.1	360.0	5.06	false	0.5	1.25	100	30.599999999999998	5.3999999999999995	1.1	2000	0.375	1.0	9.9	2.0	1000	40.4	3	49.53243255220373	6.682618263596263	294.9930698455096	17.045247868119713	177.25127958763434	24.584819094414094	214.47577536903927
0.1	2.1	360.0	5.06	false	0.5	1.25	100	30.599999999999998	5.3999999999999995	1.1	2000	0.375	1.0	9.9	2.0	1000	40.4	3	37.37245896275188	3.2835804982629058	218.0514295828753	9.106264268186498	158.43903660806478	27.593115867059115	329.30162352869775
0.1	2.1	360.0	5.06	false	0.5	1.25	100	30.599999999999998	5.3999999999999995	1.1	2000	0.375	1.0	9.9	2.0	1000	40.4	4	36.95326694694711	4.836342254452579	152.65441532625192	9.951882721947298	105.70854831940589	15.719820423670056	184.06574598104643	28.757287813579698	198.93883479580674
0.1	2.1	360.0	5.06	false	0.5	1.25	100	30.599999999999998	5.3999999999999995	1.1	2000	0.375	1.0	9.9	2.0	1000	40.4	4	45.68372961982633	2.2933665580096814	262.1212734327339	12.591050261819664	302.29965922943273	25.552409258275176	151.32375070424447	39.34319731070719	153.62724216195667
0.1	2.1	360.0	5.06	false	0.5	1.25	100	30.599999999999998	5.3999999999999995	1.1	2000	0.375	1.0	9.9	2.0	1000	40.4	3	34.223124554473884	14.052061719266153	313.73484174076543	24.113929010164505	210.23026650445857	32.51798145253583	155.6199631560887
0.1	2.1	360.0	5.06	false	0.5	1.25	100	30.599999999999998	5.3999999999999995	1.1	2000	0.375	1.0	9.9	2.0	1000	40.4	5	36.834679967208466	1.0388318717829583	146.30625687538708	5.6994011855731115	125.35816514750516	10.695214482805762	230.6193480242186	23.03990293843526	131.97926161537524	32.7440982180408	160.82357163220755
0.1	2.1	360.0	5.06	false	0.5	1.25	100	30.599999999999998	5.3999999999999995	1.1	2000	0.375	1.0	9.9	2.0	1000	40.4	3	34.79885503778963	0.1131235491008835	231.06622908543386	21.673935249207823	214.05915454688824	31.89231208463912	188.33031848228626
0.1	2.1	360.0	5.06	false	0.5	1.25	100	30.599999999999998	5.3999999999999995	1.1	2000	0.375	1.0	9.9	2.0	1000	40.4	3	35.97022843719016	5.54463505475003	181.85508218304014	15.738539712250502	189.26265941994362	28.41234019690219	173.52907389961493
0.1	2.1	360.0	5.06	false	0.5	1.25	100	30.599999999999998	5.3999999999999995	1.1	2000	0.375	1.0	9.9	2.0	1000	40.4	5	41.613491557043886	0.41981705062301494	258.19289799496244	9.518490610360065	105.56959183781467	22.703346522254318	103.99492241126241	33.26217531421575	142.56647666350838	38.6211033066164	203.43728502999903
0.1	2.1	360.0	5.06	false	0.5	1.25	100	30.599999999999998	5.3999999999999995	1.1	2000	0.375	1.0	9.9	2.0	1000	40.4	4	48.76398978694672	2.562335042506988	145.08826335986294	10.329313099180366	169.79357592536863	30.714234571116087	306.7590196866114	46.641089301353915	163.16582752000116
0.1	2.1	360.0	5.06	false	0.5	1.25	100	30.599999999999998	5.3999999999999995	1.1	2000	0.375	1.0	9.9	2.0	1000	40.4	4	35.80862671978177	0.5609435826809471	108.3032343016419	8.659183250240796	195.26918461640378	15.998795518118264	121.17930969866791	33.79109274428132	185.63063723906842
0.1	2.1	360.0	5.06	false	0.5	1.25	100	30.599999999999998	5.3999999999999995	1.1	2000	0.375	1.0	9.9	2.0	1000	40.4	4	41.340895953857675	7.04249614227352	211.12700503834128	20.093693784054867	232.54753782378504	31.95838619770703	118.10654512992163	40.21375765829579	248.9314141375459
0.1	2.1	360.0	5.06	false	0.5	1.25	100	30.599999999999998	5.3999999999999995	1.1	2000	0.375	1.0	9.9	2.0	1000	40.4	3	41.605900442881605	1.4948420295494753	288.6894427877653	17.901446375168177	290.7829595867709	41.2043823901908	128.8691550231548
0.1	2.1	360.0	5.06	false	0.5	1.25	100	30.599999999999998	5.3999999999999995	1.1	2000	0.375	1.0	9.9	2.0	1000	40.4	3	34.90612422976734	5.054819033324056	224.75984993325318	25.59034092537144	236.04264588386198	34.35849620514324	140.6607158356345
0.1	2.1	360.0	5.06	false	0.5	1.25	100	30.599999999999998	5.3999999999999995	1.1	2000	0.375	1.0	9.9	2.0	1000	40.4	4	40.367134876631745	5.085359897875491	120.20974258192061	11.073595215765193	104.1890068044255	20.99583952623746	247.68943563469264	30.242510879082218	193.76615328917322
0.1	2.1	360.0	5.06	false	0.5	1.25	100	30.599999999999998	5.3999999999999995	1.1	2000	0.375	1.0	9.9	2.0	1000	40.4	3	46.98982948056443	9.143666955516363	201.64550678528968	24.310965529149122	299.2326474519729	32.27566181277747	143.82775208412443
0.1	2.1	360.0	5.06	false	0.5	1.25	100	30.599999999999998	5.3999999999999995	1.1	2000	0.375	1.0	9.9	2.0	1000	40.4	3	40.2982077021007	9.68340113155082	223.9203707581301	27.454160638250382	287.5485120958576	39.558945640089924	186.49387007621044
0.1	2.1	360.0	5.06	false	0.5	1.25	100	30.599999999999998	5.3999999999999995	1.1	2000	0.375	1.0	9.9	2.0	1000	40.4	4	39.46519408221426	4.174079260731125	133.7214755735859	13.655658917934305	209.07815148029178	23.59367137555007	157.1533885821701	30.448748971134744	215.93241442227847
0.1	2.1	360.0	5.06	false	0.5	1.25	100	30.599999999999998	5.3999999999999995	1.1	2000	0.375	1.0	9.9	2.0	1000	40.4	4	44.9376974689922	4.322177436424031	133.81096953891088	16.945421860886526	144.31812462257972	29.15832061319567	104.83949127727621	35.38564555160751	252.12884479952123
0.1	2.1	360.0	5.06	false	0.5	1.25	100	30.599999999999998	5.3999999999999995	1.1	2000	0.375	1.0	9.9	2.0	1000	40.4	2	37.205726354979674	12.735798670740715	286.7328939535442	30.57986321181016	197.63657446712713
0.1	2.1	360.0	5.06	false	0.5	1.25	100	30.599999999999998	5.3999999999999995	1.1	2000	0.375	1.0	9.9	2.0	1000	40.4	4	41.110629690680604	1.1564978976339697	186.83620131491324	7.893319854638632	108.57643276537087	13.97624216155411	167.8552577402587	34.9819064969029	255.0369466730084
0.1	2.1	360.0	5.06	false	0.5	1.25	100	30.599999999999998	5.3999999999999995	1.1	2000	0.375	1.0	9.9	2.0	1000	40.4	4	45.07077963079696	8.640617759219138	205.4013500023182	20.69123299930131	133.32724290387614	36.25540396174567	184.6539450315379	44.3355871415412	309.8495164996069
0.1	2.1	360.0	5.06	false	0.5	1.25	100	30.599999999999998	5.3999999999999995	1.1	2000	0.375	1.0	9.9	2.0	1000	40.4	4	41.22339967270936	0.018785884169096427	212.6472069704305	10.206829743073602	126.0942354329904	25.669155955223	188.73451871239115	35.0874725606118	132.41269863624643
0.1	2.1	360.0	5.06	false	0.5	1.25	100	30.599999999999998	5.3999999999999995	1.1	2000	0.375	1.0	9.9	2.0	1000	40.4	4	45.69006182022734	0.9534177882314784	256.4740023747777	15.293019193019795	267.05782819369455	26.132219269278725	200.17698604296973	32.70760553362984	135.5202766294575
0.1	2.1	360.0	5.06	false	0.5	1.25	100	30.599999999999998	5.3999999999999995	1.1	2000	0.375	1.0	9.9	2.0	1000	40.4	5	47.353076486499276	2.1950254674061034	196.0203610884972	12.74374461231886	199.60218095771995	23.955924766479395	135.006514996923	30.874750612992027	145.0888343598992	41.43980182881005	155.7210502687812
0.1	2.1	360.0	5.06	false	0.5	1.25	100	30.599999999999998	5.3999999999999995	1.1	2000	0.375	1.0	9.9	2.0	1000	40.4	3	31.327868747639638	7.712448350210355	224.2356050872803	17.112171882117117	188.61573257900386	29.411120979974648	184.13249441266876
0.1	2.1	360.0	5.06	false	0.5	1.25	100	30.599999999999998	5.3999999999999995	1.1	2000	0.375	1.0	9.9	2.0	1000	40.4	2	33.352304073261706	22.866504704417615	282.8038126331104	31.016945416790904	128.5074778326427
0.1	2.1	360.0	5.06	false	0.5	1.25	100	30.599999999999998	5.3999999999999995	1.1	2000	0.375	1.0	9.9	2.0	1000	40.4	3	50.23754362854641	11.925431239858113	200.5654513576479	30.1628080149161	378.83861094028066	49.977520569467096	205.34192338345696
0.1	2.1	360.0	5.06	false	0.5	1.25	100	30.599999999999998	5.3999999999999995	1.1	2000	0.375	1.0	9.9	2.0	1000	40.4	3	43.065942133635225	4.376075072025369	258.7778826094683	17.21904927822927	176.95403693014654	28.82454483986475	199.74138164476483
0.1	2.1	360.0	5.06	false	0.5	1.25	100	30.599999999999998	5.3999999999999995	1.1	2000	0.375	1.0	9.9	2.0	1000	40.4	3	41.10170462712253	18.83658471339671	180.66086009767614	30.848154318187003	204.08184163346414	41.086278425920426	339.7729825839132
0.1	2.1	360.0	5.06	false	0.5	1.25	100	30.599999999999998	5.3999999999999995	1.1	2000	0.375	1.0	9.9	2.0	1000	40.4	4	32.50536583606595	8.705309983542797	187.5570386735307	15.860704673280425	113.72505457836637	26.45135265019158	116.14366739532268	30.393473186366577	110.00163571846142
0.1	2.1	360.0	5.06	false	0.5	1.25	100	30.599999999999998	5.3999999999999995	1.1	2000	0.375	1.0	9.9	2.0	1000	40.4	4	44.17862203655587	11.81002647082522	105.3901624815936	26.21673805947552	261.8324466626291	35.20527326740686	181.80275506008036	41.425830812320854	153.51674400166152
0.1	2.1	360.0	5.06	false	0.5	1.25	100	30.599999999999998	5.3999999999999995	1.1	2000	0.375	1.0	9.9	2.0	1000	40.4	4	46.510145965865526	2.930243051621276	203.7192239405673	24.043100353449464	232.27706332040162	32.78000870309574	136.61040089814227	41.57418350851189	129.54463306524252
0.1	2.1	360.0	5.06	false	0.5	1.25	100	30.599999999999998	5.3999999999999995	1.1	2000	0.375	1.0	9.9	2.0	1000	40.4	5	52.498461468065784	7.196007012089621	215.36427011217168	22.550902761466865	230.64893774192214	34.05542541350587	125.41931988410606	38.67265479269271	168.57406620128342	47.03156594012195	133.97006613975245
0.1	2.1	360.0	5.06	false	0.5	1.25	100	30.599999999999998	5.3999999999999995	1.1	2000	0.375	1.0	9.9	2.0	1000	40.4	5	38.85638763350381	1.2014540282945776	196.24625722545093	13.919497683665234	139.10358572482187	21.60881197664951	167.5508069814761	29.42938037079456	94.39517273330218	36.4054951666032	154.83888595010387
0.1	2.1	360.0	5.06	false	0.5	1.25	100	30.599999999999998	5.3999999999999995	1.1	2000	0.375	1.0	9.9	2.0	1000	40.4	3	42.4726352001309	1.4264914175995893	322.13741892758327	22.59471625406995	245.7060550805911	41.740891422096006	192.29939335639685
0.1	2.1	360.0	5.06	false	0.5	1.25	100	30.599999999999998	5.3999999999999995	1.1	2000	0.375	1.0	9.9	2.0	1000	40.4	3	38.337999166898975	7.443673143094707	208.2704764378496	17.98462262713425	161.88651295323322	32.71156061428682	261.8945796131154
0.1	2.1	360.0	5.06	false	0.5	1.25	100	30.599999999999998	5.3999999999999995	1.1	2000	0.375	1.0	9.9	2.0	1000	40.4	3	43.83210181582023	12.111748147094378	275.45510432529585	19.4239715732117	254.59647320500676	30.827002628799914	119.17465148957854
0.1	2.1	360.0	5.06	false	0.5	1.25	100	30.599999999999998	5.3999999999999995	1.1	2000	0.375	1.0	9.9	2.0	1000	40.4	3	44.90818904350493	16.643414032109224	158.07058217383508	28.85091132833832	283.02160713906045	42.67047702692813	212.86128790670008
0.1	2.1	360.0	5.06	false	0.5	1.25	100	30.599999999999998	5.3999999999999995	1.1	2000	0.375	1.0	9.9	2.0	1000	40.4	3	47.09062326582577	16.758124607418168	162.4647924212717	28.19999690985294	145.98768455591934	37.53802959782324	196.20595181454956
0.1	2.1	360.0	5.06	false	0.5	1.25	100	30.599999999999998	5.3999999999999995	1.1	2000	0.375	1.0	9.9	2.0	1000	40.4	2	42.2433032396636	15.39692598044376	297.6663130647234	40.79776926927774	218.115330654206
0.1	2.1	360.0	5.06	false	0.5	1.25	100	30.599999999999998	5.3999999999999995	1.1	2000	0.375	1.0	9.9	2.0	1000	40.4	5	41.55535745097535	9.732881627330427	142.39524308856994	19.266964196316916	181.08044703677982	21.920346665398174	109.89306133127079	31.895288856064237	168.4930512631878	41.10545381566046	130.61582289575975
0.1	2.1	360.0	5.06	false	0.5	1.25	100	30.599999999999998	5.3999999999999995	1.1	2000	0.375	1.0	9.9	2.0	1000	40.4	4	43.83919912020817	0.047287663492357405	114.88414939023237	12.533509682720677	190.01977512964177	24.506064732153856	282.69864728007167	39.04046061137774	175.5118115486107
0.1	2.1	360.0	5.06	false	0.5	1.25	100	30.599999999999998	5.3999999999999995	1.1	2000	0.375	1.0	9.9	2.0	1000	40.4	3	42.96373924446654	1.5521544732577066	255.70897580749886	16.943521902614616	146.68195024497908	42.658334018185634	156.53182973116063
0.1	2.1	360.0	5.06	false	0.5	1.25	100	30.599999999999998	5.3999999999999995	1.1	2000	0.375	1.0	9.9	2.0	1000	40.4	3	52.33213340970576	7.917735889446662	159.72445396630198	20.792839638259668	357.7804647355508	43.98232155126377	258.0558686005858
0.1	2.1	360.0	5.06	false	0.5	1.25	100	30.599999999999998	5.3999999999999995	1.1	2000	0.375	1.0	9.9	2.0	1000	40.4	5	45.576878474233624	1.5189451894483477	197.0682737250522	8.68742500068288	148.5144879333979	13.765355515715036	121.11667528244847	33.15409632235955	213.98764471715168	43.61534948351752	103.83470431816791
0.1	2.1	360.0	5.06	false	0.5	1.25	100	30.599999999999998	5.3999999999999995	1.1	2000	0.375	1.0	9.9	2.0	1000	40.4	4	33.268973295251	3.369947245673413	174.44257570419518	6.263808940471544	130.23030087459486	19.60084470521218	118.85022170327734	28.102746868172428	182.85696151269093
0.1	2.1	360.0	5.06	false	0.5	1.25	100	30.599999999999998	5.3999999999999995	1.1	2000	0.375	1.0	9.9	2.0	1000	40.4	4	42.07147426794325	2.5553487512701896	160.9583833285555	14.64410395598772	173.0880153655137	28.792589278905165	211.23865802176238	36.97123613336827	149.29325082177976
0.1	2.1	360.0	5.06	false	0.5	1.25	100	30.599999999999998	5.3999999999999995	1.1	2000	0.375	1.0	9.9	2.0	1000	40.4	3	33.89762085315661	6.627495544505356	218.61038558019078	21.060382284964227	174.8255798666067	32.964058515590814	192.03969827179867
0.1	2.1	360.0	5.06	false	0.5	1.25	100	30.599999999999998	5.3999999999999995	1.1	2000	0.375	1.0	9.9	2.0	1000	40.4	7	47.06372628953815	2.977383423038661	142.47533940939982	11.501349168652379	97.67098418440949	19.680190717107738	103.259370960297	23.165505958008183	166.00419059838217	30.764912142971006	88.12219754219697	36.19072599608334	150.72490030801407	45.602743076085574	79.46815923976324
0.1	2.1	360.0	5.06	false	0.5	1.25	100	30.599999999999998	5.3999999999999995	1.1	2000	0.375	1.0	9.9	2.0	1000	40.4	4	35.310432490850225	9.410484211515053	174.47167191541192	15.771424545934934	131.08790793412132	25.621547272140127	185.5293477912439	34.281150247825515	191.339476529346
0.1	2.1	360.0	5.06	false	0.5	1.25	100	30.599999999999998	5.3999999999999995	1.1	2000	0.375	1.0	9.9	2.0	1000	40.4	2	25.22	13.42022602900555	259.15397098270915	19.770374917267656	103.77765222888645
0.1	2.1	360.0	5.06	false	0.5	1.25	100	30.599999999999998	5.3999999999999995	1.1	2000	0.375	1.0	9.9	2.0	1000	40.4	3	35.75859339154347	0.039927016079489126	223.97534428142774	16.617305934402964	225.1393873761643	31.36344400077184	171.0132619385668
0.1	2.1	360.0	5.06	false	0.5	1.25	100	30.599999999999998	5.3999999999999995	1.1	2000	0.375	1.0	9.9	2.0	1000	40.4	5	45.55477314485362	8.698457201053362	154.41830321287082	14.232023852530334	166.57355444599398	19.40799005551739	91.25595728687902	28.49449387647617	206.52307969212302	39.55218659314232	103.58109594749855
0.1	2.1	360.0	5.06	false	0.5	1.25	100	30.599999999999998	5.3999999999999995	1.1	2000	0.375	1.0	9.9	2.0	1000	40.4	3	37.969696960650204	6.4028562946646375	189.2667027081411	20.27556327659902	154.82784687008748	28.023617361012665	161.22573159496477
0.1	2.1	360.0	5.06	false	0.5	1.25	100	30.599999999999998	5.3999999999999995	1.1	2000	0.375	1.0	9.9	2.0	1000	40.4	2	41.53199521049426	7.797188678286396	215.68389251941718	23.814134569661615	273.90676790309317
0.1	2.1	360.0	5.06	false	0.5	1.25	100	30.599999999999998	5.3999999999999995	1.1	2000	0.375	1.0	9.9	2.0	1000	40.4	4	41.38777766015073	2.8119988717663853	215.7287743853788	15.811961437007353	218.3767321753695	24.91482085464713	189.90466977883105	37.206197039538935	120.97052022812616
0.1	2.1	360.0	5.06	false	0.5	1.25	100	30.599999999999998	5.3999999999999995	1.1	2000	0.375	1.0	9.9	2.0	1000	40.4	3	41.2886162188549	9.436152301910932	172.37007092183268	20.693006798442283	296.69871801352065	34.36629412615686	165.54393752918622
0.1	2.1	360.0	5.06	false	0.5	1.25	100	30.599999999999998	5.3999999999999995	1.1	2000	0.375	1.0	9.9	2.0	1000	40.4	4	46.7619128665065	1.5680493725945346	176.89636295561567	10.468851733079216	156.90444182989467	17.24771364731682	143.963921661416	33.59461503356088	255.6938933851364
0.1	2.1	360.0	5.06	false	0.5	1.25	100	30.599999999999998	5.3999999999999995	1.1	2000	0.375	1.0	9.9	2.0	1000	40.4	2	35.527842857869594	13.707637046721764	234.54802026693133	31.268553996175324	199.42283267588383
0.1	2.1	360.0	5.06	false	0.5	1.25	100	30.599999999999998	5.3999999999999995	1.1	2000	0.375	1.0	9.9	2.0	1000	40.4	3	41.80326370734172	7.501782668338308	197.7816995038035	14.225012615531993	186.8096417398084	38.94173567090338	360.5933611853691
0.1	2.1	360.0	5.06	false	0.5	1.25	100	30.599999999999998	5.3999999999999995	1.1	2000	0.375	1.0	9.9	2.0	1000	40.4	4	39.548490009740576	0.09439434673159061	187.12584103491685	8.180617137821914	224.52072277183427	12.540927444922634	164.0973829882638	33.31667023520059	135.55063945975832
0.1	2.1	360.0	5.06	false	0.5	1.25	100	30.599999999999998	5.3999999999999995	1.1	2000	0.375	1.0	9.9	2.0	1000	40.4	5	45.39901602306571	7.523395798652997	201.4103296318282	16.20447961147515	141.02403856352674	23.994264476802794	141.59367793513934	38.39551308524306	109.4270811203456	45.052954423820985	209.6636248815187
0.1	2.1	360.0	5.06	false	0.5	1.25	100	30.599999999999998	5.3999999999999995	1.1	2000	0.375	1.0	9.9	2.0	1000	40.4	5	43.59044011249842	8.805373415038583	186.08096387272184	24.763581534229672	134.92119543051086	30.70426526426757	142.04992981672555	36.062349171002374	145.3270292640517	42.33711884179079	194.33661748196175
0.1	2.1	360.0	5.06	false	0.5	1.25	100	30.599999999999998	5.3999999999999995	1.1	2000	0.375	1.0	9.9	2.0	1000	40.4	4	29.318199693668323	1.9675490354599732	106.51206152072852	13.285285363587501	167.5826380156575	23.13454135744217	118.87341336536878	26.861556705780092	160.47283091836758
0.1	2.1	360.0	5.06	false	0.5	1.25	100	30.599999999999998	5.3999999999999995	1.1	2000	0.375	1.0	9.9	2.0	1000	40.4	3	26.51333171816377	6.24623214031426	199.23734689780684	20.2148321955361	196.2358168535149	26.1412601408643	97.11255684536502
0.1	2.1	360.0	5.06	false	0.5	1.25	100	30.599999999999998	5.3999999999999995	1.1	2000	0.375	1.0	9.9	2.0	1000	40.4	4	44.195014990984205	5.136130754989741	218.46275173863873	13.188295074487984	130.33718273867063	20.691936060344208	227.06994834767644	41.02148112679013	224.05785286426388
0.1	2.1	360.0	5.06	false	0.5	1.25	100	30.599999999999998	5.3999999999999995	1.1	2000	0.375	1.0	9.9	2.0	1000	40.4	2	30.335427643895574	1.2631719447768182	335.69104804986057	20.134232575506275	259.26024879924546
0.1	2.1	360.0	5.06	false	0.5	1.25	100	30.599999999999998	5.3999999999999995	1.1	2000	0.375	1.0	9.9	2.0	1000	40.4	5	48.87037083670643	10.535098748316617	201.99399674225953	22.151653427113793	101.8223974483318	27.279064828979024	222.10214679533144	41.49907631510844	143.83308691031647	45.1705837497794	103.55758122112093
0.1	2.1	360.0	5.06	false	0.5	1.25	100	30.599999999999998	5.3999999999999995	1.1	2000	0.375	1.0	9.9	2.0	1000	40.4	3	35.24860482309297	1.8580381043597995	147.5566356481011	6.573154931231813	220.44669326887998	24.150603656500504	298.7871143267193
0.1	2.1	360.0	5.06	false	0.5	1.25	100	30.599999999999998	5.3999999999999995	1.1	2000	0.375	1.0	9.9	2.0	1000	40.4	3	36.60683479295175	3.6194945038866524	230.63468956743833	16.07075940999651	265.8963601096471	33.05058919148584	169.34211687449408
0.1	2.1	360.0	5.06	false	0.5	1.25	100	30.599999999999998	5.3999999999999995	1.1	2000	0.375	1.0	9.9	2.0	1000	40.4	3	44.72454384904713	8.226624059031682	253.4220323162622	19.692638190636252	292.2534891036842	35.357149695920455	154.46178105664654
0.1	2.1	360.0	5.06	false	0.5	1.25	100	30.599999999999998	5.3999999999999995	1.1	2000	0.375	1.0	9.9	2.0	1000	40.4	5	41.842224649871284	2.5697248583856656	103.44967599514148	12.580002980390224	191.14117809526346	17.803001274178232	121.75650126391551	31.42673701048142	171.52851470742257	38.96081575782399	197.29504870540876
0.1	2.1	360.0	5.06	false	0.5	1.25	100	30.599999999999998	5.3999999999999995	1.1	2000	0.375	1.0	9.9	2.0	1000	40.4	2	48.80661375456008	7.478263374863075	244.94653884773155	35.65084992828246	322.6876535509496
0.1	2.1	360.0	5.06	false	0.5	1.25	100	30.599999999999998	5.3999999999999995	1.1	2000	0.375	1.0	9.9	2.0	1000	40.4	3	44.75065740664673	1.1181951500034322	221.00081284625927	24.40476830474236	334.630096332519	39.31551138480461	170.3465740944488
0.1	2.1	360.0	5.06	false	0.5	1.25	100	30.599999999999998	5.3999999999999995	1.1	2000	0.375	1.0	9.9	2.0	1000	40.4	2	35.49694280037477	17.67015589547982	209.97538515239344	29.80459217633939	221.3447486628707
0.1	2.1	360.0	5.06	false	0.5	1.25	100	30.599999999999998	5.3999999999999995	1.1	2000	0.375	1.0	9.9	2.0	1000	40.4	5	39.782358633835734	1.430644949474651	178.85765708371719	14.043750603738848	136.71449646313837	22.719629717664883	181.0163134940232	29.305551375300574	135.63107626381912	38.15337464593914	80.62172139991657
0.1	2.1	360.0	5.06	false	0.5	1.25	100	30.599999999999998	5.3999999999999995	1.1	2000	0.375	1.0	9.9	2.0	1000	40.4	2	38.54110107514088	1.1115970484241253	180.46131859815026	24.16515440811311	299.3396769572753
0.1	2.1	360.0	5.06	false	0.5	1.25	100	30.599999999999998	5.3999999999999995	1.1	2000	0.375	1.0	9.9	2.0	1000	40.4	3	32.58474569296266	15.945220059942933	265.6674843887994	26.265675276060964	149.11676737261985	31.492121431374933	126.558934290411
0.1	2.1	360.0	5.06	false	0.5	1.25	100	30.599999999999998	5.3999999999999995	1.1	2000	0.375	1.0	9.9	2.0	1000	40.4	3	40.82157125029686	2.462809132407239	278.8980364200846	14.652617707428835	201.6081559393713	36.65336228713446	190.07322678035922
0.1	2.1	360.0	5.06	false	0.5	1.25	100	30.599999999999998	5.3999999999999995	1.1	2000	0.375	1.0	9.9	2.0	1000	40.4	3	40.8146661741569	1.5852622510400136	231.844953727796	13.219810340004273	202.82026926987845	30.246383899702753	273.0124903362115
0.1	2.1	360.0	5.06	false	0.5	1.25	100	30.599999999999998	5.3999999999999995	1.1	2000	0.375	1.0	9.9	2.0	1000	40.4	4	42.25502953811083	3.106095715832479	184.81098415870505	15.727888582360494	299.0460674896596	20.10786991109849	148.09568537045917	41.866014705635564	186.50766417427832
0.1	2.1	360.0	5.06	false	0.5	1.25	100	30.599999999999998	5.3999999999999995	1.1	2000	0.375	1.0	9.9	2.0	1000	40.4	2	35.04210040432661	4.624991300195406	289.15412418382	26.126458328963615	258.8398468186458
0.1	2.1	360.0	5.06	false	0.5	1.25	100	30.599999999999998	5.3999999999999995	1.1	2000	0.375	1.0	9.9	2.0	1000	40.4	2	34.00650627988302	0.9102402358925015	285.7492915716328	21.02644575062996	317.27500816471644
0.1	2.1	360.0	5.06	false	0.5	1.25	100	30.599999999999998	5.3999999999999995	1.1	2000	0.375	1.0	9.9	2.0	1000	40.4	4	38.95334665298107	1.8670548560186198	207.6964671863539	16.460887559461106	195.1613285335158	23.85519528806266	85.92173722610549	37.04050235697714	177.6986555521802
0.1	2.1	360.0	5.06	false	0.5	1.25	100	30.599999999999998	5.3999999999999995	1.1	2000	0.375	1.0	9.9	2.0	1000	40.4	3	40.955796921712846	0.38960415389326974	233.79258018577752	14.151788700720124	177.07647415237403	26.642049783378983	243.219633535289
0.1	2.1	360.0	5.06	false	0.5	1.25	100	30.599999999999998	5.3999999999999995	1.1	2000	0.375	1.0	9.9	2.0	1000	40.4	3	37.190171606235054	1.7505120748776193	264.56905338049864	22.031920052419913	117.63290779004099	34.53819490212018	205.25333975247722
0.1	2.1	360.0	5.06	false	0.5	1.25	100	30.599999999999998	5.3999999999999995	1.1	2000	0.375	1.0	9.9	2.0	1000	40.4	2	41.05674199790538	0.4298350732440712	206.70921353585004	24.77469553602961	348.8983463607035
0.1	2.1	360.0	5.06	false	0.5	1.25	100	30.599999999999998	5.3999999999999995	1.1	2000	0.375	1.0	9.9	2.0	1000	40.4	3	40.296853441507416	8.838105550268994	237.9066800965569	22.060033675950322	271.69869999627434	39.119870471021116	177.79843428028403
0.1	2.1	360.0	5.06	false	0.5	1.25	100	30.599999999999998	5.3999999999999995	1.1	2000	0.375	1.0	9.9	2.0	1000	40.4	3	27.716774518047377	0.32294328493572255	112.42575649052128	14.814276515841707	190.36573117122416	22.08458868433017	214.88428662011833
0.1	2.1	360.0	5.06	false	0.5	1.25	100	30.599999999999998	5.3999999999999995	1.1	2000	0.375	1.0	9.9	2.0	1000	40.4	3	39.78821162945915	9.261924198374048	307.8693788773136	24.73554389463562	207.53910722849878	31.676103685536688	152.82728197722187
0.1	2.1	360.0	5.06	false	0.5	1.25	100	30.599999999999998	5.3999999999999995	1.1	2000	0.375	1.0	9.9	2.0	1000	40.4	3	42.515355251862864	2.9548895946745835	158.70423120949033	25.963494182465194	326.9841006559649	37.63747294372061	157.23577144958793
0.1	2.1	360.0	5.06	false	0.5	1.25	100	30.599999999999998	5.3999999999999995	1.1	2000	0.375	1.0	9.9	2.0	1000	40.4	3	42.21314182476402	9.946690786538905	223.65586697598488	27.6479486560321	269.09711831339644	39.133398895577784	142.12889172596442
0.1	2.1	360.0	5.06	false	0.5	1.25	100	30.599999999999998	5.3999999999999995	1.1	2000	0.375	1.0	9.9	2.0	1000	40.4	2	31.743316181762218	13.473423911581856	257.807082409769	29.184288411396242	238.75476819288974
0.1	2.1	360.0	5.06	false	0.5	1.25	100	30.599999999999998	5.3999999999999995	1.1	2000	0.375	1.0	9.9	2.0	1000	40.4	4	39.62818386902568	1.742439797879443	147.11069483991355	6.767098902218453	204.1825567232782	23.44546574253116	162.71976399620286	38.46251034728713	233.3088563610976
0.1	2.1	360.0	5.06	false	0.5	1.25	100	30.599999999999998	5.3999999999999995	1.1	2000	0.375	1.0	9.9	2.0	1000	40.4	6	40.80444107098408	1.3126810014903474	137.68790490927958	9.09864705695147	120.26321340091216	15.82832692735603	151.84413523672194	28.048633863943312	139.30668534720485	34.60127043643499	73.69365256590511	40.105500962486566	175.60340551134993
0.1	2.1	360.0	5.06	false	0.5	1.25	100	30.599999999999998	5.3999999999999995	1.1	2000	0.375	1.0	9.9	2.0	1000	40.4	5	38.935998485096064	2.1519584456092824	105.63278028604353	10.603491478088264	125.11242603097621	20.303473878024104	104.43430180619708	26.649014222796712	209.9967422795041	37.973491585618156	146.96039220965605
0.1	2.1	360.0	5.06	false	0.5	1.25	100	30.599999999999998	5.3999999999999995	1.1	2000	0.375	1.0	9.9	2.0	1000	40.4	3	45.73348192029394	0.38074604144561647	280.9547994388796	26.344552431947825	196.73412824348915	36.596330648523896	191.21105411143367
0.1	2.1	360.0	5.06	false	0.5	1.25	100	30.599999999999998	5.3999999999999995	1.1	2000	0.375	1.0	9.9	2.0	1000	40.4	4	55.58	2.8782061493770614	213.01825118264347	16.12888565476332	254.28313195378092	32.998458628715596	192.88992847161092	46.978332954145024	269.3747571455277
0.1	2.1	360.0	5.06	false	0.5	1.25	100	30.599999999999998	5.3999999999999995	1.1	2000	0.375	1.0	9.9	2.0	1000	40.4	5	41.32696531343759	12.30175305198331	189.10863829303892	16.798301274143277	107.59254456195882	27.02617370947558	183.11093577606732	30.151924645572777	107.57017705951708	37.40781135001253	96.96874656406284
0.1	2.1	360.0	5.06	false	0.5	1.25	100	30.599999999999998	5.3999999999999995	1.1	2000	0.375	1.0	9.9	2.0	1000	40.4	4	42.704587346562214	6.555301219120027	178.63130316785137	14.030411984014513	144.7106174501582	25.440762106407494	212.13790401345855	40.28383030724921	138.15675336690944
0.1	2.1	360.0	5.06	false	0.5	1.25	100	30.599999999999998	5.3999999999999995	1.1	2000	0.375	1.0	9.9	2.0	1000	40.4	4	38.750741401189174	0.9523776792032943	239.94822855796804	14.238504968265406	231.78280058952095	20.85890503739493	145.5336481746312	36.09291249298609	197.47354645711977
0.1	2.1	360.0	5.06	false	0.5	1.25	100	30.599999999999998	5.3999999999999995	1.1	2000	0.375	1.0	9.9	2.0	1000	40.4	4	34.86075005525616	1.4439128305614328	94.01922152222463	11.465116425588908	196.09173278170584	21.75290706481441	119.51383730989212	29.879490271046535	152.1489109655737
0.1	2.1	360.0	5.06	false	0.5	1.25	100	30.599999999999998	5.3999999999999995	1.1	2000	0.375	1.0	9.9	2.0	1000	40.4	3	37.06867984176678	4.4372895562304056	184.61493691100065	8.771981156308023	128.38296531738658	30.04593422323771	257.5915051068942
0.1	2.1	360.0	5.06	false	0.5	1.25	100	30.599999999999998	5.3999999999999995	1.1	2000	0.375	1.0	9.9	2.0	1000	40.4	2	37.56385242973264	2.5755411086985713	271.5923525866498	26.127121441070564	240.0897438762394
0.1	2.1	360.0	5.06	false	0.5	1.25	100	30.599999999999998	5.3999999999999995	1.1	2000	0.375	1.0	9.9	2.0	1000	40.4	3	30.511653187045546	5.191481141269461	196.58687824716736	17.658561278769344	132.74417728471354	28.580457566880842	208.4535255692672
0.1	2.1	360.0	5.06	false	0.5	1.25	100	30.599999999999998	5.3999999999999995	1.1	2000	0.375	1.0	9.9	2.0	1000	40.4	2	37.14521417257494	6.538525133006319	149.91246541064146	26.340993661850984	363.7208850820615
0.1	2.1	360.0	5.06	false	0.5	1.25	100	30.599999999999998	5.3999999999999995	1.1	2000	0.375	1.0	9.9	2.0	1000	40.4	3	39.00705109281849	10.747454856020003	256.18636579530784	22.191793950280697	234.00066483918425	32.89402770382218	136.86363664224385
0.1	2.1	360.0	5.06	false	0.5	1.25	100	30.599999999999998	5.3999999999999995	1.1	2000	0.375	1.0	9.9	2.0	1000	40.4	3	40.615591502587854	0.4790636100556374	227.45876900249667	12.423481555604623	231.8536093298788	32.77416739046481	264.7514870238516
0.1	2.1	360.0	5.06	false	0.5	1.25	100	30.599999999999998	5.3999999999999995	1.1	2000	0.375	1.0	9.9	2.0	1000	40.4	5	47.2102580970416	6.575810052052743	204.2284589144705	15.615056567716595	124.44814533830626	30.449249446616978	202.44837073479715	34.53548968304834	125.60381403494507	45.18664814948195	172.63275401791873
0.1	2.1	360.0	5.06	false	0.5	1.25	100	30.599999999999998	5.3999999999999995	1.1	2000	0.375	1.0	9.9	2.0	1000	40.4	3	37.871590847892634	7.393503127811837	255.51168380961067	27.531675914052283	117.26954095311224	33.17772123157755	133.71877309591918
0.1	2.1	360.0	5.06	false	0.5	1.25	100	30.599999999999998	5.3999999999999995	1.1	2000	0.375	1.0	9.9	2.0	1000	40.4	3	37.24398957601145	6.55457662910697	197.33383215307964	16.680919375226743	221.41581224648405	33.617880149302934	220.5991296879571
0.1	2.1	360.0	5.06	false	0.5	1.25	100	30.599999999999998	5.3999999999999995	1.1	2000	0.375	1.0	9.9	2.0	1000	40.4	3	41.03876349551828	5.76272061396092	113.64417198910752	19.45842693457108	267.3355542142906	31.943715332736883	252.237282251727
0.1	2.1	360.0	5.06	false	0.5	1.25	100	30.599999999999998	5.3999999999999995	1.1	2000	0.375	1.0	9.9	2.0	1000	40.4	2	28.093029607055186	1.0404136220794553	288.54856935117004	20.056909240322433	253.92226088756587
0.1	2.1	360.0	5.06	false	0.5	1.25	100	30.599999999999998	5.3999999999999995	1.1	2000	0.375	1.0	9.9	2.0	1000	40.4	3	39.09131848939745	7.068741467245618	261.1197582636047	19.7582345915714	247.07125568516201	34.57314976913913	151.5683115175671
0.1	2.1	360.0	5.06	false	0.5	1.25	100	30.599999999999998	5.3999999999999995	1.1	2000	0.375	1.0	9.9	2.0	1000	40.4	4	42.27721648925828	9.43925896209897	109.94819829397832	18.579870799203047	170.6504925008534	31.447029731909485	264.17135697938124	40.05740026870175	114.37109757534827
0.1	2.1	360.0	5.06	false	0.5	1.25	100	30.599999999999998	5.3999999999999995	1.1	2000	0.375	1.0	9.9	2.0	1000	40.4	3	40.44175641233241	11.389497677787746	167.82850267824836	21.411286446992793	259.0533942407066	32.479883976171344	255.9283653498003
0.1	2.1	360.0	5.06	false	0.5	1.25	100	30.599999999999998	5.3999999999999995	1.1	2000	0.375	1.0	9.9	2.0	1000	40.4	3	37.85071417910948	1.3246870255199716	201.38121804935577	18.73273512252558	187.44744897632404	35.5572278269398	204.51058231285205
0.1	2.1	360.0	5.06	false	0.5	1.25	100	30.599999999999998	5.3999999999999995	1.1	2000	0.375	1.0	9.9	2.0	1000	40.4	3	43.36506707829464	9.050959572450582	238.0255225348675	18.89642903377556	147.52273940861113	32.018159447891996	291.85405329334884
0.1	2.1	360.0	5.06	false	0.5	1.25	100	30.599999999999998	5.3999999999999995	1.1	2000	0.375	1.0	9.9	2.0	1000	40.4	3	41.2644043107437	7.795510334382944	256.3851413637036	19.92536393302894	225.59840797800092	38.63678885503478	259.3914231945484
0.1	2.1	360.0	5.06	false	0.5	1.25	100	30.599999999999998	5.3999999999999995	1.1	2000	0.375	1.0	9.9	2.0	1000	40.4	3	43.13012805147336	0.9933478372936283	131.86028323016689	18.81163688496864	240.92550257158385	35.585316681574604	240.0120293584014
0.1	2.1	360.0	5.06	false	0.5	1.25	100	30.599999999999998	5.3999999999999995	1.1	2000	0.375	1.0	9.9	2.0	1000	40.4	3	40.410719858288566	3.570888478366363	230.9259806047431	19.252149431110222	226.50880433807183	32.66747470792929	201.00606125683828
0.1	2.1	360.0	5.06	false	0.5	1.25	100	30.599999999999998	5.3999999999999995	1.1	2000	0.375	1.0	9.9	2.0	1000	40.4	3	39.66301389939869	5.393344423746507	313.19453971046255	22.92382497811138	168.41083715037237	34.60187461317502	185.3205278651361
0.1	2.1	360.0	5.06	false	0.5	1.25	100	30.599999999999998	5.3999999999999995	1.1	2000	0.375	1.0	9.9	2.0	1000	40.4	3	36.712003683332235	8.758210926408307	263.3826543693519	26.277802928658925	114.88409160756468	29.65251052435845	225.39230180358575
0.1	2.1	360.0	5.06	false	0.5	1.25	100	30.599999999999998	5.3999999999999995	1.1	2000	0.375	1.0	9.9	2.0	1000	40.4	2	32.42787726914212	13.795173472340851	303.0911263884437	31.641879198456568	233.99163460878987
0.1	2.1	360.0	5.06	false	0.5	1.25	100	30.599999999999998	5.3999999999999995	1.1	2000	0.375	1.0	9.9	2.0	1000	40.4	4	44.098048901666935	0.05272285675464875	160.0692386367915	16.96967977944434	218.34353902439184	26.565222930973903	141.46292220270888	38.42398596724358	302.44960021266985
0.1	2.1	360.0	5.06	false	0.5	1.25	100	30.599999999999998	5.3999999999999995	1.1	2000	0.375	1.0	9.9	2.0	1000	40.4	4	42.92270541835366	7.648194947915738	265.7305510478015	23.01100329873459	121.97066001350484	25.725998877494483	168.20889873465975	42.246700393637745	224.19428659556476
0.1	2.1	360.0	5.06	false	0.5	1.25	100	30.599999999999998	5.3999999999999995	1.1	2000	0.375	1.0	9.9	2.0	1000	40.4	4	42.48117145236037	0.4810127750964473	184.74960327021145	4.6263506824037055	169.88058280482883	24.655424070536295	252.01160598319527	37.19390859887907	221.83427515848564
0.1	2.1	360.0	5.06	false	0.5	1.25	100	30.599999999999998	5.3999999999999995	1.1	2000	0.375	1.0	9.9	2.0	1000	40.4	3	36.760068353161145	5.544239217292791	220.50243128512284	23.38698592001795	164.28912947931474	35.39845571000461	239.56253819312218
0.1	2.1	360.0	5.06	false	0.5	1.25	100	30.599999999999998	5.3999999999999995	1.1	2000	0.375	1.0	9.9	2.0	1000	40.4	3	37.32051896390892	8.187457344846973	139.37934559664146	21.309580019354648	250.29992478305127	34.950374740444474	220.3103343529475
0.1	2.1	360.0	5.06	false	0.5	1.25	100	30.599999999999998	5.3999999999999995	1.1	2000	0.375	1.0	9.9	2.0	1000	40.4	3	47.326283286850455	10.696071579508894	309.5429869898595	28.12092956200813	238.3119213645141	38.466580841190506	178.688611038149
0.1	2.1	360.0	5.06	false	0.5	1.25	100	30.599999999999998	5.3999999999999995	1.1	2000	0.375	1.0	9.9	2.0	1000	40.4	3	44.05455748511085	2.1069867351146017	169.23931844273255	21.752637622645082	159.0675174658881	28.3407039087669	315.85476110406535
0.1	2.1	360.0	5.06	false	0.5	1.25	100	30.599999999999998	5.3999999999999995	1.1	2000	0.375	1.0	9.9	2.0	1000	40.4	3	29.866210470078464	2.369208337168275	205.65132465355393	12.610618385605243	150.44738227736215	25.798842182392995	125.17514006707526
0.1	2.1	360.0	5.06	false	0.5	1.25	100	30.599999999999998	5.3999999999999995	1.1	2000	0.375	1.0	9.9	2.0	1000	40.4	3	38.75019141366242	17.398269354138396	306.51861643583254	31.22190531421242	144.4410385367659	37.437920470972934	285.13990504547274
0.1	2.1	360.0	5.06	false	0.5	1.25	100	30.599999999999998	5.3999999999999995	1.1	2000	0.375	1.0	9.9	2.0	1000	40.4	4	38.55997789794538	5.893187566793028	112.4767795447672	17.399914741369944	208.81564999122838	24.114163381674015	137.03565758735888	37.164404328162675	232.16112024925636
0.1	2.1	360.0	5.06	false	0.5	1.25	100	30.599999999999998	5.3999999999999995	1.1	2000	0.375	1.0	9.9	2.0	1000	40.4	4	41.283531845397135	0.9385391932183219	230.80961108919647	7.935218382258104	220.89165162537608	18.15361868590966	192.19299014515065	38.12716217024547	103.20169102407554
0.1	2.1	360.0	5.06	false	0.5	1.25	100	30.599999999999998	5.3999999999999995	1.1	2000	0.375	1.0	9.9	2.0	1000	40.4	4	44.0995933413598	4.124897629510627	145.68014462924768	14.488785436581008	221.5658724492848	29.7176394074056	169.74072570978313	36.48000066825069	198.4132343238932
0.1	2.1	360.0	5.06	false	0.5	1.25	100	30.599999999999998	5.3999999999999995	1.1	2000	0.375	1.0	9.9	2.0	1000	40.4	3	36.08730952927757	9.560553008268815	158.62727922455323	18.0907650671541	223.42258593460357	31.531408318026486	108.57713624209525
0.1	2.1	360.0	5.06	false	0.5	1.25	100	30.599999999999998	5.3999999999999995	1.1	2000	0.375	1.0	9.9	2.0	1000	40.4	4	44.559768331126364	11.648096705733929	301.6812294946	21.126807615277666	144.9904388419157	32.06928441740643	131.82147974506773	38.717666098652515	176.19121252777845
0.1	2.1	360.0	5.06	false	0.5	1.25	100	30.599999999999998	5.3999999999999995	1.1	2000	0.375	1.0	9.9	2.0	1000	40.4	3	44.59982557756421	4.160580137368972	165.24540903160863	11.849782100465587	163.933461819777	29.782331665459726	368.9383020771812
0.1	2.1	360.0	5.06	false	0.5	1.25	100	30.599999999999998	5.3999999999999995	1.1	2000	0.375	1.0	9.9	2.0	1000	40.4	5	38.89648539453763	1.2512234961475703	115.01745274007237	13.49035571143047	160.43878176299185	22.121008244830083	123.15903479853921	31.34879895817104	140.9486143944108	35.61887515441621	65.7170206435543
0.1	2.1	360.0	5.06	false	0.5	1.25	100	30.599999999999998	5.3999999999999995	1.1	2000	0.375	1.0	9.9	2.0	1000	40.4	4	44.90775387214635	9.366009106312207	239.30068151202903	21.68727760601323	277.238098461417	37.004345691717326	145.0199861337353	44.45361335685341	138.80799329410743
0.1	2.1	360.0	5.06	false	0.5	1.25	100	30.599999999999998	5.3999999999999995	1.1	2000	0.375	1.0	9.9	2.0	1000	40.4	4	40.43364303651003	3.662370708896597	123.25708606268053	16.074802034812407	199.7282601940855	23.36499944458748	178.92601040751032	38.69507040877265	97.40014995566645
0.1	2.1	360.0	5.06	false	0.5	1.25	100	30.599999999999998	5.3999999999999995	1.1	2000	0.375	1.0	9.9	2.0	1000	40.4	4	45.87690461926895	3.7381029923182796	216.50606149121396	10.98636438564873	173.83450842970095	32.13383518416493	220.59583473181993	44.18225144139059	262.8497582407337
0.1	2.1	360.0	5.06	false	0.5	1.25	100	30.599999999999998	5.3999999999999995	1.1	2000	0.375	1.0	9.9	2.0	1000	40.4	3	33.18634328768243	2.876365693707591	147.77686223908677	22.95238244508896	261.01557330505307	31.412152646985266	162.44328931796298
0.1	2.1	360.0	5.06	false	0.5	1.25	100	30.599999999999998	5.3999999999999995	1.1	2000	0.375	1.0	9.9	2.0	1000	40.4	4	46.97582727460949	3.3692256693136855	166.0606739405771	16.82304679523585	261.0650414793554	28.79017727270823	120.83820430633402	35.660052988338485	153.6150137920864
0.1	2.1	360.0	5.06	false	0.5	1.25	100	30.599999999999998	5.3999999999999995	1.1	2000	0.375	1.0	9.9	2.0	1000	40.4	6	44.3197505017485	7.12246197108044	168.57363191719958	16.181367915965016	156.81323059299052	21.87184325418458	144.82862021823226	30.999716298556415	117.76583234352367	38.516173419965675	111.85853823734604	44.096085310917886	229.14407943366203
0.1	2.1	360.0	5.06	false	0.5	1.25	100	30.599999999999998	5.3999999999999995	1.1	2000	0.375	1.0	9.9	2.0	1000	40.4	3	42.75079149822477	8.656954987871543	206.06811088027462	22.289533491328818	252.6999484593162	32.84053114896376	133.4189111428897
0.1	2.1	360.0	5.06	false	0.5	1.25	100	30.599999999999998	5.3999999999999995	1.1	2000	0.375	1.0	9.9	2.0	1000	40.4	3	42.25762313178399	2.782348804420367	221.66649872783813	14.312194494657334	189.30035477394705	32.83355532732292	246.9687226242671
0.1	2.1	360.0	5.06	false	0.5	1.25	100	30.599999999999998	5.3999999999999995	1.1	2000	0.375	1.0	9.9	2.0	1000	40.4	4	30.333448253530243	3.1166303308340746	117.20740523442473	15.248729293775702	172.4458150931557	15.796392833727111	166.87544688218304	28.718445821795687	72.53034607715799
0.1	2.1	360.0	5.06	false	0.5	1.25	100	30.599999999999998	5.3999999999999995	1.1	2000	0.375	1.0	9.9	2.0	1000	40.4	3	32.86221866631941	2.598695790978792	270.4937909767713	17.147929604325647	179.24074892746174	30.224205108002593	114.65477063926002
0.1	2.1	360.0	5.06	false	0.5	1.25	100	30.599999999999998	5.3999999999999995	1.1	2000	0.375	1.0	9.9	2.0	1000	40.4	3	43.60880059059438	6.136865142336839	142.98239846111625	19.106113520569465	210.02107334562723	27.511637016088663	260.97321303371297
0.1	2.1	360.0	5.06	false	0.5	1.25	100	30.599999999999998	5.3999999999999995	1.1	2000	0.375	1.0	9.9	2.0	1000	40.4	4	32.06771315337963	4.930631794869336	98.62880504369785	11.727372579643887	124.77180573387673	21.973069024024692	232.96789970423802	30.458796971018085	180.61671724838575
0.1	2.1	360.0	5.06	false	0.5	1.25	100	30.599999999999998	5.3999999999999995	1.1	2000	0.375	1.0	9.9	2.0	1000	40.4	4	36.27185229268741	1.8357411320791324	227.21210886705146	11.357464804672077	168.63894638105302	26.33218239635763	114.41492415880785	35.92049972356913	257.0990634212254
0.1	2.1	360.0	5.06	false	0.5	1.25	100	30.599999999999998	5.3999999999999995	1.1	2000	0.375	1.0	9.9	2.0	1000	40.4	4	49.051154642697654	9.540301608032653	282.30060363420114	20.175910043427393	180.44375748528515	30.850342789366888	126.68204159653763	42.53760848004761	158.45625238739797
0.1	2.1	360.0	5.06	false	0.5	1.25	100	30.599999999999998	5.3999999999999995	1.1	2000	0.375	1.0	9.9	2.0	1000	40.4	2	45.792592489433005	7.632869485692137	228.28623540845516	29.628023145569866	315.1546286616372
0.1	2.1	360.0	5.06	false	0.5	1.25	100	30.599999999999998	5.3999999999999995	1.1	2000	0.375	1.0	9.9	2.0	1000	40.4	2	41.97421240234974	14.85249277884398	167.16745470124906	25.76053002993567	309.31383463336385
0.1	2.1	360.0	5.06	false	0.5	1.25	100	30.599999999999998	5.3999999999999995	1.1	2000	0.375	1.0	9.9	2.0	1000	40.4	2	38.60045742999202	13.192276021438907	190.75012174382928	21.463921391924018	292.60526698650517
0.1	2.1	360.0	5.06	false	0.5	1.25	100	30.599999999999998	5.3999999999999995	1.1	2000	0.375	1.0	9.9	2.0	1000	40.4	4	50.36918852062627	1.5733887209110922	200.30363642841624	15.124745743153541	194.53680609449322	29.727441006264158	215.25786873063555	45.92670718128726	335.8895867485075
0.1	2.1	360.0	5.06	false	0.5	1.25	100	30.599999999999998	5.3999999999999995	1.1	2000	0.375	1.0	9.9	2.0	1000	40.4	3	44.19322418980118	13.996741970627518	282.50572319554703	21.030159873007417	192.2920665395658	39.88029219778261	193.5975998673278
0.1	2.1	360.0	5.06	false	0.5	1.25	100	30.599999999999998	5.3999999999999995	1.1	2000	0.375	1.0	9.9	2.0	1000	40.4	2	38.21778934157152	12.808834011926237	331.23279833988886	31.636776080158747	140.8831829549034
0.1	2.1	360.0	5.06	false	0.5	1.25	100	30.599999999999998	5.3999999999999995	1.1	2000	0.375	1.0	9.9	2.0	1000	40.4	4	39.36426997711517	0.017381651328334156	207.7713198094704	11.216454614576499	192.74521667778203	23.374990047554096	151.34185414364734	35.84986178476482	154.44824755185624
0.1	2.1	360.0	5.06	false	0.5	1.25	100	30.599999999999998	5.3999999999999995	1.1	2000	0.375	1.0	9.9	2.0	1000	40.4	4	37.01751912893373	9.68018035092241	188.68676250174434	16.983614539125696	110.25884675859811	22.402722437392306	202.25516601175696	36.47519357926943	216.07051831884974
0.1	2.1	360.0	5.06	false	0.5	1.25	100	30.599999999999998	5.3999999999999995	1.1	2000	0.375	1.0	9.9	2.0	1000	40.4	3	39.26253450282708	3.3089418862891637	158.54523744982427	16.41448406312384	161.7766521394171	28.88406170878307	293.5070954431173
0.1	2.1	360.0	5.06	false	0.5	1.25	100	30.599999999999998	5.3999999999999995	1.1	2000	0.375	1.0	9.9	2.0	1000	40.4	5	35.90991216738008	3.8269133001773183	129.51905653863068	16.925992817398154	143.28708146344607	22.86426936400931	117.78317223593075	28.5933911553974	125.44138229184824	34.24944533352597	108.27599909572515
0.1	2.1	360.0	5.06	false	0.5	1.25	100	30.599999999999998	5.3999999999999995	1.1	2000	0.375	1.0	9.9	2.0	1000	40.4	6	42.30890443462185	0.1367310888767639	94.09659978330336	2.747121443231166	84.01558119252678	10.224774519628621	104.50677448089478	19.152852598929417	80.76509203876903	23.42024726309501	180.94302416757685	33.14112446485541	201.47077120994675
0.1	2.1	360.0	5.06	false	0.5	1.25	100	30.599999999999998	5.3999999999999995	1.1	2000	0.375	1.0	9.9	2.0	1000	40.4	4	42.31853072985423	1.2435417055925255	224.2357631422395	4.625227573595183	99.37453802569152	11.546886126422686	143.60281216895	36.863683818600045	163.25371050372385
0.1	2.1	360.0	5.06	false	0.5	1.25	100	30.599999999999998	5.3999999999999995	1.1	2000	0.375	1.0	9.9	2.0	1000	40.4	3	30.54015511504179	3.2783480796682416	249.2717873907443	14.458018379456469	214.43905040179507	24.842215548768515	117.16389097369641
0.1	2.1	360.0	5.06	false	0.5	1.25	100	30.599999999999998	5.3999999999999995	1.1	2000	0.375	1.0	9.9	2.0	1000	40.4	4	43.40795000027894	9.795853185043601	166.47785908702303	14.451131649620374	154.1645886360987	30.088844862001093	191.12767202091905	40.71333506335018	160.17973216793
0.1	2.1	360.0	5.06	false	0.5	1.25	100	30.599999999999998	5.3999999999999995	1.1	2000	0.375	1.0	9.9	2.0	1000	40.4	4	46.878555965574435	6.718831565478295	250.84532387160223	14.321413079455741	169.4618708661931	29.3949934194564	245.94185670028668	38.43216459438717	160.94721654730944
0.1	2.1	360.0	5.06	false	0.5	1.25	100	30.599999999999998	5.3999999999999995	1.1	2000	0.375	1.0	9.9	2.0	1000	40.4	4	42.55630098477241	5.900149199062827	244.5337379002245	15.601606775790822	134.55054596528547	26.45819287854348	209.39625319610684	40.73461308081061	133.69101821418175
0.1	2.1	360.0	5.06	false	0.5	1.25	100	30.599999999999998	5.3999999999999995	1.1	2000	0.375	1.0	9.9	2.0	1000	40.4	3	39.54592757206708	10.625270037273486	172.18331876997192	20.52731085935354	219.6709782438675	36.737270964494975	248.54787589024903
0.1	2.1	360.0	5.06	false	0.5	1.25	100	30.599999999999998	5.3999999999999995	1.1	2000	0.375	1.0	9.9	2.0	1000	40.4	4	37.807396022871664	6.629112247976771	135.10436474662438	14.111737597475791	237.69163233334916	21.490499216227352	98.37533066728166	30.05945426857338	162.60815482786217
0.1	2.1	360.0	5.06	false	0.5	1.25	100	30.599999999999998	5.3999999999999995	1.1	2000	0.375	1.0	9.9	2.0	1000	40.4	4	43.265782470284	9.029065836877718	148.83256204235266	19.453371849335156	218.09862244230183	26.562931834664006	191.86739813031667	39.78475921919177	140.26148072755691
0.1	2.1	360.0	5.06	false	0.5	1.25	100	30.599999999999998	5.3999999999999995	1.1	2000	0.375	1.0	9.9	2.0	1000	40.4	2	38.941867351675924	2.4542326938764534	232.51750138329083	19.195550107952535	288.4602064820693
0.1	2.1	360.0	5.06	false	0.5	1.25	100	30.599999999999998	5.3999999999999995	1.1	2000	0.375	1.0	9.9	2.0	1000	40.4	4	48.65376646232089	1.9910286796697059	155.9240029504626	27.709839173645406	265.8877616265022	39.77621605339451	274.96565244802645	48.4358235293225	173.51100640052027
0.1	2.1	360.0	5.06	false	0.5	1.25	100	30.599999999999998	5.3999999999999995	1.1	2000	0.375	1.0	9.9	2.0	1000	40.4	2	29.051864155483457	7.618573052168731	142.82798244169058	17.802742201521983	306.4695957195168
0.1	2.1	360.0	5.06	false	0.5	1.25	100	30.599999999999998	5.3999999999999995	1.1	2000	0.375	1.0	9.9	2.0	1000	40.4	3	29.508380602742243	5.123344513219487	169.8230453391866	19.888251846062644	217.69774847313516	29.174618262870606	223.10010693236316
0.1	2.1	360.0	5.06	false	0.5	1.25	100	30.599999999999998	5.3999999999999995	1.1	2000	0.375	1.0	9.9	2.0	1000	40.4	5	46.45049748068713	5.000187961027002	230.06201504580872	15.84027052737362	163.99794461499684	22.231640934410493	188.81269625659266	37.826107596010274	139.61202280555852	45.192984033622885	93.40021621807156
0.1	2.1	360.0	5.06	false	0.5	1.25	100	30.599999999999998	5.3999999999999995	1.1	2000	0.375	1.0	9.9	2.0	1000	40.4	3	32.17715362757471	6.7059526717347735	147.6975999545019	16.742066494939948	195.01210292128664	29.58910216198773	221.5997636826597
0.1	2.1	360.0	5.06	false	0.5	1.25	100	30.599999999999998	5.3999999999999995	1.1	2000	0.375	1.0	9.9	2.0	1000	40.4	3	46.04070732556223	11.978002317623	174.42131175219632	18.910666803679238	195.45540038444537	27.780364529412022	257.31380041272337
0.1	2.1	360.0	5.06	false	0.5	1.25	100	30.599999999999998	5.3999999999999995	1.1	2000	0.375	1.0	9.9	2.0	1000	40.4	4	40.93246490298934	2.82881707499567	154.87369518033393	19.791537528429142	181.7538964921448	27.947421137817035	92.84879459651738	33.604883883883005	223.7895218057288
0.1	2.1	360.0	5.06	false	0.5	1.25	100	30.599999999999998	5.3999999999999995	1.1	2000	0.375	1.0	9.9	2.0	1000	40.4	3	34.15868362599025	0.503914053631107	148.16174301317997	13.934792166828839	225.9901224090333	28.497979597115602	172.61591702490364
0.1	2.1	360.0	5.06	false	0.5	1.25	100	30.599999999999998	5.3999999999999995	1.1	2000	0.375	1.0	9.9	2.0	1000	40.4	5	51.66798555958444	7.965328944331565	241.67832814675126	25.235857923981193	113.49838454154694	30.363588408317817	109.74862342307942	42.024725922950424	198.65500920425902	49.61223104765323	244.57961512135583
0.1	2.1	360.0	5.06	false	0.5	1.25	100	30.599999999999998	5.3999999999999995	1.1	2000	0.375	1.0	9.9	2.0	1000	40.4	4	39.75341706082099	0.03088077270471995	121.74288869311918	3.676085956378063	205.66915761680502	26.641835468135703	93.25278180771836	28.944273662751083	221.22974780003528
0.1	2.1	360.0	5.06	false	0.5	1.25	100	30.599999999999998	5.3999999999999995	1.1	2000	0.375	1.0	9.9	2.0	1000	40.4	5	42.71538434808464	4.792725963625685	140.5705954936977	11.409892272428374	148.47782680310243	16.550022155467257	108.01727622939717	32.56819163561971	196.85351081975165	37.61630019343639	162.27323049048903
0.1	2.1	360.0	5.06	false	0.5	1.25	100	30.599999999999998	5.3999999999999995	1.1	2000	0.375	1.0	9.9	2.0	1000	40.4	4	50.71996320963055	0.3762440504778555	271.24192646423006	14.408382583365077	326.5730902687297	31.114343345156488	168.28668607001862	34.182759566611466	157.07633896303793
0.1	2.1	360.0	5.06	false	0.5	1.25	100	30.599999999999998	5.3999999999999995	1.1	2000	0.375	1.0	9.9	2.0	1000	40.4	4	32.60703772405262	1.451272531261343	206.66825823908715	11.98443189168244	114.4458337296481	24.10870951193183	103.84274278687191	31.06336437321874	218.2902640266022
0.1	2.1	360.0	5.06	false	0.5	1.25	100	30.599999999999998	5.3999999999999995	1.1	2000	0.375	1.0	9.9	2.0	1000	40.4	5	49.69853309254839	0.5812068043389026	136.83226361126907	8.971613620123652	243.8573252364298	24.19902737568299	164.17964810769763	37.46837760972006	174.70295102839106	44.42535674007141	261.70529279334136
0.1	2.1	360.0	5.06	false	0.5	1.25	100	30.599999999999998	5.3999999999999995	1.1	2000	0.375	1.0	9.9	2.0	1000	40.4	4	39.89481756532762	2.135622947249763	186.87761356793092	13.284703882596249	188.05153662175002	21.932647468869582	135.86780753369692	33.96622297120418	147.21015842949927
0.1	2.1	360.0	5.06	false	0.5	1.25	100	30.599999999999998	5.3999999999999995	1.1	2000	0.375	1.0	9.9	2.0	1000	40.4	4	36.618052440382485	5.9768802821391	193.55630355815967	12.260800986452328	93.75154977053623	24.186091308559735	204.46994657550528	36.3255327300422	201.576709538775
0.1	2.1	360.0	5.06	false	0.5	1.25	100	30.599999999999998	5.3999999999999995	1.1	2000	0.375	1.0	9.9	2.0	1000	40.4	5	43.7011514072639	5.704170455716283	171.2630792836745	15.32518187237099	136.89225498811498	24.394914499681242	117.02157779008003	30.45839151407177	198.0067634715072	39.10727502103603	110.46247692259362
0.1	2.1	360.0	5.06	false	0.5	1.25	100	30.599999999999998	5.3999999999999995	1.1	2000	0.375	1.0	9.9	2.0	1000	40.4	4	39.2820555048274	4.716898929203887	182.07345850384144	15.173099383668282	129.12312748024738	27.072461853876472	245.96001290951568	39.14205264776701	196.68960647570282
0.1	2.1	360.0	5.06	false	0.5	1.25	100	30.599999999999998	5.3999999999999995	1.1	2000	0.375	1.0	9.9	2.0	1000	40.4	3	34.570157982042836	6.936497385369667	195.9674226121598	17.900924982506215	188.1899583315057	32.673907112949095	179.29769009554263
0.1	2.1	360.0	5.06	false	0.5	1.25	100	30.599999999999998	5.3999999999999995	1.1	2000	0.375	1.0	9.9	2.0	1000	40.4	4	37.13138533525075	3.295053509445136	141.9324459975732	14.225348064841304	163.6782200104271	22.745689798262568	132.99734344518706	33.70948354611886	247.15506400172112
0.1	2.1	360.0	5.06	false	0.5	1.25	100	30.599999999999998	5.3999999999999995	1.1	2000	0.375	1.0	9.9	2.0	1000	40.4	3	41.401060041356686	7.65645821175288	255.6340933042735	26.223007264893145	151.59293953254615	33.525969587565264	179.1022648941164
0.1	2.1	360.0	5.06	false	0.5	1.25	100	30.599999999999998	5.3999999999999995	1.1	2000	0.375	1.0	9.9	2.0	1000	40.4	2	38.59775488527441	17.195556091542652	268.9305267209747	30.144505037427066	195.80149505523664
0.1	2.1	360.0	5.06	false	0.5	1.25	100	30.599999999999998	5.3999999999999995	1.1	2000	0.375	1.0	9.9	2.0	1000	40.4	3	37.93186224119341	3.703101701339864	153.8337175647206	19.878319642768112	292.2317225691479	29.234784903533036	202.2920937737608
0.1	2.1	360.0	5.06	false	0.5	1.25	100	30.599999999999998	5.3999999999999995	1.1	2000	0.375	1.0	9.9	2.0	1000	40.4	3	40.07522769010531	8.068352667319703	214.9127721358041	14.215904595687805	186.43913380403777	36.29497289302672	279.6303318719
0.1	2.1	360.0	5.06	false	0.5	1.25	100	30.599999999999998	5.3999999999999995	1.1	2000	0.375	1.0	9.9	2.0	1000	40.4	4	45.21000705188561	0.19070638841025503	229.46294353162486	8.657403607676576	100.92982841876886	22.133352037979268	238.02457629567263	37.93203996858149	251.9727592871622
0.1	2.1	360.0	5.06	false	0.5	1.25	100	30.599999999999998	5.3999999999999995	1.1	2000	0.375	1.0	9.9	2.0	1000	40.4	4	43.35389072448083	8.77612663482416	226.49408070214082	18.523152469169876	199.35577878546056	24.569865605582223	96.71970929246422	32.10833894102938	217.13445272890993
0.1	2.1	360.0	5.06	false	0.5	1.25	100	30.599999999999998	5.3999999999999995	1.1	2000	0.375	1.0	9.9	2.0	1000	40.4	4	37.53301442245859	6.513895817656582	197.19604125983963	16.402934674048197	220.7349821327657	25.692159387225217	117.999540027466	33.93935591875799	160.404257594258
0.1	2.1	360.0	5.06	false	0.5	1.25	100	30.599999999999998	5.3999999999999995	1.1	2000	0.375	1.0	9.9	2.0	1000	40.4	3	32.46984406992717	5.108388811953386	159.65195182079236	19.281168631684505	109.1529782459775	31.014364432174926	230.87244127475634
0.1	2.1	360.0	5.06	false	0.5	1.25	100	30.599999999999998	5.3999999999999995	1.1	2000	0.375	1.0	9.9	2.0	1000	40.4	2	41.50012295478005	3.6725089195205873	173.6480137199636	29.631037536626096	355.3157634635332
0.1	2.1	360.0	5.06	false	0.5	1.25	100	30.599999999999998	5.3999999999999995	1.1	2000	0.375	1.0	9.9	2.0	1000	40.4	3	36.495860953687966	2.74259544445761	281.9957550354663	21.351301779450445	134.12782073201603	32.01660852845979	195.24419438776337
0.1	2.1	360.0	5.06	false	0.5	1.25	100	30.599999999999998	5.3999999999999995	1.1	2000	0.375	1.0	9.9	2.0	1000	40.4	3	37.10037600959781	2.362845579715904	170.99759602815016	15.198416121890348	224.41604928497003	28.507454790045983	207.8129915857331
0.1	2.1	360.0	5.06	false	0.5	1.25	100	30.599999999999998	5.3999999999999995	1.1	2000	0.375	1.0	9.9	2.0	1000	40.4	3	38.89793025353506	2.4359204859271895	162.2893036027247	14.853901027810123	283.5756999006778	32.67949803883526	207.4182078957468
0.1	2.1	360.0	5.06	false	0.5	1.25	100	30.599999999999998	5.3999999999999995	1.1	2000	0.375	1.0	9.9	2.0	1000	40.4	2	30.42164948917992	12.295122148806945	311.15707989491835	28.459742851133523	156.737709520384
0.1	2.1	360.0	5.06	false	0.5	1.25	100	30.599999999999998	5.3999999999999995	1.1	2000	0.375	1.0	9.9	2.0	1000	40.4	5	41.02535679834644	1.9780809956426855	87.41164653651168	8.162917626075986	164.7093187345785	20.878192156955166	113.44399663106209	29.16889456088182	174.21983603341752	38.48770289327131	159.6408696596848
0.1	2.1	360.0	5.06	false	0.5	1.25	100	30.599999999999998	5.3999999999999995	1.1	2000	0.375	1.0	9.9	2.0	1000	40.4	3	39.575938765367894	14.771211028230692	172.61697697092512	23.782522047332915	212.1200753223275	37.672986917495365	371.35837581455905
0.1	2.1	360.0	5.06	false	0.5	1.25	100	30.599999999999998	5.3999999999999995	1.1	2000	0.375	1.0	9.9	2.0	1000	40.4	3	43.50235287858822	1.181015470032834	236.0097045988018	24.2237235368446	285.82701740815804	40.47419703156192	116.71023216171163
0.1	2.1	360.0	5.06	false	0.5	1.25	100	30.599999999999998	5.3999999999999995	1.1	2000	0.375	1.0	9.9	2.0	1000	40.4	4	45.06296772963006	2.121088606925483	151.02050805188446	15.852794880766185	160.839463132659	30.306720019443247	202.19322373424657	44.50787294412538	357.0303488998369
0.1	2.1	360.0	5.06	false	0.5	1.25	100	30.599999999999998	5.3999999999999995	1.1	2000	0.375	1.0	9.9	2.0	1000	40.4	3	38.43888300764179	0.9159050200933985	261.1882254093361	14.517284318184497	282.9066869354259	31.8815862203864	166.29556332055193
0.1	2.1	360.0	5.06	false	0.5	1.25	100	30.599999999999998	5.3999999999999995	1.1	2000	0.375	1.0	9.9	2.0	1000	40.4	4	47.020901740780324	11.373445278566617	222.04614590272956	25.867734086076773	174.2444486717326	36.56022980158743	243.2383757948245	44.57940904003377	236.68920627333563
0.1	2.1	360.0	5.06	false	0.5	1.25	100	30.599999999999998	5.3999999999999995	1.1	2000	0.375	1.0	9.9	2.0	1000	40.4	4	33.63398465052938	6.11759995471304	232.14889200263605	21.520439199632158	124.91087671498582	28.400016609916804	183.2946343629496	32.919345340655546	98.22578593313796
0.1	2.1	360.0	5.06	false	0.5	1.25	100	30.599999999999998	5.3999999999999995	1.1	2000	0.375	1.0	9.9	2.0	1000	40.4	3	41.12553202577884	5.627926134351383	215.23580449649825	23.622446988781693	233.03343996119176	36.03067749870966	93.35185184093594
0.1	2.1	360.0	5.06	false	0.5	1.25	100	30.599999999999998	5.3999999999999995	1.1	2000	0.375	1.0	9.9	2.0	1000	40.4	4	36.19795748619441	2.4782841601084313	219.34178443088655	9.92092767247907	111.97850568770825	24.77027234543159	201.75057121872675	35.20356097217436	194.40069726175827
0.1	2.1	360.0	5.06	false	0.5	1.25	100	30.599999999999998	5.3999999999999995	1.1	2000	0.375	1.0	9.9	2.0	1000	40.4	2	29.175916016851325	5.9222870769783835	269.5828155086916	28.67914521643005	217.3501730752172
0.1	2.1	360.0	5.06	false	0.5	1.25	100	30.599999999999998	5.3999999999999995	1.1	2000	0.375	1.0	9.9	2.0	1000	40.4	3	38.207777961598765	6.260738659254018	150.42977289565198	16.84714352899889	206.2975944720615	35.24674298482106	334.0036724600088
0.1	2.1	360.0	5.06	false	0.5	1.25	100	30.599999999999998	5.3999999999999995	1.1	2000	0.375	1.0	9.9	2.0	1000	40.4	6	49.94880622867413	0.8535404494262127	131.54255906654956	4.064528143413284	137.59127157459767	10.874658090098565	237.92832842147047	30.918882703265748	100.85974341648392	41.54666574782669	224.66201430400784	48.716508245736414	99.82022680459309
0.1	2.1	360.0	5.06	false	0.5	1.25	100	30.599999999999998	5.3999999999999995	1.1	2000	0.375	1.0	9.9	2.0	1000	40.4	4	45.086916363687074	9.909131324697368	235.73297313274648	28.046294537049146	242.35944059894908	37.23825863142487	123.16586430975038	42.34693636727601	184.26703350096162
0.1	2.1	360.0	5.06	false	0.5	1.25	100	30.599999999999998	5.3999999999999995	1.1	2000	0.375	1.0	9.9	2.0	1000	40.4	3	39.85826928484019	7.877542145033401	143.05214088701257	23.991543356343907	210.24144921942388	31.39346500723706	295.8367627027447
0.1	2.1	360.0	5.06	false	0.5	1.25	100	30.599999999999998	5.3999999999999995	1.1	2000	0.375	1.0	9.9	2.0	1000	40.4	3	34.9628108260517	2.674118468990763	129.9421020171818	14.778637354355817	268.20467848270437	32.656607931782794	238.7357666857455
0.1	2.1	360.0	5.06	false	0.5	1.25	100	30.599999999999998	5.3999999999999995	1.1	2000	0.375	1.0	9.9	2.0	1000	40.4	4	36.06760044448784	1.3943043456100837	164.61890750909873	12.766336063104912	95.29422381865945	23.25652255099322	233.55017404616714	32.722645339489354	180.83933754654805
0.1	2.1	360.0	5.06	false	0.5	1.25	100	30.599999999999998	5.3999999999999995	1.1	2000	0.375	1.0	9.9	2.0	1000	40.4	4	47.457290905385385	3.888651518721297	237.880839624673	19.086406315045448	267.94108458740595	36.17266154882559	291.4811122987854	43.850772469985955	122.02774786265061
0.1	2.1	360.0	5.06	false	0.5	1.25	100	30.599999999999998	5.3999999999999995	1.1	2000	0.375	1.0	9.9	2.0	1000	40.4	3	51.173556534142094	8.994854361181396	249.49799569817895	24.150025757228388	197.6833335153601	35.63354853348504	322.9435316807472
0.1	2.1	360.0	5.06	false	0.5	1.25	100	30.599999999999998	5.3999999999999995	1.1	2000	0.375	1.0	9.9	2.0	1000	40.4	3	39.86306048505367	13.369470833392988	285.65236250870413	25.95538486511552	233.17275311574534	38.002595610685916	212.9073779393439
0.1	2.1	360.0	5.06	false	0.5	1.25	100	30.599999999999998	5.3999999999999995	1.1	2000	0.375	1.0	9.9	2.0	1000	40.4	2	42.45440565922292	14.296076546642317	238.79109272953016	37.39952762577742	374.7753627189152
0.1	2.1	360.0	5.06	false	0.5	1.25	100	30.599999999999998	5.3999999999999995	1.1	2000	0.375	1.0	9.9	2.0	1000	40.4	3	37.08924993036444	8.207694671963937	223.12747993543002	15.822590745973569	140.06246743994433	25.184623789024915	217.6652964105715
0.1	2.1	360.0	5.06	false	0.5	1.25	100	30.599999999999998	5.3999999999999995	1.1	2000	0.375	1.0	9.9	2.0	1000	40.4	3	33.23936025770786	5.5422671153095715	144.73739330971486	11.227312783934044	247.98039679480885	27.198161692025216	143.2697869658474
0.1	2.1	360.0	5.06	false	0.5	1.25	100	30.599999999999998	5.3999999999999995	1.1	2000	0.375	1.0	9.9	2.0	1000	40.4	5	48.16674129993581	0.7342176130537599	133.0435004251234	13.879956590058425	197.78400656652644	26.173221851842634	125.22573893491708	38.737707746279135	230.9329715372299	46.57614777606052	165.7776008668734
0.1	2.1	360.0	5.06	false	0.5	1.25	100	30.599999999999998	5.3999999999999995	1.1	2000	0.375	1.0	9.9	2.0	1000	40.4	2	43.65583112775063	20.450210614863497	324.0600001167613	34.240471669281064	267.53420991458535
0.1	2.1	360.0	5.06	false	0.5	1.25	100	30.599999999999998	5.3999999999999995	1.1	2000	0.375	1.0	9.9	2.0	1000	40.4	4	31.65371034726946	1.5768401828424445	170.63638577742418	12.468431084623122	149.6487054938989	20.75569489015285	155.6959315101182	30.63248866283157	94.72809270113149
0.1	2.1	360.0	5.06	false	0.5	1.25	100	30.599999999999998	5.3999999999999995	1.1	2000	0.375	1.0	9.9	2.0	1000	40.4	5	39.93772084653737	4.585723652000171	157.0073031669053	12.112496597019032	100.5518440993482	19.660294087230888	213.39081592781244	31.608838780698633	113.35580047319962	39.030188320595165	122.79202778211236
0.1	2.1	360.0	5.06	false	0.5	1.25	100	30.599999999999998	5.3999999999999995	1.1	2000	0.375	1.0	9.9	2.0	1000	40.4	5	43.662959450894576	4.9492686334750635	168.1769434089906	9.786447648536244	128.59049111687688	18.41985412898941	120.46212782978287	31.390654471307986	134.42061294797972	41.958743832788905	123.88633838753276
0.1	2.1	360.0	5.06	false	0.5	1.25	100	30.599999999999998	5.3999999999999995	1.1	2000	0.375	1.0	9.9	2.0	1000	40.4	3	39.619990876488885	0.052401899451010425	162.42976299008708	23.894399728003897	249.38436228171525	31.482716579133584	209.19398365601276
0.1	2.1	360.0	5.06	false	0.5	1.25	100	30.599999999999998	5.3999999999999995	1.1	2000	0.375	1.0	9.9	2.0	1000	40.4	4	37.47186121607572	5.331105749047306	143.53701524647119	19.80916726396868	117.66381185479095	26.348773633389605	260.2549106128627	36.020094039026624	157.98772880534062
0.1	2.1	360.0	5.06	false	0.5	1.25	100	30.599999999999998	5.3999999999999995	1.1	2000	0.375	1.0	9.9	2.0	1000	40.4	6	41.84555684965397	2.9040997707003813	162.56942029013726	8.140462654020759	166.33646096882518	21.88900439382633	67.12502515667099	28.489746780809707	103.74698808638273	32.090739852350076	166.24750384230384	40.07208934180175	141.51712445156812
0.1	2.1	360.0	5.06	false	0.5	1.25	100	30.599999999999998	5.3999999999999995	1.1	2000	0.375	1.0	9.9	2.0	1000	40.4	4	42.58833067896071	7.690043090529053	98.65640704379786	13.341407573978781	236.26032725283247	29.573929033081416	238.9047957294135	40.58641012580105	164.14782115907792
0.1	2.1	360.0	5.06	false	0.5	1.25	100	30.599999999999998	5.3999999999999995	1.1	2000	0.375	1.0	9.9	2.0	1000	40.4	2	34.380731178963984	6.980080398508209	209.72393449967635	21.912537759850274	316.3652205607425
0.1	2.1	360.0	5.06	false	0.5	1.25	100	30.599999999999998	5.3999999999999995	1.1	2000	0.375	1.0	9.9	2.0	1000	40.4	3	40.50940880033594	2.3724509485712453	284.75540292917395	18.023246823045962	282.70670828347517	33.43886476349932	127.64092974356535
0.1	2.1	360.0	5.06	false	0.5	1.25	100	30.599999999999998	5.3999999999999995	1.1	2000	0.375	1.0	9.9	2.0	1000	40.4	5	49.48378692145787	0.018292258774454045	131.76939755876782	11.573007720947475	121.7054706316534	19.00928052848655	139.74300328045837	29.127387487978986	145.90963151072205	38.91067121574102	279.2242956319133
0.1	2.1	360.0	5.06	false	0.5	1.25	100	30.599999999999998	5.3999999999999995	1.1	2000	0.375	1.0	9.9	2.0	1000	40.4	2	34.03134754412448	6.142230347329544	167.38653512645305	27.11323386465893	269.2297005754929
0.1	2.1	360.0	5.06	false	0.5	1.25	100	30.599999999999998	5.3999999999999995	1.1	2000	0.375	1.0	9.9	2.0	1000	40.4	3	45.4072902884437	3.1905637588630746	272.66025436963446	22.95016929056228	236.34400002134723	41.54475653491391	299.4686463590219
0.1	2.1	360.0	5.06	false	0.5	1.25	100	30.599999999999998	5.3999999999999995	1.1	2000	0.375	1.0	9.9	2.0	1000	40.4	4	39.50255861355385	1.2998341326649723	248.11707897748911	15.427698208071602	141.23101728367615	26.140500513118322	205.09203624776987	33.84383233281854	162.35474352813966
0.1	2.1	360.0	5.06	false	0.5	1.25	100	30.599999999999998	5.3999999999999995	1.1	2000	0.375	1.0	9.9	2.0	1000	40.4	2	38.40931289317247	5.834917991902219	158.93707529401365	14.410660058815202	347.50603412739997
0.1	2.1	360.0	5.06	false	0.5	1.25	100	30.599999999999998	5.3999999999999995	1.1	2000	0.375	1.0	9.9	2.0	1000	40.4	4	37.96788939829441	5.915295945947785	99.28120639099767	16.770151556477295	187.98322980763717	30.79122360393166	169.37379114907526	34.73900351463356	147.0439440516185
0.1	2.1	360.0	5.06	false	0.5	1.25	100	30.599999999999998	5.3999999999999995	1.1	2000	0.375	1.0	9.9	2.0	1000	40.4	3	42.98591390642053	16.723037289674078	291.501462780199	27.73219437692103	126.75165825818159	36.50470681995813	177.1928949225836
0.1	2.1	360.0	5.06	false	0.5	1.25	100	30.599999999999998	5.3999999999999995	1.1	2000	0.375	1.0	9.9	2.0	1000	40.4	2	35.61959839608445	6.421332846934692	171.18017577171506	26.96314541870477	315.6816784330777
0.1	2.1	360.0	5.06	false	0.5	1.25	100	30.599999999999998	5.3999999999999995	1.1	2000	0.375	1.0	9.9	2.0	1000	40.4	4	38.71688915146037	2.4498501033004816	259.424391367177	12.690608762396023	175.45641548290632	31.10894458995192	278.15587120783727	37.0129599959298	113.51240061952889
0.1	2.1	360.0	5.06	false	0.5	1.25	100	30.599999999999998	5.3999999999999995	1.1	2000	0.375	1.0	9.9	2.0	1000	40.4	5	49.00168650060667	2.8636057605024123	144.34975011479938	12.412093448248996	161.82207084717953	27.57447290297198	293.4075852443616	39.46936432118743	132.06783715889836	47.74477454486097	177.13692900948283
0.1	2.1	360.0	5.06	false	0.5	1.25	100	30.599999999999998	5.3999999999999995	1.1	2000	0.375	1.0	9.9	2.0	1000	40.4	3	34.87422149641759	3.030122413429923	137.07766446592083	8.949472170449223	184.604312086933	26.416896171910427	274.92123086833203
0.1	2.1	360.0	5.06	false	0.5	1.25	100	30.599999999999998	5.3999999999999995	1.1	2000	0.375	1.0	9.9	2.0	1000	40.4	3	38.79107386040302	2.2351682540180318	159.633568877556	19.534438185707327	214.62248811159597	37.246570768598666	223.61011167077402
0.1	2.1	360.0	5.06	false	0.5	1.25	100	30.599999999999998	5.3999999999999995	1.1	2000	0.375	1.0	9.9	2.0	1000	40.4	5	44.85589464639055	4.715911420860938	163.45534991290455	15.545288653143478	118.11207212350843	25.141099473604775	116.14369525334293	27.299826228358764	115.94174889766283	37.51703084363587	240.67220675307354
0.1	2.1	360.0	5.06	false	0.5	1.25	100	30.599999999999998	5.3999999999999995	1.1	2000	0.375	1.0	9.9	2.0	1000	40.4	4	36.99991913189284	2.016914028328461	121.19904417165988	8.377958544487752	190.21061036472213	17.70195342476214	229.63487911853892	23.498799011470044	92.33290865017291
0.1	2.1	360.0	5.06	false	0.5	1.25	100	30.599999999999998	5.3999999999999995	1.1	2000	0.375	1.0	9.9	2.0	1000	40.4	3	39.080418104733354	7.111878534846089	139.01586443211832	22.128424695578016	224.42749673772397	35.88186814320055	224.8313683696274
0.1	2.1	360.0	5.06	false	0.5	1.25	100	30.599999999999998	5.3999999999999995	1.1	2000	0.375	1.0	9.9	2.0	1000	40.4	4	40.58947666335096	1.3904817551275317	129.21744608823175	8.890547964784757	115.44904343289589	14.639309234571048	213.67151739364138	26.015826235571726	138.99713880735663
0.1	2.1	360.0	5.06	false	0.5	1.25	100	30.599999999999998	5.3999999999999995	1.1	2000	0.375	1.0	9.9	2.0	1000	40.4	5	50.18321865025098	3.3797508716927913	144.81469418415574	10.8795101430674	163.4548902408425	28.063921415000262	190.93580377956434	34.499365576430876	128.2247169713799	43.18045485280958	212.31272036840016
0.1	2.1	360.0	5.06	false	0.5	1.25	100	30.599999999999998	5.3999999999999995	1.1	2000	0.375	1.0	9.9	2.0	1000	40.4	3	42.74028683096509	0.9428733647331645	359.89614505286903	15.397685206212316	159.49102252540834	28.509434704002203	155.9415474313433
0.1	2.1	360.0	5.06	false	0.5	1.25	100	30.599999999999998	5.3999999999999995	1.1	2000	0.375	1.0	9.9	2.0	1000	40.4	3	45.36589250681358	6.928940642087502	305.58454878245203	27.545512030646698	200.58529214154908	44.06320031816647	259.0253960749734
0.1	2.1	360.0	5.06	false	0.5	1.25	100	30.599999999999998	5.3999999999999995	1.1	2000	0.375	1.0	9.9	2.0	1000	40.4	1	44.673101069946526	33.82408827920377	349.9000775434886
0.1	2.1	360.0	5.06	false	0.5	1.25	100	30.599999999999998	5.3999999999999995	1.1	2000	0.375	1.0	9.9	2.0	1000	40.4	3	39.79187579446185	2.8236463898070974	194.44023146282964	15.420280535590647	234.15614958395656	34.51611394627979	244.95444294006407
0.1	2.1	360.0	5.06	false	0.5	1.25	100	30.599999999999998	5.3999999999999995	1.1	2000	0.375	1.0	9.9	2.0	1000	40.4	2	43.776932922189374	6.950006851857185	161.85231413210607	23.122017619167828	276.79822218981656
0.1	2.1	360.0	5.06	false	0.5	1.25	100	30.599999999999998	5.3999999999999995	1.1	2000	0.375	1.0	9.9	2.0	1000	40.4	3	48.360883906601345	13.953607971405706	270.558519903619	31.23056213701589	271.6411942715514	37.16328308149445	141.64413855495818
0.1	2.1	360.0	5.06	false	0.5	1.25	100	30.599999999999998	5.3999999999999995	1.1	2000	0.375	1.0	9.9	2.0	1000	40.4	3	45.74428268740905	8.130364944600524	147.50697687887276	20.998700336146424	197.89834913590204	39.52216645954874	309.42884669939235
0.1	2.1	360.0	5.06	false	0.5	1.25	100	30.599999999999998	5.3999999999999995	1.1	2000	0.375	1.0	9.9	2.0	1000	40.4	3	45.32645561646381	11.310480937547128	177.85938152111345	35.533043724593156	297.75851592002437	43.881430252320065	129.63802114653132
0.1	2.1	360.0	5.06	false	0.5	1.25	100	30.599999999999998	5.3999999999999995	1.1	2000	0.375	1.0	9.9	2.0	1000	40.4	4	39.56837307455433	0.15197298408008786	120.2178447547982	19.019815287698236	265.2788657089151	33.860542330821865	160.96021116162996	39.37617987930439	255.2166958621523
0.1	2.1	360.0	5.06	false	0.5	1.25	100	30.599999999999998	5.3999999999999995	1.1	2000	0.375	1.0	9.9	2.0	1000	40.4	3	44.5504060468092	1.565083740194356	195.87970288802083	19.027419733258036	199.81268058563552	36.02860837296223	277.6920320082829
0.1	2.1	360.0	5.06	false	0.5	1.25	100	30.599999999999998	5.3999999999999995	1.1	2000	0.375	1.0	9.9	2.0	1000	40.4	5	45.03107443002011	2.8704089502216283	185.7057285776831	12.129593410843148	97.73219548681054	19.535837666132537	201.85294106070037	30.032173338416325	156.11352183353688	41.43247037892949	149.46772211630412
0.1	2.1	360.0	5.06	false	0.5	1.25	100	30.599999999999998	5.3999999999999995	1.1	2000	0.375	1.0	9.9	2.0	1000	40.4	4	44.092838668358816	12.609742645129286	174.59137972896806	22.256945955313736	261.5493728184718	32.046279701929194	149.47166452829075	42.4614983384243	178.6134788837816
0.1	2.1	360.0	5.06	false	0.5	1.25	100	30.599999999999998	5.3999999999999995	1.1	2000	0.375	1.0	9.9	2.0	1000	40.4	4	39.88438518875361	0.4216426971422284	117.47657427700021	9.460662581643463	110.3720015377785	17.6287338263441	232.63146703269612	35.90689352372796	210.5575614740337
0.1	2.1	360.0	5.06	false	0.5	1.25	100	30.599999999999998	5.3999999999999995	1.1	2000	0.375	1.0	9.9	2.0	1000	40.4	3	41.88255841532361	6.904725217776876	216.6733533177915	15.217963839344655	264.483574255028	36.505932470578244	166.7733124142753
0.1	2.1	360.0	5.06	false	0.5	1.25	100	30.599999999999998	5.3999999999999995	1.1	2000	0.375	1.0	9.9	2.0	1000	40.4	4	44.41121107749841	1.592469117483169	257.9411913683368	25.230126809318257	181.92052521391443	30.58757274231519	118.16028242631964	43.35394284690302	134.07991509944588
0.1	2.1	360.0	5.06	false	0.5	1.25	100	30.599999999999998	5.3999999999999995	1.1	2000	0.375	1.0	9.9	2.0	1000	40.4	3	41.33251198686022	10.91818479332939	311.99332285343036	32.10888446563332	130.85576786435215	35.202806076373285	157.13904468991032
0.1	2.1	360.0	5.06	false	0.5	1.25	100	30.599999999999998	5.3999999999999995	1.1	2000	0.375	1.0	9.9	2.0	1000	40.4	3	45.52448537897736	15.54052763291482	124.25322758603862	21.79229320571911	200.8183353718093	32.68446036459653	275.75807188971135
0.1	2.1	360.0	5.06	false	0.5	1.25	100	30.599999999999998	5.3999999999999995	1.1	2000	0.375	1.0	9.9	2.0	1000	40.4	2	34.89410837951791	2.8636326838156356	254.4106618934353	20.845646707900304	112.68354688335057
0.1	2.1	360.0	5.06	false	0.5	1.25	100	30.599999999999998	5.3999999999999995	1.1	2000	0.375	1.0	9.9	2.0	1000	40.4	3	39.23748205570795	1.6565514112012485	226.13924444018474	14.944303976313565	255.37705299827758	33.09823031219222	210.68088198265878
0.1	2.1	360.0	5.06	false	0.5	1.25	100	30.599999999999998	5.3999999999999995	1.1	2000	0.375	1.0	9.9	2.0	1000	40.4	3	38.58428624903512	0.053951195394453165	206.48398600512937	11.473737529795388	225.02895594500112	30.893452227554658	237.3481552366896
0.1	2.1	360.0	5.06	false	0.5	1.25	100	30.599999999999998	5.3999999999999995	1.1	2000	0.375	1.0	9.9	2.0	1000	40.4	5	35.14711348409766	0.10606609151167994	128.1936303669717	6.8052974020677555	131.74474927822985	12.946904869240587	103.93449942852118	20.42169472389719	129.03230563518883	30.4526939098931	135.84547326026464
0.1	2.1	360.0	5.06	false	0.5	1.25	100	30.599999999999998	5.3999999999999995	1.1	2000	0.375	1.0	9.9	2.0	1000	40.4	4	45.80361805819012	7.186886170756384	260.44067901532975	21.935554951941736	185.4095366553143	36.133267750820956	179.15302442624716	44.75348543268667	140.60844777374737
0.1	2.1	360.0	5.06	false	0.5	1.25	100	30.599999999999998	5.3999999999999995	1.1	2000	0.375	1.0	9.9	2.0	1000	40.4	2	40.941374544085946	5.527787933954083	246.5427856452735	28.050357636107133	333.7761977143844
0.1	2.1	360.0	5.06	false	0.5	1.25	100	30.599999999999998	5.3999999999999995	1.1	2000	0.375	1.0	9.9	2.0	1000	40.4	3	42.745501294548276	0.9085671412330822	168.30405445277762	10.846177104942631	246.55890846807085	30.718073700367135	232.96748286639684
0.1	2.1	360.0	5.06	false	0.5	1.25	100	30.599999999999998	5.3999999999999995	1.1	2000	0.375	1.0	9.9	2.0	1000	40.4	3	38.3480791630325	6.265281915287439	171.6649539252973	16.680119068510187	258.2762984425637	33.552424922054364	173.82370151700565
0.1	2.1	360.0	5.06	false	0.5	1.25	100	30.599999999999998	5.3999999999999995	1.1	2000	0.375	1.0	9.9	2.0	1000	40.4	3	47.26385296301975	9.517920221885188	312.27853916754174	24.807603449771317	192.77050488626477	38.612852869629	220.07815346051933
0.1	2.1	360.0	5.06	false	0.5	1.25	100	30.599999999999998	5.3999999999999995	1.1	2000	0.375	1.0	9.9	2.0	1000	40.4	3	40.49999894376888	1.287181741646724	185.3319575051707	16.95831901949977	273.70983250472057	32.06718356652347	217.9867991420939
0.1	2.1	360.0	5.06	false	0.5	1.25	100	30.599999999999998	5.3999999999999995	1.1	2000	0.375	1.0	9.9	2.0	1000	40.4	2	31.68392728563991	4.074044123796897	134.02856999279706	21.03316914475331	285.60223571595265
0.1	2.1	360.0	5.06	false	0.5	1.25	100	30.599999999999998	5.3999999999999995	1.1	2000	0.375	1.0	9.9	2.0	1000	40.4	4	43.356544778162664	2.8473750419347303	211.5359193595704	14.973632348985602	147.43172965100032	26.7514169839825	210.05311373306057	33.65675764277488	174.75697283016686
0.1	2.1	360.0	5.06	false	0.5	1.25	100	30.599999999999998	5.3999999999999995	1.1	2000	0.375	1.0	9.9	2.0	1000	40.4	2	35.43242729294851	4.030212934219472	164.9867002796318	18.14279297015595	321.30151009680833
0.1	2.1	360.0	5.06	false	0.5	1.25	100	30.599999999999998	5.3999999999999995	1.1	2000	0.375	1.0	9.9	2.0	1000	40.4	5	43.40197672360708	4.6833006629579	162.75717918017685	16.69458610583789	141.78801168667493	26.87588185041881	145.17820269647805	35.2453665623437	109.22263583398637	41.85670421900497	240.14913925673417
0.1	2.1	360.0	5.06	false	0.5	1.25	100	30.599999999999998	5.3999999999999995	1.1	2000	0.375	1.0	9.9	2.0	1000	40.4	3	37.526481684420844	0.4524692308853164	179.07747144088688	10.572860015943288	269.2855410513171	33.21226396244	173.18954740144545
0.1	2.1	360.0	5.06	false	0.5	1.25	100	30.599999999999998	5.3999999999999995	1.1	2000	0.375	1.0	9.9	2.0	1000	40.4	4	49.15126147766371	13.784177508571142	215.2743862617365	28.421448277999747	147.59290711274662	34.40076665367058	126.27880931386724	39.35575667755397	268.4967183476409
0.1	2.1	360.0	5.06	false	0.5	1.25	100	30.599999999999998	5.3999999999999995	1.1	2000	0.375	1.0	9.9	2.0	1000	40.4	4	41.563746803525085	6.739732291652482	182.19753221788386	12.283810917147944	196.98785350762478	25.504390538987334	99.47957241558372	31.480509478639913	201.29169760706915
0.1	2.1	360.0	5.06	false	0.5	1.25	100	30.599999999999998	5.3999999999999995	1.1	2000	0.375	1.0	9.9	2.0	1000	40.4	2	40.155083898186106	7.5681466263879305	302.63129715215223	38.98298075762023	216.479104658302
0.1	2.1	360.0	5.06	false	0.5	1.25	100	30.599999999999998	5.3999999999999995	1.1	2000	0.375	1.0	9.9	2.0	1000	40.4	3	34.44053024090462	2.0920566932949933	215.9762503635028	18.851806545127857	181.24863102860135	30.129412289599014	131.9837377367369
0.1	2.1	360.0	5.06	false	0.5	1.25	100	30.599999999999998	5.3999999999999995	1.1	2000	0.375	1.0	9.9	2.0	1000	40.4	5	41.29594225353732	10.717882571767921	98.11054912773304	15.978296838714847	148.3939684041603	21.445907881940705	77.85069042167717	27.39054084183232	170.3417717086437	39.965363839486386	178.22371133615258
0.1	2.1	360.0	5.06	false	0.5	1.25	100	30.599999999999998	5.3999999999999995	1.1	2000	0.375	1.0	9.9	2.0	1000	40.4	1	29.123446780130237	19.878628120993287	285.65972243143966
0.1	2.1	360.0	5.06	false	0.5	1.25	100	30.599999999999998	5.3999999999999995	1.1	2000	0.375	1.0	9.9	2.0	1000	40.4	2	38.464562869812035	1.15577517085242	242.12045371452223	23.896797006340197	333.49821427210173
0.1	2.1	360.0	5.06	false	0.5	1.25	100	30.599999999999998	5.3999999999999995	1.1	2000	0.375	1.0	9.9	2.0	1000	40.4	5	46.40737272010967	2.90171782985531	153.82929143177506	13.58671533849111	172.98707648340618	22.46781700330434	132.4692904837165	33.122136560832324	235.26640480201613	43.82550560783425	117.8697920611754
0.1	2.1	360.0	5.06	false	0.5	1.25	100	30.599999999999998	5.3999999999999995	1.1	2000	0.375	1.0	9.9	2.0	1000	40.4	3	39.32071942105115	6.238240246286359	211.81244325594605	23.0695757658199	247.99555153759354	38.03751905335532	119.9032336207505
0.1	2.1	360.0	5.06	false	0.5	1.25	100	30.599999999999998	5.3999999999999995	1.1	2000	0.375	1.0	9.9	2.0	1000	40.4	5	42.49737642869977	2.3611899537544683	93.36048747916678	12.967763918884893	192.8925951014533	28.770740551161577	199.110335024623	31.719355601511047	139.56357801178478	41.9051446273368	211.538845110565
0.1	2.1	360.0	5.06	false	0.5	1.25	100	30.599999999999998	5.3999999999999995	1.1	2000	0.375	1.0	9.9	2.0	1000	40.4	2	29.6212858000424	7.188833442891111	213.9080887015583	12.880403272110238	264.7222133378328
0.1	2.1	360.0	5.06	false	0.5	1.25	100	30.599999999999998	5.3999999999999995	1.1	2000	0.375	1.0	9.9	2.0	1000	40.4	3	37.0213436659808	2.3277770798289223	300.17186400008563	23.426426995825878	213.4109095285257	35.80720133756524	193.30290945470298
0.1	2.1	360.0	5.06	false	0.5	1.25	100	30.599999999999998	5.3999999999999995	1.1	2000	0.375	1.0	9.9	2.0	1000	40.4	1	34.975427253043605	10.66038086910085	374.2734160066255
0.1	2.1	360.0	5.06	false	0.5	1.25	100	30.599999999999998	5.3999999999999995	1.1	2000	0.375	1.0	9.9	2.0	1000	40.4	4	39.34670402810466	8.73972382110658	178.10118547995364	14.049070399831463	176.6250448450733	23.441361138489754	136.08387604009093	39.06809747694175	148.06844482036595
0.1	2.1	360.0	5.06	false	0.5	1.25	100	30.599999999999998	5.3999999999999995	1.1	2000	0.375	1.0	9.9	2.0	1000	40.4	3	30.05740150343221	11.033722321192473	258.4508094789558	22.929761660103292	114.6799183178673	29.259291142725104	136.64151861701464
0.1	2.1	360.0	5.06	false	0.5	1.25	100	30.599999999999998	5.3999999999999995	1.1	2000	0.375	1.0	9.9	2.0	1000	40.4	4	37.828957002438685	0.22861985306939003	186.60254642963784	14.397599927262807	226.69697291437907	22.076430545463882	227.81059127243108	32.76919574756075	109.89073819706307
0.1	2.1	360.0	5.06	false	0.5	1.25	100	30.599999999999998	5.3999999999999995	1.1	2000	0.375	1.0	9.9	2.0	1000	40.4	4	44.06179676778598	5.006208826569552	165.4625477549175	15.745671180487491	227.66795051156552	22.054054161463284	124.82155291637993	40.090388509896506	271.60558742409034
0.1	2.1	360.0	5.06	false	0.5	1.25	100	30.599999999999998	5.3999999999999995	1.1	2000	0.375	1.0	9.9	2.0	1000	40.4	4	41.85702980785305	5.77838891952037	157.49998498395206	13.127645358002114	98.04407414773416	27.019380207773864	214.1677900114653	36.28330533084047	179.74534056281095
0.1	2.1	360.0	5.06	false	0.5	1.25	100	30.599999999999998	5.3999999999999995	1.1	2000	0.375	1.0	9.9	2.0	1000	40.4	2	33.54099140930716	11.076035427907797	335.9744839949426	28.117563317325644	215.21147671665616
0.1	2.1	360.0	5.06	false	0.5	1.25	100	30.599999999999998	5.3999999999999995	1.1	2000	0.375	1.0	9.9	2.0	1000	40.4	2	41.23227171270697	13.699606270189843	199.9577896376008	39.97970947634688	365.19748228082665
0.1	2.1	360.0	5.06	false	0.5	1.25	100	30.599999999999998	5.3999999999999995	1.1	2000	0.375	1.0	9.9	2.0	1000	40.4	4	44.34608180658045	1.0521460279582644	106.4633177694182	12.33944592667401	162.825656186631	27.84656525224588	253.02547647420275	43.36018984706358	236.02914200063464
0.1	2.1	360.0	5.06	false	0.5	1.25	100	30.599999999999998	5.3999999999999995	1.1	2000	0.375	1.0	9.9	2.0	1000	40.4	4	47.58081235879386	4.259799367881904	125.47737264601884	11.497614697473768	138.85951188352192	30.374331635789495	186.17997027777102	38.66934343773987	292.36544572480625
0.1	2.1	360.0	5.06	false	0.5	1.25	100	30.599999999999998	5.3999999999999995	1.1	2000	0.375	1.0	9.9	2.0	1000	40.4	6	47.02942372793778	1.3452121592711366	188.18372401741777	18.107387456681334	180.52168386016027	30.080637635768305	147.32137712069476	33.478477299411196	126.56735617711763	40.9341766786023	197.75416462050336	46.49646345512677	134.027444445127
0.1	2.1	360.0	5.06	false	0.5	1.25	100	30.599999999999998	5.3999999999999995	1.1	2000	0.375	1.0	9.9	2.0	1000	40.4	4	40.62416950960452	2.299998985225504	151.21800174813356	13.827123811986855	180.76812736959232	31.013175326757057	189.60029940516745	36.31593800929116	98.0690694191373
0.1	2.1	360.0	5.06	false	0.5	1.25	100	30.599999999999998	5.3999999999999995	1.1	2000	0.375	1.0	9.9	2.0	1000	40.4	3	30.05154193774965	3.378395813325844	120.43541066571333	11.265021416017651	231.32127377793594	22.5542820833811	171.22868135552017
0.1	2.1	360.0	5.06	false	0.5	1.25	100	30.599999999999998	5.3999999999999995	1.1	2000	0.375	1.0	9.9	2.0	1000	40.4	3	38.770150609103624	14.555759211055216	246.11650150615793	27.1980254871883	181.37043310369677	36.43451648877865	182.5297918316349
0.1	2.1	360.0	5.06	false	0.5	1.25	100	30.599999999999998	5.3999999999999995	1.1	2000	0.375	1.0	9.9	2.0	1000	40.4	3	36.06841210531091	0.016537986471401856	166.67923361675633	24.013627261374097	230.34130114492	31.284530787891658	109.1469692949494
0.1	2.1	360.0	5.06	false	0.5	1.25	100	30.599999999999998	5.3999999999999995	1.1	2000	0.375	1.0	9.9	2.0	1000	40.4	2	42.88451555364742	3.9955202335275617	374.9927061950044	21.840536409833305	212.82566702326108
0.1	2.1	360.0	5.06	false	0.5	1.25	100	30.599999999999998	5.3999999999999995	1.1	2000	0.375	1.0	9.9	2.0	1000	40.4	4	43.845275770321436	3.688509421027432	238.1711263197959	8.812294751600506	141.80133279324357	19.128731379520822	192.88457648519207	34.15913137971952	214.1002004515599
0.1	2.1	360.0	5.06	false	0.5	1.25	100	30.599999999999998	5.3999999999999995	1.1	2000	0.375	1.0	9.9	2.0	1000	40.4	2	40.72955377474847	14.643139701328245	242.6479958248806	29.03494766010208	320.31413103051085
0.1	2.1	360.0	5.06	false	0.5	1.25	100	30.599999999999998	5.3999999999999995	1.1	2000	0.375	1.0	9.9	2.0	1000	40.4	2	42.73510045846102	14.675309646058325	301.6488128018438	39.437043114932735	256.9845397228131
0.1	2.1	360.0	5.06	false	0.5	1.25	100	30.599999999999998	5.3999999999999995	1.1	2000	0.375	1.0	9.9	2.0	1000	40.4	4	43.40699906612981	7.889424333779436	229.70365835140387	25.180866271589878	314.34808656335616	34.36267937530499	169.97327114957554	43.14667952287337	137.73221695549722
0.1	2.1	360.0	5.06	false	0.5	1.25	100	30.599999999999998	5.3999999999999995	1.1	2000	0.375	1.0	9.9	2.0	1000	40.4	4	40.69113800176143	3.411611652515778	136.1519457691337	14.610322432329141	243.4617497498529	29.37632939942241	130.86757431025254	38.735936581898464	188.2074206420664
0.1	2.1	360.0	5.06	false	0.5	1.25	100	30.599999999999998	5.3999999999999995	1.1	2000	0.375	1.0	9.9	2.0	1000	40.4	3	36.91563266600873	0.09772724119990983	162.48552697341685	18.046218991860787	271.03297090699846	29.52224045387795	195.81409081575538
0.1	2.1	360.0	5.06	false	0.5	1.25	100	30.599999999999998	5.3999999999999995	1.1	2000	0.375	1.0	9.9	2.0	1000	40.4	4	45.00551009587707	0.5602837648504536	217.84953771360924	12.134363164871774	118.807680446237	22.860738366479374	282.878418362387	38.95377080574619	271.07707477197533
0.1	2.1	360.0	5.06	false	0.5	1.25	100	30.599999999999998	5.3999999999999995	1.1	2000	0.375	1.0	9.9	2.0	1000	40.4	4	40.23716874409192	13.485500968372246	194.4489563220545	18.93779943891689	180.72969873272427	31.736674121518973	94.68790351673714	39.51794487255817	205.77297159191014
0.1	2.1	360.0	5.06	false	0.5	1.25	100	30.599999999999998	5.3999999999999995	1.1	2000	0.375	1.0	9.9	2.0	1000	40.4	2	33.887893423702735	17.076533134785393	184.73032354076057	32.41535270021636	326.41713132558937
0.1	2.1	360.0	5.06	false	0.5	1.25	100	30.599999999999998	5.3999999999999995	1.1	2000	0.375	1.0	9.9	2.0	1000	40.4	3	38.313264049142475	5.271463831176545	212.69782709260744	19.314461651396147	235.0790596119658	28.791888968680745	229.3506309375437
0.1	2.1	360.0	5.06	false	0.5	1.25	100	30.599999999999998	5.3999999999999995	1.1	2000	0.375	1.0	9.9	2.0	1000	40.4	4	41.67004925254046	0.007130124027526749	129.91702017065117	13.122680086904142	298.9387738521006	26.80678603318525	172.8148357604609	36.82934342424739	210.62575253072987
0.1	2.1	360.0	5.06	false	0.5	1.25	100	30.599999999999998	5.3999999999999995	1.1	2000	0.375	1.0	9.9	2.0	1000	40.4	3	32.302820889724906	1.6664731162408841	124.43730442407795	7.0637178712387	258.82019053115283	24.79517102478501	197.01248995123387
0.1	2.1	360.0	5.06	false	0.5	1.25	100	30.599999999999998	5.3999999999999995	1.1	2000	0.375	1.0	9.9	2.0	1000	40.4	3	42.613941905485916	1.0589676321718946	320.2311858359024	16.121131763681827	182.55820514177628	33.6983825950439	333.08380761214954
0.1	2.1	360.0	5.06	false	0.5	1.25	100	30.599999999999998	5.3999999999999995	1.1	2000	0.375	1.0	9.9	2.0	1000	40.4	3	31.608056466551986	0.918120121767947	134.05844211561174	11.556080645504823	226.71331792731218	27.545355252145246	247.2340095784508
0.1	2.1	360.0	5.06	false	0.5	1.25	100	30.599999999999998	5.3999999999999995	1.1	2000	0.375	1.0	9.9	2.0	1000	40.4	4	45.98518585512419	5.192676033795437	164.63424277552272	22.865992681438232	208.84966279865324	25.4577904819976	204.316860201607	43.77202505203642	259.6439498334377
0.1	2.1	360.0	5.06	false	0.5	1.25	100	30.599999999999998	5.3999999999999995	1.1	2000	0.375	1.0	9.9	2.0	1000	40.4	4	41.12153803525025	2.3933649965695456	160.0826973335728	14.750156389720708	228.24601305141255	26.931861652416373	243.57149166877383	38.42851981581993	139.66364081409358
0.1	2.1	360.0	5.06	false	0.5	1.25	100	30.599999999999998	5.3999999999999995	1.1	2000	0.375	1.0	9.9	2.0	1000	40.4	4	50.32174409547743	6.30820985975807	212.2229526363717	17.746316604480512	175.57214423264486	29.419328571630437	160.1264977214323	49.509525746047856	302.8067900099884
0.1	2.1	360.0	5.06	false	0.5	1.25	100	30.599999999999998	5.3999999999999995	1.1	2000	0.375	1.0	9.9	2.0	1000	40.4	3	38.8011133468744	2.3427802927157777	145.1559755864114	10.15597692651715	131.56558121337545	26.821201144045812	246.39728432863862
0.1	2.1	360.0	5.06	false	0.5	1.25	100	30.599999999999998	5.3999999999999995	1.1	2000	0.375	1.0	9.9	2.0	1000	40.4	5	40.65004232971193	0.23494836994316975	175.3595926042206	13.107894112151168	80.16911666347053	24.94023219915591	162.94263949390856	29.846836505302967	125.97742306658157	39.02317401143332	114.3543947098727
0.1	2.1	360.0	5.06	false	0.5	1.25	100	30.599999999999998	5.3999999999999995	1.1	2000	0.375	1.0	9.9	2.0	1000	40.4	3	40.114503034642055	9.593824220794708	249.39676119082762	20.356823537176766	150.4062108326494	28.26721440144499	210.59078063859448
0.1	2.1	360.0	5.06	false	0.5	1.25	100	30.599999999999998	5.3999999999999995	1.1	2000	0.375	1.0	9.9	2.0	1000	40.4	5	46.56358936103151	2.7202630689650906	135.22886145315488	14.288489790065462	92.88230461111887	20.01329980219456	220.92149223966422	26.740824452913536	133.89636016997503	41.806672489201596	180.65537937110656
0.1	2.1	360.0	5.06	false	0.5	1.25	100	30.599999999999998	5.3999999999999995	1.1	2000	0.375	1.0	9.9	2.0	1000	40.4	4	46.18476622364872	1.1014445689133072	267.50522140504324	8.654186897752446	126.87877595825421	31.59833956026577	179.0036035143934	40.13658432438791	222.98166712580203
0.1	2.1	360.0	5.06	false	0.5	1.25	100	30.599999999999998	5.3999999999999995	1.1	2000	0.375	1.0	9.9	2.0	1000	40.4	4	33.86300254681116	1.1371055902085967	120.1056097677913	15.946865207400915	144.50296363496366	23.82569253034506	134.92473371050696	29.560560083521054	206.65938487764012
0.1	2.1	360.0	5.06	false	0.5	1.25	100	30.599999999999998	5.3999999999999995	1.1	2000	0.375	1.0	9.9	2.0	1000	40.4	3	38.66487836280437	7.922919506698255	192.40867381695557	15.223709741000834	166.19575001456997	33.874841105502135	303.1147134451986
0.1	2.1	360.0	5.06	false	0.5	1.25	100	30.599999999999998	5.3999999999999995	1.1	2000	0.375	1.0	9.9	2.0	1000	40.4	2	46.671670804482304	12.0428184314744	294.89752604205023	29.628911795561073	237.45606885142675
0.1	2.1	360.0	5.06	false	0.5	1.25	100	30.599999999999998	5.3999999999999995	1.1	2000	0.375	1.0	9.9	2.0	1000	40.4	3	31.349176750363576	5.928874813285538	214.96192541676453	17.505135933280346	134.8504462582624	27.440649872324713	160.00107278241958
0.1	2.1	360.0	5.06	false	0.5	1.25	100	30.599999999999998	5.3999999999999995	1.1	2000	0.375	1.0	9.9	2.0	1000	40.4	3	42.13013367273445	11.072867607286286	285.3293731576517	30.470178329638536	124.26207579297288	38.250553016031155	278.65120178563325
0.1	2.1	360.0	5.06	false	0.5	1.25	100	30.599999999999998	5.3999999999999995	1.1	2000	0.375	1.0	9.9	2.0	1000	40.4	2	34.79115423602212	2.7157064633635963	170.97120551963832	17.26304073508987	280.3406127660174
0.1	2.1	360.0	5.06	false	0.5	1.25	100	30.599999999999998	5.3999999999999995	1.1	2000	0.375	1.0	9.9	2.0	1000	40.4	3	45.118867540004175	9.717058585817828	132.56879856361903	20.339307819821	307.2494775538861	41.602308890306006	233.43676675029363
0.1	2.1	360.0	5.06	false	0.5	1.25	100	30.599999999999998	5.3999999999999995	1.1	2000	0.375	1.0	9.9	2.0	1000	40.4	3	32.82580992083524	5.594063634714801	153.51952217661986	19.22615634605008	134.60229011992553	28.58393875461361	291.54830336821476
0.1	2.1	360.0	5.06	false	0.5	1.25	100	30.599999999999998	5.3999999999999995	1.1	2000	0.375	1.0	9.9	2.0	1000	40.4	3	35.42210030748193	8.354998464331555	177.73001927347272	22.824981409685	180.32708283197925	34.424601038029444	138.18198435448406
0.1	2.1	360.0	5.06	false	0.5	1.25	100	30.599999999999998	5.3999999999999995	1.1	2000	0.375	1.0	9.9	2.0	1000	40.4	4	35.58882836007525	7.787916357717948	98.66475730876182	13.45832842562144	171.1414454371692	23.678522777890066	184.70384126116363	32.883688007968765	155.68082726373157
0.1	2.1	360.0	5.06	false	0.5	1.25	100	30.599999999999998	5.3999999999999995	1.1	2000	0.375	1.0	9.9	2.0	1000	40.4	2	40.69118098215506	10.604893811658547	233.48091277013444	31.207864678142883	259.22966177984654
0.1	2.1	360.0	5.06	false	0.5	1.25	100	30.599999999999998	5.3999999999999995	1.1	2000	0.375	1.0	9.9	2.0	1000	40.4	3	31.73734265623353	12.203292227576034	195.39517696416345	19.94526774045241	142.01080859882907	30.760854872951587	164.2956855544113
0.1	2.1	360.0	5.06	false	0.5	1.25	100	30.599999999999998	5.3999999999999995	1.1	2000	0.375	1.0	9.9	2.0	1000	40.4	4	44.92265633220864	2.4026364249447565	159.84084905534763	11.094700449038374	250.962737394046	29.825465468353308	202.50453421210747	42.581232007566435	171.60398992405595
0.1	2.1	360.0	5.06	false	0.5	1.25	100	30.599999999999998	5.3999999999999995	1.1	2000	0.375	1.0	9.9	2.0	1000	40.4	3	38.81580981077683	2.6900894321895743	191.2106720313118	18.30616491919298	108.9689266256215	23.508978629444584	241.08293603469016
0.1	2.1	360.0	5.06	false	0.5	1.25	100	30.599999999999998	5.3999999999999995	1.1	2000	0.375	1.0	9.9	2.0	1000	40.4	4	47.28152926805381	1.0345985555754638	191.35459754645908	25.319149675734604	221.04378851098525	32.2100727630076	149.20651217984891	44.75569928583653	197.1632802678096
0.1	2.1	360.0	5.06	false	0.5	1.25	100	30.599999999999998	5.3999999999999995	1.1	2000	0.375	1.0	9.9	2.0	1000	40.4	4	52.81823825469766	8.262373205504122	287.1260126434024	16.876478598703457	242.80332314375016	21.077083146141337	129.5062180201672	42.03214358335146	186.33669311009254
0.1	2.1	360.0	5.06	false	0.5	1.25	100	30.599999999999998	5.3999999999999995	1.1	2000	0.375	1.0	9.9	2.0	1000	40.4	4	34.89110707119975	1.7562046160663527	103.93198802328273	18.25535775617542	134.08891105038916	24.617070690462793	191.21670791949506	28.95585816094447	179.36534687788824
0.1	2.1	360.0	5.06	false	0.5	1.25	100	30.599999999999998	5.3999999999999995	1.1	2000	0.375	1.0	9.9	2.0	1000	40.4	3	42.212912870160324	3.62763472581304	300.6202140765267	15.266392682773969	157.6529454820113	32.39155322801136	179.225923040715
0.1	2.1	360.0	5.06	false	0.5	1.25	100	30.599999999999998	5.3999999999999995	1.1	2000	0.375	1.0	9.9	2.0	1000	40.4	4	44.04179517353555	0.5339680222169711	198.94827338702743	14.407764815594126	299.2180571637874	26.73717040384465	191.4912728533537	34.175629171322825	139.36225642006193
0.1	2.1	360.0	5.06	false	0.5	1.25	100	30.599999999999998	5.3999999999999995	1.1	2000	0.375	1.0	9.9	2.0	1000	40.4	3	41.79666738201784	3.1535963385438897	253.3344328771006	22.995847715339966	246.34723046330967	33.77319368721491	150.42806978155124
0.1	2.1	360.0	5.06	false	0.5	1.25	100	30.599999999999998	5.3999999999999995	1.1	2000	0.375	1.0	9.9	2.0	1000	40.4	4	35.9949130398249	4.247895281343868	194.30301065444402	15.204067584720294	104.77237356966857	25.455151589569134	169.00618091860824	34.754697079464464	128.79676975307422
0.1	2.1	360.0	5.06	false	0.5	1.25	100	30.599999999999998	5.3999999999999995	1.1	2000	0.375	1.0	9.9	2.0	1000	40.4	3	43.69826049597947	1.5460763908000354	237.95618605080082	7.283895706765907	167.73738962236828	32.245582232902365	279.2483507527898
0.1	2.1	360.0	5.06	false	0.5	1.25	100	30.599999999999998	5.3999999999999995	1.1	2000	0.375	1.0	9.9	2.0	1000	40.4	3	38.82384369535773	1.6294884170084383	178.0636629979976	21.00329952726286	187.5606969705284	30.361391369185217	315.4979975381081
0.1	2.1	360.0	5.06	false	0.5	1.25	100	30.599999999999998	5.3999999999999995	1.1	2000	0.375	1.0	9.9	2.0	1000	40.4	2	26.94917090977301	10.596543541599459	205.60855051939717	26.7624540135826	194.91809591920673
0.1	2.1	360.0	5.06	false	0.5	1.25	100	30.599999999999998	5.3999999999999995	1.1	2000	0.375	1.0	9.9	2.0	1000	40.4	3	32.74541829883798	6.687365877220694	137.5601694828887	16.271045379980485	248.40230317362003	28.127687196602174	175.1598870273696
0.1	2.1	360.0	5.06	false	0.5	1.25	100	30.599999999999998	5.3999999999999995	1.1	2000	0.375	1.0	9.9	2.0	1000	40.4	4	39.08503947986872	3.8466830189549883	129.14636235009368	11.094353029767076	179.3951137998766	21.772957652782466	240.40220545865688	35.80861724476014	145.9432569511603
0.1	2.1	360.0	5.06	false	0.5	1.25	100	30.599999999999998	5.3999999999999995	1.1	2000	0.375	1.0	9.9	2.0	1000	40.4	3	39.49393105548929	8.363464434950304	254.74918786900597	16.32194311038407	118.2053544416385	28.358208234408416	183.63498161761788
0.1	2.1	360.0	5.06	false	0.5	1.25	100	30.599999999999998	5.3999999999999995	1.1	2000	0.375	1.0	9.9	2.0	1000	40.4	4	44.17534051775025	0.49440425282744627	175.21900950980998	10.603903139442322	165.14578088832153	21.87191081164275	214.1727667217599	42.55336985893466	259.86232487113676
0.1	2.1	360.0	5.06	false	0.5	1.25	100	30.599999999999998	5.3999999999999995	1.1	2000	0.375	1.0	9.9	2.0	1000	40.4	3	36.93160055356976	2.6255502958485617	149.54073198196218	16.988980710319876	273.6682407468072	27.877929301209846	225.3204327769533
0.1	2.1	360.0	5.06	false	0.5	1.25	100	30.599999999999998	5.3999999999999995	1.1	2000	0.375	1.0	9.9	2.0	1000	40.4	4	40.871114699817106	17.11739503999332	218.23391109988572	21.247207099847042	165.92363647108704	24.06493423382918	128.37272173083431	31.616317962088615	100.61221113025493
0.1	2.1	360.0	5.06	false	0.5	1.25	100	30.599999999999998	5.3999999999999995	1.1	2000	0.375	1.0	9.9	2.0	1000	40.4	4	38.72362341961334	2.7921448900286694	139.3265323073014	8.198089859299678	166.64272148190406	16.300369361946593	172.24920055603175	37.34253023707011	201.39215166916907
0.1	2.1	360.0	5.06	false	0.5	1.25	100	30.599999999999998	5.3999999999999995	1.1	2000	0.375	1.0	9.9	2.0	1000	40.4	3	48.83233240289666	7.174522470390122	158.80857544060763	18.955402069978497	297.01333888058105	39.164895538023835	178.94676510671417
0.1	2.1	360.0	5.06	false	0.5	1.25	100	30.599999999999998	5.3999999999999995	1.1	2000	0.375	1.0	9.9	2.0	1000	40.4	5	41.60788926084611	7.9718018869093905	180.7826529132038	14.439650767738136	94.19645405280978	22.22507642443074	156.98175821468504	28.41468936985815	170.6826720276248	37.79426060775944	142.1129450197278
0.1	2.1	360.0	5.06	false	0.5	1.25	100	30.599999999999998	5.3999999999999995	1.1	2000	0.375	1.0	9.9	2.0	1000	40.4	5	44.982681949854104	2.312568786837137	178.15970055213265	14.294714100011058	132.5732891535835	28.271413619432696	138.8661615076233	32.61462417972409	197.36305569320416	42.61339413831515	255.8789521317889
0.1	2.1	360.0	5.06	false	0.5	1.25	100	30.599999999999998	5.3999999999999995	1.1	2000	0.375	1.0	9.9	2.0	1000	40.4	4	40.7144112500742	5.355970826367111	242.48477339423977	17.53821555243897	108.61723608161283	33.239274910003616	193.96629953554128	39.78357028804327	181.40759911700593
0.1	2.1	360.0	5.06	false	0.5	1.25	100	30.599999999999998	5.3999999999999995	1.1	2000	0.375	1.0	9.9	2.0	1000	40.4	3	39.50673288749309	0.9003686206639433	234.74540354684018	13.271628090677103	228.48697346257325	31.662835887322363	133.88402988300214
0.1	2.1	360.0	5.06	false	0.5	1.25	100	30.599999999999998	5.3999999999999995	1.1	2000	0.375	1.0	9.9	2.0	1000	40.4	5	47.630683342769274	12.785438300938278	238.74584488636177	21.242318649938518	154.20137625765918	29.018392556838446	105.69241743030818	35.14769189455501	139.46639651284426	47.07085123926244	151.41404393935258
0.1	2.1	360.0	5.06	false	0.5	1.25	100	30.599999999999998	5.3999999999999995	1.1	2000	0.375	1.0	9.9	2.0	1000	40.4	3	36.06892932515515	0.03627801606222599	195.22817605114776	17.184159453935933	316.8787608444769	35.66471642796471	175.07413717795671
0.1	2.1	360.0	5.06	false	0.5	1.25	100	30.599999999999998	5.3999999999999995	1.1	2000	0.375	1.0	9.9	2.0	1000	40.4	2	36.95377499910213	19.21187299161732	314.098588813051	34.76898359531022	231.60834244053012
0.1	2.1	360.0	5.06	false	0.5	1.25	100	30.599999999999998	5.3999999999999995	1.1	2000	0.375	1.0	9.9	2.0	1000	40.4	3	35.29224138614174	4.836615358439168	165.22583644236843	18.61718955297118	241.23988991559557	32.111064384371566	131.85775342921747
0.1	2.1	360.0	5.06	false	0.5	1.25	100	30.599999999999998	5.3999999999999995	1.1	2000	0.375	1.0	9.9	2.0	1000	40.4	4	40.91139804836474	4.215049905505073	126.67929796747866	15.008382643760761	147.39720229224497	28.014982768470418	134.44139576625832	35.82946598975602	199.17139374181693
[truncated: 3,452 more rows]
