# Supplementary material for: Diffusion-mediated HEI10 coarsening can explain meiotic crossover positioning in Arabidopsis
Source: Nat Commun. 2021 Aug 3;12:4674. doi: 10.1038/s41467-021-24827-w (PMC8333306; doi:10.1038/s41467-021-24827-w)
Supplement: Supplementary file 4 — Source Data File [file 41467_2021_24827_MOESM4_ESM.zip › source_data/fig3_simulations_density_0.5.csv]

t_L	a_nodes	dt	Ls	t_exp	b_nodes	n_c	n_ts	C0	u0	D	m	density	K	C0_noise	t_C0_ratio2	n	Lm	Number COs	L	position_0	intensity_0	position_1	intensity_1	position_2	intensity_2	position_3	intensity_3	position_4	intensity_4	position_5	intensity_5	position_6	intensity_6	position_7	intensity_7	position_8	intensity_8	position_9	intensity_9
0.1	2.1	360.0	4.93	false	0.5	1.25	100	30.599999999999998	5.3999999999999995	1.1	2000	0.5	1.0	9.9	2.0	1000	37.5	2	38.96562976375983	11.210470609808317	345.0897556584485	38.44607635293264	290.9148226384338
0.1	2.1	360.0	4.93	false	0.5	1.25	100	30.599999999999998	5.3999999999999995	1.1	2000	0.5	1.0	9.9	2.0	1000	37.5	4	41.14632985324012	6.240341134143286	303.0552654017417	21.555680641124724	253.74903158436683	28.373132721263445	153.60803906187655	32.315631627697435	166.59999698231724
0.1	2.1	360.0	4.93	false	0.5	1.25	100	30.599999999999998	5.3999999999999995	1.1	2000	0.5	1.0	9.9	2.0	1000	37.5	4	43.37436996300289	3.2123668542671338	180.98742232201133	12.470524155248052	200.05629141521234	20.144008228417047	228.95283697404233	42.87263110466135	336.501991661821
0.1	2.1	360.0	4.93	false	0.5	1.25	100	30.599999999999998	5.3999999999999995	1.1	2000	0.5	1.0	9.9	2.0	1000	37.5	4	28.8176938879001	7.704644005958653	134.76560622586035	15.554381589017364	152.07588815451146	21.105513587618667	178.7015041954036	26.78132667357616	173.87617403971947
0.1	2.1	360.0	4.93	false	0.5	1.25	100	30.599999999999998	5.3999999999999995	1.1	2000	0.5	1.0	9.9	2.0	1000	37.5	5	44.71903415172844	1.977834491194471	148.04909390648277	16.209007369120894	231.87228237675342	22.692467554921695	220.22872231528788	37.49054452630072	228.1889197625494	43.86970580367998	101.76305515780662
0.1	2.1	360.0	4.93	false	0.5	1.25	100	30.599999999999998	5.3999999999999995	1.1	2000	0.5	1.0	9.9	2.0	1000	37.5	4	31.02196191413459	3.6849629150283874	149.09638732332368	9.421746759431059	155.15338979142837	25.759879405293134	203.12601412249987	29.029399386930457	168.5351308805523
0.1	2.1	360.0	4.93	false	0.5	1.25	100	30.599999999999998	5.3999999999999995	1.1	2000	0.5	1.0	9.9	2.0	1000	37.5	5	44.377782751493605	8.605977602843756	222.0712277741223	20.379640009380385	175.51620452157843	29.375000303761496	135.0671989887612	32.07951392907834	206.57907973060438	43.80023351702086	113.97364694877702
0.1	2.1	360.0	4.93	false	0.5	1.25	100	30.599999999999998	5.3999999999999995	1.1	2000	0.5	1.0	9.9	2.0	1000	37.5	4	37.46241648680151	1.7067325604629553	125.83173861243846	15.868185665409623	185.17964408526538	23.40195906059547	219.41357168253245	33.50214165675133	212.8588605249006
0.1	2.1	360.0	4.93	false	0.5	1.25	100	30.599999999999998	5.3999999999999995	1.1	2000	0.5	1.0	9.9	2.0	1000	37.5	3	32.406135040526564	8.367958518161403	277.02739012577047	23.332221509971234	220.90481401512184	30.438040356197835	141.09643010363322
0.1	2.1	360.0	4.93	false	0.5	1.25	100	30.599999999999998	5.3999999999999995	1.1	2000	0.5	1.0	9.9	2.0	1000	37.5	5	36.73348202043233	2.0807844781363927	135.98978677846634	6.3054677468782465	93.73329654573878	14.025311570026583	134.26521821049002	24.60891285907768	181.77542312537884	31.00333357562283	231.69367590357305
0.1	2.1	360.0	4.93	false	0.5	1.25	100	30.599999999999998	5.3999999999999995	1.1	2000	0.5	1.0	9.9	2.0	1000	37.5	4	40.868433390631196	6.7287522269953906	237.22408446650329	12.914015591891607	140.70960248084083	21.70402126389729	233.67940798698086	33.3712290237663	168.55160543032315
0.1	2.1	360.0	4.93	false	0.5	1.25	100	30.599999999999998	5.3999999999999995	1.1	2000	0.5	1.0	9.9	2.0	1000	37.5	4	36.42379511310165	3.8171118068983496	136.1038703236857	17.271341246292042	217.28689043621895	26.949412746936765	153.58730362194396	35.1777352658316	290.5548589961114
0.1	2.1	360.0	4.93	false	0.5	1.25	100	30.599999999999998	5.3999999999999995	1.1	2000	0.5	1.0	9.9	2.0	1000	37.5	4	37.86957216051076	1.3996491889180718	176.94855685168721	5.465246734944828	153.59925317998625	25.313992698741043	314.04181063449056	34.03005605420315	218.19472270407317
0.1	2.1	360.0	4.93	false	0.5	1.25	100	30.599999999999998	5.3999999999999995	1.1	2000	0.5	1.0	9.9	2.0	1000	37.5	3	44.18442580246311	7.947510487604052	359.5456716650245	24.103701021455628	287.61546442601934	35.99397521220004	243.14976839745046
0.1	2.1	360.0	4.93	false	0.5	1.25	100	30.599999999999998	5.3999999999999995	1.1	2000	0.5	1.0	9.9	2.0	1000	37.5	3	33.6351003107397	0.5836734980552649	159.1133258748769	16.113189046339947	315.1224739427103	26.4348298773144	260.62861990743033
0.1	2.1	360.0	4.93	false	0.5	1.25	100	30.599999999999998	5.3999999999999995	1.1	2000	0.5	1.0	9.9	2.0	1000	37.5	3	31.14239985566872	1.7622158422243008	224.11590549758853	12.340040476586038	119.18516308688966	19.196008748441464	283.0144881725656
0.1	2.1	360.0	4.93	false	0.5	1.25	100	30.599999999999998	5.3999999999999995	1.1	2000	0.5	1.0	9.9	2.0	1000	37.5	4	36.89687839025139	11.28532831586323	205.75188504228834	19.205385386708013	143.38613019556658	24.78217548325863	242.45865349110804	34.918556317240125	103.09680408930751
0.1	2.1	360.0	4.93	false	0.5	1.25	100	30.599999999999998	5.3999999999999995	1.1	2000	0.5	1.0	9.9	2.0	1000	37.5	3	45.969879366389456	9.542210155310375	357.85501320239825	27.409121597556645	324.74707793745176	43.37523400641492	167.1762215749916
0.1	2.1	360.0	4.93	false	0.5	1.25	100	30.599999999999998	5.3999999999999995	1.1	2000	0.5	1.0	9.9	2.0	1000	37.5	3	51.56158289656237	6.686733294136805	321.43995373699534	20.12921275422125	286.4824690589647	42.46101192244551	385.910496005954
0.1	2.1	360.0	4.93	false	0.5	1.25	100	30.599999999999998	5.3999999999999995	1.1	2000	0.5	1.0	9.9	2.0	1000	37.5	4	40.25094573593563	1.8672220964412598	214.43459099002095	17.70654724474675	247.6589520345087	24.461365261592416	177.91859588130166	38.56416774059523	328.3815812273145
0.1	2.1	360.0	4.93	false	0.5	1.25	100	30.599999999999998	5.3999999999999995	1.1	2000	0.5	1.0	9.9	2.0	1000	37.5	3	38.27156075201525	6.642153719875584	161.91224885210252	17.391380643531235	192.0473967307028	31.62242127891387	371.25065961244485
0.1	2.1	360.0	4.93	false	0.5	1.25	100	30.599999999999998	5.3999999999999995	1.1	2000	0.5	1.0	9.9	2.0	1000	37.5	3	34.075007898906975	1.6684183088651257	232.0502240050384	22.434891331347508	212.07102987368225	31.429002104914893	282.47711170541874
0.1	2.1	360.0	4.93	false	0.5	1.25	100	30.599999999999998	5.3999999999999995	1.1	2000	0.5	1.0	9.9	2.0	1000	37.5	4	38.92763334202561	7.115821933046142	146.83977217589094	23.083651554970775	204.66741025121766	29.928818254425728	164.0299380163582	32.986993176925445	150.17321026234524
0.1	2.1	360.0	4.93	false	0.5	1.25	100	30.599999999999998	5.3999999999999995	1.1	2000	0.5	1.0	9.9	2.0	1000	37.5	4	45.69500608619943	12.899786352517495	156.83267271214052	22.15198309743911	146.28369936821633	29.24150317596124	243.38619324351333	43.42661349831194	353.8800381629625
0.1	2.1	360.0	4.93	false	0.5	1.25	100	30.599999999999998	5.3999999999999995	1.1	2000	0.5	1.0	9.9	2.0	1000	37.5	4	46.40033530357277	8.108593472087566	245.07386730625296	20.293936853408624	169.26418037439376	24.720365851492975	334.20520223770535	45.39062985365986	204.51545209370803
0.1	2.1	360.0	4.93	false	0.5	1.25	100	30.599999999999998	5.3999999999999995	1.1	2000	0.5	1.0	9.9	2.0	1000	37.5	2	26.43710495865036	6.4556123481613366	131.9106031389437	14.580883793394499	270.34431860900344
0.1	2.1	360.0	4.93	false	0.5	1.25	100	30.599999999999998	5.3999999999999995	1.1	2000	0.5	1.0	9.9	2.0	1000	37.5	6	41.308750752629784	7.668529030896879	94.86096011730027	14.15371941010457	118.91749136303794	21.088623979529185	173.7237328580867	26.940968611091765	165.05676203464722	32.01904102706329	183.18715785872953	40.144802789742116	179.65086354176384
0.1	2.1	360.0	4.93	false	0.5	1.25	100	30.599999999999998	5.3999999999999995	1.1	2000	0.5	1.0	9.9	2.0	1000	37.5	3	36.047287999719224	11.424873727000708	260.61381232754684	23.504037793541308	241.63051276755277	34.79822171528933	189.88548389362631
0.1	2.1	360.0	4.93	false	0.5	1.25	100	30.599999999999998	5.3999999999999995	1.1	2000	0.5	1.0	9.9	2.0	1000	37.5	5	42.68618965619973	1.2462268664389433	245.36110059625744	7.827217985511343	170.9126709529925	21.142721276387444	312.2112830976392	33.05116227344734	174.78578637013504	40.55828402270244	178.2279901935129
0.1	2.1	360.0	4.93	false	0.5	1.25	100	30.599999999999998	5.3999999999999995	1.1	2000	0.5	1.0	9.9	2.0	1000	37.5	2	37.812173257477575	16.32746670516841	323.12297078275424	25.79754794725272	427.2936389971769
0.1	2.1	360.0	4.93	false	0.5	1.25	100	30.599999999999998	5.3999999999999995	1.1	2000	0.5	1.0	9.9	2.0	1000	37.5	4	37.56615915962164	0.08494662411118535	127.10538849278537	9.287398274600442	153.66219441671876	19.98161827144454	300.23501686468666	36.536776747047924	184.61787790335435
0.1	2.1	360.0	4.93	false	0.5	1.25	100	30.599999999999998	5.3999999999999995	1.1	2000	0.5	1.0	9.9	2.0	1000	37.5	5	46.274396075595384	2.3399489396013253	261.9746087499753	9.350253231208354	118.31036089819041	18.106792778762344	117.81896652573067	22.830552699331598	256.82218720146653	36.637179767785746	197.10432788746476
0.1	2.1	360.0	4.93	false	0.5	1.25	100	30.599999999999998	5.3999999999999995	1.1	2000	0.5	1.0	9.9	2.0	1000	37.5	3	30.369968392544905	0.5414693337459558	176.28264355250772	13.738238382062818	211.0353034613815	21.17483312398335	251.29949672251817
0.1	2.1	360.0	4.93	false	0.5	1.25	100	30.599999999999998	5.3999999999999995	1.1	2000	0.5	1.0	9.9	2.0	1000	37.5	4	32.79711998333649	2.5878458884389106	152.85866443435458	11.164392403697667	186.54218311766786	22.383584386916244	171.7629838311562	28.864909496066975	117.26944018716861
0.1	2.1	360.0	4.93	false	0.5	1.25	100	30.599999999999998	5.3999999999999995	1.1	2000	0.5	1.0	9.9	2.0	1000	37.5	4	41.765155312260696	9.461216588098633	173.40156746278856	22.080165525155927	270.21034103327327	29.811736632694057	142.03087841539568	34.619379191528346	194.9923642244391
0.1	2.1	360.0	4.93	false	0.5	1.25	100	30.599999999999998	5.3999999999999995	1.1	2000	0.5	1.0	9.9	2.0	1000	37.5	3	34.82379214482886	6.64287002290244	172.76401756885363	16.022724703340142	238.26482066951894	27.113150973650967	213.21117162477464
0.1	2.1	360.0	4.93	false	0.5	1.25	100	30.599999999999998	5.3999999999999995	1.1	2000	0.5	1.0	9.9	2.0	1000	37.5	4	45.88299968244068	5.7517912850401	245.17611870023413	13.65117795422517	175.17708960837055	28.73937138880782	209.51003152071266	39.210185842303304	263.6891648086781
0.1	2.1	360.0	4.93	false	0.5	1.25	100	30.599999999999998	5.3999999999999995	1.1	2000	0.5	1.0	9.9	2.0	1000	37.5	3	32.66054898409213	4.41233944468784	211.12651892146687	14.485112116702547	191.77506897940913	23.034692006639666	272.8446454716896
0.1	2.1	360.0	4.93	false	0.5	1.25	100	30.599999999999998	5.3999999999999995	1.1	2000	0.5	1.0	9.9	2.0	1000	37.5	4	33.414521021971375	3.401967044561687	191.8483473720309	15.210385574324185	251.0110289571517	18.54503645006075	140.24083144893956	29.803683925978618	137.05967694529974
0.1	2.1	360.0	4.93	false	0.5	1.25	100	30.599999999999998	5.3999999999999995	1.1	2000	0.5	1.0	9.9	2.0	1000	37.5	3	35.80441557934261	3.5489077370349427	284.75343161040377	22.635323263365308	241.8387700686165	34.31598359001787	165.4584007033847
0.1	2.1	360.0	4.93	false	0.5	1.25	100	30.599999999999998	5.3999999999999995	1.1	2000	0.5	1.0	9.9	2.0	1000	37.5	5	43.47576479386947	3.4053496877324756	167.61623827251327	10.995561283079704	198.72644620330874	20.9451151301457	259.59655305029213	32.819688072636744	152.93964475350626	40.14919563669689	186.07067886554697
0.1	2.1	360.0	4.93	false	0.5	1.25	100	30.599999999999998	5.3999999999999995	1.1	2000	0.5	1.0	9.9	2.0	1000	37.5	4	34.75878750059832	6.149128421666847	186.27068361209518	13.329688945030515	160.22473999743053	20.935133604603767	159.89610811574153	33.26123378547847	254.94646472211875
0.1	2.1	360.0	4.93	false	0.5	1.25	100	30.599999999999998	5.3999999999999995	1.1	2000	0.5	1.0	9.9	2.0	1000	37.5	4	38.61150143638231	5.037799574710743	229.73695457837826	15.465334764302185	171.12385167070454	29.938475357296227	136.5346087709288	35.71085276110989	185.91891647675186
0.1	2.1	360.0	4.93	false	0.5	1.25	100	30.599999999999998	5.3999999999999995	1.1	2000	0.5	1.0	9.9	2.0	1000	37.5	3	29.585869954957197	11.092396218237749	117.09315032831115	18.408120855444718	250.9980029088918	29.354335665874842	174.90324936725776
0.1	2.1	360.0	4.93	false	0.5	1.25	100	30.599999999999998	5.3999999999999995	1.1	2000	0.5	1.0	9.9	2.0	1000	37.5	3	35.429859592828365	9.532298515204056	205.22571397591742	22.837109906264985	368.9142469203824	34.21803256223964	256.5948199864596
0.1	2.1	360.0	4.93	false	0.5	1.25	100	30.599999999999998	5.3999999999999995	1.1	2000	0.5	1.0	9.9	2.0	1000	37.5	3	40.66250226150598	16.556567140904793	160.78837874798697	25.652822113506424	263.71020043840423	36.10431047706048	299.14662227078844
0.1	2.1	360.0	4.93	false	0.5	1.25	100	30.599999999999998	5.3999999999999995	1.1	2000	0.5	1.0	9.9	2.0	1000	37.5	3	30.78215993606465	7.22009800574579	258.8578850186459	19.446203497684248	138.41417410326048	29.843568466166804	230.03460677042665
0.1	2.1	360.0	4.93	false	0.5	1.25	100	30.599999999999998	5.3999999999999995	1.1	2000	0.5	1.0	9.9	2.0	1000	37.5	4	30.465014732840267	8.062845598995017	175.39850773806162	11.204227668247155	229.70267742667312	22.958651518578264	145.35941112486015	27.378434779450668	119.27520068337381
0.1	2.1	360.0	4.93	false	0.5	1.25	100	30.599999999999998	5.3999999999999995	1.1	2000	0.5	1.0	9.9	2.0	1000	37.5	4	34.63424103041674	1.3994040523119433	136.0197348958299	12.097444503105176	132.66250046255942	16.359966495145418	246.96318835993185	29.4743330690371	183.57954469451718
0.1	2.1	360.0	4.93	false	0.5	1.25	100	30.599999999999998	5.3999999999999995	1.1	2000	0.5	1.0	9.9	2.0	1000	37.5	4	42.62380250116671	9.996005222665456	316.3953766478029	24.13845418550898	159.6261965816492	28.05344507733366	175.38477737414965	40.228555748446894	138.25865666352368
0.1	2.1	360.0	4.93	false	0.5	1.25	100	30.599999999999998	5.3999999999999995	1.1	2000	0.5	1.0	9.9	2.0	1000	37.5	3	30.601222038702865	4.734718052489827	325.5227148405945	19.22498528308855	189.03243028738916	29.835218579114326	158.0168340944255
0.1	2.1	360.0	4.93	false	0.5	1.25	100	30.599999999999998	5.3999999999999995	1.1	2000	0.5	1.0	9.9	2.0	1000	37.5	5	44.342414581972015	0.35155850112734555	154.51778450525387	8.390230873383505	176.28396586951072	11.998634596762155	104.34391338245393	18.539868490178748	230.29808617182132	32.43115063977547	213.66227973409212
0.1	2.1	360.0	4.93	false	0.5	1.25	100	30.599999999999998	5.3999999999999995	1.1	2000	0.5	1.0	9.9	2.0	1000	37.5	4	44.82995532773293	8.23095935622172	266.95363962139913	16.527954551321777	194.77736674210874	28.307318811250642	218.3983064996029	37.212111546421426	184.38506110391248
0.1	2.1	360.0	4.93	false	0.5	1.25	100	30.599999999999998	5.3999999999999995	1.1	2000	0.5	1.0	9.9	2.0	1000	37.5	4	31.890798123412257	8.924968828850922	217.43624813049206	14.746071971435368	92.59854051621569	20.18364851386925	159.1147772509348	29.558057771030928	184.875103770498
0.1	2.1	360.0	4.93	false	0.5	1.25	100	30.599999999999998	5.3999999999999995	1.1	2000	0.5	1.0	9.9	2.0	1000	37.5	4	39.12668313279253	2.0536725871763055	125.33084813486995	10.448023859332796	182.21487095282046	18.999521262241018	204.18499020664228	36.83118051098199	278.81851572003876
0.1	2.1	360.0	4.93	false	0.5	1.25	100	30.599999999999998	5.3999999999999995	1.1	2000	0.5	1.0	9.9	2.0	1000	37.5	3	34.04124729048539	0.9577047019611028	156.8674556730041	13.859855175807356	260.18040263388434	22.51191649301299	254.5892298677712
0.1	2.1	360.0	4.93	false	0.5	1.25	100	30.599999999999998	5.3999999999999995	1.1	2000	0.5	1.0	9.9	2.0	1000	37.5	3	31.57735690362683	2.9510510056475323	244.24672733772923	19.564974449674192	113.10405282536166	25.645416621944218	250.17080422522537
0.1	2.1	360.0	4.93	false	0.5	1.25	100	30.599999999999998	5.3999999999999995	1.1	2000	0.5	1.0	9.9	2.0	1000	37.5	3	42.404591268073105	1.5755683889583865	194.11697203324687	13.801287406669465	343.79413420631823	40.641522104448015	215.07450292817737
0.1	2.1	360.0	4.93	false	0.5	1.25	100	30.599999999999998	5.3999999999999995	1.1	2000	0.5	1.0	9.9	2.0	1000	37.5	4	40.24715259984101	3.5064990265108062	203.5875945898042	9.614168890798888	242.26492827640874	23.558121789454447	220.69788586836188	32.41509719904348	237.31683342266166
0.1	2.1	360.0	4.93	false	0.5	1.25	100	30.599999999999998	5.3999999999999995	1.1	2000	0.5	1.0	9.9	2.0	1000	37.5	4	36.89128149172416	3.6261816893332433	211.87859567571397	10.823611174424622	114.22738813295892	16.113685816260713	192.63725834639783	33.76972907213153	190.8343486608613
0.1	2.1	360.0	4.93	false	0.5	1.25	100	30.599999999999998	5.3999999999999995	1.1	2000	0.5	1.0	9.9	2.0	1000	37.5	4	44.11793929233536	13.09196586878561	251.59465873607408	18.295607717603975	271.9714287602498	34.73021575167705	160.45686548293853	41.160849872684565	201.96567490882703
0.1	2.1	360.0	4.93	false	0.5	1.25	100	30.599999999999998	5.3999999999999995	1.1	2000	0.5	1.0	9.9	2.0	1000	37.5	2	42.64877581020566	14.73034405468525	233.6420034451673	29.90198960180361	287.18218205251304
0.1	2.1	360.0	4.93	false	0.5	1.25	100	30.599999999999998	5.3999999999999995	1.1	2000	0.5	1.0	9.9	2.0	1000	37.5	4	36.74152866991565	8.249891983405984	146.41948893733397	14.192120832341404	224.15014660954176	21.72499055788646	232.70142937877267	32.9627456053189	112.99362681778014
0.1	2.1	360.0	4.93	false	0.5	1.25	100	30.599999999999998	5.3999999999999995	1.1	2000	0.5	1.0	9.9	2.0	1000	37.5	2	25.665386553127615	1.1061889912862435	160.0485965750483	16.98721598867528	288.9816266119005
0.1	2.1	360.0	4.93	false	0.5	1.25	100	30.599999999999998	5.3999999999999995	1.1	2000	0.5	1.0	9.9	2.0	1000	37.5	3	38.991008621682205	4.968670028381719	127.50978670865884	11.907510815778116	311.76104158736837	31.546563227009862	262.9850521758988
0.1	2.1	360.0	4.93	false	0.5	1.25	100	30.599999999999998	5.3999999999999995	1.1	2000	0.5	1.0	9.9	2.0	1000	37.5	3	39.72558188202569	13.003276281546313	303.5814089279615	24.939066060241203	293.9127992225772	38.4571233163743	192.6078579150442
0.1	2.1	360.0	4.93	false	0.5	1.25	100	30.599999999999998	5.3999999999999995	1.1	2000	0.5	1.0	9.9	2.0	1000	37.5	4	42.38795349887892	2.233697888201997	152.34473663721064	7.275630058288512	224.9384685595289	24.62579284432164	262.55247711575953	40.571339004398546	209.9980108917499
0.1	2.1	360.0	4.93	false	0.5	1.25	100	30.599999999999998	5.3999999999999995	1.1	2000	0.5	1.0	9.9	2.0	1000	37.5	4	43.301639225418135	7.7638388744348195	262.16172460939566	16.979627267387702	246.88259835858128	31.79166387067864	164.8898509336014	41.43559438536722	243.26298980978515
0.1	2.1	360.0	4.93	false	0.5	1.25	100	30.599999999999998	5.3999999999999995	1.1	2000	0.5	1.0	9.9	2.0	1000	37.5	3	36.716059814905876	6.4699967257686115	196.80950327654298	16.32128684228036	191.34433462486274	27.683106592683494	366.93361687336835
0.1	2.1	360.0	4.93	false	0.5	1.25	100	30.599999999999998	5.3999999999999995	1.1	2000	0.5	1.0	9.9	2.0	1000	37.5	3	37.19517983784923	3.404733132358191	279.87498494570127	8.968414351660805	251.0087641679975	31.220718519541443	249.89180661792219
0.1	2.1	360.0	4.93	false	0.5	1.25	100	30.599999999999998	5.3999999999999995	1.1	2000	0.5	1.0	9.9	2.0	1000	37.5	3	36.124092067660996	2.304437658914182	130.70092082855726	9.081079660725827	272.9056137711132	24.66815726229254	210.4326063564206
0.1	2.1	360.0	4.93	false	0.5	1.25	100	30.599999999999998	5.3999999999999995	1.1	2000	0.5	1.0	9.9	2.0	1000	37.5	4	38.1057933663937	1.599344395349199	162.65388455752415	10.121536798776987	149.63939663850672	18.214884067079062	192.20894593078197	27.900776728626234	325.44064373829104
0.1	2.1	360.0	4.93	false	0.5	1.25	100	30.599999999999998	5.3999999999999995	1.1	2000	0.5	1.0	9.9	2.0	1000	37.5	4	33.835861498489955	3.3007686436456956	229.62913656851023	12.548532346449187	176.55446700432242	19.917103319649698	219.93422254807288	33.65058954002103	119.912643273371
0.1	2.1	360.0	4.93	false	0.5	1.25	100	30.599999999999998	5.3999999999999995	1.1	2000	0.5	1.0	9.9	2.0	1000	37.5	4	38.78813192517935	1.2980710493640877	234.3945296562191	11.586048105158829	209.629933091687	27.8964413488762	230.82350839266567	31.0643919586139	163.6227935497632
0.1	2.1	360.0	4.93	false	0.5	1.25	100	30.599999999999998	5.3999999999999995	1.1	2000	0.5	1.0	9.9	2.0	1000	37.5	5	40.10187622045828	1.8783159564276493	215.49079293860623	6.55570107894201	189.48678801432825	13.890695399342446	191.61534761234546	31.050719345258766	128.47808405265994	34.5264531097736	180.30926473177175
0.1	2.1	360.0	4.93	false	0.5	1.25	100	30.599999999999998	5.3999999999999995	1.1	2000	0.5	1.0	9.9	2.0	1000	37.5	5	40.32871690896076	2.8559800702121665	170.24121407817054	10.803352620586415	105.70898929864488	18.57831538759261	189.0875195213002	24.795533611438472	206.40108249973676	38.835548454175594	176.15564255564215
0.1	2.1	360.0	4.93	false	0.5	1.25	100	30.599999999999998	5.3999999999999995	1.1	2000	0.5	1.0	9.9	2.0	1000	37.5	2	38.40137624721467	9.40961948972465	359.39972665447124	33.37483310076642	274.57399416921027
0.1	2.1	360.0	4.93	false	0.5	1.25	100	30.599999999999998	5.3999999999999995	1.1	2000	0.5	1.0	9.9	2.0	1000	37.5	3	39.11609355834928	8.228712502965845	164.31661638547988	23.69012321116175	300.2608829607126	36.15362447673339	231.83981325861666
0.1	2.1	360.0	4.93	false	0.5	1.25	100	30.599999999999998	5.3999999999999995	1.1	2000	0.5	1.0	9.9	2.0	1000	37.5	5	38.77314896295378	5.191666647511306	173.02226177715164	10.201849453143758	136.9420957719688	23.468234434264044	170.88499877183406	31.492799828763907	199.21266183462237	38.74998665161948	197.67711873459982
0.1	2.1	360.0	4.93	false	0.5	1.25	100	30.599999999999998	5.3999999999999995	1.1	2000	0.5	1.0	9.9	2.0	1000	37.5	3	34.92230407320019	15.268882985701076	188.83278862693004	21.589283869944946	255.1708360262528	33.81354079118128	253.69359060193676
0.1	2.1	360.0	4.93	false	0.5	1.25	100	30.599999999999998	5.3999999999999995	1.1	2000	0.5	1.0	9.9	2.0	1000	37.5	3	49.811769611632805	10.837503367518394	322.9849841906296	31.172703463492127	260.6654069343828	39.77680743578884	138.28041013381727
0.1	2.1	360.0	4.93	false	0.5	1.25	100	30.599999999999998	5.3999999999999995	1.1	2000	0.5	1.0	9.9	2.0	1000	37.5	3	29.792668861594443	6.817931824698999	206.43994923766763	14.407687613674279	184.21644027863246	23.08170621086313	244.69827006471402
0.1	2.1	360.0	4.93	false	0.5	1.25	100	30.599999999999998	5.3999999999999995	1.1	2000	0.5	1.0	9.9	2.0	1000	37.5	4	45.02190027093815	8.860338615034276	228.93204496196412	14.607533023389255	204.7930302532488	27.506801761038194	278.75695757671707	43.50863441177826	281.9745083810364
0.1	2.1	360.0	4.93	false	0.5	1.25	100	30.599999999999998	5.3999999999999995	1.1	2000	0.5	1.0	9.9	2.0	1000	37.5	2	31.41098094653835	13.181618791010521	355.2947364359781	25.681005561045765	155.91121315769112
0.1	2.1	360.0	4.93	false	0.5	1.25	100	30.599999999999998	5.3999999999999995	1.1	2000	0.5	1.0	9.9	2.0	1000	37.5	4	35.14733518888365	5.682462031425077	236.85073959663328	18.84168042734473	238.2836400997756	26.66241727943368	118.23669636707714	29.7602992663645	163.91566240937365
0.1	2.1	360.0	4.93	false	0.5	1.25	100	30.599999999999998	5.3999999999999995	1.1	2000	0.5	1.0	9.9	2.0	1000	37.5	3	33.79909597997142	4.144107367525245	147.51048812507167	19.526344390793284	222.3570861714072	31.6198965453629	193.93417571216975
0.1	2.1	360.0	4.93	false	0.5	1.25	100	30.599999999999998	5.3999999999999995	1.1	2000	0.5	1.0	9.9	2.0	1000	37.5	4	32.85713801317015	0.7321312192268284	134.8034284522769	11.337392546304885	196.82282724523353	15.202702446527821	188.72147309445992	32.203077870905936	205.3318423097623
0.1	2.1	360.0	4.93	false	0.5	1.25	100	30.599999999999998	5.3999999999999995	1.1	2000	0.5	1.0	9.9	2.0	1000	37.5	4	40.203157478976	9.475217349374011	210.86053734388807	19.590706632903046	131.4462390515231	26.57098893657964	177.38664579393588	38.08608540780649	258.64515707664395
0.1	2.1	360.0	4.93	false	0.5	1.25	100	30.599999999999998	5.3999999999999995	1.1	2000	0.5	1.0	9.9	2.0	1000	37.5	5	38.344329773948594	2.268681237715271	213.508261878002	17.8507291542136	170.0859788648127	23.044455491016848	205.81787333811178	28.683082785313772	90.70363824869305	36.185034899583584	142.86221338400438
0.1	2.1	360.0	4.93	false	0.5	1.25	100	30.599999999999998	5.3999999999999995	1.1	2000	0.5	1.0	9.9	2.0	1000	37.5	3	31.786159322224172	19.921250406988854	152.31821205027236	23.49553136528798	187.96275132255477	30.671506436187656	352.6867072905347
0.1	2.1	360.0	4.93	false	0.5	1.25	100	30.599999999999998	5.3999999999999995	1.1	2000	0.5	1.0	9.9	2.0	1000	37.5	4	39.26363940595832	13.022681201040218	237.00668808649002	18.207159807787658	242.08719348577839	24.124091723867046	234.94205908615902	38.13226840426141	173.17662762214582
0.1	2.1	360.0	4.93	false	0.5	1.25	100	30.599999999999998	5.3999999999999995	1.1	2000	0.5	1.0	9.9	2.0	1000	37.5	3	38.108747100256124	6.514685323495752	256.96716249216115	24.011161434452458	265.65949429808114	35.160083961357095	260.51857600314105
0.1	2.1	360.0	4.93	false	0.5	1.25	100	30.599999999999998	5.3999999999999995	1.1	2000	0.5	1.0	9.9	2.0	1000	37.5	5	46.26642258525946	3.310017004388712	162.56559956022346	8.464775987377	160.4146224253326	16.31195919233256	254.72899282634123	28.547928182139778	185.08105026161377	43.59321376776509	218.46248427063588
0.1	2.1	360.0	4.93	false	0.5	1.25	100	30.599999999999998	5.3999999999999995	1.1	2000	0.5	1.0	9.9	2.0	1000	37.5	4	43.079990822364515	2.1962217256354406	198.64441736528505	9.030607474987589	298.34151646229503	18.05719853329786	235.13271892153438	41.82540146744354	321.1551616444309
0.1	2.1	360.0	4.93	false	0.5	1.25	100	30.599999999999998	5.3999999999999995	1.1	2000	0.5	1.0	9.9	2.0	1000	37.5	3	37.52602017457766	14.378803879774006	161.6131857509824	22.11094628166997	231.6675221175517	28.50605133615525	265.52652724530265
0.1	2.1	360.0	4.93	false	0.5	1.25	100	30.599999999999998	5.3999999999999995	1.1	2000	0.5	1.0	9.9	2.0	1000	37.5	3	36.15031398125323	6.6465961887052085	309.21181306890827	17.20923732136583	260.16472397132407	29.768325151138285	154.407683414546
0.1	2.1	360.0	4.93	false	0.5	1.25	100	30.599999999999998	5.3999999999999995	1.1	2000	0.5	1.0	9.9	2.0	1000	37.5	3	48.13180842245352	10.472692117188565	186.5541337433619	20.66267662795281	278.33290168142344	27.939705252931518	182.61389753205097
0.1	2.1	360.0	4.93	false	0.5	1.25	100	30.599999999999998	5.3999999999999995	1.1	2000	0.5	1.0	9.9	2.0	1000	37.5	3	36.27422727976894	9.765610200731123	225.32218953169337	16.948540571361985	281.94540195574154	32.74572621063088	214.11956022349924
0.1	2.1	360.0	4.93	false	0.5	1.25	100	30.599999999999998	5.3999999999999995	1.1	2000	0.5	1.0	9.9	2.0	1000	37.5	4	34.23232518848586	4.056427820772762	221.7154178364871	11.106172382335327	160.94403187912408	19.651221893410202	196.4714782611583	32.45652852125023	131.6763494408535
0.1	2.1	360.0	4.93	false	0.5	1.25	100	30.599999999999998	5.3999999999999995	1.1	2000	0.5	1.0	9.9	2.0	1000	37.5	4	34.255389267579616	2.3017282270100465	140.3416074473547	6.829859761682033	131.77274197296302	18.047275166468605	299.6456588186139	33.32208424137051	239.79645827654483
0.1	2.1	360.0	4.93	false	0.5	1.25	100	30.599999999999998	5.3999999999999995	1.1	2000	0.5	1.0	9.9	2.0	1000	37.5	3	36.63092601489994	5.883212882331375	226.78603496491792	29.893362755306764	326.27674619167834	36.55357382187574	188.4496412511089
0.1	2.1	360.0	4.93	false	0.5	1.25	100	30.599999999999998	5.3999999999999995	1.1	2000	0.5	1.0	9.9	2.0	1000	37.5	3	37.181924503668306	7.148926630250515	273.6949237214596	17.57512414288852	261.14201825100287	31.327367110518935	235.26940545681265
0.1	2.1	360.0	4.93	false	0.5	1.25	100	30.599999999999998	5.3999999999999995	1.1	2000	0.5	1.0	9.9	2.0	1000	37.5	3	30.56457094884876	6.517315561260524	206.12333903144392	20.091347026048652	205.7196657800425	29.97840768828903	128.25517883004085
0.1	2.1	360.0	4.93	false	0.5	1.25	100	30.599999999999998	5.3999999999999995	1.1	2000	0.5	1.0	9.9	2.0	1000	37.5	3	41.38555158671367	11.480774778424097	283.2331880844238	20.543809468128345	184.90135358839171	36.70625354592526	216.2711073962016
0.1	2.1	360.0	4.93	false	0.5	1.25	100	30.599999999999998	5.3999999999999995	1.1	2000	0.5	1.0	9.9	2.0	1000	37.5	5	40.715026874533066	0.38902162973661863	119.78157911360124	2.854271530649743	248.6791515533949	11.54518401716378	125.75896918731124	30.176840928801855	201.39526912115772	37.031161908326126	144.49459390814513
0.1	2.1	360.0	4.93	false	0.5	1.25	100	30.599999999999998	5.3999999999999995	1.1	2000	0.5	1.0	9.9	2.0	1000	37.5	4	35.81187033270311	0.6469856014544143	106.87072599477277	16.710866178602792	144.80602344208415	21.137218885516074	248.74935917234149	28.381209088649495	168.0338772529708
0.1	2.1	360.0	4.93	false	0.5	1.25	100	30.599999999999998	5.3999999999999995	1.1	2000	0.5	1.0	9.9	2.0	1000	37.5	5	41.61208894803419	13.065395438752974	211.49799280700555	20.423736614500317	158.49934188839333	26.307731805830766	312.0581673888143	38.43014389084277	172.57579627226096	41.41842563089317	162.11962259192833
0.1	2.1	360.0	4.93	false	0.5	1.25	100	30.599999999999998	5.3999999999999995	1.1	2000	0.5	1.0	9.9	2.0	1000	37.5	4	35.962769975602846	9.604384964501191	106.5148576024276	15.645515422843342	150.48234130664318	24.001156008234172	250.88744350381887	33.12652507785769	153.08965572922108
0.1	2.1	360.0	4.93	false	0.5	1.25	100	30.599999999999998	5.3999999999999995	1.1	2000	0.5	1.0	9.9	2.0	1000	37.5	4	30.559408105858704	0.8600372967793316	123.69341216355417	4.651631759755994	226.36210288465347	21.679005137864493	192.43383623375365	29.8505862852792	148.71773518253303
0.1	2.1	360.0	4.93	false	0.5	1.25	100	30.599999999999998	5.3999999999999995	1.1	2000	0.5	1.0	9.9	2.0	1000	37.5	2	36.092753216194026	11.161784856039166	344.3284137783391	23.42813441571033	266.2420946781989
0.1	2.1	360.0	4.93	false	0.5	1.25	100	30.599999999999998	5.3999999999999995	1.1	2000	0.5	1.0	9.9	2.0	1000	37.5	4	41.29394575830155	2.3922005182705948	176.90833235663263	22.03846697252366	174.44855792962994	34.07035062075149	200.15807381885426	39.41380654867222	269.7568347076088
0.1	2.1	360.0	4.93	false	0.5	1.25	100	30.599999999999998	5.3999999999999995	1.1	2000	0.5	1.0	9.9	2.0	1000	37.5	4	32.11655505513672	2.3073925333102046	130.57226205132324	13.282508930582217	216.2288368754113	19.287156446567018	257.6319389815357	28.452224935665747	122.1172041857096
0.1	2.1	360.0	4.93	false	0.5	1.25	100	30.599999999999998	5.3999999999999995	1.1	2000	0.5	1.0	9.9	2.0	1000	37.5	2	32.65636839907219	7.039502745348997	405.1475718926199	31.6774638575994	273.3929766792593
0.1	2.1	360.0	4.93	false	0.5	1.25	100	30.599999999999998	5.3999999999999995	1.1	2000	0.5	1.0	9.9	2.0	1000	37.5	3	46.0041633397768	14.445009467417002	381.3359895439562	36.71951575926838	253.58037965703267	44.8117707979011	173.09567615252985
0.1	2.1	360.0	4.93	false	0.5	1.25	100	30.599999999999998	5.3999999999999995	1.1	2000	0.5	1.0	9.9	2.0	1000	37.5	3	35.06944570659386	11.002499192042254	263.8784689396938	22.31135129942623	275.56081216052587	34.677160991980095	164.06492086945136
0.1	2.1	360.0	4.93	false	0.5	1.25	100	30.599999999999998	5.3999999999999995	1.1	2000	0.5	1.0	9.9	2.0	1000	37.5	4	44.37897646049633	0.7574593477542336	223.08179116502896	8.229969839823609	334.5864605434255	27.65400617293276	232.26389356701603	38.65420962142693	167.85801411280048
0.1	2.1	360.0	4.93	false	0.5	1.25	100	30.599999999999998	5.3999999999999995	1.1	2000	0.5	1.0	9.9	2.0	1000	37.5	3	32.37337170669983	3.881417405530152	242.94802779352239	18.715339220136652	187.02301250611535	30.062264477835097	124.94542672978807
0.1	2.1	360.0	4.93	false	0.5	1.25	100	30.599999999999998	5.3999999999999995	1.1	2000	0.5	1.0	9.9	2.0	1000	37.5	5	45.28382100616006	1.184593776378912	181.34612695707892	10.284159066492535	155.94723538984087	19.79706880406269	263.2484745647914	32.22697575945677	112.29959217241034	40.15117585332854	193.70401709598266
0.1	2.1	360.0	4.93	false	0.5	1.25	100	30.599999999999998	5.3999999999999995	1.1	2000	0.5	1.0	9.9	2.0	1000	37.5	6	40.03335313804264	0.04810771353364085	92.65441022790876	13.435095626373444	206.2676922448911	22.48277767432403	110.95637677298352	28.602963234237052	92.41170060694036	34.63943355319556	212.6952616665241	39.8378963517859	135.91305671594753
0.1	2.1	360.0	4.93	false	0.5	1.25	100	30.599999999999998	5.3999999999999995	1.1	2000	0.5	1.0	9.9	2.0	1000	37.5	3	32.96706716239095	1.2304682123476722	167.03928571269128	11.684694179492451	225.7001594687223	27.451202126314033	250.12599157501378
0.1	2.1	360.0	4.93	false	0.5	1.25	100	30.599999999999998	5.3999999999999995	1.1	2000	0.5	1.0	9.9	2.0	1000	37.5	4	36.18868805492627	0.8027393845221472	356.71774674109525	6.999982077113449	161.02882590424403	18.311416143083807	223.87821692524452	35.10177862454315	149.70435364045716
0.1	2.1	360.0	4.93	false	0.5	1.25	100	30.599999999999998	5.3999999999999995	1.1	2000	0.5	1.0	9.9	2.0	1000	37.5	4	36.8688773820299	0.3473998456606627	179.6179092100005	19.101463398960206	135.14596238921206	24.831844629482546	204.81574999653895	35.03233033145357	163.27571670621674
0.1	2.1	360.0	4.93	false	0.5	1.25	100	30.599999999999998	5.3999999999999995	1.1	2000	0.5	1.0	9.9	2.0	1000	37.5	3	43.36802065326234	12.189271543687676	361.28214562011186	26.779400951237783	246.6432986312255	37.53121170891716	156.2627030575981
0.1	2.1	360.0	4.93	false	0.5	1.25	100	30.599999999999998	5.3999999999999995	1.1	2000	0.5	1.0	9.9	2.0	1000	37.5	6	41.25243248701526	0.596199554075882	134.06702011721697	6.941169320525131	136.97665055691218	13.455317941324587	143.9265954202386	18.40035777873248	166.20515508456816	31.879337576470412	224.54176323221128	41.18846082220578	144.45862149882336
0.1	2.1	360.0	4.93	false	0.5	1.25	100	30.599999999999998	5.3999999999999995	1.1	2000	0.5	1.0	9.9	2.0	1000	37.5	4	39.75962183647008	1.2737347763555913	239.1446083266523	17.63823429935437	327.491770831102	29.821682664465524	133.5407371888645	37.34485580376058	176.5602577567887
0.1	2.1	360.0	4.93	false	0.5	1.25	100	30.599999999999998	5.3999999999999995	1.1	2000	0.5	1.0	9.9	2.0	1000	37.5	5	41.61451871413653	1.0785589263991715	199.9258102787409	10.099989718658119	246.85751303618852	18.87743322158634	219.30110956385855	33.567119185196574	148.71133252344248	35.46881871811706	111.47124914316954
0.1	2.1	360.0	4.93	false	0.5	1.25	100	30.599999999999998	5.3999999999999995	1.1	2000	0.5	1.0	9.9	2.0	1000	37.5	4	38.28542264512236	10.476653614482863	202.5448750419032	23.61795594113244	194.55182769836037	31.228987440508742	205.74704820087885	37.39407801490485	167.15350406121743
0.1	2.1	360.0	4.93	false	0.5	1.25	100	30.599999999999998	5.3999999999999995	1.1	2000	0.5	1.0	9.9	2.0	1000	37.5	5	39.873846216128264	1.0025689315586666	147.60054991871306	13.456484721418484	259.4202591506806	20.731450074582156	124.8274031584144	33.3413473805217	247.2936638018395	38.381467399863766	121.71276437107022
0.1	2.1	360.0	4.93	false	0.5	1.25	100	30.599999999999998	5.3999999999999995	1.1	2000	0.5	1.0	9.9	2.0	1000	37.5	6	45.43974830456747	0.8313963253447263	140.72829654246704	8.552639492422152	195.4827561440941	17.29706693585942	169.26526685806525	28.279871144450194	190.4814220277534	32.913304782436825	162.03722006388438	42.615419050381284	142.4007830096045
0.1	2.1	360.0	4.93	false	0.5	1.25	100	30.599999999999998	5.3999999999999995	1.1	2000	0.5	1.0	9.9	2.0	1000	37.5	4	38.786502240916086	0.4829302803979926	123.1806799193859	11.316961437835996	196.1091904745393	22.66417896694805	217.24370050365573	32.78410221986882	296.244677784658
0.1	2.1	360.0	4.93	false	0.5	1.25	100	30.599999999999998	5.3999999999999995	1.1	2000	0.5	1.0	9.9	2.0	1000	37.5	4	44.21172466655824	1.1039268284853894	202.02040366041786	13.218375309801305	177.35858514241716	25.072888577570243	254.79638390586095	43.72544002656758	296.61183777256775
0.1	2.1	360.0	4.93	false	0.5	1.25	100	30.599999999999998	5.3999999999999995	1.1	2000	0.5	1.0	9.9	2.0	1000	37.5	6	39.36831490157905	0.21963674115552778	197.27454866705142	14.22386529120594	123.96667315261335	18.26997818173174	124.6369551307169	24.830703895609496	191.09999362816905	30.818437691982197	203.4534419496857	39.287151165092894	116.24698129767836
0.1	2.1	360.0	4.93	false	0.5	1.25	100	30.599999999999998	5.3999999999999995	1.1	2000	0.5	1.0	9.9	2.0	1000	37.5	4	45.54526693424536	0.7437755404378936	183.99509222536335	18.500174501334328	272.4899362771872	29.408408263818156	157.26152144075473	38.80942260507374	269.20009204499246
0.1	2.1	360.0	4.93	false	0.5	1.25	100	30.599999999999998	5.3999999999999995	1.1	2000	0.5	1.0	9.9	2.0	1000	37.5	4	34.09515988943336	0.18815111081240843	154.1487967596694	6.782937094778713	184.22704731725437	13.548941490998608	254.6924635280121	27.86926737205728	138.24800387711136
0.1	2.1	360.0	4.93	false	0.5	1.25	100	30.599999999999998	5.3999999999999995	1.1	2000	0.5	1.0	9.9	2.0	1000	37.5	4	37.48121780302978	8.105206157687903	182.9492384513173	17.114912254923002	190.0391532618344	33.48915669520452	236.32196473188316	36.739821772254615	100.79223384992979
0.1	2.1	360.0	4.93	false	0.5	1.25	100	30.599999999999998	5.3999999999999995	1.1	2000	0.5	1.0	9.9	2.0	1000	37.5	3	41.427108157497884	8.64914761657766	320.4804792449545	18.584791692819984	317.60774225002365	40.48598983561509	337.2182837077499
0.1	2.1	360.0	4.93	false	0.5	1.25	100	30.599999999999998	5.3999999999999995	1.1	2000	0.5	1.0	9.9	2.0	1000	37.5	3	36.29759811950594	3.1193619490148534	145.26460387690116	9.70082851627435	255.64225319370613	20.244116334576002	302.8858244017901
0.1	2.1	360.0	4.93	false	0.5	1.25	100	30.599999999999998	5.3999999999999995	1.1	2000	0.5	1.0	9.9	2.0	1000	37.5	6	44.316966893885635	1.0047806694054684	188.31239596787938	6.983988998032343	137.02084543511748	17.673679791691132	130.7664117879762	21.99304154352029	159.392593458598	33.31236736655452	163.1799003892608	42.93039820374724	210.4240251518538
0.1	2.1	360.0	4.93	false	0.5	1.25	100	30.599999999999998	5.3999999999999995	1.1	2000	0.5	1.0	9.9	2.0	1000	37.5	5	43.58357130652854	2.440369407042932	277.18150583905174	10.71595623557929	129.06738770096877	23.592875070758286	274.84936835285146	33.97891396280169	146.15847232221762	41.62363328634534	262.09565339431555
0.1	2.1	360.0	4.93	false	0.5	1.25	100	30.599999999999998	5.3999999999999995	1.1	2000	0.5	1.0	9.9	2.0	1000	37.5	3	40.16265344806071	6.845509888331142	174.30441926385683	17.193063542231997	256.16204911754676	29.84272169871481	233.881565168951
0.1	2.1	360.0	4.93	false	0.5	1.25	100	30.599999999999998	5.3999999999999995	1.1	2000	0.5	1.0	9.9	2.0	1000	37.5	2	32.44519217433288	10.562926837918987	374.5158277235695	26.124642564891264	182.20401409867034
0.1	2.1	360.0	4.93	false	0.5	1.25	100	30.599999999999998	5.3999999999999995	1.1	2000	0.5	1.0	9.9	2.0	1000	37.5	4	36.47402791465609	6.473665777601853	191.17573932320096	18.92017489442368	176.55585883334763	22.095968562608643	212.91000084883188	31.935977624357974	195.32758413868132
0.1	2.1	360.0	4.93	false	0.5	1.25	100	30.599999999999998	5.3999999999999995	1.1	2000	0.5	1.0	9.9	2.0	1000	37.5	4	33.6099447234441	6.143128590468424	93.03424478467504	11.371862315703442	154.3225008628135	23.546531743910307	213.72683442290068	32.678898390495085	218.62170601740888
0.1	2.1	360.0	4.93	false	0.5	1.25	100	30.599999999999998	5.3999999999999995	1.1	2000	0.5	1.0	9.9	2.0	1000	37.5	3	38.788786725622415	2.8929446673848487	201.9171651409482	25.480998554723108	251.98826382956474	36.94274224537821	260.56878452065683
0.1	2.1	360.0	4.93	false	0.5	1.25	100	30.599999999999998	5.3999999999999995	1.1	2000	0.5	1.0	9.9	2.0	1000	37.5	3	40.01762837495935	11.062997349499085	238.87035970445336	24.610519631985888	205.74483473913986	35.74602289086604	270.71163903318546
0.1	2.1	360.0	4.93	false	0.5	1.25	100	30.599999999999998	5.3999999999999995	1.1	2000	0.5	1.0	9.9	2.0	1000	37.5	3	39.33409487761478	2.753143789422148	379.73564984134805	20.698074608474265	202.88959937734043	27.059944305985155	158.95838912054774
0.1	2.1	360.0	4.93	false	0.5	1.25	100	30.599999999999998	5.3999999999999995	1.1	2000	0.5	1.0	9.9	2.0	1000	37.5	3	46.5324458749484	7.029637183505156	352.30353510491386	15.976472130924698	159.63902820855472	27.00310173246319	228.9796267479446
0.1	2.1	360.0	4.93	false	0.5	1.25	100	30.599999999999998	5.3999999999999995	1.1	2000	0.5	1.0	9.9	2.0	1000	37.5	2	32.922344558163886	2.779172645724803	337.6036222747334	17.534118039386517	249.5590630289782
0.1	2.1	360.0	4.93	false	0.5	1.25	100	30.599999999999998	5.3999999999999995	1.1	2000	0.5	1.0	9.9	2.0	1000	37.5	4	42.25356627249944	11.544005551954395	306.4120994814695	19.909059529264777	158.6553062948136	27.68991983176001	268.78773522435733	42.07424800818655	173.00954666192922
0.1	2.1	360.0	4.93	false	0.5	1.25	100	30.599999999999998	5.3999999999999995	1.1	2000	0.5	1.0	9.9	2.0	1000	37.5	4	33.446636425319944	2.7425470019835343	179.762127703945	13.3074011697078	242.19921584310038	19.802515310408698	111.38536841679783	25.25509456487568	251.283911189621
0.1	2.1	360.0	4.93	false	0.5	1.25	100	30.599999999999998	5.3999999999999995	1.1	2000	0.5	1.0	9.9	2.0	1000	37.5	3	39.48654730808035	8.472060848928155	184.54364508545294	18.005278815081578	402.88557991881413	34.15629026256092	198.56829705445438
0.1	2.1	360.0	4.93	false	0.5	1.25	100	30.599999999999998	5.3999999999999995	1.1	2000	0.5	1.0	9.9	2.0	1000	37.5	4	36.15287909724368	1.3948741115850944	150.0956933732789	6.1542244316804045	146.42290275374978	20.95907816986081	270.11582653374313	36.09061206917937	232.07904607002018
0.1	2.1	360.0	4.93	false	0.5	1.25	100	30.599999999999998	5.3999999999999995	1.1	2000	0.5	1.0	9.9	2.0	1000	37.5	4	34.39305177685743	2.299438866030936	229.22505634305637	12.604341686669857	110.05587849994892	23.753854709301216	250.51700656534186	32.48023224080468	149.54711258758442
0.1	2.1	360.0	4.93	false	0.5	1.25	100	30.599999999999998	5.3999999999999995	1.1	2000	0.5	1.0	9.9	2.0	1000	37.5	4	37.62748949523014	2.2474017479372033	212.80555932665118	9.023671654560605	221.99511771638956	16.942587837612948	233.99536333416177	35.427999925099506	150.74660092799004
0.1	2.1	360.0	4.93	false	0.5	1.25	100	30.599999999999998	5.3999999999999995	1.1	2000	0.5	1.0	9.9	2.0	1000	37.5	4	39.77659275161477	4.171842086168925	130.55641640381327	14.845005283253341	243.37200610417773	27.2247836437354	308.2701858741053	32.406838696291274	149.11556279649594
0.1	2.1	360.0	4.93	false	0.5	1.25	100	30.599999999999998	5.3999999999999995	1.1	2000	0.5	1.0	9.9	2.0	1000	37.5	4	45.982443252480245	8.859549817588864	211.06374872312068	15.53828812682217	137.48882020989933	23.864816517293068	256.74544014969683	38.58086128619543	238.59832929361326
0.1	2.1	360.0	4.93	false	0.5	1.25	100	30.599999999999998	5.3999999999999995	1.1	2000	0.5	1.0	9.9	2.0	1000	37.5	3	32.7108996385746	1.6274774181383984	277.478680312481	16.57069111245231	271.7541477221754	22.148261114430877	170.78619673447656
0.1	2.1	360.0	4.93	false	0.5	1.25	100	30.599999999999998	5.3999999999999995	1.1	2000	0.5	1.0	9.9	2.0	1000	37.5	3	42.26390806248633	11.787071454656614	321.7139707335541	21.017481010377576	196.04299493437276	25.9592289484556	180.87021105456532
0.1	2.1	360.0	4.93	false	0.5	1.25	100	30.599999999999998	5.3999999999999995	1.1	2000	0.5	1.0	9.9	2.0	1000	37.5	5	49.71118069922525	0.5293129833036813	176.62780557925515	12.085815255202494	169.06438681382667	20.982227084447633	200.644375099068	32.61826209802805	266.62013523295195	42.10163634295941	186.76145865021186
0.1	2.1	360.0	4.93	false	0.5	1.25	100	30.599999999999998	5.3999999999999995	1.1	2000	0.5	1.0	9.9	2.0	1000	37.5	5	42.12296251190276	1.1775007024432522	138.31743383566084	11.775993985074601	151.82329686527942	17.6427221743192	203.1010564887111	26.568928882349088	194.3510226256349	37.996982242198726	225.0372556305359
0.1	2.1	360.0	4.93	false	0.5	1.25	100	30.599999999999998	5.3999999999999995	1.1	2000	0.5	1.0	9.9	2.0	1000	37.5	2	32.46322211841279	6.4890690400187765	208.77429107755694	31.94095939691308	416.9071943299003
0.1	2.1	360.0	4.93	false	0.5	1.25	100	30.599999999999998	5.3999999999999995	1.1	2000	0.5	1.0	9.9	2.0	1000	37.5	4	35.08174668732359	1.1030457037537884	234.59660778023053	14.571167412308577	114.24107786319462	19.58215535058974	266.4173369070858	29.096141680201274	185.54393652762917
0.1	2.1	360.0	4.93	false	0.5	1.25	100	30.599999999999998	5.3999999999999995	1.1	2000	0.5	1.0	9.9	2.0	1000	37.5	3	40.48487423364273	17.53952085005492	237.9623661678156	25.697993410508747	209.59397416210527	37.456477421639995	258.9169967529818
0.1	2.1	360.0	4.93	false	0.5	1.25	100	30.599999999999998	5.3999999999999995	1.1	2000	0.5	1.0	9.9	2.0	1000	37.5	6	49.03308670794017	3.135613393109807	135.02339688269544	10.454018332790863	158.67477886265684	21.538048434923166	152.71222214824826	27.406152252116904	177.12886555932704	33.605795820336716	232.56946656006096	48.58212632062751	333.1475228066978
0.1	2.1	360.0	4.93	false	0.5	1.25	100	30.599999999999998	5.3999999999999995	1.1	2000	0.5	1.0	9.9	2.0	1000	37.5	2	30.74582213312937	8.801271717344337	285.7726868215691	24.722056556642986	199.97577767229578
0.1	2.1	360.0	4.93	false	0.5	1.25	100	30.599999999999998	5.3999999999999995	1.1	2000	0.5	1.0	9.9	2.0	1000	37.5	5	43.10863877430917	3.6690120432533355	281.67934630090485	11.699450519389357	116.471345334957	22.15887950326376	123.52730893464826	28.600324769509818	206.25310669086173	33.521525079144396	128.77072381737165
0.1	2.1	360.0	4.93	false	0.5	1.25	100	30.599999999999998	5.3999999999999995	1.1	2000	0.5	1.0	9.9	2.0	1000	37.5	5	39.41240769366867	9.076992790006305	222.91897515881575	16.374246434019266	221.74520181031062	27.71594269641171	156.36759177714922	35.61947325086301	175.04654282475505	37.24385987854338	212.15834832225804
0.1	2.1	360.0	4.93	false	0.5	1.25	100	30.599999999999998	5.3999999999999995	1.1	2000	0.5	1.0	9.9	2.0	1000	37.5	4	46.39780483841193	7.525298044386639	205.43731188895939	16.545758147017438	321.0003616334355	24.826061529404036	172.26740136404632	42.37841855467164	246.74704933351896
0.1	2.1	360.0	4.93	false	0.5	1.25	100	30.599999999999998	5.3999999999999995	1.1	2000	0.5	1.0	9.9	2.0	1000	37.5	3	34.550241637621895	2.407933526279199	278.39301313519866	15.615202427937351	148.2959235700614	25.520763844955514	294.1709709982135
0.1	2.1	360.0	4.93	false	0.5	1.25	100	30.599999999999998	5.3999999999999995	1.1	2000	0.5	1.0	9.9	2.0	1000	37.5	4	34.141819377163884	1.8883993972640345	146.68665655253446	9.194731898623465	263.31326670313445	16.96636292383851	137.85473931775002	30.196200932643606	176.5228661828439
0.1	2.1	360.0	4.93	false	0.5	1.25	100	30.599999999999998	5.3999999999999995	1.1	2000	0.5	1.0	9.9	2.0	1000	37.5	6	42.64798162564107	2.140969129289502	172.87949298604656	9.405978600267158	122.60976377736152	11.002887018364426	166.10065333424228	21.382025968197418	152.15085317935507	23.854415775739007	94.1660643875003	40.450660306776335	129.31727342724884
0.1	2.1	360.0	4.93	false	0.5	1.25	100	30.599999999999998	5.3999999999999995	1.1	2000	0.5	1.0	9.9	2.0	1000	37.5	2	31.48181898291626	12.597884520471538	264.6716422681518	21.434816180944328	269.3227064404242
0.1	2.1	360.0	4.93	false	0.5	1.25	100	30.599999999999998	5.3999999999999995	1.1	2000	0.5	1.0	9.9	2.0	1000	37.5	3	34.02627909848572	1.6642851930088307	195.45744282372272	8.024596013942503	246.26641609200925	32.36871240444227	244.66129971014823
0.1	2.1	360.0	4.93	false	0.5	1.25	100	30.599999999999998	5.3999999999999995	1.1	2000	0.5	1.0	9.9	2.0	1000	37.5	3	32.04275797160136	0.03389962236648746	146.93273557176914	18.23854133540686	223.16760035652132	29.366415537899815	239.03720660275476
0.1	2.1	360.0	4.93	false	0.5	1.25	100	30.599999999999998	5.3999999999999995	1.1	2000	0.5	1.0	9.9	2.0	1000	37.5	4	33.1840367974995	5.329703508056224	217.29093845937751	14.519459665433953	212.95385771623899	20.601233211598984	121.6241781636885	31.9660748702852	138.19532179447165
0.1	2.1	360.0	4.93	false	0.5	1.25	100	30.599999999999998	5.3999999999999995	1.1	2000	0.5	1.0	9.9	2.0	1000	37.5	3	38.68231489648742	0.26162726962034955	215.28784186928212	23.902731999192792	357.3616157677276	37.637469545983244	262.74027614822785
0.1	2.1	360.0	4.93	false	0.5	1.25	100	30.599999999999998	5.3999999999999995	1.1	2000	0.5	1.0	9.9	2.0	1000	37.5	3	45.649104673843354	10.70601248430034	150.0704470872058	29.624306970910887	351.98829742790406	41.9845489717516	211.66812240970626
0.1	2.1	360.0	4.93	false	0.5	1.25	100	30.599999999999998	5.3999999999999995	1.1	2000	0.5	1.0	9.9	2.0	1000	37.5	4	33.026586902870385	0.3082768943872545	148.4204985774915	7.98643495490352	171.01338041117413	13.66811808064541	191.7126328988588	31.165798951051237	207.83037088980646
0.1	2.1	360.0	4.93	false	0.5	1.25	100	30.599999999999998	5.3999999999999995	1.1	2000	0.5	1.0	9.9	2.0	1000	37.5	4	38.41672273765185	6.456713494873424	304.8692563886998	18.672402836622176	169.42408890821105	31.210865057629253	167.6869926112658	37.36931052297899	221.48325097223068
0.1	2.1	360.0	4.93	false	0.5	1.25	100	30.599999999999998	5.3999999999999995	1.1	2000	0.5	1.0	9.9	2.0	1000	37.5	2	38.67491881094986	1.3895359435229513	267.4272158034257	16.614832179090172	372.5538131754927
0.1	2.1	360.0	4.93	false	0.5	1.25	100	30.599999999999998	5.3999999999999995	1.1	2000	0.5	1.0	9.9	2.0	1000	37.5	3	32.147271235721945	7.813785806217001	160.10564823311827	23.24532931402217	268.883465349125	31.6429257366917	159.83756768135027
0.1	2.1	360.0	4.93	false	0.5	1.25	100	30.599999999999998	5.3999999999999995	1.1	2000	0.5	1.0	9.9	2.0	1000	37.5	3	37.4679792375088	10.278292895863977	295.43417742561957	19.307107127006155	160.75027524855864	28.07050272878161	246.023921422368
0.1	2.1	360.0	4.93	false	0.5	1.25	100	30.599999999999998	5.3999999999999995	1.1	2000	0.5	1.0	9.9	2.0	1000	37.5	4	43.92052556110329	3.561351562192249	236.85248583825538	11.819030131745267	194.8171179268946	22.450601083854274	262.71165210894867	28.868650926901033	187.7768353522312
0.1	2.1	360.0	4.93	false	0.5	1.25	100	30.599999999999998	5.3999999999999995	1.1	2000	0.5	1.0	9.9	2.0	1000	37.5	3	37.400822919240404	10.279603238612383	251.25590019158298	28.335994007874515	319.170348983462	36.71471276574253	132.3488960725612
0.1	2.1	360.0	4.93	false	0.5	1.25	100	30.599999999999998	5.3999999999999995	1.1	2000	0.5	1.0	9.9	2.0	1000	37.5	4	36.58921083504275	1.5109138728331377	224.90512504463385	12.5926785750147	186.70941240399657	21.874308144395147	133.39786644701258	27.56244304805734	313.0620456431481
0.1	2.1	360.0	4.93	false	0.5	1.25	100	30.599999999999998	5.3999999999999995	1.1	2000	0.5	1.0	9.9	2.0	1000	37.5	3	41.92111630872165	13.962210719100545	241.41269459887857	25.269162104267615	148.99674511074014	34.48456544795046	207.8799917822191
0.1	2.1	360.0	4.93	false	0.5	1.25	100	30.599999999999998	5.3999999999999995	1.1	2000	0.5	1.0	9.9	2.0	1000	37.5	3	34.38779267392288	6.254925124356711	214.94584602427582	16.24681040921677	229.83021827298316	28.263767412886562	276.15049919819273
0.1	2.1	360.0	4.93	false	0.5	1.25	100	30.599999999999998	5.3999999999999995	1.1	2000	0.5	1.0	9.9	2.0	1000	37.5	3	38.19237240613742	1.403093139223939	182.77213637059802	8.41220707980713	315.4994368002406	26.054144676795385	176.9915428880936
0.1	2.1	360.0	4.93	false	0.5	1.25	100	30.599999999999998	5.3999999999999995	1.1	2000	0.5	1.0	9.9	2.0	1000	37.5	4	42.05077936360258	8.28068746394357	193.62545738868207	21.596870591975694	370.96480608220895	30.119438315363578	164.28695805513127	41.58936113550166	266.82293694316087
0.1	2.1	360.0	4.93	false	0.5	1.25	100	30.599999999999998	5.3999999999999995	1.1	2000	0.5	1.0	9.9	2.0	1000	37.5	4	38.30224513566347	0.15855632429706862	174.6859313203125	8.686614791369552	225.8232120508707	23.404469862357555	238.05654043090888	32.601119409788126	105.23876529403906
0.1	2.1	360.0	4.93	false	0.5	1.25	100	30.599999999999998	5.3999999999999995	1.1	2000	0.5	1.0	9.9	2.0	1000	37.5	4	42.65415114105154	0.3751278568213263	217.04903014300763	13.913528775219165	352.5862614889276	24.928198523708794	267.9591788923069	35.02484729262335	170.31147834452673
0.1	2.1	360.0	4.93	false	0.5	1.25	100	30.599999999999998	5.3999999999999995	1.1	2000	0.5	1.0	9.9	2.0	1000	37.5	5	44.274440134079335	2.052316995225406	206.7020959906787	11.915216492490652	121.68540392985172	19.854108472144976	172.74338597813806	28.867444294971545	177.16513118980996	35.825733115876744	269.02776080566014
0.1	2.1	360.0	4.93	false	0.5	1.25	100	30.599999999999998	5.3999999999999995	1.1	2000	0.5	1.0	9.9	2.0	1000	37.5	3	28.660947218550085	1.9055715119193597	149.35555723788076	6.0756999627653405	200.35524527418144	19.602508243297045	251.10327640957067
0.1	2.1	360.0	4.93	false	0.5	1.25	100	30.599999999999998	5.3999999999999995	1.1	2000	0.5	1.0	9.9	2.0	1000	37.5	4	30.633371359917042	5.34659533012417	114.91836465822537	15.946976108557706	219.13127156363961	21.1487424936736	214.71151923369598	25.640324303817913	100.07856760545289
0.1	2.1	360.0	4.93	false	0.5	1.25	100	30.599999999999998	5.3999999999999995	1.1	2000	0.5	1.0	9.9	2.0	1000	37.5	3	47.08480041279324	12.48553024633342	222.801060933944	26.91810535549522	407.5334003174773	46.84109554676718	180.96515138289746
0.1	2.1	360.0	4.93	false	0.5	1.25	100	30.599999999999998	5.3999999999999995	1.1	2000	0.5	1.0	9.9	2.0	1000	37.5	4	40.09744954917424	4.43067632010565	229.24789715048587	15.663821458784984	238.37425531781076	27.581454984438725	218.7346048406386	34.66845749862816	165.50316099431734
0.1	2.1	360.0	4.93	false	0.5	1.25	100	30.599999999999998	5.3999999999999995	1.1	2000	0.5	1.0	9.9	2.0	1000	37.5	3	38.18367664263124	11.880839811502351	197.06212627432942	26.992504454824868	217.81891722577296	37.139532152887405	338.38553542762946
0.1	2.1	360.0	4.93	false	0.5	1.25	100	30.599999999999998	5.3999999999999995	1.1	2000	0.5	1.0	9.9	2.0	1000	37.5	2	29.808192405495088	12.186323267752817	249.92660759760858	23.80970716621737	273.7239441392137
0.1	2.1	360.0	4.93	false	0.5	1.25	100	30.599999999999998	5.3999999999999995	1.1	2000	0.5	1.0	9.9	2.0	1000	37.5	4	41.18154281427282	6.69515037811375	150.5733283136446	18.364183091873702	236.4048402410122	26.93255091466637	222.26695479733087	32.616779915963896	237.54456316793525
0.1	2.1	360.0	4.93	false	0.5	1.25	100	30.599999999999998	5.3999999999999995	1.1	2000	0.5	1.0	9.9	2.0	1000	37.5	6	43.45316593116938	2.813934350458753	143.99801414262885	9.565278493051569	132.52459828563016	19.72058011148437	190.70365841201044	25.650298448764083	128.14153927519106	30.62547166474558	139.9585527316009	42.15900120175331	190.19318838248935
0.1	2.1	360.0	4.93	false	0.5	1.25	100	30.599999999999998	5.3999999999999995	1.1	2000	0.5	1.0	9.9	2.0	1000	37.5	4	49.28763143034868	8.912039224508867	378.0569299913643	20.85819368794448	244.26803636906754	35.375231623157575	274.50168951726647	46.60794235515924	195.05892812510433
0.1	2.1	360.0	4.93	false	0.5	1.25	100	30.599999999999998	5.3999999999999995	1.1	2000	0.5	1.0	9.9	2.0	1000	37.5	5	35.99604565873	1.1130111853750033	108.5245331371594	7.137148689012201	88.56877615723438	12.894839296275036	201.3113083645358	22.482621950015666	194.31502648129157	34.64415095353381	185.4303285641834
0.1	2.1	360.0	4.93	false	0.5	1.25	100	30.599999999999998	5.3999999999999995	1.1	2000	0.5	1.0	9.9	2.0	1000	37.5	5	39.519385679178924	0.037144580418640966	141.87561515482	3.7000667440329265	206.16935442812192	19.479526214280185	301.51233438562093	23.67725342143121	129.9283397318573	37.71385938206006	209.03026124060858
0.1	2.1	360.0	4.93	false	0.5	1.25	100	30.599999999999998	5.3999999999999995	1.1	2000	0.5	1.0	9.9	2.0	1000	37.5	3	35.49097547288774	6.286988598019816	148.50500594619857	12.551046816444885	268.612616837211	30.28236268636344	235.63920004575678
0.1	2.1	360.0	4.93	false	0.5	1.25	100	30.599999999999998	5.3999999999999995	1.1	2000	0.5	1.0	9.9	2.0	1000	37.5	4	40.84392528695528	6.248943012372348	183.77289585343382	11.286050997349022	150.49704697684052	19.7753016915306	344.1950383846659	39.59408630759136	183.7089139081431
0.1	2.1	360.0	4.93	false	0.5	1.25	100	30.599999999999998	5.3999999999999995	1.1	2000	0.5	1.0	9.9	2.0	1000	37.5	4	41.89236600483781	1.560840261713145	151.08219835799207	8.71726131055734	286.9428623986343	26.79523746756101	317.66355290921103	41.86354923665838	164.04367262455048
0.1	2.1	360.0	4.93	false	0.5	1.25	100	30.599999999999998	5.3999999999999995	1.1	2000	0.5	1.0	9.9	2.0	1000	37.5	5	44.01872978271167	2.4991372859421896	148.33211576540893	13.592098520570794	228.36472412492986	22.317157932641624	101.79662191801334	28.793801371376784	205.4385180570281	34.350419878222674	194.91013503629625
0.1	2.1	360.0	4.93	false	0.5	1.25	100	30.599999999999998	5.3999999999999995	1.1	2000	0.5	1.0	9.9	2.0	1000	37.5	3	39.29594564654971	14.322667027690642	272.2808455950255	29.984969889789785	149.79107940200876	37.24142503333501	152.85131810462815
0.1	2.1	360.0	4.93	false	0.5	1.25	100	30.599999999999998	5.3999999999999995	1.1	2000	0.5	1.0	9.9	2.0	1000	37.5	2	38.625674354408794	20.37494619153006	337.2265033842074	30.859261136996185	310.9634654157559
0.1	2.1	360.0	4.93	false	0.5	1.25	100	30.599999999999998	5.3999999999999995	1.1	2000	0.5	1.0	9.9	2.0	1000	37.5	4	40.85084024953089	0.7655109800966885	157.97608189228927	11.679145880627111	171.1477334521742	21.212734488517167	266.86409147207456	37.79146830488993	151.21290533521002
0.1	2.1	360.0	4.93	false	0.5	1.25	100	30.599999999999998	5.3999999999999995	1.1	2000	0.5	1.0	9.9	2.0	1000	37.5	4	39.99787242593281	2.5236857467229297	261.15238748219707	15.773879076273882	248.99171286874096	26.626339656874713	147.14837446793896	38.13184471494936	279.15335396218694
0.1	2.1	360.0	4.93	false	0.5	1.25	100	30.599999999999998	5.3999999999999995	1.1	2000	0.5	1.0	9.9	2.0	1000	37.5	3	49.12557662249988	7.484827957021558	249.47117499259974	21.183692810038274	378.2310941936849	46.15533056972686	188.25765136333413
0.1	2.1	360.0	4.93	false	0.5	1.25	100	30.599999999999998	5.3999999999999995	1.1	2000	0.5	1.0	9.9	2.0	1000	37.5	3	42.54387566758336	0.4463776766714147	289.1159726287032	19.863914673378492	273.4392704586462	30.94779192934329	206.72825683743147
0.1	2.1	360.0	4.93	false	0.5	1.25	100	30.599999999999998	5.3999999999999995	1.1	2000	0.5	1.0	9.9	2.0	1000	37.5	3	30.552181491222818	3.840501011261646	270.0825014640831	18.221248950595086	169.6774627473256	22.74433267459847	214.32841208973468
0.1	2.1	360.0	4.93	false	0.5	1.25	100	30.599999999999998	5.3999999999999995	1.1	2000	0.5	1.0	9.9	2.0	1000	37.5	5	39.1285312531542	2.3765994707005125	178.60614324431714	12.523925157161264	180.26604022458258	18.383966246416072	143.7047740595768	26.778517964066346	122.37795388492552	35.42423397617443	241.1289495312237
0.1	2.1	360.0	4.93	false	0.5	1.25	100	30.599999999999998	5.3999999999999995	1.1	2000	0.5	1.0	9.9	2.0	1000	37.5	2	31.164678024913457	0.4063845952103819	242.54552398004546	29.06005941153569	323.64563646953656
0.1	2.1	360.0	4.93	false	0.5	1.25	100	30.599999999999998	5.3999999999999995	1.1	2000	0.5	1.0	9.9	2.0	1000	37.5	5	43.99252383545911	3.3223960171752167	156.2887443961096	13.46567603244367	115.26111240146295	21.595326161836493	272.9395531584593	33.82905480561534	231.61938332400362	41.28048575290926	168.3854624935722
0.1	2.1	360.0	4.93	false	0.5	1.25	100	30.599999999999998	5.3999999999999995	1.1	2000	0.5	1.0	9.9	2.0	1000	37.5	3	32.541192130413364	8.686982099899666	321.7291668241538	24.912364582497528	266.9762433980708	31.59263192132023	170.45848464241084
0.1	2.1	360.0	4.93	false	0.5	1.25	100	30.599999999999998	5.3999999999999995	1.1	2000	0.5	1.0	9.9	2.0	1000	37.5	2	22.71	7.9103670502719	299.9674146136894	17.802744423915485	152.87324509214682
0.1	2.1	360.0	4.93	false	0.5	1.25	100	30.599999999999998	5.3999999999999995	1.1	2000	0.5	1.0	9.9	2.0	1000	37.5	4	32.9778390158714	1.1534490178642076	177.8515482945299	9.639168730213022	175.76162498651618	16.267633313942	252.4951365963332	30.665603108545984	180.44040308605426
0.1	2.1	360.0	4.93	false	0.5	1.25	100	30.599999999999998	5.3999999999999995	1.1	2000	0.5	1.0	9.9	2.0	1000	37.5	2	42.52233826168545	12.053411589272272	400.92772632203327	27.8870457182259	204.42924554009176
0.1	2.1	360.0	4.93	false	0.5	1.25	100	30.599999999999998	5.3999999999999995	1.1	2000	0.5	1.0	9.9	2.0	1000	37.5	3	35.13213557628568	9.510851817161942	313.34269596983233	18.760324546631246	135.37817308332646	33.49184480434126	219.71982424996386
0.1	2.1	360.0	4.93	false	0.5	1.25	100	30.599999999999998	5.3999999999999995	1.1	2000	0.5	1.0	9.9	2.0	1000	37.5	4	38.60291232959223	7.166195425525306	133.50680173264988	10.938854206054833	134.0973711661664	22.134620413455902	118.59017111799746	27.14424659188382	259.0315093649491
0.1	2.1	360.0	4.93	false	0.5	1.25	100	30.599999999999998	5.3999999999999995	1.1	2000	0.5	1.0	9.9	2.0	1000	37.5	5	38.462399973229864	3.352323177841107	104.68079306104036	8.195325714555514	176.7661326264208	14.656048360797419	195.51039863850065	28.512970084845584	257.1743438303645	37.533464055181675	122.55754563222878
0.1	2.1	360.0	4.93	false	0.5	1.25	100	30.599999999999998	5.3999999999999995	1.1	2000	0.5	1.0	9.9	2.0	1000	37.5	4	38.365786157896174	0.29270999966450456	208.17634703851837	14.380439741882368	253.84488826427287	19.78439406264016	213.92583747957642	31.933496741443097	198.1056417487359
0.1	2.1	360.0	4.93	false	0.5	1.25	100	30.599999999999998	5.3999999999999995	1.1	2000	0.5	1.0	9.9	2.0	1000	37.5	4	43.69846451222866	1.4653239284149027	271.7097647042143	12.85759506968091	210.2193280999374	29.387953225893572	158.77281786526325	39.92036176837122	120.02181813494386
0.1	2.1	360.0	4.93	false	0.5	1.25	100	30.599999999999998	5.3999999999999995	1.1	2000	0.5	1.0	9.9	2.0	1000	37.5	2	32.753016855592314	14.864864900245076	295.91833499043895	28.391452243656683	286.71800561916234
0.1	2.1	360.0	4.93	false	0.5	1.25	100	30.599999999999998	5.3999999999999995	1.1	2000	0.5	1.0	9.9	2.0	1000	37.5	3	38.86721147770646	6.9748949620622644	240.42824592836655	19.528709689833185	281.75666166855063	38.34650963163954	349.49045194382825
0.1	2.1	360.0	4.93	false	0.5	1.25	100	30.599999999999998	5.3999999999999995	1.1	2000	0.5	1.0	9.9	2.0	1000	37.5	2	36.67036674862076	7.5852764694706885	333.38151406745277	23.699072780647437	151.85504892764644
0.1	2.1	360.0	4.93	false	0.5	1.25	100	30.599999999999998	5.3999999999999995	1.1	2000	0.5	1.0	9.9	2.0	1000	37.5	3	42.37058280508182	8.431083016577603	312.8218177673536	27.878519909340117	268.43123907209866	39.980972166506156	272.4702335989199
0.1	2.1	360.0	4.93	false	0.5	1.25	100	30.599999999999998	5.3999999999999995	1.1	2000	0.5	1.0	9.9	2.0	1000	37.5	3	40.608472283521195	8.203008764027688	213.33160327501412	24.492148597723293	280.2812895373056	33.63364804664432	321.47646714221224
0.1	2.1	360.0	4.93	false	0.5	1.25	100	30.599999999999998	5.3999999999999995	1.1	2000	0.5	1.0	9.9	2.0	1000	37.5	2	26.702909978218347	7.439809804413868	239.51859572239465	18.596469445769618	271.05311722061526
0.1	2.1	360.0	4.93	false	0.5	1.25	100	30.599999999999998	5.3999999999999995	1.1	2000	0.5	1.0	9.9	2.0	1000	37.5	2	23.970103828171418	3.8963660639717044	162.94102709642306	18.243896781934545	298.75730837735944
0.1	2.1	360.0	4.93	false	0.5	1.25	100	30.599999999999998	5.3999999999999995	1.1	2000	0.5	1.0	9.9	2.0	1000	37.5	3	41.19751460584035	4.787775767003614	178.95512354194696	19.288517907348744	271.17208574259	37.12501423983128	223.07476567169962
0.1	2.1	360.0	4.93	false	0.5	1.25	100	30.599999999999998	5.3999999999999995	1.1	2000	0.5	1.0	9.9	2.0	1000	37.5	2	27.694003613518813	0.7724920856512526	281.0372968524378	18.672627379659673	232.81566033884508
0.1	2.1	360.0	4.93	false	0.5	1.25	100	30.599999999999998	5.3999999999999995	1.1	2000	0.5	1.0	9.9	2.0	1000	37.5	4	45.752752613629	14.160405611597731	161.23805464224705	20.738519104347525	205.97787775056523	26.31196994296647	143.33632291505026	43.57236701912347	335.9379576882702
0.1	2.1	360.0	4.93	false	0.5	1.25	100	30.599999999999998	5.3999999999999995	1.1	2000	0.5	1.0	9.9	2.0	1000	37.5	3	32.480952920523386	1.2996999698678358	349.4982316958837	20.60747389366747	229.08453973290398	23.898457464131415	142.32676580731194
0.1	2.1	360.0	4.93	false	0.5	1.25	100	30.599999999999998	5.3999999999999995	1.1	2000	0.5	1.0	9.9	2.0	1000	37.5	4	33.8042876540024	0.9177142659773221	134.15744155317117	3.892252423814553	162.089468731566	13.303233654394727	221.12987693574138	27.74022781037246	247.49527162497714
0.1	2.1	360.0	4.93	false	0.5	1.25	100	30.599999999999998	5.3999999999999995	1.1	2000	0.5	1.0	9.9	2.0	1000	37.5	4	41.71343896754988	10.019330830266984	217.01163592052393	15.682953290346065	146.5342294163814	18.438535084600097	192.03403424841545	25.84421480621846	271.7338412212936
0.1	2.1	360.0	4.93	false	0.5	1.25	100	30.599999999999998	5.3999999999999995	1.1	2000	0.5	1.0	9.9	2.0	1000	37.5	3	38.905171447404236	2.389346814724356	165.56372419803571	15.05087545407883	389.9816812563406	29.774918545160737	226.45204758064096
0.1	2.1	360.0	4.93	false	0.5	1.25	100	30.599999999999998	5.3999999999999995	1.1	2000	0.5	1.0	9.9	2.0	1000	37.5	7	45.69063355928483	1.0409600745510472	152.58578768947012	10.0150866998832	73.557915161582	15.9697511258226	171.2055326767389	20.28071219267841	181.26229906751502	24.62141703430643	91.91237841836391	31.77655344368846	175.41012054344546	43.58839236044318	137.5551612528153
0.1	2.1	360.0	4.93	false	0.5	1.25	100	30.599999999999998	5.3999999999999995	1.1	2000	0.5	1.0	9.9	2.0	1000	37.5	5	41.73888162347201	4.902858874374536	229.9282586420821	11.165335048202571	106.44240362964396	18.723589016317966	257.30767875938494	23.553122060720476	209.1080824317692	40.80721383218982	134.4354371412794
0.1	2.1	360.0	4.93	false	0.5	1.25	100	30.599999999999998	5.3999999999999995	1.1	2000	0.5	1.0	9.9	2.0	1000	37.5	3	32.722910673092414	13.64295033044208	163.58638322951228	21.253370774256307	149.41611782353345	31.582229322457547	292.14576694113083
0.1	2.1	360.0	4.93	false	0.5	1.25	100	30.599999999999998	5.3999999999999995	1.1	2000	0.5	1.0	9.9	2.0	1000	37.5	3	36.89822689027869	10.633167970802337	300.6415610867901	27.322031973966197	247.6511247032255	31.750049288371134	134.37063997428126
0.1	2.1	360.0	4.93	false	0.5	1.25	100	30.599999999999998	5.3999999999999995	1.1	2000	0.5	1.0	9.9	2.0	1000	37.5	3	35.68885934791395	2.34974737028883	174.28047846700355	18.636474885908815	301.9905185008635	24.20969108306365	170.45893468466497
0.1	2.1	360.0	4.93	false	0.5	1.25	100	30.599999999999998	5.3999999999999995	1.1	2000	0.5	1.0	9.9	2.0	1000	37.5	2	29.885532858953745	11.989918410987242	151.38256962233925	23.23716666169029	371.8729428163613
0.1	2.1	360.0	4.93	false	0.5	1.25	100	30.599999999999998	5.3999999999999995	1.1	2000	0.5	1.0	9.9	2.0	1000	37.5	4	37.91074036837224	1.9884752011061484	129.49809459990752	5.8839510535353305	174.6538484993829	13.912009931296858	255.2357666905341	29.680144689206163	233.59296577290434
0.1	2.1	360.0	4.93	false	0.5	1.25	100	30.599999999999998	5.3999999999999995	1.1	2000	0.5	1.0	9.9	2.0	1000	37.5	4	37.90401269537421	1.4722109996568997	288.1471197408323	12.27705395947201	199.00881869488512	28.17115397854698	130.17009601227846	32.78443084893361	252.2700153276425
0.1	2.1	360.0	4.93	false	0.5	1.25	100	30.599999999999998	5.3999999999999995	1.1	2000	0.5	1.0	9.9	2.0	1000	37.5	4	39.30737067645977	9.408923617285797	236.57318961329017	12.026244407237593	142.76793312331284	17.728245966870304	264.2676866543881	38.94549303997735	221.7039823826306
0.1	2.1	360.0	4.93	false	0.5	1.25	100	30.599999999999998	5.3999999999999995	1.1	2000	0.5	1.0	9.9	2.0	1000	37.5	4	32.27975395125103	0.6160176733263163	125.12506408519853	4.1502997820003475	217.3365761693294	8.77318855138185	126.58632849857513	24.06692626143011	253.48148292956586
0.1	2.1	360.0	4.93	false	0.5	1.25	100	30.599999999999998	5.3999999999999995	1.1	2000	0.5	1.0	9.9	2.0	1000	37.5	2	31.27076599996508	0.9275590545502111	262.3340951542987	21.785162786322378	315.5314313090941
0.1	2.1	360.0	4.93	false	0.5	1.25	100	30.599999999999998	5.3999999999999995	1.1	2000	0.5	1.0	9.9	2.0	1000	37.5	4	36.09051363620488	1.7298377297583434	198.60560532577998	9.221561490454619	192.36427357174526	22.10198416346515	253.77356738503366	33.920062464593805	180.77765241609393
0.1	2.1	360.0	4.93	false	0.5	1.25	100	30.599999999999998	5.3999999999999995	1.1	2000	0.5	1.0	9.9	2.0	1000	37.5	3	38.04151755415896	0.36188120787479044	258.93585965235076	13.102023812085312	216.1226331483773	26.13575651521946	293.18582776193017
0.1	2.1	360.0	4.93	false	0.5	1.25	100	30.599999999999998	5.3999999999999995	1.1	2000	0.5	1.0	9.9	2.0	1000	37.5	4	34.372637553110444	0.33305248260368253	306.66899769340864	14.070826603794345	129.06805272108156	22.05734521368853	150.62357242533335	32.89334134494852	206.18271622717873
0.1	2.1	360.0	4.93	false	0.5	1.25	100	30.599999999999998	5.3999999999999995	1.1	2000	0.5	1.0	9.9	2.0	1000	37.5	3	38.13986917977738	0.39929747624020634	142.46322101313007	8.163798691410891	238.15618549283312	24.43709738552383	316.6040727576186
0.1	2.1	360.0	4.93	false	0.5	1.25	100	30.599999999999998	5.3999999999999995	1.1	2000	0.5	1.0	9.9	2.0	1000	37.5	4	37.39950345190347	0.7436490356217849	122.41169375890395	6.715034515007085	301.9769482933702	20.395435983817304	267.48725799735683	36.30714573887685	191.21886103101173
0.1	2.1	360.0	4.93	false	0.5	1.25	100	30.599999999999998	5.3999999999999995	1.1	2000	0.5	1.0	9.9	2.0	1000	37.5	3	25.142628137148925	2.65733847888527	162.52104160212684	13.438426802374781	247.990042507127	23.17902289018289	142.595467541018
0.1	2.1	360.0	4.93	false	0.5	1.25	100	30.599999999999998	5.3999999999999995	1.1	2000	0.5	1.0	9.9	2.0	1000	37.5	4	36.90392951249676	4.521483446113438	176.85222945288027	9.073159090595212	284.74623200471933	23.199681092392517	164.41124619276303	29.379875339158964	209.72260305883216
0.1	2.1	360.0	4.93	false	0.5	1.25	100	30.599999999999998	5.3999999999999995	1.1	2000	0.5	1.0	9.9	2.0	1000	37.5	4	39.56100818017469	7.071728401192514	229.56597642001282	11.795131776122975	163.58030474286437	24.06756933918227	213.4506561613517	35.022084754716786	181.8182465052441
0.1	2.1	360.0	4.93	false	0.5	1.25	100	30.599999999999998	5.3999999999999995	1.1	2000	0.5	1.0	9.9	2.0	1000	37.5	3	39.266559129661395	14.309442135756857	328.0811627797918	26.236260842746372	218.1473180063736	36.40178994628578	179.49213871753273
0.1	2.1	360.0	4.93	false	0.5	1.25	100	30.599999999999998	5.3999999999999995	1.1	2000	0.5	1.0	9.9	2.0	1000	37.5	4	29.065721101993624	0.7911596076157293	90.39371430342455	12.336920927246041	176.424487994163	23.475307386958274	184.86765757155592	26.548645757584886	191.0875649023716
0.1	2.1	360.0	4.93	false	0.5	1.25	100	30.599999999999998	5.3999999999999995	1.1	2000	0.5	1.0	9.9	2.0	1000	37.5	4	36.74801313721277	0.7533381328516969	256.295775374399	20.50514820581796	140.1470175524095	23.881487798464	141.39345714584786	34.41902589543635	189.23034580272775
0.1	2.1	360.0	4.93	false	0.5	1.25	100	30.599999999999998	5.3999999999999995	1.1	2000	0.5	1.0	9.9	2.0	1000	37.5	5	37.89405029248054	1.2115012171511557	120.37733243139492	7.479346802641252	162.46314654604058	15.771173666052814	158.6887530128486	25.00131244507739	258.85491171610374	37.24496232735533	138.31740598354486
0.1	2.1	360.0	4.93	false	0.5	1.25	100	30.599999999999998	5.3999999999999995	1.1	2000	0.5	1.0	9.9	2.0	1000	37.5	4	36.07361117223787	7.5463896603444045	205.71427747402598	9.823973791120567	171.20002867409303	24.689906888212512	226.62967221892697	35.18186315001486	213.92494714976817
0.1	2.1	360.0	4.93	false	0.5	1.25	100	30.599999999999998	5.3999999999999995	1.1	2000	0.5	1.0	9.9	2.0	1000	37.5	4	42.69645570495042	1.1736078636010896	216.0014163067096	11.417423503989413	195.37422015539514	27.905781112833953	258.44893012933	34.439617180073434	165.03286861147978
0.1	2.1	360.0	4.93	false	0.5	1.25	100	30.599999999999998	5.3999999999999995	1.1	2000	0.5	1.0	9.9	2.0	1000	37.5	4	52.29	2.5523259411093577	190.60071395991	15.174153128599748	225.71235876079405	26.08299472765476	179.03517797027047	44.19749964325735	392.46158869255044
0.1	2.1	360.0	4.93	false	0.5	1.25	100	30.599999999999998	5.3999999999999995	1.1	2000	0.5	1.0	9.9	2.0	1000	37.5	3	38.40314999906074	12.830926427960943	194.58860866740133	25.11411604974995	186.81693714119965	37.41741345470447	372.8672289095113
0.1	2.1	360.0	4.93	false	0.5	1.25	100	30.599999999999998	5.3999999999999995	1.1	2000	0.5	1.0	9.9	2.0	1000	37.5	3	39.745378580741445	3.0058837025119165	168.42014053132118	16.445034374349397	282.5301873634142	37.492367582211436	210.61740608104972
0.1	2.1	360.0	4.93	false	0.5	1.25	100	30.599999999999998	5.3999999999999995	1.1	2000	0.5	1.0	9.9	2.0	1000	37.5	3	35.89311365768036	1.9293971649004	237.06491267341062	19.205525468081625	302.7034547986892	35.02890468786652	181.17051383234661
0.1	2.1	360.0	4.93	false	0.5	1.25	100	30.599999999999998	5.3999999999999995	1.1	2000	0.5	1.0	9.9	2.0	1000	37.5	3	32.10306280087211	0.7358269862567657	178.43075409336248	13.220909309788693	206.22893914993733	29.174212125581278	260.23179989670444
0.1	2.1	360.0	4.93	false	0.5	1.25	100	30.599999999999998	5.3999999999999995	1.1	2000	0.5	1.0	9.9	2.0	1000	37.5	4	34.25426711855934	2.5449725940935157	198.98329501636061	13.724171211520643	99.27078964222368	22.15466935588506	171.3685911565868	28.036467938690706	195.60702862254556
0.1	2.1	360.0	4.93	false	0.5	1.25	100	30.599999999999998	5.3999999999999995	1.1	2000	0.5	1.0	9.9	2.0	1000	37.5	4	34.736717881142674	1.0761082278922758	221.73968166374314	14.318257872496362	103.85348160251453	19.461255340467424	227.9269606002557	34.10362061476787	198.86022671454782
0.1	2.1	360.0	4.93	false	0.5	1.25	100	30.599999999999998	5.3999999999999995	1.1	2000	0.5	1.0	9.9	2.0	1000	37.5	3	27.86570162295149	4.415211089507151	204.6152170711412	20.62991760010358	146.92790562700648	27.151312540920348	151.86867669707473
0.1	2.1	360.0	4.93	false	0.5	1.25	100	30.599999999999998	5.3999999999999995	1.1	2000	0.5	1.0	9.9	2.0	1000	37.5	4	34.32883515233092	0.47153908500741765	148.3892195171119	13.692261146425716	143.76922502833324	21.084485183917334	236.56916585312976	24.34379904138246	153.37380851289817
0.1	2.1	360.0	4.93	false	0.5	1.25	100	30.599999999999998	5.3999999999999995	1.1	2000	0.5	1.0	9.9	2.0	1000	37.5	4	36.142838317706556	4.613690695510917	279.56061126246436	20.490168582846017	176.28142065719888	24.71269409394254	134.94410670186855	30.478682484569777	140.43298377908633
0.1	2.1	360.0	4.93	false	0.5	1.25	100	30.599999999999998	5.3999999999999995	1.1	2000	0.5	1.0	9.9	2.0	1000	37.5	4	37.71005259046603	0.3070134864294975	321.92818763038997	11.534736427233486	200.06538525366287	24.24700266748949	152.36929503244184	35.10667062327406	174.98752557852393
0.1	2.1	360.0	4.93	false	0.5	1.25	100	30.599999999999998	5.3999999999999995	1.1	2000	0.5	1.0	9.9	2.0	1000	37.5	5	44.135290991781645	5.3358343298501305	173.5071340655159	11.21606430642991	175.44343775323387	23.16716931138787	227.12969225939264	32.13403183525427	232.6062906503401	42.24348574670491	159.99583316173357
0.1	2.1	360.0	4.93	false	0.5	1.25	100	30.599999999999998	5.3999999999999995	1.1	2000	0.5	1.0	9.9	2.0	1000	37.5	3	35.03654997630646	5.9790909786327795	267.11672737131624	22.769197220416515	201.39484368262964	30.69406016501719	169.70783739865948
0.1	2.1	360.0	4.93	false	0.5	1.25	100	30.599999999999998	5.3999999999999995	1.1	2000	0.5	1.0	9.9	2.0	1000	37.5	3	34.425072847774004	5.454397661460729	215.14466594920475	15.418376795752568	178.2509427815011	32.539055621739195	199.9859568944336
0.1	2.1	360.0	4.93	false	0.5	1.25	100	30.599999999999998	5.3999999999999995	1.1	2000	0.5	1.0	9.9	2.0	1000	37.5	2	38.12235257567295	17.606774465777015	334.5210543760939	29.899594609228977	359.24724674032245
0.1	2.1	360.0	4.93	false	0.5	1.25	100	30.599999999999998	5.3999999999999995	1.1	2000	0.5	1.0	9.9	2.0	1000	37.5	2	25.50921659343519	0.33373578265575954	342.5788216354684	9.484133191744611	209.9365655469366
0.1	2.1	360.0	4.93	false	0.5	1.25	100	30.599999999999998	5.3999999999999995	1.1	2000	0.5	1.0	9.9	2.0	1000	37.5	3	36.22494074164614	6.550424766011423	229.20946949217188	18.30945859330234	250.93293148861378	29.443511831389863	184.66513259046803
0.1	2.1	360.0	4.93	false	0.5	1.25	100	30.599999999999998	5.3999999999999995	1.1	2000	0.5	1.0	9.9	2.0	1000	37.5	3	39.32898760712319	2.7999694848690857	206.02653198889004	17.673453383442894	272.1566494824128	29.254050888646876	235.9893614784863
0.1	2.1	360.0	4.93	false	0.5	1.25	100	30.599999999999998	5.3999999999999995	1.1	2000	0.5	1.0	9.9	2.0	1000	37.5	5	37.5406836191302	10.572476737737922	237.299408512218	15.321910656445391	121.94784874960877	24.33652567547893	208.2970721594098	30.149952833494726	132.6498794350574	35.09105885582692	156.6267178559897
0.1	2.1	360.0	4.93	false	0.5	1.25	100	30.599999999999998	5.3999999999999995	1.1	2000	0.5	1.0	9.9	2.0	1000	37.5	3	35.01620966462643	5.212130787369013	214.4007743130193	24.802909994089354	279.81171065870075	34.84587819033935	258.1909769567391
0.1	2.1	360.0	4.93	false	0.5	1.25	100	30.599999999999998	5.3999999999999995	1.1	2000	0.5	1.0	9.9	2.0	1000	37.5	2	40.388889465611186	14.82976157346347	286.7316029837271	27.934834717898827	309.09818371243506
0.1	2.1	360.0	4.93	false	0.5	1.25	100	30.599999999999998	5.3999999999999995	1.1	2000	0.5	1.0	9.9	2.0	1000	37.5	4	38.34219629485503	10.492668540276036	317.1195401276465	17.465728741033413	163.24301657276433	24.362398662759215	135.4736079448456	36.100961594368215	297.7967682903926
0.1	2.1	360.0	4.93	false	0.5	1.25	100	30.599999999999998	5.3999999999999995	1.1	2000	0.5	1.0	9.9	2.0	1000	37.5	4	40.15998642169243	2.820146113130343	226.29634994917325	17.81185922551531	275.70835168346304	28.883166752659843	246.86912570105724	39.05410095610908	130.07746092160411
0.1	2.1	360.0	4.93	false	0.5	1.25	100	30.599999999999998	5.3999999999999995	1.1	2000	0.5	1.0	9.9	2.0	1000	37.5	5	37.51044444690962	4.252780244939071	251.11040850475842	12.100183153612173	227.626767950253	25.604551740629816	101.60505788819216	30.322931626798844	146.87902543026902	36.79506440395799	156.26872251932068
0.1	2.1	360.0	4.93	false	0.5	1.25	100	30.599999999999998	5.3999999999999995	1.1	2000	0.5	1.0	9.9	2.0	1000	37.5	4	36.781948324908214	5.001579466347195	188.51191901365067	9.298055792937713	141.46928849922875	21.589926329269815	168.30900791401558	32.166113858753796	238.53838527929906
0.1	2.1	360.0	4.93	false	0.5	1.25	100	30.599999999999998	5.3999999999999995	1.1	2000	0.5	1.0	9.9	2.0	1000	37.5	4	33.90675457684346	3.9081993087044227	120.5666114985456	14.722719913420617	139.40277457548567	17.504250769739482	130.27792455853458	26.409226913396598	187.35635458331538
0.1	2.1	360.0	4.93	false	0.5	1.25	100	30.599999999999998	5.3999999999999995	1.1	2000	0.5	1.0	9.9	2.0	1000	37.5	4	29.73269465155547	6.989923658594702	150.65105094989457	12.561552221986636	105.20517078079352	15.257295455235719	143.27218995229236	29.42016744658049	194.89271647811003
0.1	2.1	360.0	4.93	false	0.5	1.25	100	30.599999999999998	5.3999999999999995	1.1	2000	0.5	1.0	9.9	2.0	1000	37.5	5	41.103039740161655	0.04914207613206355	188.62555739970426	14.100991192218537	252.65314934997238	22.388421487576565	121.77987519742315	35.86236572282498	269.0763038079437	40.901559044533144	133.7303835562171
0.1	2.1	360.0	4.93	false	0.5	1.25	100	30.599999999999998	5.3999999999999995	1.1	2000	0.5	1.0	9.9	2.0	1000	37.5	3	39.95789282855406	8.381144787123983	256.99756334449484	21.421557535261435	302.6333844880571	34.85384385670238	166.77220038416442
0.1	2.1	360.0	4.93	false	0.5	1.25	100	30.599999999999998	5.3999999999999995	1.1	2000	0.5	1.0	9.9	2.0	1000	37.5	4	39.527702620580364	0.19977098995574574	177.93426565090368	6.46399362231095	267.30081885255817	21.281155705978307	292.80289830355883	34.24459370813176	208.06123099408615
0.1	2.1	360.0	4.93	false	0.5	1.25	100	30.599999999999998	5.3999999999999995	1.1	2000	0.5	1.0	9.9	2.0	1000	37.5	3	33.95358438361353	5.1209587615226	238.67989811926518	20.214888799950288	175.3914200023597	32.69592541157207	339.7081383293732
0.1	2.1	360.0	4.93	false	0.5	1.25	100	30.599999999999998	5.3999999999999995	1.1	2000	0.5	1.0	9.9	2.0	1000	37.5	3	34.499636065626675	8.945019386925226	207.41101514112083	19.6988888629882	231.41714968550093	31.69245343027357	303.54606678909886
0.1	2.1	360.0	4.93	false	0.5	1.25	100	30.599999999999998	5.3999999999999995	1.1	2000	0.5	1.0	9.9	2.0	1000	37.5	4	44.24833529726734	1.731468732091782	112.19043212203977	9.868927350213678	273.23378685709594	27.54603741865868	260.67161926891987	35.517311075626814	248.92707478032366
0.1	2.1	360.0	4.93	false	0.5	1.25	100	30.599999999999998	5.3999999999999995	1.1	2000	0.5	1.0	9.9	2.0	1000	37.5	3	41.060665692015114	8.04033303220932	171.67629618547284	19.568218995080287	337.51911141231506	35.192193027562325	184.34292002196187
0.1	2.1	360.0	4.93	false	0.5	1.25	100	30.599999999999998	5.3999999999999995	1.1	2000	0.5	1.0	9.9	2.0	1000	37.5	2	27.2368414263808	0.35867517272614335	195.995293600012	10.36838189111211	323.164348549954
0.1	2.1	360.0	4.93	false	0.5	1.25	100	30.599999999999998	5.3999999999999995	1.1	2000	0.5	1.0	9.9	2.0	1000	37.5	4	35.89257780026793	0.7136756274044421	153.96469872477354	15.79489476903963	274.8758295569217	25.066615280384667	178.82779885655185	35.07338037732701	252.57610319041922
0.1	2.1	360.0	4.93	false	0.5	1.25	100	30.599999999999998	5.3999999999999995	1.1	2000	0.5	1.0	9.9	2.0	1000	37.5	4	35.70725119305745	10.444431583816371	258.316637332798	16.70450430411368	182.24256289989623	28.54589595291358	168.48669585756807	34.41492431085563	223.85124962284684
0.1	2.1	360.0	4.93	false	0.5	1.25	100	30.599999999999998	5.3999999999999995	1.1	2000	0.5	1.0	9.9	2.0	1000	37.5	4	38.360832410633975	0.8720945881444443	211.12156509122545	7.48238261584849	236.87419963798212	14.134693002560962	196.99921155395037	18.861217937852594	112.7082552178967
0.1	2.1	360.0	4.93	false	0.5	1.25	100	30.599999999999998	5.3999999999999995	1.1	2000	0.5	1.0	9.9	2.0	1000	37.5	3	41.10454450057388	1.0973473121490285	173.39315399696588	13.504771373450652	183.94184599252716	34.00244077631304	392.8007135991901
0.1	2.1	360.0	4.93	false	0.5	1.25	100	30.599999999999998	5.3999999999999995	1.1	2000	0.5	1.0	9.9	2.0	1000	37.5	2	33.298109877339606	8.82161482000173	300.36134081583305	18.184384136477902	364.97797031873483
0.1	2.1	360.0	4.93	false	0.5	1.25	100	30.599999999999998	5.3999999999999995	1.1	2000	0.5	1.0	9.9	2.0	1000	37.5	5	41.55289681273774	7.8380151080627956	171.85379165302737	12.830527865209753	153.43931491829193	19.69662724266233	132.95672842338328	29.905264685229202	183.33846827556698	35.58596581066511	234.1840762421721
0.1	2.1	360.0	4.93	false	0.5	1.25	100	30.599999999999998	5.3999999999999995	1.1	2000	0.5	1.0	9.9	2.0	1000	37.5	3	41.591924920433115	2.2364318493516553	175.65634213863916	11.875462143783176	239.83201491816567	27.773752173783492	410.7079130630536
0.1	2.1	360.0	4.93	false	0.5	1.25	100	30.599999999999998	5.3999999999999995	1.1	2000	0.5	1.0	9.9	2.0	1000	37.5	5	36.03511324013252	3.0980353721452865	147.8776606283289	11.82029743608587	117.82098636439666	18.25141440705984	110.09728974041366	27.389378805508045	215.9115459769086	35.60479938542593	212.35050790023442
0.1	2.1	360.0	4.93	false	0.5	1.25	100	30.599999999999998	5.3999999999999995	1.1	2000	0.5	1.0	9.9	2.0	1000	37.5	4	41.89194201377105	8.737028164426649	245.51978834563795	20.841805539291084	218.24211807766036	27.543868345250562	161.71114706060027	41.89089840573352	197.4169341963247
0.1	2.1	360.0	4.93	false	0.5	1.25	100	30.599999999999998	5.3999999999999995	1.1	2000	0.5	1.0	9.9	2.0	1000	37.5	4	37.53277868972222	3.3996182132937394	162.02652590865716	15.313627188725263	286.499870643304	23.371744296025597	194.96090726213757	35.39558369386621	182.67897447052457
0.1	2.1	360.0	4.93	false	0.5	1.25	100	30.599999999999998	5.3999999999999995	1.1	2000	0.5	1.0	9.9	2.0	1000	37.5	4	42.83619363102686	1.3358326035447903	134.02260235101755	8.739778043335772	332.9162613001672	32.143087240024826	177.72663790530956	39.57450438399357	218.3803528921676
0.1	2.1	360.0	4.93	false	0.5	1.25	100	30.599999999999998	5.3999999999999995	1.1	2000	0.5	1.0	9.9	2.0	1000	37.5	3	30.47167438898704	11.95300601337343	199.79036407550146	19.35943227295749	255.6883646635003	28.022017332282484	149.17485769781712
0.1	2.1	360.0	4.93	false	0.5	1.25	100	30.599999999999998	5.3999999999999995	1.1	2000	0.5	1.0	9.9	2.0	1000	37.5	4	43.90688309561755	3.5412445334623155	269.4089525200761	16.63312781401036	244.99613637688458	26.533527101581953	192.38062730398633	40.053457210313695	177.03755815586757
0.1	2.1	360.0	4.93	false	0.5	1.25	100	30.599999999999998	5.3999999999999995	1.1	2000	0.5	1.0	9.9	2.0	1000	37.5	6	41.319045449332044	1.9452142148307856	163.5401334585306	9.366116633668975	178.34336036637663	16.97552082632488	144.01858925790603	20.98022346162445	106.46551160922917	28.900855085046533	162.1571044479581	40.395671412898416	241.99433631879825
0.1	2.1	360.0	4.93	false	0.5	1.25	100	30.599999999999998	5.3999999999999995	1.1	2000	0.5	1.0	9.9	2.0	1000	37.5	5	39.790395669219	2.5502229603236417	118.33034056898542	11.024572677489196	251.375429862084	20.74603360125183	140.39646997578853	25.431067699851592	196.73922831274953	38.75695512003626	140.6964204191308
0.1	2.1	360.0	4.93	false	0.5	1.25	100	30.599999999999998	5.3999999999999995	1.1	2000	0.5	1.0	9.9	2.0	1000	37.5	4	39.309897636303376	2.590161517498902	206.70782147575315	13.658533947599642	222.4922296287147	25.22084252298424	280.83920226135575	35.1944976715199	128.93978810922422
0.1	2.1	360.0	4.93	false	0.5	1.25	100	30.599999999999998	5.3999999999999995	1.1	2000	0.5	1.0	9.9	2.0	1000	37.5	2	27.692075077056145	7.186908393135277	214.49422371450126	13.920901867257966	282.85561525490425
0.1	2.1	360.0	4.93	false	0.5	1.25	100	30.599999999999998	5.3999999999999995	1.1	2000	0.5	1.0	9.9	2.0	1000	37.5	3	30.155877080030574	1.85475653573218	262.8015115186924	14.613267088411614	227.93816283458438	29.115469621864058	138.52491933459922
0.1	2.1	360.0	4.93	false	0.5	1.25	100	30.599999999999998	5.3999999999999995	1.1	2000	0.5	1.0	9.9	2.0	1000	37.5	3	40.62636104972931	7.823050504571508	125.51330041825697	16.126831851740853	261.03687493047505	32.49877062771931	302.0812626969197
0.1	2.1	360.0	4.93	false	0.5	1.25	100	30.599999999999998	5.3999999999999995	1.1	2000	0.5	1.0	9.9	2.0	1000	37.5	3	29.381783764063556	10.745110622875535	288.3633045912451	20.257112725166728	223.2939558535517	25.661907823926246	202.77711720143517
0.1	2.1	360.0	4.93	false	0.5	1.25	100	30.599999999999998	5.3999999999999995	1.1	2000	0.5	1.0	9.9	2.0	1000	37.5	3	33.47791142350769	2.2206828405455554	280.0975764907078	23.73495078524761	295.05855574527453	33.153622768700416	131.77111536293577
0.1	2.1	360.0	4.93	false	0.5	1.25	100	30.599999999999998	5.3999999999999995	1.1	2000	0.5	1.0	9.9	2.0	1000	37.5	4	45.92889177638329	8.521379065538735	259.46440004571497	19.838066151564064	134.1840905989131	32.2017988779309	137.59542755361554	39.055839450175256	286.3400081357038
0.1	2.1	360.0	4.93	false	0.5	1.25	100	30.599999999999998	5.3999999999999995	1.1	2000	0.5	1.0	9.9	2.0	1000	37.5	3	42.7540476231037	0.23632747202695673	175.9294557789256	12.797677520024141	204.50836484281004	28.14215125264178	352.73621779059744
0.1	2.1	360.0	4.93	false	0.5	1.25	100	30.599999999999998	5.3999999999999995	1.1	2000	0.5	1.0	9.9	2.0	1000	37.5	5	39.033768210194516	5.880184406515129	211.23375725561283	20.209261358402593	157.012972989448	23.29050608073284	152.6065381152879	29.28146631541251	124.73123100851532	36.290683073695675	243.8554859104397
0.1	2.1	360.0	4.93	false	0.5	1.25	100	30.599999999999998	5.3999999999999995	1.1	2000	0.5	1.0	9.9	2.0	1000	37.5	2	35.74669073712661	12.427829358504713	348.95479605237773	19.87707429101476	155.5747997334179
0.1	2.1	360.0	4.93	false	0.5	1.25	100	30.599999999999998	5.3999999999999995	1.1	2000	0.5	1.0	9.9	2.0	1000	37.5	4	47.213063123851285	10.85950722606485	287.8484239297392	19.48621944352723	183.32082221578906	30.190165570469954	204.44534171024767	42.9059365608356	170.3115284952107
0.1	2.1	360.0	4.93	false	0.5	1.25	100	30.599999999999998	5.3999999999999995	1.1	2000	0.5	1.0	9.9	2.0	1000	37.5	5	41.19576981338336	8.490222813550357	235.41862066861995	13.662871797888736	173.35593824132798	18.032708684912738	150.45910141124972	19.603765987886447	118.0860906922481	36.302194210267956	217.7683973078519
0.1	2.1	360.0	4.93	false	0.5	1.25	100	30.599999999999998	5.3999999999999995	1.1	2000	0.5	1.0	9.9	2.0	1000	37.5	3	35.37385404228213	4.5856432612811	169.23876564520583	11.77247750801998	249.99678887826155	31.110339841851737	238.70703094940674
0.1	2.1	360.0	4.93	false	0.5	1.25	100	30.599999999999998	5.3999999999999995	1.1	2000	0.5	1.0	9.9	2.0	1000	37.5	3	36.49087964173474	3.2372431110366553	241.27141432332277	14.815661407825578	270.4549199943825	33.233005269022144	211.8368747600257
0.1	2.1	360.0	4.93	false	0.5	1.25	100	30.599999999999998	5.3999999999999995	1.1	2000	0.5	1.0	9.9	2.0	1000	37.5	3	34.204420811391955	7.539016411871606	195.9990081758005	19.555338880202463	331.56630219070865	31.74276687381059	221.83783444450953
0.1	2.1	360.0	4.93	false	0.5	1.25	100	30.599999999999998	5.3999999999999995	1.1	2000	0.5	1.0	9.9	2.0	1000	37.5	5	36.391757924691206	2.6575723912526175	115.9681868042355	6.135310480120623	133.32608017357092	19.806032302051875	166.0345681645924	26.260142492808843	219.01262298806782	34.82378062337663	198.97751384206612
0.1	2.1	360.0	4.93	false	0.5	1.25	100	30.599999999999998	5.3999999999999995	1.1	2000	0.5	1.0	9.9	2.0	1000	37.5	3	33.12527015517466	7.130463289236537	159.9506921999299	15.915052967140888	277.56067070340595	31.593564586006238	179.79451968331946
0.1	2.1	360.0	4.93	false	0.5	1.25	100	30.599999999999998	5.3999999999999995	1.1	2000	0.5	1.0	9.9	2.0	1000	37.5	2	39.359861435313384	7.552175313978008	291.59049561074715	24.54048688222538	313.3508557180242
0.1	2.1	360.0	4.93	false	0.5	1.25	100	30.599999999999998	5.3999999999999995	1.1	2000	0.5	1.0	9.9	2.0	1000	37.5	5	39.36924041466035	1.1568759956637926	165.08397999529322	4.3028832328747555	104.21697714150704	9.92222864438863	179.85174620588882	21.624551145209754	221.3623632072344	34.29455620964298	114.19362417445721
0.1	2.1	360.0	4.93	false	0.5	1.25	100	30.599999999999998	5.3999999999999995	1.1	2000	0.5	1.0	9.9	2.0	1000	37.5	3	27.8934712879755	0.7968368154642761	173.53342023464782	13.205051481541542	271.6762488232559	22.6893289680112	141.7729595372181
0.1	2.1	360.0	4.93	false	0.5	1.25	100	30.599999999999998	5.3999999999999995	1.1	2000	0.5	1.0	9.9	2.0	1000	37.5	3	40.430670652445684	10.637860628003267	253.0121537965682	25.15117883616122	161.95734068830777	29.982906546207534	200.69888787876388
0.1	2.1	360.0	4.93	false	0.5	1.25	100	30.599999999999998	5.3999999999999995	1.1	2000	0.5	1.0	9.9	2.0	1000	37.5	6	43.81211085183438	2.9632400386228226	267.4550062953354	11.773496281686002	169.07896817036988	20.684347293038623	133.35237838160316	27.472192426915022	164.56060656975487	33.709915697580044	134.1720207603467	40.275133039456364	135.79156941156236
0.1	2.1	360.0	4.93	false	0.5	1.25	100	30.599999999999998	5.3999999999999995	1.1	2000	0.5	1.0	9.9	2.0	1000	37.5	3	39.600901947614226	5.59110498483665	332.8909979664518	23.686899711459883	277.1025998901881	37.90572444405818	182.7822307446961
0.1	2.1	360.0	4.93	false	0.5	1.25	100	30.599999999999998	5.3999999999999995	1.1	2000	0.5	1.0	9.9	2.0	1000	37.5	4	36.66787014432622	10.361993901394237	235.38877198240684	14.673411561066828	114.82193195582308	25.907529984929354	126.98624054446736	34.06362080464954	265.73544921236
0.1	2.1	360.0	4.93	false	0.5	1.25	100	30.599999999999998	5.3999999999999995	1.1	2000	0.5	1.0	9.9	2.0	1000	37.5	4	34.97400442544611	8.218604817546948	268.34504991283364	11.885487906182009	113.01890432151795	19.879941327847447	190.49714510822707	27.806715013633696	123.76440424214377
0.1	2.1	360.0	4.93	false	0.5	1.25	100	30.599999999999998	5.3999999999999995	1.1	2000	0.5	1.0	9.9	2.0	1000	37.5	4	40.29215564792493	8.408504487459707	149.59214646176034	17.638656551483233	258.72906773517013	24.73728019786988	186.02774346384473	34.79037439375974	235.6926969133365
0.1	2.1	360.0	4.93	false	0.5	1.25	100	30.599999999999998	5.3999999999999995	1.1	2000	0.5	1.0	9.9	2.0	1000	37.5	3	36.07932925766054	2.2738270005809826	235.6509521738293	18.376865128176416	238.19961125467702	29.68365708936972	147.93345511064828
0.1	2.1	360.0	4.93	false	0.5	1.25	100	30.599999999999998	5.3999999999999995	1.1	2000	0.5	1.0	9.9	2.0	1000	37.5	5	45.54171317376324	1.863676003798718	283.73309897527594	21.51398349982211	223.76598010053883	27.320660849201847	251.83309155940498	33.48290275843959	208.9081220149874	45.33771058024259	138.7226866902525
0.1	2.1	360.0	4.93	false	0.5	1.25	100	30.599999999999998	5.3999999999999995	1.1	2000	0.5	1.0	9.9	2.0	1000	37.5	3	26.443417052674597	14.686858121919105	301.48271060079367	20.671971749943697	127.423514680448	25.410420413511243	132.0739909317468
0.1	2.1	360.0	4.93	false	0.5	1.25	100	30.599999999999998	5.3999999999999995	1.1	2000	0.5	1.0	9.9	2.0	1000	37.5	3	26.888204816505784	4.66842076058097	184.7434685340918	18.122288589075808	232.8938430913087	26.727976514481963	205.58087115366646
0.1	2.1	360.0	4.93	false	0.5	1.25	100	30.599999999999998	5.3999999999999995	1.1	2000	0.5	1.0	9.9	2.0	1000	37.5	4	43.395049916954065	3.120787072891489	178.71321063141713	12.306856380368417	133.0374503940346	16.206257386989268	283.5029704399479	27.998515642848375	176.16129102263875
0.1	2.1	360.0	4.93	false	0.5	1.25	100	30.599999999999998	5.3999999999999995	1.1	2000	0.5	1.0	9.9	2.0	1000	37.5	3	29.488412526471016	7.2845107092816574	209.87880469869523	19.51464192163205	183.27930592702518	29.10796989729178	217.60449892034384
0.1	2.1	360.0	4.93	false	0.5	1.25	100	30.599999999999998	5.3999999999999995	1.1	2000	0.5	1.0	9.9	2.0	1000	37.5	4	42.995787967395614	11.185832664989421	269.2716850160038	17.660002798472004	250.4283223211001	25.943099755559007	166.4053683064101	36.804860009721466	111.75751518288276
0.1	2.1	360.0	4.93	false	0.5	1.25	100	30.599999999999998	5.3999999999999995	1.1	2000	0.5	1.0	9.9	2.0	1000	37.5	4	38.018784974651666	3.6383967948978286	251.94722492839816	19.47799270780942	238.13170034000404	27.45900282371221	112.11372737938305	36.565002596322735	217.30550841181278
0.1	2.1	360.0	4.93	false	0.5	1.25	100	30.599999999999998	5.3999999999999995	1.1	2000	0.5	1.0	9.9	2.0	1000	37.5	3	31.419033651409475	3.8178814245376844	290.17770656818794	20.126341897044135	168.11122273790332	26.212338559723964	194.54361725981875
0.1	2.1	360.0	4.93	false	0.5	1.25	100	30.599999999999998	5.3999999999999995	1.1	2000	0.5	1.0	9.9	2.0	1000	37.5	4	48.47849185943701	9.97280258058842	259.9238028777388	23.521140790071676	318.6178239883175	39.364405755439186	235.25350609652372	46.93535656586271	198.6330365751031
0.1	2.1	360.0	4.93	false	0.5	1.25	100	30.599999999999998	5.3999999999999995	1.1	2000	0.5	1.0	9.9	2.0	1000	37.5	5	36.87002887546393	0.02864093367314042	152.24479044972614	4.215491896219959	146.6221398397264	13.030097024225983	83.27799840132602	23.33791557503732	154.72841370452338	26.93323887198823	205.30187829014307
0.1	2.1	360.0	4.93	false	0.5	1.25	100	30.599999999999998	5.3999999999999995	1.1	2000	0.5	1.0	9.9	2.0	1000	37.5	3	39.75589818894412	7.524752062787528	264.1203297360424	21.78394409959834	316.2381304423864	32.54601622979874	232.83996078397416
0.1	2.1	360.0	4.93	false	0.5	1.25	100	30.599999999999998	5.3999999999999995	1.1	2000	0.5	1.0	9.9	2.0	1000	37.5	4	47.55482581491672	1.8650191997773493	220.39741907168812	11.18732956042467	169.9987211552281	14.32779645486725	189.28631612109632	29.094338930013897	397.9281307726532
0.1	2.1	360.0	4.93	false	0.5	1.25	100	30.599999999999998	5.3999999999999995	1.1	2000	0.5	1.0	9.9	2.0	1000	37.5	4	29.907252169877356	1.3311106003239452	165.88003946119403	12.311113252367681	143.1888886732454	21.762358893519906	96.67972881732469	23.264938890877847	143.8197655751212
0.1	2.1	360.0	4.93	false	0.5	1.25	100	30.599999999999998	5.3999999999999995	1.1	2000	0.5	1.0	9.9	2.0	1000	37.5	6	46.55963797356987	3.224794112560967	199.87702043613837	7.134397237240553	149.6371965565419	19.30133856411262	140.5984657136321	31.452517573974696	155.7820935765663	38.27922241536179	240.1923233826792	46.218533385139814	257.50643583841224
0.1	2.1	360.0	4.93	false	0.5	1.25	100	30.599999999999998	5.3999999999999995	1.1	2000	0.5	1.0	9.9	2.0	1000	37.5	4	37.00779656068482	2.2108695102944425	213.86959915895108	11.429935108939942	222.22999815818017	20.3454735501929	213.43263493924005	34.32862667228084	136.58044154482556
0.1	2.1	360.0	4.93	false	0.5	1.25	100	30.599999999999998	5.3999999999999995	1.1	2000	0.5	1.0	9.9	2.0	1000	37.5	4	33.81521710100507	5.519395239719609	165.55969978745446	18.05343393865443	254.46579558150538	22.334828695633835	178.7846933978399	33.54508756509968	172.93250935975692
0.1	2.1	360.0	4.93	false	0.5	1.25	100	30.599999999999998	5.3999999999999995	1.1	2000	0.5	1.0	9.9	2.0	1000	37.5	3	40.7163392169587	5.3145725397911034	169.33856990778784	16.380383988671387	276.8324756344601	30.945224402979143	196.8063860090718
0.1	2.1	360.0	4.93	false	0.5	1.25	100	30.599999999999998	5.3999999999999995	1.1	2000	0.5	1.0	9.9	2.0	1000	37.5	3	36.41077739897215	10.539392014676276	298.7445325045327	24.34290362706896	281.65996452513184	36.28100789485291	189.43293072823656
0.1	2.1	360.0	4.93	false	0.5	1.25	100	30.599999999999998	5.3999999999999995	1.1	2000	0.5	1.0	9.9	2.0	1000	37.5	3	31.819936531911303	13.628922368117186	217.7782119930444	24.292998823153024	258.5713633629917	30.04928510657245	130.63934031050465
0.1	2.1	360.0	4.93	false	0.5	1.25	100	30.599999999999998	5.3999999999999995	1.1	2000	0.5	1.0	9.9	2.0	1000	37.5	3	34.315361601341145	3.6399272172034736	233.5391293253522	14.920492852256817	235.44863607932763	31.15297495193002	226.82671377398026
0.1	2.1	360.0	4.93	false	0.5	1.25	100	30.599999999999998	5.3999999999999995	1.1	2000	0.5	1.0	9.9	2.0	1000	37.5	4	38.47534110748784	1.5823497689295216	185.70416284932594	7.115393689875316	161.1421278290734	12.850620314107367	133.0658567985148	24.36988686697968	274.6865697481913
0.1	2.1	360.0	4.93	false	0.5	1.25	100	30.599999999999998	5.3999999999999995	1.1	2000	0.5	1.0	9.9	2.0	1000	37.5	4	35.74405762537606	2.779806041042259	127.93431593816922	15.924215013629725	248.61087833142037	26.202389340363133	246.0259177686933	35.56064668502785	114.78520199639865
0.1	2.1	360.0	4.93	false	0.5	1.25	100	30.599999999999998	5.3999999999999995	1.1	2000	0.5	1.0	9.9	2.0	1000	37.5	3	35.09527289507579	0.6139161619504382	331.3174922345069	18.420012000325702	218.96034328150014	23.503538337705077	169.50686508832405
0.1	2.1	360.0	4.93	false	0.5	1.25	100	30.599999999999998	5.3999999999999995	1.1	2000	0.5	1.0	9.9	2.0	1000	37.5	4	37.18357164273106	1.9022121377369212	179.30709144312817	7.385349352890792	113.30059663493613	14.48295436870294	244.55925367848172	33.75291020596692	264.22384944828025
0.1	2.1	360.0	4.93	false	0.5	1.25	100	30.599999999999998	5.3999999999999995	1.1	2000	0.5	1.0	9.9	2.0	1000	37.5	4	42.18642979561187	0.7743409580470543	254.2991373556761	11.282858688141152	171.23846031886075	21.850039606861632	246.52123240394337	35.39520220163658	234.30857408350317
0.1	2.1	360.0	4.93	false	0.5	1.25	100	30.599999999999998	5.3999999999999995	1.1	2000	0.5	1.0	9.9	2.0	1000	37.5	5	40.378000251322234	0.513770485814881	124.05804487464205	9.503403659328805	195.7714419017583	21.184485189483443	277.8754341380086	29.494261509341577	137.4974919039253	39.23561611805114	128.2439797894213
0.1	2.1	360.0	4.93	false	0.5	1.25	100	30.599999999999998	5.3999999999999995	1.1	2000	0.5	1.0	9.9	2.0	1000	37.5	5	34.706672154687915	0.900266051066311	231.6073617808038	12.073030222506524	178.2067792205415	16.533730281400405	188.8810206143734	23.757467033206208	143.9184057469767	33.2912145173441	109.7732769114967
0.1	2.1	360.0	4.93	false	0.5	1.25	100	30.599999999999998	5.3999999999999995	1.1	2000	0.5	1.0	9.9	2.0	1000	37.5	3	29.773583253901375	3.1591803269794756	129.4930047918907	17.68008119323432	111.20179136176051	28.279836199762205	249.28396032034863
0.1	2.1	360.0	4.93	false	0.5	1.25	100	30.599999999999998	5.3999999999999995	1.1	2000	0.5	1.0	9.9	2.0	1000	37.5	1	38.571858926297566	27.234661419838083	440.72784946491424
0.1	2.1	360.0	4.93	false	0.5	1.25	100	30.599999999999998	5.3999999999999995	1.1	2000	0.5	1.0	9.9	2.0	1000	37.5	3	33.69616492128097	2.5322035429187157	238.90974617135038	19.713385771536366	160.02790602008545	29.560528043552114	258.6091595914817
0.1	2.1	360.0	4.93	false	0.5	1.25	100	30.599999999999998	5.3999999999999995	1.1	2000	0.5	1.0	9.9	2.0	1000	37.5	3	34.28514895796783	2.1835496396122323	290.46870905595426	14.543680300972675	297.2160322107168	26.802931190102115	196.26609466320627
0.1	2.1	360.0	4.93	false	0.5	1.25	100	30.599999999999998	5.3999999999999995	1.1	2000	0.5	1.0	9.9	2.0	1000	37.5	3	36.03652097824661	2.256729320051114	193.48972361338613	16.618108480766015	317.1142099166849	34.519359487695475	142.3548641556897
0.1	2.1	360.0	4.93	false	0.5	1.25	100	30.599999999999998	5.3999999999999995	1.1	2000	0.5	1.0	9.9	2.0	1000	37.5	2	27.778010273054747	11.289220076446824	314.8102255517318	25.83706465654808	167.08542498108147
0.1	2.1	360.0	4.93	false	0.5	1.25	100	30.599999999999998	5.3999999999999995	1.1	2000	0.5	1.0	9.9	2.0	1000	37.5	4	38.10929031933754	4.805127396826708	198.26521067606447	9.242410131516658	102.33138948370875	24.51558072442336	232.3017221051534	31.75023749632895	250.25162117849476
0.1	2.1	360.0	4.93	false	0.5	1.25	100	30.599999999999998	5.3999999999999995	1.1	2000	0.5	1.0	9.9	2.0	1000	37.5	3	36.69711029906397	13.378775568418282	262.53334696886657	23.905937723720825	228.80057162095923	34.93258275951019	312.403672450512
0.1	2.1	360.0	4.93	false	0.5	1.25	100	30.599999999999998	5.3999999999999995	1.1	2000	0.5	1.0	9.9	2.0	1000	37.5	3	40.52264816036362	2.332053022732979	217.06256491202802	21.093021596283243	359.08475250153583	37.70190661780233	144.755171682902
0.1	2.1	360.0	4.93	false	0.5	1.25	100	30.599999999999998	5.3999999999999995	1.1	2000	0.5	1.0	9.9	2.0	1000	37.5	4	42.04316816345379	1.9789483357066533	185.10800028552353	11.371108782553009	270.1756589830856	28.275779214211653	236.68258375968117	40.05197547375681	351.7180334169702
0.1	2.1	360.0	4.93	false	0.5	1.25	100	30.599999999999998	5.3999999999999995	1.1	2000	0.5	1.0	9.9	2.0	1000	37.5	3	35.58926743629922	0.5569731818760817	213.4030561164071	12.820439504098475	380.5904943286096	24.456169072370667	175.8934053014585
0.1	2.1	360.0	4.93	false	0.5	1.25	100	30.599999999999998	5.3999999999999995	1.1	2000	0.5	1.0	9.9	2.0	1000	37.5	6	43.95079952214368	0.06206335721565688	173.45233611097706	13.043762991756191	213.86524510828832	18.26417750772491	145.36176721467578	27.201769342916048	176.23584793369997	36.37816774493268	252.92624041587854	43.76128501515839	136.17212642269362
0.1	2.1	360.0	4.93	false	0.5	1.25	100	30.599999999999998	5.3999999999999995	1.1	2000	0.5	1.0	9.9	2.0	1000	37.5	3	30.907815084409062	2.7607485626470907	286.9315129342849	22.64506532497189	239.33577805903633	29.468584420238155	189.49226277271183
0.1	2.1	360.0	4.93	false	0.5	1.25	100	30.599999999999998	5.3999999999999995	1.1	2000	0.5	1.0	9.9	2.0	1000	37.5	3	38.20689187491891	5.228517534080982	229.84165594317346	21.530568152238754	296.70982119891795	37.825246552751665	187.64786193040854
0.1	2.1	360.0	4.93	false	0.5	1.25	100	30.599999999999998	5.3999999999999995	1.1	2000	0.5	1.0	9.9	2.0	1000	37.5	4	33.40591510018546	2.0233539761228174	265.2728393649719	9.155700778650735	141.74361619274117	22.859676966457315	160.85610047541707	31.93443339282091	196.6902950027675
0.1	2.1	360.0	4.93	false	0.5	1.25	100	30.599999999999998	5.3999999999999995	1.1	2000	0.5	1.0	9.9	2.0	1000	37.5	2	26.564281810884793	5.4966279195894385	251.41140106546527	24.548971475062917	225.35007646005903
0.1	2.1	360.0	4.93	false	0.5	1.25	100	30.599999999999998	5.3999999999999995	1.1	2000	0.5	1.0	9.9	2.0	1000	37.5	6	35.36409987167627	5.724046831346564	148.72600179858955	14.660286699522347	114.40654012040719	17.653931207633274	142.3920309958506	26.215119138251367	153.75872068183438	32.526642887083966	134.16665396484203	33.963451077914634	115.01026701956178
0.1	2.1	360.0	4.93	false	0.5	1.25	100	30.599999999999998	5.3999999999999995	1.1	2000	0.5	1.0	9.9	2.0	1000	37.5	6	46.80348116746313	0.8262292940088198	164.86885775585225	3.8085808406299764	119.97324988984523	11.083840671319447	191.20082899218696	27.135930173863333	166.2593969492761	37.609957408032855	265.93149677990743	45.64878219081335	148.951406931735
0.1	2.1	360.0	4.93	false	0.5	1.25	100	30.599999999999998	5.3999999999999995	1.1	2000	0.5	1.0	9.9	2.0	1000	37.5	4	42.066501516398674	9.95537527103516	219.79717428925898	19.31570841586176	119.80017448928658	27.83252956669674	232.20519596378065	37.3176600906253	246.59628155160007
0.1	2.1	360.0	4.93	false	0.5	1.25	100	30.599999999999998	5.3999999999999995	1.1	2000	0.5	1.0	9.9	2.0	1000	37.5	3	36.97218726764074	7.307140240173	194.24317768487273	22.103555813363876	251.08135223255596	29.85980227086542	275.7448948581418
0.1	2.1	360.0	4.93	false	0.5	1.25	100	30.599999999999998	5.3999999999999995	1.1	2000	0.5	1.0	9.9	2.0	1000	37.5	3	32.202501457002946	3.7921653593124938	221.815448752994	13.772597025569052	295.29954811515177	27.378163177185783	173.46727959239973
0.1	2.1	360.0	4.93	false	0.5	1.25	100	30.599999999999998	5.3999999999999995	1.1	2000	0.5	1.0	9.9	2.0	1000	37.5	3	33.278907152435785	2.5900594085125226	145.66303905811193	21.458362772267943	282.6954156782159	32.0447726449231	191.87429190031105
0.1	2.1	360.0	4.93	false	0.5	1.25	100	30.599999999999998	5.3999999999999995	1.1	2000	0.5	1.0	9.9	2.0	1000	37.5	4	44.37597710742094	5.093215190705211	327.8761771731111	17.847161385338946	171.26188558954522	26.04491711416845	198.44900601052822	34.28756696306382	205.95962557555515
0.1	2.1	360.0	4.93	false	0.5	1.25	100	30.599999999999998	5.3999999999999995	1.1	2000	0.5	1.0	9.9	2.0	1000	37.5	3	47.9967655559922	4.941921851435458	182.1160677226138	20.96082135019799	164.78005564098495	32.62522497900656	353.75449712641085
0.1	2.1	360.0	4.93	false	0.5	1.25	100	30.599999999999998	5.3999999999999995	1.1	2000	0.5	1.0	9.9	2.0	1000	37.5	4	36.97685537377759	4.003391318506416	115.72552890386245	16.229047611281366	178.27591175481172	24.076137171855187	170.22265257169104	31.824245602673805	267.08007768777884
0.1	2.1	360.0	4.93	false	0.5	1.25	100	30.599999999999998	5.3999999999999995	1.1	2000	0.5	1.0	9.9	2.0	1000	37.5	3	39.50162448615988	13.709822627285572	150.583776147036	16.89934676227671	217.18917607271922	33.68954532089991	369.9017510769719
0.1	2.1	360.0	4.93	false	0.5	1.25	100	30.599999999999998	5.3999999999999995	1.1	2000	0.5	1.0	9.9	2.0	1000	37.5	2	34.2743087266199	7.417153426294629	406.0271679235701	23.132776045199556	305.32904830822844
0.1	2.1	360.0	4.93	false	0.5	1.25	100	30.599999999999998	5.3999999999999995	1.1	2000	0.5	1.0	9.9	2.0	1000	37.5	3	30.52332926294461	2.1361087319740415	172.29201163414655	10.55173522761743	173.92071826943533	21.57231973789931	270.67233431275713
0.1	2.1	360.0	4.93	false	0.5	1.25	100	30.599999999999998	5.3999999999999995	1.1	2000	0.5	1.0	9.9	2.0	1000	37.5	5	45.06720051555011	4.618007835684601	205.7953578963189	10.108648908752341	120.12203497459751	18.766284131391945	155.9835431356141	30.497808871330562	229.64991618641918	42.963493701759575	199.78956761271306
0.1	2.1	360.0	4.93	false	0.5	1.25	100	30.599999999999998	5.3999999999999995	1.1	2000	0.5	1.0	9.9	2.0	1000	37.5	2	40.672183292452694	19.737187035643828	401.5692807079006	38.86845949642484	258.36050013605006
0.1	2.1	360.0	4.93	false	0.5	1.25	100	30.599999999999998	5.3999999999999995	1.1	2000	0.5	1.0	9.9	2.0	1000	37.5	2	28.978417393683486	8.480790380008532	295.8797616596834	22.055664188462224	293.3652639893084
0.1	2.1	360.0	4.93	false	0.5	1.25	100	30.599999999999998	5.3999999999999995	1.1	2000	0.5	1.0	9.9	2.0	1000	37.5	4	37.04959758368167	5.723275210521232	264.3829396472624	16.09075729146304	139.79144867071486	20.933432310909478	173.12251346916403	36.46094468164439	298.5470509056139
0.1	2.1	360.0	4.93	false	0.5	1.25	100	30.599999999999998	5.3999999999999995	1.1	2000	0.5	1.0	9.9	2.0	1000	37.5	4	40.67912847685974	2.6212356076877694	113.38574953768091	9.30612033444275	258.9260607025893	35.6467032134859	131.31153284572224	39.09137521979619	126.26563758631649
0.1	2.1	360.0	4.93	false	0.5	1.25	100	30.599999999999998	5.3999999999999995	1.1	2000	0.5	1.0	9.9	2.0	1000	37.5	5	36.74003063657909	0.04859282772797233	141.19157512235117	11.934850158196047	160.66425105292186	22.29949357403219	180.3523601253114	29.194251337561358	258.05611094751123	34.667224549521	153.1458728162301
0.1	2.1	360.0	4.93	false	0.5	1.25	100	30.599999999999998	5.3999999999999995	1.1	2000	0.5	1.0	9.9	2.0	1000	37.5	2	34.64709007811331	18.31587704196276	177.28729914308607	24.362503059555035	309.9870772859256
0.1	2.1	360.0	4.93	false	0.5	1.25	100	30.599999999999998	5.3999999999999995	1.1	2000	0.5	1.0	9.9	2.0	1000	37.5	4	38.90841803731108	0.3248060905042506	183.7877268593315	7.771986359692729	204.21656851440213	21.065667680449234	182.09779883392088	31.194170814176715	320.76790411313414
0.1	2.1	360.0	4.93	false	0.5	1.25	100	30.599999999999998	5.3999999999999995	1.1	2000	0.5	1.0	9.9	2.0	1000	37.5	3	39.63210874452101	14.227067533494775	306.064660899595	27.521087414230443	287.7603086563675	37.76914929539871	204.99763215033738
0.1	2.1	360.0	4.93	false	0.5	1.25	100	30.599999999999998	5.3999999999999995	1.1	2000	0.5	1.0	9.9	2.0	1000	37.5	2	31.635376425354238	9.144381377858805	200.68709835279245	21.335457523827003	398.32007265177185
0.1	2.1	360.0	4.93	false	0.5	1.25	100	30.599999999999998	5.3999999999999995	1.1	2000	0.5	1.0	9.9	2.0	1000	37.5	5	37.60659790230359	2.2024465798947346	162.77945280380538	7.900362104476719	241.65193486586037	16.731742482567142	126.94690416523306	21.597985701277562	104.36230430505496	31.61342669020831	163.638493412621
0.1	2.1	360.0	4.93	false	0.5	1.25	100	30.599999999999998	5.3999999999999995	1.1	2000	0.5	1.0	9.9	2.0	1000	37.5	4	46.35040899659828	7.836899683620978	130.0039214316237	19.8184942654461	324.69929377778914	31.2680727097344	132.22151849266447	36.44679676687577	267.77168112801814
0.1	2.1	360.0	4.93	false	0.5	1.25	100	30.599999999999998	5.3999999999999995	1.1	2000	0.5	1.0	9.9	2.0	1000	37.5	4	31.294969049907845	5.2543743393325215	170.5290929274553	20.545960572517686	153.1592393566485	23.869688084985565	191.66272330327064	30.979360952867832	125.60852805702088
0.1	2.1	360.0	4.93	false	0.5	1.25	100	30.599999999999998	5.3999999999999995	1.1	2000	0.5	1.0	9.9	2.0	1000	37.5	4	42.37864449051925	2.711690843671402	234.4147078589817	12.73582053176104	166.7780315078945	23.337848594077325	214.2203070153112	38.69521881644258	241.29697981776226
0.1	2.1	360.0	4.93	false	0.5	1.25	100	30.599999999999998	5.3999999999999995	1.1	2000	0.5	1.0	9.9	2.0	1000	37.5	3	36.62561540806729	1.772533535302336	302.2342791652153	20.546565550589918	262.3384629953249	31.379010131551787	181.48390129629365
0.1	2.1	360.0	4.93	false	0.5	1.25	100	30.599999999999998	5.3999999999999995	1.1	2000	0.5	1.0	9.9	2.0	1000	37.5	2	35.56045702832812	5.402136484241579	267.2281497781914	13.341807472490194	359.0896797828292
0.1	2.1	360.0	4.93	false	0.5	1.25	100	30.599999999999998	5.3999999999999995	1.1	2000	0.5	1.0	9.9	2.0	1000	37.5	3	35.13037445327895	10.577208042120109	191.84175779817392	27.67010223425956	288.8130805147778	32.05030519591309	145.47009820026818
0.1	2.1	360.0	4.93	false	0.5	1.25	100	30.599999999999998	5.3999999999999995	1.1	2000	0.5	1.0	9.9	2.0	1000	37.5	4	40.019477383133044	2.61953038466318	260.8416731051964	15.568988809877116	144.80582895635249	17.07822144506544	178.53395077556473	29.26981779210702	171.3512679746554
0.1	2.1	360.0	4.93	false	0.5	1.25	100	30.599999999999998	5.3999999999999995	1.1	2000	0.5	1.0	9.9	2.0	1000	37.5	3	32.84241503808228	6.350023611923435	212.19374684582667	19.58882105324208	207.22347255296594	24.860887052297954	213.17659319032322
0.1	2.1	360.0	4.93	false	0.5	1.25	100	30.599999999999998	5.3999999999999995	1.1	2000	0.5	1.0	9.9	2.0	1000	37.5	3	35.86013112978254	2.2690858660929596	245.43309188434787	12.60927274386669	227.2064000357569	29.0007590426056	299.7152550526255
0.1	2.1	360.0	4.93	false	0.5	1.25	100	30.599999999999998	5.3999999999999995	1.1	2000	0.5	1.0	9.9	2.0	1000	37.5	4	45.880694554938906	6.913330944924299	280.0229372394449	23.887888582217293	148.82771174031336	26.086442335293896	142.5284343203663	44.70383723344028	295.51673076669545
0.1	2.1	360.0	4.93	false	0.5	1.25	100	30.599999999999998	5.3999999999999995	1.1	2000	0.5	1.0	9.9	2.0	1000	37.5	5	32.11618813781398	4.753719881530685	148.79207765619645	7.165953920653977	144.634474730558	14.56241819007673	128.7198276327305	24.36580895015173	94.01231500564334	30.035950046824542	187.96355318810333
0.1	2.1	360.0	4.93	false	0.5	1.25	100	30.599999999999998	5.3999999999999995	1.1	2000	0.5	1.0	9.9	2.0	1000	37.5	3	35.932409907467765	2.0704500784011173	343.40909855608277	23.41604033811132	246.77824266688654	34.69071814359562	176.5881324697139
0.1	2.1	360.0	4.93	false	0.5	1.25	100	30.599999999999998	5.3999999999999995	1.1	2000	0.5	1.0	9.9	2.0	1000	37.5	4	41.8414151396651	8.313643201977635	220.90455172305894	25.46517846687051	295.76725328232527	33.92013753692832	179.48036497320837	40.71389999591414	154.36747469915446
0.1	2.1	360.0	4.93	false	0.5	1.25	100	30.599999999999998	5.3999999999999995	1.1	2000	0.5	1.0	9.9	2.0	1000	37.5	4	34.187272988188084	0.649550615549355	200.0587560469122	8.358389074295248	269.6710931576786	16.844836134085522	121.67569136954859	22.97320129563974	161.2705753838247
0.1	2.1	360.0	4.93	false	0.5	1.25	100	30.599999999999998	5.3999999999999995	1.1	2000	0.5	1.0	9.9	2.0	1000	37.5	2	36.21432040639041	6.594106467812846	175.85295668397904	22.878727872160535	292.0718933603983
0.1	2.1	360.0	4.93	false	0.5	1.25	100	30.599999999999998	5.3999999999999995	1.1	2000	0.5	1.0	9.9	2.0	1000	37.5	3	37.684608685834036	8.439651172868583	261.433450668588	14.63903242740231	195.99918856132297	26.94497530268204	203.1976102006988
0.1	2.1	360.0	4.93	false	0.5	1.25	100	30.599999999999998	5.3999999999999995	1.1	2000	0.5	1.0	9.9	2.0	1000	37.5	5	47.031871135521214	6.356934434113658	151.30042648717574	12.202111867036274	162.30853543220388	27.18296933682186	293.4703691844613	38.392276763942846	189.54648495261773	45.80567349400554	266.5066856530317
0.1	2.1	360.0	4.93	false	0.5	1.25	100	30.599999999999998	5.3999999999999995	1.1	2000	0.5	1.0	9.9	2.0	1000	37.5	4	39.780160884715	0.15468335387841425	271.27996805391876	8.111430585815652	111.31673886530936	15.985958792563167	201.76871977542186	26.534915494198998	276.0862914286756
0.1	2.1	360.0	4.93	false	0.5	1.25	100	30.599999999999998	5.3999999999999995	1.1	2000	0.5	1.0	9.9	2.0	1000	37.5	4	42.33831028825908	2.2642252213457628	161.4153244889902	6.31763038116714	310.4635024873555	25.707208013759132	216.13176492892418	41.14914063734698	262.6759724178676
0.1	2.1	360.0	4.93	false	0.5	1.25	100	30.599999999999998	5.3999999999999995	1.1	2000	0.5	1.0	9.9	2.0	1000	37.5	3	41.66331784087675	6.791532821952894	254.31658934884214	25.749866884541113	190.14376385556588	31.712510142398123	272.33862413705924
0.1	2.1	360.0	4.93	false	0.5	1.25	100	30.599999999999998	5.3999999999999995	1.1	2000	0.5	1.0	9.9	2.0	1000	37.5	3	36.90749953887291	2.6189699718616897	352.9866279838998	16.175842949499923	205.4056793376048	32.01415952683752	171.59530396690315
0.1	2.1	360.0	4.93	false	0.5	1.25	100	30.599999999999998	5.3999999999999995	1.1	2000	0.5	1.0	9.9	2.0	1000	37.5	5	40.79017377596712	2.0536634876760376	121.4184562495323	11.404282844978885	178.529967235397	21.539163160144202	183.6471298811015	27.43063474878156	203.5017552052928	34.507671870412544	170.11995452388945
0.1	2.1	360.0	4.93	false	0.5	1.25	100	30.599999999999998	5.3999999999999995	1.1	2000	0.5	1.0	9.9	2.0	1000	37.5	3	45.256355268684715	2.422036735768504	141.5805629895017	13.057855618467888	289.92428824406994	35.17390243316107	327.452623301956
0.1	2.1	360.0	4.93	false	0.5	1.25	100	30.599999999999998	5.3999999999999995	1.1	2000	0.5	1.0	9.9	2.0	1000	37.5	4	42.7069789820013	9.041791185118136	225.39615613274117	20.295394062613703	325.5825102360644	37.92492424830604	267.8507852003107	40.18146224584874	173.45889135390306
0.1	2.1	360.0	4.93	false	0.5	1.25	100	30.599999999999998	5.3999999999999995	1.1	2000	0.5	1.0	9.9	2.0	1000	37.5	3	42.29988659864952	10.27840693090272	214.21949396546083	18.312552016851814	235.89271855465694	35.076978464900236	250.99574787874224
0.1	2.1	360.0	4.93	false	0.5	1.25	100	30.599999999999998	5.3999999999999995	1.1	2000	0.5	1.0	9.9	2.0	1000	37.5	5	36.6897389837061	0.14091681525463245	157.36912275840965	4.649151528799161	108.30521620917652	19.09746818289064	228.39835816386554	29.56596527150681	182.5871956260295	36.511528013169645	243.23059474647002
0.1	2.1	360.0	4.93	false	0.5	1.25	100	30.599999999999998	5.3999999999999995	1.1	2000	0.5	1.0	9.9	2.0	1000	37.5	5	41.54377506141687	0.27729317550864785	134.65745062506386	7.105994974615254	252.86981630536513	17.743291600240124	244.90894469987563	30.309693104691963	203.25919883447742	41.498668632815765	155.30636882054873
0.1	2.1	360.0	4.93	false	0.5	1.25	100	30.599999999999998	5.3999999999999995	1.1	2000	0.5	1.0	9.9	2.0	1000	37.5	5	42.01209425691683	1.52043780615373	176.19683681768495	10.693062230398603	126.57786369131016	18.226113052062473	225.34636023412614	27.214266044580356	116.65582600145595	36.48189252273771	206.83948270496163
0.1	2.1	360.0	4.93	false	0.5	1.25	100	30.599999999999998	5.3999999999999995	1.1	2000	0.5	1.0	9.9	2.0	1000	37.5	4	41.09796336660256	11.753263272289535	227.11759862059515	20.745208908047466	225.16892228022994	22.75272127618432	151.34161695436688	39.928682619665274	269.0802535386697
0.1	2.1	360.0	4.93	false	0.5	1.25	100	30.599999999999998	5.3999999999999995	1.1	2000	0.5	1.0	9.9	2.0	1000	37.5	3	36.99763220959591	7.5586843691283905	303.44463594636176	17.249906631454593	228.86045753803268	35.58875395844599	212.12431424937103
0.1	2.1	360.0	4.93	false	0.5	1.25	100	30.599999999999998	5.3999999999999995	1.1	2000	0.5	1.0	9.9	2.0	1000	37.5	4	38.944468969870634	3.129573106612332	136.59103031940035	10.016287357642975	264.87721517622987	23.907867780954458	285.6469767837839	36.63827678675975	114.59043854411246
0.1	2.1	360.0	4.93	false	0.5	1.25	100	30.599999999999998	5.3999999999999995	1.1	2000	0.5	1.0	9.9	2.0	1000	37.5	4	41.408156247444104	1.3466439358159767	188.92686695857478	14.198536738773196	178.85914336844303	24.44409236614739	347.33723950824043	40.422379750343936	151.2619907718813
0.1	2.1	360.0	4.93	false	0.5	1.25	100	30.599999999999998	5.3999999999999995	1.1	2000	0.5	1.0	9.9	2.0	1000	37.5	3	38.408554169015986	10.145807063341135	246.41820267809808	20.704500806908143	169.6714543749941	31.736709317769503	280.23738676175515
0.1	2.1	360.0	4.93	false	0.5	1.25	100	30.599999999999998	5.3999999999999995	1.1	2000	0.5	1.0	9.9	2.0	1000	37.5	3	42.49282863999177	14.505622022592986	223.65140589309863	23.327910164129655	153.83337426482242	31.571830307550066	315.81762974723125
0.1	2.1	360.0	4.93	false	0.5	1.25	100	30.599999999999998	5.3999999999999995	1.1	2000	0.5	1.0	9.9	2.0	1000	37.5	3	32.13556409308761	1.142938507015172	279.34088532143033	13.911244894289384	150.2848495987975	30.99660263425332	153.31474780472251
0.1	2.1	360.0	4.93	false	0.5	1.25	100	30.599999999999998	5.3999999999999995	1.1	2000	0.5	1.0	9.9	2.0	1000	37.5	4	36.36734911751783	0.5328917017193603	195.49785703398422	13.496739246421768	309.5406316039797	22.56623600054833	140.33599115129934	30.677169733433544	144.7298677857452
0.1	2.1	360.0	4.93	false	0.5	1.25	100	30.599999999999998	5.3999999999999995	1.1	2000	0.5	1.0	9.9	2.0	1000	37.5	3	35.73093502129311	0.9822222982024292	230.83749809855547	11.287704977226356	307.712012792855	28.608846798449783	218.3261357044526
0.1	2.1	360.0	4.93	false	0.5	1.25	100	30.599999999999998	5.3999999999999995	1.1	2000	0.5	1.0	9.9	2.0	1000	37.5	4	32.38206906652203	0.0977218087198333	203.841111804121	6.2699205894016705	142.81926487210177	20.419307908926555	208.3860836235479	25.154040132425912	95.73954222556465
0.1	2.1	360.0	4.93	false	0.5	1.25	100	30.599999999999998	5.3999999999999995	1.1	2000	0.5	1.0	9.9	2.0	1000	37.5	4	42.764789926260335	7.581479487187535	308.9124689651248	18.486149120400537	283.7751388310906	31.025454296697745	164.45982294691777	41.78432805385292	134.33246642000518
0.1	2.1	360.0	4.93	false	0.5	1.25	100	30.599999999999998	5.3999999999999995	1.1	2000	0.5	1.0	9.9	2.0	1000	37.5	2	38.027465711925636	15.241335383345556	286.80267401970576	25.093611888424977	360.40554117417184
0.1	2.1	360.0	4.93	false	0.5	1.25	100	30.599999999999998	5.3999999999999995	1.1	2000	0.5	1.0	9.9	2.0	1000	37.5	3	39.78524137986621	0.8456460195586336	207.49109964227046	12.312040269553695	260.7066366953961	29.33203540695821	232.54225122445587
0.1	2.1	360.0	4.93	false	0.5	1.25	100	30.599999999999998	5.3999999999999995	1.1	2000	0.5	1.0	9.9	2.0	1000	37.5	4	35.50079649678859	5.800094897166171	148.43724385961673	15.610640548206655	203.83702633293828	21.276071812170525	119.8480200874373	30.792545204279367	255.44685148554976
0.1	2.1	360.0	4.93	false	0.5	1.25	100	30.599999999999998	5.3999999999999995	1.1	2000	0.5	1.0	9.9	2.0	1000	37.5	3	44.18750891456273	9.30138873128742	420.68710356320537	26.40208402065921	215.79973493855675	36.09959140928274	227.0774887997436
0.1	2.1	360.0	4.93	false	0.5	1.25	100	30.599999999999998	5.3999999999999995	1.1	2000	0.5	1.0	9.9	2.0	1000	37.5	4	37.59742980094478	3.1910819992833757	164.31485085023215	14.19267680427096	246.01612436199758	18.48159996200507	181.70888481712637	29.768980604920987	174.02860732692915
0.1	2.1	360.0	4.93	false	0.5	1.25	100	30.599999999999998	5.3999999999999995	1.1	2000	0.5	1.0	9.9	2.0	1000	37.5	3	29.007858007550347	7.878125275412263	208.00464468335642	20.934558187083436	290.1080747961815	28.293158376813007	126.06389883311438
0.1	2.1	360.0	4.93	false	0.5	1.25	100	30.599999999999998	5.3999999999999995	1.1	2000	0.5	1.0	9.9	2.0	1000	37.5	6	40.380586117854136	0.4067714687341713	147.83514598040585	5.8714076374721165	163.79698339204955	18.16853529355163	108.76443867979168	22.537111599375944	106.60478853756462	24.825104870286673	171.09284160332246	31.346584636660026	195.08405414022687
0.1	2.1	360.0	4.93	false	0.5	1.25	100	30.599999999999998	5.3999999999999995	1.1	2000	0.5	1.0	9.9	2.0	1000	37.5	3	32.660052678702804	9.345404933572112	207.2191308685995	16.723228393162213	206.34167572701472	24.89753478974566	182.87846262140567
0.1	2.1	360.0	4.93	false	0.5	1.25	100	30.599999999999998	5.3999999999999995	1.1	2000	0.5	1.0	9.9	2.0	1000	37.5	4	40.42485083940373	3.5965967138096424	192.24265877344519	21.54884247815123	140.2882199380095	27.999239859626076	224.42292752101258	37.3074434822788	298.82421028479666
0.1	2.1	360.0	4.93	false	0.5	1.25	100	30.599999999999998	5.3999999999999995	1.1	2000	0.5	1.0	9.9	2.0	1000	37.5	3	34.70030725379343	0.41839310880897984	278.64728438271686	10.079072932273416	305.41315157269156	30.710999602427698	179.6205464761836
0.1	2.1	360.0	4.93	false	0.5	1.25	100	30.599999999999998	5.3999999999999995	1.1	2000	0.5	1.0	9.9	2.0	1000	37.5	3	46.026426696617015	14.60906225751527	217.73302363655503	26.2734505384656	244.0779992053716	37.43626663269874	284.92792268792755
0.1	2.1	360.0	4.93	false	0.5	1.25	100	30.599999999999998	5.3999999999999995	1.1	2000	0.5	1.0	9.9	2.0	1000	37.5	3	38.633848170232945	6.360988850359967	295.80548722452727	14.86854547428514	227.1758489026672	29.261395255545263	157.60519203879846
0.1	2.1	360.0	4.93	false	0.5	1.25	100	30.599999999999998	5.3999999999999995	1.1	2000	0.5	1.0	9.9	2.0	1000	37.5	4	37.26137620910227	1.2213866905962472	155.7237868177203	7.022761037344699	294.6931106977794	24.50043916112483	171.0567690951971	36.17373868387055	210.54944587929452
0.1	2.1	360.0	4.93	false	0.5	1.25	100	30.599999999999998	5.3999999999999995	1.1	2000	0.5	1.0	9.9	2.0	1000	37.5	3	31.69363914775885	2.814841783123442	194.30917440547077	12.968715670379757	132.61675756390923	27.142716700727465	237.49795326135188
0.1	2.1	360.0	4.93	false	0.5	1.25	100	30.599999999999998	5.3999999999999995	1.1	2000	0.5	1.0	9.9	2.0	1000	37.5	3	38.37292397429624	9.959247099069549	193.7744810866105	20.994843058351304	240.7128442456917	35.72789183237844	194.99373214680645
0.1	2.1	360.0	4.93	false	0.5	1.25	100	30.599999999999998	5.3999999999999995	1.1	2000	0.5	1.0	9.9	2.0	1000	37.5	4	26.51316059803203	1.1660688301664943	119.23002169815912	15.610972476959542	215.38720368239967	17.55198727787839	146.4815436403917	20.454015004507745	151.51902003814274
0.1	2.1	360.0	4.93	false	0.5	1.25	100	30.599999999999998	5.3999999999999995	1.1	2000	0.5	1.0	9.9	2.0	1000	37.5	4	35.61428753916469	1.0701306915844442	201.64272406281592	9.451922228673876	103.11272180999661	22.425537691512915	197.88382052742625	25.501247987718703	245.41301449214313
0.1	2.1	360.0	4.93	false	0.5	1.25	100	30.599999999999998	5.3999999999999995	1.1	2000	0.5	1.0	9.9	2.0	1000	37.5	5	43.35303310477089	2.7107388711084934	211.41352461975328	16.113564857572637	195.8990842992042	25.88732588981364	114.20273368789269	28.340979417842895	232.6366833117137	40.94109371174224	198.87377454881948
0.1	2.1	360.0	4.93	false	0.5	1.25	100	30.599999999999998	5.3999999999999995	1.1	2000	0.5	1.0	9.9	2.0	1000	37.5	4	36.44844797347474	1.7076374603279059	120.00372904935276	10.24296377405155	168.77617423068057	19.632364317533938	261.9456192626971	35.258981897315785	158.50596524311274
0.1	2.1	360.0	4.93	false	0.5	1.25	100	30.599999999999998	5.3999999999999995	1.1	2000	0.5	1.0	9.9	2.0	1000	37.5	4	39.54349126353555	6.2558740481368655	261.8330845158889	26.770959132949802	259.22669160006285	36.20413380546766	137.4183061111407	38.99471743336937	132.91371697783777
0.1	2.1	360.0	4.93	false	0.5	1.25	100	30.599999999999998	5.3999999999999995	1.1	2000	0.5	1.0	9.9	2.0	1000	37.5	2	26.998209287393088	1.0734018410533834	196.96726059328975	11.739795010720202	255.11679161932756
0.1	2.1	360.0	4.93	false	0.5	1.25	100	30.599999999999998	5.3999999999999995	1.1	2000	0.5	1.0	9.9	2.0	1000	37.5	3	34.208147089582084	1.8251978212047342	293.7066734384123	24.704135856024784	205.15219053061438	33.08626562215461	258.08483608836485
0.1	2.1	360.0	4.93	false	0.5	1.25	100	30.599999999999998	5.3999999999999995	1.1	2000	0.5	1.0	9.9	2.0	1000	37.5	3	32.21479374654248	7.394645936427113	246.7364217712493	11.650037400618888	281.06164908235877	27.01222245237152	185.16259478844466
0.1	2.1	360.0	4.93	false	0.5	1.25	100	30.599999999999998	5.3999999999999995	1.1	2000	0.5	1.0	9.9	2.0	1000	37.5	3	36.47376499180948	2.284378827886764	214.38285880293108	13.40622858798308	122.55265579931552	17.84046100350263	297.9268228126216
0.1	2.1	360.0	4.93	false	0.5	1.25	100	30.599999999999998	5.3999999999999995	1.1	2000	0.5	1.0	9.9	2.0	1000	37.5	4	27.4231204371385	4.594862697024155	117.42620856917755	10.066708396248208	140.9730668228163	18.6497869355131	212.70825334458317	26.6949578066696	138.95409556278517
0.1	2.1	360.0	4.93	false	0.5	1.25	100	30.599999999999998	5.3999999999999995	1.1	2000	0.5	1.0	9.9	2.0	1000	37.5	3	34.99501146680291	5.346657565940081	159.48805106484753	15.560271585398752	141.83143593011494	22.951827614264193	324.08060128217323
0.1	2.1	360.0	4.93	false	0.5	1.25	100	30.599999999999998	5.3999999999999995	1.1	2000	0.5	1.0	9.9	2.0	1000	37.5	3	41.067718985214405	3.4091023481679095	281.1036215639624	18.239168547344047	245.61702454360545	28.52507142775638	218.5512130800507
0.1	2.1	360.0	4.93	false	0.5	1.25	100	30.599999999999998	5.3999999999999995	1.1	2000	0.5	1.0	9.9	2.0	1000	37.5	3	38.919596235714536	12.093629329457954	220.23988594852844	27.183848440334447	251.55440003828232	34.22406095263489	211.04195503374035
0.1	2.1	360.0	4.93	false	0.5	1.25	100	30.599999999999998	5.3999999999999995	1.1	2000	0.5	1.0	9.9	2.0	1000	37.5	4	30.817210997605596	5.445344799434183	205.41010827052105	10.35177762311689	102.70562027630419	19.907110678128046	191.05908557483156	27.60544304136855	100.99900755233045
0.1	2.1	360.0	4.93	false	0.5	1.25	100	30.599999999999998	5.3999999999999995	1.1	2000	0.5	1.0	9.9	2.0	1000	37.5	2	38.31088923787458	27.670249083419975	194.58832024034174	36.56197411729562	445.3095073826226
0.1	2.1	360.0	4.93	false	0.5	1.25	100	30.599999999999998	5.3999999999999995	1.1	2000	0.5	1.0	9.9	2.0	1000	37.5	4	41.344700258190045	13.380370094282533	175.89539521612107	16.24891601151387	278.25826288608164	25.925024350147122	221.73059765445728	40.42553432756805	205.41624358419895
0.1	2.1	360.0	4.93	false	0.5	1.25	100	30.599999999999998	5.3999999999999995	1.1	2000	0.5	1.0	9.9	2.0	1000	37.5	5	44.4963250847537	10.752267057152945	223.96664778110897	19.73959553182442	199.0955788618628	28.305495261646303	149.1412826027599	36.162553582413814	95.93121708731616	39.3080327586686	189.86382873324465
0.1	2.1	360.0	4.93	false	0.5	1.25	100	30.599999999999998	5.3999999999999995	1.1	2000	0.5	1.0	9.9	2.0	1000	37.5	4	43.95910256496705	0.6773617565205992	138.0547414452979	14.825521138542769	276.13940905337313	34.112351385923446	233.04031296842558	43.460936662890845	206.8836753591955
0.1	2.1	360.0	4.93	false	0.5	1.25	100	30.599999999999998	5.3999999999999995	1.1	2000	0.5	1.0	9.9	2.0	1000	37.5	5	37.71841021390322	2.135485014549931	164.92630985480776	15.287565881857239	208.09685627074091	21.614127072144008	150.0032007509169	29.561792315259126	199.0095364755589	36.85677256494256	87.08842527853908
0.1	2.1	360.0	4.93	false	0.5	1.25	100	30.599999999999998	5.3999999999999995	1.1	2000	0.5	1.0	9.9	2.0	1000	37.5	2	27.41741141365727	4.84879799308376	298.6179855112317	15.403030631302178	185.43818609689347
0.1	2.1	360.0	4.93	false	0.5	1.25	100	30.599999999999998	5.3999999999999995	1.1	2000	0.5	1.0	9.9	2.0	1000	37.5	4	35.91202421005551	5.279911639534418	178.33260831886273	13.67714485083391	151.07432676653275	19.703296375633823	207.07194706853085	35.24508868758816	234.1919914342401
0.1	2.1	360.0	4.93	false	0.5	1.25	100	30.599999999999998	5.3999999999999995	1.1	2000	0.5	1.0	9.9	2.0	1000	37.5	3	33.2796979603128	1.1623121211698875	138.2412803834429	14.561795179088076	245.3336410673718	24.413478147193118	213.25043891758767
0.1	2.1	360.0	4.93	false	0.5	1.25	100	30.599999999999998	5.3999999999999995	1.1	2000	0.5	1.0	9.9	2.0	1000	37.5	2	39.9206841263798	7.886992182887785	355.71950313355876	26.7992128238098	274.77596059169133
0.1	2.1	360.0	4.93	false	0.5	1.25	100	30.599999999999998	5.3999999999999995	1.1	2000	0.5	1.0	9.9	2.0	1000	37.5	3	40.85676078017484	6.106415498815784	352.31592233603897	17.25461825730915	172.31550859195795	29.30394372927704	320.64501141697207
0.1	2.1	360.0	4.93	false	0.5	1.25	100	30.599999999999998	5.3999999999999995	1.1	2000	0.5	1.0	9.9	2.0	1000	37.5	4	37.821086978164026	6.4235191745869455	319.0168313014154	13.597484110437264	137.33669271702752	27.905612228513885	198.2637930792727	35.04970684872353	152.35129149516823
0.1	2.1	360.0	4.93	false	0.5	1.25	100	30.599999999999998	5.3999999999999995	1.1	2000	0.5	1.0	9.9	2.0	1000	37.5	3	39.77510775893534	7.323194136094529	280.6317852200261	17.577830893964567	309.900761832536	36.70548618728385	303.5949753076535
0.1	2.1	360.0	4.93	false	0.5	1.25	100	30.599999999999998	5.3999999999999995	1.1	2000	0.5	1.0	9.9	2.0	1000	37.5	4	40.429744149411064	5.901354076798112	246.70062643158758	23.742985497588904	324.50800414834134	32.78695115981765	177.818448077858	40.18727973681909	186.61254622530768
0.1	2.1	360.0	4.93	false	0.5	1.25	100	30.599999999999998	5.3999999999999995	1.1	2000	0.5	1.0	9.9	2.0	1000	37.5	5	37.783658171676656	3.1678437817980205	144.79274255241774	9.061903289106834	193.62187523891785	21.44347381838004	146.53190131324516	27.277319899932625	141.9280731665177	35.968160603098426	196.65678772362472
0.1	2.1	360.0	4.93	false	0.5	1.25	100	30.599999999999998	5.3999999999999995	1.1	2000	0.5	1.0	9.9	2.0	1000	37.5	3	34.10515198486622	8.464470425196858	323.58118789291484	22.567720122013732	143.30179964235586	27.74028752827552	180.33638179172698
0.1	2.1	360.0	4.93	false	0.5	1.25	100	30.599999999999998	5.3999999999999995	1.1	2000	0.5	1.0	9.9	2.0	1000	37.5	4	41.98718671396719	0.37469148281140224	241.01280566705972	11.320564321416967	145.88946456864912	21.304665441216986	341.8232172133867	40.49461908772471	254.1372592345605
0.1	2.1	360.0	4.93	false	0.5	1.25	100	30.599999999999998	5.3999999999999995	1.1	2000	0.5	1.0	9.9	2.0	1000	37.5	4	37.34135215580497	3.4598111835354843	149.4186481920834	12.114778469656647	184.0893147613439	16.96765035371467	228.5461049672576	33.51444325676777	267.7767863318282
0.1	2.1	360.0	4.93	false	0.5	1.25	100	30.599999999999998	5.3999999999999995	1.1	2000	0.5	1.0	9.9	2.0	1000	37.5	4	31.15520050965504	1.8015677799016934	114.37664922477131	14.90268310048705	143.43351067043236	20.309024282068478	187.1979112765913	28.95881850318049	275.66574567630107
0.1	2.1	360.0	4.93	false	0.5	1.25	100	30.599999999999998	5.3999999999999995	1.1	2000	0.5	1.0	9.9	2.0	1000	37.5	5	35.466875842346326	4.879833599349581	140.25092225673512	7.694837794216846	105.87297271446579	17.879541990293013	203.50152725455544	26.652867529350484	231.2451498631419	33.50061158896629	111.94351952466467
0.1	2.1	360.0	4.93	false	0.5	1.25	100	30.599999999999998	5.3999999999999995	1.1	2000	0.5	1.0	9.9	2.0	1000	37.5	5	38.737419528660965	0.006628324436857978	96.66159154183973	8.04216455303161	154.29794557397508	12.19913998147769	199.80018757396778	23.38252103268132	237.21350097461672	34.23738999068314	204.0842092985461
0.1	2.1	360.0	4.93	false	0.5	1.25	100	30.599999999999998	5.3999999999999995	1.1	2000	0.5	1.0	9.9	2.0	1000	37.5	3	29.610851183071894	1.5275968502582105	254.357039807532	6.475059853085042	171.84148666399867	18.388291271508308	184.25316836330558
0.1	2.1	360.0	4.93	false	0.5	1.25	100	30.599999999999998	5.3999999999999995	1.1	2000	0.5	1.0	9.9	2.0	1000	37.5	4	39.657061975107815	1.0679253126833896	214.0685989816683	7.028705460035256	195.6543286961324	11.661967867576536	161.91697159385149	31.36013209002173	298.7254721229938
0.1	2.1	360.0	4.93	false	0.5	1.25	100	30.599999999999998	5.3999999999999995	1.1	2000	0.5	1.0	9.9	2.0	1000	37.5	2	28.933936438755197	8.939851775319452	248.83305398510055	25.214949830651314	308.0205052847582
0.1	2.1	360.0	4.93	false	0.5	1.25	100	30.599999999999998	5.3999999999999995	1.1	2000	0.5	1.0	9.9	2.0	1000	37.5	3	42.941692937897685	17.312736253067193	261.4199978518333	24.061612202821514	322.3422736392234	40.87500842067514	174.64880986669468
0.1	2.1	360.0	4.93	false	0.5	1.25	100	30.599999999999998	5.3999999999999995	1.1	2000	0.5	1.0	9.9	2.0	1000	37.5	4	38.203000496795205	2.2234996189729013	169.1223261065983	13.703286861528936	276.61383074059665	26.48603624976891	227.6256601509183	34.42340612634364	223.03124856732904
0.1	2.1	360.0	4.93	false	0.5	1.25	100	30.599999999999998	5.3999999999999995	1.1	2000	0.5	1.0	9.9	2.0	1000	37.5	2	47.166837626621295	8.925432877590852	189.12154545159783	45.94923379113586	396.7894497541063
0.1	2.1	360.0	4.93	false	0.5	1.25	100	30.599999999999998	5.3999999999999995	1.1	2000	0.5	1.0	9.9	2.0	1000	37.5	3	35.94219146246854	1.4599027530604103	216.6430258562899	12.527719070251095	234.31850648863988	27.234111997538687	167.5471094115943
0.1	2.1	360.0	4.93	false	0.5	1.25	100	30.599999999999998	5.3999999999999995	1.1	2000	0.5	1.0	9.9	2.0	1000	37.5	4	37.7436183172885	0.3934983528280316	241.29449961922464	8.454869394994306	179.32667695990253	23.157038736499647	258.45220680973364	35.87408552022273	127.17727875844497
0.1	2.1	360.0	4.93	false	0.5	1.25	100	30.599999999999998	5.3999999999999995	1.1	2000	0.5	1.0	9.9	2.0	1000	37.5	4	37.2218379369141	0.5957283069026645	128.9418156369094	8.961294199926002	252.14320027386916	19.241798696904002	197.6016870351497	32.234397265133296	196.38613142085836
0.1	2.1	360.0	4.93	false	0.5	1.25	100	30.599999999999998	5.3999999999999995	1.1	2000	0.5	1.0	9.9	2.0	1000	37.5	4	43.505236274680904	2.541592887674954	148.691717166324	18.848115794509486	364.9957197041606	24.65169081732868	153.54584812641548	42.14261466502333	174.15252269663836
0.1	2.1	360.0	4.93	false	0.5	1.25	100	30.599999999999998	5.3999999999999995	1.1	2000	0.5	1.0	9.9	2.0	1000	37.5	5	43.136145747547076	0.019227099418121146	284.06966644564716	15.63238918350418	218.81163921943627	29.120507730491386	196.36599809513774	37.48719962858631	145.91017634360963	40.949410089629595	166.12981957893297
0.1	2.1	360.0	4.93	false	0.5	1.25	100	30.599999999999998	5.3999999999999995	1.1	2000	0.5	1.0	9.9	2.0	1000	37.5	2	31.13094912169546	10.91504435293677	234.82002451066703	24.492099320634455	282.04668870134503
0.1	2.1	360.0	4.93	false	0.5	1.25	100	30.599999999999998	5.3999999999999995	1.1	2000	0.5	1.0	9.9	2.0	1000	37.5	4	35.809456586684895	6.865266505022854	112.04428200652337	11.595727111461565	255.59351101506172	26.424142528924698	217.77250233760105	33.74229894550588	219.9639029376544
0.1	2.1	360.0	4.93	false	0.5	1.25	100	30.599999999999998	5.3999999999999995	1.1	2000	0.5	1.0	9.9	2.0	1000	37.5	3	43.6105409221537	0.28594259258576854	167.41395943311636	12.13270648920077	262.07241091095733	28.66835028086674	300.86989428182426
0.1	2.1	360.0	4.93	false	0.5	1.25	100	30.599999999999998	5.3999999999999995	1.1	2000	0.5	1.0	9.9	2.0	1000	37.5	3	28.68170778246886	3.174542884660973	107.90084893494866	9.052755737012406	162.90277708488924	20.913279603310905	250.75333123257874
0.1	2.1	360.0	4.93	false	0.5	1.25	100	30.599999999999998	5.3999999999999995	1.1	2000	0.5	1.0	9.9	2.0	1000	37.5	3	39.18568359813851	10.854257488539208	297.2555761573774	21.998840655321366	183.2380445269667	35.87109866400033	383.1071696338495
0.1	2.1	360.0	4.93	false	0.5	1.25	100	30.599999999999998	5.3999999999999995	1.1	2000	0.5	1.0	9.9	2.0	1000	37.5	3	32.03525501651958	2.5005881815150244	222.84294005126844	13.902950101133284	203.6403749901617	27.726443211328853	269.3938220002258
0.1	2.1	360.0	4.93	false	0.5	1.25	100	30.599999999999998	5.3999999999999995	1.1	2000	0.5	1.0	9.9	2.0	1000	37.5	3	42.097631812691816	11.638792135184282	242.1696876747212	19.560770426037205	253.19052817845042	39.26176513805669	350.79574957554985
0.1	2.1	360.0	4.93	false	0.5	1.25	100	30.599999999999998	5.3999999999999995	1.1	2000	0.5	1.0	9.9	2.0	1000	37.5	2	30.120403737098364	14.484200671766978	248.99419828192876	28.082483272970777	361.59436179016507
0.1	2.1	360.0	4.93	false	0.5	1.25	100	30.599999999999998	5.3999999999999995	1.1	2000	0.5	1.0	9.9	2.0	1000	37.5	4	32.64999101104465	7.799747573538233	185.15612231250716	16.70115569120175	179.26945569232905	22.90263477376711	88.28610766587072	29.0821087656009	102.08361627743774
0.1	2.1	360.0	4.93	false	0.5	1.25	100	30.599999999999998	5.3999999999999995	1.1	2000	0.5	1.0	9.9	2.0	1000	37.5	2	32.81243553659505	12.408403261497384	258.1545565585726	21.83128914473971	233.74361438468696
0.1	2.1	360.0	4.93	false	0.5	1.25	100	30.599999999999998	5.3999999999999995	1.1	2000	0.5	1.0	9.9	2.0	1000	37.5	3	37.78370004783092	13.500851959474069	292.67506759398333	23.903995853009313	168.1669263483593	35.820975226631475	203.7798483645867
0.1	2.1	360.0	4.93	false	0.5	1.25	100	30.599999999999998	5.3999999999999995	1.1	2000	0.5	1.0	9.9	2.0	1000	37.5	2	29.059901046488402	10.143050116816497	322.1310602554994	22.931612079272586	223.30680679202115
0.1	2.1	360.0	4.93	false	0.5	1.25	100	30.599999999999998	5.3999999999999995	1.1	2000	0.5	1.0	9.9	2.0	1000	37.5	4	41.906461604306045	2.2413187311647187	240.50209148210072	16.29541482359147	218.38515971899773	27.275070516363403	259.58401553745705	39.72224507368971	208.64856740582874
0.1	2.1	360.0	4.93	false	0.5	1.25	100	30.599999999999998	5.3999999999999995	1.1	2000	0.5	1.0	9.9	2.0	1000	37.5	2	35.95651034923513	1.15229356210959	295.0109930240042	22.091439647734887	366.2603261462982
0.1	2.1	360.0	4.93	false	0.5	1.25	100	30.599999999999998	5.3999999999999995	1.1	2000	0.5	1.0	9.9	2.0	1000	37.5	4	44.20473108527773	9.06634725465213	197.83015589811174	23.671531358017226	246.8042669782254	31.907360293189527	243.14499452641965	43.35121730469223	134.5058028525848
0.1	2.1	360.0	4.93	false	0.5	1.25	100	30.599999999999998	5.3999999999999995	1.1	2000	0.5	1.0	9.9	2.0	1000	37.5	5	49.59919260783784	2.9474727043284443	130.33738212853132	7.503915005421576	199.95727975240706	16.516778035646507	171.0943630967078	19.83849898903493	228.31194469091955	38.959546123142246	265.7458803892003
0.1	2.1	360.0	4.93	false	0.5	1.25	100	30.599999999999998	5.3999999999999995	1.1	2000	0.5	1.0	9.9	2.0	1000	37.5	4	32.132639893481176	1.5933994331149202	161.2288102210516	15.024777056415136	148.8771111664017	19.85350975329541	172.4984519387779	26.75236803076411	301.373045158225
0.1	2.1	360.0	4.93	false	0.5	1.25	100	30.599999999999998	5.3999999999999995	1.1	2000	0.5	1.0	9.9	2.0	1000	37.5	4	39.266336057290594	3.0198407245678744	288.97125244151323	14.200756704664908	144.28620631700826	24.715390980148765	194.53040520082837	37.28050408917931	201.31726787617328
0.1	2.1	360.0	4.93	false	0.5	1.25	100	30.599999999999998	5.3999999999999995	1.1	2000	0.5	1.0	9.9	2.0	1000	37.5	6	41.04823126591507	0.4976736933224777	98.5519570623833	5.416238184574357	141.4904036031366	13.674639530720125	234.60192971348067	21.99440081064613	161.0706865693636	24.919818772343877	133.92227170179868	33.398310260115004	168.8166695361501
0.1	2.1	360.0	4.93	false	0.5	1.25	100	30.599999999999998	5.3999999999999995	1.1	2000	0.5	1.0	9.9	2.0	1000	37.5	5	38.86078462319129	2.069709783570145	232.32301924947214	11.1086536729687	187.3651720150341	21.38057269317125	148.90307157848974	30.859143238966407	121.69205592426495	38.163983980354345	174.22296457326522
0.1	2.1	360.0	4.93	false	0.5	1.25	100	30.599999999999998	5.3999999999999995	1.1	2000	0.5	1.0	9.9	2.0	1000	37.5	4	33.20808721073849	5.404318457313838	203.85052997570867	11.125484982921407	110.93483992205259	22.894407137353436	222.27885929560844	32.063892203898725	229.3800905759683
0.1	2.1	360.0	4.93	false	0.5	1.25	100	30.599999999999998	5.3999999999999995	1.1	2000	0.5	1.0	9.9	2.0	1000	37.5	3	40.713522578098576	2.025169436518083	316.7242913113181	16.614927788235132	173.56958775866192	29.568836499470603	348.4160709489228
0.1	2.1	360.0	4.93	false	0.5	1.25	100	30.599999999999998	5.3999999999999995	1.1	2000	0.5	1.0	9.9	2.0	1000	37.5	4	35.964337829666725	0.16407264686470333	196.7712131464323	23.788265533605102	198.97585388116346	27.99289654111849	151.6390714723821	33.74971571059512	146.4167791608528
0.1	2.1	360.0	4.93	false	0.5	1.25	100	30.599999999999998	5.3999999999999995	1.1	2000	0.5	1.0	9.9	2.0	1000	37.5	3	24.394745570193862	8.456096571385597	135.52266010500486	16.60962457369112	240.05255218328458	24.225726968787853	99.98816513969678
0.1	2.1	360.0	4.93	false	0.5	1.25	100	30.599999999999998	5.3999999999999995	1.1	2000	0.5	1.0	9.9	2.0	1000	37.5	3	30.0420775125042	9.219533819349063	161.49302615733922	14.92776797211332	278.3918827276493	22.243896349320234	160.4208959695047
0.1	2.1	360.0	4.93	false	0.5	1.25	100	30.599999999999998	5.3999999999999995	1.1	2000	0.5	1.0	9.9	2.0	1000	37.5	2	36.21882305054403	13.117415443787237	287.0806005929365	31.00049982187817	331.80099015517044
0.1	2.1	360.0	4.93	false	0.5	1.25	100	30.599999999999998	5.3999999999999995	1.1	2000	0.5	1.0	9.9	2.0	1000	37.5	4	36.61720950663285	1.5844826749176826	143.25858241025858	7.900346030776772	170.89876291175813	15.13305954751765	144.15289619211055	24.68091779002252	249.99909197966926
0.1	2.1	360.0	4.93	false	0.5	1.25	100	30.599999999999998	5.3999999999999995	1.1	2000	0.5	1.0	9.9	2.0	1000	37.5	5	41.1783456032626	0.4608623035394822	228.70438135718666	10.453796495813027	193.17276294727935	20.38805115817201	168.49377772014162	31.895781783546052	185.80149865207255	39.87833169910448	110.87691963341194
0.1	2.1	360.0	4.93	false	0.5	1.25	100	30.599999999999998	5.3999999999999995	1.1	2000	0.5	1.0	9.9	2.0	1000	37.5	4	34.1207096302567	2.230587730814977	154.11702600695324	7.937904758848536	117.70165450386264	15.695937057751644	271.5250157876755	23.01891717996382	113.83984013961887
0.1	2.1	360.0	4.93	false	0.5	1.25	100	30.599999999999998	5.3999999999999995	1.1	2000	0.5	1.0	9.9	2.0	1000	37.5	4	37.959010962470025	14.315944738026559	233.5128395649192	19.44270068737224	233.29531474054343	22.858362899296726	145.55313334974815	32.824928823142045	182.76887568651424
0.1	2.1	360.0	4.93	false	0.5	1.25	100	30.599999999999998	5.3999999999999995	1.1	2000	0.5	1.0	9.9	2.0	1000	37.5	3	35.86669238314106	7.800869351103425	246.45233233074012	13.852337646549158	284.2543826528802	34.5874927639845	166.93422603974895
0.1	2.1	360.0	4.93	false	0.5	1.25	100	30.599999999999998	5.3999999999999995	1.1	2000	0.5	1.0	9.9	2.0	1000	37.5	4	45.715691451834104	8.692871698616692	341.86815450763885	17.7456056210248	185.04338626357145	31.266928178289366	165.68559984437042	43.403680198908674	261.4739951012273
0.1	2.1	360.0	4.93	false	0.5	1.25	100	30.599999999999998	5.3999999999999995	1.1	2000	0.5	1.0	9.9	2.0	1000	37.5	4	38.676856532800656	5.764736053520087	143.92383599821505	13.422461726581608	160.99236128499714	20.659449627672792	221.94854373219184	35.29864280117621	299.84769754284036
0.1	2.1	360.0	4.93	false	0.5	1.25	100	30.599999999999998	5.3999999999999995	1.1	2000	0.5	1.0	9.9	2.0	1000	37.5	5	41.964945061814376	2.1042897378953227	216.37870926530817	13.335729793746836	186.37671621367332	26.374779535864732	275.3835353651001	31.956977959094555	157.14509026097969	40.95622776686994	227.37421972621436
0.1	2.1	360.0	4.93	false	0.5	1.25	100	30.599999999999998	5.3999999999999995	1.1	2000	0.5	1.0	9.9	2.0	1000	37.5	4	37.80633349068494	4.973413909494894	241.43537862294468	14.414671262163509	113.38761157411926	25.439248269345196	202.03789807759	36.94197900889768	243.44814929305508
0.1	2.1	360.0	4.93	false	0.5	1.25	100	30.599999999999998	5.3999999999999995	1.1	2000	0.5	1.0	9.9	2.0	1000	37.5	4	36.62968243781442	5.2738790571882115	282.8224410342504	14.006121776572545	175.26758100753042	23.074732990866313	124.517605060597	30.400015565996956	131.1018652540372
0.1	2.1	360.0	4.93	false	0.5	1.25	100	30.599999999999998	5.3999999999999995	1.1	2000	0.5	1.0	9.9	2.0	1000	37.5	6	44.544914798389826	0.4964861054344671	174.14033189977522	11.957129728264213	219.37654747508998	17.77316353008151	220.09465978702423	27.298927325951613	129.3607873592023	32.87063781000085	96.95224507653415	43.73657485601974	228.2366632063621
0.1	2.1	360.0	4.93	false	0.5	1.25	100	30.599999999999998	5.3999999999999995	1.1	2000	0.5	1.0	9.9	2.0	1000	37.5	5	33.280201891900184	0.03347312275073431	222.66205523978184	9.921252597613663	156.247420759005	14.651836765779146	164.63869702558532	24.64199366491909	100.5292759715783	32.907241366664245	184.32181299487885
0.1	2.1	360.0	4.93	false	0.5	1.25	100	30.599999999999998	5.3999999999999995	1.1	2000	0.5	1.0	9.9	2.0	1000	37.5	4	34.14231437659555	7.016843787070425	161.18546393420738	15.641136524531749	204.49862873839155	21.5741063867205	126.11482499681847	32.010852444309116	197.47510686430837
0.1	2.1	360.0	4.93	false	0.5	1.25	100	30.599999999999998	5.3999999999999995	1.1	2000	0.5	1.0	9.9	2.0	1000	37.5	2	32.52346838610253	9.486264037725833	176.55679826539878	25.343384385430674	285.29795792995867
0.1	2.1	360.0	4.93	false	0.5	1.25	100	30.599999999999998	5.3999999999999995	1.1	2000	0.5	1.0	9.9	2.0	1000	37.5	4	37.9982593633277	6.890277070996769	275.9898759306472	16.579452925051427	122.6575244274148	26.020146758051084	243.90085318133626	37.70022560476436	222.02417900540286
0.1	2.1	360.0	4.93	false	0.5	1.25	100	30.599999999999998	5.3999999999999995	1.1	2000	0.5	1.0	9.9	2.0	1000	37.5	4	31.549183854354332	0.4945581257627084	207.68396131698194	14.027867367707588	291.713716301267	26.025348889267907	245.4465975255188	30.960730262292127	131.9826011990771
0.1	2.1	360.0	4.93	false	0.5	1.25	100	30.599999999999998	5.3999999999999995	1.1	2000	0.5	1.0	9.9	2.0	1000	37.5	3	32.40315139489534	0.02859246488869963	165.05341138894065	17.241271592434575	202.06125347204022	30.874665271600087	387.3758848962187
0.1	2.1	360.0	4.93	false	0.5	1.25	100	30.599999999999998	5.3999999999999995	1.1	2000	0.5	1.0	9.9	2.0	1000	37.5	2	39.28509585017098	4.779898320067841	191.41757084068792	18.86633370275776	295.48747585056543
0.1	2.1	360.0	4.93	false	0.5	1.25	100	30.599999999999998	5.3999999999999995	1.1	2000	0.5	1.0	9.9	2.0	1000	37.5	3	40.18541373581445	5.12047793181195	263.78105449897663	25.490106318856956	303.1986109170101	37.74553593604727	160.84932124317794
0.1	2.1	360.0	4.93	false	0.5	1.25	100	30.599999999999998	5.3999999999999995	1.1	2000	0.5	1.0	9.9	2.0	1000	37.5	3	37.08398337641885	9.153386919320027	265.0713875300901	26.206243205640487	380.068585712184	36.81810641397277	164.7819552375935
0.1	2.1	360.0	4.93	false	0.5	1.25	100	30.599999999999998	5.3999999999999995	1.1	2000	0.5	1.0	9.9	2.0	1000	37.5	5	34.50628267464232	2.0850971330043464	106.85450239830718	13.919652652149033	214.0661418512245	21.88457346107861	153.43456851679082	26.538095145535586	157.97527090342362	34.32517843224327	128.79001855275015
0.1	2.1	360.0	4.93	false	0.5	1.25	100	30.599999999999998	5.3999999999999995	1.1	2000	0.5	1.0	9.9	2.0	1000	37.5	3	36.46295469689247	8.146150635654056	222.66481182908402	13.587320164474178	133.53020917930442	28.813915470800378	316.6252012996612
0.1	2.1	360.0	4.93	false	0.5	1.25	100	30.599999999999998	5.3999999999999995	1.1	2000	0.5	1.0	9.9	2.0	1000	37.5	3	33.16672425168719	10.946845623780101	278.1143500343766	19.170311903049743	186.11569942211986	30.659001702650702	111.7800938257084
0.1	2.1	360.0	4.93	false	0.5	1.25	100	30.599999999999998	5.3999999999999995	1.1	2000	0.5	1.0	9.9	2.0	1000	37.5	4	31.183736861678284	2.2566438479626334	245.56375688862366	12.164417306954991	205.47451993074117	19.715043507636235	174.86927852690843	26.761347621055553	101.19303264830448
0.1	2.1	360.0	4.93	false	0.5	1.25	100	30.599999999999998	5.3999999999999995	1.1	2000	0.5	1.0	9.9	2.0	1000	37.5	5	39.5932532851759	0.9628484716208383	161.0014055118277	8.66479848437109	147.6049577363427	17.514536534008084	200.89941971207918	24.478724373660057	214.2457572342579	38.608545124151334	183.77365425915832
0.1	2.1	360.0	4.93	false	0.5	1.25	100	30.599999999999998	5.3999999999999995	1.1	2000	0.5	1.0	9.9	2.0	1000	37.5	5	44.32246585570539	4.369034863323037	168.4195489078228	14.946273322939422	260.48186524561004	23.727825269596394	234.3415093034781	34.862863813758025	122.48349095594308	36.91719716580841	109.02336907686411
0.1	2.1	360.0	4.93	false	0.5	1.25	100	30.599999999999998	5.3999999999999995	1.1	2000	0.5	1.0	9.9	2.0	1000	37.5	5	42.968748800187754	7.591824499494573	148.65369685442175	16.97864666070525	236.36680669587568	22.78838615675763	130.73510528426743	30.952323823665132	123.0900763497188	42.65138261664471	206.91818566984475
0.1	2.1	360.0	4.93	false	0.5	1.25	100	30.599999999999998	5.3999999999999995	1.1	2000	0.5	1.0	9.9	2.0	1000	37.5	3	32.94710043828995	4.755972807505778	224.46291863053605	16.27864389152538	243.34219247586296	23.03418669898744	193.8179843085077
0.1	2.1	360.0	4.93	false	0.5	1.25	100	30.599999999999998	5.3999999999999995	1.1	2000	0.5	1.0	9.9	2.0	1000	37.5	3	36.96966524516355	8.38025033362963	340.54878016198796	19.6930567830374	193.7606205106514	31.165110458364257	195.84014098012466
0.1	2.1	360.0	4.93	false	0.5	1.25	100	30.599999999999998	5.3999999999999995	1.1	2000	0.5	1.0	9.9	2.0	1000	37.5	4	30.267053847239545	2.67635060528255	183.12946954607844	6.549390711044767	162.9175833300003	11.948541464925178	88.17551623732002	25.382977283877384	166.6451156027428
0.1	2.1	360.0	4.93	false	0.5	1.25	100	30.599999999999998	5.3999999999999995	1.1	2000	0.5	1.0	9.9	2.0	1000	37.5	4	37.62233296407675	3.3091039332916417	127.44915817831541	9.5650800948252	199.97372380549584	18.759840408810504	279.79435779188236	32.360137468670565	203.0843450638671
0.1	2.1	360.0	4.93	false	0.5	1.25	100	30.599999999999998	5.3999999999999995	1.1	2000	0.5	1.0	9.9	2.0	1000	37.5	3	31.253494234244897	0.5801591296879473	198.5855301348551	8.566468635285474	232.33295814767206	22.512869730290948	298.5024472614468
0.1	2.1	360.0	4.93	false	0.5	1.25	100	30.599999999999998	5.3999999999999995	1.1	2000	0.5	1.0	9.9	2.0	1000	37.5	3	39.898180208990205	7.57661539877246	234.7676762455477	21.12849541734791	318.65108334240443	37.212607724499996	320.1189791807361
0.1	2.1	360.0	4.93	false	0.5	1.25	100	30.599999999999998	5.3999999999999995	1.1	2000	0.5	1.0	9.9	2.0	1000	37.5	4	41.39547715761899	1.4362646394974987	168.5556312228048	9.7240539713619	291.67861693585434	21.3869242403484	156.84045546885173	31.140152983352895	218.54586083164895
0.1	2.1	360.0	4.93	false	0.5	1.25	100	30.599999999999998	5.3999999999999995	1.1	2000	0.5	1.0	9.9	2.0	1000	37.5	4	41.75600491092692	10.54750460827307	235.51778381038577	26.01623380590518	304.67263174221273	32.81697752713657	169.58052137213895	39.457956097097515	140.67056842252012
0.1	2.1	360.0	4.93	false	0.5	1.25	100	30.599999999999998	5.3999999999999995	1.1	2000	0.5	1.0	9.9	2.0	1000	37.5	3	44.03833263450702	4.434446477601933	210.00413800220647	22.46142930321903	253.1701202123902	41.459012337897946	331.1899910600389
0.1	2.1	360.0	4.93	false	0.5	1.25	100	30.599999999999998	5.3999999999999995	1.1	2000	0.5	1.0	9.9	2.0	1000	37.5	4	40.96197956150954	5.367738337856066	157.960397848708	12.427710202853184	261.08449629257257	27.156743789953648	167.83163807873726	38.71237631333044	241.1734605362785
0.1	2.1	360.0	4.93	false	0.5	1.25	100	30.599999999999998	5.3999999999999995	1.1	2000	0.5	1.0	9.9	2.0	1000	37.5	4	42.16479252230075	3.077181078219011	214.0534063275682	11.710827076554887	242.42934401447883	28.354523674056818	285.0050009425605	40.72611852036886	227.941540878755
0.1	2.1	360.0	4.93	false	0.5	1.25	100	30.599999999999998	5.3999999999999995	1.1	2000	0.5	1.0	9.9	2.0	1000	37.5	3	33.64515223760454	3.005544672535455	217.94267011080396	21.243971243204342	155.62198583519745	26.98143143330392	231.4561133008019
0.1	2.1	360.0	4.93	false	0.5	1.25	100	30.599999999999998	5.3999999999999995	1.1	2000	0.5	1.0	9.9	2.0	1000	37.5	4	42.864430745487844	2.0141921921986414	172.6850444614167	12.50903291060281	154.42288993993475	18.032665476751536	353.6646134319584	37.14740379385539	184.57845663952926
0.1	2.1	360.0	4.93	false	0.5	1.25	100	30.599999999999998	5.3999999999999995	1.1	2000	0.5	1.0	9.9	2.0	1000	37.5	3	42.828471723853475	0.79167030185705	306.38914913312954	12.528300805439077	221.3748088170475	33.284170828835	187.10259061114715
0.1	2.1	360.0	4.93	false	0.5	1.25	100	30.599999999999998	5.3999999999999995	1.1	2000	0.5	1.0	9.9	2.0	1000	37.5	4	35.202269389762535	9.434848509298257	264.44457564627726	14.834042623365766	119.87476288103267	20.885693870427236	257.59324638630056	31.61494065534457	123.05689354165273
0.1	2.1	360.0	4.93	false	0.5	1.25	100	30.599999999999998	5.3999999999999995	1.1	2000	0.5	1.0	9.9	2.0	1000	37.5	4	43.160218459516145	8.517484119346342	187.89725610709115	17.022064638396	270.58867246798445	28.081774381241623	199.79660316390073	42.429295218518	341.7628281536472
0.1	2.1	360.0	4.93	false	0.5	1.25	100	30.599999999999998	5.3999999999999995	1.1	2000	0.5	1.0	9.9	2.0	1000	37.5	3	27.45613667780801	3.310773441740057	220.08655043076146	15.804822630244384	238.41917413533847	24.11411689493051	173.289619355037
0.1	2.1	360.0	4.93	false	0.5	1.25	100	30.599999999999998	5.3999999999999995	1.1	2000	0.5	1.0	9.9	2.0	1000	37.5	2	31.766937352470322	11.521324637283202	252.78745025176718	22.512613673932552	320.9013422733817
0.1	2.1	360.0	4.93	false	0.5	1.25	100	30.599999999999998	5.3999999999999995	1.1	2000	0.5	1.0	9.9	2.0	1000	37.5	2	31.55641856677549	12.52658986149961	245.9193126931604	19.387774904610566	264.0985920125436
0.1	2.1	360.0	4.93	false	0.5	1.25	100	30.599999999999998	5.3999999999999995	1.1	2000	0.5	1.0	9.9	2.0	1000	37.5	4	38.86761379997659	13.483045042491653	172.6820376533993	18.149281828774576	126.15004830295389	30.09285387989053	290.7719603795007	38.00579711982301	219.39832126983134
0.1	2.1	360.0	4.93	false	0.5	1.25	100	30.599999999999998	5.3999999999999995	1.1	2000	0.5	1.0	9.9	2.0	1000	37.5	4	33.38451242245224	3.6939323913330218	155.67286259120186	14.097961771512514	234.70429378461603	21.367943189636943	107.46384445375301	31.9263428585288	255.53222255949075
0.1	2.1	360.0	4.93	false	0.5	1.25	100	30.599999999999998	5.3999999999999995	1.1	2000	0.5	1.0	9.9	2.0	1000	37.5	6	42.541985422954276	2.532021654038362	153.4943305730699	10.11645023274087	197.44405498510505	17.367285281604502	118.55589966896716	23.959379600799874	162.39619671281858	27.855094819076054	144.85018921470657	38.84804168054755	123.7682204007095
0.1	2.1	360.0	4.93	false	0.5	1.25	100	30.599999999999998	5.3999999999999995	1.1	2000	0.5	1.0	9.9	2.0	1000	37.5	3	46.39500514562506	8.026945802506951	310.8204170534959	18.362594815207046	333.0379158175848	42.479654657303925	285.18632754434486
0.1	2.1	360.0	4.93	false	0.5	1.25	100	30.599999999999998	5.3999999999999995	1.1	2000	0.5	1.0	9.9	2.0	1000	37.5	3	33.09531468193707	7.305606045964556	327.3926491620513	20.428681086932993	299.8313801946318	29.404460908324502	181.6001644708141
0.1	2.1	360.0	4.93	false	0.5	1.25	100	30.599999999999998	5.3999999999999995	1.1	2000	0.5	1.0	9.9	2.0	1000	37.5	4	27.869333357749852	0.3510138974393604	194.54929297561017	7.351690767083107	149.40334030743736	12.924301505049932	169.17517863516377	26.263227170009564	165.75901537761536
0.1	2.1	360.0	4.93	false	0.5	1.25	100	30.599999999999998	5.3999999999999995	1.1	2000	0.5	1.0	9.9	2.0	1000	37.5	2	26.229842924884316	7.738226590178191	272.055979892077	16.90978010830306	272.4806849992048
0.1	2.1	360.0	4.93	false	0.5	1.25	100	30.599999999999998	5.3999999999999995	1.1	2000	0.5	1.0	9.9	2.0	1000	37.5	3	27.643267534322803	3.558217715565901	234.65383014798337	19.955729231358617	166.0244124329062	25.164142816408688	223.70970911342465
0.1	2.1	360.0	4.93	false	0.5	1.25	100	30.599999999999998	5.3999999999999995	1.1	2000	0.5	1.0	9.9	2.0	1000	37.5	3	36.53577875189435	5.0680457736426385	340.2498443460434	19.970679389932997	208.48502532584314	34.67085997554113	285.5446033935242
0.1	2.1	360.0	4.93	false	0.5	1.25	100	30.599999999999998	5.3999999999999995	1.1	2000	0.5	1.0	9.9	2.0	1000	37.5	3	42.21589173379809	8.520987827225765	286.26750181598675	16.008625045521626	164.69597462414194	31.562413096212204	347.9285191288584
0.1	2.1	360.0	4.93	false	0.5	1.25	100	30.599999999999998	5.3999999999999995	1.1	2000	0.5	1.0	9.9	2.0	1000	37.5	5	38.206174651618014	0.6630977941989237	179.6924785428429	13.217847138738993	260.7276193872342	19.425430927394835	126.78097213692054	27.919870924405153	157.14878096215773	31.817516716167383	157.57115255600095
0.1	2.1	360.0	4.93	false	0.5	1.25	100	30.599999999999998	5.3999999999999995	1.1	2000	0.5	1.0	9.9	2.0	1000	37.5	3	40.37818105688687	12.3378452083295	283.42175522953374	26.151604292802247	337.538730127627	39.55572739322503	186.05861646797104
0.1	2.1	360.0	4.93	false	0.5	1.25	100	30.599999999999998	5.3999999999999995	1.1	2000	0.5	1.0	9.9	2.0	1000	37.5	1	34.13080192611372	14.873825381383233	411.70106178776444
0.1	2.1	360.0	4.93	false	0.5	1.25	100	30.599999999999998	5.3999999999999995	1.1	2000	0.5	1.0	9.9	2.0	1000	37.5	3	28.68306242072362	1.0483822843964234	253.60305738677795	13.779093864223123	202.48783460317875	19.472137868732954	200.81903766241192
0.1	2.1	360.0	4.93	false	0.5	1.25	100	30.599999999999998	5.3999999999999995	1.1	2000	0.5	1.0	9.9	2.0	1000	37.5	6	41.66612803828416	6.461520685764154	127.91484707305207	11.837684201490848	148.02169569891032	19.502611300262025	118.74442721036154	27.74429837188612	216.3120752753688	35.33300687026127	117.9142701660847	40.36866463196945	159.8335496644517
0.1	2.1	360.0	4.93	false	0.5	1.25	100	30.599999999999998	5.3999999999999995	1.1	2000	0.5	1.0	9.9	2.0	1000	37.5	4	36.868798627497405	5.926448917615198	288.000523153136	17.55080598987068	168.8490619622958	24.73386168717331	214.25037552645406	35.735604069785225	188.1570665521877
0.1	2.1	360.0	4.93	false	0.5	1.25	100	30.599999999999998	5.3999999999999995	1.1	2000	0.5	1.0	9.9	2.0	1000	37.5	3	29.726862665538572	7.924555688583291	172.0776281791545	13.430996857821352	322.49214123531294	29.553206360836107	183.21687594797086
0.1	2.1	360.0	4.93	false	0.5	1.25	100	30.599999999999998	5.3999999999999995	1.1	2000	0.5	1.0	9.9	2.0	1000	37.5	4	38.724679425748796	0.6713111748256535	158.39815206579692	8.822364873476477	187.1086855306276	24.431084693204753	240.9342747015491	37.158034879949234	292.3500807119745
0.1	2.1	360.0	4.93	false	0.5	1.25	100	30.599999999999998	5.3999999999999995	1.1	2000	0.5	1.0	9.9	2.0	1000	37.5	2	41.18836565610795	3.169722019869557	353.4905502421323	8.613951398694208	171.77635857939526
0.1	2.1	360.0	4.93	false	0.5	1.25	100	30.599999999999998	5.3999999999999995	1.1	2000	0.5	1.0	9.9	2.0	1000	37.5	4	38.4857227956071	0.9249837720805812	249.7386369445193	9.735937532738017	134.9013698888944	23.048175317011275	177.43042548981592	33.266137774698294	258.27130405375215
0.1	2.1	360.0	4.93	false	0.5	1.25	100	30.599999999999998	5.3999999999999995	1.1	2000	0.5	1.0	9.9	2.0	1000	37.5	3	37.78731331987943	12.544065428778127	311.5077245083545	24.980957426763084	212.9090379235661	29.20061967057405	175.82400965227907
0.1	2.1	360.0	4.93	false	0.5	1.25	100	30.599999999999998	5.3999999999999995	1.1	2000	0.5	1.0	9.9	2.0	1000	37.5	4	38.07641620802461	13.289650029549426	312.9870952184827	22.18764644716292	132.71678482666914	31.814875215169373	240.70558789355897	36.82878677725825	162.2964038318369
0.1	2.1	360.0	4.93	false	0.5	1.25	100	30.599999999999998	5.3999999999999995	1.1	2000	0.5	1.0	9.9	2.0	1000	37.5	3	40.49677792245729	5.637135987405616	271.8356024324124	14.949368681562726	322.8949178592185	37.3339495289349	219.7044247297664
0.1	2.1	360.0	4.93	false	0.5	1.25	100	30.599999999999998	5.3999999999999995	1.1	2000	0.5	1.0	9.9	2.0	1000	37.5	5	35.559559683539256	2.7041135832497436	137.51639414444136	15.241523576846195	135.31963500088864	17.57152660405888	191.60364711679114	29.136342892719938	243.57866818219154	35.06862231774852	221.26099294617103
0.1	2.1	360.0	4.93	false	0.5	1.25	100	30.599999999999998	5.3999999999999995	1.1	2000	0.5	1.0	9.9	2.0	1000	37.5	4	34.24955113686095	0.04884034532834156	224.93745679415528	13.505315775230525	226.54543728079864	19.9943308785357	142.79876996449627	31.21151828284489	124.92689560334945
0.1	2.1	360.0	4.93	false	0.5	1.25	100	30.599999999999998	5.3999999999999995	1.1	2000	0.5	1.0	9.9	2.0	1000	37.5	2	36.31765706466581	15.341857775999644	244.38269865817773	30.874645807676306	325.8961956158897
0.1	2.1	360.0	4.93	false	0.5	1.25	100	30.599999999999998	5.3999999999999995	1.1	2000	0.5	1.0	9.9	2.0	1000	37.5	3	35.40481957605536	6.315432535275014	236.3309367039828	18.705822889337895	329.7436994604485	29.67677733500215	141.10224158652795
0.1	2.1	360.0	4.93	false	0.5	1.25	100	30.599999999999998	5.3999999999999995	1.1	2000	0.5	1.0	9.9	2.0	1000	37.5	3	36.570660640895404	7.709278095212797	325.93062934225435	24.66435172645972	220.8198628691077	35.14705667853072	177.79087158777745
0.1	2.1	360.0	4.93	false	0.5	1.25	100	30.599999999999998	5.3999999999999995	1.1	2000	0.5	1.0	9.9	2.0	1000	37.5	4	36.86630176891023	0.6036568644424136	141.5887801230079	10.130340634732898	283.0742314715974	25.407655320710766	171.80719384233893	30.009174595206968	209.65139271598377
0.1	2.1	360.0	4.93	false	0.5	1.25	100	30.599999999999998	5.3999999999999995	1.1	2000	0.5	1.0	9.9	2.0	1000	37.5	5	36.8823579077413	0.9208968755585591	169.8251284945524	11.45584081398819	117.13808311269364	22.64588385205504	209.27493057069702	29.26345656024836	134.49126619886255	34.26109856142917	120.74635255941058
0.1	2.1	360.0	4.93	false	0.5	1.25	100	30.599999999999998	5.3999999999999995	1.1	2000	0.5	1.0	9.9	2.0	1000	37.5	3	39.35698392644102	14.974572462809009	301.7900060495622	20.35634197562731	169.92309363559215	34.7531111433053	154.44924757818265
0.1	2.1	360.0	4.93	false	0.5	1.25	100	30.599999999999998	5.3999999999999995	1.1	2000	0.5	1.0	9.9	2.0	1000	37.5	2	39.21124107333505	8.049609048644669	247.50647245168386	36.048336146959265	359.77966912296375
0.1	2.1	360.0	4.93	false	0.5	1.25	100	30.599999999999998	5.3999999999999995	1.1	2000	0.5	1.0	9.9	2.0	1000	37.5	3	41.44459481259927	7.755985393498952	385.9194871546492	25.329764794621674	159.61551193014094	36.79662728123788	237.139443656568
0.1	2.1	360.0	4.93	false	0.5	1.25	100	30.599999999999998	5.3999999999999995	1.1	2000	0.5	1.0	9.9	2.0	1000	37.5	4	37.75455790734416	0.7648473706279697	167.65613987451152	15.334480474383438	235.3737622076953	23.596832841102326	272.7335418559073	37.198436466245845	185.92676766499068
0.1	2.1	360.0	4.93	false	0.5	1.25	100	30.599999999999998	5.3999999999999995	1.1	2000	0.5	1.0	9.9	2.0	1000	37.5	5	34.091819755532896	0.6345772682651726	148.9728717012509	9.805479395122644	220.9893898517661	15.241509314557668	89.21017459661343	21.42186369751909	149.76537758330664	29.30190580222047	98.16120903613952
0.1	2.1	360.0	4.93	false	0.5	1.25	100	30.599999999999998	5.3999999999999995	1.1	2000	0.5	1.0	9.9	2.0	1000	37.5	4	36.46026137011055	5.2926308045640935	215.9036239672739	14.69686644728177	198.796935473109	24.948062491488734	209.0244476462022	33.694914084130225	168.6552174924911
0.1	2.1	360.0	4.93	false	0.5	1.25	100	30.599999999999998	5.3999999999999995	1.1	2000	0.5	1.0	9.9	2.0	1000	37.5	4	45.7923846645352	0.49205930946962145	271.43672386918473	13.714377495639642	169.39290418481292	30.37893997618073	249.4638612920879	44.54888111293567	207.70279600555975
0.1	2.1	360.0	4.93	false	0.5	1.25	100	30.599999999999998	5.3999999999999995	1.1	2000	0.5	1.0	9.9	2.0	1000	37.5	3	38.57953144602799	11.551450094759636	295.94588580367747	22.699758276111293	165.22398502574356	31.996258841642522	202.10771664558567
0.1	2.1	360.0	4.93	false	0.5	1.25	100	30.599999999999998	5.3999999999999995	1.1	2000	0.5	1.0	9.9	2.0	1000	37.5	4	37.69929837044126	0.017908606895052106	168.8254134377926	9.220312478713208	155.75520902040202	20.77806638327551	284.2218840536501	30.14311094713637	140.66148653661045
0.1	2.1	360.0	4.93	false	0.5	1.25	100	30.599999999999998	5.3999999999999995	1.1	2000	0.5	1.0	9.9	2.0	1000	37.5	3	48.24612221984851	0.4259567736590637	366.5959448687016	15.128473890114151	343.6225980425339	37.57022377575085	214.53865930594347
0.1	2.1	360.0	4.93	false	0.5	1.25	100	30.599999999999998	5.3999999999999995	1.1	2000	0.5	1.0	9.9	2.0	1000	37.5	3	34.843975243485545	3.19846857324682	168.5645078544743	17.743754891387265	300.79448418238	29.96770056503536	279.00785947509087
0.1	2.1	360.0	4.93	false	0.5	1.25	100	30.599999999999998	5.3999999999999995	1.1	2000	0.5	1.0	9.9	2.0	1000	37.5	2	30.98416860414229	14.508281204195935	136.83525292316833	23.71928096481526	266.77525007437345
0.1	2.1	360.0	4.93	false	0.5	1.25	100	30.599999999999998	5.3999999999999995	1.1	2000	0.5	1.0	9.9	2.0	1000	37.5	4	37.867226549129875	7.651008675432293	287.7253443318714	17.64764219654049	190.42368386064308	26.81126737217409	282.4469703731022	36.8473325828951	130.80953654013084
0.1	2.1	360.0	4.93	false	0.5	1.25	100	30.599999999999998	5.3999999999999995	1.1	2000	0.5	1.0	9.9	2.0	1000	37.5	4	45.01476958038898	0.9419565791104678	306.705368729536	26.020020700155822	191.03212968537028	40.8701766113748	175.40999369745086	44.012748776501674	220.60595264543127
0.1	2.1	360.0	4.93	false	0.5	1.25	100	30.599999999999998	5.3999999999999995	1.1	2000	0.5	1.0	9.9	2.0	1000	37.5	4	39.88218011087254	4.200910513940463	250.9689487351274	9.455393837349634	217.0255487576636	15.956562404569993	113.88632989777618	35.48192633154124	207.60384664102924
0.1	2.1	360.0	4.93	false	0.5	1.25	100	30.599999999999998	5.3999999999999995	1.1	2000	0.5	1.0	9.9	2.0	1000	37.5	3	28.57950954554778	1.0419200134650057	228.03843871252178	17.74333955447259	209.8605674442898	27.901337767295317	139.89220307161702
0.1	2.1	360.0	4.93	false	0.5	1.25	100	30.599999999999998	5.3999999999999995	1.1	2000	0.5	1.0	9.9	2.0	1000	37.5	2	36.15214041783681	0.4641498381841399	200.19943968282263	34.496758219270454	426.21075173143316
0.1	2.1	360.0	4.93	false	0.5	1.25	100	30.599999999999998	5.3999999999999995	1.1	2000	0.5	1.0	9.9	2.0	1000	37.5	3	36.92256306528955	8.420686917146305	221.9315367572672	13.266727030745626	171.80736701033322	25.624793870134415	286.42018365531777
0.1	2.1	360.0	4.93	false	0.5	1.25	100	30.599999999999998	5.3999999999999995	1.1	2000	0.5	1.0	9.9	2.0	1000	37.5	3	34.000065022953365	9.381849978563734	224.01747218973364	17.827595238492492	147.2547850607284	31.914972420098906	288.48382430452375
0.1	2.1	360.0	4.93	false	0.5	1.25	100	30.599999999999998	5.3999999999999995	1.1	2000	0.5	1.0	9.9	2.0	1000	37.5	3	35.619532906684874	13.171031972869656	224.85151518058524	18.905937227603378	134.3406170781919	27.95566056746701	280.0049431286899
0.1	2.1	360.0	4.93	false	0.5	1.25	100	30.599999999999998	5.3999999999999995	1.1	2000	0.5	1.0	9.9	2.0	1000	37.5	3	39.532422592065224	10.934397866784607	227.4054837530954	21.969604981734964	308.0024041464067	29.073501915011878	259.6178497686181
0.1	2.1	360.0	4.93	false	0.5	1.25	100	30.599999999999998	5.3999999999999995	1.1	2000	0.5	1.0	9.9	2.0	1000	37.5	3	38.73407556727326	7.583609511280679	143.02561170563445	12.077702013535893	335.3382537123637	37.52463685636754	290.80053062284935
0.1	2.1	360.0	4.93	false	0.5	1.25	100	30.599999999999998	5.3999999999999995	1.1	2000	0.5	1.0	9.9	2.0	1000	37.5	3	44.509595452449446	2.1012641423819858	321.2468034032189	18.402698811615988	220.90901504121197	33.94237361409963	194.74223944583412
0.1	2.1	360.0	4.93	false	0.5	1.25	100	30.599999999999998	5.3999999999999995	1.1	2000	0.5	1.0	9.9	2.0	1000	37.5	4	39.528946499510255	5.359503690174646	195.31736353992213	18.961397741993842	226.69343763071925	28.59127140989716	189.66476493512755	37.32383928797635	170.12043334064333
0.1	2.1	360.0	4.93	false	0.5	1.25	100	30.599999999999998	5.3999999999999995	1.1	2000	0.5	1.0	9.9	2.0	1000	37.5	3	40.01583518808258	15.990628193840285	183.59599148603527	28.425591434621907	225.17780870105028	37.32197641291732	387.83262331243213
0.1	2.1	360.0	4.93	false	0.5	1.25	100	30.599999999999998	5.3999999999999995	1.1	2000	0.5	1.0	9.9	2.0	1000	37.5	3	39.17272296793819	15.301819411956943	202.57359125708612	18.65302156581699	198.347993916325	31.780070023825353	317.97069230140994
0.1	2.1	360.0	4.93	false	0.5	1.25	100	30.599999999999998	5.3999999999999995	1.1	2000	0.5	1.0	9.9	2.0	1000	37.5	3	41.64331791548584	7.20620249017432	243.52274007358025	9.002982707354045	150.33560494367364	30.08804921813792	352.3918762894891
0.1	2.1	360.0	4.93	false	0.5	1.25	100	30.599999999999998	5.3999999999999995	1.1	2000	0.5	1.0	9.9	2.0	1000	37.5	3	35.53922903417316	5.008416510926019	221.02913413736974	18.080345412125293	190.3193693041964	30.16074781933801	244.4328306553873
0.1	2.1	360.0	4.93	false	0.5	1.25	100	30.599999999999998	5.3999999999999995	1.1	2000	0.5	1.0	9.9	2.0	1000	37.5	3	34.23506982907109	4.599926209039665	280.9915500853679	15.964029936615413	307.8124549161578	31.54836286957425	148.06039960426497
0.1	2.1	360.0	4.93	false	0.5	1.25	100	30.599999999999998	5.3999999999999995	1.1	2000	0.5	1.0	9.9	2.0	1000	37.5	4	38.32748182324713	2.383317262784369	179.1276012613473	13.175824910553679	204.53233511736997	26.19037463503385	216.58352837120148	37.0875642250285	272.30736266662484
0.1	2.1	360.0	4.93	false	0.5	1.25	100	30.599999999999998	5.3999999999999995	1.1	2000	0.5	1.0	9.9	2.0	1000	37.5	2	29.43103405738804	9.965009746694765	253.25957333049382	27.912247624832325	182.21618804524726
0.1	2.1	360.0	4.93	false	0.5	1.25	100	30.599999999999998	5.3999999999999995	1.1	2000	0.5	1.0	9.9	2.0	1000	37.5	3	33.027577730302866	14.982648750985044	287.504309175767	21.657526306742955	236.66423121586143	31.571132341322176	129.56604841352424
0.1	2.1	360.0	4.93	false	0.5	1.25	100	30.599999999999998	5.3999999999999995	1.1	2000	0.5	1.0	9.9	2.0	1000	37.5	3	28.632249099034592	5.0079779123964645	151.47436558961533	16.12012544969069	210.48555813303074	25.43586450312494	275.1218687759931
0.1	2.1	360.0	4.93	false	0.5	1.25	100	30.599999999999998	5.3999999999999995	1.1	2000	0.5	1.0	9.9	2.0	1000	37.5	3	28.323895281304715	15.822139252288153	158.10107806301573	20.01676148030154	251.97660652040707	28.208304955785934	114.67142258109489
0.1	2.1	360.0	4.93	false	0.5	1.25	100	30.599999999999998	5.3999999999999995	1.1	2000	0.5	1.0	9.9	2.0	1000	37.5	3	32.14410266002589	16.18432231235114	203.0400738123281	23.818323423074254	236.9931329813192	31.025297023886637	238.57499160968942
0.1	2.1	360.0	4.93	false	0.5	1.25	100	30.599999999999998	5.3999999999999995	1.1	2000	0.5	1.0	9.9	2.0	1000	37.5	3	33.81175580127246	1.8159322009404606	314.64277555999286	13.18949441865285	254.40664059109022	33.202246977553244	250.8927045808878
0.1	2.1	360.0	4.93	false	0.5	1.25	100	30.599999999999998	5.3999999999999995	1.1	2000	0.5	1.0	9.9	2.0	1000	37.5	4	29.190735771814772	3.2688602698294793	177.2561371597299	10.287124019961182	116.28938736572186	17.750659809052458	210.01627726864086	27.392090412695378	112.14571346692234
0.1	2.1	360.0	4.93	false	0.5	1.25	100	30.599999999999998	5.3999999999999995	1.1	2000	0.5	1.0	9.9	2.0	1000	37.5	4	36.88983923159805	0.4653600609963595	141.42727140262446	13.78124446514642	311.73391910684785	26.95387901496415	234.78653333188043	33.12854458291132	143.2704634860153
0.1	2.1	360.0	4.93	false	0.5	1.25	100	30.599999999999998	5.3999999999999995	1.1	2000	0.5	1.0	9.9	2.0	1000	37.5	3	30.21963087191895	6.351351997792844	213.8571347805107	17.662984468795393	155.18829944931684	27.83495321632198	297.5131668871476
0.1	2.1	360.0	4.93	false	0.5	1.25	100	30.599999999999998	5.3999999999999995	1.1	2000	0.5	1.0	9.9	2.0	1000	37.5	4	38.78297682788293	2.296621217573078	256.5130429074096	9.475430388282776	103.86939887679212	25.06909269750196	208.83608848236466	38.19518968610757	246.7329400012455
0.1	2.1	360.0	4.93	false	0.5	1.25	100	30.599999999999998	5.3999999999999995	1.1	2000	0.5	1.0	9.9	2.0	1000	37.5	3	36.603283666048604	5.285904133695676	290.1353014095064	12.08948652015777	210.25211068865545	22.496319788774596	203.2174016855961
0.1	2.1	360.0	4.93	false	0.5	1.25	100	30.599999999999998	5.3999999999999995	1.1	2000	0.5	1.0	9.9	2.0	1000	37.5	2	28.56347715966456	9.069314473575325	340.7495198994504	21.720858319490674	286.4488459004963
0.1	2.1	360.0	4.93	false	0.5	1.25	100	30.599999999999998	5.3999999999999995	1.1	2000	0.5	1.0	9.9	2.0	1000	37.5	5	41.26797467813324	0.5839810609089934	203.7190628496818	3.2551053293457604	214.609829123472	17.69046340615319	127.82045469593493	24.272137330636895	265.8074579313274	37.86146001267986	109.45286777629991
0.1	2.1	360.0	4.93	false	0.5	1.25	100	30.599999999999998	5.3999999999999995	1.1	2000	0.5	1.0	9.9	2.0	1000	37.5	4	36.237963666439775	6.846971829891499	124.77315973538145	13.867154110643595	182.4987976987281	18.4788893761752	183.20494495354095	33.17972826347552	201.21594010503816
0.1	2.1	360.0	4.93	false	0.5	1.25	100	30.599999999999998	5.3999999999999995	1.1	2000	0.5	1.0	9.9	2.0	1000	37.5	3	32.71550786579061	9.177676736808378	260.62115070031837	18.906016797017045	243.683842186189	31.654226624842952	120.98472174027664
0.1	2.1	360.0	4.93	false	0.5	1.25	100	30.599999999999998	5.3999999999999995	1.1	2000	0.5	1.0	9.9	2.0	1000	37.5	4	35.21532747684765	1.3301502018989737	135.05900573961813	6.773605058171824	120.62746852568259	18.56217871663633	187.04575282457017	28.509111991876022	238.6875747080492
0.1	2.1	360.0	4.93	false	0.5	1.25	100	30.599999999999998	5.3999999999999995	1.1	2000	0.5	1.0	9.9	2.0	1000	37.5	4	31.54671963638747	5.140533835427692	246.6845232618288	11.037521830170032	116.72875079719269	17.679872118844123	149.58798527421288	30.135966004970157	139.28941607337683
0.1	2.1	360.0	4.93	false	0.5	1.25	100	30.599999999999998	5.3999999999999995	1.1	2000	0.5	1.0	9.9	2.0	1000	37.5	3	39.66772242893642	7.128957620011666	166.99090203055496	23.476902046979525	275.41537446377856	35.950817079114636	227.25041521038537
0.1	2.1	360.0	4.93	false	0.5	1.25	100	30.599999999999998	5.3999999999999995	1.1	2000	0.5	1.0	9.9	2.0	1000	37.5	2	35.30027209127518	15.83652291795279	336.07598360609904	30.77222044758575	258.37404305546585
0.1	2.1	360.0	4.93	false	0.5	1.25	100	30.599999999999998	5.3999999999999995	1.1	2000	0.5	1.0	9.9	2.0	1000	37.5	4	40.79449980788572	0.6038025742142314	127.33486509565286	11.442816506021574	204.7303635064004	24.45523037299581	282.49124434019245	36.74000110541195	145.75229042012418
0.1	2.1	360.0	4.93	false	0.5	1.25	100	30.599999999999998	5.3999999999999995	1.1	2000	0.5	1.0	9.9	2.0	1000	37.5	2	40.054109721210665	9.101474667563561	218.7193852816417	34.181482842728194	293.87465595550816
0.1	2.1	360.0	4.93	false	0.5	1.25	100	30.599999999999998	5.3999999999999995	1.1	2000	0.5	1.0	9.9	2.0	1000	37.5	4	41.61759702804934	5.919126110863073	247.90309483012115	12.542777397719746	253.97524146490767	23.820366239688624	145.04441809917535	35.13503239208604	206.7194592747015
0.1	2.1	360.0	4.93	false	0.5	1.25	100	30.599999999999998	5.3999999999999995	1.1	2000	0.5	1.0	9.9	2.0	1000	37.5	5	37.07714872846581	1.3082906449596432	189.29538070542927	11.526518762422874	140.35547224840528	18.83391953932728	195.67028430431492	26.589420320050195	200.47931593500434	34.592369736251044	132.86504608355045
0.1	2.1	360.0	4.93	false	0.5	1.25	100	30.599999999999998	5.3999999999999995	1.1	2000	0.5	1.0	9.9	2.0	1000	37.5	4	29.63933767452825	4.46882014979992	104.00211192222046	7.583019945950871	169.0142688175662	12.006443471251853	191.05016483594997	29.217287990214384	205.3507288590967
0.1	2.1	360.0	4.93	false	0.5	1.25	100	30.599999999999998	5.3999999999999995	1.1	2000	0.5	1.0	9.9	2.0	1000	37.5	3	34.889666732375034	5.029579988690787	311.3494585566381	21.2143048793731	190.72733652521268	33.78470178937435	259.6238011123017
0.1	2.1	360.0	4.93	false	0.5	1.25	100	30.599999999999998	5.3999999999999995	1.1	2000	0.5	1.0	9.9	2.0	1000	37.5	3	34.50154078115547	6.202149150857649	164.74070670268497	18.05303152651665	258.30541281276385	23.931214189273245	290.20674118513176
0.1	2.1	360.0	4.93	false	0.5	1.25	100	30.599999999999998	5.3999999999999995	1.1	2000	0.5	1.0	9.9	2.0	1000	37.5	4	37.537555627118266	2.052644287745791	226.21782321256333	7.324443942517074	152.88647553055978	18.238043961985255	179.02078891426595	28.142450501172362	282.61105728982864
0.1	2.1	360.0	4.93	false	0.5	1.25	100	30.599999999999998	5.3999999999999995	1.1	2000	0.5	1.0	9.9	2.0	1000	37.5	5	37.33961508612848	2.7452018214590064	194.82170589468635	13.681609680673034	92.54926377765757	19.739716504427967	186.4772970321551	22.56262763090033	142.94318135201596	35.12403864541326	162.88330934697134
0.1	2.1	360.0	4.93	false	0.5	1.25	100	30.599999999999998	5.3999999999999995	1.1	2000	0.5	1.0	9.9	2.0	1000	37.5	3	40.506400988080586	6.68680339632464	270.3822669031501	27.958695742402398	245.97492885901434	40.20201702077268	202.01427898314233
0.1	2.1	360.0	4.93	false	0.5	1.25	100	30.599999999999998	5.3999999999999995	1.1	2000	0.5	1.0	9.9	2.0	1000	37.5	4	48.025250123437154	2.7366995034058705	159.93805665912592	10.875753881985508	248.99055398854284	19.900383896378756	256.6494629676668	38.13451621906594	253.08079024705512
0.1	2.1	360.0	4.93	false	0.5	1.25	100	30.599999999999998	5.3999999999999995	1.1	2000	0.5	1.0	9.9	2.0	1000	37.5	4	37.238145380472254	2.338880301436078	281.9871351921991	21.86178541206346	190.50432850161297	25.933910456479843	149.99379706054765	36.96131760952697	182.85377917216394
0.1	2.1	360.0	4.93	false	0.5	1.25	100	30.599999999999998	5.3999999999999995	1.1	2000	0.5	1.0	9.9	2.0	1000	37.5	4	37.32256394690364	8.083404249553471	183.33025245662455	17.732939001202467	140.67092586557226	20.26121552403017	214.7229805628531	25.417841633274886	247.03402146759169
0.1	2.1	360.0	4.93	false	0.5	1.25	100	30.599999999999998	5.3999999999999995	1.1	2000	0.5	1.0	9.9	2.0	1000	37.5	3	32.22412778638881	5.439802904480168	288.7339012696007	9.9386548884993	123.91487442303328	20.968999322079952	191.12122576235512
0.1	2.1	360.0	4.93	false	0.5	1.25	100	30.599999999999998	5.3999999999999995	1.1	2000	0.5	1.0	9.9	2.0	1000	37.5	3	30.062038728834686	9.078114554413256	239.61456118043137	15.822297900743274	163.2201434525031	24.3534928315266	230.85944184717397
0.1	2.1	360.0	4.93	false	0.5	1.25	100	30.599999999999998	5.3999999999999995	1.1	2000	0.5	1.0	9.9	2.0	1000	37.5	3	37.89633970204569	1.0356235954532842	177.80707288167812	9.187420566276769	309.8829939627861	29.698989036118675	130.56405915485777
0.1	2.1	360.0	4.93	false	0.5	1.25	100	30.599999999999998	5.3999999999999995	1.1	2000	0.5	1.0	9.9	2.0	1000	37.5	4	46.21277367231593	2.7218034688836603	168.80476354989923	14.294960498343055	308.5372964854463	33.68552898509391	136.8327260023506	41.06560066592323	298.95040715728635
0.1	2.1	360.0	4.93	false	0.5	1.25	100	30.599999999999998	5.3999999999999995	1.1	2000	0.5	1.0	9.9	2.0	1000	37.5	2	34.04839722263427	5.948485848859852	310.9082752116674	24.701992932564657	256.77172159690974
0.1	2.1	360.0	4.93	false	0.5	1.25	100	30.599999999999998	5.3999999999999995	1.1	2000	0.5	1.0	9.9	2.0	1000	37.5	3	38.560691068098386	16.8335821182385	305.4478320578062	29.283063374698564	164.45738145300908	35.436371720804686	319.6547756926434
0.1	2.1	360.0	4.93	false	0.5	1.25	100	30.599999999999998	5.3999999999999995	1.1	2000	0.5	1.0	9.9	2.0	1000	37.5	3	41.39274245714329	0.4705858251599296	356.83355356245846	20.650169583816524	169.3469367444077	41.120626327738414	199.7969173970873
0.1	2.1	360.0	4.93	false	0.5	1.25	100	30.599999999999998	5.3999999999999995	1.1	2000	0.5	1.0	9.9	2.0	1000	37.5	4	31.909963334148777	6.34685379422185	159.82607056389224	10.598151317640166	194.34939876621365	26.210820808384113	225.08480512941603	30.428084892949634	193.75704931259617
0.1	2.1	360.0	4.93	false	0.5	1.25	100	30.599999999999998	5.3999999999999995	1.1	2000	0.5	1.0	9.9	2.0	1000	37.5	4	40.7596035567228	14.891272301655883	172.36422916870922	23.327540103474867	241.45799264016944	32.475436041830655	144.0765229383984	38.39948440362338	186.20502807074715
0.1	2.1	360.0	4.93	false	0.5	1.25	100	30.599999999999998	5.3999999999999995	1.1	2000	0.5	1.0	9.9	2.0	1000	37.5	5	37.71055470010309	0.6466627205578194	158.52036712401332	10.605760594448906	119.0451850907932	19.2760382889797	249.32991071776468	25.397552474996324	154.89018339801757	35.58777752445943	100.9374998835344
0.1	2.1	360.0	4.93	false	0.5	1.25	100	30.599999999999998	5.3999999999999995	1.1	2000	0.5	1.0	9.9	2.0	1000	37.5	5	38.73200630566256	1.5213327586532603	210.20342288778198	16.01280704204986	177.19393981383342	20.13962864003006	169.2655732402164	32.80405528236078	102.70387192503965	33.361736972347785	238.27426638394277
0.1	2.1	360.0	4.93	false	0.5	1.25	100	30.599999999999998	5.3999999999999995	1.1	2000	0.5	1.0	9.9	2.0	1000	37.5	3	36.55517497645168	5.241419829008627	170.2531936442189	18.70896893501007	278.62770335495986	35.764021129445226	164.97055366217177
0.1	2.1	360.0	4.93	false	0.5	1.25	100	30.599999999999998	5.3999999999999995	1.1	2000	0.5	1.0	9.9	2.0	1000	37.5	5	35.22434981511088	2.325495523121412	146.3031468012395	5.550833458998626	119.69214216092728	14.079934419128012	173.00718634195485	19.720938923043388	256.4015461039866	34.65227741567745	111.62228614163527
0.1	2.1	360.0	4.93	false	0.5	1.25	100	30.599999999999998	5.3999999999999995	1.1	2000	0.5	1.0	9.9	2.0	1000	37.5	5	33.07394406972968	0.3196766351001325	158.81276052046505	3.1945703106569927	108.16733938746735	14.776047176784811	124.28342069777186	20.879507041455533	167.38566315184877	27.31432546316533	226.32697239288973
0.1	2.1	360.0	4.93	false	0.5	1.25	100	30.599999999999998	5.3999999999999995	1.1	2000	0.5	1.0	9.9	2.0	1000	37.5	5	39.47545465361103	1.6446094719088262	97.67446537658292	10.904576545511503	188.19179433894624	17.221364382808446	182.84382721685878	31.03478216719606	229.7993282540189	38.01717232698133	198.61165328982082
0.1	2.1	360.0	4.93	false	0.5	1.25	100	30.599999999999998	5.3999999999999995	1.1	2000	0.5	1.0	9.9	2.0	1000	37.5	2	28.413325488410358	11.532596553781376	363.2469890525251	22.583518598947823	196.2924425396544
0.1	2.1	360.0	4.93	false	0.5	1.25	100	30.599999999999998	5.3999999999999995	1.1	2000	0.5	1.0	9.9	2.0	1000	37.5	4	42.23170531961928	10.633615968407945	212.87877200352682	19.189854380937135	254.92397490348398	32.012232705495606	172.6329006101303	39.86872567963359	278.8930809133877
0.1	2.1	360.0	4.93	false	0.5	1.25	100	30.599999999999998	5.3999999999999995	1.1	2000	0.5	1.0	9.9	2.0	1000	37.5	3	29.521173752180488	8.750868548439522	198.11141866393484	17.14416286017957	222.76807792044525	28.989865242704653	168.6084636004902
0.1	2.1	360.0	4.93	false	0.5	1.25	100	30.599999999999998	5.3999999999999995	1.1	2000	0.5	1.0	9.9	2.0	1000	37.5	3	38.6526590382742	0.42711990080377915	308.90776813471666	17.45209290512023	165.34622134711984	33.40699260254964	243.59856545523695
0.1	2.1	360.0	4.93	false	0.5	1.25	100	30.599999999999998	5.3999999999999995	1.1	2000	0.5	1.0	9.9	2.0	1000	37.5	4	38.7377380356111	1.9091665793119037	119.6454898631518	10.989837772489917	190.27747768228514	23.615332227731837	231.18545481627095	31.580921851546158	253.57616972329774
0.1	2.1	360.0	4.93	false	0.5	1.25	100	30.599999999999998	5.3999999999999995	1.1	2000	0.5	1.0	9.9	2.0	1000	37.5	3	33.78925652015667	6.224483947758995	174.9644622610267	12.092167288049797	153.8501987098428	21.568158402730514	299.19277394354464
0.1	2.1	360.0	4.93	false	0.5	1.25	100	30.599999999999998	5.3999999999999995	1.1	2000	0.5	1.0	9.9	2.0	1000	37.5	4	34.66137931613534	0.6600963946802825	120.33957290506996	10.707024015479982	260.62265106227903	16.931095233643944	173.660427081268	31.543084061746857	201.57102992086251
0.1	2.1	360.0	4.93	false	0.5	1.25	100	30.599999999999998	5.3999999999999995	1.1	2000	0.5	1.0	9.9	2.0	1000	37.5	4	28.650860885674273	4.7091214906155	208.30655985575524	10.279302603547173	154.44892995592096	17.79565402815922	167.8115137620205	27.432931718686337	104.7163107530592
0.1	2.1	360.0	4.93	false	0.5	1.25	100	30.599999999999998	5.3999999999999995	1.1	2000	0.5	1.0	9.9	2.0	1000	37.5	2	36.557282578545276	9.255731584932112	221.68211579365746	16.099723002400637	399.14600864537397
0.1	2.1	360.0	4.93	false	0.5	1.25	100	30.599999999999998	5.3999999999999995	1.1	2000	0.5	1.0	9.9	2.0	1000	37.5	5	41.28870422022999	0.28525147080728164	148.15130559991147	7.507459789251312	107.78703121694963	13.793763887122452	224.0782447332348	28.163446599072635	260.89321381134147	39.39834839103361	167.94190462468427
0.1	2.1	360.0	4.93	false	0.5	1.25	100	30.599999999999998	5.3999999999999995	1.1	2000	0.5	1.0	9.9	2.0	1000	37.5	3	38.249923430315754	7.1680228097553025	191.94071024042276	23.354910341430823	243.8193147082438	35.51235555196717	359.2386282970667
0.1	2.1	360.0	4.93	false	0.5	1.25	100	30.599999999999998	5.3999999999999995	1.1	2000	0.5	1.0	9.9	2.0	1000	37.5	5	33.8115399156678	5.893237174588588	174.58907867568163	18.66848780377438	133.3239809282477	25.0620029271501	226.574118074725	29.18539525717113	102.62691606086591	32.82501406506866	150.8664547542662
0.1	2.1	360.0	4.93	false	0.5	1.25	100	30.599999999999998	5.3999999999999995	1.1	2000	0.5	1.0	9.9	2.0	1000	37.5	4	38.86384467994116	1.450324656787071	136.4752455776998	8.47722926803729	182.62001327931344	19.57393670871949	196.14931194627434	31.086850497055824	239.72566788050858
0.1	2.1	360.0	4.93	false	0.5	1.25	100	30.599999999999998	5.3999999999999995	1.1	2000	0.5	1.0	9.9	2.0	1000	37.5	3	42.97465300894289	3.301327764521369	255.74255029838156	24.843697058870347	335.4326609946272	42.24255723991481	362.1793158342674
0.1	2.1	360.0	4.93	false	0.5	1.25	100	30.599999999999998	5.3999999999999995	1.1	2000	0.5	1.0	9.9	2.0	1000	37.5	5	34.04953015220259	2.101492611596558	127.59515170278965	10.982152912675138	138.748991215227	19.196667734997547	202.0999971003549	25.054988213507013	92.7160890612943	28.4303814528712	142.95483639609245
0.1	2.1	360.0	4.93	false	0.5	1.25	100	30.599999999999998	5.3999999999999995	1.1	2000	0.5	1.0	9.9	2.0	1000	37.5	2	33.27959810065384	3.1584845407682156	321.15489267233073	23.345406124746557	280.2190514743735
0.1	2.1	360.0	4.93	false	0.5	1.25	100	30.599999999999998	5.3999999999999995	1.1	2000	0.5	1.0	9.9	2.0	1000	37.5	3	34.40922184902295	1.261651187559701	150.10596354127475	13.678212034593098	171.48560142861658	29.155418636202718	261.46110569450803
0.1	2.1	360.0	4.93	false	0.5	1.25	100	30.599999999999998	5.3999999999999995	1.1	2000	0.5	1.0	9.9	2.0	1000	37.5	4	39.44713391685846	9.873077673299798	162.5168173331281	17.476681711697122	195.8430508207524	26.835905666784516	274.3403269124482	36.7236646259397	261.495889082183
0.1	2.1	360.0	4.93	false	0.5	1.25	100	30.599999999999998	5.3999999999999995	1.1	2000	0.5	1.0	9.9	2.0	1000	37.5	4	38.93941027994009	1.0851737312567304	233.7833611383417	14.567527202017857	213.77617553208609	20.592178357032747	273.57440882934884	33.63392591570008	151.5898846884106
0.1	2.1	360.0	4.93	false	0.5	1.25	100	30.599999999999998	5.3999999999999995	1.1	2000	0.5	1.0	9.9	2.0	1000	37.5	2	34.34778245749801	12.198328375374219	209.41438355898583	23.952569848397516	278.91835395347834
0.1	2.1	360.0	4.93	false	0.5	1.25	100	30.599999999999998	5.3999999999999995	1.1	2000	0.5	1.0	9.9	2.0	1000	37.5	3	30.447147062334288	8.101150098881433	170.45818537171903	21.245232320046945	136.6508087752554	23.514065700533877	266.0380047044816
0.1	2.1	360.0	4.93	false	0.5	1.25	100	30.599999999999998	5.3999999999999995	1.1	2000	0.5	1.0	9.9	2.0	1000	37.5	4	37.591762819690736	4.714823755540669	207.1930112414255	16.147040262913226	155.08697698923098	21.552296777915615	110.14681402635969	30.013984865014105	253.00212389294325
0.1	2.1	360.0	4.93	false	0.5	1.25	100	30.599999999999998	5.3999999999999995	1.1	2000	0.5	1.0	9.9	2.0	1000	37.5	3	34.952220629247705	0.6249324730568836	147.16047336245222	9.699376448501424	259.40376932458776	22.217164864937434	354.8249589908533
0.1	2.1	360.0	4.93	false	0.5	1.25	100	30.599999999999998	5.3999999999999995	1.1	2000	0.5	1.0	9.9	2.0	1000	37.5	4	41.90061560949598	6.134586765237646	243.54785600929608	16.389096183288693	235.8015577129462	26.667821725945316	228.60017789682738	40.81254343842002	174.97507582350536
0.1	2.1	360.0	4.93	false	0.5	1.25	100	30.599999999999998	5.3999999999999995	1.1	2000	0.5	1.0	9.9	2.0	1000	37.5	1	33.062698809010996	7.867383706651879	334.95340799453913
0.1	2.1	360.0	4.93	false	0.5	1.25	100	30.599999999999998	5.3999999999999995	1.1	2000	0.5	1.0	9.9	2.0	1000	37.5	4	37.28631346738151	2.5836816257725257	126.74478047116474	9.098701223589755	144.98030927112526	16.09968817435702	195.68323207154774	27.142290455785588	255.90612254201298
0.1	2.1	360.0	4.93	false	0.5	1.25	100	30.599999999999998	5.3999999999999995	1.1	2000	0.5	1.0	9.9	2.0	1000	37.5	3	40.75651925488383	13.859375397266335	285.7176830218898	28.817018973090978	156.1497933331151	39.37078075693485	203.77398692737572
0.1	2.1	360.0	4.93	false	0.5	1.25	100	30.599999999999998	5.3999999999999995	1.1	2000	0.5	1.0	9.9	2.0	1000	37.5	5	36.203880835011695	2.495097384155567	112.24300803673172	7.291196346602411	181.02454413944204	11.467714585763137	122.53975708128684	22.618533264793545	177.303996525177	28.031550556570032	176.2230443175205
0.1	2.1	360.0	4.93	false	0.5	1.25	100	30.599999999999998	5.3999999999999995	1.1	2000	0.5	1.0	9.9	2.0	1000	37.5	2	36.48926262841212	11.348263847041016	228.21090039868216	22.867549888082056	272.4621955116398
0.1	2.1	360.0	4.93	false	0.5	1.25	100	30.599999999999998	5.3999999999999995	1.1	2000	0.5	1.0	9.9	2.0	1000	37.5	4	31.601083908316575	4.112272332051534	181.78574008594222	9.412198620715285	219.09186497636324	17.455122806282624	89.94715194775577	30.90165848999365	224.66418725416654
0.1	2.1	360.0	4.93	false	0.5	1.25	100	30.599999999999998	5.3999999999999995	1.1	2000	0.5	1.0	9.9	2.0	1000	37.5	4	36.04064964178116	5.776575431325991	160.07838551948416	11.63684038293075	118.13258616455776	21.449991870663666	236.52132506254634	31.187428483314577	204.78379342953735
0.1	2.1	360.0	4.93	false	0.5	1.25	100	30.599999999999998	5.3999999999999995	1.1	2000	0.5	1.0	9.9	2.0	1000	37.5	5	37.47555874244263	3.741839489907046	124.57474299749298	15.11726776156572	116.05023399194022	21.492385805817644	180.33124860536117	26.463013446687402	140.8487597477575	35.352745687364795	194.8579952200407
0.1	2.1	360.0	4.93	false	0.5	1.25	100	30.599999999999998	5.3999999999999995	1.1	2000	0.5	1.0	9.9	2.0	1000	37.5	3	40.84910213488472	8.869280334212604	261.8424850491499	15.456706494121917	193.96463370915026	32.51063357879676	255.50527597692928
0.1	2.1	360.0	4.93	false	0.5	1.25	100	30.599999999999998	5.3999999999999995	1.1	2000	0.5	1.0	9.9	2.0	1000	37.5	4	42.50239598533233	11.864311892392092	236.45998968138719	25.062707234175893	223.25103859492935	33.17420335375393	259.43963728165267	40.07262850042205	109.93410352400004
0.1	2.1	360.0	4.93	false	0.5	1.25	100	30.599999999999998	5.3999999999999995	1.1	2000	0.5	1.0	9.9	2.0	1000	37.5	4	36.79729897987207	6.318950504265102	146.88695560432208	21.03078135161044	109.70232933837843	25.848911215971476	236.24154721983138	33.44898872719725	157.2477054035464
0.1	2.1	360.0	4.93	false	0.5	1.25	100	30.599999999999998	5.3999999999999995	1.1	2000	0.5	1.0	9.9	2.0	1000	37.5	4	41.739306402728076	3.2719882311992667	252.5475063687088	15.87812481132844	160.27822243181132	22.77077287328432	205.6144386432627	40.131525802411666	249.1397300709428
0.1	2.1	360.0	4.93	false	0.5	1.25	100	30.599999999999998	5.3999999999999995	1.1	2000	0.5	1.0	9.9	2.0	1000	37.5	2	34.994945315353654	11.852239157895692	292.48785098700426	22.88674158291444	247.21517443387913
0.1	2.1	360.0	4.93	false	0.5	1.25	100	30.599999999999998	5.3999999999999995	1.1	2000	0.5	1.0	9.9	2.0	1000	37.5	5	40.23355661107732	3.5977866821121505	146.92775747096277	11.849438745864724	93.54754887704372	17.71778170501106	213.53484175871478	30.79345904407156	204.12049346455603	40.044182268542464	128.28773721108195
0.1	2.1	360.0	4.93	false	0.5	1.25	100	30.599999999999998	5.3999999999999995	1.1	2000	0.5	1.0	9.9	2.0	1000	37.5	3	34.0687574217084	7.716437051599632	287.5992374198984	17.34254682317874	271.978927635182	22.217787127933832	118.90694558552006
0.1	2.1	360.0	4.93	false	0.5	1.25	100	30.599999999999998	5.3999999999999995	1.1	2000	0.5	1.0	9.9	2.0	1000	37.5	3	38.293161392154275	8.51279989013114	288.5180545122429	15.987661763013431	120.32092720055682	35.81271876744621	287.02793199286214
0.1	2.1	360.0	4.93	false	0.5	1.25	100	30.599999999999998	5.3999999999999995	1.1	2000	0.5	1.0	9.9	2.0	1000	37.5	5	39.054512222106396	0.9735253310040315	100.74163170106436	10.345414164684918	156.4971694494549	23.995637653767766	182.47764254562134	26.38324933424297	105.30130614080136	37.106017143676965	238.15611023351022
0.1	2.1	360.0	4.93	false	0.5	1.25	100	30.599999999999998	5.3999999999999995	1.1	2000	0.5	1.0	9.9	2.0	1000	37.5	4	41.42123348399366	3.270651202530427	192.94982806987156	17.287614146895777	251.00978832452975	25.00265098798115	198.26407117296677	34.72478776055559	251.09874390458572
0.1	2.1	360.0	4.93	false	0.5	1.25	100	30.599999999999998	5.3999999999999995	1.1	2000	0.5	1.0	9.9	2.0	1000	37.5	4	37.76777937660563	0.5936367432504284	200.52555260472292	16.967704763696407	102.93526313645566	24.326214319381513	238.53941296685002	31.032183985664947	242.6170167203052
0.1	2.1	360.0	4.93	false	0.5	1.25	100	30.599999999999998	5.3999999999999995	1.1	2000	0.5	1.0	9.9	2.0	1000	37.5	7	47.95943184653643	0.7677265581769797	134.1563606673978	4.036579477601013	98.04459003430122	9.214461903267372	125.39962141198725	22.239245075666226	201.07823330601187	31.063513090988835	133.1927925483517	36.091372197741165	183.7588141505276	45.45236373427275	159.49323345883403
0.1	2.1	360.0	4.93	false	0.5	1.25	100	30.599999999999998	5.3999999999999995	1.1	2000	0.5	1.0	9.9	2.0	1000	37.5	3	36.612326923807004	14.413456148246969	298.43339918818384	22.611915068258494	128.93452367238413	31.254622853059793	187.3454699360465
0.1	2.1	360.0	4.93	false	0.5	1.25	100	30.599999999999998	5.3999999999999995	1.1	2000	0.5	1.0	9.9	2.0	1000	37.5	4	33.82971207171069	10.508828577645982	205.43138398605257	16.122367089411544	144.60967827921792	22.72297319244232	96.91856580495285	30.531423796021578	218.68623196620118
0.1	2.1	360.0	4.93	false	0.5	1.25	100	30.599999999999998	5.3999999999999995	1.1	2000	0.5	1.0	9.9	2.0	1000	37.5	4	34.290899035846735	6.424687876463716	236.4037650183076	15.244766048831368	105.09878393778479	27.469156250345108	184.0446371650149	31.44064647018208	199.68473954420176
0.1	2.1	360.0	4.93	false	0.5	1.25	100	30.599999999999998	5.3999999999999995	1.1	2000	0.5	1.0	9.9	2.0	1000	37.5	3	31.691804647083416	11.4317143785579	295.718968255926	18.272872584211992	135.58548847029988	30.011773348468754	219.18688791881172
0.1	2.1	360.0	4.93	false	0.5	1.25	100	30.599999999999998	5.3999999999999995	1.1	2000	0.5	1.0	9.9	2.0	1000	37.5	3	35.60866219930328	0.10141368663734082	269.66232621039194	12.302295652787166	193.3936049938831	29.308043762686232	246.89165622455553
0.1	2.1	360.0	4.93	false	0.5	1.25	100	30.599999999999998	5.3999999999999995	1.1	2000	0.5	1.0	9.9	2.0	1000	37.5	2	40.36217106683033	18.02543464457874	331.30533158306235	31.14510794081618	204.13460982489812
0.1	2.1	360.0	4.93	false	0.5	1.25	100	30.599999999999998	5.3999999999999995	1.1	2000	0.5	1.0	9.9	2.0	1000	37.5	3	42.236771631042735	14.743229025741185	309.2298385790631	31.134220108067574	288.4040977180075	40.62515462904653	147.92187753912617
0.1	2.1	360.0	4.93	false	0.5	1.25	100	30.599999999999998	5.3999999999999995	1.1	2000	0.5	1.0	9.9	2.0	1000	37.5	3	29.265187546826134	11.404127520817866	247.18557006427253	22.644098317227293	133.49251993875006	27.424646092765897	213.71290781751082
0.1	2.1	360.0	4.93	false	0.5	1.25	100	30.599999999999998	5.3999999999999995	1.1	2000	0.5	1.0	9.9	2.0	1000	37.5	3	40.82808367229813	1.5454135017515107	299.1368946375146	9.953551142413277	143.3568924429515	29.49840747216519	262.18217438762395
0.1	2.1	360.0	4.93	false	0.5	1.25	100	30.599999999999998	5.3999999999999995	1.1	2000	0.5	1.0	9.9	2.0	1000	37.5	5	43.55152714489509	1.043169030072086	246.53626241922333	16.470904152178647	256.63771314484563	27.848661920235468	230.043031993908	39.16764170286246	162.6472480356421	43.50432237529851	202.70071238653242
0.1	2.1	360.0	4.93	false	0.5	1.25	100	30.599999999999998	5.3999999999999995	1.1	2000	0.5	1.0	9.9	2.0	1000	37.5	3	34.30328861978678	2.417843436758834	267.9258456305088	28.73373985192302	190.78526867535604	33.11286292984253	127.48323962706277
0.1	2.1	360.0	4.93	false	0.5	1.25	100	30.599999999999998	5.3999999999999995	1.1	2000	0.5	1.0	9.9	2.0	1000	37.5	4	39.6366298082232	3.8482147092098895	179.37467916724708	10.127203412378137	335.431914807264	25.723578185756867	139.58300685479657	39.3624220593207	153.7318881170371
0.1	2.1	360.0	4.93	false	0.5	1.25	100	30.599999999999998	5.3999999999999995	1.1	2000	0.5	1.0	9.9	2.0	1000	37.5	3	34.30065381297917	14.842963710835924	200.36938257515587	20.261627749694465	216.6332266174469	33.65584458092475	316.0317580007139
0.1	2.1	360.0	4.93	false	0.5	1.25	100	30.599999999999998	5.3999999999999995	1.1	2000	0.5	1.0	9.9	2.0	1000	37.5	2	35.40793380651623	0.9024068418099077	189.12181875659024	27.65522329141334	270.1633098808549
0.1	2.1	360.0	4.93	false	0.5	1.25	100	30.599999999999998	5.3999999999999995	1.1	2000	0.5	1.0	9.9	2.0	1000	37.5	5	43.377885900718056	0.06108979484527795	153.69824646923712	10.103840683570022	228.68347939222454	22.24738930441485	203.90812497473758	34.518154515590446	143.8175812858063	43.27858235599094	273.6491506959119
0.1	2.1	360.0	4.93	false	0.5	1.25	100	30.599999999999998	5.3999999999999995	1.1	2000	0.5	1.0	9.9	2.0	1000	37.5	5	46.990406786210116	5.567355652812057	164.55038596132385	19.431367173056504	155.1045304538912	28.464202834780508	220.38285180728107	33.44660094299599	214.5063700134495	43.29968690200985	294.3322103731923
0.1	2.1	360.0	4.93	false	0.5	1.25	100	30.599999999999998	5.3999999999999995	1.1	2000	0.5	1.0	9.9	2.0	1000	37.5	2	31.51229641405276	11.023830805856758	196.6744448637123	25.10721684795752	386.1080900450064
0.1	2.1	360.0	4.93	false	0.5	1.25	100	30.599999999999998	5.3999999999999995	1.1	2000	0.5	1.0	9.9	2.0	1000	37.5	4	39.891882469562276	3.007514931920362	158.50969575896627	12.20368386643064	143.0413160600445	21.583125470255162	305.79746333096057	38.14071017994841	346.1124327509473
0.1	2.1	360.0	4.93	false	0.5	1.25	100	30.599999999999998	5.3999999999999995	1.1	2000	0.5	1.0	9.9	2.0	1000	37.5	3	39.06619248421614	2.5987486306948493	273.3528006446667	18.945702134272207	230.31813269397995	32.86458230004894	223.34822013173255
0.1	2.1	360.0	4.93	false	0.5	1.25	100	30.599999999999998	5.3999999999999995	1.1	2000	0.5	1.0	9.9	2.0	1000	37.5	3	46.24401283910181	2.5127946348322796	344.9471644633457	16.138578039091716	201.26108230224725	27.66218566223363	233.45977692050744
0.1	2.1	360.0	4.93	false	0.5	1.25	100	30.599999999999998	5.3999999999999995	1.1	2000	0.5	1.0	9.9	2.0	1000	37.5	4	32.607003842657384	0.5999934359702119	230.1271487651644	6.8616830150046635	130.42727145497028	17.061259335112684	246.52132393306974	23.743624739572773	123.64819805173998
0.1	2.1	360.0	4.93	false	0.5	1.25	100	30.599999999999998	5.3999999999999995	1.1	2000	0.5	1.0	9.9	2.0	1000	37.5	5	34.29869276346343	1.7701638858465587	193.54046727601104	4.168447906770363	153.34056187286097	17.615494044394158	124.08414914120749	21.316883137537612	148.4930279270802	34.28535997207701	190.46540929162714
0.1	2.1	360.0	4.93	false	0.5	1.25	100	30.599999999999998	5.3999999999999995	1.1	2000	0.5	1.0	9.9	2.0	1000	37.5	5	40.58872471007948	2.0574160694657064	134.49350267107903	11.112164938942756	226.42357731165137	15.551980702797621	105.40758162674057	24.97183210372026	164.58772230489956	40.16795331225577	228.21030348492923
0.1	2.1	360.0	4.93	false	0.5	1.25	100	30.599999999999998	5.3999999999999995	1.1	2000	0.5	1.0	9.9	2.0	1000	37.5	3	41.147815165765145	8.634819873456262	273.9306695801506	16.215510906349323	259.519310256684	35.15327875541732	275.7011924533116
0.1	2.1	360.0	4.93	false	0.5	1.25	100	30.599999999999998	5.3999999999999995	1.1	2000	0.5	1.0	9.9	2.0	1000	37.5	2	37.067222646081014	6.322032067821168	205.75486864804913	24.385991956467915	306.1147647279727
0.1	2.1	360.0	4.93	false	0.5	1.25	100	30.599999999999998	5.3999999999999995	1.1	2000	0.5	1.0	9.9	2.0	1000	37.5	1	29.965690458688634	23.697642406781117	404.1151685449266
0.1	2.1	360.0	4.93	false	0.5	1.25	100	30.599999999999998	5.3999999999999995	1.1	2000	0.5	1.0	9.9	2.0	1000	37.5	4	39.32133103043358	5.004289579175565	181.4062252208673	17.938437647055657	274.4744722947143	28.47412297044361	181.1514904715526	36.826255401851164	231.4328180622759
0.1	2.1	360.0	4.93	false	0.5	1.25	100	30.599999999999998	5.3999999999999995	1.1	2000	0.5	1.0	9.9	2.0	1000	37.5	3	34.39321696930838	8.157357275810627	272.24811693296	21.59605257230576	164.90737310377068	25.7473954585328	193.53991473049862
0.1	2.1	360.0	4.93	false	0.5	1.25	100	30.599999999999998	5.3999999999999995	1.1	2000	0.5	1.0	9.9	2.0	1000	37.5	3	31.04774818989385	4.970633735989796	161.8602270673165	17.124709823571802	323.7346368949379	28.034968907590848	194.52287500940957
0.1	2.1	360.0	4.93	false	0.5	1.25	100	30.599999999999998	5.3999999999999995	1.1	2000	0.5	1.0	9.9	2.0	1000	37.5	3	36.04786177497885	5.932732884086871	157.61783425064166	18.641700706782505	242.40243508294444	29.623130390769663	300.76785862111836
0.1	2.1	360.0	4.93	false	0.5	1.25	100	30.599999999999998	5.3999999999999995	1.1	2000	0.5	1.0	9.9	2.0	1000	37.5	5	38.490412629879835	0.8178183524084038	120.73643577508982	14.586696841424192	108.45065336727872	19.291822856398078	165.8605158115959	27.21906943681492	204.083388971762	37.493263472980345	201.54760171267085
0.1	2.1	360.0	4.93	false	0.5	1.25	100	30.599999999999998	5.3999999999999995	1.1	2000	0.5	1.0	9.9	2.0	1000	37.5	3	33.35694580568855	0.8615110332444351	112.5514054861671	11.967392151120144	211.2309729792221	25.437149753285563	248.01956594213047
0.1	2.1	360.0	4.93	false	0.5	1.25	100	30.599999999999998	5.3999999999999995	1.1	2000	0.5	1.0	9.9	2.0	1000	37.5	4	44.24772609652914	0.47565627578225367	282.77949874935524	14.291901646056385	247.88820898311468	23.507473242955463	159.08733762450413	41.93128506256622	187.5813617590886
0.1	2.1	360.0	4.93	false	0.5	1.25	100	30.599999999999998	5.3999999999999995	1.1	2000	0.5	1.0	9.9	2.0	1000	37.5	4	35.83991529871199	2.768410762692331	174.63030625167124	12.708961724976351	305.9582058884024	19.32716394406438	245.6576937426274	28.327692780455244	170.95413197076758
0.1	2.1	360.0	4.93	false	0.5	1.25	100	30.599999999999998	5.3999999999999995	1.1	2000	0.5	1.0	9.9	2.0	1000	37.5	5	40.71875542377362	4.136446040703082	196.45433181856097	16.489499465258756	135.70531603217813	22.608001180082397	194.9870986321381	32.321697662932046	143.0720114793238	40.2215409780843	203.0807331726178
0.1	2.1	360.0	4.93	false	0.5	1.25	100	30.599999999999998	5.3999999999999995	1.1	2000	0.5	1.0	9.9	2.0	1000	37.5	3	39.44828297739875	1.7588671263334188	195.02921959772155	11.539913621925821	274.72112293627015	27.588162783971576	250.71871523916892
0.1	2.1	360.0	4.93	false	0.5	1.25	100	30.599999999999998	5.3999999999999995	1.1	2000	0.5	1.0	9.9	2.0	1000	37.5	3	30.602212949846887	6.075217638469664	173.68368010256717	17.583600908677752	320.6137076655748	30.003467399965484	157.85260543184341
0.1	2.1	360.0	4.93	false	0.5	1.25	100	30.599999999999998	5.3999999999999995	1.1	2000	0.5	1.0	9.9	2.0	1000	37.5	2	29.398353187476758	7.880844077456149	178.16927226681108	15.87983250188852	336.96275850614035
0.1	2.1	360.0	4.93	false	0.5	1.25	100	30.599999999999998	5.3999999999999995	1.1	2000	0.5	1.0	9.9	2.0	1000	37.5	3	31.51537326671358	5.2770327445327165	141.39166303170813	14.01178450131035	268.584965980435	28.536909060116525	322.80143692092884
0.1	2.1	360.0	4.93	false	0.5	1.25	100	30.599999999999998	5.3999999999999995	1.1	2000	0.5	1.0	9.9	2.0	1000	37.5	4	40.89808223630327	0.7532164898350946	198.06952756356338	7.567446344624462	224.93113332840744	18.008639102776133	229.35175891830798	37.52962361291	176.12366735992015
0.1	2.1	360.0	4.93	false	0.5	1.25	100	30.599999999999998	5.3999999999999995	1.1	2000	0.5	1.0	9.9	2.0	1000	37.5	1	31.45488342635568	15.484531706103933	337.26635279932816
0.1	2.1	360.0	4.93	false	0.5	1.25	100	30.599999999999998	5.3999999999999995	1.1	2000	0.5	1.0	9.9	2.0	1000	37.5	3	36.164081377101034	0.012583323328835421	177.60905693409944	6.901428463204503	227.4429677891085	27.44636588443941	298.26469346798234
0.1	2.1	360.0	4.93	false	0.5	1.25	100	30.599999999999998	5.3999999999999995	1.1	2000	0.5	1.0	9.9	2.0	1000	37.5	3	39.264364259325355	1.8893089918144454	214.71167066383182	20.484610418469128	313.0034586467941	30.779266798542768	205.1409541122714
0.1	2.1	360.0	4.93	false	0.5	1.25	100	30.599999999999998	5.3999999999999995	1.1	2000	0.5	1.0	9.9	2.0	1000	37.5	4	25.67697742844259	6.608553718733984	171.16166985136937	12.798329039779528	148.78980319391084	17.680657851082668	100.17354528402254	21.916194898668017	169.19092931301796
0.1	2.1	360.0	4.93	false	0.5	1.25	100	30.599999999999998	5.3999999999999995	1.1	2000	0.5	1.0	9.9	2.0	1000	37.5	4	40.990376046608176	3.5645473443773485	186.54123494473336	15.93726539329922	237.39295380464364	23.348634200750666	162.87337622603283	40.72314946664529	291.0984910954462
0.1	2.1	360.0	4.93	false	0.5	1.25	100	30.599999999999998	5.3999999999999995	1.1	2000	0.5	1.0	9.9	2.0	1000	37.5	5	36.19080984727035	1.2042369959943613	99.88241090854726	7.131700179887582	228.22965726579383	17.214273729008987	143.3884733291185	28.342412444985303	161.7406054990784	32.13002944393701	206.88447669779762
0.1	2.1	360.0	4.93	false	0.5	1.25	100	30.599999999999998	5.3999999999999995	1.1	2000	0.5	1.0	9.9	2.0	1000	37.5	4	36.353537261053276	1.8181995276007252	165.77419013017024	15.646069762614559	236.5322176606271	26.63266107308019	220.8724824942764	31.86886443459082	176.03680960156888
0.1	2.1	360.0	4.93	false	0.5	1.25	100	30.599999999999998	5.3999999999999995	1.1	2000	0.5	1.0	9.9	2.0	1000	37.5	4	38.480466905365205	0.23187666023579248	230.83771353471062	8.96486548983477	239.33725953020453	20.350296197349074	168.12555865083064	26.56595860961832	222.2893545443007
0.1	2.1	360.0	4.93	false	0.5	1.25	100	30.599999999999998	5.3999999999999995	1.1	2000	0.5	1.0	9.9	2.0	1000	37.5	2	33.43993086203274	13.15752145173515	300.465981120585	28.595164668231057	279.12127549091394
0.1	2.1	360.0	4.93	false	0.5	1.25	100	30.599999999999998	5.3999999999999995	1.1	2000	0.5	1.0	9.9	2.0	1000	37.5	4	42.10217189869354	3.403220136558339	127.86079644272249	12.886238320103923	221.1017975803207	21.999304623162164	239.08738455453087	37.14853558420378	206.37561658909428
0.1	2.1	360.0	4.93	false	0.5	1.25	100	30.599999999999998	5.3999999999999995	1.1	2000	0.5	1.0	9.9	2.0	1000	37.5	3	32.00462286550145	8.548820439366484	258.1573490483156	16.895390721171424	219.15362928179502	30.9519360714173	165.1722402048116
0.1	2.1	360.0	4.93	false	0.5	1.25	100	30.599999999999998	5.3999999999999995	1.1	2000	0.5	1.0	9.9	2.0	1000	37.5	4	45.6992644501796	9.366098332413767	216.37231639326163	18.070443284930974	253.65340725042785	30.599142295731973	172.23448919167734	40.924382665150105	144.80220102033556
0.1	2.1	360.0	4.93	false	0.5	1.25	100	30.599999999999998	5.3999999999999995	1.1	2000	0.5	1.0	9.9	2.0	1000	37.5	6	46.00093193963687	1.4744500422240912	156.24592344537263	8.2014018720065	137.4115624215615	17.718962144971638	213.96695172789882	30.062085716482162	104.06090309909612	34.597405601476765	252.24447116832798	44.66409961619333	234.8207813781277
0.1	2.1	360.0	4.93	false	0.5	1.25	100	30.599999999999998	5.3999999999999995	1.1	2000	0.5	1.0	9.9	2.0	1000	37.5	2	27.243129986155385	6.809334256027301	382.6803819612825	23.394104882499704	200.66158158045099
0.1	2.1	360.0	4.93	false	0.5	1.25	100	30.599999999999998	5.3999999999999995	1.1	2000	0.5	1.0	9.9	2.0	1000	37.5	4	45.75944574334917	6.493359245331717	171.52582317600167	14.420734089126354	296.8173934226364	31.43465720903589	157.6731741926042	42.95969219973688	309.38559344148683
0.1	2.1	360.0	4.93	false	0.5	1.25	100	30.599999999999998	5.3999999999999995	1.1	2000	0.5	1.0	9.9	2.0	1000	37.5	4	34.241007036917715	5.361592126178508	227.32113486704642	15.633570716581414	100.44299845493985	24.525366201268646	203.8546323856967	27.36991187118695	181.84195727920024
0.1	2.1	360.0	4.93	false	0.5	1.25	100	30.599999999999998	5.3999999999999995	1.1	2000	0.5	1.0	9.9	2.0	1000	37.5	3	34.19623192036894	3.696289066410643	239.2417175409652	17.241212376112557	224.94712158896564	33.11146262107104	162.1897643660085
0.1	2.1	360.0	4.93	false	0.5	1.25	100	30.599999999999998	5.3999999999999995	1.1	2000	0.5	1.0	9.9	2.0	1000	37.5	3	38.736822742523046	1.6507802185581844	161.89557280827293	18.144055193403915	282.4651421693639	28.32842581095533	241.23063151548843
0.1	2.1	360.0	4.93	false	0.5	1.25	100	30.599999999999998	5.3999999999999995	1.1	2000	0.5	1.0	9.9	2.0	1000	37.5	3	35.272558901508944	2.069304422613414	245.8390951846612	16.23709641883692	341.08358604224736	33.311455675372734	257.5883532752502
0.1	2.1	360.0	4.93	false	0.5	1.25	100	30.599999999999998	5.3999999999999995	1.1	2000	0.5	1.0	9.9	2.0	1000	37.5	4	40.68761301178109	9.495636450189316	166.94074551865154	18.95038985418712	157.3246289754644	23.826782261664377	216.65159102066107	37.28527159003097	245.28102602397811
0.1	2.1	360.0	4.93	false	0.5	1.25	100	30.599999999999998	5.3999999999999995	1.1	2000	0.5	1.0	9.9	2.0	1000	37.5	3	31.960177800189072	2.344834706665966	233.6852708207126	16.279772964267917	249.668966156577	30.452095854101184	187.3377199830853
0.1	2.1	360.0	4.93	false	0.5	1.25	100	30.599999999999998	5.3999999999999995	1.1	2000	0.5	1.0	9.9	2.0	1000	37.5	5	29.32352467296397	2.58359562617638	108.95205625822283	10.1313383827925	133.58733036144483	16.951276692300805	127.18811960465426	20.271817530760725	124.21363492389938	26.26941416900047	141.0858598504673
0.1	2.1	360.0	4.93	false	0.5	1.25	100	30.599999999999998	5.3999999999999995	1.1	2000	0.5	1.0	9.9	2.0	1000	37.5	3	39.68755525384604	5.456849605087925	329.1822871295799	16.349038033319676	170.58898987016943	37.52696700993637	166.64514078221956
0.1	2.1	360.0	4.93	false	0.5	1.25	100	30.599999999999998	5.3999999999999995	1.1	2000	0.5	1.0	9.9	2.0	1000	37.5	2	35.80687114448054	11.228494910268152	260.18458536397975	23.247257646734088	281.0771888312162
0.1	2.1	360.0	4.93	false	0.5	1.25	100	30.599999999999998	5.3999999999999995	1.1	2000	0.5	1.0	9.9	2.0	1000	37.5	3	37.356033866009795	11.22920359357781	180.38795130785047	16.275925989968766	170.69296464956597	35.460782817651825	389.00700512734323
0.1	2.1	360.0	4.93	false	0.5	1.25	100	30.599999999999998	5.3999999999999995	1.1	2000	0.5	1.0	9.9	2.0	1000	37.5	4	37.658226748810605	4.392636259176945	136.13939190493136	12.064004077334582	259.42917209683844	20.897061707278	309.04894391431196	36.25170032014535	124.72950335255149
0.1	2.1	360.0	4.93	false	0.5	1.25	100	30.599999999999998	5.3999999999999995	1.1	2000	0.5	1.0	9.9	2.0	1000	37.5	4	40.36599714238078	2.699845338434304	225.8340176691232	11.344461512907175	201.11448881237706	26.454018306557604	181.36264367825706	35.52427229358873	235.67240358477494
0.1	2.1	360.0	4.93	false	0.5	1.25	100	30.599999999999998	5.3999999999999995	1.1	2000	0.5	1.0	9.9	2.0	1000	37.5	4	37.873510959522676	0.8458789197642915	133.65908520889047	13.2077465496323	273.7195750077537	23.33223729376182	115.7492475478456	31.106741411316918	208.27121031594766
0.1	2.1	360.0	4.93	false	0.5	1.25	100	30.599999999999998	5.3999999999999995	1.1	2000	0.5	1.0	9.9	2.0	1000	37.5	2	33.66571894464367	4.548333839870659	336.00075139556446	11.538707761957335	174.65434017251354
0.1	2.1	360.0	4.93	false	0.5	1.25	100	30.599999999999998	5.3999999999999995	1.1	2000	0.5	1.0	9.9	2.0	1000	37.5	5	47.29126296998318	4.533273155659125	197.43186685123968	18.73024044576073	206.4657079760495	27.279835262151813	213.75913435826592	37.405864103293375	252.2456368879224	45.77646215938436	110.73207045963541
0.1	2.1	360.0	4.93	false	0.5	1.25	100	30.599999999999998	5.3999999999999995	1.1	2000	0.5	1.0	9.9	2.0	1000	37.5	3	39.139402219768556	1.5482269366291745	251.5452425748414	16.510508377952263	230.21900133742267	29.187677574070605	261.7243637657935
0.1	2.1	360.0	4.93	false	0.5	1.25	100	30.599999999999998	5.3999999999999995	1.1	2000	0.5	1.0	9.9	2.0	1000	37.5	4	38.4470743681137	5.6495884696179886	271.3512542485782	13.927906386936426	140.55023414186084	20.864167075301882	200.08491363494582	32.612137055450006	188.0040882487527
0.1	2.1	360.0	4.93	false	0.5	1.25	100	30.599999999999998	5.3999999999999995	1.1	2000	0.5	1.0	9.9	2.0	1000	37.5	4	37.799811249725806	0.18453690121504343	248.81108152477174	20.91292034366657	252.85976276350888	25.195158180939885	135.93708993970526	36.96982272224659	265.3380960659847
0.1	2.1	360.0	4.93	false	0.5	1.25	100	30.599999999999998	5.3999999999999995	1.1	2000	0.5	1.0	9.9	2.0	1000	37.5	6	43.094387075077115	1.2714190001741057	130.73088061199863	13.378588951990197	173.40089746371822	17.177556340677096	192.66738948696675	24.733949875017366	112.55488492234092	26.885528719389466	106.32458805946995	42.15989250494222	234.09007128618418
0.1	2.1	360.0	4.93	false	0.5	1.25	100	30.599999999999998	5.3999999999999995	1.1	2000	0.5	1.0	9.9	2.0	1000	37.5	3	36.37855281348749	5.529808770407978	252.0955748871899	22.084577427748705	209.05504439487856	35.2201842928101	233.7201561886498
0.1	2.1	360.0	4.93	false	0.5	1.25	100	30.599999999999998	5.3999999999999995	1.1	2000	0.5	1.0	9.9	2.0	1000	37.5	3	34.4998264975266	8.125131479297627	166.723897164389	17.016311736088305	184.01366568670772	29.92308996083717	363.4647415084224
0.1	2.1	360.0	4.93	false	0.5	1.25	100	30.599999999999998	5.3999999999999995	1.1	2000	0.5	1.0	9.9	2.0	1000	37.5	4	40.60932319586274	1.06494488176333	134.60717694091755	4.69138390022032	230.5422279357489	22.37327654776231	248.39684869930977	33.31442078304917	176.51725276559864
0.1	2.1	360.0	4.93	false	0.5	1.25	100	30.599999999999998	5.3999999999999995	1.1	2000	0.5	1.0	9.9	2.0	1000	37.5	2	36.03202832031794	5.748911307378442	289.7037597332152	24.410288982668447	302.5126501713147
0.1	2.1	360.0	4.93	false	0.5	1.25	100	30.599999999999998	5.3999999999999995	1.1	2000	0.5	1.0	9.9	2.0	1000	37.5	4	29.099117113663628	2.928752744621115	123.8237541296786	11.148164599532107	176.05649608149398	19.753741619561893	180.15513813857447	24.162374015608123	226.17533463954692
0.1	2.1	360.0	4.93	false	0.5	1.25	100	30.599999999999998	5.3999999999999995	1.1	2000	0.5	1.0	9.9	2.0	1000	37.5	4	33.836571735784815	0.7377940024406897	119.74714590313614	9.31497197210754	148.99199812727224	17.087388499785632	259.3999148399269	29.528257313841717	221.43916035904263
0.1	2.1	360.0	4.93	false	0.5	1.25	100	30.599999999999998	5.3999999999999995	1.1	2000	0.5	1.0	9.9	2.0	1000	37.5	6	44.197293712322924	2.9547285069407563	203.2885725484321	3.5933147657593536	180.78484884136034	6.886876838231737	117.17748264858488	21.274732442849	251.6365795959816	28.662188738238	125.7783040134083	40.15125532905416	150.93901266253687
0.1	2.1	360.0	4.93	false	0.5	1.25	100	30.599999999999998	5.3999999999999995	1.1	2000	0.5	1.0	9.9	2.0	1000	37.5	4	38.67209826333126	9.029884965743674	170.60910666902706	17.049829623080484	167.92006854007118	28.221921403099632	243.81043104882417	35.702520923619375	153.14618060300356
0.1	2.1	360.0	4.93	false	0.5	1.25	100	30.599999999999998	5.3999999999999995	1.1	2000	0.5	1.0	9.9	2.0	1000	37.5	4	38.15855851331315	2.002027661270524	192.15641978991337	14.679337163238934	127.07218856579733	22.17467646287432	251.12499390364013	29.666862008814743	158.41734818613838
0.1	2.1	360.0	4.93	false	0.5	1.25	100	30.599999999999998	5.3999999999999995	1.1	2000	0.5	1.0	9.9	2.0	1000	37.5	5	39.872160365332896	0.010932955541638777	146.01138303487437	8.695997762306302	213.31484940690424	23.437553077394984	254.8333039777241	32.37639630866075	157.66073607978285	36.95758022436922	180.26189197294084
0.1	2.1	360.0	4.93	false	0.5	1.25	100	30.599999999999998	5.3999999999999995	1.1	2000	0.5	1.0	9.9	2.0	1000	37.5	4	37.641074971408635	3.056811170066794	197.51135673676546	10.56925817917289	193.76082433143964	19.674819827837823	128.39911387597968	29.047446462922967	314.25780598841806
0.1	2.1	360.0	4.93	false	0.5	1.25	100	30.599999999999998	5.3999999999999995	1.1	2000	0.5	1.0	9.9	2.0	1000	37.5	2	32.25358321845954	3.6697570233891406	224.26467452402966	13.512032952905473	369.20280933705766
0.1	2.1	360.0	4.93	false	0.5	1.25	100	30.599999999999998	5.3999999999999995	1.1	2000	0.5	1.0	9.9	2.0	1000	37.5	4	42.39708224884955	0.44357761700915654	234.3882988128192	15.211674418312418	254.5498326620144	21.479682757189227	102.86404627982151	38.587211580812045	215.05320941080222
0.1	2.1	360.0	4.93	false	0.5	1.25	100	30.599999999999998	5.3999999999999995	1.1	2000	0.5	1.0	9.9	2.0	1000	37.5	4	41.94699994161658	0.13981079702306712	130.17259156398984	15.907995237400087	319.76373451665467	26.3918426018639	259.21409427890575	31.457175485724004	164.5921329029139
0.1	2.1	360.0	4.93	false	0.5	1.25	100	30.599999999999998	5.3999999999999995	1.1	2000	0.5	1.0	9.9	2.0	1000	37.5	4	42.59121845442204	0.5056383289949405	160.38121904615264	10.188851714620865	200.90521927391057	20.138151401701947	259.8258736220079	38.40747342550029	333.7366288831503
0.1	2.1	360.0	4.93	false	0.5	1.25	100	30.599999999999998	5.3999999999999995	1.1	2000	0.5	1.0	9.9	2.0	1000	37.5	4	34.655944750796095	0.6028700285798249	183.78796973536853	11.885723943564265	109.79951602104454	16.898088328572967	184.43989604496053	25.146706167142636	240.55565669730282
0.1	2.1	360.0	4.93	false	0.5	1.25	100	30.599999999999998	5.3999999999999995	1.1	2000	0.5	1.0	9.9	2.0	1000	37.5	4	32.13036011351062	2.4982395231668275	172.36450416829427	9.250119337020939	176.53463709706674	16.410314845312044	162.1386764860474	25.89952516094615	136.03218209920206
0.1	2.1	360.0	4.93	false	0.5	1.25	100	30.599999999999998	5.3999999999999995	1.1	2000	0.5	1.0	9.9	2.0	1000	37.5	3	43.59425703507099	16.03100413470428	204.42294500680026	26.734988908871983	180.09052125775492	40.586982035427596	390.3486818970452
0.1	2.1	360.0	4.93	false	0.5	1.25	100	30.599999999999998	5.3999999999999995	1.1	2000	0.5	1.0	9.9	2.0	1000	37.5	3	38.52263319704421	5.19795539160861	199.84761844597665	19.586567901890877	290.1703781687126	34.74426941867324	234.29797908623001
0.1	2.1	360.0	4.93	false	0.5	1.25	100	30.599999999999998	5.3999999999999995	1.1	2000	0.5	1.0	9.9	2.0	1000	37.5	4	31.5787068954245	9.126503953667422	151.6495209218982	12.438808611266078	221.7505864109159	17.944258557177193	145.80750848247695	28.565086115027285	138.34319059842687
0.1	2.1	360.0	4.93	false	0.5	1.25	100	30.599999999999998	5.3999999999999995	1.1	2000	0.5	1.0	9.9	2.0	1000	37.5	3	36.56454564500201	10.680865434539859	251.76124588146223	20.801929929871445	355.04728763838216	28.501803231399773	151.62270709503537
0.1	2.1	360.0	4.93	false	0.5	1.25	100	30.599999999999998	5.3999999999999995	1.1	2000	0.5	1.0	9.9	2.0	1000	37.5	2	32.72949882883089	4.770438819496904	241.05433698550388	25.41556529103795	341.3354937920476
0.1	2.1	360.0	4.93	false	0.5	1.25	100	30.599999999999998	5.3999999999999995	1.1	2000	0.5	1.0	9.9	2.0	1000	37.5	5	36.03703512935064	4.523910998689319	200.59497665450027	8.836661182865841	123.9110896298167	19.819192576455258	206.84824479794295	25.879615186608856	118.32821272238408	33.82844828337841	112.31771231684719
0.1	2.1	360.0	4.93	false	0.5	1.25	100	30.599999999999998	5.3999999999999995	1.1	2000	0.5	1.0	9.9	2.0	1000	37.5	4	38.83680170340972	5.757644858593992	162.09790764345257	14.493013009954753	176.51436046965318	23.237783921621645	296.29449629918645	34.545173915401556	250.99950316760393
0.1	2.1	360.0	4.93	false	0.5	1.25	100	30.599999999999998	5.3999999999999995	1.1	2000	0.5	1.0	9.9	2.0	1000	37.5	3	35.34636053653111	1.5307080858858764	283.2043763723147	20.46742627910547	139.48571645953416	25.475803310047603	311.4718847701288
0.1	2.1	360.0	4.93	false	0.5	1.25	100	30.599999999999998	5.3999999999999995	1.1	2000	0.5	1.0	9.9	2.0	1000	37.5	4	42.52201423759193	0.32848719034530716	182.81692005246768	9.963312443518143	247.42455919279027	29.439450833871177	160.33811168938146	35.60937717603961	254.49280030030658
0.1	2.1	360.0	4.93	false	0.5	1.25	100	30.599999999999998	5.3999999999999995	1.1	2000	0.5	1.0	9.9	2.0	1000	37.5	4	41.0536041334935	0.5068275191897578	131.38584797193002	9.678882090629557	312.2894821746473	20.020017266773365	236.7929934510831	26.14861042258385	154.15899781637512
0.1	2.1	360.0	4.93	false	0.5	1.25	100	30.599999999999998	5.3999999999999995	1.1	2000	0.5	1.0	9.9	2.0	1000	37.5	4	38.85359492151428	1.0036653874704777	158.74744685444924	9.102846601659168	241.96831914839365	16.435198784821647	278.5938581324354	38.141902875732185	275.0445573966652
0.1	2.1	360.0	4.93	false	0.5	1.25	100	30.599999999999998	5.3999999999999995	1.1	2000	0.5	1.0	9.9	2.0	1000	37.5	3	38.048531758123886	4.542444919273611	171.76851085106972	17.69372425688593	346.6015405584064	28.407416438776	297.72070742463603
0.1	2.1	360.0	4.93	false	0.5	1.25	100	30.599999999999998	5.3999999999999995	1.1	2000	0.5	1.0	9.9	2.0	1000	37.5	4	36.139048565665654	0.9224415845568399	145.68100622954918	13.994875416434393	204.61331738338694	21.88333000093098	192.9497022334356	28.443519096502104	176.7440784429413
0.1	2.1	360.0	4.93	false	0.5	1.25	100	30.599999999999998	5.3999999999999995	1.1	2000	0.5	1.0	9.9	2.0	1000	37.5	4	33.064907576786155	2.3388492588805696	118.25714907562256	15.36093163531872	181.91620561373074	19.102403664893057	252.71376915698315	31.96524404530224	205.28716084344208
0.1	2.1	360.0	4.93	false	0.5	1.25	100	30.599999999999998	5.3999999999999995	1.1	2000	0.5	1.0	9.9	2.0	1000	37.5	4	38.452736125987606	3.829965469184886	295.5118097716661	16.397103851710526	212.6897328406794	24.96984990160118	165.0709714942348	29.56979473195367	150.75474889424106
0.1	2.1	360.0	4.93	false	0.5	1.25	100	30.599999999999998	5.3999999999999995	1.1	2000	0.5	1.0	9.9	2.0	1000	37.5	3	36.198738795276064	4.117250844407582	353.2182792264908	16.385665058174045	168.03485924680467	23.32261015080828	144.4866554548901
0.1	2.1	360.0	4.93	false	0.5	1.25	100	30.599999999999998	5.3999999999999995	1.1	2000	0.5	1.0	9.9	2.0	1000	37.5	1	24.838351993787946	19.755034769735325	275.1933565021177
0.1	2.1	360.0	4.93	false	0.5	1.25	100	30.599999999999998	5.3999999999999995	1.1	2000	0.5	1.0	9.9	2.0	1000	37.5	4	37.672042766075286	3.2779022411911476	160.04674236642077	18.20807862478267	262.6455200171161	31.407098146074606	120.60982835238364	35.670104555294905	230.12428793021232
0.1	2.1	360.0	4.93	false	0.5	1.25	100	30.599999999999998	5.3999999999999995	1.1	2000	0.5	1.0	9.9	2.0	1000	37.5	6	46.08405363992887	0.692437181142367	146.93530421730586	15.57311202433515	262.18999101110086	18.75695110591982	115.11049728854431	27.996498946309917	128.32238079979265	33.88168168149307	146.19159486236902	43.55245641378643	185.9892372818184
0.1	2.1	360.0	4.93	false	0.5	1.25	100	30.599999999999998	5.3999999999999995	1.1	2000	0.5	1.0	9.9	2.0	1000	37.5	5	48.11387650256112	3.4561849511961893	173.7298294663782	11.182237472744111	158.0935912061119	19.1859146503169	181.38976950583793	23.274850935124206	132.22801669850628	31.768465022729057	300.1176452133229
0.1	2.1	360.0	4.93	false	0.5	1.25	100	30.599999999999998	5.3999999999999995	1.1	2000	0.5	1.0	9.9	2.0	1000	37.5	5	41.01983002215532	0.5894575107837113	182.45410175156013	5.37907329090145	223.23677056468085	15.383081450353384	110.09306359968723	25.976059223181306	175.06388128962627	34.40309274770446	181.12258688261883
0.1	2.1	360.0	4.93	false	0.5	1.25	100	30.599999999999998	5.3999999999999995	1.1	2000	0.5	1.0	9.9	2.0	1000	37.5	4	39.07702528972842	1.4200276950888702	172.63978908026797	11.510789468565799	155.2288059797533	23.01386381513783	212.8348647242215	33.437168735886516	213.93901397160178
0.1	2.1	360.0	4.93	false	0.5	1.25	100	30.599999999999998	5.3999999999999995	1.1	2000	0.5	1.0	9.9	2.0	1000	37.5	4	32.15172443833926	4.431820347046891	90.06231946211201	14.107530021492046	166.1267842523795	21.539897385349178	211.38092682514127	27.454209689735784	221.93778036511443
0.1	2.1	360.0	4.93	false	0.5	1.25	100	30.599999999999998	5.3999999999999995	1.1	2000	0.5	1.0	9.9	2.0	1000	37.5	5	43.51654825946389	6.911668807660834	269.4754903599581	18.79238746588382	265.0234976376128	22.566761856861064	142.42823746832704	34.26440828456936	113.10695771725418	40.4204210826833	176.38544041068877
0.1	2.1	360.0	4.93	false	0.5	1.25	100	30.599999999999998	5.3999999999999995	1.1	2000	0.5	1.0	9.9	2.0	1000	37.5	3	36.18152478739135	14.199433291149173	213.7646767148299	22.727195116547527	217.3630638364467	34.931373191286404	381.00267862723524
0.1	2.1	360.0	4.93	false	0.5	1.25	100	30.599999999999998	5.3999999999999995	1.1	2000	0.5	1.0	9.9	2.0	1000	37.5	5	36.450183176949835	2.5837604550397395	127.23795087853196	11.324338712417317	131.10074350837914	15.734506217741925	101.0618831680185	24.839155989949088	223.97589789033577	30.63996709781033	199.60569825238375
0.1	2.1	360.0	4.93	false	0.5	1.25	100	30.599999999999998	5.3999999999999995	1.1	2000	0.5	1.0	9.9	2.0	1000	37.5	4	43.06866856265407	4.398831951308444	238.16000765164486	23.144540980015538	321.4672809158749	32.17974626795336	222.06014765291255	41.33247290303495	184.74995557127542
0.1	2.1	360.0	4.93	false	0.5	1.25	100	30.599999999999998	5.3999999999999995	1.1	2000	0.5	1.0	9.9	2.0	1000	37.5	3	32.87345253326859	5.436557603847824	208.06659484257878	15.877189310142647	306.2236945255276	26.81374607908634	162.79937548205538
0.1	2.1	360.0	4.93	false	0.5	1.25	100	30.599999999999998	5.3999999999999995	1.1	2000	0.5	1.0	9.9	2.0	1000	37.5	4	37.84051146492509	9.152103532548942	243.29567385436948	17.484544970105418	120.74905423653118	24.22757993287265	221.24103846031943	36.765497947664485	216.7738202932764
0.1	2.1	360.0	4.93	false	0.5	1.25	100	30.599999999999998	5.3999999999999995	1.1	2000	0.5	1.0	9.9	2.0	1000	37.5	5	43.68822943127056	1.2063714535470087	269.7838478794279	6.205648229295726	148.42340727236348	21.801024789564675	153.90350808782804	27.221555954246952	222.2088626141695	35.44828760258943	184.19588746812116
0.1	2.1	360.0	4.93	false	0.5	1.25	100	30.599999999999998	5.3999999999999995	1.1	2000	0.5	1.0	9.9	2.0	1000	37.5	5	45.68989738914857	1.8871048745257675	272.3352313297152	15.557209655504087	132.4426003998762	19.31533925662431	150.70866132916976	35.54533677588385	210.5302233418241	43.38859919594934	203.3825775478355
0.1	2.1	360.0	4.93	false	0.5	1.25	100	30.599999999999998	5.3999999999999995	1.1	2000	0.5	1.0	9.9	2.0	1000	37.5	4	37.10610867180915	3.4490873890697205	146.08251025385815	11.2196024324722	138.58701933741912	16.182375620036616	199.40024288397643	25.20743461509488	267.91341593474385
0.1	2.1	360.0	4.93	false	0.5	1.25	100	30.599999999999998	5.3999999999999995	1.1	2000	0.5	1.0	9.9	2.0	1000	37.5	4	28.151598211556504	6.200542394814408	229.86540743388287	14.223184711141515	112.06375306383805	20.090837007000285	105.4421158313048	26.95151396918	151.87869041418494
0.1	2.1	360.0	4.93	false	0.5	1.25	100	30.599999999999998	5.3999999999999995	1.1	2000	0.5	1.0	9.9	2.0	1000	37.5	3	38.47908152048857	7.74047154414078	322.5357321757021	27.11961288118999	206.8456713926307	35.89486142301188	166.22364739050084
0.1	2.1	360.0	4.93	false	0.5	1.25	100	30.599999999999998	5.3999999999999995	1.1	2000	0.5	1.0	9.9	2.0	1000	37.5	3	31.756202140214967	6.525556905826068	165.15073046159793	14.622229955944507	313.46488008930856	20.145696857558086	146.23965827923615
0.1	2.1	360.0	4.93	false	0.5	1.25	100	30.599999999999998	5.3999999999999995	1.1	2000	0.5	1.0	9.9	2.0	1000	37.5	5	45.179174755338366	8.67793778497324	189.69572780360718	15.607369850644796	229.38371434884812	23.8437068485627	122.20107310632719	29.565510062675028	129.01616537028502	36.246619229395385	234.44948034349437
0.1	2.1	360.0	4.93	false	0.5	1.25	100	30.599999999999998	5.3999999999999995	1.1	2000	0.5	1.0	9.9	2.0	1000	37.5	3	31.479583957231657	0.6102856969907651	273.6483678852728	7.929018576566456	279.63939795639516	24.86164521407189	199.05884213504896
0.1	2.1	360.0	4.93	false	0.5	1.25	100	30.599999999999998	5.3999999999999995	1.1	2000	0.5	1.0	9.9	2.0	1000	37.5	2	37.89546890094388	15.766871597990708	359.13761291991375	24.117132743852945	297.54043258189137
0.1	2.1	360.0	4.93	false	0.5	1.25	100	30.599999999999998	5.3999999999999995	1.1	2000	0.5	1.0	9.9	2.0	1000	37.5	3	31.077493938691987	6.127743375023974	229.3267555372876	16.581640019392466	146.51041470726847	22.788374916567577	282.7833308810337
0.1	2.1	360.0	4.93	false	0.5	1.25	100	30.599999999999998	5.3999999999999995	1.1	2000	0.5	1.0	9.9	2.0	1000	37.5	3	39.32601671665222	11.748844864094286	209.9471354431113	22.28824439366919	254.92558890655425	38.65653973664964	313.38070971787164
0.1	2.1	360.0	4.93	false	0.5	1.25	100	30.599999999999998	5.3999999999999995	1.1	2000	0.5	1.0	9.9	2.0	1000	37.5	3	31.882514069501124	8.941654756376254	207.37203111667918	12.981753192836239	189.4969260106321	24.26685107519088	224.20467733273136
0.1	2.1	360.0	4.93	false	0.5	1.25	100	30.599999999999998	5.3999999999999995	1.1	2000	0.5	1.0	9.9	2.0	1000	37.5	4	35.61020879495295	3.2949009005226393	141.35809806586505	11.07732859115711	164.34670833732426	21.785208182500902	209.88266096498168	33.31289617846713	265.813314662545
0.1	2.1	360.0	4.93	false	0.5	1.25	100	30.599999999999998	5.3999999999999995	1.1	2000	0.5	1.0	9.9	2.0	1000	37.5	4	34.68383836318013	7.7201656228294215	229.14523721353402	13.91107100587797	213.94201286482263	27.48972748050481	139.52298350385863	34.08552164913028	184.87084301715421
0.1	2.1	360.0	4.93	false	0.5	1.25	100	30.599999999999998	5.3999999999999995	1.1	2000	0.5	1.0	9.9	2.0	1000	37.5	5	34.0409144754978	4.805551424768446	173.82053762009744	11.68077275295309	226.1632714164539	17.57185620142386	111.34040926919023	28.807544134910444	142.2552057215056	33.77699542244414	176.4547886769154
0.1	2.1	360.0	4.93	false	0.5	1.25	100	30.599999999999998	5.3999999999999995	1.1	2000	0.5	1.0	9.9	2.0	1000	37.5	3	38.052118077168494	2.8749575442080513	317.0681769970057	6.9858133582792705	131.59620752644125	25.451467599336596	204.19446428870418
0.1	2.1	360.0	4.93	false	0.5	1.25	100	30.599999999999998	5.3999999999999995	1.1	2000	0.5	1.0	9.9	2.0	1000	37.5	2	38.986893119314566	8.18788576034775	245.24148149287996	37.27293247927016	401.7820215894415
0.1	2.1	360.0	4.93	false	0.5	1.25	100	30.599999999999998	5.3999999999999995	1.1	2000	0.5	1.0	9.9	2.0	1000	37.5	3	29.719797115594098	8.28141746367096	261.37027717357114	14.32222375314178	173.62854487764952	16.89489081485145	180.59960600033943
0.1	2.1	360.0	4.93	false	0.5	1.25	100	30.599999999999998	5.3999999999999995	1.1	2000	0.5	1.0	9.9	2.0	1000	37.5	4	36.474759083661304	0.5545116765754426	112.67041357261448	9.028202993199402	170.81550288339125	21.656488111635756	269.9793610482628	34.51139559059794	111.3113083883184
0.1	2.1	360.0	4.93	false	0.5	1.25	100	30.599999999999998	5.3999999999999995	1.1	2000	0.5	1.0	9.9	2.0	1000	37.5	5	36.19065056415761	1.6738629569053047	171.88116697053565	9.259148364101252	124.72687031213938	16.293042143499395	132.53291648498248	21.82667647253683	163.6714694856372	33.620929483694034	207.26488643509128
0.1	2.1	360.0	4.93	false	0.5	1.25	100	30.599999999999998	5.3999999999999995	1.1	2000	0.5	1.0	9.9	2.0	1000	37.5	4	35.87018141253514	3.381428671383485	130.8865534237142	13.146781449801228	230.83371033896273	22.700974083377524	106.34730545573647	30.63767383087979	248.86287021736453
0.1	2.1	360.0	4.93	false	0.5	1.25	100	30.599999999999998	5.3999999999999995	1.1	2000	0.5	1.0	9.9	2.0	1000	37.5	4	44.74828372590282	6.115611778060968	127.59215540299476	12.329448022333544	154.86079646506053	28.43347977565218	259.5398935700586	39.3021874786068	314.8672250168228
0.1	2.1	360.0	4.93	false	0.5	1.25	100	30.599999999999998	5.3999999999999995	1.1	2000	0.5	1.0	9.9	2.0	1000	37.5	3	38.04844757110033	3.3011297352471134	273.77838726046184	15.17245799438916	144.80868147985197	22.891597455068887	196.07263463093562
0.1	2.1	360.0	4.93	false	0.5	1.25	100	30.599999999999998	5.3999999999999995	1.1	2000	0.5	1.0	9.9	2.0	1000	37.5	2	36.19857944711676	9.346875843405732	331.4916681592767	29.9585058262587	192.2081211605567
0.1	2.1	360.0	4.93	false	0.5	1.25	100	30.599999999999998	5.3999999999999995	1.1	2000	0.5	1.0	9.9	2.0	1000	37.5	5	45.20152166177566	4.266694141537202	139.09366049582897	12.586832249189898	244.50842245050814	23.02395449600691	192.06741128145794	30.416726415400653	247.94852281355594	41.93648010926767	186.3642120364945
0.1	2.1	360.0	4.93	false	0.5	1.25	100	30.599999999999998	5.3999999999999995	1.1	2000	0.5	1.0	9.9	2.0	1000	37.5	3	38.73943400109766	4.350191049069418	326.7437722300367	22.379802673207514	245.3318876291683	34.978610086689855	165.2072113064719
0.1	2.1	360.0	4.93	false	0.5	1.25	100	30.599999999999998	5.3999999999999995	1.1	2000	0.5	1.0	9.9	2.0	1000	37.5	4	37.31265819608338	1.2397369868269927	101.22160744062407	9.891915881054802	181.8648683895743	16.595659128649597	220.3124782381268	35.334447428521685	179.98404317984637
0.1	2.1	360.0	4.93	false	0.5	1.25	100	30.599999999999998	5.3999999999999995	1.1	2000	0.5	1.0	9.9	2.0	1000	37.5	4	39.3433639267924	3.9663595052170977	201.60487783252825	18.091141995664785	185.9271737245588	21.919956726406458	288.26042180315665	37.03793531551113	143.2321259955318
0.1	2.1	360.0	4.93	false	0.5	1.25	100	30.599999999999998	5.3999999999999995	1.1	2000	0.5	1.0	9.9	2.0	1000	37.5	3	39.22578854064346	3.4195441966263376	279.63570317533174	23.380905512438115	409.8538073723235	34.402348124883694	222.00733787688185
0.1	2.1	360.0	4.93	false	0.5	1.25	100	30.599999999999998	5.3999999999999995	1.1	2000	0.5	1.0	9.9	2.0	1000	37.5	4	40.86483904502724	3.2274855322823437	207.29424334310835	16.07966701032163	224.3274472776746	21.131427632837323	155.35396364912626	37.704821366272	159.98695472449643
0.1	2.1	360.0	4.93	false	0.5	1.25	100	30.599999999999998	5.3999999999999995	1.1	2000	0.5	1.0	9.9	2.0	1000	37.5	4	43.83090430679458	9.061234010411564	232.16959347045756	23.415235366816297	224.41960606987126	30.57428608277025	246.34375924328114	38.08407158309087	272.59678064625894
0.1	2.1	360.0	4.93	false	0.5	1.25	100	30.599999999999998	5.3999999999999995	1.1	2000	0.5	1.0	9.9	2.0	1000	37.5	6	44.953413040338816	4.041254383351744	118.19753265267178	9.509605547172365	216.26163568483216	21.199182442131047	167.55035963636675	28.426380133980633	112.6007100493034	33.73195594914382	150.09874843492773	39.42030222766389	103.03335905816937
0.1	2.1	360.0	4.93	false	0.5	1.25	100	30.599999999999998	5.3999999999999995	1.1	2000	0.5	1.0	9.9	2.0	1000	37.5	3	36.930583553937154	8.048594639630036	279.55773348353813	17.75796840709546	217.7702551491827	25.7811402623187	194.56609565971777
0.1	2.1	360.0	4.93	false	0.5	1.25	100	30.599999999999998	5.3999999999999995	1.1	2000	0.5	1.0	9.9	2.0	1000	37.5	2	30.914314446722162	11.38316369409909	278.8756510563901	23.19758349175767	254.0647909175869
0.1	2.1	360.0	4.93	false	0.5	1.25	100	30.599999999999998	5.3999999999999995	1.1	2000	0.5	1.0	9.9	2.0	1000	37.5	3	38.34245041173468	0.3992045517766389	144.8951801324801	8.354726460245088	200.64593014641264	20.82140091323152	339.9542572422611
0.1	2.1	360.0	4.93	false	0.5	1.25	100	30.599999999999998	5.3999999999999995	1.1	2000	0.5	1.0	9.9	2.0	1000	37.5	3	41.872557856360835	1.258717350757729	168.13139298935326	22.99882636411407	259.6735215761428	41.17810932919111	336.19408246439866
0.1	2.1	360.0	4.93	false	0.5	1.25	100	30.599999999999998	5.3999999999999995	1.1	2000	0.5	1.0	9.9	2.0	1000	37.5	3	49.05438663376146	3.2306536560477292	265.81332297025034	27.787198116307504	323.05476036464063	40.84170865616357	231.72824657051373
0.1	2.1	360.0	4.93	false	0.5	1.25	100	30.599999999999998	5.3999999999999995	1.1	2000	0.5	1.0	9.9	2.0	1000	37.5	5	33.19195943995932	0.46050036693916974	116.98143292473661	7.44886289217964	138.61553090771937	11.871396110566401	216.45284053108028	23.33714802118531	176.38167227932047	29.52705454445452	150.20909291056094
0.1	2.1	360.0	4.93	false	0.5	1.25	100	30.599999999999998	5.3999999999999995	1.1	2000	0.5	1.0	9.9	2.0	1000	37.5	4	40.1397632948566	5.9444910570982	273.42648087072354	20.691881035439646	117.30764979509168	33.78121343630605	211.65883848973607	39.67279810403345	278.5134657428589
0.1	2.1	360.0	4.93	false	0.5	1.25	100	30.599999999999998	5.3999999999999995	1.1	2000	0.5	1.0	9.9	2.0	1000	37.5	5	45.632673551393445	6.4291373953924555	177.54718674904836	13.428463734212395	298.2133084113824	19.432027537751384	123.20515375064436	27.08761604287833	181.1814655848232	43.678892889008054	155.99403952038924
0.1	2.1	360.0	4.93	false	0.5	1.25	100	30.599999999999998	5.3999999999999995	1.1	2000	0.5	1.0	9.9	2.0	1000	37.5	4	41.45142581642088	0.9017320977595901	287.5145373939864	8.793714079214967	226.08935142945703	27.10894198820295	265.05116867820914	40.73678222750749	170.32148656311696
0.1	2.1	360.0	4.93	false	0.5	1.25	100	30.599999999999998	5.3999999999999995	1.1	2000	0.5	1.0	9.9	2.0	1000	37.5	3	45.67331112769017	11.921089859070678	245.1877758708277	30.849573906273196	343.37358929155477	43.3778278167196	200.71129656249522
0.1	2.1	360.0	4.93	false	0.5	1.25	100	30.599999999999998	5.3999999999999995	1.1	2000	0.5	1.0	9.9	2.0	1000	37.5	5	44.32214672020627	1.4899806482835298	205.1561370361692	12.14528814240259	140.94008990365384	19.236213369979772	197.81787989814796	32.62329639133387	206.75094409830334	41.07534376543627	125.46267200832882
0.1	2.1	360.0	4.93	false	0.5	1.25	100	30.599999999999998	5.3999999999999995	1.1	2000	0.5	1.0	9.9	2.0	1000	37.5	3	40.37558179063864	5.777391074759437	259.45339074262074	17.905586673573165	248.06151188245556	33.70715423423003	282.56257823937716
0.1	2.1	360.0	4.93	false	0.5	1.25	100	30.599999999999998	5.3999999999999995	1.1	2000	0.5	1.0	9.9	2.0	1000	37.5	4	43.39883207677604	0.3246777987229235	164.88859567531287	16.14536962601053	195.36653960389154	26.12569088447177	266.0860944770134	33.957565684823706	296.228096047911
0.1	2.1	360.0	4.93	false	0.5	1.25	100	30.599999999999998	5.3999999999999995	1.1	2000	0.5	1.0	9.9	2.0	1000	37.5	2	44.519237538743766	17.9165448102755	376.76756879008417	30.897178380797325	274.03527809489594
0.1	2.1	360.0	4.93	false	0.5	1.25	100	30.599999999999998	5.3999999999999995	1.1	2000	0.5	1.0	9.9	2.0	1000	37.5	4	37.85125239291639	1.308303831579265	157.85043111529043	13.051230341118835	185.1256742202845	20.35297625782244	151.33518402528895	35.8512958123059	278.54490637365467
0.1	2.1	360.0	4.93	false	0.5	1.25	100	30.599999999999998	5.3999999999999995	1.1	2000	0.5	1.0	9.9	2.0	1000	37.5	4	35.385449827072975	8.834083262435481	238.60688246332808	20.18614932811184	156.17777642365732	25.182956370131578	119.63165724513438	33.22637487655473	159.043237635628
0.1	2.1	360.0	4.93	false	0.5	1.25	100	30.599999999999998	5.3999999999999995	1.1	2000	0.5	1.0	9.9	2.0	1000	37.5	3	33.60928550761885	0.4219123919623723	142.80625399400907	11.464288326151994	234.39746056337566	21.309330818071082	297.70244756599743
0.1	2.1	360.0	4.93	false	0.5	1.25	100	30.599999999999998	5.3999999999999995	1.1	2000	0.5	1.0	9.9	2.0	1000	37.5	3	37.206202692742465	0.9647365615187793	211.68007120680556	14.305071411175	313.6921679374437	27.773371944933853	365.67825912802414
0.1	2.1	360.0	4.93	false	0.5	1.25	100	30.599999999999998	5.3999999999999995	1.1	2000	0.5	1.0	9.9	2.0	1000	37.5	4	37.759611027483515	0.7009281947100041	116.02624284632095	8.259763768024497	217.82468599226394	17.97071547610065	183.47519506935117	32.76737489425764	233.85807886155575
0.1	2.1	360.0	4.93	false	0.5	1.25	100	30.599999999999998	5.3999999999999995	1.1	2000	0.5	1.0	9.9	2.0	1000	37.5	4	40.709304222153264	0.45011750280219415	172.75080513714252	20.098342731835345	177.0380452507392	25.77808355963629	244.66083656008442	39.168572543152486	206.76280268432873
0.1	2.1	360.0	4.93	false	0.5	1.25	100	30.599999999999998	5.3999999999999995	1.1	2000	0.5	1.0	9.9	2.0	1000	37.5	3	31.71868624912713	6.622021305745201	326.57140832055734	21.96781214242597	192.37078845909332	30.74767786202522	242.45062107191467
0.1	2.1	360.0	4.93	false	0.5	1.25	100	30.599999999999998	5.3999999999999995	1.1	2000	0.5	1.0	9.9	2.0	1000	37.5	3	36.3438848420445	5.8010117338872025	267.48779308187585	20.554215736266418	151.1098332214048	27.994403164427382	258.31869691405456
0.1	2.1	360.0	4.93	false	0.5	1.25	100	30.599999999999998	5.3999999999999995	1.1	2000	0.5	1.0	9.9	2.0	1000	37.5	5	40.68316661917625	10.146941899222412	164.84547747924086	13.17311406045587	148.6681637982711	20.63827721110751	194.84430463914669	32.104165067438245	126.69305108890667	36.941572337332396	170.73748115338665
0.1	2.1	360.0	4.93	false	0.5	1.25	100	30.599999999999998	5.3999999999999995	1.1	2000	0.5	1.0	9.9	2.0	1000	37.5	4	46.002219003673865	0.7233190903051151	344.4134285018364	20.452270391398713	234.90844432454185	32.0639377489676	160.03186995132955	38.74579602765577	203.62751038040807
0.1	2.1	360.0	4.93	false	0.5	1.25	100	30.599999999999998	5.3999999999999995	1.1	2000	0.5	1.0	9.9	2.0	1000	37.5	4	36.90024894096899	5.726233148462837	168.4345179366537	12.682016342975134	180.2416474919843	21.027596111054084	218.05142333259033	35.545927782336356	199.5152663851993
0.1	2.1	360.0	4.93	false	0.5	1.25	100	30.599999999999998	5.3999999999999995	1.1	2000	0.5	1.0	9.9	2.0	1000	37.5	3	36.034887421554984	0.1377682406724061	168.12801259133818	18.245887089683578	174.57344441526422	30.255239153183602	378.4235013986214
0.1	2.1	360.0	4.93	false	0.5	1.25	100	30.599999999999998	5.3999999999999995	1.1	2000	0.5	1.0	9.9	2.0	1000	37.5	4	35.224779109838614	6.896427149159606	323.3891543973695	17.458380261319693	183.8151734009813	25.261233054363814	152.5159842154865	34.30921387919026	164.83317372671547
0.1	2.1	360.0	4.93	false	0.5	1.25	100	30.599999999999998	5.3999999999999995	1.1	2000	0.5	1.0	9.9	2.0	1000	37.5	3	37.57394274282342	3.5316884014630396	184.70419087273365	17.12331476810665	255.86619316458967	29.38175464364992	258.33824085676855
0.1	2.1	360.0	4.93	false	0.5	1.25	100	30.599999999999998	5.3999999999999995	1.1	2000	0.5	1.0	9.9	2.0	1000	37.5	4	36.41337754384692	0.3633160743227459	208.19352102992715	10.789827932545553	232.47647193977906	20.23898581358105	159.775219136664	34.075104235114665	162.48545551730328
0.1	2.1	360.0	4.93	false	0.5	1.25	100	30.599999999999998	5.3999999999999995	1.1	2000	0.5	1.0	9.9	2.0	1000	37.5	3	33.63976554188617	5.3875760060005575	331.3610825643948	24.475731977101578	173.9737441324504	33.15483057648517	207.83402121925897
0.1	2.1	360.0	4.93	false	0.5	1.25	100	30.599999999999998	5.3999999999999995	1.1	2000	0.5	1.0	9.9	2.0	1000	37.5	2	33.350671188454214	6.665662057125637	285.10541389839614	17.280157877399702	239.1470295742477
0.1	2.1	360.0	4.93	false	0.5	1.25	100	30.599999999999998	5.3999999999999995	1.1	2000	0.5	1.0	9.9	2.0	1000	37.5	2	42.465378958638176	4.186056307773845	236.22259832021743	27.981223626385038	400.64904572240476
0.1	2.1	360.0	4.93	false	0.5	1.25	100	30.599999999999998	5.3999999999999995	1.1	2000	0.5	1.0	9.9	2.0	1000	37.5	5	37.98491497652715	2.014863356672895	230.18579858066178	17.94017494692691	131.91754597247663	22.99890053843087	173.34140252885	29.887125255213657	156.59889148540435	37.196056048868165	130.23959242442749
0.1	2.1	360.0	4.93	false	0.5	1.25	100	30.599999999999998	5.3999999999999995	1.1	2000	0.5	1.0	9.9	2.0	1000	37.5	2	24.924985657040047	3.420380273315833	150.4060937450743	16.617796393942633	232.25267207962514
0.1	2.1	360.0	4.93	false	0.5	1.25	100	30.599999999999998	5.3999999999999995	1.1	2000	0.5	1.0	9.9	2.0	1000	37.5	5	42.65042009990992	8.64096686563675	166.03529543468912	15.728656900828186	178.6509737473072	22.895978812486636	164.18060033615424	35.78416883073145	134.14742183755519	41.112594888670465	249.50400300038947
0.1	2.1	360.0	4.93	false	0.5	1.25	100	30.599999999999998	5.3999999999999995	1.1	2000	0.5	1.0	9.9	2.0	1000	37.5	3	41.67142028630193	6.246423080531279	287.7092346580548	17.654601915152902	203.85173180614322	29.783085393103548	206.40431133320078
0.1	2.1	360.0	4.93	false	0.5	1.25	100	30.599999999999998	5.3999999999999995	1.1	2000	0.5	1.0	9.9	2.0	1000	37.5	3	35.13927650889623	0.5379877033446442	169.01026527585202	18.883980018973435	174.52303029545658	24.168523357245306	297.09224358944874
0.1	2.1	360.0	4.93	false	0.5	1.25	100	30.599999999999998	5.3999999999999995	1.1	2000	0.5	1.0	9.9	2.0	1000	37.5	2	23.92727414357188	8.432264534604577	280.04581816445983	23.407417939766916	215.65770489324237
0.1	2.1	360.0	4.93	false	0.5	1.25	100	30.599999999999998	5.3999999999999995	1.1	2000	0.5	1.0	9.9	2.0	1000	37.5	2	34.98289259662922	10.91656425675771	396.7626834073574	31.034788492014783	280.9758964620883
0.1	2.1	360.0	4.93	false	0.5	1.25	100	30.599999999999998	5.3999999999999995	1.1	2000	0.5	1.0	9.9	2.0	1000	37.5	4	41.93878681441118	8.152022247801833	245.4437805666384	21.640188192863892	248.07992396162243	31.393647866128916	122.27801084549084	41.68430257882421	194.45400843331709
0.1	2.1	360.0	4.93	false	0.5	1.25	100	30.599999999999998	5.3999999999999995	1.1	2000	0.5	1.0	9.9	2.0	1000	37.5	5	43.02082342463141	2.724547930870855	188.5201122691422	7.953356921835542	155.6468084147995	24.232298386407486	243.43438812795443	29.51886100057847	136.32648483009964	41.456662789681076	305.1944482966135
0.1	2.1	360.0	4.93	false	0.5	1.25	100	30.599999999999998	5.3999999999999995	1.1	2000	0.5	1.0	9.9	2.0	1000	37.5	4	38.84072648457247	8.914882056540437	220.50680662638828	16.2478290410429	179.18549420144294	25.324894588902293	283.4619137907914	38.605852797033414	220.5398493295712
0.1	2.1	360.0	4.93	false	0.5	1.25	100	30.599999999999998	5.3999999999999995	1.1	2000	0.5	1.0	9.9	2.0	1000	37.5	5	42.738214397667704	4.077213243292414	174.21922075042283	18.89122297307897	200.22035881362694	23.473868198880172	152.3781388137096	25.292053925910796	146.79234267097604	36.749002292987804	204.05204014955694
0.1	2.1	360.0	4.93	false	0.5	1.25	100	30.599999999999998	5.3999999999999995	1.1	2000	0.5	1.0	9.9	2.0	1000	37.5	4	45.67768443175625	3.0587949857642576	120.98575770260179	11.975226897569694	189.51299378070456	32.6237809844534	280.67525466901685	44.30722097542165	140.48112511299675
0.1	2.1	360.0	4.93	false	0.5	1.25	100	30.599999999999998	5.3999999999999995	1.1	2000	0.5	1.0	9.9	2.0	1000	37.5	3	39.53646833714765	3.994122118355485	198.57152207063612	11.291623179904905	232.0965508818798	28.78914156706035	249.42288071799035
0.1	2.1	360.0	4.93	false	0.5	1.25	100	30.599999999999998	5.3999999999999995	1.1	2000	0.5	1.0	9.9	2.0	1000	37.5	4	37.123693416107265	12.427913043938732	126.31311477164799	19.718000240908594	162.73989543232614	30.53537120619905	161.07523769696738	36.23189207711296	289.14359923110766
0.1	2.1	360.0	4.93	false	0.5	1.25	100	30.599999999999998	5.3999999999999995	1.1	2000	0.5	1.0	9.9	2.0	1000	37.5	3	32.899503618495	8.501433074699714	241.7859475525372	21.359460568479	215.29951506006844	28.610399101586843	194.5240789370864
0.1	2.1	360.0	4.93	false	0.5	1.25	100	30.599999999999998	5.3999999999999995	1.1	2000	0.5	1.0	9.9	2.0	1000	37.5	4	42.6660928437585	3.8571093940020775	259.2350491623246	15.088877952481605	127.78939890559411	27.230977577970975	290.1959896108622	29.598641805815088	128.43842745440733
0.1	2.1	360.0	4.93	false	0.5	1.25	100	30.599999999999998	5.3999999999999995	1.1	2000	0.5	1.0	9.9	2.0	1000	37.5	5	41.99404686393417	0.1758121538110167	251.2399408717294	11.961189425866932	265.81421904332734	26.76723510847724	137.86181763443474	34.452910656891014	114.29628791402887	38.818523291650344	254.09946926193317
0.1	2.1	360.0	4.93	false	0.5	1.25	100	30.599999999999998	5.3999999999999995	1.1	2000	0.5	1.0	9.9	2.0	1000	37.5	3	32.534681358450115	4.593547633859024	282.8914340134108	23.03821975077259	170.53529208279073	31.13298959873641	273.3093100355573
0.1	2.1	360.0	4.93	false	0.5	1.25	100	30.599999999999998	5.3999999999999995	1.1	2000	0.5	1.0	9.9	2.0	1000	37.5	2	27.93111476881399	4.962709803517277	308.8399834452755	25.031842903955827	133.85143769563
0.1	2.1	360.0	4.93	false	0.5	1.25	100	30.599999999999998	5.3999999999999995	1.1	2000	0.5	1.0	9.9	2.0	1000	37.5	4	43.16350112494363	0.1824781998102011	215.13798411881183	11.276114931504818	239.30662540463945	29.62580386481905	197.9104214971296	39.99753504466983	187.2333663786371
0.1	2.1	360.0	4.93	false	0.5	1.25	100	30.599999999999998	5.3999999999999995	1.1	2000	0.5	1.0	9.9	2.0	1000	37.5	5	35.618979990897685	0.0821231673688524	129.08917541587775	6.672279697981941	187.29396803208493	21.707111755463913	263.5998705896126	25.94703121905285	123.83055916289877	34.61798752451867	173.91356166501032
0.1	2.1	360.0	4.93	false	0.5	1.25	100	30.599999999999998	5.3999999999999995	1.1	2000	0.5	1.0	9.9	2.0	1000	37.5	4	40.90774015535058	3.7528595782138994	221.07825840613367	16.489373318971786	210.97679797982008	26.58227007978573	110.33943914738983	35.43366745962353	270.51108106871277
0.1	2.1	360.0	4.93	false	0.5	1.25	100	30.599999999999998	5.3999999999999995	1.1	2000	0.5	1.0	9.9	2.0	1000	37.5	4	42.79399393197582	1.8564362714889193	153.27444818300455	20.707861220285267	330.9489248085193	31.120470221585567	199.6032628486023	40.631003376116425	265.90122279646744
0.1	2.1	360.0	4.93	false	0.5	1.25	100	30.599999999999998	5.3999999999999995	1.1	2000	0.5	1.0	9.9	2.0	1000	37.5	4	38.01550174515609	3.6055650120653366	176.02109411399246	17.770189504260525	266.2460379778967	21.686538177325193	191.472265725626	37.772659319554236	193.36085492297752
0.1	2.1	360.0	4.93	false	0.5	1.25	100	30.599999999999998	5.3999999999999995	1.1	2000	0.5	1.0	9.9	2.0	1000	37.5	3	41.03731901490376	13.051375973675347	300.1003227225666	25.21850258934123	195.48053865541146	36.6503015078083	148.1814725429283
0.1	2.1	360.0	4.93	false	0.5	1.25	100	30.599999999999998	5.3999999999999995	1.1	2000	0.5	1.0	9.9	2.0	1000	37.5	3	38.15021082564988	8.992752453550887	248.84855571672261	19.714142692791608	290.6800876027558	33.76627884721236	147.35103775595695
0.1	2.1	360.0	4.93	false	0.5	1.25	100	30.599999999999998	5.3999999999999995	1.1	2000	0.5	1.0	9.9	2.0	1000	37.5	4	33.384264229600404	1.5725394507229051	154.11084615987536	9.10372805721203	245.94823942226313	23.052183219544972	217.12421897372863	29.083604578222378	134.03946824687793
0.1	2.1	360.0	4.93	false	0.5	1.25	100	30.599999999999998	5.3999999999999995	1.1	2000	0.5	1.0	9.9	2.0	1000	37.5	4	43.64459051474187	6.205822967999452	183.76301551324445	15.209877530952935	331.5987861939765	28.932417650015122	211.0290696745845	41.69177097297509	275.93368711661276
0.1	2.1	360.0	4.93	false	0.5	1.25	100	30.599999999999998	5.3999999999999995	1.1	2000	0.5	1.0	9.9	2.0	1000	37.5	3	41.74996828168105	2.5840113127266053	339.73590643467134	13.717007510448903	212.7232939746088	30.875415392947886	179.57964473382594
0.1	2.1	360.0	4.93	false	0.5	1.25	100	30.599999999999998	5.3999999999999995	1.1	2000	0.5	1.0	9.9	2.0	1000	37.5	3	33.77305807984124	4.999626775681137	194.31740723570087	24.74062310108502	280.51035917563456	33.3700348072317	214.96885175459167
0.1	2.1	360.0	4.93	false	0.5	1.25	100	30.599999999999998	5.3999999999999995	1.1	2000	0.5	1.0	9.9	2.0	1000	37.5	4	36.328664512946645	0.8066435827168781	229.31482575580588	7.306884217431936	216.7050336429495	19.957597015416958	219.2629845003662	31.76267357830435	185.73507428340696
0.1	2.1	360.0	4.93	false	0.5	1.25	100	30.599999999999998	5.3999999999999995	1.1	2000	0.5	1.0	9.9	2.0	1000	37.5	3	43.561444137092884	12.89617613069888	351.45674235356864	29.693802594132276	257.23746623440087	38.968621368415384	262.63276993650555
0.1	2.1	360.0	4.93	false	0.5	1.25	100	30.599999999999998	5.3999999999999995	1.1	2000	0.5	1.0	9.9	2.0	1000	37.5	4	31.509916278853908	0.6848314763222257	280.5504609585386	7.391703851624997	151.45378208043283	18.858962990084542	142.18542463924598	30.71409620553343	229.21307366354546
0.1	2.1	360.0	4.93	false	0.5	1.25	100	30.599999999999998	5.3999999999999995	1.1	2000	0.5	1.0	9.9	2.0	1000	37.5	4	47.3834911659653	5.229859903415498	298.37998247007215	18.342456770309134	172.63876966178876	36.147605310986485	193.0790480331566	41.512574148750204	331.96000831006336
0.1	2.1	360.0	4.93	false	0.5	1.25	100	30.599999999999998	5.3999999999999995	1.1	2000	0.5	1.0	9.9	2.0	1000	37.5	3	33.468951788722734	4.746682958816967	289.05941665500404	25.009482336623897	238.0388382028025	29.08544702612134	152.36619404109237
0.1	2.1	360.0	4.93	false	0.5	1.25	100	30.599999999999998	5.3999999999999995	1.1	2000	0.5	1.0	9.9	2.0	1000	37.5	4	40.3955449170363	1.6709328102767675	223.0622468896568	12.647989013300954	228.3800107431179	21.782027459933172	247.55837552839733	32.014638899842254	116.93132914230388
0.1	2.1	360.0	4.93	false	0.5	1.25	100	30.599999999999998	5.3999999999999995	1.1	2000	0.5	1.0	9.9	2.0	1000	37.5	3	34.75733454779531	5.044449106373628	148.96999050266456	18.742087823035735	233.23688523034892	24.569180594807282	256.65714042479044
0.1	2.1	360.0	4.93	false	0.5	1.25	100	30.599999999999998	5.3999999999999995	1.1	2000	0.5	1.0	9.9	2.0	1000	37.5	3	31.02604666768949	5.798479646521671	160.41287463390452	13.236082478023707	240.7417714476866	21.660907482317537	154.1191647207523
0.1	2.1	360.0	4.93	false	0.5	1.25	100	30.599999999999998	5.3999999999999995	1.1	2000	0.5	1.0	9.9	2.0	1000	37.5	3	34.267665207862365	8.420325298771445	209.33684149992635	18.976741005290094	308.0564427869258	33.746622980664874	191.8303265359738
0.1	2.1	360.0	4.93	false	0.5	1.25	100	30.599999999999998	5.3999999999999995	1.1	2000	0.5	1.0	9.9	2.0	1000	37.5	3	39.88888591803394	10.812366245034774	228.24558147044607	23.847972883609078	230.07995411122897	30.19107621235475	307.84556405794564
0.1	2.1	360.0	4.93	false	0.5	1.25	100	30.599999999999998	5.3999999999999995	1.1	2000	0.5	1.0	9.9	2.0	1000	37.5	3	40.725647666429225	8.527843838620441	309.73563347458304	24.656629935843632	253.503294824599	35.49694700349147	225.40171691671384
0.1	2.1	360.0	4.93	false	0.5	1.25	100	30.599999999999998	5.3999999999999995	1.1	2000	0.5	1.0	9.9	2.0	1000	37.5	4	35.56038705721823	1.1970091487649825	162.56301767338098	15.540626763833982	297.95561159707506	27.18671201926604	205.98789198901636	34.5964799334486	131.4476464412621
0.1	2.1	360.0	4.93	false	0.5	1.25	100	30.599999999999998	5.3999999999999995	1.1	2000	0.5	1.0	9.9	2.0	1000	37.5	5	35.49014811557388	0.3317386448349407	183.66915116558224	5.213061904054602	154.18806655149	11.061931098219427	115.79614541942152	13.558601730890226	183.29702232564685	31.91915068961763	140.23681451228893
0.1	2.1	360.0	4.93	false	0.5	1.25	100	30.599999999999998	5.3999999999999995	1.1	2000	0.5	1.0	9.9	2.0	1000	37.5	2	35.41021961149642	11.798343479029773	394.7887669599964	23.91009498321312	236.56900293932435
0.1	2.1	360.0	4.93	false	0.5	1.25	100	30.599999999999998	5.3999999999999995	1.1	2000	0.5	1.0	9.9	2.0	1000	37.5	3	34.51881760984133	1.9199718978289304	258.01063104286123	8.859703906744448	204.65968221673896	27.73684189922702	213.77484612432457
0.1	2.1	360.0	4.93	false	0.5	1.25	100	30.599999999999998	5.3999999999999995	1.1	2000	0.5	1.0	9.9	2.0	1000	37.5	4	37.61450836745456	3.239810312795217	138.37262099462112	11.249366181234427	255.45527983349245	27.313371439440022	134.94809956239862	30.675658672490254	257.4079641656103
0.1	2.1	360.0	4.93	false	0.5	1.25	100	30.599999999999998	5.3999999999999995	1.1	2000	0.5	1.0	9.9	2.0	1000	37.5	5	42.14770882716392	3.7260644129234555	142.28978850143662	12.308366349938682	252.41993550788214	18.199958484757015	176.52094780193826	32.07688097327136	215.68239915095845	41.1423661757127	140.72190130091758
0.1	2.1	360.0	4.93	false	0.5	1.25	100	30.599999999999998	5.3999999999999995	1.1	2000	0.5	1.0	9.9	2.0	1000	37.5	3	34.23644661723916	0.6358385266372926	213.2428220640006	16.61039423142079	309.48512493126356	24.852088115501992	265.8775384387535
0.1	2.1	360.0	4.93	false	0.5	1.25	100	30.599999999999998	5.3999999999999995	1.1	2000	0.5	1.0	9.9	2.0	1000	37.5	3	33.553605704749494	6.585497253958506	213.05093450032183	18.43144412314707	258.5767632725005	28.48868647917962	145.66837239076256
0.1	2.1	360.0	4.93	false	0.5	1.25	100	30.599999999999998	5.3999999999999995	1.1	2000	0.5	1.0	9.9	2.0	1000	37.5	4	40.34985434357624	1.0941010966315126	230.12597507986365	17.184088750613128	222.0962831674532	23.358162143230782	130.81856510616902	31.356123548775354	288.4269434234373
0.1	2.1	360.0	4.93	false	0.5	1.25	100	30.599999999999998	5.3999999999999995	1.1	2000	0.5	1.0	9.9	2.0	1000	37.5	5	40.04756188416923	3.9573551623157948	99.36337175190798	10.83179641684281	186.33987495849928	20.484346436126014	99.39732259985671	26.827240201552456	235.05844959162508	40.00390625965779	165.30444981610816
0.1	2.1	360.0	4.93	false	0.5	1.25	100	30.599999999999998	5.3999999999999995	1.1	2000	0.5	1.0	9.9	2.0	1000	37.5	2	39.075054897246446	6.8683331310316325	387.28401370130285	38.83674400084466	349.91177353274236
0.1	2.1	360.0	4.93	false	0.5	1.25	100	30.599999999999998	5.3999999999999995	1.1	2000	0.5	1.0	9.9	2.0	1000	37.5	4	36.435093690378025	3.408017493027278	131.28040421048266	9.661721113460821	214.79719703855557	27.219242734360567	191.1199008351501	34.32027919391177	272.85347221490673
0.1	2.1	360.0	4.93	false	0.5	1.25	100	30.599999999999998	5.3999999999999995	1.1	2000	0.5	1.0	9.9	2.0	1000	37.5	4	45.752246017118	15.604463585329503	313.1672957011919	26.280039886539942	218.80629255951925	32.329501160962344	213.12583512389259	41.01027850595342	174.50126091421478
0.1	2.1	360.0	4.93	false	0.5	1.25	100	30.599999999999998	5.3999999999999995	1.1	2000	0.5	1.0	9.9	2.0	1000	37.5	4	34.20508360060586	0.6804803747210078	242.73641279183394	7.636324815276883	154.40718336769294	23.339539741109544	233.87741648279376	32.04275114313226	178.5768992485973
0.1	2.1	360.0	4.93	false	0.5	1.25	100	30.599999999999998	5.3999999999999995	1.1	2000	0.5	1.0	9.9	2.0	1000	37.5	3	34.07839354392812	2.6238878569146764	156.86314434879782	14.017461410212695	229.3009440872843	27.527733439794222	188.16582543374204
0.1	2.1	360.0	4.93	false	0.5	1.25	100	30.599999999999998	5.3999999999999995	1.1	2000	0.5	1.0	9.9	2.0	1000	37.5	4	35.399772793072394	2.755847211021942	102.98595000045088	9.151309725112787	217.1913804269723	15.354582852081581	217.07778783080119	34.827413045012726	257.04783106355944
0.1	2.1	360.0	4.93	false	0.5	1.25	100	30.599999999999998	5.3999999999999995	1.1	2000	0.5	1.0	9.9	2.0	1000	37.5	4	37.64075529982879	2.724300088219981	193.86313303310877	14.026002832731493	174.8150034655831	25.18359006123076	275.82156366860124	36.743834486556636	137.44532904958152
0.1	2.1	360.0	4.93	false	0.5	1.25	100	30.599999999999998	5.3999999999999995	1.1	2000	0.5	1.0	9.9	2.0	1000	37.5	3	33.10044061537123	5.45681617221337	349.9544775640946	15.189090859378378	209.23617764815842	27.453902020115596	169.1281233118721
0.1	2.1	360.0	4.93	false	0.5	1.25	100	30.599999999999998	5.3999999999999995	1.1	2000	0.5	1.0	9.9	2.0	1000	37.5	3	42.92088941669683	3.1722983636420796	251.40790250352356	26.605170708805563	312.53687282154726	40.50171619858552	281.42268320760894
0.1	2.1	360.0	4.93	false	0.5	1.25	100	30.599999999999998	5.3999999999999995	1.1	2000	0.5	1.0	9.9	2.0	1000	37.5	5	45.19033391016407	6.7115662544633645	201.1188331960396	16.91695838406828	270.78277419229596	27.282928283654392	150.87532189135862	38.64304826926811	158.8676972600489	43.595023388959426	165.02826523666852
0.1	2.1	360.0	4.93	false	0.5	1.25	100	30.599999999999998	5.3999999999999995	1.1	2000	0.5	1.0	9.9	2.0	1000	37.5	3	34.92480407123984	14.169217076771618	246.38806685085652	29.21547004992801	221.6728337832626	34.03622943703103	131.10867086023052
0.1	2.1	360.0	4.93	false	0.5	1.25	100	30.599999999999998	5.3999999999999995	1.1	2000	0.5	1.0	9.9	2.0	1000	37.5	6	41.05501556678645	1.280876821813713	220.28770263211263	5.7938876776413935	125.9241227294598	13.149803716035528	154.73082372188478	19.655105100237435	134.68364931387572	28.818297337016922	150.55185520846553	40.353480077888634	133.8212668530926
0.1	2.1	360.0	4.93	false	0.5	1.25	100	30.599999999999998	5.3999999999999995	1.1	2000	0.5	1.0	9.9	2.0	1000	37.5	3	42.66156188851432	8.722114372712499	156.639850320497	24.950391447713464	143.9522531223546	39.26108405456564	339.19537794704803
0.1	2.1	360.0	4.93	false	0.5	1.25	100	30.599999999999998	5.3999999999999995	1.1	2000	0.5	1.0	9.9	2.0	1000	37.5	4	35.56141740521011	8.503459769075263	299.1085423416392	18.77946040425623	224.50529482623946	23.906714821591173	121.6501700839132	35.05804786659958	142.41426601351043
0.1	2.1	360.0	4.93	false	0.5	1.25	100	30.599999999999998	5.3999999999999995	1.1	2000	0.5	1.0	9.9	2.0	1000	37.5	7	44.55963273047157	0.8868907591726968	103.20193536642674	7.372011418237183	220.64802382446774	20.735628060980083	217.70464641222068	26.093310933046993	118.04604368456371	35.955058489061145	90.18085804661241	38.674530723164125	143.54163967631538	42.662238921656794	93.15333703785822
0.1	2.1	360.0	4.93	false	0.5	1.25	100	30.599999999999998	5.3999999999999995	1.1	2000	0.5	1.0	9.9	2.0	1000	37.5	4	33.452366078895	1.3063763125106227	123.31622826973525	6.011416732489267	201.15540968791314	14.848172298523322	187.12034176326878	26.160230421814827	217.84619007152946
0.1	2.1	360.0	4.93	false	0.5	1.25	100	30.599999999999998	5.3999999999999995	1.1	2000	0.5	1.0	9.9	2.0	1000	37.5	4	28.140117078941238	4.515526663778994	136.7177140073168	14.461280787326743	123.73908133998765	18.47285242932409	249.61328690688023	25.872153806804455	127.63537270117186
0.1	2.1	360.0	4.93	false	0.5	1.25	100	30.599999999999998	5.3999999999999995	1.1	2000	0.5	1.0	9.9	2.0	1000	37.5	4	41.28500076201388	11.604485415775187	187.7761124224062	20.40742078997907	174.48561637166097	31.004756783978788	230.86237028149117	41.107730971138366	153.39715788055565
0.1	2.1	360.0	4.93	false	0.5	1.25	100	30.599999999999998	5.3999999999999995	1.1	2000	0.5	1.0	9.9	2.0	1000	37.5	4	37.4891762333384	8.224025802660226	160.06325474992013	17.25678673682745	206.12030754019344	22.807650098906098	220.7034894493358	36.391653070334165	263.19880121924433
0.1	2.1	360.0	4.93	false	0.5	1.25	100	30.599999999999998	5.3999999999999995	1.1	2000	0.5	1.0	9.9	2.0	1000	37.5	3	34.83582861908498	6.779555584570122	264.4840611894959	21.71671586236806	251.91226074015336	32.22405174305523	188.4232576135602
0.1	2.1	360.0	4.93	false	0.5	1.25	100	30.599999999999998	5.3999999999999995	1.1	2000	0.5	1.0	9.9	2.0	1000	37.5	4	41.09617415466031	7.009667194002733	159.9301969254465	14.493748833229057	272.9944137737716	25.234449230433224	226.61898245473307	32.15300369002191	116.98180823330154
0.1	2.1	360.0	4.93	false	0.5	1.25	100	30.599999999999998	5.3999999999999995	1.1	2000	0.5	1.0	9.9	2.0	1000	37.5	4	41.93623418145593	9.486163472719044	225.30025887069243	15.339921791026141	135.8802864531326	21.5934232695182	133.73692889774097	34.36852356287239	249.01886985807246
0.1	2.1	360.0	4.93	false	0.5	1.25	100	30.599999999999998	5.3999999999999995	1.1	2000	0.5	1.0	9.9	2.0	1000	37.5	4	40.78319341896773	0.8225607763977377	246.97035527667478	13.722715519462222	173.04831430305632	22.208437283618604	118.37940616479655	31.230799831839946	165.88728134624262
0.1	2.1	360.0	4.93	false	0.5	1.25	100	30.599999999999998	5.3999999999999995	1.1	2000	0.5	1.0	9.9	2.0	1000	37.5	4	41.35763590918542	5.413845409838846	291.3893391821697	23.853702428704533	131.403022279993	28.73518054832591	194.4754648997144	39.29610919589422	207.28579616776574
0.1	2.1	360.0	4.93	false	0.5	1.25	100	30.599999999999998	5.3999999999999995	1.1	2000	0.5	1.0	9.9	2.0	1000	37.5	2	30.060330016301194	1.3086886598885499	164.73528880963698	15.081259390162748	369.60273490877404
0.1	2.1	360.0	4.93	false	0.5	1.25	100	30.599999999999998	5.3999999999999995	1.1	2000	0.5	1.0	9.9	2.0	1000	37.5	2	25.632732052510693	12.244735951854851	305.4832825208258	24.009977830528992	130.2728468885228
0.1	2.1	360.0	4.93	false	0.5	1.25	100	30.599999999999998	5.3999999999999995	1.1	2000	0.5	1.0	9.9	2.0	1000	37.5	2	29.109926714568438	6.319089693354068	224.247380117745	20.35546993923282	260.6102577671507
0.1	2.1	360.0	4.93	false	0.5	1.25	100	30.599999999999998	5.3999999999999995	1.1	2000	0.5	1.0	9.9	2.0	1000	37.5	5	45.00334648869426	4.901892338063588	215.59123323938826	7.86375988421325	121.18914098738306	24.34470287001105	237.4049452138872	31.275505511394307	264.61780907706213	44.98301318223182	114.74128158166148
0.1	2.1	360.0	4.93	false	0.5	1.25	100	30.599999999999998	5.3999999999999995	1.1	2000	0.5	1.0	9.9	2.0	1000	37.5	2	32.22108174018451	15.555222993980072	172.39360923214196	26.02791790287412	303.8344950034938
0.1	2.1	360.0	4.93	false	0.5	1.25	100	30.599999999999998	5.3999999999999995	1.1	2000	0.5	1.0	9.9	2.0	1000	37.5	4	37.12859916674746	1.0411165785524057	152.3062314442525	13.209192540291012	285.6017527219813	20.919459538538014	187.57945892582853	27.49110421115959	173.38245226355406
0.1	2.1	360.0	4.93	false	0.5	1.25	100	30.599999999999998	5.3999999999999995	1.1	2000	0.5	1.0	9.9	2.0	1000	37.5	3	40.45342032167637	1.3988547862284266	256.2974927218347	26.016362395888653	215.15792824393614	36.471368535150916	252.99151455447617
0.1	2.1	360.0	4.93	false	0.5	1.25	100	30.599999999999998	5.3999999999999995	1.1	2000	0.5	1.0	9.9	2.0	1000	37.5	3	33.491741663765346	10.413490870350648	229.93494844527683	22.24318910122075	155.33247826813724	26.156437648207227	251.09460765011357
0.1	2.1	360.0	4.93	false	0.5	1.25	100	30.599999999999998	5.3999999999999995	1.1	2000	0.5	1.0	9.9	2.0	1000	37.5	2	31.48569886321673	9.460678579672969	195.96593802070987	16.03884836084276	291.42186981898345
0.1	2.1	360.0	4.93	false	0.5	1.25	100	30.599999999999998	5.3999999999999995	1.1	2000	0.5	1.0	9.9	2.0	1000	37.5	4	35.261506537404436	1.6231381898382662	143.4934045179602	11.76278373946191	223.6640343453481	23.268841109758718	303.56710210380953	33.13116228857353	180.0858679344063
0.1	2.1	360.0	4.93	false	0.5	1.25	100	30.599999999999998	5.3999999999999995	1.1	2000	0.5	1.0	9.9	2.0	1000	37.5	3	29.83604743188976	1.838861291171547	260.92491447972424	10.870197112387306	160.17944297372046	24.75045878338478	226.11501741910908
0.1	2.1	360.0	5.06	false	0.5	1.25	100	30.599999999999998	5.3999999999999995	1.1	2000	0.5	1.0	9.9	2.0	1000	40.4	4	41.90427720174944	0.8537941464848601	158.91706972294324	10.533864089890121	309.62552599848954	20.474967475982712	219.95810861611608	39.88936617735132	208.70070845773748
0.1	2.1	360.0	5.06	false	0.5	1.25	100	30.599999999999998	5.3999999999999995	1.1	2000	0.5	1.0	9.9	2.0	1000	40.4	3	44.14248053902535	6.349261108569672	316.5237155970368	23.11120177761524	265.2160573579793	30.426451381412093	148.92840865847143
0.1	2.1	360.0	5.06	false	0.5	1.25	100	30.599999999999998	5.3999999999999995	1.1	2000	0.5	1.0	9.9	2.0	1000	40.4	3	46.42927221354861	2.7252778402857003	217.1243044045661	25.871557637441146	290.01668959591456	45.04061191663999	406.92078654070934
0.1	2.1	360.0	5.06	false	0.5	1.25	100	30.599999999999998	5.3999999999999995	1.1	2000	0.5	1.0	9.9	2.0	1000	40.4	4	31.488748696303144	8.418772155810034	121.02250941265281	15.60451129373343	268.1454889030399	23.061741722018237	146.56402617920924	29.097810745051838	193.04708228960044
0.1	2.1	360.0	5.06	false	0.5	1.25	100	30.599999999999998	5.3999999999999995	1.1	2000	0.5	1.0	9.9	2.0	1000	40.4	5	47.80939407865028	5.648557450452751	204.93084203933466	17.00820719342612	184.46669584078185	24.453675603307172	241.9005575701736	38.38907879820862	222.81147601500254	46.90137192512511	187.84777334900937
0.1	2.1	360.0	5.06	false	0.5	1.25	100	30.599999999999998	5.3999999999999995	1.1	2000	0.5	1.0	9.9	2.0	1000	40.4	4	33.75114143722536	7.77719000851584	155.5038404712971	14.47780540875532	232.33200088918161	28.026123416062198	199.45801485363498	31.583281781400686	142.97527342183875
0.1	2.1	360.0	5.06	false	0.5	1.25	100	30.599999999999998	5.3999999999999995	1.1	2000	0.5	1.0	9.9	2.0	1000	40.4	4	47.459144162790594	9.32405610484977	155.35348022637322	18.101598552344992	185.6296365257268	31.084669917431043	238.20879306186666	34.870447175300235	229.98654722365174
0.1	2.1	360.0	5.06	false	0.5	1.25	100	30.599999999999998	5.3999999999999995	1.1	2000	0.5	1.0	9.9	2.0	1000	40.4	4	40.36142544081453	1.8388071418405572	131.2207488233174	14.658424207816845	263.43407732249983	25.212907077844015	218.04872949086536	36.98073613476437	237.8061872007426
0.1	2.1	360.0	5.06	false	0.5	1.25	100	30.599999999999998	5.3999999999999995	1.1	2000	0.5	1.0	9.9	2.0	1000	40.4	3	35.171814057822395	9.082116107838127	220.68590653309334	25.323493698904795	231.18620800359605	34.00933060164702	104.839008110056
0.1	2.1	360.0	5.06	false	0.5	1.25	100	30.599999999999998	5.3999999999999995	1.1	2000	0.5	1.0	9.9	2.0	1000	40.4	3	39.61326957878044	2.6183592088932683	168.136983266325	15.12485116006197	288.43489107144563	26.904931895398548	258.32417323791793
0.1	2.1	360.0	5.06	false	0.5	1.25	100	30.599999999999998	5.3999999999999995	1.1	2000	0.5	1.0	9.9	2.0	1000	40.4	3	43.85725617780808	10.9795491465527	323.8084353340605	23.291297015499225	241.08486704778858	35.71209927866276	202.70772396637904
0.1	2.1	360.0	5.06	false	0.5	1.25	100	30.599999999999998	5.3999999999999995	1.1	2000	0.5	1.0	9.9	2.0	1000	40.4	1	39.295416485252396	37.91323786929123	441.3537341759649
0.1	2.1	360.0	5.06	false	0.5	1.25	100	30.599999999999998	5.3999999999999995	1.1	2000	0.5	1.0	9.9	2.0	1000	40.4	4	40.77931747103132	1.5071925920113625	172.21971555102792	5.885174269125585	157.15788723022268	27.259017882377023	300.64552144184125	36.52902920179952	261.2870521868317
0.1	2.1	360.0	5.06	false	0.5	1.25	100	30.599999999999998	5.3999999999999995	1.1	2000	0.5	1.0	9.9	2.0	1000	40.4	5	47.26068855181812	6.074973445185738	136.68344789500202	13.251708823880728	240.1853262997154	25.829559253739127	197.17541868440497	31.888840504289	177.76412000032465	47.15969923551149	193.17181544788718
0.1	2.1	360.0	5.06	false	0.5	1.25	100	30.599999999999998	5.3999999999999995	1.1	2000	0.5	1.0	9.9	2.0	1000	40.4	3	36.433186120150694	1.3230927170028768	147.97450554222496	17.453636531211114	279.27638152940244	31.005153782084403	227.4861478853272
0.1	2.1	360.0	5.06	false	0.5	1.25	100	30.599999999999998	5.3999999999999995	1.1	2000	0.5	1.0	9.9	2.0	1000	40.4	3	33.874755227116374	2.329000983148666	205.13106254248143	19.676874690798943	328.4153016897841	29.362576691396306	136.21628161015613
0.1	2.1	360.0	5.06	false	0.5	1.25	100	30.599999999999998	5.3999999999999995	1.1	2000	0.5	1.0	9.9	2.0	1000	40.4	4	39.780974574984185	1.1215003055107269	169.45966405968835	12.167461812225289	159.2358674489511	20.706601238474008	209.91195420053754	26.71930894492105	235.18840417347812
0.1	2.1	360.0	5.06	false	0.5	1.25	100	30.599999999999998	5.3999999999999995	1.1	2000	0.5	1.0	9.9	2.0	1000	40.4	2	49.09322304136524	9.437143270905187	384.3812074914443	23.573171280082626	245.53752736931474
0.1	2.1	360.0	5.06	false	0.5	1.25	100	30.599999999999998	5.3999999999999995	1.1	2000	0.5	1.0	9.9	2.0	1000	40.4	4	54.83237514332771	6.104310484766702	261.3474588265615	18.159429147873073	170.16561357203312	22.211200851726346	172.83809937283291	43.32992745010874	423.3222053568271
0.1	2.1	360.0	5.06	false	0.5	1.25	100	30.599999999999998	5.3999999999999995	1.1	2000	0.5	1.0	9.9	2.0	1000	40.4	5	43.223485887187486	2.0051168105031203	180.98866236014197	14.751149111897917	122.1826530581685	22.67604382111774	150.0127182380554	27.816971966443038	286.45175534351773	42.252386868669895	303.95828989774066
0.1	2.1	360.0	5.06	false	0.5	1.25	100	30.599999999999998	5.3999999999999995	1.1	2000	0.5	1.0	9.9	2.0	1000	40.4	3	41.19190616738279	6.163510640221567	236.98103885207192	18.718445381192186	167.60209648411413	33.640277718546606	316.66149801927685
0.1	2.1	360.0	5.06	false	0.5	1.25	100	30.599999999999998	5.3999999999999995	1.1	2000	0.5	1.0	9.9	2.0	1000	40.4	5	36.88469370557186	1.2973698772057745	233.3120420507048	18.538669104337274	103.82614959952106	23.911253376469443	197.89828187289126	32.450771969965096	172.44343462474134	35.74772135834779	147.03220440005484
0.1	2.1	360.0	5.06	false	0.5	1.25	100	30.599999999999998	5.3999999999999995	1.1	2000	0.5	1.0	9.9	2.0	1000	40.4	5	41.86527884597354	2.0222052607275103	223.82859310613333	16.72757504387516	185.63771581065592	27.74515151921393	167.79807301275738	32.585604106536096	217.86670667845718	40.92172031372783	95.40439296439762
0.1	2.1	360.0	5.06	false	0.5	1.25	100	30.599999999999998	5.3999999999999995	1.1	2000	0.5	1.0	9.9	2.0	1000	40.4	4	48.81110158137304	11.841537715171732	179.76408017447105	23.82481094863046	235.89705739976102	29.92021927561403	210.85613372804534	44.89666088096294	406.45633064399243
0.1	2.1	360.0	5.06	false	0.5	1.25	100	30.599999999999998	5.3999999999999995	1.1	2000	0.5	1.0	9.9	2.0	1000	40.4	5	49.53502974362641	1.9857461860803194	154.84728750110915	8.656390437504129	214.17278305480767	21.73626520162005	210.14906404451253	25.773820025103714	278.4647951765156	48.45711103535608	227.4656108609355
0.1	2.1	360.0	5.06	false	0.5	1.25	100	30.599999999999998	5.3999999999999995	1.1	2000	0.5	1.0	9.9	2.0	1000	40.4	2	29.04538561678921	5.9391962941518335	250.84732645183584	19.351606939025487	308.3445831262612
0.1	2.1	360.0	5.06	false	0.5	1.25	100	30.599999999999998	5.3999999999999995	1.1	2000	0.5	1.0	9.9	2.0	1000	40.4	5	44.30918434245572	8.225527528058974	157.92654034637468	22.631958145858253	270.8624308984467	30.112207383447178	134.8322292263864	33.94347658624277	175.21928180953614	43.24300544809525	227.52849263060762
0.1	2.1	360.0	5.06	false	0.5	1.25	100	30.599999999999998	5.3999999999999995	1.1	2000	0.5	1.0	9.9	2.0	1000	40.4	3	38.90898119240959	12.331862440608223	314.1865592440034	25.04159129290048	271.88615565160694	38.48752956814454	186.7968438111124
0.1	2.1	360.0	5.06	false	0.5	1.25	100	30.599999999999998	5.3999999999999995	1.1	2000	0.5	1.0	9.9	2.0	1000	40.4	5	45.72294516437538	0.8701251860233306	322.02281879434605	8.972240008979558	282.0348833367361	22.976935826005334	213.12899268778887	35.28244043936981	233.21684947807097	44.10377794711461	164.17184995827566
0.1	2.1	360.0	5.06	false	0.5	1.25	100	30.599999999999998	5.3999999999999995	1.1	2000	0.5	1.0	9.9	2.0	1000	40.4	2	40.72040500666055	16.371384999520632	333.8241456169752	26.717758624502533	365.6395322572144
0.1	2.1	360.0	5.06	false	0.5	1.25	100	30.599999999999998	5.3999999999999995	1.1	2000	0.5	1.0	9.9	2.0	1000	40.4	4	40.46790372164006	8.725147192038577	183.8091506764536	17.89773316916919	247.57985397395228	31.14258073735023	180.36001991534445	39.359008127928206	192.39586602181836
0.1	2.1	360.0	5.06	false	0.5	1.25	100	30.599999999999998	5.3999999999999995	1.1	2000	0.5	1.0	9.9	2.0	1000	40.4	5	49.40576960294374	6.7339070733869075	268.98597049161157	17.727062487459282	241.73052894558074	26.075421061518792	261.15176904256833	39.116405961340575	128.44977453507335	47.694698458803906	131.43875478344017
0.1	2.1	360.0	5.06	false	0.5	1.25	100	30.599999999999998	5.3999999999999995	1.1	2000	0.5	1.0	9.9	2.0	1000	40.4	4	33.0819553886972	0.5898216327326994	118.06654132267916	13.478370998785653	293.69007986704935	23.0657100368495	211.3543745007109	32.64190280301205	153.58764982904944
0.1	2.1	360.0	5.06	false	0.5	1.25	100	30.599999999999998	5.3999999999999995	1.1	2000	0.5	1.0	9.9	2.0	1000	40.4	4	35.57310894841433	1.5787030047731085	163.83511570665203	11.812845413891209	142.59903889168018	19.346442312234117	202.51643674483716	31.990623713349912	199.6704971386585
0.1	2.1	360.0	5.06	false	0.5	1.25	100	30.599999999999998	5.3999999999999995	1.1	2000	0.5	1.0	9.9	2.0	1000	40.4	5	44.77762391075844	2.6228248622597827	163.4984132840659	19.016427155105593	148.8578580843227	22.529558630196192	195.33454789367715	31.962020040027916	245.11982500069485	43.51012403375953	254.05618218561705
0.1	2.1	360.0	5.06	false	0.5	1.25	100	30.599999999999998	5.3999999999999995	1.1	2000	0.5	1.0	9.9	2.0	1000	40.4	5	37.65322276933753	1.2730050842050022	212.2100381477639	14.103957919158347	116.53416251118671	17.324569941077534	136.13868453431587	23.0058047390197	280.715012978539	36.77555431209837	117.49970288213775
0.1	2.1	360.0	5.06	false	0.5	1.25	100	30.599999999999998	5.3999999999999995	1.1	2000	0.5	1.0	9.9	2.0	1000	40.4	5	49.00405241240362	3.0927532334640886	272.25221755994005	15.249306138332614	167.9915507873717	21.252365899927984	133.1441388387216	37.80172386718515	289.4151999315736	46.214995363803986	159.2379369600994
0.1	2.1	360.0	5.06	false	0.5	1.25	100	30.599999999999998	5.3999999999999995	1.1	2000	0.5	1.0	9.9	2.0	1000	40.4	3	35.43293668549821	4.224799417688446	188.84483630063065	15.813008720613034	293.34486891783337	24.88163790915922	233.1327213885452
0.1	2.1	360.0	5.06	false	0.5	1.25	100	30.599999999999998	5.3999999999999995	1.1	2000	0.5	1.0	9.9	2.0	1000	40.4	2	36.20679033898076	3.903362380083448	242.73134889017095	16.641278392220116	302.09376646840485
0.1	2.1	360.0	5.06	false	0.5	1.25	100	30.599999999999998	5.3999999999999995	1.1	2000	0.5	1.0	9.9	2.0	1000	40.4	3	38.65970442829079	1.487517353790141	267.9577623096433	21.081131133909167	212.81741517999617	37.478333288308725	187.80047545959087
0.1	2.1	360.0	5.06	false	0.5	1.25	100	30.599999999999998	5.3999999999999995	1.1	2000	0.5	1.0	9.9	2.0	1000	40.4	5	46.53334074178083	3.644842088816274	122.65473483682433	13.374642527389884	264.56085225335676	18.858818674128283	153.24823154373627	34.45352152971625	201.70534515272098	43.74090762801672	176.5365516508708
0.1	2.1	360.0	5.06	false	0.5	1.25	100	30.599999999999998	5.3999999999999995	1.1	2000	0.5	1.0	9.9	2.0	1000	40.4	4	37.586504006699286	6.014069811327548	223.39350122543658	14.414093326236435	147.37473647870456	22.285473223146163	226.34076016977124	35.967120456204874	279.86265376150476
0.1	2.1	360.0	5.06	false	0.5	1.25	100	30.599999999999998	5.3999999999999995	1.1	2000	0.5	1.0	9.9	2.0	1000	40.4	3	41.54081080488732	5.210759373641717	287.8021269748191	17.839151989940955	198.17302426216446	38.4201008260363	299.83979802630824
0.1	2.1	360.0	5.06	false	0.5	1.25	100	30.599999999999998	5.3999999999999995	1.1	2000	0.5	1.0	9.9	2.0	1000	40.4	3	32.27718092740029	5.044798929614644	232.75466831308557	20.082635673354137	279.78264015415743	30.94294285885484	250.2492529515523
0.1	2.1	360.0	5.06	false	0.5	1.25	100	30.599999999999998	5.3999999999999995	1.1	2000	0.5	1.0	9.9	2.0	1000	40.4	3	38.275271711909035	10.56019335074548	179.4133134787297	23.779931700238485	309.8258823154717	33.13117859625372	168.49119936109523
0.1	2.1	360.0	5.06	false	0.5	1.25	100	30.599999999999998	5.3999999999999995	1.1	2000	0.5	1.0	9.9	2.0	1000	40.4	5	43.64589481606901	13.310295991553168	112.4291521660566	20.52638826895746	256.17040031720364	28.50864901013128	174.50272442993656	36.55822732227224	189.0599367314004	40.036705289096375	151.57076270293106
0.1	2.1	360.0	5.06	false	0.5	1.25	100	30.599999999999998	5.3999999999999995	1.1	2000	0.5	1.0	9.9	2.0	1000	40.4	4	33.50501608042335	2.6718609636280926	193.1183524768061	9.861544923164212	204.5860025630192	24.573202190509704	229.34128263286914	32.483400886519064	157.63619552713476
0.1	2.1	360.0	5.06	false	0.5	1.25	100	30.599999999999998	5.3999999999999995	1.1	2000	0.5	1.0	9.9	2.0	1000	40.4	2	33.17950802194153	9.109287358416607	292.4827365431668	26.99928256756187	308.9025072968621
0.1	2.1	360.0	5.06	false	0.5	1.25	100	30.599999999999998	5.3999999999999995	1.1	2000	0.5	1.0	9.9	2.0	1000	40.4	3	37.45867334967722	1.5135258553444604	233.09936283758094	17.694126469095085	245.26370757404248	27.55141997239479	237.22084579866024
0.1	2.1	360.0	5.06	false	0.5	1.25	100	30.599999999999998	5.3999999999999995	1.1	2000	0.5	1.0	9.9	2.0	1000	40.4	5	45.65891291194798	10.740211133346504	173.579888472077	19.530606104879713	256.23650856398694	26.37122712577786	105.39213451868227	30.618642449410352	218.9596055044003	43.09310797509218	188.9774841432184
0.1	2.1	360.0	5.06	false	0.5	1.25	100	30.599999999999998	5.3999999999999995	1.1	2000	0.5	1.0	9.9	2.0	1000	40.4	4	33.31930700118387	1.577583252079312	241.73713962969094	11.377125588329793	228.3725412816378	21.660232499170075	144.85770791259887	31.96870936500402	175.60062088924568
0.1	2.1	360.0	5.06	false	0.5	1.25	100	30.599999999999998	5.3999999999999995	1.1	2000	0.5	1.0	9.9	2.0	1000	40.4	5	47.42284336405241	0.3759809629095239	222.00394215162208	10.319940343032592	234.77725963230557	19.827816948816615	193.28048702075634	34.465154265383305	193.71531733080454	42.24519884726521	156.66607840773554
0.1	2.1	360.0	5.06	false	0.5	1.25	100	30.599999999999998	5.3999999999999995	1.1	2000	0.5	1.0	9.9	2.0	1000	40.4	5	47.923240153819194	1.3610345475490297	141.21466193963963	10.095357164057171	269.36569379138166	19.501462673814263	254.5400223003906	32.478479604225214	182.27017427223444	39.779762108454584	172.58106741094699
0.1	2.1	360.0	5.06	false	0.5	1.25	100	30.599999999999998	5.3999999999999995	1.1	2000	0.5	1.0	9.9	2.0	1000	40.4	4	34.64288813478012	8.735628085041723	163.302746606319	20.50030156445391	185.98536495522964	28.126968659823927	176.00077468347743	33.6801626034422	107.19077722125692
0.1	2.1	360.0	5.06	false	0.5	1.25	100	30.599999999999998	5.3999999999999995	1.1	2000	0.5	1.0	9.9	2.0	1000	40.4	4	42.06957741418462	11.516158091613004	176.90836348489034	19.891646336566396	185.33383885687275	31.237798901182067	180.97068704933244	40.312500422110695	296.7413928447828
0.1	2.1	360.0	5.06	false	0.5	1.25	100	30.599999999999998	5.3999999999999995	1.1	2000	0.5	1.0	9.9	2.0	1000	40.4	4	36.85004285798298	2.161357850847744	123.95888026287352	13.135860953280831	237.7177295389275	23.435063614733714	287.98195588308664	34.74852331372249	127.56667297918202
0.1	2.1	360.0	5.06	false	0.5	1.25	100	30.599999999999998	5.3999999999999995	1.1	2000	0.5	1.0	9.9	2.0	1000	40.4	4	34.321181730700154	1.6577477535591676	156.03313938210624	5.197264256771757	163.383853207059	23.431865604541464	238.49383469588088	31.381356290532658	199.20925259317335
0.1	2.1	360.0	5.06	false	0.5	1.25	100	30.599999999999998	5.3999999999999995	1.1	2000	0.5	1.0	9.9	2.0	1000	40.4	5	45.43392126094318	1.6881249879906994	173.63496152696865	10.324904202341722	169.3738030027706	15.77185794228291	335.9303326274239	30.65825906665527	164.00682506599964	43.54490068174826	198.5552577689566
0.1	2.1	360.0	5.06	false	0.5	1.25	100	30.599999999999998	5.3999999999999995	1.1	2000	0.5	1.0	9.9	2.0	1000	40.4	5	43.21959272924858	1.4854439746202481	168.00058316344843	10.38321769565348	230.88302131063142	18.44701471876615	138.20687313024123	25.29799907410792	219.1855436803529	34.809103470022876	206.90793054716374
0.1	2.1	360.0	5.06	false	0.5	1.25	100	30.599999999999998	5.3999999999999995	1.1	2000	0.5	1.0	9.9	2.0	1000	40.4	4	39.775230090897416	3.909655756387442	220.32520084722253	11.834762134520654	276.55377898994453	26.813924463923218	197.45500783612852	37.758467575666884	148.0303722280466
0.1	2.1	360.0	5.06	false	0.5	1.25	100	30.599999999999998	5.3999999999999995	1.1	2000	0.5	1.0	9.9	2.0	1000	40.4	5	47.19244884771134	11.576151247379174	158.94132071795775	17.71927615580704	291.6475854584681	28.929478563256897	137.92028997977982	36.27264933666232	161.87302549991142	45.053594065523825	205.4110094050445
0.1	2.1	360.0	5.06	false	0.5	1.25	100	30.599999999999998	5.3999999999999995	1.1	2000	0.5	1.0	9.9	2.0	1000	40.4	1	45.68454474637741	14.183972156626057	362.74340590510815
0.1	2.1	360.0	5.06	false	0.5	1.25	100	30.599999999999998	5.3999999999999995	1.1	2000	0.5	1.0	9.9	2.0	1000	40.4	2	39.6215284117187	8.89656313842428	209.8047773690902	22.345308452410627	310.8932001189346
0.1	2.1	360.0	5.06	false	0.5	1.25	100	30.599999999999998	5.3999999999999995	1.1	2000	0.5	1.0	9.9	2.0	1000	40.4	3	28.253317638707045	9.533245833006463	152.81211632710503	18.444090669735214	261.8054973035611	27.5834892183018	121.60241596882595
0.1	2.1	360.0	5.06	false	0.5	1.25	100	30.599999999999998	5.3999999999999995	1.1	2000	0.5	1.0	9.9	2.0	1000	40.4	5	41.93032527904908	5.343230602617816	102.84043234298056	11.829645653686214	253.85989889965518	15.698698472988067	141.46689595221343	30.66172342136416	244.52931718811206	39.73661937294725	122.83579562411857
0.1	2.1	360.0	5.06	false	0.5	1.25	100	30.599999999999998	5.3999999999999995	1.1	2000	0.5	1.0	9.9	2.0	1000	40.4	4	42.684268625365114	13.825172803795207	241.0360503956879	26.530597134769554	293.7352474811116	31.88110776087404	128.38123364848005	41.32133764760876	247.51530094370162
0.1	2.1	360.0	5.06	false	0.5	1.25	100	30.599999999999998	5.3999999999999995	1.1	2000	0.5	1.0	9.9	2.0	1000	40.4	3	45.416844767612034	6.962526272968663	324.2363262011638	18.305830612966695	240.47369153015123	43.47042151081123	322.03202694718914
0.1	2.1	360.0	5.06	false	0.5	1.25	100	30.599999999999998	5.3999999999999995	1.1	2000	0.5	1.0	9.9	2.0	1000	40.4	3	46.354623626899745	8.99863875287993	180.0084411983102	23.508736607372622	286.55540930190836	40.90633977707621	335.8168427732896
0.1	2.1	360.0	5.06	false	0.5	1.25	100	30.599999999999998	5.3999999999999995	1.1	2000	0.5	1.0	9.9	2.0	1000	40.4	4	39.59538796418332	6.9403796006976455	242.9939460383695	17.601226489244624	138.80346466509954	23.98994771399979	132.6012081691309	32.32365548750169	249.5688373058883
0.1	2.1	360.0	5.06	false	0.5	1.25	100	30.599999999999998	5.3999999999999995	1.1	2000	0.5	1.0	9.9	2.0	1000	40.4	3	40.08714198367487	2.552514158362344	193.40436398882366	9.477917261946565	297.6257952697136	33.60298518295789	299.3953440841122
0.1	2.1	360.0	5.06	false	0.5	1.25	100	30.599999999999998	5.3999999999999995	1.1	2000	0.5	1.0	9.9	2.0	1000	40.4	3	38.98781051974942	5.750262357838127	225.0874409508416	21.245173152080394	191.66786449862417	37.03776224984031	214.1349652516457
0.1	2.1	360.0	5.06	false	0.5	1.25	100	30.599999999999998	5.3999999999999995	1.1	2000	0.5	1.0	9.9	2.0	1000	40.4	4	41.02176763366168	1.721731221323291	218.36252377186764	14.577445512983719	135.21945899945524	26.847221273890153	320.1886133337819	39.73680215957082	164.4234425433496
0.1	2.1	360.0	5.06	false	0.5	1.25	100	30.599999999999998	5.3999999999999995	1.1	2000	0.5	1.0	9.9	2.0	1000	40.4	6	36.639241213460274	0.9354311893921422	155.1864470259137	5.1404363386231084	106.01141714093039	12.767346973179897	150.75049528113425	18.78072790048966	126.5411632143104	21.873638547023745	124.40822057999044	36.438619042905046	162.6677577125553
0.1	2.1	360.0	5.06	false	0.5	1.25	100	30.599999999999998	5.3999999999999995	1.1	2000	0.5	1.0	9.9	2.0	1000	40.4	4	41.72209889278043	1.3912230768846983	222.01911680237566	12.46242654202566	196.88757270771094	27.757157425442138	277.9891024486657	37.794597756760425	204.19130994012139
0.1	2.1	360.0	5.06	false	0.5	1.25	100	30.599999999999998	5.3999999999999995	1.1	2000	0.5	1.0	9.9	2.0	1000	40.4	4	43.070485532559616	2.017361476608947	271.1886466150791	7.040997955410141	255.92258021754836	23.24049575255614	139.88176727133975	34.98550101390015	327.687543778796
0.1	2.1	360.0	5.06	false	0.5	1.25	100	30.599999999999998	5.3999999999999995	1.1	2000	0.5	1.0	9.9	2.0	1000	40.4	5	43.303307821367426	1.4277575708872976	189.4786538077799	11.600193110237123	144.21253251196148	19.770339947213227	170.61351743737887	29.647867817590058	205.07533352645808	41.70000530686688	259.3518881452252
0.1	2.1	360.0	5.06	false	0.5	1.25	100	30.599999999999998	5.3999999999999995	1.1	2000	0.5	1.0	9.9	2.0	1000	40.4	3	41.32514478923047	6.889956329724777	224.9417876351802	26.602400134848047	162.72826040072724	35.91589533996485	293.9012174260566
0.1	2.1	360.0	5.06	false	0.5	1.25	100	30.599999999999998	5.3999999999999995	1.1	2000	0.5	1.0	9.9	2.0	1000	40.4	4	42.058708601470045	13.886265160957743	114.24016481589834	23.36231256102773	136.52936448580346	28.796237771020984	239.10259071534747	36.75220114318798	205.1881713592319
0.1	2.1	360.0	5.06	false	0.5	1.25	100	30.599999999999998	5.3999999999999995	1.1	2000	0.5	1.0	9.9	2.0	1000	40.4	5	41.70672084230145	4.486881030060015	163.9261262749379	15.164173751953944	149.63019818141169	25.243838284755398	210.91452067687283	34.489367122456905	147.4975886702209	41.68180607322233	268.82422835111544
0.1	2.1	360.0	5.06	false	0.5	1.25	100	30.599999999999998	5.3999999999999995	1.1	2000	0.5	1.0	9.9	2.0	1000	40.4	3	37.754332375333256	14.083309161672142	320.8942143460638	23.340069351175256	294.2896267333898	36.834392039978624	222.5619090100205
0.1	2.1	360.0	5.06	false	0.5	1.25	100	30.599999999999998	5.3999999999999995	1.1	2000	0.5	1.0	9.9	2.0	1000	40.4	5	53.03642073729452	4.91052615711044	140.4974212984109	11.36743048742162	208.46212324258087	16.757604789916236	173.15272223134588	31.01949601240193	334.10302960614786	45.78177390068371	276.2431696721369
0.1	2.1	360.0	5.06	false	0.5	1.25	100	30.599999999999998	5.3999999999999995	1.1	2000	0.5	1.0	9.9	2.0	1000	40.4	2	32.489432949222696	7.435075383812891	254.79889687846267	18.570305097892586	222.42277835055657
0.1	2.1	360.0	5.06	false	0.5	1.25	100	30.599999999999998	5.3999999999999995	1.1	2000	0.5	1.0	9.9	2.0	1000	40.4	4	48.12024652554707	10.939582910678014	354.7835172690144	25.559317519949886	203.03154166248558	33.41807021111697	170.3774998085298	45.536327829715866	257.2785972670926
0.1	2.1	360.0	5.06	false	0.5	1.25	100	30.599999999999998	5.3999999999999995	1.1	2000	0.5	1.0	9.9	2.0	1000	40.4	3	34.150418577988646	14.050989953021734	328.8890284950238	19.951250213288503	147.7093980485926	27.217350569682537	173.11490223763798
0.1	2.1	360.0	5.06	false	0.5	1.25	100	30.599999999999998	5.3999999999999995	1.1	2000	0.5	1.0	9.9	2.0	1000	40.4	3	37.985297374391735	5.913515171962725	220.87970889008398	23.2945795287704	242.53226677135666	32.359176006980455	211.89218681025346
0.1	2.1	360.0	5.06	false	0.5	1.25	100	30.599999999999998	5.3999999999999995	1.1	2000	0.5	1.0	9.9	2.0	1000	40.4	4	36.60150621879419	4.886727272700069	234.14959202189127	20.31822974340551	215.56692967825418	28.534075177380796	157.14049412796143	33.68936339375447	169.91271683279382
0.1	2.1	360.0	5.06	false	0.5	1.25	100	30.599999999999998	5.3999999999999995	1.1	2000	0.5	1.0	9.9	2.0	1000	40.4	3	35.634709603781126	6.564236385162811	195.5238955893589	14.914934089081662	272.2840537662929	34.92535861820073	205.38105571811883
0.1	2.1	360.0	5.06	false	0.5	1.25	100	30.599999999999998	5.3999999999999995	1.1	2000	0.5	1.0	9.9	2.0	1000	40.4	5	43.1744374936346	10.175498762829262	102.39641590042118	14.810543973002245	184.85714761740837	21.03858980282135	195.78123338572317	33.94082834740766	235.0865660078936	41.636096299931744	249.4615672731108
0.1	2.1	360.0	5.06	false	0.5	1.25	100	30.599999999999998	5.3999999999999995	1.1	2000	0.5	1.0	9.9	2.0	1000	40.4	4	41.266594047906665	2.4415799731752026	156.84037533392458	19.21115319549913	258.1287403427951	28.606718107247648	267.62413158110803	40.93198657555692	141.36119455675168
0.1	2.1	360.0	5.06	false	0.5	1.25	100	30.599999999999998	5.3999999999999995	1.1	2000	0.5	1.0	9.9	2.0	1000	40.4	4	34.53549009542684	12.780099509032018	193.04867061010998	25.527767684262507	189.27541094183277	29.52362043232141	96.77170834166444	33.32442576659998	240.84861535492632
0.1	2.1	360.0	5.06	false	0.5	1.25	100	30.599999999999998	5.3999999999999995	1.1	2000	0.5	1.0	9.9	2.0	1000	40.4	4	42.21014511037507	12.30301021268284	179.41571540973325	17.247894257935	328.1221373639007	25.93446322670487	253.91082168044792	41.397525480794826	182.25909105289622
0.1	2.1	360.0	5.06	false	0.5	1.25	100	30.599999999999998	5.3999999999999995	1.1	2000	0.5	1.0	9.9	2.0	1000	40.4	4	41.02479925502961	0.9349563523407305	236.49499275240873	16.622219839816772	148.67023311432655	30.668777105160018	179.40292138337756	37.92552881837183	234.03266917910847
0.1	2.1	360.0	5.06	false	0.5	1.25	100	30.599999999999998	5.3999999999999995	1.1	2000	0.5	1.0	9.9	2.0	1000	40.4	6	49.39758585829876	4.162060077294309	168.02300718493672	8.24535349119381	178.30987621396292	17.28063505536473	210.93234914128786	30.479960512509727	143.3502259314536	39.25640760729774	258.5546477404516	49.15990034583242	193.03473164205764
0.1	2.1	360.0	5.06	false	0.5	1.25	100	30.599999999999998	5.3999999999999995	1.1	2000	0.5	1.0	9.9	2.0	1000	40.4	5	46.127130539789945	2.3515651767529415	167.61775290069568	9.634663044429576	310.57640365149103	18.714761274115705	160.83833284030453	36.08721128289761	148.99244241175882	44.78380140151567	245.1278013170744
0.1	2.1	360.0	5.06	false	0.5	1.25	100	30.599999999999998	5.3999999999999995	1.1	2000	0.5	1.0	9.9	2.0	1000	40.4	5	40.426706304941774	2.95639889311287	112.71258414903161	15.60570546121192	245.65149914362672	23.5644361789395	242.6452073499047	30.776706314253385	159.44935978480575	33.927239476238476	110.9509175164855
0.1	2.1	360.0	5.06	false	0.5	1.25	100	30.599999999999998	5.3999999999999995	1.1	2000	0.5	1.0	9.9	2.0	1000	40.4	2	39.01472388339581	6.4814149256835325	382.6404870222027	18.572830174728182	275.10468755677044
0.1	2.1	360.0	5.06	false	0.5	1.25	100	30.599999999999998	5.3999999999999995	1.1	2000	0.5	1.0	9.9	2.0	1000	40.4	5	51.312160368684545	4.494285017282707	247.05428377172063	14.179182301960784	126.9806346148125	21.86444144113154	247.63709126719465	29.901593626953332	169.67137528175402	45.60729701345681	170.49497364657745
0.1	2.1	360.0	5.06	false	0.5	1.25	100	30.599999999999998	5.3999999999999995	1.1	2000	0.5	1.0	9.9	2.0	1000	40.4	3	39.14190467254175	0.01150357193352948	157.14847485744815	17.844884988287827	344.16664701032624	35.48520971378204	231.24822766314634
0.1	2.1	360.0	5.06	false	0.5	1.25	100	30.599999999999998	5.3999999999999995	1.1	2000	0.5	1.0	9.9	2.0	1000	40.4	4	37.04615932124512	1.577966559083214	126.7957528532162	7.5434884318006485	274.77147095605375	21.69355565598414	208.37140692478312	27.58732890999243	153.64638263468663
0.1	2.1	360.0	5.06	false	0.5	1.25	100	30.599999999999998	5.3999999999999995	1.1	2000	0.5	1.0	9.9	2.0	1000	40.4	5	37.0698315809235	2.4908395304990463	121.17189917724241	12.021857406920741	187.62744222559016	20.238949200282395	234.05366534697467	32.18381093435869	165.19501013261706	36.05984568162604	157.2634471900896
0.1	2.1	360.0	5.06	false	0.5	1.25	100	30.599999999999998	5.3999999999999995	1.1	2000	0.5	1.0	9.9	2.0	1000	40.4	2	39.50800925667215	31.760763459166085	398.3060551994261	38.196488517412476	259.82398844946357
0.1	2.1	360.0	5.06	false	0.5	1.25	100	30.599999999999998	5.3999999999999995	1.1	2000	0.5	1.0	9.9	2.0	1000	40.4	3	40.0735371173553	6.191654294988331	242.4270605720939	13.612798639569036	273.03616494193454	28.79416691727961	229.24730758771446
0.1	2.1	360.0	5.06	false	0.5	1.25	100	30.599999999999998	5.3999999999999995	1.1	2000	0.5	1.0	9.9	2.0	1000	40.4	4	33.28168945257094	4.626974080312863	93.42753510551346	9.991544572029184	201.33915214045302	24.213012749914107	177.4073008814342	32.643417656146774	167.2372750289234
0.1	2.1	360.0	5.06	false	0.5	1.25	100	30.599999999999998	5.3999999999999995	1.1	2000	0.5	1.0	9.9	2.0	1000	40.4	4	44.38801035066352	11.535905391520261	203.74313915888058	17.123241318584284	169.27761438546358	24.386565766744713	220.2291746301348	39.36923636058732	189.473875014854
0.1	2.1	360.0	5.06	false	0.5	1.25	100	30.599999999999998	5.3999999999999995	1.1	2000	0.5	1.0	9.9	2.0	1000	40.4	5	43.699804459459905	1.1628135323155218	355.83446601866734	6.640531753299029	196.79446220680322	12.391549821476692	192.95404971096335	32.389074723114526	188.29297278346388	39.74587906541841	175.11234238640114
0.1	2.1	360.0	5.06	false	0.5	1.25	100	30.599999999999998	5.3999999999999995	1.1	2000	0.5	1.0	9.9	2.0	1000	40.4	4	38.66735575729771	4.849390502134087	172.73599167202036	18.736077548738493	187.47529876357228	23.751362657130265	213.0713343336935	30.630452407771745	112.53111894753452
0.1	2.1	360.0	5.06	false	0.5	1.25	100	30.599999999999998	5.3999999999999995	1.1	2000	0.5	1.0	9.9	2.0	1000	40.4	5	44.620521313803856	10.80851279475926	199.43834260721465	22.202233393906205	188.42437451092604	27.57269168250297	300.97484673541675	40.12077691154493	156.31404211349212	43.697293312642906	233.25088703701633
0.1	2.1	360.0	5.06	false	0.5	1.25	100	30.599999999999998	5.3999999999999995	1.1	2000	0.5	1.0	9.9	2.0	1000	40.4	5	38.822234498286086	3.774853915524982	189.8780267230463	12.418151124225107	145.0944131931346	25.894773292701842	181.53274404774928	28.491238812270492	139.55923213178158	35.76047466750754	164.45899828139312
0.1	2.1	360.0	5.06	false	0.5	1.25	100	30.599999999999998	5.3999999999999995	1.1	2000	0.5	1.0	9.9	2.0	1000	40.4	4	33.27639046970488	1.358599841307794	283.04472205320104	11.949798746566742	146.03669247706708	26.881225874940377	131.0051510790952	30.67580009984454	205.08019792460726
0.1	2.1	360.0	5.06	false	0.5	1.25	100	30.599999999999998	5.3999999999999995	1.1	2000	0.5	1.0	9.9	2.0	1000	40.4	2	38.955645288832	14.539886596810888	339.33466561358574	25.386458276989888	282.1917588892713
0.1	2.1	360.0	5.06	false	0.5	1.25	100	30.599999999999998	5.3999999999999995	1.1	2000	0.5	1.0	9.9	2.0	1000	40.4	4	44.29398895273952	1.8519683246737055	204.99633345079724	23.63958189730592	207.04258882363843	35.71749871211809	165.79263041777568	42.450134851011875	324.3242061971579
0.1	2.1	360.0	5.06	false	0.5	1.25	100	30.599999999999998	5.3999999999999995	1.1	2000	0.5	1.0	9.9	2.0	1000	40.4	3	34.87459808904499	13.790738275370192	245.72025992956972	20.819634548767294	283.86562285279433	34.224992265055384	148.0180045711645
0.1	2.1	360.0	5.06	false	0.5	1.25	100	30.599999999999998	5.3999999999999995	1.1	2000	0.5	1.0	9.9	2.0	1000	40.4	2	35.428645861928054	7.584623951663221	343.2786732066432	35.150322957018176	236.54445223502293
0.1	2.1	360.0	5.06	false	0.5	1.25	100	30.599999999999998	5.3999999999999995	1.1	2000	0.5	1.0	9.9	2.0	1000	40.4	3	49.12841105461878	14.283537127135274	413.7858743451833	27.97696092956385	213.04211278470723	40.308435155588434	333.37116184890846
0.1	2.1	360.0	5.06	false	0.5	1.25	100	30.599999999999998	5.3999999999999995	1.1	2000	0.5	1.0	9.9	2.0	1000	40.4	3	37.90535401123021	8.065406504502509	282.07503727027233	24.115920511998418	341.8823630929577	37.48134699654753	237.22444934309246
0.1	2.1	360.0	5.06	false	0.5	1.25	100	30.599999999999998	5.3999999999999995	1.1	2000	0.5	1.0	9.9	2.0	1000	40.4	4	47.46036934890698	0.466839278334282	146.48410049896808	8.159220974811891	345.97358010474875	24.41161459606585	265.3093144240534	44.34327520530547	149.43623043196058
0.1	2.1	360.0	5.06	false	0.5	1.25	100	30.599999999999998	5.3999999999999995	1.1	2000	0.5	1.0	9.9	2.0	1000	40.4	3	35.13818678213005	4.690772055158908	243.01962274324367	12.96878838670652	212.00481753486366	23.732055397122036	199.5576651186304
0.1	2.1	360.0	5.06	false	0.5	1.25	100	30.599999999999998	5.3999999999999995	1.1	2000	0.5	1.0	9.9	2.0	1000	40.4	6	48.389073892732235	1.2658250674180596	159.9644520540276	10.989375939045079	110.76910918548487	15.747506144909655	266.90342815029095	27.29017927170324	145.81699021371085	41.53352073851695	249.60963458785096	47.30297144377694	111.1167853223554
0.1	2.1	360.0	5.06	false	0.5	1.25	100	30.599999999999998	5.3999999999999995	1.1	2000	0.5	1.0	9.9	2.0	1000	40.4	5	43.000155553447414	0.05167289280351264	179.9596938966113	16.845784793489443	157.61434350515538	25.71059731761644	209.10114726048292	37.206501936888245	209.9655793697657	42.79021380352614	303.64659040788916
0.1	2.1	360.0	5.06	false	0.5	1.25	100	30.599999999999998	5.3999999999999995	1.1	2000	0.5	1.0	9.9	2.0	1000	40.4	4	35.74753749324506	5.668296227753884	231.02489488373791	17.607890623142573	207.03835959805187	27.06156607962552	145.87701892045382	32.32157017619255	115.16435418721858
0.1	2.1	360.0	5.06	false	0.5	1.25	100	30.599999999999998	5.3999999999999995	1.1	2000	0.5	1.0	9.9	2.0	1000	40.4	4	39.054109849478074	0.9911515907173838	306.73684078033693	7.554240943165447	203.44630710101725	19.793415604399314	235.7780278781748	35.9810392747247	212.2316341343345
0.1	2.1	360.0	5.06	false	0.5	1.25	100	30.599999999999998	5.3999999999999995	1.1	2000	0.5	1.0	9.9	2.0	1000	40.4	5	39.75223520346273	2.3911910095765974	123.93510916020726	11.471398542922513	202.16991417329237	20.59530747024862	107.81542463283832	26.773837402713042	194.26244383216266	36.207417252690966	178.10949359003848
0.1	2.1	360.0	5.06	false	0.5	1.25	100	30.599999999999998	5.3999999999999995	1.1	2000	0.5	1.0	9.9	2.0	1000	40.4	3	46.42275547779056	12.804283338375	396.2856461240382	27.204761781270093	197.89051501448432	32.767981577509296	181.08392382922304
0.1	2.1	360.0	5.06	false	0.5	1.25	100	30.599999999999998	5.3999999999999995	1.1	2000	0.5	1.0	9.9	2.0	1000	40.4	6	44.251381011013635	5.368585008774354	245.52644732629076	13.291627853535783	149.1322651678552	19.232239689524533	145.85739814868776	26.869399244606477	175.92876056748048	38.20772718882736	130.79320037967932	44.18275876639123	182.42799274886852
0.1	2.1	360.0	5.06	false	0.5	1.25	100	30.599999999999998	5.3999999999999995	1.1	2000	0.5	1.0	9.9	2.0	1000	40.4	5	42.71920618509911	1.3685476879046814	218.01447371646722	12.503404864335536	151.07813297042537	17.95101944833611	197.46936704545064	32.588661940519685	193.84576761353156	40.12469237245845	140.00518623615125
0.1	2.1	360.0	5.06	false	0.5	1.25	100	30.599999999999998	5.3999999999999995	1.1	2000	0.5	1.0	9.9	2.0	1000	40.4	3	44.623015150817615	8.465107961635361	285.4368872076783	20.24216582779416	191.5070336070382	35.248189191144185	272.77982132667506
0.1	2.1	360.0	5.06	false	0.5	1.25	100	30.599999999999998	5.3999999999999995	1.1	2000	0.5	1.0	9.9	2.0	1000	40.4	5	41.20613358708299	7.148594044980142	146.9928247508725	14.854985741083386	229.04063476443048	25.393566617198793	139.31768192667028	34.08825060273493	228.4441299211103	39.03386440515195	154.5827742157683
0.1	2.1	360.0	5.06	false	0.5	1.25	100	30.599999999999998	5.3999999999999995	1.1	2000	0.5	1.0	9.9	2.0	1000	40.4	4	42.836442566654966	13.378676887425058	260.9439152175798	22.021009304883897	116.10836865290821	31.63366420968654	238.2957315959544	40.441735682633386	201.90254290318342
0.1	2.1	360.0	5.06	false	0.5	1.25	100	30.599999999999998	5.3999999999999995	1.1	2000	0.5	1.0	9.9	2.0	1000	40.4	6	48.5491128643228	1.024743274780824	221.87624462907144	8.90301257492718	161.0322459801562	19.767909951868496	109.14915119229157	25.371417290463345	126.52867854291878	32.552661527277024	251.15115194276643	45.531519571146234	165.15340533906962
0.1	2.1	360.0	5.06	false	0.5	1.25	100	30.599999999999998	5.3999999999999995	1.1	2000	0.5	1.0	9.9	2.0	1000	40.4	4	41.72042623509846	0.7591296617586062	210.28180742269953	18.533842325368063	265.9847916872537	30.79294816548771	189.29621278742624	35.26398719462515	233.08847768899466
0.1	2.1	360.0	5.06	false	0.5	1.25	100	30.599999999999998	5.3999999999999995	1.1	2000	0.5	1.0	9.9	2.0	1000	40.4	5	47.28870726425652	1.1807563045123926	155.04535883882122	14.29193310628841	187.12088318539824	26.817874605802864	263.3780605512616	38.44736856825245	171.40071728385325	46.55439830354051	253.42524328986485
0.1	2.1	360.0	5.06	false	0.5	1.25	100	30.599999999999998	5.3999999999999995	1.1	2000	0.5	1.0	9.9	2.0	1000	40.4	4	42.317580811762674	3.945404583059752	196.3471044111938	17.48797570629777	256.4720483447719	30.934978455767023	269.93860005968116	39.517057581863334	162.90426654311491
0.1	2.1	360.0	5.06	false	0.5	1.25	100	30.599999999999998	5.3999999999999995	1.1	2000	0.5	1.0	9.9	2.0	1000	40.4	4	48.65741393251146	13.397870484990062	125.22430448020512	19.468650587980587	297.9932160162051	34.942683887914725	197.83487831614715	40.04286743653471	243.80290740251937
0.1	2.1	360.0	5.06	false	0.5	1.25	100	30.599999999999998	5.3999999999999995	1.1	2000	0.5	1.0	9.9	2.0	1000	40.4	4	36.90537708732917	0.20365904475736984	256.16987649109507	7.770108697665922	136.85198851496318	14.722885421494894	257.6217622065907	30.166329322072777	164.18854716935505
0.1	2.1	360.0	5.06	false	0.5	1.25	100	30.599999999999998	5.3999999999999995	1.1	2000	0.5	1.0	9.9	2.0	1000	40.4	4	40.38072253211576	8.667910283636184	228.67304126837274	16.737777837029867	136.92303005090477	34.73782958350651	130.00328201843263	39.581972940721116	263.11960654585823
0.1	2.1	360.0	5.06	false	0.5	1.25	100	30.599999999999998	5.3999999999999995	1.1	2000	0.5	1.0	9.9	2.0	1000	40.4	3	44.430662733659084	9.276229449200432	226.01123400916705	18.66538266789056	285.86491949581847	42.37058470156294	319.96181942878115
0.1	2.1	360.0	5.06	false	0.5	1.25	100	30.599999999999998	5.3999999999999995	1.1	2000	0.5	1.0	9.9	2.0	1000	40.4	3	39.16589178188642	11.676625770341888	385.5801137264988	21.843838453703036	267.1691609205247	33.47966011507468	186.6914557566375
0.1	2.1	360.0	5.06	false	0.5	1.25	100	30.599999999999998	5.3999999999999995	1.1	2000	0.5	1.0	9.9	2.0	1000	40.4	5	47.39672464159459	3.1778985877961583	185.02364925898863	13.131164886266008	187.3087840047209	22.117610641279455	271.1762437811009	30.92959277710512	193.28416329550996	45.91379792053748	213.30237337188157
0.1	2.1	360.0	5.06	false	0.5	1.25	100	30.599999999999998	5.3999999999999995	1.1	2000	0.5	1.0	9.9	2.0	1000	40.4	5	46.64399002252219	0.7268872312795653	229.6423109565364	9.103157209994626	182.1935797452123	25.249556115155233	211.06202761358773	31.957915253991867	180.43632896919317	44.55790336852445	318.9179857037129
0.1	2.1	360.0	5.06	false	0.5	1.25	100	30.599999999999998	5.3999999999999995	1.1	2000	0.5	1.0	9.9	2.0	1000	40.4	4	43.132865405108966	7.3517666611489005	187.67977618483653	18.752505573626046	207.81234385686045	25.738129056001863	240.18178537179523	33.80628449632395	249.14522676828045
0.1	2.1	360.0	5.06	false	0.5	1.25	100	30.599999999999998	5.3999999999999995	1.1	2000	0.5	1.0	9.9	2.0	1000	40.4	5	35.21190109576559	2.035899071097363	137.03395455192936	10.77461238007115	147.2236145324973	15.188191061517895	127.19474172167281	20.474609420057686	221.40052658016845	28.352377301833428	105.61101418155161
0.1	2.1	360.0	5.06	false	0.5	1.25	100	30.599999999999998	5.3999999999999995	1.1	2000	0.5	1.0	9.9	2.0	1000	40.4	3	39.34697388400807	6.983576337691647	201.40006856870008	19.9550973933476	322.88260457564303	33.238093921018205	241.7593749761663
0.1	2.1	360.0	5.06	false	0.5	1.25	100	30.599999999999998	5.3999999999999995	1.1	2000	0.5	1.0	9.9	2.0	1000	40.4	3	36.40736720093857	12.26958443385715	206.06375688330365	25.40188320193723	205.81539906845825	35.44995733808958	265.08667050019886
0.1	2.1	360.0	5.06	false	0.5	1.25	100	30.599999999999998	5.3999999999999995	1.1	2000	0.5	1.0	9.9	2.0	1000	40.4	4	41.72277095976662	0.5387700443848638	184.1614158735209	19.912016621635935	196.74349134531246	28.850418582970967	245.22123422216572	39.73709165570392	228.3807322160433
0.1	2.1	360.0	5.06	false	0.5	1.25	100	30.599999999999998	5.3999999999999995	1.1	2000	0.5	1.0	9.9	2.0	1000	40.4	4	42.98401614143901	6.678014235158823	160.26617286195162	11.42324558824718	169.3266150231098	22.23610373441034	195.51773740826124	34.752081907652006	297.9186691767998
0.1	2.1	360.0	5.06	false	0.5	1.25	100	30.599999999999998	5.3999999999999995	1.1	2000	0.5	1.0	9.9	2.0	1000	40.4	4	42.28245843422531	2.5481820759395113	360.89905150122394	18.004171703352995	195.23018512989097	26.342247627235224	185.06741183409306	38.8086023558185	170.909932363685
0.1	2.1	360.0	5.06	false	0.5	1.25	100	30.599999999999998	5.3999999999999995	1.1	2000	0.5	1.0	9.9	2.0	1000	40.4	4	49.670623960900386	8.390326648043354	333.001990771131	25.632930147660378	316.32625963519456	38.765197986945566	143.51250457698293	47.41333238911587	155.93032460394545
0.1	2.1	360.0	5.06	false	0.5	1.25	100	30.599999999999998	5.3999999999999995	1.1	2000	0.5	1.0	9.9	2.0	1000	40.4	4	35.70163559113778	1.0699964494456482	250.58708255067643	5.804872407336874	197.21899700053075	19.01434120368386	198.50987375879157	32.48741392180954	176.41043645788525
0.1	2.1	360.0	5.06	false	0.5	1.25	100	30.599999999999998	5.3999999999999995	1.1	2000	0.5	1.0	9.9	2.0	1000	40.4	2	45.27891386183512	9.500099755718189	419.4766276431401	21.3345445371895	233.99318078747385
0.1	2.1	360.0	5.06	false	0.5	1.25	100	30.599999999999998	5.3999999999999995	1.1	2000	0.5	1.0	9.9	2.0	1000	40.4	4	36.23975259880709	2.8643150365495877	143.08922623441748	9.860424799917505	162.55913954940303	15.702319653280913	166.36834337985533	23.931567508592536	266.07326847906035
0.1	2.1	360.0	5.06	false	0.5	1.25	100	30.599999999999998	5.3999999999999995	1.1	2000	0.5	1.0	9.9	2.0	1000	40.4	2	42.43893090849626	9.00341781409827	202.46647277931368	20.07804289573386	445.20037492753954
0.1	2.1	360.0	5.06	false	0.5	1.25	100	30.599999999999998	5.3999999999999995	1.1	2000	0.5	1.0	9.9	2.0	1000	40.4	4	39.017356639361665	4.721612573345514	206.71333318664992	20.038454231980587	175.61722222502405	30.50282912774201	189.72395542711885	38.27438083553467	177.14868943072605
0.1	2.1	360.0	5.06	false	0.5	1.25	100	30.599999999999998	5.3999999999999995	1.1	2000	0.5	1.0	9.9	2.0	1000	40.4	4	37.211124136084905	2.4878485818112446	191.0913650585447	21.46635628665675	250.6995061515985	28.254903727581315	131.8150195521341	32.79221226329945	152.4353033477114
0.1	2.1	360.0	5.06	false	0.5	1.25	100	30.599999999999998	5.3999999999999995	1.1	2000	0.5	1.0	9.9	2.0	1000	40.4	5	40.530851287193606	2.877923583691278	226.14361730076052	10.79692320921026	255.51181114871073	18.249889038001193	122.66333572059291	27.05881430525741	114.41089776739096	38.16164765786301	142.3792509614426
0.1	2.1	360.0	5.06	false	0.5	1.25	100	30.599999999999998	5.3999999999999995	1.1	2000	0.5	1.0	9.9	2.0	1000	40.4	3	42.73662460916242	15.821609864881173	183.24837875517778	25.96602288691164	308.21274529258267	33.708679779452005	251.11236947512305
0.1	2.1	360.0	5.06	false	0.5	1.25	100	30.599999999999998	5.3999999999999995	1.1	2000	0.5	1.0	9.9	2.0	1000	40.4	6	49.10611822668358	10.149049552601765	217.18499855658715	16.649195413637464	135.24199146767143	25.485998969684868	208.18001135079794	33.17987428946967	90.22781139428974	41.20173269620687	218.66746553130972	48.60460835147324	159.04343019303155
0.1	2.1	360.0	5.06	false	0.5	1.25	100	30.599999999999998	5.3999999999999995	1.1	2000	0.5	1.0	9.9	2.0	1000	40.4	4	35.48461504486561	0.9738283832578094	240.07035916656443	11.81757561140433	160.88038712662	18.067899035625402	256.2274652367598	29.243233148004958	107.74335058260549
0.1	2.1	360.0	5.06	false	0.5	1.25	100	30.599999999999998	5.3999999999999995	1.1	2000	0.5	1.0	9.9	2.0	1000	40.4	5	45.28952835622329	0.13521142566701094	133.1967568690427	7.12447784222234	154.9465656105875	16.26299516483912	293.7889723039457	26.98916510390242	244.63535357998413	33.01909367063047	160.15344946937373
0.1	2.1	360.0	5.06	false	0.5	1.25	100	30.599999999999998	5.3999999999999995	1.1	2000	0.5	1.0	9.9	2.0	1000	40.4	8	52.93317937892084	0.5636200689403894	133.12321935596506	5.456265063908062	130.59869589622141	13.740331175400833	150.75197811009733	22.12408464558224	226.1509668964576	30.991317373319042	141.03978064587756	37.638046524436106	126.11925123404112	44.15829449790173	104.22108976229133	52.74452391782644	102.79091811660366
0.1	2.1	360.0	5.06	false	0.5	1.25	100	30.599999999999998	5.3999999999999995	1.1	2000	0.5	1.0	9.9	2.0	1000	40.4	5	45.14486618868722	2.472360420379984	135.80974766014853	12.577988206374856	229.5968483443635	19.0873518414906	234.67089950964646	32.88159571526203	229.93349468058312	40.72288786462422	161.0038761524846
0.1	2.1	360.0	5.06	false	0.5	1.25	100	30.599999999999998	5.3999999999999995	1.1	2000	0.5	1.0	9.9	2.0	1000	40.4	3	35.23040647447641	10.780307687058569	159.67087642868594	25.462669284024763	205.78412828577586	34.350426680422835	377.5309454038655
0.1	2.1	360.0	5.06	false	0.5	1.25	100	30.599999999999998	5.3999999999999995	1.1	2000	0.5	1.0	9.9	2.0	1000	40.4	3	37.91797935859175	1.192222969947861	290.9174605688383	20.618134863448606	269.934140976185	30.046710145990357	234.21967925402316
0.1	2.1	360.0	5.06	false	0.5	1.25	100	30.599999999999998	5.3999999999999995	1.1	2000	0.5	1.0	9.9	2.0	1000	40.4	4	43.46358288483412	10.623540323748454	234.46602671021247	23.51192988811031	170.2547936689623	28.434921520722796	272.94041878006044	43.09989798448924	317.6632977278608
0.1	2.1	360.0	5.06	false	0.5	1.25	100	30.599999999999998	5.3999999999999995	1.1	2000	0.5	1.0	9.9	2.0	1000	40.4	5	52.237204613017695	1.5904799773648823	143.25690276668146	14.451571206308527	208.98630266703518	27.85631697382396	181.40518425534438	37.12506463701684	256.9018790797761	51.178035123415235	343.97224146405455
0.1	2.1	360.0	5.06	false	0.5	1.25	100	30.599999999999998	5.3999999999999995	1.1	2000	0.5	1.0	9.9	2.0	1000	40.4	4	33.467720079844746	1.0885860908252472	122.20659108276104	9.580439804383724	250.16068585083207	26.91067635313886	205.39235669234833	31.93992264846775	199.2720641823139
0.1	2.1	360.0	5.06	false	0.5	1.25	100	30.599999999999998	5.3999999999999995	1.1	2000	0.5	1.0	9.9	2.0	1000	40.4	4	46.156533914402516	3.295348950185517	274.00042940136035	23.72557107757905	123.7220053696077	29.018611636552176	231.85369473231336	35.89158584381253	139.98606533293747
0.1	2.1	360.0	5.06	false	0.5	1.25	100	30.599999999999998	5.3999999999999995	1.1	2000	0.5	1.0	9.9	2.0	1000	40.4	4	42.36283629411024	7.688906893749796	201.42371968389267	17.64948385316823	163.7853146647747	22.590412152633323	200.11123992235372	38.390569747987676	385.135721330127
0.1	2.1	360.0	5.06	false	0.5	1.25	100	30.599999999999998	5.3999999999999995	1.1	2000	0.5	1.0	9.9	2.0	1000	40.4	5	49.53243255220373	6.682618263596263	253.86954301235818	17.730209402814808	249.3887597149652	21.240369270878357	169.2786079197314	37.47606752899462	179.65554591394152	45.24149722252633	259.6760651671533
0.1	2.1	360.0	5.06	false	0.5	1.25	100	30.599999999999998	5.3999999999999995	1.1	2000	0.5	1.0	9.9	2.0	1000	40.4	3	37.37245896275188	1.3461193547892865	173.76826597209362	9.36459073921046	275.2711273945492	27.593115867059115	329.97151635422256
0.1	2.1	360.0	5.06	false	0.5	1.25	100	30.599999999999998	5.3999999999999995	1.1	2000	0.5	1.0	9.9	2.0	1000	40.4	4	36.95326694694711	5.214315820904055	238.34447318194154	15.719820423670056	223.54026925737102	28.757287813579698	126.51886638231117	32.682741992185086	107.06422967595977
0.1	2.1	360.0	5.06	false	0.5	1.25	100	30.599999999999998	5.3999999999999995	1.1	2000	0.5	1.0	9.9	2.0	1000	40.4	4	45.68372961982633	3.3395051978782546	218.87676358726958	12.591050261819664	316.74265854220255	21.65430475765345	165.34055421750836	35.91702518348865	252.3645858100209
0.1	2.1	360.0	5.06	false	0.5	1.25	100	30.599999999999998	5.3999999999999995	1.1	2000	0.5	1.0	9.9	2.0	1000	40.4	3	34.223124554473884	14.052061719266153	258.8459249028545	21.998351255131993	272.849420439589	32.51798145253583	180.87314181578589
0.1	2.1	360.0	5.06	false	0.5	1.25	100	30.599999999999998	5.3999999999999995	1.1	2000	0.5	1.0	9.9	2.0	1000	40.4	4	36.834679967208466	1.801649021957627	305.2106344558608	8.334970395296512	167.4766584875395	16.036950511464756	153.81901501476926	35.040303963806096	291.69359460001453
0.1	2.1	360.0	5.06	false	0.5	1.25	100	30.599999999999998	5.3999999999999995	1.1	2000	0.5	1.0	9.9	2.0	1000	40.4	4	34.79885503778963	0.0368154341025425	136.9808226610987	18.310180011931298	155.88444875741948	25.976590234247947	208.60004383336127	34.063507048829265	136.15580560003414
0.1	2.1	360.0	5.06	false	0.5	1.25	100	30.599999999999998	5.3999999999999995	1.1	2000	0.5	1.0	9.9	2.0	1000	40.4	3	35.97022843719016	5.54463505475003	180.06225667216327	16.119724143941635	236.36468369753842	28.41234019690219	191.74616979081904
0.1	2.1	360.0	5.06	false	0.5	1.25	100	30.599999999999998	5.3999999999999995	1.1	2000	0.5	1.0	9.9	2.0	1000	40.4	3	41.613491557043886	0.41981705062301494	156.68507077085454	26.62831306578965	272.65377967491435	40.58476484333291	367.82627343631884
0.1	2.1	360.0	5.06	false	0.5	1.25	100	30.599999999999998	5.3999999999999995	1.1	2000	0.5	1.0	9.9	2.0	1000	40.4	4	48.76398978694672	11.147389378417335	302.7394247395296	30.764606899001958	356.1594344520699	38.85519170926219	150.67351027599997	45.59800328835934	196.81335257163565
0.1	2.1	360.0	5.06	false	0.5	1.25	100	30.599999999999998	5.3999999999999995	1.1	2000	0.5	1.0	9.9	2.0	1000	40.4	3	35.80862671978177	0.334245021137421	185.7208970474508	14.634920951852486	256.19623848406354	33.79109274428132	176.59692586535675
0.1	2.1	360.0	5.06	false	0.5	1.25	100	30.599999999999998	5.3999999999999995	1.1	2000	0.5	1.0	9.9	2.0	1000	40.4	4	41.340895953857675	2.1116173774088343	202.5331970447329	19.321471456245153	280.4318009956261	32.4954698549862	191.3295486269568	40.216095749198104	202.6075753480174
0.1	2.1	360.0	5.06	false	0.5	1.25	100	30.599999999999998	5.3999999999999995	1.1	2000	0.5	1.0	9.9	2.0	1000	40.4	4	41.605900442881605	1.4948420295494753	196.4940721805555	10.954275548520354	125.79061501070807	17.873988485858014	299.17341440959177	36.330864672675986	145.6449911416868
0.1	2.1	360.0	5.06	false	0.5	1.25	100	30.599999999999998	5.3999999999999995	1.1	2000	0.5	1.0	9.9	2.0	1000	40.4	3	34.90612422976734	5.054819033324056	256.6164555870402	24.744690581384877	253.82634594325754	33.42606308633403	197.42642836874916
0.1	2.1	360.0	5.06	false	0.5	1.25	100	30.599999999999998	5.3999999999999995	1.1	2000	0.5	1.0	9.9	2.0	1000	40.4	5	40.367134876631745	5.085359897875491	116.6842569912675	10.826161195194935	179.39504909267706	16.719977632781188	163.99664735416013	28.36406408675186	287.92742347517367	37.11579949539164	118.83427139829199
0.1	2.1	360.0	5.06	false	0.5	1.25	100	30.599999999999998	5.3999999999999995	1.1	2000	0.5	1.0	9.9	2.0	1000	40.4	5	46.98982948056443	3.157202719192586	208.16719047092752	10.722667677872714	202.98682062522755	22.73432127803843	218.08863315005306	27.990809280171742	237.76291483877225	43.18242947886414	161.132391228068
0.1	2.1	360.0	5.06	false	0.5	1.25	100	30.599999999999998	5.3999999999999995	1.1	2000	0.5	1.0	9.9	2.0	1000	40.4	2	40.2982077021007	9.68340113155082	284.7079360309951	29.770984991789355	391.7790095620943
0.1	2.1	360.0	5.06	false	0.5	1.25	100	30.599999999999998	5.3999999999999995	1.1	2000	0.5	1.0	9.9	2.0	1000	40.4	4	39.46519408221426	0.6320408858542292	232.64970941702748	16.24782185106733	263.0492953788299	25.126564573007773	137.46326363713817	30.854607265997018	269.535650204514
0.1	2.1	360.0	5.06	false	0.5	1.25	100	30.599999999999998	5.3999999999999995	1.1	2000	0.5	1.0	9.9	2.0	1000	40.4	5	44.9376974689922	10.153326830871233	126.82589188138057	15.316367901281648	243.83247403322434	30.899282544544995	149.65802016709702	36.81724268017192	206.1135766120113	43.93365249699073	123.72025095760452
0.1	2.1	360.0	5.06	false	0.5	1.25	100	30.599999999999998	5.3999999999999995	1.1	2000	0.5	1.0	9.9	2.0	1000	40.4	3	37.205726354979674	6.601933823715224	225.30005989006267	16.9386139242143	159.2100463035247	31.12086957802114	244.1675989924717
0.1	2.1	360.0	5.06	false	0.5	1.25	100	30.599999999999998	5.3999999999999995	1.1	2000	0.5	1.0	9.9	2.0	1000	40.4	3	41.110629690680604	1.5103026817705767	155.29705194581476	8.940062349721297	291.77033112766907	35.00323811837468	284.41126419616876
0.1	2.1	360.0	5.06	false	0.5	1.25	100	30.599999999999998	5.3999999999999995	1.1	2000	0.5	1.0	9.9	2.0	1000	40.4	5	45.07077963079696	8.875389363221766	176.8130987985474	20.69123299930131	185.40519838633222	23.47144418939603	230.99466486857312	32.28255427032908	128.9266614317451	44.576223296976195	258.4524581652987
0.1	2.1	360.0	5.06	false	0.5	1.25	100	30.599999999999998	5.3999999999999995	1.1	2000	0.5	1.0	9.9	2.0	1000	40.4	4	41.22339967270936	2.0502379320780246	275.5006421889411	9.34910713664861	117.71394495990856	26.40351968992269	277.7121552729276	35.0874725606118	187.69729798915327
0.1	2.1	360.0	5.06	false	0.5	1.25	100	30.599999999999998	5.3999999999999995	1.1	2000	0.5	1.0	9.9	2.0	1000	40.4	5	45.69006182022734	0.9534177882314784	277.7511393915288	15.293019193019795	151.819674194279	17.952482894883946	135.8305226683722	26.85003689295384	293.3967531820576	37.517742007150666	139.02793026299221
0.1	2.1	360.0	5.06	false	0.5	1.25	100	30.599999999999998	5.3999999999999995	1.1	2000	0.5	1.0	9.9	2.0	1000	40.4	5	47.353076486499276	2.1950254674061034	175.6542437397762	12.74374461231886	173.02912672183678	24.08534547405046	279.1523273468854	37.06713452436725	247.46531709070553	45.4634520094483	119.41011372361793
0.1	2.1	360.0	5.06	false	0.5	1.25	100	30.599999999999998	5.3999999999999995	1.1	2000	0.5	1.0	9.9	2.0	1000	40.4	5	31.327868747639638	2.325611485919971	221.09593733632514	6.1089264880083975	93.1004025309536	12.079734139962039	91.57196753622952	18.01448296696157	119.69047034116859	29.34133012514538	151.18978802109754
0.1	2.1	360.0	5.06	false	0.5	1.25	100	30.599999999999998	5.3999999999999995	1.1	2000	0.5	1.0	9.9	2.0	1000	40.4	4	33.352304073261706	7.598518043160013	233.8924668638879	17.3623852880128	195.88898934545477	22.866504704417615	187.68692261436874	31.016945416790904	102.0044216115612
0.1	2.1	360.0	5.06	false	0.5	1.25	100	30.599999999999998	5.3999999999999995	1.1	2000	0.5	1.0	9.9	2.0	1000	40.4	3	50.23754362854641	13.321546761941573	246.34504791284016	30.133761378117832	482.37172939780675	49.161416370400424	217.97256802276343
0.1	2.1	360.0	5.06	false	0.5	1.25	100	30.599999999999998	5.3999999999999995	1.1	2000	0.5	1.0	9.9	2.0	1000	40.4	6	43.065942133635225	3.4322915860200642	190.421079393013	8.253119507073887	124.10789123644876	19.74328353026481	181.733753974768	25.501634668852546	128.74712668939318	29.623364021310046	133.56963646447602	37.91996343181449	201.95060193336218
0.1	2.1	360.0	5.06	false	0.5	1.25	100	30.599999999999998	5.3999999999999995	1.1	2000	0.5	1.0	9.9	2.0	1000	40.4	3	41.10170462712253	5.6829727310450835	186.04569993704106	25.193767837714166	288.10223399875747	40.12531585745348	353.8062812096673
0.1	2.1	360.0	5.06	false	0.5	1.25	100	30.599999999999998	5.3999999999999995	1.1	2000	0.5	1.0	9.9	2.0	1000	40.4	3	32.50536583606595	13.288994200864181	237.61823338902835	21.448139851047824	157.36401070843635	30.393473186366577	150.97089176984994
0.1	2.1	360.0	5.06	false	0.5	1.25	100	30.599999999999998	5.3999999999999995	1.1	2000	0.5	1.0	9.9	2.0	1000	40.4	4	44.17862203655587	6.273697277957355	153.77875187728543	18.85159011725978	208.77097612504747	26.21673805947552	276.1051860166286	35.13298988299432	182.16856628923205
0.1	2.1	360.0	5.06	false	0.5	1.25	100	30.599999999999998	5.3999999999999995	1.1	2000	0.5	1.0	9.9	2.0	1000	40.4	4	46.510145965865526	3.0118978576960393	217.92741595493172	24.043100353449464	269.3774782281396	32.38199248885637	183.39993513474283	44.00954346821679	207.89298239156918
0.1	2.1	360.0	5.06	false	0.5	1.25	100	30.599999999999998	5.3999999999999995	1.1	2000	0.5	1.0	9.9	2.0	1000	40.4	4	52.498461468065784	9.286520481194565	382.0796892859797	22.216995336191985	254.51074874523832	38.67265479269271	231.22627270040493	47.05181084372486	218.8567939218934
0.1	2.1	360.0	5.06	false	0.5	1.25	100	30.599999999999998	5.3999999999999995	1.1	2000	0.5	1.0	9.9	2.0	1000	40.4	6	38.85638763350381	1.797780340839117	167.3909683843666	9.885090024126612	111.9393489845192	15.51396569553122	150.86091417889298	20.898884670236637	92.2495102301303	29.113524741204344	121.65785972929194	37.39706776257113	203.58483931640632
0.1	2.1	360.0	5.06	false	0.5	1.25	100	30.599999999999998	5.3999999999999995	1.1	2000	0.5	1.0	9.9	2.0	1000	40.4	3	42.4726352001309	2.895917497158665	290.9641695271571	20.745978954852685	367.17941914851326	32.31140103528741	167.83342086578213
0.1	2.1	360.0	5.06	false	0.5	1.25	100	30.599999999999998	5.3999999999999995	1.1	2000	0.5	1.0	9.9	2.0	1000	40.4	4	38.337999166898975	6.791319776975842	148.810679565982	14.615470124647596	275.17832815889113	21.70943131105621	137.11342601152677	36.6556822047875	185.08687590053785
0.1	2.1	360.0	5.06	false	0.5	1.25	100	30.599999999999998	5.3999999999999995	1.1	2000	0.5	1.0	9.9	2.0	1000	40.4	3	43.83210181582023	7.731890396176871	279.777808209322	19.009481670578364	336.61429277015986	42.49082354709426	235.8638116355344
0.1	2.1	360.0	5.06	false	0.5	1.25	100	30.599999999999998	5.3999999999999995	1.1	2000	0.5	1.0	9.9	2.0	1000	40.4	4	44.90818904350493	0.41485952515110824	175.93537418857858	9.53192343330446	295.3414551000359	29.639952965825977	327.6954851653132	42.67047702692813	207.85296537708732
0.1	2.1	360.0	5.06	false	0.5	1.25	100	30.599999999999998	5.3999999999999995	1.1	2000	0.5	1.0	9.9	2.0	1000	40.4	5	47.09062326582577	2.6735422172064363	193.93598568608587	13.125864211635845	205.7614889943848	28.19999690985294	228.03849690289292	33.63013140366627	163.30551158393263	46.996731697937754	188.7492199538398
0.1	2.1	360.0	5.06	false	0.5	1.25	100	30.599999999999998	5.3999999999999995	1.1	2000	0.5	1.0	9.9	2.0	1000	40.4	4	42.2433032396636	14.273538514506761	300.18100031779164	25.06244998153542	183.51899755359648	31.763661029912278	204.1081041905459	40.79776926927774	198.34038221696073
0.1	2.1	360.0	5.06	false	0.5	1.25	100	30.599999999999998	5.3999999999999995	1.1	2000	0.5	1.0	9.9	2.0	1000	40.4	5	41.55535745097535	9.732881627330427	170.88303291917666	18.720412266829843	120.06512553204159	22.266095511107867	151.05767865211163	25.7218835258084	212.43369280845906	36.54321774602343	209.30256821805617
0.1	2.1	360.0	5.06	false	0.5	1.25	100	30.599999999999998	5.3999999999999995	1.1	2000	0.5	1.0	9.9	2.0	1000	40.4	4	43.83919912020817	0.047287663492357405	180.6656917542431	12.533509682720677	215.54705080136108	24.506064732153856	254.55314247067284	35.0086013454712	232.21524089526423
0.1	2.1	360.0	5.06	false	0.5	1.25	100	30.599999999999998	5.3999999999999995	1.1	2000	0.5	1.0	9.9	2.0	1000	40.4	5	42.96373924446654	1.5521544732577066	232.20965181906922	13.419587729265364	156.28098688208206	17.49364715746369	104.80952787590897	24.270809591292963	168.69629281957708	38.31644553695625	246.7992190889002
0.1	2.1	360.0	5.06	false	0.5	1.25	100	30.599999999999998	5.3999999999999995	1.1	2000	0.5	1.0	9.9	2.0	1000	40.4	5	52.33213340970576	2.6246445869267943	160.41947776465193	7.917735889446662	219.95681456173457	21.965706805488058	308.65719947376243	29.90577074369652	199.50842934621434	51.023150685946135	209.9862019007045
0.1	2.1	360.0	5.06	false	0.5	1.25	100	30.599999999999998	5.3999999999999995	1.1	2000	0.5	1.0	9.9	2.0	1000	40.4	6	45.576878474233624	0.28433263948433873	300.7674495373354	8.68742500068288	193.2374108376616	19.626699940609164	141.28812438986674	28.01020839916711	164.68376141085383	33.15409632235955	137.58398080628015	42.04328864498288	183.9360874396565
0.1	2.1	360.0	5.06	false	0.5	1.25	100	30.599999999999998	5.3999999999999995	1.1	2000	0.5	1.0	9.9	2.0	1000	40.4	4	33.268973295251	0.5447870391941855	245.80048532899437	13.041966463945146	128.10536849756272	19.841537171989536	194.98695911380966	28.102746868172428	125.54135317676445
0.1	2.1	360.0	5.06	false	0.5	1.25	100	30.599999999999998	5.3999999999999995	1.1	2000	0.5	1.0	9.9	2.0	1000	40.4	5	42.07147426794325	1.654553747258736	137.489253828643	10.544763094134597	216.31249012784266	21.72499670799622	269.27300369571856	35.0023008017257	164.1194157846226	40.02531982514229	131.0410120829472
0.1	2.1	360.0	5.06	false	0.5	1.25	100	30.599999999999998	5.3999999999999995	1.1	2000	0.5	1.0	9.9	2.0	1000	40.4	3	33.89762085315661	0.44202192360186604	190.83623533378417	21.060382284964227	154.6093313844023	30.236107824878868	331.02875482694344
0.1	2.1	360.0	5.06	false	0.5	1.25	100	30.599999999999998	5.3999999999999995	1.1	2000	0.5	1.0	9.9	2.0	1000	40.4	6	47.06372628953815	0.9860897813206192	219.30669617570484	14.40574069959833	156.49256309413374	23.10293729487658	188.03794929324368	29.234690481130198	150.4085042612652	36.19072599608334	165.29315390369982	44.16235562752921	205.64445869607493
0.1	2.1	360.0	5.06	false	0.5	1.25	100	30.599999999999998	5.3999999999999995	1.1	2000	0.5	1.0	9.9	2.0	1000	40.4	3	35.310432490850225	9.23993540395368	213.3609678766319	14.729009602954752	197.8071295187122	30.526977346943283	287.0462122034398
0.1	2.1	360.0	5.06	false	0.5	1.25	100	30.599999999999998	5.3999999999999995	1.1	2000	0.5	1.0	9.9	2.0	1000	40.4	3	25.22	0.453606827753235	180.87941723142896	8.801360246296483	227.93972078287382	19.770374917267656	193.2053660487287
0.1	2.1	360.0	5.06	false	0.5	1.25	100	30.599999999999998	5.3999999999999995	1.1	2000	0.5	1.0	9.9	2.0	1000	40.4	4	35.75859339154347	1.2507100422144348	286.4624841436191	10.64509257883495	142.61886868253828	17.639351227229216	281.0492557147605	33.25138533598885	129.63611878026933
0.1	2.1	360.0	5.06	false	0.5	1.25	100	30.599999999999998	5.3999999999999995	1.1	2000	0.5	1.0	9.9	2.0	1000	40.4	4	45.55477314485362	13.266335731107832	286.86608292587266	19.40799005551739	208.6985204393439	30.958308032607288	229.81714049113694	42.73264192768264	149.4796096491184
0.1	2.1	360.0	5.06	false	0.5	1.25	100	30.599999999999998	5.3999999999999995	1.1	2000	0.5	1.0	9.9	2.0	1000	40.4	3	37.969696960650204	10.057901824192944	329.17174002567737	24.617311725757425	205.4413469501779	36.196922760720255	218.11911428159024
0.1	2.1	360.0	5.06	false	0.5	1.25	100	30.599999999999998	5.3999999999999995	1.1	2000	0.5	1.0	9.9	2.0	1000	40.4	3	41.53199521049426	9.61261057965849	296.6453486517872	24.206818952617613	214.94163301933187	29.203877412699406	215.25700343573436
0.1	2.1	360.0	5.06	false	0.5	1.25	100	30.599999999999998	5.3999999999999995	1.1	2000	0.5	1.0	9.9	2.0	1000	40.4	5	41.38777766015073	2.8119988717663853	100.43277714687248	7.406387566678245	190.9072563951107	15.811961437007353	159.70238001078945	25.892001698007757	198.0052062830107	30.38498613793969	173.53751411057289
0.1	2.1	360.0	5.06	false	0.5	1.25	100	30.599999999999998	5.3999999999999995	1.1	2000	0.5	1.0	9.9	2.0	1000	40.4	5	41.2886162188549	0.3150095970881468	156.71665597252152	11.118339631510919	188.76320823067508	20.426019469381902	170.85662252660347	26.624320082140336	243.3353627716984	35.74971283753282	107.02967777665255
0.1	2.1	360.0	5.06	false	0.5	1.25	100	30.599999999999998	5.3999999999999995	1.1	2000	0.5	1.0	9.9	2.0	1000	40.4	4	46.7619128665065	2.3838502520843274	235.12087185430175	15.360297679950945	262.1374111997196	30.546742937784767	186.14499708764535	44.94682151588677	186.61566863518902
0.1	2.1	360.0	5.06	false	0.5	1.25	100	30.599999999999998	5.3999999999999995	1.1	2000	0.5	1.0	9.9	2.0	1000	40.4	3	35.527842857869594	13.707637046721764	268.2182122977685	23.30452716875736	211.08411368326472	30.640632232980384	268.7008277503685
0.1	2.1	360.0	5.06	false	0.5	1.25	100	30.599999999999998	5.3999999999999995	1.1	2000	0.5	1.0	9.9	2.0	1000	40.4	4	41.80326370734172	3.0740734165211188	135.61602983633378	12.026615237348524	298.23550612026247	23.08619373134476	205.10660612859314	38.94173567090338	291.54697691069714
0.1	2.1	360.0	5.06	false	0.5	1.25	100	30.599999999999998	5.3999999999999995	1.1	2000	0.5	1.0	9.9	2.0	1000	40.4	4	39.548490009740576	0.09439434673159061	177.80172774748792	8.180617137821914	257.68357463319427	17.54198491613517	150.40815238807556	31.115347121926632	238.0754725360461
0.1	2.1	360.0	5.06	false	0.5	1.25	100	30.599999999999998	5.3999999999999995	1.1	2000	0.5	1.0	9.9	2.0	1000	40.4	4	45.39901602306571	8.490600700189828	247.18960134346668	28.226794642720396	224.67762147457395	38.39551308524306	168.60865625765314	43.30425725386302	163.4280525076157
0.1	2.1	360.0	5.06	false	0.5	1.25	100	30.599999999999998	5.3999999999999995	1.1	2000	0.5	1.0	9.9	2.0	1000	40.4	4	43.59044011249842	7.640876285851826	266.8859483536434	23.855712201082465	212.33402853775584	33.47131215816708	227.70943761580358	42.00741961586501	221.27312512115043
0.1	2.1	360.0	5.06	false	0.5	1.25	100	30.599999999999998	5.3999999999999995	1.1	2000	0.5	1.0	9.9	2.0	1000	40.4	2	29.318199693668323	7.983277745232638	284.718774312663	22.39086762249828	182.62730507794058
0.1	2.1	360.0	5.06	false	0.5	1.25	100	30.599999999999998	5.3999999999999995	1.1	2000	0.5	1.0	9.9	2.0	1000	40.4	2	26.51333171816377	6.24623214031426	148.94995132654034	19.087076320649192	303.16230121694434
0.1	2.1	360.0	5.06	false	0.5	1.25	100	30.599999999999998	5.3999999999999995	1.1	2000	0.5	1.0	9.9	2.0	1000	40.4	5	44.195014990984205	3.7612765001323503	177.9590960339691	15.209301944286299	197.70038293519465	20.68710340634519	176.80171105073615	28.497881520949043	135.84748386652208	41.56331294926323	307.7411915684921
0.1	2.1	360.0	5.06	false	0.5	1.25	100	30.599999999999998	5.3999999999999995	1.1	2000	0.5	1.0	9.9	2.0	1000	40.4	4	30.335427643895574	0.4509387751667063	219.86559222002288	5.027075685694114	119.9219400366289	17.54843401131502	131.0226729133542	23.350721294021078	245.91586615379902
0.1	2.1	360.0	5.06	false	0.5	1.25	100	30.599999999999998	5.3999999999999995	1.1	2000	0.5	1.0	9.9	2.0	1000	40.4	6	48.87037083670643	1.963995150540862	115.6641849737357	12.404597383046488	222.35588180913254	21.73944201445853	150.629123310839	28.104882331691737	134.77665292618352	41.49907631510844	134.43788134688833	45.887445101289785	244.94129787751638
0.1	2.1	360.0	5.06	false	0.5	1.25	100	30.599999999999998	5.3999999999999995	1.1	2000	0.5	1.0	9.9	2.0	1000	40.4	3	35.24860482309297	1.4104453997564237	170.95957325302442	5.8174564061973895	251.76407033063992	23.115475101121795	381.3353022622498
0.1	2.1	360.0	5.06	false	0.5	1.25	100	30.599999999999998	5.3999999999999995	1.1	2000	0.5	1.0	9.9	2.0	1000	40.4	3	36.60683479295175	3.9498089574733526	301.1418176757675	14.40613929164706	133.04414697599972	24.643020395429048	207.73436941647964
0.1	2.1	360.0	5.06	false	0.5	1.25	100	30.599999999999998	5.3999999999999995	1.1	2000	0.5	1.0	9.9	2.0	1000	40.4	4	44.72454384904713	8.53777957471836	320.46506917439035	17.216765046575045	182.48055790267009	25.211845537566	278.04980533955376	37.59219310829129	151.0556669978897
0.1	2.1	360.0	5.06	false	0.5	1.25	100	30.599999999999998	5.3999999999999995	1.1	2000	0.5	1.0	9.9	2.0	1000	40.4	4	41.842224649871284	6.173566170062597	262.53740153392704	15.910841937288161	345.4850724138174	31.42673701048142	217.37540941615651	41.04915389134763	152.1457168327211
0.1	2.1	360.0	5.06	false	0.5	1.25	100	30.599999999999998	5.3999999999999995	1.1	2000	0.5	1.0	9.9	2.0	1000	40.4	5	48.80661375456008	3.5639780979094393	178.97771842290865	15.950745893946166	137.89191993055098	20.21775767031923	181.25531355515275	26.300532465239677	158.95986910844374	35.65084992828246	254.5523479147975
0.1	2.1	360.0	5.06	false	0.5	1.25	100	30.599999999999998	5.3999999999999995	1.1	2000	0.5	1.0	9.9	2.0	1000	40.4	4	44.75065740664673	1.1181951500034322	152.77386619181638	5.208508772242189	198.78859952547754	19.69326073565064	222.01432247118439	25.437313891685868	304.4780728152349
0.1	2.1	360.0	5.06	false	0.5	1.25	100	30.599999999999998	5.3999999999999995	1.1	2000	0.5	1.0	9.9	2.0	1000	40.4	4	35.49694280037477	3.750809154221526	151.32888389919185	18.335975688657843	248.81189299893882	29.80459217633939	195.08247243167693	34.25956202268512	243.48981740679275
0.1	2.1	360.0	5.06	false	0.5	1.25	100	30.599999999999998	5.3999999999999995	1.1	2000	0.5	1.0	9.9	2.0	1000	40.4	5	39.782358633835734	1.430644949474651	136.58344552742648	8.131753775525048	238.53763664574979	18.534205696162367	144.1564337573781	29.305551375300574	187.19284206786577	34.384919877238296	154.26981686463125
0.1	2.1	360.0	5.06	false	0.5	1.25	100	30.599999999999998	5.3999999999999995	1.1	2000	0.5	1.0	9.9	2.0	1000	40.4	4	38.54110107514088	3.3673238810851127	209.41363364615526	18.970817536370937	227.49356100393658	24.473782313490503	230.19892242219873	32.156078412795196	126.67685011862928
0.1	2.1	360.0	5.06	false	0.5	1.25	100	30.599999999999998	5.3999999999999995	1.1	2000	0.5	1.0	9.9	2.0	1000	40.4	3	32.58474569296266	7.751902046436501	103.83830578886571	16.022338478664086	202.55628901153483	26.265675276060964	211.49977040844618
0.1	2.1	360.0	5.06	false	0.5	1.25	100	30.599999999999998	5.3999999999999995	1.1	2000	0.5	1.0	9.9	2.0	1000	40.4	4	40.82157125029686	2.462809132407239	108.30023724829053	5.73396657992261	204.47422891355774	14.652617707428835	267.5456537470351	35.48865517580057	265.6477466419705
0.1	2.1	360.0	5.06	false	0.5	1.25	100	30.599999999999998	5.3999999999999995	1.1	2000	0.5	1.0	9.9	2.0	1000	40.4	4	40.8146661741569	1.5852622510400136	278.86263916246827	13.219810340004273	202.98665089867143	30.334420121051917	161.76922458179138	35.36172302034964	260.9519774491109
0.1	2.1	360.0	5.06	false	0.5	1.25	100	30.599999999999998	5.3999999999999995	1.1	2000	0.5	1.0	9.9	2.0	1000	40.4	5	42.25502953811083	9.34349186749065	199.10996019652822	12.858279948621353	277.1425527806641	20.757368617334375	162.40553129199202	30.107808157691764	125.11630376783852	38.012444198422806	159.76368729879064
0.1	2.1	360.0	5.06	false	0.5	1.25	100	30.599999999999998	5.3999999999999995	1.1	2000	0.5	1.0	9.9	2.0	1000	40.4	3	35.04210040432661	0.6687335099313494	180.5374157696773	6.977299325465218	245.3735048398395	26.126458328963615	280.4693186596498
0.1	2.1	360.0	5.06	false	0.5	1.25	100	30.599999999999998	5.3999999999999995	1.1	2000	0.5	1.0	9.9	2.0	1000	40.4	3	34.00650627988302	0.9102402358925015	271.80750467869916	14.404188674329141	184.49283209244882	22.12621063938894	247.32467124078119
0.1	2.1	360.0	5.06	false	0.5	1.25	100	30.599999999999998	5.3999999999999995	1.1	2000	0.5	1.0	9.9	2.0	1000	40.4	4	38.95334665298107	1.2958276979747347	189.86851313444927	10.045641409254863	240.26646473191323	23.85519528806266	194.34005475745295	36.61072726736166	183.0099692515442
0.1	2.1	360.0	5.06	false	0.5	1.25	100	30.599999999999998	5.3999999999999995	1.1	2000	0.5	1.0	9.9	2.0	1000	40.4	3	40.955796921712846	0.7299785226762121	286.81495297475107	14.151788700720124	261.27386024406724	27.72418664083383	322.79981506052724
0.1	2.1	360.0	5.06	false	0.5	1.25	100	30.599999999999998	5.3999999999999995	1.1	2000	0.5	1.0	9.9	2.0	1000	40.4	4	37.190171606235054	1.7505120748776193	333.15817673813945	20.181036230151474	186.90861210411157	28.95948829684879	156.6786826019775	34.53819490212018	159.82087848952716
0.1	2.1	360.0	5.06	false	0.5	1.25	100	30.599999999999998	5.3999999999999995	1.1	2000	0.5	1.0	9.9	2.0	1000	40.4	4	41.05674199790538	0.822262854369597	232.24317505673207	8.788152235556538	174.45515545153071	23.62169677797946	343.32045029647895	29.1554972205152	174.38608374567895
0.1	2.1	360.0	5.06	false	0.5	1.25	100	30.599999999999998	5.3999999999999995	1.1	2000	0.5	1.0	9.9	2.0	1000	40.4	4	40.296853441507416	3.1576251283578403	246.2771171971918	18.232511359748475	230.1901619909375	22.854521868489574	183.65339900804824	39.119870471021116	154.34266998890243
0.1	2.1	360.0	5.06	false	0.5	1.25	100	30.599999999999998	5.3999999999999995	1.1	2000	0.5	1.0	9.9	2.0	1000	40.4	3	27.716774518047377	0.32294328493572255	163.7063332914136	14.373620515870254	271.8585049670493	25.04408306631586	184.01798728864554
0.1	2.1	360.0	5.06	false	0.5	1.25	100	30.599999999999998	5.3999999999999995	1.1	2000	0.5	1.0	9.9	2.0	1000	40.4	3	39.78821162945915	1.8344241233132912	137.29624121673513	7.121929399710624	305.31116113162267	17.90175401413584	188.30857549910812
0.1	2.1	360.0	5.06	false	0.5	1.25	100	30.599999999999998	5.3999999999999995	1.1	2000	0.5	1.0	9.9	2.0	1000	40.4	6	42.515355251862864	2.9548895946745835	140.85444945118508	7.599832740664505	135.59971315768288	12.522923816418059	203.39402490116464	24.16328156098401	204.90803466314478	29.279664214855682	97.04524465974758	38.73990984814274	169.04636247452729
0.1	2.1	360.0	5.06	false	0.5	1.25	100	30.599999999999998	5.3999999999999995	1.1	2000	0.5	1.0	9.9	2.0	1000	40.4	3	42.21314182476402	15.383229997702303	241.2079192105414	28.68237337514191	316.9183294207606	39.80915557978503	232.9698672145608
0.1	2.1	360.0	5.06	false	0.5	1.25	100	30.599999999999998	5.3999999999999995	1.1	2000	0.5	1.0	9.9	2.0	1000	40.4	5	31.743316181762218	0.8640428870372134	148.0672424708878	11.485872494101768	157.13714084345662	21.2831609020723	108.55807556674388	25.819889065826334	159.96256541282582	29.184288411396242	143.57420300371513
0.1	2.1	360.0	5.06	false	0.5	1.25	100	30.599999999999998	5.3999999999999995	1.1	2000	0.5	1.0	9.9	2.0	1000	40.4	5	39.62818386902568	0.8123819356634702	138.00003401505373	9.983773237101317	141.11143228949283	23.00400665891743	198.4474495288109	31.344335951586196	228.46469630498848	38.46251034728713	100.67914474699035
0.1	2.1	360.0	5.06	false	0.5	1.25	100	30.599999999999998	5.3999999999999995	1.1	2000	0.5	1.0	9.9	2.0	1000	40.4	5	40.80444107098408	1.3126810014903474	123.96045921950642	9.09864705695147	204.6795817385969	20.28176123341576	203.20380064733578	26.921497503919667	140.830931489358	35.201473674572	275.16251784418955
0.1	2.1	360.0	5.06	false	0.5	1.25	100	30.599999999999998	5.3999999999999995	1.1	2000	0.5	1.0	9.9	2.0	1000	40.4	4	38.935998485096064	8.145184439123799	282.27602766087455	10.194468555502656	117.41522104048695	26.90195479436789	259.54048518216973	37.973491585618156	231.4613834505298
0.1	2.1	360.0	5.06	false	0.5	1.25	100	30.599999999999998	5.3999999999999995	1.1	2000	0.5	1.0	9.9	2.0	1000	40.4	4	45.73348192029394	1.257087341919393	185.3627611539038	12.938041382614879	203.7639751666736	26.344552431947825	313.7647540462434	42.79112510771479	199.87858623421837
0.1	2.1	360.0	5.06	false	0.5	1.25	100	30.599999999999998	5.3999999999999995	1.1	2000	0.5	1.0	9.9	2.0	1000	40.4	6	55.58	2.8782061493770614	193.20464022764048	16.19767772224864	156.9161159656247	21.12706067345855	227.78629225643817	40.09694619794767	182.55437605185253	47.41917238513889	210.69521037383862	54.7831687956497	139.17083893501268
0.1	2.1	360.0	5.06	false	0.5	1.25	100	30.599999999999998	5.3999999999999995	1.1	2000	0.5	1.0	9.9	2.0	1000	40.4	3	41.32696531343759	15.608684047820521	193.54677506330617	30.151924645572777	179.51885425871745	41.094392357683205	423.997882569935
0.1	2.1	360.0	5.06	false	0.5	1.25	100	30.599999999999998	5.3999999999999995	1.1	2000	0.5	1.0	9.9	2.0	1000	40.4	5	42.704587346562214	0.8359353704816392	105.90952887933251	10.21455084625684	181.62421878312765	17.346938533956312	219.12800634784358	26.051139445263352	193.35604812288503	41.55339107413226	139.14709085884078
0.1	2.1	360.0	5.06	false	0.5	1.25	100	30.599999999999998	5.3999999999999995	1.1	2000	0.5	1.0	9.9	2.0	1000	40.4	3	38.750741401189174	0.9523776792032943	309.19188022127554	21.686759859742377	228.9600090984686	37.3120172604663	200.5702328064184
0.1	2.1	360.0	5.06	false	0.5	1.25	100	30.599999999999998	5.3999999999999995	1.1	2000	0.5	1.0	9.9	2.0	1000	40.4	5	34.86075005525616	0.7990353073449638	99.02034904633707	6.832420203825933	95.15253233167941	12.525184555522918	184.04391226513087	25.85443574693909	185.0730193239892	32.412203702112926	122.68155335138766
0.1	2.1	360.0	5.06	false	0.5	1.25	100	30.599999999999998	5.3999999999999995	1.1	2000	0.5	1.0	9.9	2.0	1000	40.4	4	37.06867984176678	2.754073644898081	141.3475118232599	8.274917732626344	201.36182101163175	23.974950113836925	264.7225143780561	30.34001137190275	157.73997652647486
0.1	2.1	360.0	5.06	false	0.5	1.25	100	30.599999999999998	5.3999999999999995	1.1	2000	0.5	1.0	9.9	2.0	1000	40.4	5	37.56385242973264	2.439021337702203	165.21438912678164	8.19039235352234	111.64191451727245	15.483585052958905	260.7391594429873	26.127121441070564	255.93705308402318	36.879228961011655	112.54219793201183
0.1	2.1	360.0	5.06	false	0.5	1.25	100	30.599999999999998	5.3999999999999995	1.1	2000	0.5	1.0	9.9	2.0	1000	40.4	3	30.511653187045546	5.191481141269461	175.00514683398228	10.384765388067898	146.3596152591508	28.58991076799118	287.10635496019347
0.1	2.1	360.0	5.06	false	0.5	1.25	100	30.599999999999998	5.3999999999999995	1.1	2000	0.5	1.0	9.9	2.0	1000	40.4	2	37.14521417257494	13.654701912304933	220.11849902688058	26.340993661850984	373.39618929341157
0.1	2.1	360.0	5.06	false	0.5	1.25	100	30.599999999999998	5.3999999999999995	1.1	2000	0.5	1.0	9.9	2.0	1000	40.4	5	39.00705109281849	5.122563774208326	91.58406870783526	10.747454856020003	200.02165277009493	22.191793950280697	172.22174640813486	26.67110182908234	180.92787010224373	32.89402770382218	162.24191640184907
0.1	2.1	360.0	5.06	false	0.5	1.25	100	30.599999999999998	5.3999999999999995	1.1	2000	0.5	1.0	9.9	2.0	1000	40.4	5	40.615591502587854	0.5195016228764301	318.3908517030026	12.084756037476163	175.7879572734217	22.019634514039733	133.9001217486399	32.30360589465872	182.64169061599665	39.000232993227115	141.86106419563666
0.1	2.1	360.0	5.06	false	0.5	1.25	100	30.599999999999998	5.3999999999999995	1.1	2000	0.5	1.0	9.9	2.0	1000	40.4	4	47.2102580970416	6.575810052052743	259.0323064592931	14.493550937320904	217.62302943351784	30.449249446616978	326.04124618220607	45.18664814948195	211.54250494903334
0.1	2.1	360.0	5.06	false	0.5	1.25	100	30.599999999999998	5.3999999999999995	1.1	2000	0.5	1.0	9.9	2.0	1000	40.4	5	37.871590847892634	6.4628990964645645	230.1687628944653	10.076090673843712	128.8787862012231	15.551160891130174	112.28864579095683	27.224122717658464	99.12667521495037	33.17772123157755	218.83385868855248
0.1	2.1	360.0	5.06	false	0.5	1.25	100	30.599999999999998	5.3999999999999995	1.1	2000	0.5	1.0	9.9	2.0	1000	40.4	3	37.24398957601145	6.55457662910697	183.4664973330644	16.680919375226743	252.3974562104602	34.44175830256275	334.3273608089963
0.1	2.1	360.0	5.06	false	0.5	1.25	100	30.599999999999998	5.3999999999999995	1.1	2000	0.5	1.0	9.9	2.0	1000	40.4	3	41.03876349551828	5.76272061396092	160.4785347173614	19.268740502941274	296.1309845204696	30.125607636895595	343.6831091645016
0.1	2.1	360.0	5.06	false	0.5	1.25	100	30.599999999999998	5.3999999999999995	1.1	2000	0.5	1.0	9.9	2.0	1000	40.4	3	28.093029607055186	0.26727926625913506	340.15602625947724	8.893802939782379	169.4353201193826	18.966858837625264	217.99447027534177
0.1	2.1	360.0	5.06	false	0.5	1.25	100	30.599999999999998	5.3999999999999995	1.1	2000	0.5	1.0	9.9	2.0	1000	40.4	3	39.09131848939745	7.945316503081879	190.61039720287584	19.7582345915714	262.3295797866527	31.773294169228777	261.4973308454834
0.1	2.1	360.0	5.06	false	0.5	1.25	100	30.599999999999998	5.3999999999999995	1.1	2000	0.5	1.0	9.9	2.0	1000	40.4	5	42.27721648925828	0.9325227968916209	152.7883672457134	9.43925896209897	149.2012043457994	18.714262295156615	295.76287639616027	27.72138134316376	152.6227170273884	40.05740026870175	170.11893553391758
0.1	2.1	360.0	5.06	false	0.5	1.25	100	30.599999999999998	5.3999999999999995	1.1	2000	0.5	1.0	9.9	2.0	1000	40.4	4	40.44175641233241	1.940274335322997	153.22064849974197	12.01365981481373	154.47855571637075	26.488535418607164	168.2437500322805	32.718614496988884	220.88107102878016
0.1	2.1	360.0	5.06	false	0.5	1.25	100	30.599999999999998	5.3999999999999995	1.1	2000	0.5	1.0	9.9	2.0	1000	40.4	4	37.85071417910948	1.3246870255199716	147.70637064714967	18.307888483041882	168.3688872546309	23.652170448367546	242.56324513641357	35.5572278269398	261.30771483432795
0.1	2.1	360.0	5.06	false	0.5	1.25	100	30.599999999999998	5.3999999999999995	1.1	2000	0.5	1.0	9.9	2.0	1000	40.4	3	43.36506707829464	12.642706036453058	318.5147007890949	28.091395001840986	236.24127500113914	30.669635687048817	281.60755506247517
0.1	2.1	360.0	5.06	false	0.5	1.25	100	30.599999999999998	5.3999999999999995	1.1	2000	0.5	1.0	9.9	2.0	1000	40.4	5	41.2644043107437	7.1680598366384425	204.51213427265537	13.281764028973742	212.24156680261274	19.92536393302894	176.02022842754357	23.56089136286077	103.96058671544746	38.85235639035458	256.94024162687947
0.1	2.1	360.0	5.06	false	0.5	1.25	100	30.599999999999998	5.3999999999999995	1.1	2000	0.5	1.0	9.9	2.0	1000	40.4	4	43.13012805147336	0.45073765479992023	195.02397289605776	14.47093243099164	273.06126266662346	25.384920004225005	200.97352939464568	35.585316681574604	121.28211069808812
0.1	2.1	360.0	5.06	false	0.5	1.25	100	30.599999999999998	5.3999999999999995	1.1	2000	0.5	1.0	9.9	2.0	1000	40.4	4	40.410719858288566	3.570888478366363	241.19210657338533	8.499268361858906	201.80249992472358	28.025721318033273	288.78396730629777	39.64002724362639	165.3605175633774
0.1	2.1	360.0	5.06	false	0.5	1.25	100	30.599999999999998	5.3999999999999995	1.1	2000	0.5	1.0	9.9	2.0	1000	40.4	4	39.66301389939869	6.099099737074227	272.89984166049516	12.536207447448064	131.76314928133965	25.512818298265866	255.5132380606652	37.038861165115684	180.39673125361435
0.1	2.1	360.0	5.06	false	0.5	1.25	100	30.599999999999998	5.3999999999999995	1.1	2000	0.5	1.0	9.9	2.0	1000	40.4	3	36.712003683332235	12.333659849151845	136.30559700496727	16.698317269330182	207.79423472370453	28.59417386943647	220.41553445652656
0.1	2.1	360.0	5.06	false	0.5	1.25	100	30.599999999999998	5.3999999999999995	1.1	2000	0.5	1.0	9.9	2.0	1000	40.4	3	32.42787726914212	3.074105872656115	187.21329248118383	15.352245021122261	280.7878460574613	32.08702037860575	254.39021685739112
0.1	2.1	360.0	5.06	false	0.5	1.25	100	30.599999999999998	5.3999999999999995	1.1	2000	0.5	1.0	9.9	2.0	1000	40.4	4	44.098048901666935	0.05272285675464875	153.709098004561	16.814800809610976	311.556162319445	37.12444887619196	250.22361420219025	43.88188713784764	205.2474299558788
0.1	2.1	360.0	5.06	false	0.5	1.25	100	30.599999999999998	5.3999999999999995	1.1	2000	0.5	1.0	9.9	2.0	1000	40.4	4	42.92270541835366	2.118569687513896	152.18921411009666	11.278192593647367	178.67435148633695	19.643313087494896	188.49919103713702	25.725998877494483	290.73052265280836
0.1	2.1	360.0	5.06	false	0.5	1.25	100	30.599999999999998	5.3999999999999995	1.1	2000	0.5	1.0	9.9	2.0	1000	40.4	3	42.48117145236037	4.879778760916602	345.01735559844326	15.650445689018088	200.7347251925114	36.25045220642633	238.32284482798647
0.1	2.1	360.0	5.06	false	0.5	1.25	100	30.599999999999998	5.3999999999999995	1.1	2000	0.5	1.0	9.9	2.0	1000	40.4	3	36.760068353161145	5.190470066970074	271.746210040562	21.885780471423654	161.89763967462667	33.32867138129858	358.2696306076724
0.1	2.1	360.0	5.06	false	0.5	1.25	100	30.599999999999998	5.3999999999999995	1.1	2000	0.5	1.0	9.9	2.0	1000	40.4	4	37.32051896390892	3.9199168853889197	128.77785254207527	13.090059454479483	145.3663209788781	22.22828926653834	232.04665092121283	32.311094559006555	305.53472054197164
0.1	2.1	360.0	5.06	false	0.5	1.25	100	30.599999999999998	5.3999999999999995	1.1	2000	0.5	1.0	9.9	2.0	1000	40.4	4	47.326283286850455	10.906144633326521	292.92972309427523	26.83558287015442	146.9682404548627	32.29435078556382	239.33130176667433	41.26702612463618	276.8516839167556
0.1	2.1	360.0	5.06	false	0.5	1.25	100	30.599999999999998	5.3999999999999995	1.1	2000	0.5	1.0	9.9	2.0	1000	40.4	3	44.05455748511085	2.1069867351146017	255.38611974847717	20.49590688946021	242.878327443144	28.88226712928597	293.6646574166575
0.1	2.1	360.0	5.06	false	0.5	1.25	100	30.599999999999998	5.3999999999999995	1.1	2000	0.5	1.0	9.9	2.0	1000	40.4	3	29.866210470078464	2.0635509364868283	230.89503914178516	11.369316689349036	218.00151243735752	17.641248554821455	223.71472275006738
0.1	2.1	360.0	5.06	false	0.5	1.25	100	30.599999999999998	5.3999999999999995	1.1	2000	0.5	1.0	9.9	2.0	1000	40.4	4	38.75019141366242	11.935052616910722	120.74981548882917	17.052416771647202	236.76375262203078	31.530947018675302	251.34186827483603	37.865772993754376	176.97487235422355
0.1	2.1	360.0	5.06	false	0.5	1.25	100	30.599999999999998	5.3999999999999995	1.1	2000	0.5	1.0	9.9	2.0	1000	40.4	4	38.55997789794538	9.118668033844092	272.9448415766781	21.615405630421414	310.3106745249214	34.563148042263826	147.80450180757572	38.52539874267645	168.3863472143249
0.1	2.1	360.0	5.06	false	0.5	1.25	100	30.599999999999998	5.3999999999999995	1.1	2000	0.5	1.0	9.9	2.0	1000	40.4	4	41.283531845397135	0.9385391932183219	202.50400062161623	7.485864662570433	224.37457958900328	14.465724463884102	158.1558610401288	19.935149962276157	265.01042775674824
0.1	2.1	360.0	5.06	false	0.5	1.25	100	30.599999999999998	5.3999999999999995	1.1	2000	0.5	1.0	9.9	2.0	1000	40.4	5	44.0995933413598	11.329749870358627	226.82545506786798	17.74538301686745	123.31475483354193	29.7176394074056	138.90090968784392	35.48149556066318	253.71626363450085	40.38232281289229	113.56600363715275
0.1	2.1	360.0	5.06	false	0.5	1.25	100	30.599999999999998	5.3999999999999995	1.1	2000	0.5	1.0	9.9	2.0	1000	40.4	3	36.08730952927757	7.9094386978492865	254.794975297378	19.141794771386316	343.20090003687613	27.744974316193737	140.60963841860004
0.1	2.1	360.0	5.06	false	0.5	1.25	100	30.599999999999998	5.3999999999999995	1.1	2000	0.5	1.0	9.9	2.0	1000	40.4	6	44.559768331126364	7.636749426547468	141.07220047541205	12.566792879108817	192.00994922304878	21.126807615277666	181.74150407115337	32.06928441740643	132.3635677566077	34.598758277384235	148.35770965168672	43.33659113367669	123.84050929590187
0.1	2.1	360.0	5.06	false	0.5	1.25	100	30.599999999999998	5.3999999999999995	1.1	2000	0.5	1.0	9.9	2.0	1000	40.4	2	44.59982557756421	10.357834272242052	277.62059442567244	29.330679069101475	419.28003856225155
0.1	2.1	360.0	5.06	false	0.5	1.25	100	30.599999999999998	5.3999999999999995	1.1	2000	0.5	1.0	9.9	2.0	1000	40.4	4	38.89648539453763	1.5015827985594825	167.70399198633416	19.065777585839022	138.34135649715196	28.18863268424498	237.01226852876712	35.61887515441621	204.6886349033181
0.1	2.1	360.0	5.06	false	0.5	1.25	100	30.599999999999998	5.3999999999999995	1.1	2000	0.5	1.0	9.9	2.0	1000	40.4	4	44.90775387214635	6.922866136677664	128.35242338771704	21.68727760601323	282.56547113056655	34.45050513288582	171.57534075113279	44.90663513449335	292.27195212027533
0.1	2.1	360.0	5.06	false	0.5	1.25	100	30.599999999999998	5.3999999999999995	1.1	2000	0.5	1.0	9.9	2.0	1000	40.4	4	40.43364303651003	6.652195825920764	213.0007200010645	16.074802034812407	225.9400625592979	23.36499944458748	255.34592147258522	38.131266751603604	165.71660841576062
0.1	2.1	360.0	5.06	false	0.5	1.25	100	30.599999999999998	5.3999999999999995	1.1	2000	0.5	1.0	9.9	2.0	1000	40.4	4	45.87690461926895	5.1584552492505304	194.30122023001317	10.610055739837259	236.93307758805642	25.00103774337077	206.92782190284646	44.75643892149008	333.46320795356064
0.1	2.1	360.0	5.06	false	0.5	1.25	100	30.599999999999998	5.3999999999999995	1.1	2000	0.5	1.0	9.9	2.0	1000	40.4	3	33.18634328768243	15.891248589815948	106.94505226180796	22.95238244508896	249.90814651482418	29.969654445324274	209.4174140632889
0.1	2.1	360.0	5.06	false	0.5	1.25	100	30.599999999999998	5.3999999999999995	1.1	2000	0.5	1.0	9.9	2.0	1000	40.4	4	46.97582727460949	3.3692256693136855	271.92884946830645	16.82304679523585	246.62459894764763	26.90175759314057	194.032452231626	41.31991304139385	190.00700716847575
0.1	2.1	360.0	5.06	false	0.5	1.25	100	30.599999999999998	5.3999999999999995	1.1	2000	0.5	1.0	9.9	2.0	1000	40.4	4	44.3197505017485	2.5068234028473575	318.18183752769056	15.243106664310586	225.54992012110108	23.808224335685733	183.5016858167769	39.48653538969617	279.5832880261341
0.1	2.1	360.0	5.06	false	0.5	1.25	100	30.599999999999998	5.3999999999999995	1.1	2000	0.5	1.0	9.9	2.0	1000	40.4	4	42.75079149822477	2.6292507927270092	129.5185853057246	13.844717227210086	142.748733652906	22.905623713574023	313.9992149986511	35.18394914139336	136.7104671730185
0.1	2.1	360.0	5.06	false	0.5	1.25	100	30.599999999999998	5.3999999999999995	1.1	2000	0.5	1.0	9.9	2.0	1000	40.4	4	42.25762313178399	2.782348804420367	188.325763834884	14.312194494657334	231.26783035285592	27.321222532824734	226.94770767847095	33.48943602935039	232.14414465336063
0.1	2.1	360.0	5.06	false	0.5	1.25	100	30.599999999999998	5.3999999999999995	1.1	2000	0.5	1.0	9.9	2.0	1000	40.4	3	30.333448253530243	7.87242246163975	225.96376449028475	15.157654645966188	268.36623689237354	28.791692260814155	170.65046147260833
0.1	2.1	360.0	5.06	false	0.5	1.25	100	30.599999999999998	5.3999999999999995	1.1	2000	0.5	1.0	9.9	2.0	1000	40.4	3	32.86221866631941	1.9793345779044027	274.38824097033904	14.990494805819456	207.80367557153897	31.728439758095295	133.46123118586456
0.1	2.1	360.0	5.06	false	0.5	1.25	100	30.599999999999998	5.3999999999999995	1.1	2000	0.5	1.0	9.9	2.0	1000	40.4	3	43.60880059059438	15.974336756061229	185.75698791321025	29.112921655207256	284.96328656073246	40.75787743261508	119.31930974002752
0.1	2.1	360.0	5.06	false	0.5	1.25	100	30.599999999999998	5.3999999999999995	1.1	2000	0.5	1.0	9.9	2.0	1000	40.4	4	32.06771315337963	5.7730148452947985	184.3914192470191	18.46523692423179	152.03489220907053	24.732718005333293	200.19404802442872	28.22679750076425	151.7607946377137
0.1	2.1	360.0	5.06	false	0.5	1.25	100	30.599999999999998	5.3999999999999995	1.1	2000	0.5	1.0	9.9	2.0	1000	40.4	3	36.27185229268741	1.8357411320791324	317.50805498061015	23.287568286869966	220.36443185701293	35.18782871650795	239.04381918154337
0.1	2.1	360.0	5.06	false	0.5	1.25	100	30.599999999999998	5.3999999999999995	1.1	2000	0.5	1.0	9.9	2.0	1000	40.4	4	49.051154642697654	9.540301608032653	263.61221303429875	20.175910043427393	191.42633526158687	30.850342789366888	191.7497022297098	43.0795377159374	362.3139901147555
0.1	2.1	360.0	5.06	false	0.5	1.25	100	30.599999999999998	5.3999999999999995	1.1	2000	0.5	1.0	9.9	2.0	1000	40.4	4	45.792592489433005	4.149413954039724	119.46190397896041	9.645020613932223	271.01069357664085	28.0732966757321	214.09247788867316	34.97059453511736	273.62260045905157
0.1	2.1	360.0	5.06	false	0.5	1.25	100	30.599999999999998	5.3999999999999995	1.1	2000	0.5	1.0	9.9	2.0	1000	40.4	5	41.97421240234974	2.0392212507497804	191.25869764791761	17.721562982236225	224.0675639728716	25.631207935113352	246.95539254659613	33.894400307840044	173.6201421548749	41.37771014149553	131.2355084991708
0.1	2.1	360.0	5.06	false	0.5	1.25	100	30.599999999999998	5.3999999999999995	1.1	2000	0.5	1.0	9.9	2.0	1000	40.4	5	38.60045742999202	9.510661328438802	201.7976165486218	13.4199806529763	99.28228149830049	18.164032553997117	186.37379254871234	23.24580512703727	101.94245819802948	37.60799569348436	165.3220419791148
0.1	2.1	360.0	5.06	false	0.5	1.25	100	30.599999999999998	5.3999999999999995	1.1	2000	0.5	1.0	9.9	2.0	1000	40.4	3	50.36918852062627	10.593446681833473	346.1151423154014	25.11199839899836	197.38078124690114	45.92670718128726	253.33638443678444
0.1	2.1	360.0	5.06	false	0.5	1.25	100	30.599999999999998	5.3999999999999995	1.1	2000	0.5	1.0	9.9	2.0	1000	40.4	3	44.19322418980118	14.097624570104811	338.1938996855848	21.14124630656786	258.593602458245	39.88029219778261	233.87995734478108
0.1	2.1	360.0	5.06	false	0.5	1.25	100	30.599999999999998	5.3999999999999995	1.1	2000	0.5	1.0	9.9	2.0	1000	40.4	4	38.21778934157152	3.614508931623443	232.977804786238	12.718943909592445	148.52049237703486	20.745740934078338	138.93977723406272	31.636776080158747	228.12904432017478
0.1	2.1	360.0	5.06	false	0.5	1.25	100	30.599999999999998	5.3999999999999995	1.1	2000	0.5	1.0	9.9	2.0	1000	40.4	2	39.36426997711517	16.26244272098579	292.0921000202079	36.10146331782097	265.07874955264725
0.1	2.1	360.0	5.06	false	0.5	1.25	100	30.599999999999998	5.3999999999999995	1.1	2000	0.5	1.0	9.9	2.0	1000	40.4	5	37.01751912893373	2.9560650666527857	153.8763908778232	9.68018035092241	152.5281925278694	16.983614539125696	152.6582659351522	22.402722437392306	209.76446429241977	36.47519357926943	171.8472285714424
0.1	2.1	360.0	5.06	false	0.5	1.25	100	30.599999999999998	5.3999999999999995	1.1	2000	0.5	1.0	9.9	2.0	1000	40.4	5	39.26253450282708	1.5296576309537344	204.52359053497273	10.595408456653555	156.1406043166111	22.765519803305466	183.7253312295	28.88406170878307	183.79201407895772	31.84914502875972	87.86304898411973
0.1	2.1	360.0	5.06	false	0.5	1.25	100	30.599999999999998	5.3999999999999995	1.1	2000	0.5	1.0	9.9	2.0	1000	40.4	4	35.90991216738008	7.4162992952385425	174.67088352983365	16.925992817398154	206.84627438488707	24.005566556684464	152.29567035957362	35.529340417110014	200.4189610491885
0.1	2.1	360.0	5.06	false	0.5	1.25	100	30.599999999999998	5.3999999999999995	1.1	2000	0.5	1.0	9.9	2.0	1000	40.4	4	42.30890443462185	1.7599278351194834	213.43934959790928	8.759112431570932	206.94965516686	25.038878542904193	318.6851388310294	34.95779394295205	163.58353186374376
0.1	2.1	360.0	5.06	false	0.5	1.25	100	30.599999999999998	5.3999999999999995	1.1	2000	0.5	1.0	9.9	2.0	1000	40.4	4	42.31853072985423	4.45007646395647	254.87877946526396	10.574083499299375	143.1030884653781	23.016950981143644	198.23575804385487	42.30328377683617	189.15259246724003
0.1	2.1	360.0	5.06	false	0.5	1.25	100	30.599999999999998	5.3999999999999995	1.1	2000	0.5	1.0	9.9	2.0	1000	40.4	4	30.54015511504179	0.8724450139035093	115.79616777814323	7.66883890171227	254.50946795468826	14.458018379456469	138.95951024481184	30.416894689889276	273.57140197023233
0.1	2.1	360.0	5.06	false	0.5	1.25	100	30.599999999999998	5.3999999999999995	1.1	2000	0.5	1.0	9.9	2.0	1000	40.4	3	43.40795000027894	6.39301400012247	285.86570437915805	25.678832016823716	227.89956573416072	36.59053581340602	198.1042638432254
0.1	2.1	360.0	5.06	false	0.5	1.25	100	30.599999999999998	5.3999999999999995	1.1	2000	0.5	1.0	9.9	2.0	1000	40.4	5	46.878555965574435	3.85842854327568	178.82162131410038	14.321413079455741	147.1073688616843	19.830640161456255	157.6114923084067	33.06641003834289	261.1335108964028	43.109563350203736	215.72643681766405
0.1	2.1	360.0	5.06	false	0.5	1.25	100	30.599999999999998	5.3999999999999995	1.1	2000	0.5	1.0	9.9	2.0	1000	40.4	3	42.55630098477241	5.900149199062827	299.7524456197214	21.35238852926548	266.8082902097841	40.73461308081061	198.33279785189856
0.1	2.1	360.0	5.06	false	0.5	1.25	100	30.599999999999998	5.3999999999999995	1.1	2000	0.5	1.0	9.9	2.0	1000	40.4	4	39.54592757206708	8.14012228940264	235.12116709618957	14.683985170828267	197.9955128767707	32.904076773353964	220.75749265915496	36.737270964494975	108.40440819263858
0.1	2.1	360.0	5.06	false	0.5	1.25	100	30.599999999999998	5.3999999999999995	1.1	2000	0.5	1.0	9.9	2.0	1000	40.4	3	37.807396022871664	8.884428654855554	301.10640848161256	15.489248456143995	187.98772903495015	29.18778295110257	227.69485593558974
0.1	2.1	360.0	5.06	false	0.5	1.25	100	30.599999999999998	5.3999999999999995	1.1	2000	0.5	1.0	9.9	2.0	1000	40.4	4	43.265782470284	11.167625964537645	265.2131440695015	19.872425833501207	277.8760681991235	28.15188360706035	133.39192126772986	34.727168368887874	137.42459922660382
0.1	2.1	360.0	5.06	false	0.5	1.25	100	30.599999999999998	5.3999999999999995	1.1	2000	0.5	1.0	9.9	2.0	1000	40.4	3	38.941867351675924	2.1211158086152384	234.55267144540434	19.195550107952535	221.30947169934925	25.121578777194653	177.667038121879
0.1	2.1	360.0	5.06	false	0.5	1.25	100	30.599999999999998	5.3999999999999995	1.1	2000	0.5	1.0	9.9	2.0	1000	40.4	5	48.65376646232089	3.0578224030172807	234.54152957330342	23.123171645724717	190.72236999746266	27.9172731336028	256.1478901106821	31.782392660514645	120.54491808118341	46.27946886342688	204.25110628135448
0.1	2.1	360.0	5.06	false	0.5	1.25	100	30.599999999999998	5.3999999999999995	1.1	2000	0.5	1.0	9.9	2.0	1000	40.4	2	29.051864155483457	7.618573052168731	188.9827622375299	16.646196738645163	365.5689323126336
0.1	2.1	360.0	5.06	false	0.5	1.25	100	30.599999999999998	5.3999999999999995	1.1	2000	0.5	1.0	9.9	2.0	1000	40.4	3	29.508380602742243	5.123344513219487	174.04273905091677	19.888251846062644	281.9700763598564	27.68303421771416	221.09192665749438
0.1	2.1	360.0	5.06	false	0.5	1.25	100	30.599999999999998	5.3999999999999995	1.1	2000	0.5	1.0	9.9	2.0	1000	40.4	4	46.45049748068713	1.9046626418716626	191.01893845450508	15.840273375737052	335.0531878945734	22.231640934410493	188.43130123150598	32.80928763259012	204.0612057268414
0.1	2.1	360.0	5.06	false	0.5	1.25	100	30.599999999999998	5.3999999999999995	1.1	2000	0.5	1.0	9.9	2.0	1000	40.4	3	32.17715362757471	6.7059526717347735	210.16482749591378	21.293978797122126	218.40549359287556	30.69704444524588	227.54878866574862
0.1	2.1	360.0	5.06	false	0.5	1.25	100	30.599999999999998	5.3999999999999995	1.1	2000	0.5	1.0	9.9	2.0	1000	40.4	2	46.04070732556223	11.978002317623	389.04618328338586	25.321529674003862	300.7267987332757
0.1	2.1	360.0	5.06	false	0.5	1.25	100	30.599999999999998	5.3999999999999995	1.1	2000	0.5	1.0	9.9	2.0	1000	40.4	4	40.93246490298934	2.934207301896579	180.60090299089026	19.468101321028012	210.8909417210097	28.782523678850207	159.34312859481136	35.79183527505045	230.66283396656675
0.1	2.1	360.0	5.06	false	0.5	1.25	100	30.599999999999998	5.3999999999999995	1.1	2000	0.5	1.0	9.9	2.0	1000	40.4	3	34.15868362599025	2.554174074120587	228.18091841542443	13.934792166828839	188.01224650286727	27.95752354866091	281.7986515403633
0.1	2.1	360.0	5.06	false	0.5	1.25	100	30.599999999999998	5.3999999999999995	1.1	2000	0.5	1.0	9.9	2.0	1000	40.4	4	51.66798555958444	7.965328944331565	263.9027421530652	25.068642114736146	333.26150279778585	42.024725922950424	228.71138304884224	49.61223104765323	166.55517116563328
0.1	2.1	360.0	5.06	false	0.5	1.25	100	30.599999999999998	5.3999999999999995	1.1	2000	0.5	1.0	9.9	2.0	1000	40.4	4	39.75341706082099	3.160802759143192	294.96168881052654	14.049104303569663	152.89933610549636	29.039529133360134	204.98139151201963	37.11348587505164	179.92663044926542
0.1	2.1	360.0	5.06	false	0.5	1.25	100	30.599999999999998	5.3999999999999995	1.1	2000	0.5	1.0	9.9	2.0	1000	40.4	5	42.71538434808464	4.792725963625685	163.2685124392312	16.550022155467257	144.35928937977786	25.233173616806138	237.42993026603455	32.56819163561971	208.0246541755008	41.18979481036254	158.97945509871167
0.1	2.1	360.0	5.06	false	0.5	1.25	100	30.599999999999998	5.3999999999999995	1.1	2000	0.5	1.0	9.9	2.0	1000	40.4	5	50.71996320963055	0.3762440504778555	282.5580024883072	11.962055095082057	190.62166458593862	15.057561315005316	176.24149059819274	28.630239820141856	159.01292825834125	31.659288350015135	242.16550175779503
0.1	2.1	360.0	5.06	false	0.5	1.25	100	30.599999999999998	5.3999999999999995	1.1	2000	0.5	1.0	9.9	2.0	1000	40.4	3	32.60703772405262	2.2915196496526375	164.4446542158888	11.98443189168244	147.1659901306249	24.003503486105952	248.61449088077873
0.1	2.1	360.0	5.06	false	0.5	1.25	100	30.599999999999998	5.3999999999999995	1.1	2000	0.5	1.0	9.9	2.0	1000	40.4	5	49.69853309254839	4.748625209253354	245.7986422672556	12.329979585798002	138.44901814802674	20.60257027564432	172.23495276308986	37.436170900849035	226.33018809196352	44.34761893752434	275.2400918160806
0.1	2.1	360.0	5.06	false	0.5	1.25	100	30.599999999999998	5.3999999999999995	1.1	2000	0.5	1.0	9.9	2.0	1000	40.4	5	39.89481756532762	2.135622947249763	200.89448561387417	9.745691535024495	250.9399911831559	21.41815746862747	209.6507025923652	33.96622297120418	110.84669636222694	38.47351235337623	145.97461499404778
0.1	2.1	360.0	5.06	false	0.5	1.25	100	30.599999999999998	5.3999999999999995	1.1	2000	0.5	1.0	9.9	2.0	1000	40.4	3	36.618052440382485	6.871194713560109	178.40044936481863	20.425613968433463	299.54901071625375	36.5071009096752	254.95168710207142
0.1	2.1	360.0	5.06	false	0.5	1.25	100	30.599999999999998	5.3999999999999995	1.1	2000	0.5	1.0	9.9	2.0	1000	40.4	4	43.7011514072639	0.4718733480034909	175.44023779609785	15.891935650640928	333.6561694756463	33.26455568835219	189.49535338596067	43.20407769262274	168.25878038463233
0.1	2.1	360.0	5.06	false	0.5	1.25	100	30.599999999999998	5.3999999999999995	1.1	2000	0.5	1.0	9.9	2.0	1000	40.4	4	39.2820555048274	8.522195126392326	287.69410504938634	17.241419692705445	145.48440048683347	27.072461853876472	256.34171110778084	39.14205264776701	147.66783821574688
0.1	2.1	360.0	5.06	false	0.5	1.25	100	30.599999999999998	5.3999999999999995	1.1	2000	0.5	1.0	9.9	2.0	1000	40.4	3	34.570157982042836	13.248151258295291	165.23315003952226	23.232133964278905	249.0257853073997	32.646467799829374	254.70442401041345
0.1	2.1	360.0	5.06	false	0.5	1.25	100	30.599999999999998	5.3999999999999995	1.1	2000	0.5	1.0	9.9	2.0	1000	40.4	4	37.13138533525075	3.295053509445136	227.1767804183255	17.41852672813476	153.374465453086	22.745689798262568	153.0997868706757	34.02342776120328	240.68432493506958
0.1	2.1	360.0	5.06	false	0.5	1.25	100	30.599999999999998	5.3999999999999995	1.1	2000	0.5	1.0	9.9	2.0	1000	40.4	5	41.401060041356686	1.7026738660187901	187.83648980499478	7.65645821175288	143.2796565724088	13.827799517273068	162.6258737438737	26.223007264893145	285.2616809171342	34.98654586429957	150.23209534363468
0.1	2.1	360.0	5.06	false	0.5	1.25	100	30.599999999999998	5.3999999999999995	1.1	2000	0.5	1.0	9.9	2.0	1000	40.4	4	38.59775488527441	3.001737332825413	171.20335098094068	16.680701202555802	245.5803295080456	28.294308714684515	186.00959202366525	35.69111098097302	217.03764436594633
0.1	2.1	360.0	5.06	false	0.5	1.25	100	30.599999999999998	5.3999999999999995	1.1	2000	0.5	1.0	9.9	2.0	1000	40.4	3	37.93186224119341	0.1280636423499497	276.62407824957205	19.878319642768112	137.7851480546014	23.751544992913455	303.26467964833734
0.1	2.1	360.0	5.06	false	0.5	1.25	100	30.599999999999998	5.3999999999999995	1.1	2000	0.5	1.0	9.9	2.0	1000	40.4	3	40.07522769010531	0.19025485737751394	181.64613200274826	14.081402891081318	329.830590088018	36.38656358656649	198.35293851042456
0.1	2.1	360.0	5.06	false	0.5	1.25	100	30.599999999999998	5.3999999999999995	1.1	2000	0.5	1.0	9.9	2.0	1000	40.4	5	45.21000705188561	0.19070638841025503	271.79755720060075	7.548992022555989	135.67195247366675	16.468940257570537	220.57833205182172	35.73241113685602	184.80977896508614	43.24170936121666	122.2413437129145
0.1	2.1	360.0	5.06	false	0.5	1.25	100	30.599999999999998	5.3999999999999995	1.1	2000	0.5	1.0	9.9	2.0	1000	40.4	5	43.35389072448083	0.3200332237842241	186.74863529574912	10.367802189107364	171.00705396759548	19.5479026317364	329.98724551639305	32.66804584157765	133.71818027042744	40.06626627762759	177.0388221509727
0.1	2.1	360.0	5.06	false	0.5	1.25	100	30.599999999999998	5.3999999999999995	1.1	2000	0.5	1.0	9.9	2.0	1000	40.4	4	37.53301442245859	2.663258067567855	300.9123885632227	13.292090328392295	147.77369695693267	17.880156712893633	229.73582064708575	25.692159387225217	123.57118352515208
0.1	2.1	360.0	5.06	false	0.5	1.25	100	30.599999999999998	5.3999999999999995	1.1	2000	0.5	1.0	9.9	2.0	1000	40.4	2	32.46984406992717	15.098905282929769	269.03959391180655	29.556677461499213	296.8126490535999
0.1	2.1	360.0	5.06	false	0.5	1.25	100	30.599999999999998	5.3999999999999995	1.1	2000	0.5	1.0	9.9	2.0	1000	40.4	4	41.50012295478005	11.608609911426269	213.55642169025555	23.424320353213243	211.73267519105758	29.631037536626096	131.0944241986119	34.50300915034978	272.6526409236626
0.1	2.1	360.0	5.06	false	0.5	1.25	100	30.599999999999998	5.3999999999999995	1.1	2000	0.5	1.0	9.9	2.0	1000	40.4	3	36.495860953687966	2.6028248344788136	155.50695768714706	17.059029326810975	170.29289649894446	30.0636271812331	371.864660777592
0.1	2.1	360.0	5.06	false	0.5	1.25	100	30.599999999999998	5.3999999999999995	1.1	2000	0.5	1.0	9.9	2.0	1000	40.4	4	37.10037600959781	2.410533990615674	251.45034433978293	13.161988937175165	149.54824665902964	15.820234973158385	207.65262797748625	28.507454790045983	272.0256576304705
0.1	2.1	360.0	5.06	false	0.5	1.25	100	30.599999999999998	5.3999999999999995	1.1	2000	0.5	1.0	9.9	2.0	1000	40.4	4	38.89793025353506	1.7917232001102725	195.14268243187573	16.030813150071076	293.42444970159636	27.11178975002623	141.60775199680188	37.26030153020654	161.82141580598972
0.1	2.1	360.0	5.06	false	0.5	1.25	100	30.599999999999998	5.3999999999999995	1.1	2000	0.5	1.0	9.9	2.0	1000	40.4	2	30.42164948917992	11.394770858854017	263.7317680751897	28.459742851133523	233.8191899085787
0.1	2.1	360.0	5.06	false	0.5	1.25	100	30.599999999999998	5.3999999999999995	1.1	2000	0.5	1.0	9.9	2.0	1000	40.4	5	41.02535679834644	1.9780809956426855	103.99427545999652	6.651498801126788	149.9556830909845	20.878192156955166	223.97481154461698	29.16889456088182	224.58442682462865	34.43715797524661	181.77311171213876
0.1	2.1	360.0	5.06	false	0.5	1.25	100	30.599999999999998	5.3999999999999995	1.1	2000	0.5	1.0	9.9	2.0	1000	40.4	5	39.575938765367894	0.1448854599973582	174.01481488858826	14.771211028230692	168.45127874488628	22.848458331786095	185.1083379293482	28.586475350878462	185.37284336957273	38.79789787376495	357.533921960439
0.1	2.1	360.0	5.06	false	0.5	1.25	100	30.599999999999998	5.3999999999999995	1.1	2000	0.5	1.0	9.9	2.0	1000	40.4	3	43.50235287858822	4.906229038302692	249.34417907054464	22.952083255979407	368.96973634834984	40.47419703156192	246.818769193093
0.1	2.1	360.0	5.06	false	0.5	1.25	100	30.599999999999998	5.3999999999999995	1.1	2000	0.5	1.0	9.9	2.0	1000	40.4	5	45.06296772963006	2.121088606925483	246.2725353560578	17.531992447049245	290.93160278951564	31.752637129922935	159.74822788695357	42.79429349894372	216.63117660874843	44.122246761815354	207.7930705476704
0.1	2.1	360.0	5.06	false	0.5	1.25	100	30.599999999999998	5.3999999999999995	1.1	2000	0.5	1.0	9.9	2.0	1000	40.4	2	38.43888300764179	0.9159050200933985	228.9860985137769	13.749358027272264	373.9869556330656
0.1	2.1	360.0	5.06	false	0.5	1.25	100	30.599999999999998	5.3999999999999995	1.1	2000	0.5	1.0	9.9	2.0	1000	40.4	5	47.020901740780324	2.2936810371074015	268.25052199426574	13.954911051308216	223.015347278911	22.03952439526732	206.46507467563325	34.54489276090208	238.71410922245977	45.33506701881193	310.59415013727426
0.1	2.1	360.0	5.06	false	0.5	1.25	100	30.599999999999998	5.3999999999999995	1.1	2000	0.5	1.0	9.9	2.0	1000	40.4	3	33.63398465052938	0.7093428818550555	313.580870619139	24.64243355508291	267.7206589253266	32.06780917241499	128.89087912721772
0.1	2.1	360.0	5.06	false	0.5	1.25	100	30.599999999999998	5.3999999999999995	1.1	2000	0.5	1.0	9.9	2.0	1000	40.4	3	41.12553202577884	4.613267601659238	267.08057747440336	23.49988931874209	269.46300738173807	38.90920560223643	295.89193905420444
0.1	2.1	360.0	5.06	false	0.5	1.25	100	30.599999999999998	5.3999999999999995	1.1	2000	0.5	1.0	9.9	2.0	1000	40.4	6	36.19795748619441	0.30275124216801025	202.5724579105109	6.646574188220481	81.91369016852795	11.761357720092878	147.26128747398522	21.68430392839161	129.96882171140535	30.61019172345281	120.45453248458296	34.603490394807984	146.26389837454735
0.1	2.1	360.0	5.06	false	0.5	1.25	100	30.599999999999998	5.3999999999999995	1.1	2000	0.5	1.0	9.9	2.0	1000	40.4	3	29.175916016851325	4.810362501878064	165.58521851125238	12.727507956989843	240.34866649847712	26.1964654680709	157.75266035647624
0.1	2.1	360.0	5.06	false	0.5	1.25	100	30.599999999999998	5.3999999999999995	1.1	2000	0.5	1.0	9.9	2.0	1000	40.4	4	38.207777961598765	6.260738659254018	123.15148469172621	16.84714352899889	225.76227236762844	28.323114540047516	175.67903442188893	36.90553181999559	275.7069073387677
0.1	2.1	360.0	5.06	false	0.5	1.25	100	30.599999999999998	5.3999999999999995	1.1	2000	0.5	1.0	9.9	2.0	1000	40.4	3	49.94880622867413	12.01136183079991	241.1760911713862	20.39829247185559	196.04087880150934	40.38729014316235	371.8470347137702
0.1	2.1	360.0	5.06	false	0.5	1.25	100	30.599999999999998	5.3999999999999995	1.1	2000	0.5	1.0	9.9	2.0	1000	40.4	5	45.086916363687074	1.770988287475556	174.31657482641222	10.670180690906848	225.9445391699971	24.12942036818123	173.32851559151337	32.11622208575556	202.36585941741325	42.34693636727601	267.2786937709973
0.1	2.1	360.0	5.06	false	0.5	1.25	100	30.599999999999998	5.3999999999999995	1.1	2000	0.5	1.0	9.9	2.0	1000	40.4	4	39.85826928484019	8.162069104686147	254.00540593175955	23.991543356343907	122.53050093318843	30.584430968680994	255.35639781346424	37.06428935366963	163.43643885453437
0.1	2.1	360.0	5.06	false	0.5	1.25	100	30.599999999999998	5.3999999999999995	1.1	2000	0.5	1.0	9.9	2.0	1000	40.4	3	34.9628108260517	2.5979249721530837	258.88840655656	14.40391551280474	291.93245377056263	29.72494361057032	166.36256677873317
0.1	2.1	360.0	5.06	false	0.5	1.25	100	30.599999999999998	5.3999999999999995	1.1	2000	0.5	1.0	9.9	2.0	1000	40.4	4	36.06760044448784	1.3943043456100837	118.82839213885413	14.81346600100189	152.95937787732058	20.75614072319708	245.76312294902348	32.722645339489354	260.2982022394532
0.1	2.1	360.0	5.06	false	0.5	1.25	100	30.599999999999998	5.3999999999999995	1.1	2000	0.5	1.0	9.9	2.0	1000	40.4	5	47.457290905385385	3.888651518721297	325.29261240130927	18.673489147850347	221.8780727616619	28.0921023305719	149.9140095821808	33.865055740873885	158.46516496976287	43.850772469985955	197.71340353889283
0.1	2.1	360.0	5.06	false	0.5	1.25	100	30.599999999999998	5.3999999999999995	1.1	2000	0.5	1.0	9.9	2.0	1000	40.4	4	51.173556534142094	10.436616028144282	337.64467318521713	23.18659011630404	151.68248328061964	35.02427984369046	341.4545928333245	44.4691414624073	148.59143789548304
0.1	2.1	360.0	5.06	false	0.5	1.25	100	30.599999999999998	5.3999999999999995	1.1	2000	0.5	1.0	9.9	2.0	1000	40.4	4	39.86306048505367	15.276683295612237	243.91738869663016	25.828875665733516	199.81911557825666	32.17678577098121	172.43151317344444	38.002595610685916	174.90181265205877
0.1	2.1	360.0	5.06	false	0.5	1.25	100	30.599999999999998	5.3999999999999995	1.1	2000	0.5	1.0	9.9	2.0	1000	40.4	2	42.45440565922292	14.734643926826458	218.61750711110085	35.78643605451516	374.50857846739126
0.1	2.1	360.0	5.06	false	0.5	1.25	100	30.599999999999998	5.3999999999999995	1.1	2000	0.5	1.0	9.9	2.0	1000	40.4	3	37.08924993036444	6.722352223956517	137.52381480326736	8.026322555297535	199.29675369935185	25.949038860028583	291.5502359975693
0.1	2.1	360.0	5.06	false	0.5	1.25	100	30.599999999999998	5.3999999999999995	1.1	2000	0.5	1.0	9.9	2.0	1000	40.4	4	33.23936025770786	0.8083561050829988	131.17687412983662	10.464071056408265	173.89594517855684	21.148656099059437	267.3186193607281	32.52169657564235	122.40672732685312
0.1	2.1	360.0	5.06	false	0.5	1.25	100	30.599999999999998	5.3999999999999995	1.1	2000	0.5	1.0	9.9	2.0	1000	40.4	5	48.16674129993581	4.08671198225705	300.14964522955046	13.944470018020517	202.49622367230353	26.173221851842634	165.50034282174738	33.23501597496403	181.6501443361415	46.57614777606052	197.1924807796099
0.1	2.1	360.0	5.06	false	0.5	1.25	100	30.599999999999998	5.3999999999999995	1.1	2000	0.5	1.0	9.9	2.0	1000	40.4	4	43.65583112775063	16.54755869613235	134.27532513654526	21.34748502085631	299.74097786535583	34.240471669281064	229.62335461218407	42.962033856539584	184.7142978357657
0.1	2.1	360.0	5.06	false	0.5	1.25	100	30.599999999999998	5.3999999999999995	1.1	2000	0.5	1.0	9.9	2.0	1000	40.4	4	31.65371034726946	2.612307093840625	100.9602095691505	8.899078577951173	220.53310999319194	20.75569489015285	131.40011936309037	30.63248866283157	161.87555702071435
0.1	2.1	360.0	5.06	false	0.5	1.25	100	30.599999999999998	5.3999999999999995	1.1	2000	0.5	1.0	9.9	2.0	1000	40.4	3	39.93772084653737	5.7558616184359455	263.2160821059829	21.4400601837481	272.7860300156275	38.051808271556425	279.4419995613589
0.1	2.1	360.0	5.06	false	0.5	1.25	100	30.599999999999998	5.3999999999999995	1.1	2000	0.5	1.0	9.9	2.0	1000	40.4	4	43.662959450894576	0.19748700688297668	223.02970946859796	9.48933095877207	232.3707837046521	18.41985412898941	142.40176809817657	43.186423923758426	258.4320522806471
0.1	2.1	360.0	5.06	false	0.5	1.25	100	30.599999999999998	5.3999999999999995	1.1	2000	0.5	1.0	9.9	2.0	1000	40.4	3	39.619990876488885	2.190599034357396	275.75090632567213	18.221487018074463	204.39167294368656	31.482716579133584	327.1144880176496
0.1	2.1	360.0	5.06	false	0.5	1.25	100	30.599999999999998	5.3999999999999995	1.1	2000	0.5	1.0	9.9	2.0	1000	40.4	3	37.47186121607572	10.847749475740889	188.18725257295603	23.69093408790575	318.3777912378859	36.020094039026624	165.36204722187176
0.1	2.1	360.0	5.06	false	0.5	1.25	100	30.599999999999998	5.3999999999999995	1.1	2000	0.5	1.0	9.9	2.0	1000	40.4	6	41.84555684965397	0.3493252208885945	127.69518990899196	7.751569079536158	231.72946879817226	21.88900439382633	148.0010600353906	28.489746780809707	105.48895529200816	32.090739852350076	145.93149404319956	40.84900757177289	152.15042269413843
0.1	2.1	360.0	5.06	false	0.5	1.25	100	30.599999999999998	5.3999999999999995	1.1	2000	0.5	1.0	9.9	2.0	1000	40.4	4	42.58833067896071	13.341407573978781	319.01242886109446	23.85988309855332	211.76671360818958	29.573929033081416	193.9071933069553	42.23474069197482	192.3396136307606
0.1	2.1	360.0	5.06	false	0.5	1.25	100	30.599999999999998	5.3999999999999995	1.1	2000	0.5	1.0	9.9	2.0	1000	40.4	2	34.380731178963984	7.100144431067145	177.05304636316401	23.186973337829883	354.8886334192327
0.1	2.1	360.0	5.06	false	0.5	1.25	100	30.599999999999998	5.3999999999999995	1.1	2000	0.5	1.0	9.9	2.0	1000	40.4	5	40.50940880033594	2.3724509485712453	177.0988076457262	8.170654242762655	192.06808966880786	14.723677729053673	158.23959842402454	23.94326659854784	196.9567204948605	34.053631458501435	173.81022870590456
0.1	2.1	360.0	5.06	false	0.5	1.25	100	30.599999999999998	5.3999999999999995	1.1	2000	0.5	1.0	9.9	2.0	1000	40.4	4	49.48378692145787	7.808043800751575	223.8597859783788	19.00928052848655	298.8372779180363	30.409779235773055	170.50495732968756	38.987267745063086	211.70969641080495
0.1	2.1	360.0	5.06	false	0.5	1.25	100	30.599999999999998	5.3999999999999995	1.1	2000	0.5	1.0	9.9	2.0	1000	40.4	4	34.03134754412448	5.713807832293767	159.18496948360422	16.269279558868178	118.13910827625273	24.890578395569165	206.34167655259245	30.925118123545825	216.8251896705571
0.1	2.1	360.0	5.06	false	0.5	1.25	100	30.599999999999998	5.3999999999999995	1.1	2000	0.5	1.0	9.9	2.0	1000	40.4	3	45.4072902884437	3.1905637588630746	271.0912919426079	22.15059921019071	307.4943084193441	40.302243233366106	302.13635287805175
0.1	2.1	360.0	5.06	false	0.5	1.25	100	30.599999999999998	5.3999999999999995	1.1	2000	0.5	1.0	9.9	2.0	1000	40.4	3	39.50255861355385	1.2998341326649723	283.01455614199347	22.160498900194025	288.04111883558505	32.16544743255537	220.73298103734757
0.1	2.1	360.0	5.06	false	0.5	1.25	100	30.599999999999998	5.3999999999999995	1.1	2000	0.5	1.0	9.9	2.0	1000	40.4	3	38.40931289317247	5.732123005833502	309.658165681149	13.39107834487979	304.27531472980866	26.74323511847987	146.8423184235942
0.1	2.1	360.0	5.06	false	0.5	1.25	100	30.599999999999998	5.3999999999999995	1.1	2000	0.5	1.0	9.9	2.0	1000	40.4	3	37.96788939829441	16.770151556477295	148.88725625443703	27.25804626299008	161.4712397731053	32.872679632543864	359.8644454145327
0.1	2.1	360.0	5.06	false	0.5	1.25	100	30.599999999999998	5.3999999999999995	1.1	2000	0.5	1.0	9.9	2.0	1000	40.4	4	42.98591390642053	2.4320368605540095	245.2878183144145	17.71955368739256	310.957203965822	27.73219437692103	133.50919641667772	40.704255577065794	234.85264766310013
0.1	2.1	360.0	5.06	false	0.5	1.25	100	30.599999999999998	5.3999999999999995	1.1	2000	0.5	1.0	9.9	2.0	1000	40.4	3	35.61959839608445	12.464202285046998	260.5747240391716	26.96314541870477	242.12891162822692	32.69587283464286	185.36761370883687
0.1	2.1	360.0	5.06	false	0.5	1.25	100	30.599999999999998	5.3999999999999995	1.1	2000	0.5	1.0	9.9	2.0	1000	40.4	3	38.71688915146037	2.376409865001834	264.62852688491483	12.304710996544655	228.26239361553442	31.311072709052365	335.7583890017316
0.1	2.1	360.0	5.06	false	0.5	1.25	100	30.599999999999998	5.3999999999999995	1.1	2000	0.5	1.0	9.9	2.0	1000	40.4	5	49.00168650060667	2.8636057605024123	219.1824643047367	12.412093448248996	252.4932541495401	27.860948523775615	312.67998230932676	41.82731450034697	144.97683940216467	47.74477454486097	233.97541330884087
0.1	2.1	360.0	5.06	false	0.5	1.25	100	30.599999999999998	5.3999999999999995	1.1	2000	0.5	1.0	9.9	2.0	1000	40.4	3	34.87422149641759	6.794022013125869	310.08585693954274	12.888318737058103	165.68885401006497	26.458265053768738	198.07884715026978
0.1	2.1	360.0	5.06	false	0.5	1.25	100	30.599999999999998	5.3999999999999995	1.1	2000	0.5	1.0	9.9	2.0	1000	40.4	3	38.79107386040302	1.1630449157068705	336.0580776092682	23.018920002394644	154.60641357182485	37.246570768598666	188.55449023833032
0.1	2.1	360.0	5.06	false	0.5	1.25	100	30.599999999999998	5.3999999999999995	1.1	2000	0.5	1.0	9.9	2.0	1000	40.4	5	44.85589464639055	4.715911420860938	103.62207876203476	8.912602557796152	100.56290577772549	27.14209228204098	244.51118784734845	35.24986761047561	238.19444385792784	43.64714727655416	184.60257696689638
0.1	2.1	360.0	5.06	false	0.5	1.25	100	30.599999999999998	5.3999999999999995	1.1	2000	0.5	1.0	9.9	2.0	1000	40.4	4	36.99991913189284	2.016914028328461	207.07105432751385	8.377958544487752	200.84431214493083	17.660608645394458	226.4529409746143	24.863246344130715	126.24411503413594
0.1	2.1	360.0	5.06	false	0.5	1.25	100	30.599999999999998	5.3999999999999995	1.1	2000	0.5	1.0	9.9	2.0	1000	40.4	3	39.080418104733354	7.115981603337736	155.3966030083651	22.128424695578016	303.8960235672032	35.88186814320055	208.25886880166846
0.1	2.1	360.0	5.06	false	0.5	1.25	100	30.599999999999998	5.3999999999999995	1.1	2000	0.5	1.0	9.9	2.0	1000	40.4	2	40.58947666335096	13.780517193402638	347.38305626541916	26.015826235571726	191.48354358325173
0.1	2.1	360.0	5.06	false	0.5	1.25	100	30.599999999999998	5.3999999999999995	1.1	2000	0.5	1.0	9.9	2.0	1000	40.4	5	50.18321865025098	3.3797508716927913	132.18991107398116	12.383538841185613	220.9408019619617	28.063921415000262	257.8838681663939	38.19992688911669	219.15369729373853	49.85014469469006	189.59318003964398
0.1	2.1	360.0	5.06	false	0.5	1.25	100	30.599999999999998	5.3999999999999995	1.1	2000	0.5	1.0	9.9	2.0	1000	40.4	3	42.74028683096509	0.9428733647331645	273.11031646306037	15.397685206212316	225.75194833785466	27.202727143338095	331.6849063136204
0.1	2.1	360.0	5.06	false	0.5	1.25	100	30.599999999999998	5.3999999999999995	1.1	2000	0.5	1.0	9.9	2.0	1000	40.4	4	45.36589250681358	2.845663131819671	287.5768821479638	12.973473757880779	208.01745563841646	29.585802335008566	220.04759289376398	44.54039713549796	252.23678442892557
0.1	2.1	360.0	5.06	false	0.5	1.25	100	30.599999999999998	5.3999999999999995	1.1	2000	0.5	1.0	9.9	2.0	1000	40.4	5	44.673101069946526	3.190412268192022	140.0502130200484	14.095844140466046	219.77783604905127	25.76032470592638	191.26756937002042	33.27012013159917	276.6517064255967	44.63344085571321	137.96410689933916
0.1	2.1	360.0	5.06	false	0.5	1.25	100	30.599999999999998	5.3999999999999995	1.1	2000	0.5	1.0	9.9	2.0	1000	40.4	3	39.79187579446185	3.058848066392995	325.1236025484472	15.420280535590647	260.2565351350724	39.128291923234976	133.95576982855283
0.1	2.1	360.0	5.06	false	0.5	1.25	100	30.599999999999998	5.3999999999999995	1.1	2000	0.5	1.0	9.9	2.0	1000	40.4	3	43.776932922189374	3.0309101017569953	263.8227771616895	23.122017619167828	357.49325256810585	37.54442475294813	268.35928301793376
0.1	2.1	360.0	5.06	false	0.5	1.25	100	30.599999999999998	5.3999999999999995	1.1	2000	0.5	1.0	9.9	2.0	1000	40.4	4	48.360883906601345	5.317348183719236	135.96137203524148	13.900546064410573	272.9970788117683	29.904892612397838	278.26100529614126	37.033762641304484	204.19239501643537
0.1	2.1	360.0	5.06	false	0.5	1.25	100	30.599999999999998	5.3999999999999995	1.1	2000	0.5	1.0	9.9	2.0	1000	40.4	5	45.74428268740905	1.9658855034035407	165.03390479149135	9.684839851277745	204.53321773626783	20.998700336146424	234.98051111322246	36.04479555609731	233.81835447850833	42.39786712603685	308.12206882712576
0.1	2.1	360.0	5.06	false	0.5	1.25	100	30.599999999999998	5.3999999999999995	1.1	2000	0.5	1.0	9.9	2.0	1000	40.4	5	45.32645561646381	9.375802797458332	166.45891483617345	13.38212083254334	179.88808846378788	22.546048311809788	189.29245913373603	35.2959336480045	234.26978011145988	43.16602666017828	145.45234554652424
0.1	2.1	360.0	5.06	false	0.5	1.25	100	30.599999999999998	5.3999999999999995	1.1	2000	0.5	1.0	9.9	2.0	1000	40.4	4	39.56837307455433	0.15197298408008786	233.37777864116256	15.021662082153895	150.67677505551336	19.019815287698236	236.9423229739064	38.44537500491107	350.71970875038016
0.1	2.1	360.0	5.06	false	0.5	1.25	100	30.599999999999998	5.3999999999999995	1.1	2000	0.5	1.0	9.9	2.0	1000	40.4	4	44.5504060468092	2.487793074948992	294.54525647795424	14.547253770387288	247.3673649542897	32.50328437827207	264.63721690199276	44.50203514872567	193.23657945472667
0.1	2.1	360.0	5.06	false	0.5	1.25	100	30.599999999999998	5.3999999999999995	1.1	2000	0.5	1.0	9.9	2.0	1000	40.4	6	45.03107443002011	1.629696144077673	179.06238726851322	11.461463411875483	127.11969342498664	14.784863545263345	91.20004313267651	19.535837666132537	155.96459525031898	29.169877424287268	183.06645805051954	41.43247037892949	207.6252531710124
0.1	2.1	360.0	5.06	false	0.5	1.25	100	30.599999999999998	5.3999999999999995	1.1	2000	0.5	1.0	9.9	2.0	1000	40.4	4	44.092838668358816	12.584904882098892	191.49113877580336	19.662990208012726	186.2803881437151	22.759158575834523	242.2572132900651	42.4610833762777	307.5134785259859
0.1	2.1	360.0	5.06	false	0.5	1.25	100	30.599999999999998	5.3999999999999995	1.1	2000	0.5	1.0	9.9	2.0	1000	40.4	4	39.88438518875361	3.620998488529524	270.98572287561666	14.232742195030843	250.460675503646	27.267965558184272	150.45306389432727	35.90689352372796	238.96996957303978
0.1	2.1	360.0	5.06	false	0.5	1.25	100	30.599999999999998	5.3999999999999995	1.1	2000	0.5	1.0	9.9	2.0	1000	40.4	4	41.88255841532361	3.365677641005261	237.1836422956466	15.254462477173222	324.56882608692183	25.711550199755735	162.57907662435312	39.402380064430425	152.78771540882747
0.1	2.1	360.0	5.06	false	0.5	1.25	100	30.599999999999998	5.3999999999999995	1.1	2000	0.5	1.0	9.9	2.0	1000	40.4	3	44.41121107749841	6.453071126200357	220.97532473344782	25.230126809318257	279.71572811951955	43.35394284690302	133.15522192976692
0.1	2.1	360.0	5.06	false	0.5	1.25	100	30.599999999999998	5.3999999999999995	1.1	2000	0.5	1.0	9.9	2.0	1000	40.4	3	41.33251198686022	10.91818479332939	326.1779669734033	27.945885954515646	224.028158728309	34.92564446902306	212.77757787887984
0.1	2.1	360.0	5.06	false	0.5	1.25	100	30.599999999999998	5.3999999999999995	1.1	2000	0.5	1.0	9.9	2.0	1000	40.4	3	45.52448537897736	12.92167021991664	189.5535588729824	19.83253908546633	254.512281966249	33.824326909386365	436.98408172513575
0.1	2.1	360.0	5.06	false	0.5	1.25	100	30.599999999999998	5.3999999999999995	1.1	2000	0.5	1.0	9.9	2.0	1000	40.4	3	34.89410837951791	0.7219491769975929	253.88071053170984	14.248514763442444	174.92917562231264	33.28868938070832	240.40765823235088
0.1	2.1	360.0	5.06	false	0.5	1.25	100	30.599999999999998	5.3999999999999995	1.1	2000	0.5	1.0	9.9	2.0	1000	40.4	3	39.23748205570795	1.631270356799797	226.07712242085535	14.920551227323694	329.77914478370263	31.50084974543903	152.8871741055652
0.1	2.1	360.0	5.06	false	0.5	1.25	100	30.599999999999998	5.3999999999999995	1.1	2000	0.5	1.0	9.9	2.0	1000	40.4	3	38.58428624903512	0.053951195394453165	193.04890560359772	11.473737529795388	342.4292988858149	30.893452227554658	216.54272221330194
0.1	2.1	360.0	5.06	false	0.5	1.25	100	30.599999999999998	5.3999999999999995	1.1	2000	0.5	1.0	9.9	2.0	1000	40.4	4	35.14711348409766	0.10606609151167994	149.14370588414045	1.9784764883056087	161.28793123798243	15.619034433145888	236.86172879272684	26.220722900640688	253.48389343769207
0.1	2.1	360.0	5.06	false	0.5	1.25	100	30.599999999999998	5.3999999999999995	1.1	2000	0.5	1.0	9.9	2.0	1000	40.4	5	45.80361805819012	7.785718410130657	235.1341542538527	12.465162675351156	240.3433468241974	21.935554951941736	192.00916629375578	36.133267750820956	222.09269803628945	44.75348543268667	154.8582933360144
0.1	2.1	360.0	5.06	false	0.5	1.25	100	30.599999999999998	5.3999999999999995	1.1	2000	0.5	1.0	9.9	2.0	1000	40.4	2	40.941374544085946	14.34102582604962	321.8189304503466	26.441035119479217	343.4951735737805
0.1	2.1	360.0	5.06	false	0.5	1.25	100	30.599999999999998	5.3999999999999995	1.1	2000	0.5	1.0	9.9	2.0	1000	40.4	3	42.745501294548276	2.3719516861263594	187.80130036556724	12.450123307295005	285.0185567936428	31.514514276501906	319.2987916636797
0.1	2.1	360.0	5.06	false	0.5	1.25	100	30.599999999999998	5.3999999999999995	1.1	2000	0.5	1.0	9.9	2.0	1000	40.4	3	38.3480791630325	5.882283705911841	217.94572219480872	17.29747677987696	232.43790723579798	27.63225020738968	311.3109660987416
0.1	2.1	360.0	5.06	false	0.5	1.25	100	30.599999999999998	5.3999999999999995	1.1	2000	0.5	1.0	9.9	2.0	1000	40.4	5	47.26385296301975	6.7441369396733535	244.64054759316727	12.253530601781007	269.11545268321726	24.765987090575443	210.28758605157617	30.01908324807378	147.56026395707073	38.612852869629	130.0076309377199
0.1	2.1	360.0	5.06	false	0.5	1.25	100	30.599999999999998	5.3999999999999995	1.1	2000	0.5	1.0	9.9	2.0	1000	40.4	4	40.49999894376888	1.287181741646724	139.08018414529266	15.288369407841351	284.6027234982726	22.213889482082077	186.92191084248086	31.15475412348928	164.68816091629694
0.1	2.1	360.0	5.06	false	0.5	1.25	100	30.599999999999998	5.3999999999999995	1.1	2000	0.5	1.0	9.9	2.0	1000	40.4	2	31.68392728563991	4.31450010586416	184.56534525672657	22.670991211734417	390.33409167581004
0.1	2.1	360.0	5.06	false	0.5	1.25	100	30.599999999999998	5.3999999999999995	1.1	2000	0.5	1.0	9.9	2.0	1000	40.4	4	43.356544778162664	4.488939789246031	242.4804195566893	14.973632348985602	141.21787354697577	25.573083467315993	312.687887798274	38.24506372125484	262.8661581741544
0.1	2.1	360.0	5.06	false	0.5	1.25	100	30.599999999999998	5.3999999999999995	1.1	2000	0.5	1.0	9.9	2.0	1000	40.4	3	35.43242729294851	4.984512098620386	275.8956267252051	18.14279297015595	281.79130412398564	27.010981883277157	219.27188497284112
0.1	2.1	360.0	5.06	false	0.5	1.25	100	30.599999999999998	5.3999999999999995	1.1	2000	0.5	1.0	9.9	2.0	1000	40.4	3	43.40197672360708	5.416483089945266	311.97020619799645	28.368388239275575	236.2998682258609	40.48695058570079	364.44344754121346
0.1	2.1	360.0	5.06	false	0.5	1.25	100	30.599999999999998	5.3999999999999995	1.1	2000	0.5	1.0	9.9	2.0	1000	40.4	4	37.526481684420844	1.4650067179432267	261.06639927025446	10.572860015943288	235.3150468530768	19.15306973088211	194.9782727266148	28.776604413667517	122.3178190430531
0.1	2.1	360.0	5.06	false	0.5	1.25	100	30.599999999999998	5.3999999999999995	1.1	2000	0.5	1.0	9.9	2.0	1000	40.4	4	49.15126147766371	12.485976454056507	162.28506117849219	17.273280455073625	163.24492455447987	30.738039172119915	269.02509080189793	39.977896657933634	325.3789822948999
0.1	2.1	360.0	5.06	false	0.5	1.25	100	30.599999999999998	5.3999999999999995	1.1	2000	0.5	1.0	9.9	2.0	1000	40.4	4	41.563746803525085	1.1173007133124284	230.09681612712603	9.999789040618591	229.41848565272372	16.52935978305275	147.91139106850935	31.480509478639913	201.84362462117613
0.1	2.1	360.0	5.06	false	0.5	1.25	100	30.599999999999998	5.3999999999999995	1.1	2000	0.5	1.0	9.9	2.0	1000	40.4	4	40.155083898186106	2.1498697001172635	276.4964123083944	8.417206247901214	245.42441731081036	23.772738330090053	164.0132761597098	38.98298075762023	253.33535174857525
0.1	2.1	360.0	5.06	false	0.5	1.25	100	30.599999999999998	5.3999999999999995	1.1	2000	0.5	1.0	9.9	2.0	1000	40.4	3	34.44053024090462	2.0920566932949933	219.14727520399958	18.851806545127857	303.6637260242429	27.718101677225274	185.62195331078044
0.1	2.1	360.0	5.06	false	0.5	1.25	100	30.599999999999998	5.3999999999999995	1.1	2000	0.5	1.0	9.9	2.0	1000	40.4	4	41.29594225353732	1.531300278217162	121.46683386940488	10.717882571767921	177.87123905396203	23.156308482831136	260.9205986571975	38.449427490561376	249.18480216970232
0.1	2.1	360.0	5.06	false	0.5	1.25	100	30.599999999999998	5.3999999999999995	1.1	2000	0.5	1.0	9.9	2.0	1000	40.4	3	29.123446780130237	10.105819377991496	256.0426292918542	17.80644249737094	118.60185721942439	19.878628120993287	269.7232305312221
0.1	2.1	360.0	5.06	false	0.5	1.25	100	30.599999999999998	5.3999999999999995	1.1	2000	0.5	1.0	9.9	2.0	1000	40.4	3	38.464562869812035	1.15577517085242	150.41739921743505	18.10091803484176	214.29067569404353	25.73890333035342	333.10497168988667
0.1	2.1	360.0	5.06	false	0.5	1.25	100	30.599999999999998	5.3999999999999995	1.1	2000	0.5	1.0	9.9	2.0	1000	40.4	6	46.40737272010967	1.5316741945167125	173.95609745007914	16.24021605050965	124.92439153913665	22.46781700330434	154.71443620894175	30.05556660557468	174.6887611482158	34.198163200123574	146.71577395556233	43.136269697662144	192.96713214711954
0.1	2.1	360.0	5.06	false	0.5	1.25	100	30.599999999999998	5.3999999999999995	1.1	2000	0.5	1.0	9.9	2.0	1000	40.4	4	39.32071942105115	6.238240246286359	175.40552720803205	13.710374532141172	188.0362009959943	25.642770524037406	268.9558698528148	37.45807829891474	204.02895138335816
0.1	2.1	360.0	5.06	false	0.5	1.25	100	30.599999999999998	5.3999999999999995	1.1	2000	0.5	1.0	9.9	2.0	1000	40.4	3	42.49737642869977	8.203440443734367	278.90614453353857	27.627182105165428	336.2817844792978	41.9051446273368	266.0125537668253
0.1	2.1	360.0	5.06	false	0.5	1.25	100	30.599999999999998	5.3999999999999995	1.1	2000	0.5	1.0	9.9	2.0	1000	40.4	4	29.6212858000424	1.1776908006628797	124.91012556242175	6.445709480712256	117.39505462049094	11.940446727159504	201.4359203099344	24.001352301810982	166.978349308329
0.1	2.1	360.0	5.06	false	0.5	1.25	100	30.599999999999998	5.3999999999999995	1.1	2000	0.5	1.0	9.9	2.0	1000	40.4	4	37.0213436659808	0.3193798110924274	194.60369665533895	13.053183784319257	209.50614094580965	26.735745175028878	252.61314907855925	35.80720133756524	252.96164236604457
0.1	2.1	360.0	5.06	false	0.5	1.25	100	30.599999999999998	5.3999999999999995	1.1	2000	0.5	1.0	9.9	2.0	1000	40.4	3	34.975427253043605	0.23044697866458275	188.79735249606392	11.342079701108192	360.9286913671282	23.10941206362049	220.18045399279782
0.1	2.1	360.0	5.06	false	0.5	1.25	100	30.599999999999998	5.3999999999999995	1.1	2000	0.5	1.0	9.9	2.0	1000	40.4	4	39.34670402810466	1.4461353135097703	190.5427526937154	14.462200666778946	220.6290813135374	19.112893958097303	225.9723901817562	27.438293092458064	123.77373918650662
0.1	2.1	360.0	5.06	false	0.5	1.25	100	30.599999999999998	5.3999999999999995	1.1	2000	0.5	1.0	9.9	2.0	1000	40.4	4	30.05740150343221	5.036247908190627	101.3194306331113	10.52070927502044	129.66936123425145	20.622319981150092	229.34243139884043	28.367701219208175	198.37413884852376
0.1	2.1	360.0	5.06	false	0.5	1.25	100	30.599999999999998	5.3999999999999995	1.1	2000	0.5	1.0	9.9	2.0	1000	40.4	4	37.828957002438685	0.22861985306939003	214.74184358108286	5.779637459486989	119.71686620390369	16.820364391327747	272.312300584504	24.715095028723617	246.29714034154662
0.1	2.1	360.0	5.06	false	0.5	1.25	100	30.599999999999998	5.3999999999999995	1.1	2000	0.5	1.0	9.9	2.0	1000	40.4	4	44.06179676778598	3.657645920866383	243.24445478662602	20.93576877051651	284.2765507255406	30.604716577730777	139.60466183094695	40.090388509896506	169.51446892963946
0.1	2.1	360.0	5.06	false	0.5	1.25	100	30.599999999999998	5.3999999999999995	1.1	2000	0.5	1.0	9.9	2.0	1000	40.4	4	41.85702980785305	7.822174092750417	210.55232734056762	18.89789574835217	155.5584984817626	32.93049667510235	264.74147125306484	40.80163220508712	136.75513717653774
[truncated: 3,525 more rows]
