# Supplementary material for: Diffusion-mediated HEI10 coarsening can explain meiotic crossover positioning in Arabidopsis
Source: Nat Commun. 2021 Aug 3;12:4674. doi: 10.1038/s41467-021-24827-w (PMC8333306; doi:10.1038/s41467-021-24827-w)
Supplement: Supplementary file 4 — Source Data File [file 41467_2021_24827_MOESM4_ESM.zip › source_data/fig3a_HEI10_trace.csv]

3943.5741626794256
4045.354066985646
4246.55980861244
4506.200956937799
4774.511961722488
4942.99043062201
5051.636363636364
5071.421052631579
5008.799043062201
4909.794258373206
4832.578947368421
4807.923444976077
4825.755980861244
4867.808612440192
4940.421052631579
5054.574162679426
5190.976076555024
5246.205741626794
5357.095693779905
5411.071770334928
5382.239234449761
5286.349282296651
5128.0526315789475
5025.291866028708
5110.952153110048
5184.545454545455
5214.114832535885
5300.67942583732
5380.459330143541
5488.454545454545
5547.928229665072
5484.497607655502
5306.789473684211
5088.368421052632
4893.846889952153
4740.995215311004
4507.421052631579
4519.77033492823
4623.4162679425835
4844.727272727273
5131.191387559808
5335.004784688996
5401.99043062201
5296.167464114833
5071.311004784689
4928.215311004785
4708.373205741626
4497.851674641149
4537.875598086124
4414.502392344498
4325.722488038277
4246.727272727273
4181.401913875598
4177.047846889952
4277.124401913876
4467.923444976077
4687.244019138756
4881.172248803828
5042.564593301436
5194.502392344498
5340.832535885167
5120.540669856459
4940.344497607655
4655.191387559808
4465.803827751196
4317.497607655502
4166.464114832536
4073.492822966507
4026.775119617225
4097.43062200957
4069.7655502392345
4083.2105263157896
4184.3253588516745
4368.588516746411
4582.306220095694
4775.909090909091
5006.382775119617
5187.253588516746
5339.727272727273
5421.784688995215
5428.277511961723
5257.191387559808
5193.464114832536
5231.358851674641
5361.004784688996
5440.081339712919
5689.55980861244
5849.626794258374
5908.2344497607655
5849.971291866029
5704.44976076555
5551.411483253589
5504.899521531101
5630.344497607655
5774.047846889952
5749.966507177033
5574.066985645933
5392.019138755981
5537.56937799043
5592.478468899521
5564.2488038277515
5489.014354066986
5371.827751196172
5322.339712918661
5244.966507177033
5108.717703349283
5149.588516746411
5021.00956937799
4923.258373205742
4844.99043062201
4876.578947368421
4713.311004784689
4551.014354066986
4448.727272727273
4407.028708133971
4392.358851674641
4221.4162679425835
4147.789473684211
4185.488038277512
4236.531100478469
4267.861244019139
4257.698564593302
4327.827751196172
4391.282296650717
4512.497607655502
4801.937799043062
4728.095693779905
4892.392344497608
5100.483253588517
5333.727272727273
5235.980861244019
5044.301435406698
5088.311004784689
4968.722488038277
5077.43062200957
4986.976076555024
4847.684210526316
4533.066985645933
4183.11004784689
3907.598086124402
3762.2105263157896
3685.3875598086124
3763.8086124401916
4010.909090909091
4383.311004784689
4698.425837320574
4622.636363636364
4733.200956937799
4749.095693779905
4702.684210526316
4617.22966507177
4539.267942583732
4411.306220095694
4317.043062200957
4319.253588516746
4191.200956937799
3979.0813397129186
3841.717703349282
3895.622009569378
4119.521531100479
4479.899521531101
4888.712918660287
5195.918660287081
5335.578947368421
5392.047846889952
5349.315789473684
5205.645933014354
4972.387559808612
4621.650717703349
4358.846889952153
4208.138755980861
4232.937799043062
4529.540669856459
4620.33014354067
4705.282296650717
4766.55023923445
5254.043062200957
5242.56937799043
5576.023923444976
5393.7511961722485
5196.258373205742
5041.727272727273
4931.794258373206
4840.401913875598
4755.985645933014
4684.421052631579
4628.1291866028705
4577.66985645933
4519.555023923445
4447.717703349283
4352.622009569378
4275.655502392345
4200.851674641149
4187.980861244019
4234.885167464115
4298.425837320574
4322.909090909091
4322.545454545455
4312.1578947368425
4276.047846889952
4228.956937799043
4209.665071770335
4227.507177033493
4191.497607655502
4126.7799043062205
4115.397129186603
4128.741626794258
4386.339712918661
4475.363636363636
4793.99043062201
4925.014354066986
5446.22966507177
5828.67942583732
6019.693779904306
6088.191387559808
6064.2488038277515
6166.205741626794
6054.894736842105
5833.755980861244
5480.99043062201
5065.1578947368425
4713.306220095694
4499.703349282297
4397.861244019139
4346.650717703349
4321.11004784689
4322.976076555024
4337.631578947368
4181.803827751196
4182.464114832536
4156.401913875598
4138.913875598086
4155.698564593302
4195.516746411483
4225.918660287081
4226.9617224880385
4203.272727272727
4180.645933014354
4193.526315789473
4255.980861244019
4356.358851674641
4520.540669856459
4877.942583732058
5620.684210526316
6881.837320574163
8671.0
10919.598086124402
13535.492822966507
16362.497607655503
16324.856459330143
18073.047846889953
18958.8995215311
18777.1004784689
17580.894736842107
12206.511961722488
10407.64114832536
8523.272727272728
6794.555023923445
5440.976076555024
4600.956937799043
4269.727272727273
4297.492822966507
4476.315789473684
4654.636363636364
4782.511961722488
4870.095693779905
4933.401913875598
4980.0
5013.717703349283
5026.631578947368
5058.004784688996
5056.703349282297
4963.066985645933
4920.8564593301435
4834.057416267942
4681.086124401914
4454.555023923445
4188.334928229665
3948.22009569378
3809.6411483253587
3811.3301435406697
3924.9665071770337
4085.153110047847
4414.502392344498
4581.555023923445
4703.918660287081
4824.966507177033
5061.076555023923
5155.827751196172
5192.492822966507
5105.397129186603
4969.205741626794
4827.162679425837
4657.875598086124
4484.564593301436
4390.215311004785
4334.516746411483
4250.717703349283
4188.392344497608
4144.468899521531
4091.1052631578946
4061.8947368421054
4012.0143540669856
4025.2966507177034
4089.6555023923447
4210.291866028708
4207.918660287081
4366.507177033493
4525.684210526316
4689.492822966507
4853.822966507177
5004.291866028708
5129.827751196172
5218.837320574163
5247.837320574163
5193.421052631579
5055.43062200957
4979.311004784689
4732.928229665072
4527.205741626794
4526.9473684210525
4646.937799043062
4972.712918660287
5356.114832535885
5719.43062200957
5982.813397129186
6101.401913875598
6079.7799043062205
5962.799043062201
5793.631578947368
5574.928229665072
5297.622009569378
5002.545454545455
4767.473684210527
4628.88038277512
4626.43062200957
4552.5837320574165
4430.028708133971
4303.641148325359
4148.535885167464
4139.722488038277
4253.287081339713
4475.77033492823
4731.736842105263
5024.215311004785
5246.511961722488
5432.100478468899
5546.9473684210525
5586.966507177033
5533.133971291866
5336.851674641149
5210.105263157895
5100.200956937799
5015.334928229665
4987.885167464115
5035.181818181818
5165.722488038277
5332.8564593301435
5488.181818181818
5578.8421052631575
5456.047846889952
5192.349282296651
4860.617224880383
4555.435406698564
4345.655502392345
4222.794258373206
4260.688995215311
4344.909090909091
4554.502392344498
4896.564593301436
5017.33014354067
4879.406698564593
4662.923444976077
4249.22966507177
4053.354066985646
3871.531100478469
3752.0
3696.5837320574165
3688.775119617225
3699.784688995215
3700.334928229665
3688.181818181818
3675.6076555023924
3671.5885167464116
3729.784688995215
3872.717703349282
4122.602870813397
4280.0526315789475
4437.77033492823
4424.133971291866
4271.1291866028705
4054.937799043062
3984.1387559808613
3830.822966507177
3881.4545454545455
4268.574162679426
4466.784688995215
5025.019138755981
5461.311004784689
5351.521531100479
5455.339712918661
5246.344497607655
4826.641148325359
4400.861244019139
4115.866028708134
3963.1100478468898
3917.8564593301435
3997.9521531100477
4127.105263157895
4268.832535885167
4441.181818181818
4557.535885167464
4545.488038277512
4472.133971291866
4441.186602870814
4458.540669856459
4454.555023923445
4397.545454545455
4310.315789473684
4217.186602870814
4118.531100478469
3994.4784688995214
3883.4114832535884
3862.244019138756
3943.531100478469
4121.813397129186
4366.712918660287
4591.00956937799
4717.253588516746
4569.9473684210525
4538.339712918661
4485.44019138756
4539.301435406698
4768.650717703349
5038.095693779905
5194.392344497608
5226.9473684210525
5148.277511961723
4945.952153110048
4644.057416267942
4359.387559808612
4184.861244019139
4127.411483253589
4186.023923444976
4297.277511961723
4372.875598086124
4434.148325358851
4384.468899521531
4266.5837320574165
4213.578947368421
4127.392344497608
4129.22966507177
4186.636363636364
4295.459330143541
4560.200956937799
4777.827751196172
4951.468899521531
5044.191387559808
5153.177033492823
5073.473684210527
4921.688995215311
4716.578947368421
4467.1435406698565
4200.454545454545
3975.775119617225
3842.3827751196172
3924.9665071770337
3896.5406698564593
3885.813397129187
3881.114832535885
3891.4162679425835
3926.282296650718
3983.4162679425835
4055.842105263158
4143.641148325359
4273.2488038277515
4376.354066985646
4451.22966507177
4485.062200956938
4570.535885167464
4640.435406698564
4740.703349282297
4821.894736842105
4858.846889952153
4841.645933014354
4764.626794258374
4637.148325358851
4490.263157894737
4353.153110047847
4240.980861244019
4175.047846889952
4344.473684210527
4480.564593301436
4525.464114832536
4544.028708133971
4510.282296650717
4447.267942583732
4412.114832535885
4441.866028708134
4524.88038277512
4536.028708133971
4555.56937799043
4458.885167464115
4484.942583732058
4263.9617224880385
4250.741626794258
4238.2488038277515
4231.631578947368
4225.784688995215
4216.1578947368425
4207.291866028708
4244.33014354067
4367.6746411483255
4432.124401913876
4374.138755980861
4224.435406698564
4138.784688995215
4006.397129186603
3911.4593301435407
3982.5263157894738
4152.4162679425835
4652.373205741626
5034.186602870814
5431.712918660287
5602.77033492823
5645.622009569378
5558.803827751196
5311.057416267942
4994.612440191388
4720.1291866028705
4471.047846889952
4226.803827751196
4036.622009569378
4015.1004784688994
4261.100478468899
4685.401913875598
5096.727272727273
5351.2200956937795
5370.1435406698565
5183.421052631579
4890.899521531101
4617.942583732058
4525.535885167464
4727.9617224880385
5159.708133971292
5195.239234449761
5385.971291866029
5427.0382775119615
5307.315789473684
5058.918660287081
5050.784688995215
4731.507177033493
4463.277511961723
4254.507177033493
4083.66028708134
4017.813397129187
4107.698564593302
4295.598086124402
4457.818181818182
4532.861244019139
4563.454545454545
4561.301435406698
4481.00956937799
4345.11961722488
4239.114832535885
4180.019138755981
4084.0191387559807
3993.1435406698565
3876.4114832535884
3827.684210526316
3783.751196172249
3761.004784688995
3723.665071770335
3806.2392344497607
3984.8325358851675
4234.55980861244
4515.033492822967
4783.99043062201
4993.497607655502
5156.373205741626
5241.224880382775
5249.43062200957
5147.507177033493
4973.952153110048
4918.555023923445
5163.090909090909
5662.368421052632
6807.712918660287
8482.205741626794
10556.244019138756
12776.77990430622
14783.86124401914
16176.22966507177
18395.052631578947
17678.11004784689
15047.186602870814
11357.588516746411
7867.8564593301435
5505.473684210527
4253.401913875598
3971.1483253588517
3734.3588516746413
3602.5645933014353
3638.373205741627
3680.598086124402
3727.22009569378
3775.177033492823
3842.6315789473683
3939.6363636363635
4055.8373205741627
4177.708133971292
4311.349282296651
4383.454545454545
4562.124401913876
4521.636363636364
4725.478468899521
5201.971291866029
5627.44976076555
7071.11961722488
9027.803827751197
11316.612440191388
13655.607655502392
15674.693779904306
16995.401913875598
17344.033492822968
16623.641148325358
14946.727272727272
12639.80861244019
10163.287081339713
6758.545454545455
5355.133971291866
4484.526315789473
4067.645933014354
3998.6172248803828
4146.602870813397
4367.636363636364
4552.899521531101
4661.215311004785
4872.076555023923
4925.459330143541
4861.7655502392345
4701.32057416268
4603.315789473684
4489.382775119617
4380.1291866028705
4309.7511961722485
4280.306220095694
4250.540669856459
4366.406698564593
4415.2488038277515
4468.100478468899
4498.976076555024
4428.349282296651
4342.746411483254
4397.425837320574
4334.334928229665
4527.923444976077
4653.607655502392
4694.2488038277515
4866.808612440192
4875.478468899521
4923.808612440192
4853.267942583732
4775.712918660287
4662.028708133971
4515.363636363636
4801.4162679425835
5131.980861244019
5443.473684210527
5598.239234449761
5506.913875598086
5310.095693779905
5133.32057416268
4895.22966507177
4732.492822966507
4733.43062200957
4834.894736842105
4913.899521531101
4905.425837320574
4770.315789473684
4645.2488038277515
4527.956937799043
4460.200956937799
4475.7511961722485
4558.617224880383
4675.717703349283
4886.531100478469
5039.1291866028705
5189.086124401914
5209.43062200957
5101.086124401914
4850.755980861244
4508.688995215311
4182.478468899521
4006.401913875598
4114.11961722488
4440.799043062201
4821.488038277512
5131.736842105263
5283.066985645933
5252.645933014354
5156.196172248804
4911.11004784689
4744.837320574163
4584.9617224880385
4364.918660287081
4371.2488038277515
4389.808612440192
4534.473684210527
4576.636363636364
4777.535885167464
4934.272727272727
4989.631578947368
4917.086124401914
4951.339712918661
4763.411483253589
4459.99043062201
4170.612440191388
3997.311004784689
3952.4832535885166
3956.971291866029
4025.2583732057415
4067.6076555023924
4121.88038277512
4170.861244019139
4199.846889952153
4218.387559808612
4260.942583732058
4362.2200956937795
4577.688995215311
4790.822966507177
4969.976076555024
5071.966507177033
5089.952153110048
5037.755980861244
4922.263157894737
4749.918660287081
4557.588516746411
4443.622009569378
4427.732057416268
4472.832535885167
4658.387559808612
4806.612440191388
4859.267942583732
4812.698564593302
4697.631578947368
4549.263157894737
4408.540669856459
4339.062200956938
4406.976076555024
4627.937799043062
4950.191387559808
5295.851674641149
5599.162679425837
5807.358851674641
5782.162679425837
5742.421052631579
5627.741626794258
5478.062200956938
5319.976076555024
5135.66985645933
5082.502392344498
5054.708133971292
5095.373205741626
5112.7799043062205
5072.277511961723
4955.468899521531
4787.138755980861
4618.253588516746
4477.3253588516745
4350.703349282297
4172.712918660287
4012.157894736842
3952.9186602870814
4012.3014354066986
4228.401913875598
4392.019138755981
4521.047846889952
4595.799043062201
4610.215311004785
4557.861244019139
4409.435406698564
4488.8564593301435
4531.464114832536
4542.22966507177
4540.799043062201
4590.808612440192
4668.2200956937795
4693.88038277512
4741.88995215311
4733.459330143541
4668.617224880383
4483.555023923445
4414.808612440192
4338.574162679426
4249.076555023923
4150.66985645933
4064.9617224880385
4002.9617224880385
4050.5502392344497
4132.1291866028705
4244.722488038277
4273.492822966507
4252.913875598086
4198.502392344498
4117.133971291866
4094.976076555024
4204.8421052631575
4403.062200956938
4604.799043062201
4781.578947368421
4873.899521531101
4959.665071770335
4940.866028708134
4845.028708133971
4846.736842105263
4900.244019138756
4896.602870813397
4911.311004784689
4875.837320574163
4744.564593301436
4614.071770334928
4426.909090909091
4209.44976076555
4121.287081339713
4202.8564593301435
4358.181818181818
4435.894736842105
4538.818181818182
4542.023923444976
4424.555023923445
4190.124401913876
4081.6315789473683
3945.0143540669856
3989.909090909091
4229.913875598086
4535.0
4807.066985645933
5060.617224880383
5149.909090909091
5224.88038277512
5063.2488038277515
4886.612440191388
4769.095693779905
4706.162679425837
4625.191387559808
4484.645933014354
4429.258373205742
4213.578947368421
4011.751196172249
3934.909090909091
4026.090909090909
4179.722488038277
4246.459330143541
4322.191387559808
4317.468899521531
4280.6746411483255
4200.775119617225
4129.832535885167
4110.387559808612
4141.277511961723
4284.11004784689
4428.459330143541
4472.377990430622
4543.521531100479
4503.138755980861
4433.483253588517
4318.502392344498
4224.55980861244
4243.33014354067
4216.574162679426
4216.33014354067
4272.88995215311
4362.535885167464
4418.334928229665
4437.3253588516745
4457.086124401914
4466.277511961723
4431.1291866028705
4369.11004784689
4343.808612440192
4469.210526315789
4707.66985645933
5131.645933014354
5505.177033492823
5694.861244019139
5652.1291866028705
4964.081339712919
5243.846889952153
4971.44019138756
4557.660287081339
4136.899521531101
3958.354066985646
4219.88038277512
4977.454545454545
6445.622009569378
8617.617224880383
11374.13875598086
14464.990430622009
17508.44019138756
20021.574162679426
21552.72248803828
21826.602870813396
20597.344497607657
18433.708133971293
15521.751196172248
12403.377990430621
9577.526315789473
7366.196172248804
5890.105263157895
5088.511961722488
4763.55023923445
4689.861244019139
4721.56937799043
4787.081339712919
4827.014354066986
5076.784688995215
4929.827751196172
5188.67942583732
5068.2488038277515
4940.047846889952
4896.033492822967
4802.1578947368425
4881.952153110048
5080.239234449761
4820.617224880383
4826.617224880383
4831.6746411483255
4883.028708133971
4968.473684210527
5119.076555023923
5069.636363636364
4952.799043062201
4792.775119617225
4546.057416267942
4245.593301435407
4041.6315789473683
4016.0
4132.387559808612
4300.650717703349
4428.4162679425835
4461.215311004785
4391.272727272727
4358.11004784689
4282.1291866028705
4165.004784688996
4026.066985645933
3897.086124401914
3800.349282296651
3737.0813397129186
3673.909090909091
3628.44019138756
3743.909090909091
4105.11004784689
4591.540669856459
5104.043062200957
5601.909090909091
5935.177033492823
6277.665071770335
6503.263157894737
6604.2344497607655
6457.602870813397
6211.387559808612
6154.545454545455
5963.8421052631575
5671.526315789473
5499.918660287081
5338.406698564593
5139.425837320574
4922.703349282297
4807.296650717703
4736.0
4708.980861244019
4698.789473684211
4916.081339712919
5018.626794258374
5069.253588516746
5207.215311004785
5031.023923444976
4930.9473684210525
4782.421052631579
4612.942583732058
4516.363636363636
4892.3253588516745
5007.468899521531
5450.655502392345
5685.760765550239
5594.727272727273
5351.88995215311
5005.722488038277
4718.7655502392345
4393.081339712919
4151.368421052632
4003.3253588516745
3925.8277511961724
3876.334928229665
3832.129186602871
3745.535885167464
3678.086124401914
3657.181818181818
3673.913875598086
3699.0191387559807
3718.8612440191387
3739.004784688995
3761.665071770335
3780.511961722488
3801.287081339713
3855.023923444976
3984.267942583732
4213.435406698564
4387.8421052631575
4744.33014354067
4868.181818181818
4818.44019138756
4961.545454545455
4628.334928229665
4671.028708133971
4441.454545454545
4460.224880382775
4432.535885167464
4376.8708133971295
4306.488038277512
4214.071770334928
4157.971291866029
4133.368421052632
4125.459330143541
4166.33014354067
4243.464114832536
4236.043062200957
4288.641148325359
4182.057416267942
4250.368421052632
4133.7511961722485
4053.095693779904
4056.1387559808613
4124.023923444976
4190.287081339713
4210.023923444976
4244.004784688996
4295.516746411483
4351.555023923445
4387.162679425837
4378.8564593301435
4322.708133971292
4238.818181818182
4150.047846889952
3964.492822966507
3884.909090909091
3812.0717703349283
3761.023923444976
3741.9473684210525
3746.842105263158
3762.5837320574165
3787.282296650718
3829.555023923445
4000.33971291866
4214.516746411483
4285.478468899521
4454.818181818182
4557.612440191388
4596.1435406698565
4557.1435406698565
4472.885167464115
4408.004784688996
4364.626794258374
4304.224880382775
4296.3253588516745
4203.344497607655
4105.956937799043
3977.267942583732
3870.531100478469
3800.803827751196
3870.2105263157896
4043.315789473684
4262.291866028708
4434.918660287081
4484.258373205742
4413.354066985646
4478.047846889952
4485.105263157895
4310.55980861244
4114.339712918661
3958.803827751196
4078.5263157894738
4233.698564593302
4262.995215311004
4280.799043062201
4213.655502392345
4084.6411483253587
4233.425837320574
4186.88038277512
4182.937799043062
4209.497607655502
4259.617224880383
4300.516746411483
4191.612440191388
4256.062200956938
4372.023923444976
4477.746411483254
4551.913875598086
4654.392344497608
4815.0
4820.468899521531
4781.803827751196
4692.622009569378
4557.014354066986
4391.258373205742
4223.263157894737
4085.8803827751194
4002.3253588516745
3984.0574162679427
4047.3205741626793
4212.7799043062205
4469.339712918661
4749.5837320574165
4964.043062200957
4815.224880382775
4851.9617224880385
4649.837320574163
4507.311004784689
4438.799043062201
4498.645933014354
4661.239234449761
4719.076555023923
4709.057416267942
4676.497607655502
4669.004784688996
4686.626794258374
4702.483253588517
4696.650717703349
4656.066985645933
4572.296650717703
4478.349282296651
4342.540669856459
4227.851674641149
4109.177033492823
4007.9234449760766
3937.334928229665
4170.200956937799
4387.239234449761
4488.296650717703
4503.775119617225
4517.693779904306
4480.88038277512
4367.2344497607655
4276.2200956937795
4213.612440191388
4211.7655502392345
4150.090909090909
4072.5167464114834
3989.0095693779904
3912.803827751196
3862.0143540669856
3840.937799043062
3833.3301435406697
3830.645933014354
3843.784688995215
3875.712918660287
3907.6124401913876
3918.9425837320573
3901.3253588516745
3856.248803827751
3798.8564593301435
3972.8899521531102
3917.775119617225
3873.133971291866
3931.0526315789475
3902.066985645933
3882.775119617225
3904.1626794258373
3957.4258373205744
3988.7942583732056
4037.866028708134
4127.004784688996
4265.688995215311
4420.593301435407
4444.349282296651
4397.555023923445
4373.7799043062205
4402.406698564593
4408.377990430622
4461.626794258374
4665.028708133971
4939.181818181818
5179.373205741626
5354.425837320574
5399.43062200957
5236.904306220095
4934.459330143541
4833.6746411483255
4574.894736842105
4338.808612440192
4259.55023923445
4353.047846889952
4650.444976076555
4906.1291866028705
5105.019138755981
4970.172248803828
5115.966507177033
5236.191387559808
5336.507177033493
5440.291866028708
5574.172248803828
5749.291866028708
5931.760765550239
6044.2488038277515
6027.9617224880385
5892.909090909091
5686.454545454545
5441.521531100479
5186.913875598086
5048.956937799043
4891.8564593301435
4763.861244019139
4752.138755980861
4870.655502392345
5007.784688995215
5041.22966507177
5106.746411483254
5092.3253588516745
4977.0526315789475
4809.105263157895
4552.306220095694
4276.942583732058
4452.885167464115
5755.167464114833
8473.248803827752
12390.162679425837
16982.909090909092
21188.93301435407
22171.67942583732
23090.22009569378
21452.387559808612
18107.83253588517
13993.645933014353
10092.464114832535
8291.038277511961
6292.023923444976
5336.358851674641
4828.411483253589
4486.0382775119615
4430.406698564593
4493.205741626794
4622.626794258374
4733.545454545455
4736.9617224880385
4652.837320574163
4543.0
4475.483253588517
4451.808612440192
4373.933014354067
4278.210526315789
4153.56937799043
3974.492822966507
3928.818181818182
3882.8995215311006
3992.1196172248806
4137.387559808612
4227.598086124402
4245.047846889952
4148.200956937799
4084.7607655502393
4084.3588516746413
4241.526315789473
4529.019138755981
4678.7511961722485
4892.315789473684
4886.631578947368
4856.727272727273
4685.133971291866
4471.454545454545
4242.244019138756
4026.406698564593
3961.0813397129186
3976.956937799043
3979.8947368421054
4010.8947368421054
4014.2057416267944
4043.2918660287082
4029.2057416267944
4077.7224880382773
4111.626794258374
4133.205741626794
4139.100478468899
4125.980861244019
4133.976076555024
4182.066985645933
4267.971291866029
4350.516746411483
4388.153110047847
4490.913875598086
4456.622009569378
4435.191387559808
4432.894736842105
4416.22966507177
4354.66985645933
4265.88038277512
4299.368421052632
4296.760765550239
4255.612440191388
4213.081339712919
4186.55980861244
4204.239234449761
4270.258373205742
4452.277511961723
4555.349282296651
4708.593301435407
4910.114832535885
5118.574162679426
5282.540669856459
5388.650717703349
5469.354066985646
5548.641148325359
5593.258373205742
5549.186602870814
5423.693779904306
5289.827751196172
5199.727272727273
5135.555023923445
4694.244019138756
4706.095693779905
4564.9473684210525
4549.684210526316
4513.406698564593
4450.56937799043
4271.086124401914
4147.478468899521
4117.358851674641
4176.66985645933
4281.086124401914
4387.397129186603
4476.521531100479
4536.2344497607655
4550.784688995215
4470.349282296651
4440.5837320574165
4522.2488038277515
4665.133971291866
4823.253588516746
4945.88995215311
5001.0382775119615
4961.612440191388
4972.985645933014
4810.693779904306
4661.827751196172
4458.846889952153
4270.918660287081
4153.224880382775
4107.832535885167
4086.688995215311
4066.55980861244
4069.2296650717703
4108.138755980861
4167.334928229665
4415.684210526316
4496.172248803828
4534.488038277512
4529.239234449761
4508.397129186603
4744.2344497607655
4743.980861244019
