# Supplementary material for: Diffusion-mediated HEI10 coarsening can explain meiotic crossover positioning in Arabidopsis
Source: Nat Commun. 2021 Aug 3;12:4674. doi: 10.1038/s41467-021-24827-w (PMC8333306; doi:10.1038/s41467-021-24827-w)
Supplement: Supplementary file 4 — Source Data File [file 41467_2021_24827_MOESM4_ESM.zip › source_data/fig4_cytology.csv]

	Genotype	Date	Plant	Slide	Image	SC length	Stage	good trace?	Unnamed: 13	quality	original_trace_pixel_length	trace_pixel_length	all_quality	all_good	num_foci	trace_median_hei10	trace_sum_hei10	ch_sort_idx	cell_total_SC_length	norm_lengths	pos_0	HEI10_0	pos_1	HEI10_1	pos_2	HEI10_2	pos_3	HEI10_3	pos_4	HEI10_4	pos_5	HEI10_5	pos_6	HEI10_6	pos_7	HEI10_7	pos_8	HEI10_8	pos_9	HEI10_9	pos_10	HEI10_10	pos_11	HEI10_11	pos_12	HEI10_12	pos_13	HEI10_13	pos_14
0	hei10 +/-	2.8.19	22	1	3.0	48.1431	late	y		1.0	916	916	False	y	2	5639.983253588516	5407049.449760765	4	202.6005	0.23762577091369466	7	13631.80861244019	624.0	19878.7990430622
1	hei10 +/-	2.8.19	22	1	3.0	41.2791	late	y		1.0	810	810	False	y	2	5530.23923444976	4719404.277511962	2	202.6005	0.2037462888788527	161	13665.44976076555	402.0	20949.401913875598
2	hei10 +/-	2.8.19	22	1	3.0	33.6319	late	y		1.0	610	609	False	y	3	5398.373205741626	3548007.3636363638	1	202.6005	0.16600107107336853	105	13871.516746411484	271.0	19557.358851674642	545.0	16588.636363636364
3	hei10 +/-	2.8.19	22	1	3.0	48.0683	late	y		1.0	938	936	False	y	1	5337.679425837321	5095953.708133971	3	202.6005	0.23725657142998166	479	15583.105263157895
4	hei10 +/-	2.8.19	22	1	3.0	31.4781	late	y		0.0	616	616	False	y	4	5608.827751196172	3520189.8516746415	0	202.6005	0.1553702977041024	34	8748.88995215311	191.0	7790.55023923445	392.0	10701.023923444976	594.0	7826.267942583732
5	hei10 +/-	2.8.19	22	1	5.0	35.7241	late	y		1.0	656	656	True	y	1	4755.605263157895	3199198.1674641147	1	212.7238	0.1679365449470158	75	10067.052631578947
6	hei10 +/-	2.8.19	22	1	5.0	35.2321	late	y		1.0	646	646	True	y	1	4720.267942583732	3166597.736842105	0	212.7238	0.16562368667727823	328	16476.909090909092
7	hei10 +/-	2.8.19	22	1	5.0	48.6525	late	y		1.0	913	911	True	y	2	4718.272727272727	4498735.966507177	3	212.7238	0.22871206700895716	82	12707.277511961722	598.0	19134.976076555024
8	hei10 +/-	2.8.19	22	1	5.0	53.6611	late	y		1.0	1010	1010	True	y	2	4587.229665071771	4742731.837320574	4	212.7238	0.25225715223214323	78	10187.454545454546	543.0	16621.315789473683
9	hei10 +/-	2.8.19	22	1	5.0	39.454	late	y		1.0	710	710	True	y	1	4829.724880382775	3550451.062200957	2	212.7238	0.18547054913460553	533	17488.153110047846
10	hei10 +/-	2.8.19	22	1	6.0	50.0391	late	y		1.0	989	989	True	y	2	5021.88995215311	5203648.966507176	3	223.6522	0.22373622973527646	38	17947.81818181818	894.0	16789.464114832535
11	hei10 +/-	2.8.19	22	1	6.0	35.5992	late	y		1.0	701	701	True	y	2	4762.7799043062205	3506059.8947368423	0	223.6522	0.15917214317587758	37	16317.153110047846	593.0	14617.741626794259
12	hei10 +/-	2.8.19	22	1	6.0	38.4678	late	y		1.0	761	761	True	y	2	4710.574162679426	3805376.837320574	1	223.6522	0.17199830808728908	99	12054.31100478469	670.0	20655.942583732056
13	hei10 +/-	2.8.19	22	1	6.0	56.8026	late	y		1.0	1126	1126	True	y	1	4987.983253588517	5858180.645933014	4	223.6522	0.2539773809513164	676	20444.02870813397
14	hei10 +/-	2.8.19	22	1	6.0	42.7435	late	y		1.0	863	863	True	y	1	4979.837320574163	4500742.119617226	2	223.6522	0.1911159380502405	209	23093.052631578947
15	hei10 +/-	2.8.19	22	1	7.0	36.985	late	y		1.0	712	712	False	y	1	4614.937799043062	3352793.95215311	0	226.8372	0.1630464491714763	321	10599.320574162679
16	hei10 +/-	2.8.19	22	1	7.0	38.5605	late	y		1.0	734	734	False	y	1	4666.418660287081	3477498.8325358853	1	226.8372	0.16999195899085334	504	11353.43062200957
17	hei10 +/-	2.8.19	22	1	7.0	57.9152	late	y		0.0	1101	1099	False	y	2	4630.7511961722485	5216563.483253588	4	226.8372	0.2553161474396616	115	9587.856459330143	416.0	10698.23923444976
18	hei10 +/-	2.8.19	22	1	7.0	48.0169	late	y		1.0	932	871	False	y	2	4618.368421052632	4110438.842105263	3	226.8372	0.21168000663030578	223	9671.531100478469	494.0	9179.526315789473
19	hei10 +/-	2.8.19	22	1	7.0	45.3596	late	y		1.0	889	889	False	y	2	4599.114832535885	4168454.722488038	2	226.8372	0.199965437767703	264	9929.583732057416	595.0	9183.162679425837
20	hei10 +/-	2.8.19	22	1	9.0	33.2214	late	y		1.0	636	636	True	y	1	5351.543062200957	3452109.1196172247	0	197.4833	0.16822384475041688	586	10367.622009569379
21	hei10 +/-	2.8.19	22	1	9.0	33.9998	late	y		1.0	628	628	True	y	2	5208.138755980861	3345915.799043062	1	197.4833	0.17216544386284813	249	10393.990430622009	599.0	8193.803827751197
22	hei10 +/-	2.8.19	22	1	9.0	48.1497	late	y		1.0	930	930	True	y	2	5374.124401913876	5073386.799043062	4	197.4833	0.24381656575518032	490	10565.612440191388	702.0	8743.626794258373
23	hei10 +/-	2.8.19	22	1	9.0	47.0745	late	y		1.0	952	952	True	y	1	5351.703349282297	5173679.4449760765	3	197.4833	0.23837205475095868	327	11273.177033492822
24	hei10 +/-	2.8.19	22	1	9.0	35.0379	late	y		1.0	658	658	True	y	1	5369.191387559809	3626047.9186602873	2	197.4833	0.17742209088059596	218	13090.435406698565
25	hei10 +/-	2.8.19	22	1	10.0	45.2304	late	n		0.0	903	385	False	n	1	5654.066985645933	2310976.1770334933	2	239.33020000000002	0.18898743242599556	342	21557.325358851675
26	hei10 +/-	2.8.19	22	1	10.0	54.858	late	y		1.0	1074	1074	False	n	2	5561.244019138756	6264363.550239234	3	239.33020000000002	0.22921470002532063	98	17866.736842105263	782.0	26978.425837320574
27	hei10 +/-	2.8.19	22	1	10.0	38.4285	late	y		1.0	747	747	False	n	2	5585.564593301436	4378471.990430621	0	239.33020000000002	0.16056686536007572	11	13939.894736842105	514.0	20354.062200956938
28	hei10 +/-	2.8.19	22	1	10.0	39.5015	late	y		1.0	782	782	False	n	1	5493.851674641148	4427069.057416268	1	239.33020000000002	0.16505021096376468	248	18854.97129186603
29	hei10 +/-	2.8.19	22	1	10.0	61.3118	late	y		1.0	1180	1180	False	n	1	5638.088516746411	6844833.009569379	4	239.33020000000002	0.25618079122484333	651	21519.36842105263
30	hei10 +/-	2.8.19	22	1	11.0	32.5454	late	y		1.0	673	673	True	y	1	4956.196172248804	3397431.775119617	0	185.6671	0.17528899842783133	265	10096.564593301435
31	hei10 +/-	2.8.19	22	1	11.0	34.2201	late	y		1.0	695	695	True	y	1	5003.55980861244	3527892.033492823	1	185.6671	0.18430890556269797	310	10004.009569377991
32	hei10 +/-	2.8.19	22	1	11.0	34.5182	late	y		1.0	659	659	True	y	2	5052.0382775119615	3394618.8995215315	2	185.6671	0.18591446734504927	247	8398.832535885167	354.0	11710.172248803829
33	hei10 +/-	2.8.19	22	1	11.0	45.4781	late	y		1.0	889	889	True	y	1	5093.899521531101	4599426.80861244	4	185.6671	0.24494431162009853	578	11110.80861244019
34	hei10 +/-	2.8.19	22	1	11.0	38.9053	late	y		1.0	752	752	True	y	1	5102.956937799043	3882648.148325359	3	185.6671	0.20954331704432286	527	8699.535885167465
35	hei10 +/-	2.8.19	22	1	12.0	41.3794	late	y		1.0	775	774	True	y	2	5625.16985645933	4500462.937799044	1	247.4166	0.167245851733473	213	10407.937799043062	298.0	16659.784688995216
36	hei10 +/-	2.8.19	22	1	12.0	57.7573	late	y		1.0	1114	1114	True	y	3	5253.06937799043	6168063.8660287075	3	247.4166	0.2334414909913078	64	14739.373205741627	575.0	13145.344497607655	880.0	19510.325358851675
37	hei10 +/-	2.8.19	22	1	12.0	47.6933	late	y		1.0	920	920	True	y	2	5118.976076555024	4921385.244019139	2	247.4166	0.1927651580370921	212	16574.38277511962	807.0	10840.545454545454
38	hei10 +/-	2.8.19	22	1	12.0	39.1756	late	y		1.0	778	778	True	y	1	5582.755980861244	4452230.583732057	0	247.4166	0.1583386078379543	222	17236.96172248804
39	hei10 +/-	2.8.19	22	1	12.0	61.411	late	y		1.0	1211	1210	True	y	3	5295.2655502392345	6665265.650717704	4	247.4166	0.24820889140017285	280	17070.36842105263	601.0	10556.803827751197	1022.0	17152.48803827751
40	hei10 +/-	2.8.19	22	1	13.0	41.3457	late	y		1.0	806	806	False	y	1	4522.373205741626	3828380.4688995215	2	209.3886	0.19745917399514587	279	16059.703349282297
41	hei10 +/-	2.8.19	22	1	13.0	34.4353	late	y		1.0	674	674	False	y	1	4683.4330143540665	3258553.162679426	1	209.3886	0.16445642217389103	247	16299.842105263158
42	hei10 +/-	2.8.19	22	1	13.0	47.6218	late	y		0.0	936	935	False	y	3	4698.555023923445	4525565.952153109	3	209.3886	0.22743263004767214	9	11278.038277511961	578.0	9108.373205741627	733.0	14523.78947368421
43	hei10 +/-	2.8.19	22	1	13.0	51.8817	late	y		1.0	1014	1014	False	y	1	4622.863636363636	4831185.239234449	4	209.3886	0.24777709961287292	166	12291.014354066985
44	hei10 +/-	2.8.19	22	1	13.0	34.1041	late	y		1.0	674	674	False	y	1	4476.153110047847	3182774.765550239	0	209.3886	0.16287467417041807	378	14222.956937799043
45	hei10 +/-	2.8.19	22	1	14.0	51.9983	late	y		1.0	1014	1013	True	y	2	5831.645933014354	6110729.593301436	4	216.1778	0.24053487453383282	403	15091.22966507177	850.0	13205.693779904306
46	hei10 +/-	2.8.19	22	1	14.0	44.6243	late	y		1.0	917	917	True	y	1	5698.526315789473	5334324.531100479	2	216.1778	0.20642406389555265	694	14731.813397129186
47	hei10 +/-	2.8.19	22	1	14.0	36.5558	late	y		1.0	731	731	True	y	1	5787.296650717703	4346412.712918661	0	216.1778	0.16910061995265008	363	12828.918660287081
48	hei10 +/-	2.8.19	22	1	14.0	36.6847	late	y		1.0	717	717	True	y	1	5922.138755980861	4316656.066985646	1	216.1778	0.16969688839464553	311	13861.956937799043
49	hei10 +/-	2.8.19	22	1	14.0	46.3147	late	y		1.0	907	907	True	y	2	5571.043062200957	5213560.488038277	3	216.1778	0.21424355322331898	247	15222.1004784689	654.0	16667.875598086124
50	hei10 +/-	2.8.19	22	1	17.0	37.2947	mid	y			697	697	False	y	2	7521.818181818182	5369199.267942584	0	217.57930000000002	0.17140739031700164	51	17379.464114832535	626.0	15165.875598086124
51	hei10 +/-	2.8.19	22	1	17.0	37.4866	mid	y			712	712	False	y	6	7236.724880382775	5403518.014354067	1	217.57930000000002	0.17228936760068628	83	15560.56937799043	178.0	13875.464114832535	187.0	11639.35885167464	355.0	11543.918660287081	399.0	17254.86124401914	619.0	13048.215311004784
52	hei10 +/-	2.8.19	22	1	17.0	42.2612	mid	y			796	796	False	y	8	7657.38038277512	6281060.3205741625	2	217.57930000000002	0.194233550710017	43	11827.712918660287	126.0	12609.014354066985	195.0	11339.846889952154	221.0	12214.1004784689	395.0	16085.732057416268	596.0	11637.047846889953	688.0	16416.61722488038	742.0	11645.559808612441
53	hei10 +/-	2.8.19	22	1	17.0	51.9289	mid	y			944	944	False	y	3	7395.547846889953	7222151.818181818	4	217.57930000000002	0.23866654594439818	11	16329.45933014354	386.0	20936.45933014354	882.0	16895.712918660287
54	hei10 +/-	2.8.19	22	1	17.0	48.6079	mid	y			899	899	False	y	2	7619.688995215311	7026715.712918661	3	217.57930000000002	0.22340314542789685	33	16340.172248803829	454.0	20857.755980861242
55	hei10 +/-	2.8.19	22	1	18.0	49.6243	early	y			975	975	False	y	7	4797.354066985646	4808850.076555023	2	255.56420000000003	0.19417547528174914	83	7053.411483253589	92.0	8954.904306220096	354.0	6553.062200956938	392.0	7078.200956937799	413.0	6849.88038277512	653.0	8467.023923444976	799.0	7606.459330143541
56	hei10 +/-	2.8.19	22	1	18.0	56.5839	early	y			1090	1090	False	y	12	4756.691387559809	5347140.110047847	3	255.56420000000003	0.22140777151103322	117	6882.44976076555	241.0	8508.607655502392	254.0	7872.899521531101	264.0	7513.822966507177	353.0	6709.473684210527	366.0	6551.607655502392	397.0	6539.818181818182	524.0	7069.899521531101	774.0	6459.100478468899	942.0	7583.239234449761	1002.0	6490.665071770335	1061.0	6922.133971291866
57	hei10 +/-	2.8.19	22	1	18.0	41.3373	early	y			849	849	False	y	8	4576.167464114833	3952255.947368421	0	255.56420000000003	0.16174918083205705	80	6222.444976076555	93.0	6503.205741626794	110.0	7069.124401913876	456.0	7047.813397129186	512.0	6184.832535885167	528.0	6152.808612440192	631.0	6981.622009569378	670.0	7439.0
58	hei10 +/-	2.8.19	22	1	18.0	64.7667	early	y			1298	1298	False	y	15	4701.535885167465	6259862.0239234455	4	255.56420000000003	0.2534263406220433	53	7423.99043062201	93.0	7344.033492822967	116.0	6324.014354066986	423.0	6721.196172248804	471.0	7858.741626794258	483.0	6990.444976076555	593.0	6232.732057416268	697.0	6265.794258373206	712.0	6346.899521531101	743.0	6311.593301435407	851.0	6116.138755980861	876.0	6194.315789473684	939.0	6428.071770334928	1043.0	6891.741626794258	1065.0
59	hei10 +/-	2.8.19	22	1	18.0	43.252	early	y			829	829	False	y	4	4595.545454545455	3919762.5406698566	1	255.56420000000003	0.1692412317531172	351	7117.090909090909	390.0	6865.306220095694	539.0	10022.35885167464	762.0	9213.282296650717
60	hei10 +/-	2.8.19	22	1	20.0	38.7324	mid	y			721	721	False	y	2	7013.014354066986	5309898.971291866	2	198.705	0.1949241337661357	16	18645.698564593302	683.0	19929.13875598086
61	hei10 +/-	2.8.19	22	1	20.0	33.515	mid	y			629	629	False	y	5	7439.172248803828	4753666.358851675	1	198.705	0.16866711959940614	154	10657.047846889953	339.0	9791.162679425837	356.0	12900.531100478469	366.0	11297.425837320574	557.0	10454.612440191388
62	hei10 +/-	2.8.19	22	1	20.0	28.861	mid	y			538	538	False	y	2	7171.241626794259	4105867.4162679426	0	198.705	0.1452454643818726	40	16934.057416267944	441.0	19899.32057416268
63	hei10 +/-	2.8.19	22	1	20.0	47.747	mid	y			910	910	False	y	2	7272.0382775119615	6750710.822966507	3	198.705	0.24029088347047128	349	13754.488038277512	630.0	17144.507177033494
64	hei10 +/-	2.8.19	22	1	20.0	49.8496	mid	y			960	960	False	y	2	7009.203349282297	6894544.4784689	4	198.705	0.2508723987821142	270	15764.33014354067	926.0	18737.612440191388
65	hei10 +/-	2.8.19	22	1	23.0	39.1958	early	y			769	769	False	y	11	6885.799043062201	5374841.397129187	1	238.7703	0.1641569324157988	121	8903.765550239234	151.0	8793.775119617225	280.0	9566.55023923445	298.0	10064.674641148325	332.0	8552.315789473685	425.0	8611.976076555024	435.0	8720.952153110047	473.0	9070.803827751197	663.0	9036.21052631579	714.0	9685.645933014353	737.0	10648.77990430622
66	hei10 +/-	2.8.19	22	1	23.0	50.6914	early	y			1023	1023	False	y	11	6400.808612440192	6686452.057416268	3	238.7703	0.21230194877671135	140	9812.076555023923	342.0	10045.253588516747	354.0	8572.531100478469	527.0	8550.822966507178	624.0	8205.33971291866	648.0	8078.88995215311	669.0	9473.181818181818	687.0	10269.875598086124	765.0	8751.923444976077	872.0	10090.626794258373	989.0	8550.33971291866
67	hei10 +/-	2.8.19	22	1	23.0	36.8031	early	y			715	715	False	y	6	6685.306220095694	4840303.71291866	0	238.7703	0.1541360043523001	124	10041.014354066985	204.0	9706.224880382775	374.0	9131.516746411484	544.0	8491.435406698565	643.0	10793.368421052632	658.0	8508.282296650717
68	hei10 +/-	2.8.19	22	1	23.0	64.6673	early	y			1278	1278	False	y	12	6832.26076555024	8793081.105263157	4	238.7703	0.2708347730014998	8	8806.732057416268	76.0	8652.052631578947	211.0	10312.31100478469	322.0	8531.559808612441	414.0	10988.19138755981	427.0	9823.918660287081	541.0	9358.507177033493	553.0	9111.650717703349	849.0	9721.607655502392	976.0	9733.45933014354	1029.0	9019.205741626794	1261.0	9246.98086124402
69	hei10 +/-	2.8.19	22	1	23.0	47.4127	early	y			933	933	False	y	3	6415.047846889952	6125797.531100478	2	238.7703	0.19857034145369	542	13088.344497607655	554.0	9930.88038277512	810.0	11250.497607655503
70	hei10 +/-	2.8.19	22	1	24.0	49.1751	late	y		1.0	976	976	True	y	3	6353.122009569378	6451028.105263158	2	257.4902	0.19097853044504218	33	15120.607655502392	612.0	15255.942583732058	943.0	11454.741626794259
71	hei10 +/-	2.8.19	22	1	24.0	60.0998	late	y		1.0	1154	1154	True	y	2	6398.727272727272	7655213.052631579	3	257.4902	0.23340616458412786	450	19702.387559808612	1125.0	20042.464114832535
72	hei10 +/-	2.8.19	22	1	24.0	64.412	late	y		1.0	1294	1294	True	y	2	6350.035885167465	8671425.19138756	4	257.4902	0.25015320971438915	74	19541.78947368421	808.0	23214.72248803828
73	hei10 +/-	2.8.19	22	1	24.0	41.0987	late	y		1.0	811	811	True	y	1	6332.866028708134	5413237.062200957	0	257.4902	0.1596126765212812	401	19038.301435406698
74	hei10 +/-	2.8.19	22	1	24.0	42.7046	late	y		1.0	848	848	True	y	1	6597.0669856459335	5721451.775119618	1	257.4902	0.16584941873515963	222	20400.846889952154
75	hei10 +/-	2.8.19	22	1	28.0	52.1033	late	y		1.0	992	992	False	y	2	5125.344497607655	5217716.425837321	3	230.98270000000002	0.22557230476568155	219	15410.43062200957	972.0	9999.406698564593
76	hei10 +/-	2.8.19	22	1	28.0	39.5053	late	y		1.0	708	708	False	y	1	5465.729665071771	3964582.7416267944	1	230.98270000000002	0.17103142356548778	659	11875.478468899522
77	hei10 +/-	2.8.19	22	1	28.0	44.8508	late	y		0.0	816	816	False	y	3	5253.607655502392	4393440.24401914	2	230.98270000000002	0.19417384938352525	180	9352.86124401914	338.0	8469.483253588516	805.0	11294.421052631578
78	hei10 +/-	2.8.19	22	1	28.0	58.4423	late	y		1.0	1056	1056	False	y	2	5291.849282296651	5704444.550239235	4	230.98270000000002	0.2530159185081826	483	12352.033492822966	929.0	10623.004784688996
79	hei10 +/-	2.8.19	22	1	28.0	36.081	late	y		1.0	657	657	False	y	2	5309.808612440192	3614468.942583732	0	230.98270000000002	0.1562065037771227	44	11458.105263157895	632.0	11126.497607655503
80	hei10 +/-	2.12.19	13	1	1.0	79.1604	late	y		1.0	1611	1611	False	n	2	7270.148325358851	12044199.157894738	4	317.2496	0.24952088198062344	189	24046.119617224882	1061.0	27311.454545454544
81	hei10 +/-	2.12.19	13	1	1.0	48.4487	late	y		1.0	970	970	False	n	1	7269.476076555024	7230907.880382774	0	317.2496	0.15271477095637	570	25958.224880382775
82	hei10 +/-	2.12.19	13	1	1.0	50.5902	late	y		0.0	1024	1023	False	n	1	7249.636363636364	7657980.416267943	1	317.2496	0.1594649764727836	733	21249.095693779906
83	hei10 +/-	2.12.19	13	1	1.0	70.7656	late	n		0.0	1366	1135	False	n	3	6931.454545454545	8197811.019138755	3	317.2496	0.22305969810521434	337	15028.727272727272	468.0	16666.545454545456	879.0	21919.334928229666
84	hei10 +/-	2.12.19	13	1	1.0	68.2847	late	y		1.0	1349	1349	False	n	2	7048.966507177033	9873868.502392344	2	317.2496	0.21523967248500867	230	25618.33014354067	1285.0	20462.842105263157
85	hei10 +/-	2.12.19	13	1	2.1	36.2449	late	y		0.0	664	663	False	y	9	6429.0526315789475	4525777.885167465	1	190.19580000000002	0.19056624804543526	98	12731.196172248803	135.0	11428.028708133972	154.0	10841.928229665073	261.0	10538.315789473685	276.0	9983.990430622009	307.0	10553.081339712919	490.0	10337.727272727272	581.0	9387.421052631578	658.0	9500.746411483253
86	hei10 +/-	2.12.19	13	1	2.1	44.9833	late	y		1.0	870	870	False	y	2	6580.0382775119615	5897984.344497608	4	190.19580000000002	0.2365104802524556	85	16765.42105263158	787.0	14166.612440191388
87	hei10 +/-	2.12.19	13	1	2.1	37.6161	late	y		1.0	718	718	False	y	3	6857.425837320574	5092996.650717704	3	190.19580000000002	0.19777566066127641	84	15164.832535885167	286.0	11976.248803827752	665.0	18944.033492822968
88	hei10 +/-	2.12.19	13	1	2.1	34.1896	late	y		1.0	662	662	False	y	1	6800.686602870814	4609570.770334927	0	190.19580000000002	0.17976001573115702	524	19963.483253588518
89	hei10 +/-	2.12.19	13	1	2.1	37.1619	late	y		1.0	670	670	False	y	2	6948.921052631579	4782190.52631579	2	190.19580000000002	0.19538759530967562	102	19031.44019138756	276.0	19756.54066985646
90	hei10 +/-	2.12.19	13	1	2.2	52.1715	late	y		1.0	982	982	True	y	2	6698.315789473684	6801143.138755981	4	209.22580000000002	0.2493550030636757	141	23661.7990430622	798.0	20459.44019138756
91	hei10 +/-	2.12.19	13	1	2.2	35.4375	late	y		1.0	654	654	True	y	1	6786.540669856459	4623899.980861245	1	209.22580000000002	0.16937442705440722	114	25434.435406698565
92	hei10 +/-	2.12.19	13	1	2.2	33.8312	late	y		1.0	642	642	True	y	1	6862.691387559809	4508362.684210526	0	209.22580000000002	0.16169707559966315	433	16255.751196172248
93	hei10 +/-	2.12.19	13	1	2.2	39.1666	late	y		1.0	727	727	True	y	3	6450.952153110048	4892646.349282296	2	209.22580000000002	0.1871977547702052	147	16016.636363636364	448.0	12007.956937799043	592.0	18941.157894736843
94	hei10 +/-	2.12.19	13	1	2.2	48.619	late	y		1.0	929	929	True	y	2	6823.942583732058	6590468.803827751	3	209.22580000000002	0.23237573951204868	116	21452.76076555024	661.0	18683.464114832535
95	hei10 +/-	2.12.19	13	1	3.0	51.3377	late/mid	y		1.0	1021	1021	False	n	3	6431.937799043062	6801348.5550239235	2	263.89559999999994	0.1945379157515321	86	13348.306220095694	770.0	13436.976076555024	1010.0	15524.047846889953
96	hei10 +/-	2.12.19	13	1	3.0	61.0792	late/mid	y		0.0	1250	1250	False	n	3	6565.064593301435	8536765.641148325	3	263.89559999999994	0.23145213485939142	15	17304.727272727272	764.0	16725.47846889952	1185.0	11745.124401913876
97	hei10 +/-	2.12.19	13	1	3.0	41.3963	late/mid	y		0.0	861	860	False	n	2	6630.777511961722	5950464.3684210535	0	263.89559999999994	0.15686620011853175	419	18145.77033492823	544.0	15804.344497607655
98	hei10 +/-	2.12.19	13	1	3.0	42.7161	late/mid	n		0.0	869	402	False	n	1	6594.662679425837	2782900.4880382777	1	263.89559999999994	0.16186742029802698	248	21975.086124401914
99	hei10 +/-	2.12.19	13	1	3.0	67.3663	late/mid	y		1.0	1354	1354	False	n	3	6420.911483253589	9093554.028708134	4	263.89559999999994	0.25527632897251795	241	19157.22966507177	511.0	17386.674641148325	1123.0	14803.645933014353
100	hei10 +/-	2.12.19	13	1	4.0	45.1525	late	y		1.0	865	865	False	n	3	7277.076555023923	6436865.440191388	3	205.3227	0.21990992715369514	148	11508.181818181818	296.0	17561.531100478467	648.0	13147.68899521531
101	hei10 +/-	2.12.19	13	1	4.0	40.6403	late	n		0.0	742	631	False	n	3	7462.956937799043	4820098.057416268	2	205.3227	0.197933789103689	62	17591.186602870814	572.0	11932.66028708134	585.0	18226.03827751196
102	hei10 +/-	2.12.19	13	1	4.0	35.8356	late	y		0.0	679	679	False	n	2	7300.66985645933	5120872.880382774	1	205.3227	0.17453306429342688	294	17037.468899521533	597.0	15536.009569377991
103	hei10 +/-	2.12.19	13	1	4.0	35.6176	late	y		1.0	696	695	False	n	2	7107.861244019139	5159345.330143541	0	205.3227	0.17347132099860368	37	17411.76076555024	658.0	16646.043062200955
104	hei10 +/-	2.12.19	13	1	4.0	48.0767	late	y		1.0	919	919	False	n	2	7612.507177033493	7292299.186602871	4	205.3227	0.23415189845058537	363	23830.186602870814	641.0	21884.31100478469
105	hei10 +/-	2.12.19	13	1	5.0	64.8619	late	y		1.0	1233	1231	False	n	2	4301.2488038277515	5402850.244019139	4	255.71710000000002	0.25364709673306945	567	10821.21052631579	1121.0	8754.354066985647
106	hei10 +/-	2.12.19	13	1	5.0	58.4431	late	y		1.0	1140	1138	False	n	3	4192.894736842105	4958524.311004785	3	255.71710000000002	0.22854592047227187	194	10008.942583732058	523.0	13830.64114832536	1132.0	9301.377990430621
107	hei10 +/-	2.12.19	13	1	5.0	49.1481	late	n		0.0	933	204	False	n	1	4250.016746411483	894084.5789473683	2	255.71710000000002	0.19219715850054608	8	8014.956937799043
108	hei10 +/-	2.12.19	13	1	5.0	37.1326	late	y		0.0	702	702	False	n	3	4212.133971291866	3032334.784688995	0	255.71710000000002	0.145209686798419	203	7469.952153110048	538.0	6498.521531100479	663.0	7780.732057416268
109	hei10 +/-	2.12.19	13	1	5.0	46.1314	late	y		1.0	883	866	False	n	2	4220.686602870814	3721280.933014354	1	255.71710000000002	0.18040013749569347	140	8502.937799043062	765.0	9264.11004784689
110	hei10 +/-	2.12.19	13	1	6.0	58.8078	late	y		1.0	1181	1180	False	n	1	4322.638755980861	5292720.717703349	2	309.8942	0.18976734640403078	373	21192.043062200955
111	hei10 +/-	2.12.19	13	1	6.0	82.443	late	n		0.0	1643	637	False	n	1	4223.177033492823	2884843.626794258	4	309.8942	0.2660359567878327	206	18934.45933014354
112	hei10 +/-	2.12.19	13	1	6.0	60.7432	late	y		1.0	1177	1048	False	n	2	4015.3397129186606	4357571.315789474	3	309.8942	0.19601270369048532	174	13831.650717703349	1032.0	15191.784688995216
113	hei10 +/-	2.12.19	13	1	6.0	50.0904	late	y		0.0	1022	1022	False	n	2	3959.0526315789475	4300668.56937799	0	309.8942	0.16163710066209694	29	13746.234449760766	800.0	15807.583732057416
114	hei10 +/-	2.12.19	13	1	6.0	57.8098	late	y		0.0	1182	1182	False	n	5	4114.191387559809	4980126.966507178	1	309.8942	0.1865468924555542	238	8043.191387559808	598.0	6713.32057416268	731.0	7341.397129186603	1018.0	6029.1578947368425	1099.0	8286.296650717703
115	hei10 +/-	2.12.19	13	1	8.0	54.1059	late	y		1.0	1052	1052	False	n	1	4192.26076555024	4588453.909090909	4	222.4471	0.24323041298358125	555	18283.569377990432
116	hei10 +/-	2.12.19	13	1	8.0	49.5835	late	n		0.0	941	878	False	n	1	4267.483253588517	3894710.0765550244	3	222.4471	0.2229001861566188	773	15913.645933014353
117	hei10 +/-	2.12.19	13	1	8.0	42.9007	late	y		1.0	841	841	False	n	1	4361.253588516746	3866269.846889952	2	222.4471	0.19285798735969137	447	25974.846889952154
118	hei10 +/-	2.12.19	13	1	8.0	41.867	late	n		0.0	833	6	False	n	1	5881.241626794259	35263.397129186604	1	222.4471	0.18821103983823567	3	6062.162679425837
119	hei10 +/-	2.12.19	13	1	8.0	33.99	late	y		1.0	645	645	False	n	1	4289.267942583732	2905106.5645933016	0	222.4471	0.15280037366187288	454	18595.99043062201
120	hei10 +/-	2.12.19	13	1	9.0	64.9442	late	y		1.0	1246	1246	False	y	3	4782.3851674641155	6211428.61722488	2	285.4385	0.22752431784780258	487	12418.574162679426	699.0	14239.607655502392	1066.0	16117.928229665073
121	hei10 +/-	2.12.19	13	1	9.0	72.6913	late	y		1.0	1428	1426	False	y	2	4750.222488038277	7007784.799043062	4	285.4385	0.25466536574428467	437	13964.21052631579	1066.0	18049.995215311006
122	hei10 +/-	2.12.19	13	1	9.0	70.76	late	y		0.0	1320	1318	False	y	2	4902.767942583732	6824573.157894737	3	285.4385	0.2478992847846384	486	24176.956937799045	977.0	17456.8995215311
123	hei10 +/-	2.12.19	13	1	9.0	43.6912	late	y		1.0	841	840	False	y	1	4801.595693779904	4226281.172248804	1	285.4385	0.1530669478714329	561	26389.82775119617
124	hei10 +/-	2.12.19	13	1	9.0	33.3518	late	y		1.0	633	633	False	y	1	4662.468899521531	3045835.5358851673	0	285.4385	0.11684408375184147	490	14230.856459330143
125	hei10 +/-	2.12.19	13	1	11.0	45.0503	late	y		1.0	923	921	False	n	2	5316.081339712919	5136699.18660287	3	228.2667	0.19735817795587357	165	20841.66028708134	911.0	15018.062200956938
126	hei10 +/-	2.12.19	13	1	11.0	37.869	late	y		1.0	764	764	False	n	1	5466.727272727272	4319145.56937799	0	228.2667	0.16589804820414017	83	21339.258373205743
127	hei10 +/-	2.12.19	13	1	11.0	67.9995	late	n		0.0	1341	886	False	n	1	5392.516746411483	4974096.339712918	4	228.2667	0.2978949623401048	512	23852.976076555024
128	hei10 +/-	2.12.19	13	1	11.0	38.8059	late	y		1.0	773	773	False	n	1	5451.980861244019	4375268.933014354	2	228.2667	0.17000245765151029	140	21984.909090909092
129	hei10 +/-	2.12.19	13	1	11.0	38.542	late	y		1.0	768	768	False	n	1	5384.076555023923	4376709.062200957	1	228.2667	0.16884635384837124	481	26368.52153110048
130	hei10 +/-	2.12.19	13	1	12.0	54.5003	late	y		1.0	1074	1073	True	y	2	4974.55023923445	5589594.3205741625	2	259.1868	0.2102742114953385	87	14974.01913875598	740.0	22843.44976076555
131	hei10 +/-	2.12.19	13	1	12.0	64.4833	late	y		1.0	1235	1235	True	y	1	5460.775119617225	7002108.421052631	4	259.1868	0.24879083348380396	289	17397.674641148325
132	hei10 +/-	2.12.19	13	1	12.0	55.4258	late	y		1.0	1038	1038	True	y	3	5215.162679425837	5726567.712918661	3	259.1868	0.21384499519265643	60	18812.885167464116	516.0	16999.602870813396	844.0	16614.44019138756
133	hei10 +/-	2.12.19	13	1	12.0	44.7073	late	y		1.0	882	882	True	y	2	5118.404306220096	4704002.488038277	1	259.1868	0.17249065153009333	221	13272.272727272728	864.0	17977.454545454544
134	hei10 +/-	2.12.19	13	1	12.0	40.0701	late	y		1.0	791	791	True	y	1	5125.282296650717	4153978.0191387557	0	259.1868	0.15459930829810775	513	17756.124401913876
135	hei10 +/-	2.12.19	13	1	13.0	44.4638	late	y		1.0	862	861	False	n	2	4682.44976076555	4294433.985645933	2	230.01170000000002	0.19331103591686855	238	19340.44976076555	738.0	18788.598086124402
136	hei10 +/-	2.12.19	13	1	13.0	53.2507	late	y		0.0	1057	1057	False	n	3	4614.617224880383	5120224.62200957	4	230.01170000000002	0.23151300564275643	94	13754.066985645934	857.0	14743.803827751197	1041.0	10041.511961722488
137	hei10 +/-	2.12.19	13	1	13.0	50.0285	late	y		1.0	1005	1004	False	n	2	4990.708133971291	5265913.995215311	3	230.01170000000002	0.21750415304960571	217	11649.971291866028	689.0	17971.344497607657
138	hei10 +/-	2.12.19	13	1	13.0	38.2092	late	y		1.0	775	775	False	n	1	4822.67942583732	3949749.090909091	0	230.01170000000002	0.16611850614555695	290	19283.985645933015
139	hei10 +/-	2.12.19	13	1	13.0	44.0595	late	y		1.0	879	879	False	n	2	4579.043062200957	4313578.358851675	1	230.01170000000002	0.1915532992452123	309	22695.583732057417	638.0	16249.904306220096
140	hei10 +/-	2.12.19	13	1	14.0	42.2089	late	y		1.0	812	812	True	y	2	4278.973684210527	3631099.325358852	3	199.1427	0.2119530366917793	63	12532.291866028709	525.0	13752.13875598086
141	hei10 +/-	2.12.19	13	1	14.0	37.0604	late	y		1.0	677	677	True	y	2	4447.2488038277515	3237477.267942584	2	199.1427	0.1860997164344965	10	15796.440191387559	622.0	23457.191387559807
142	hei10 +/-	2.12.19	13	1	14.0	47.5605	late	y		1.0	881	881	True	y	4	4388.349282296651	4246762.440191387	4	199.1427	0.23882622862901828	42	13845.655502392345	171.0	15651.387559808612	591.0	16344.44976076555	867.0	20118.765550239234
143	hei10 +/-	2.12.19	13	1	14.0	35.9033	late	y		1.0	659	659	True	y	1	4463.684210526316	3146513.559808613	0	199.1427	0.1802893101278631	221	24403.83253588517
144	hei10 +/-	2.12.19	13	1	14.0	36.4096	late	y		1.0	712	711	True	y	1	4360.976076555024	3178259.6842105263	1	199.1427	0.18283170811684285	92	11277.062200956938
145	hei10 +/-	2.12.19	13	1	15.0	73.0083	early	y			1464	1455	False	n	8	7416.100478468899	11076982.928229667	3	308.21070000000003	0.23687788905446824	4	12259.933014354066	178.0	12146.344497607655	196.0	17550.464114832535	392.0	13881.272727272728	421.0	11836.559808612441	445.0	16429.574162679426	1181.0	13646.081339712919	1398.0	15202.775119617225
146	hei10 +/-	2.12.19	13	1	15.0	48.8683	early	y			950	949	False	n	10	7389.746411483254	7439882.540669857	1	308.21070000000003	0.1585548457597351	34	13746.612440191388	165.0	14247.956937799043	193.0	16052.062200956938	259.0	15485.44976076555	455.0	14909.081339712919	579.0	16162.263157894737	606.0	13629.722488038278	618.0	15844.64114832536	663.0	12902.904306220096	794.0	12058.684210526315
147	hei10 +/-	2.12.19	13	1	15.0	47.1724	early	y			922	922	False	n	11	7353.366028708134	7069624.464114832	0	308.21070000000003	0.15305244107359023	49	11570.64114832536	171.0	12564.028708133972	188.0	11527.205741626794	208.0	14629.33014354067	234.0	14491.401913875598	379.0	11459.90909090909	456.0	12304.990430622009	475.0	16161.736842105263	660.0	11445.947368421053	674.0	11582.181818181818	847.0	12509.411483253589
148	hei10 +/-	2.12.19	13	1	15.0	61.6783	early	n			1216	646	False	n	4	7396.105263157895	5078554.172248804	2	308.21070000000003	0.20011732233825755	2	13806.22966507177	294.0	13972.832535885167	306.0	13897.306220095694	420.0	21879.698564593302
149	hei10 +/-	2.12.19	13	1	15.0	77.4834	early	y			1589	1584	False	n	16	7438.578947368421	12297677.96172249	4	308.21070000000003	0.25139750177394876	4	11496.076555023923	36.0	12660.205741626794	183.0	14287.741626794259	273.0	16646.387559808612	357.0	15180.870813397129	581.0	11489.464114832535	612.0	14382.21052631579	863.0	12436.387559808612	919.0	12373.004784688996	945.0	14528.86124401914	1005.0	12608.004784688996	1083.0	11770.559808612441	1155.0	12708.913875598086	1376.0	11552.765550239234	1433.0
150	hei10 +/-	2.12.19	13	2	2.0	35.3401	late	y		1.0	606	606	False	n	1	5620.755980861244	3493477.0047846893	0	220.6353	0.16017427854926206	401	14433.004784688996
151	hei10 +/-	2.12.19	13	2	2.0	41.3418	late	y		1.0	756	756	False	n	1	5557.289473684211	4380946.234449761	1	220.6353	0.18737618141793266	562	22216.803827751195
152	hei10 +/-	2.12.19	13	2	2.0	48.3992	late	y		1.0	857	857	False	n	1	5864.99043062201	5099686.229665073	3	220.6353	0.21936290339759776	606	18393.306220095692
153	hei10 +/-	2.12.19	13	2	2.0	41.675	late	n		0.0	780	780	False	n	1	5429.796650717703	4349272.727272727	2	220.6353	0.18888636587164429	29	15783.076555023923
154	hei10 +/-	2.12.19	13	2	2.0	53.8792	late	y		1.0	973	973	False	n	2	5586.937799043062	5593498.301435407	4	220.6353	0.2442002707635632	155	12416.933014354066	757.0	16454.483253588518
155	hei10 +/-	2.12.19	13	2	3.0	38.0785	late	y		1.0	713	713	False	n	1	5591.732057416268	4187877.2392344493	0	238.269	0.15981306842266513	261	17168.358851674642
156	hei10 +/-	2.12.19	13	2	3.0	47.6336	late	n		0.0	895	280	False	n	5	5555.545454545454	1590444.5645933014	2	238.269	0.1999152218710785	11	7627.866028708134	69.0	6968.861244019139	136.0	7424.478468899521	155.0	7510.3253588516745	171.0	7277.588516746411
157	hei10 +/-	2.12.19	13	2	3.0	52.8578	late	y		1.0	1062	1062	False	n	1	5842.344497607655	6404108.535885167	3	238.269	0.2218408605399779	546	21244.96172248804
158	hei10 +/-	2.12.19	13	2	3.0	41.5098	late	y		1.0	785	785	False	n	1	5504.511961722488	4507614.665071771	1	238.269	0.17421401860921898	361	21093.755980861242
159	hei10 +/-	2.12.19	13	2	3.0	58.1893	late	y		1.0	1142	1142	False	n	2	5791.162679425837	6883850.746411484	4	238.269	0.24421683055705948	225	21436.775119617225	1135.0	14037.851674641148
160	hei10 +/-	2.12.19	13	2	4.0	37.5971	late	y		1.0	704	704	False	y	1	6204.593301435407	4494676.851674641	1	223.84380000000002	0.16796131945579906	484	25284.636363636364
161	hei10 +/-	2.12.19	13	2	4.0	36.813	late	y		1.0	682	682	False	y	1	5894.5382775119615	4158942.593301435	0	223.84380000000002	0.1644584303876185	269	21264.052631578947
162	hei10 +/-	2.12.19	13	2	4.0	40.2656	late	y		1.0	827	827	False	y	2	6322.253588516746	5469447.038277512	2	223.84380000000002	0.17988257883399048	186	16560.31100478469	567.0	22292.033492822968
163	hei10 +/-	2.12.19	13	2	4.0	57.3434	late	y		1.0	1093	1093	False	y	2	6234.406698564593	7119239.344497607	4	223.84380000000002	0.2561759584138582	357	16183.803827751197	903.0	22905.803827751195
164	hei10 +/-	2.12.19	13	2	4.0	51.8247	late	y		0.0	1029	1029	False	y	4	6191.660287081339	6652933.966507177	3	223.84380000000002	0.23152171290873366	23	20185.91866028708	646.0	13847.8995215311	756.0	12075.88038277512	981.0	13353.827751196171
165	hei10 +/-	2.12.19	13	2	5.0	43.1484	late	y		1.0	798	798	True	y	1	5320.954545454546	4445758.937799043	2	216.35990000000004	0.1994288220691542	414	23430.215311004784
166	hei10 +/-	2.12.19	13	2	5.0	34.9365	late	y		1.0	658	658	True	y	1	5480.033492822966	3799250.2535885167	1	216.35990000000004	0.16147400696709507	418	18748.425837320574
167	hei10 +/-	2.12.19	13	2	5.0	34.0241	late	y		1.0	619	619	True	y	3	5926.665071770335	3737696.3827751195	0	216.35990000000004	0.15725695935337367	99	12866.009569377991	359.0	10462.354066985647	613.0	8866.35885167464
168	hei10 +/-	2.12.19	13	2	5.0	51.0904	late	y		1.0	956	956	True	y	3	5251.83014354067	5249621.755980861	3	216.35990000000004	0.23613617865417758	25	13985.01913875598	639.0	9798.947368421053	942.0	16019.66985645933
169	hei10 +/-	2.12.19	13	2	5.0	53.1605	late	y		1.0	968	967	True	y	2	5482.511961722488	5484934.28708134	4	216.35990000000004	0.24570403295619933	317	16255.555023923445	710.0	16253.258373205741
170	hei10 +/-	2.12.19	13	2	6.0	46.912	late	y		1.0	916	916	True	y	2	6211.55023923445	5968843.138755981	2	230.9314	0.2031425782721622	97	19931.287081339713	609.0	19567.086124401914
171	hei10 +/-	2.12.19	13	2	6.0	40.1478	late	y		1.0	769	769	True	y	1	6175.803827751196	4875757.870813397	1	230.9314	0.17385162866548245	325	16914.67942583732
172	hei10 +/-	2.12.19	13	2	6.0	54.1694	late	y		1.0	1063	1063	True	y	2	6036.124401913876	6625867.875598086	3	230.9314	0.23456922705184313	413	22507.52153110048	891.0	14438.837320574163
173	hei10 +/-	2.12.19	13	2	6.0	55.518	late	y		1.0	1079	1079	True	y	2	5981.086124401914	6615899.928229664	4	230.9314	0.2404090565423325	283	15966.535885167465	915.0	14754.765550239234
174	hei10 +/-	2.12.19	13	2	6.0	34.1842	late	y		1.0	697	697	True	y	2	6179.822966507177	4463332.0239234455	0	230.9314	0.14802750946817972	85	20481.909090909092	545.0	16083.354066985647
175	hei10 +/-	2.12.19	13	2	7.0	48.0418	late	y		1.0	927	927	True	y	1	6232.124401913876	5976653.5550239235	3	217.2242	0.22116228302371468	329	20237.315789473683
176	hei10 +/-	2.12.19	13	2	7.0	53.0148	late	y		1.0	1046	1046	True	y	1	6104.270334928229	6594395.631578947	4	217.2242	0.24405568072065636	473	20358.401913875598
177	hei10 +/-	2.12.19	13	2	7.0	39.9603	late	y		1.0	763	762	True	y	2	5808.83971291866	4663313.368421053	1	217.2242	0.1839587854391914	357	19768.67942583732	723.0	16775.966507177032
178	hei10 +/-	2.12.19	13	2	7.0	35.3572	late	y		1.0	678	678	True	y	2	5735.6435406698565	4117187.062200957	0	217.2242	0.16276823668817747	139	22052.44019138756	564.0	13192.516746411484
179	hei10 +/-	2.12.19	13	2	7.0	40.8501	late	y		1.0	763	763	True	y	1	6091.933014354067	4764975.057416268	2	217.2242	0.1880550141282601	579	24583.923444976077
180	hei10 +/-	2.12.19	13	2	8.0	52.164	late	n		0.0	1032	1032	False	n	1	4809.232057416268	5138205.172248803	2	259.36969999999997	0.20111832646604444	993	21018.727272727272
181	hei10 +/-	2.12.19	13	2	8.0	42.0713	late	n		0.0	827	827	False	n	1	4646.8564593301435	3993786.899521531	1	259.36969999999997	0.1622059168823498	673	12060.344497607655
182	hei10 +/-	2.12.19	13	2	8.0	38.7026	late	n		0.0	759	758	False	n	1	4728.894736842105	3676636.8516746415	0	259.36969999999997	0.14921789245235662	80	17306.004784688994
183	hei10 +/-	2.12.19	13	2	8.0	59.1906	late	y		1.0	1180	1180	False	n	2	4378.944976076555	5435446.119617226	3	259.36969999999997	0.22820938606167185	180	23216.8995215311	1167.0	14989.784688995216
184	hei10 +/-	2.12.19	13	2	8.0	67.2412	late	n		0.0	1332	1332	False	n	1	4605.944976076555	6286943.373205742	4	259.36969999999997	0.2592484781375774	790	14963.11004784689
185	hei10 +/-	2.12.19	13	2	10.0	37.6938	late	y		1.0	753	753	True	y	2	5484.100478468899	4331939.239234449	2	198.27360000000002	0.19011002977703537	44	13102.507177033493	484.0	18234.454545454544
186	hei10 +/-	2.12.19	13	2	10.0	31.8484	late	y		1.0	611	611	True	y	2	5591.339712918661	3613973.3540669857	0	198.27360000000002	0.1606285456056681	288	19667.985645933015	585.0	15362.057416267942
187	hei10 +/-	2.12.19	13	2	10.0	32.4061	late	y		1.0	621	620	True	y	1	5744.645933014354	3666217.7464114837	1	198.27360000000002	0.16344132552190507	354	21369.42105263158
188	hei10 +/-	2.12.19	13	2	10.0	45.8628	late	y		1.0	852	852	True	y	2	5537.4162679425835	4966489.808612441	3	198.27360000000002	0.23131067373568642	240	22590.51196172249	561.0	20219.234449760766
189	hei10 +/-	2.12.19	13	2	10.0	50.4625	late	y		1.0	944	944	True	y	2	5890.081339712919	5719259.373205742	4	198.27360000000002	0.25450942535970494	363	21413.937799043062	803.0	13853.775119617225
190	hei10 +/-	2.12.19	13	2	11.0	42.1561	late	y		1.0	835	835	True	y	1	4832.167464114833	4256441.38277512	2	209.6824	0.20104739358191245	463	24347.837320574163
191	hei10 +/-	2.12.19	13	2	11.0	55.9906	late	y		1.0	1051	1050	True	y	2	4862.222488038277	5342321.277511962	4	209.6824	0.2670257494191215	199	16463.545454545456	789.0	21641.464114832535
192	hei10 +/-	2.12.19	13	2	11.0	44.9715	late	y		1.0	869	869	True	y	2	4732.909090909091	4349542.693779904	3	209.6824	0.21447436694734512	236	20685.014354066985	857.0	14979.105263157895
193	hei10 +/-	2.12.19	13	2	11.0	32.5179	late	y		1.0	612	607	True	y	1	4819.918660287081	3075546.3349282295	0	209.6824	0.1550816854442719	450	19687.842105263157
194	hei10 +/-	2.12.19	13	2	11.0	34.0463	late	y		1.0	652	651	True	y	1	4909.043062200957	3299633.937799043	1	209.6824	0.16237080460734904	377	16739.54066985646
195	hei10 +/-	2.12.19	13	2	13.0	38.9159	late	y		1.0	761	761	False	n	1	6098.2488038277515	4866570.009569378	0	252.2833	0.15425476042211275	347	23647.555023923444
196	hei10 +/-	2.12.19	13	2	13.0	49.5149	late	y		1.0	978	978	False	n	2	6393.045454545454	6479790.559808612	2	252.2833	0.19626705374473855	35	16871.980861244017	853.0	17137.612440191388
197	hei10 +/-	2.12.19	13	2	13.0	45.2062	late	n		0.0	855	89	False	n	3	6259.459330143541	584363.1578947369	1	252.2833	0.1791882379848369	58	8066.875598086124	70.0	7846.7799043062205	80.0	7460.507177033493
198	hei10 +/-	2.12.19	13	2	13.0	55.5473	late	y		1.0	1089	1089	False	n	2	6215.468899521531	7084477.56937799	3	252.2833	0.22017826784412603	178	19180.076555023923	971.0	21342.02870813397
199	hei10 +/-	2.12.19	13	2	13.0	63.099	late	y		1.0	1223	1222	False	n	3	6420.413875598086	8109438.387559809	4	252.2833	0.25011168000418577	414	13511.177033492822	661.0	21257.985645933015	1202.0	17627.952153110047
200	hei10 +/-	2.12.19	13	2	15.0	55.19	late	y		1.0	1107	1104	False	n	1	6955.578947368422	7932251.28708134	3	240.36569999999998	0.22960846743108523	196	23533.023923444976
201	hei10 +/-	2.12.19	13	2	15.0	42.2403	late	n		0.0	828	452	False	n	1	6886.937799043062	3210683.6650717705	1	240.36569999999998	0.17573347611576862	252	19675.215311004784
202	hei10 +/-	2.12.19	13	2	15.0	58.6246	late	y		1.0	1178	1178	False	n	2	6856.033492822966	8282846.239234449	4	240.36569999999998	0.24389752780866825	150	18186.16746411483	724.0	21950.36842105263
203	hei10 +/-	2.12.19	13	2	15.0	40.9035	late	y		1.0	787	787	False	n	1	6663.11961722488	5445032.6794258375	0	240.36569999999998	0.1701719504904402	372	23902.052631578947
204	hei10 +/-	2.12.19	13	2	15.0	43.4073	late	n		0.0	868	868	False	n	1	6999.535885167465	6313243.239234449	2	240.36569999999998	0.1805885781540378	287	28241.253588516745
205	hei10 +/-	2.12.19	13	2	16.0	41.0509	late/mid	y			813	771	False	y	1	5030.004784688996	4059417.799043062	1	242.27589999999998	0.16943864412432275	321	23081.497607655503
206	hei10 +/-	2.12.19	13	2	16.0	44.7066	late/mid	y			925	925	False	y	2	5279.976076555024	5059249.66028708	2	242.27589999999998	0.1845276397693704	368	15946.77990430622	711.0	10329.717703349283
207	hei10 +/-	2.12.19	13	2	16.0	60.2345	late/mid	y			1256	1256	False	y	4	5105.514354066985	6607391.650717704	4	242.27589999999998	0.24861944584665666	10	12050.799043062201	321.0	8675.076555023923	463.0	9210.66028708134	936.0	9020.913875598086
208	hei10 +/-	2.12.19	13	2	16.0	59.0484	late/mid	y			1183	1183	False	y	5	5142.019138755981	6274102.425837321	3	242.27589999999998	0.2437237876321995	147	10888.990430622009	802.0	8413.277511961722	927.0	11478.612440191388	1048.0	7933.2344497607655	1178.0	7941.717703349283
209	hei10 +/-	2.12.19	13	2	16.0	37.2355	late/mid	y			721	721	False	y	2	5238.473684210527	3923445.674641148	0	242.27589999999998	0.1536904826274508	240	10393.105263157895	484.0	14788.693779904306
210	hei10 +/-	2.12.19	13	2	17.0	47.5743	late	y		1.0	936	936	False	n	2	5808.342105263158	5650632.129186602	3	235.7964	0.20176007776200144	228	17515.004784688994	585.0	18191.8995215311
211	hei10 +/-	2.12.19	13	2	17.0	60.4046	late	n		0.0	1176	374	False	n	1	5808.811004784689	2343162.468899522	4	235.7964	0.2561726981412778	185	23361.196172248805
212	hei10 +/-	2.12.19	13	2	17.0	41.3261	late	y		1.0	800	748	False	n	1	5940.05023923445	4626973.066985646	1	235.7964	0.17526179364909725	123	20023.019138755983
213	hei10 +/-	2.12.19	13	2	17.0	40.6724	late	n		0.0	813	560	False	n	1	5948.035885167465	3383061.937799043	0	235.7964	0.172489486692757	478	14652.033492822966
214	hei10 +/-	2.12.19	13	2	17.0	45.819	late	y		1.0	905	904	False	n	1	5946.822966507178	5556175.191387559	2	235.7964	0.1943159437548665	677	15494.765550239234
215	hei10 +/-	25.2.20	2	1	2.0	32.581	late/mid	y			647	647	False	y	3	7263.985645933014	4871248.148325359	0	202.252	0.16109111405573245	17	21961.02870813397	295.0	13518.387559808612	524.0	14873.224880382775
216	hei10 +/-	25.2.20	2	1	2.0	33.1301	late/mid	y			669	669	False	y	3	7866.186602870814	5360689.440191388	1	202.252	0.16380604394517728	51	14933.727272727272	354.0	21292.51196172249	609.0	15931.933014354066
217	hei10 +/-	25.2.20	2	1	2.0	49.1939	late/mid	y			946	946	False	y	6	7303.516746411484	7011688.995215312	4	202.252	0.24323072206949745	146	12350.617224880383	333.0	11652.674641148325	348.0	12575.344497607655	653.0	11689.416267942584	695.0	13646.76076555024	802.0	16476.765550239234
218	hei10 +/-	25.2.20	2	1	2.0	47.8495	late/mid	y			942	941	False	y	4	7146.593301435407	6990346.588516746	3	202.252	0.23658356901291458	135	18043.019138755983	431.0	14830.401913875598	620.0	14832.80861244019	910.0	19615.71770334928
219	hei10 +/-	25.2.20	2	1	2.0	39.4975	late/mid	y			771	771	False	y	4	7124.023923444976	5619330.263157895	2	202.252	0.1952885509166782	118	12360.894736842105	547.0	16262.325358851675	567.0	11014.31100478469	739.0	13681.511961722488
220	hei10 +/-	25.2.20	2	1	3.0	40.426	late	y		1.0	816	816	False	y	2	4665.193779904306	3941852.966507177	1	239.14069999999998	0.1690469250947246	134	11929.564593301435	641.0	11403.507177033493
221	hei10 +/-	25.2.20	2	1	3.0	60.7234	late	y		1.0	1193	1193	False	y	2	4833.822966507177	5902467.923444977	4	239.14069999999998	0.2539233179462969	72	10549.387559808612	731.0	14897.416267942584
222	hei10 +/-	25.2.20	2	1	3.0	35.9814	late	y		1.0	732	732	False	y	1	4767.3253588516745	3604758.8660287084	0	239.14069999999998	0.15046121383771147	421	15572.454545454546
223	hei10 +/-	25.2.20	2	1	3.0	47.5577	late	y		1.0	952	952	False	y	1	4770.172248803828	4679976.966507178	2	239.14069999999998	0.19886911763660473	612	19064.468899521533
224	hei10 +/-	25.2.20	2	1	3.0	54.4522	late	y		0.0	1115	1115	False	y	3	4685.205741626794	5402478.779904306	3	239.14069999999998	0.22769942548466238	163	8956.866028708135	767.0	9594.794258373206	1056.0	13495.645933014353
225	hei10 +/-	25.2.20	2	1	4.0	65.9779	late	y		1.0	1306	1306	False	y	2	4730.255980861244	6458050.1483253585	3	275.7037	0.23930727081283276	597	24125.062200956938	1106.0	14227.947368421053
226	hei10 +/-	25.2.20	2	1	4.0	51.1368	late	y		1.0	946	946	False	y	2	4522.258373205742	4509638.9760765545	2	275.7037	0.1854773802455317	48	11964.851674641148	734.0	21437.535885167465
227	hei10 +/-	25.2.20	2	1	4.0	69.2851	late	y		1.0	1316	1311	False	y	2	4698.33014354067	6405861.961722488	4	275.7037	0.2513027572716652	228	14143.674641148325	582.0	20902.99043062201
228	hei10 +/-	25.2.20	2	1	4.0	44.4335	late	y		0.0	876	874	False	y	2	4561.571770334928	4220898.966507178	0	275.7037	0.16116395971472272	61	13074.454545454546	750.0	16179.468899521531
229	hei10 +/-	25.2.20	2	1	4.0	44.8704	late	y		1.0	867	867	False	y	2	4713.473684210527	4319561.23923445	1	275.7037	0.16274863195524758	169	14468.822966507178	746.0	18758.287081339713
230	hei10 +/-	25.2.20	2	1	5.0	45.9564	late	n		0.0	887	255	False	n	1	5117.172248803828	1457447.995215311	3	213.47750000000002	0.21527514609267956	223	21957.99043062201
231	hei10 +/-	25.2.20	2	1	5.0	41.2192	late	y		1.0	809	808	False	n	1	5105.638755980861	4332887.598086124	1	213.47750000000002	0.19308451710367602	362	23601.291866028707
232	hei10 +/-	25.2.20	2	1	5.0	51.1578	late	n		0.0	1003	624	False	n	1	5194.911483253589	3323919.9330143547	4	213.47750000000002	0.23964024311695611	475	14978.200956937799
233	hei10 +/-	25.2.20	2	1	5.0	29.5609	late	y		1.0	556	554	False	n	1	5124.9162679425835	2936450.3014354063	0	213.47750000000002	0.13847314119755008	401	17222.641148325358
234	hei10 +/-	25.2.20	2	1	5.0	45.5832	late	y		1.0	894	894	False	n	2	5245.136363636364	4904516.3205741625	2	213.47750000000002	0.21352695248913817	437	22500.68899521531	679.0	13198.43062200957
235	hei10 +/-	25.2.20	2	1	7.0	63.7613	late	y		1.0	1285	1285	False	n	1	4851.956937799043	6525550.899521531	3	274.2819	0.2324663056512296	722	19878.636363636364
236	hei10 +/-	25.2.20	2	1	7.0	67.092	late	y		1.0	1363	1362	False	n	2	4538.9162679425835	6519368.311004785	4	274.2819	0.2446096516029676	682	19421.38277511962	1198.0	14900.904306220096
237	hei10 +/-	25.2.20	2	1	7.0	43.7599	late	y		1.0	898	898	False	n	1	4597.435406698565	4415674.253588517	0	274.2819	0.15954352073541855	349	23020.54066985646
238	hei10 +/-	25.2.20	2	1	7.0	47.3825	late	n		0.0	946	668	False	n	1	4603.516746411483	3218526.5263157897	1	274.2819	0.17275110023665433	468	13932.320574162679
239	hei10 +/-	25.2.20	2	1	7.0	52.2862	late	y		1.0	1087	1087	False	n	2	4491.88038277512	5179015.631578947	2	274.2819	0.19062942177372988	242	16401.014354066985	742.0	19573.82775119617
240	hei10 +/-	25.2.20	2	1	8.0	68.024	late	y		1.0	1383	1383	True	y	1	10316.105263157895	14518455.224880382	4	276.52549999999997	0.24599539644625906	689	27793.334928229666
241	hei10 +/-	25.2.20	2	1	8.0	39.8284	late	y		1.0	830	830	True	y	1	10248.346889952154	8670770.827751197	0	276.52549999999997	0.14403156309273468	449	21775.124401913876
242	hei10 +/-	25.2.20	2	1	8.0	44.2947	late	y		1.0	919	919	True	y	1	10231.77990430622	9576157.301435407	1	276.52549999999997	0.16018305725873383	489	24460.047846889953
243	hei10 +/-	25.2.20	2	1	8.0	64.1704	late	y		1.0	1295	1294	True	y	1	10345.246411483255	13559969.880382776	3	276.52549999999997	0.23205961113893658	330	24771.96172248804
244	hei10 +/-	25.2.20	2	1	8.0	60.208	late	y		1.0	1204	1204	True	y	3	10155.32057416268	12424407.588516746	2	276.52549999999997	0.21773037206333595	214	19533.507177033494	510.0	18095.636363636364	1027.0	14989.215311004784
245	hei10 +/-	25.2.20	2	1	9.0	59.0744	late	y		1.0	1149	1149	True	y	3	6242.736842105263	7523168.942583732	3	245.3409	0.24078496492023954	18	21036.086124401914	750.0	18849.492822966506	1054.0	15243.617224880383
246	hei10 +/-	25.2.20	2	1	9.0	43.6616	late	y		1.0	846	846	True	y	2	6302.198564593302	5675541.822966508	1	245.3409	0.17796298945671105	140	23830.81818181818	714.0	15122.933014354066
247	hei10 +/-	25.2.20	2	1	9.0	45.3107	late	y		1.0	833	832	True	y	2	6532.913875598086	5734527.894736843	2	245.3409	0.184684657144406	161	16699.784688995216	801.0	20901.133971291867
248	hei10 +/-	25.2.20	2	1	9.0	62.0465	late	y		1.0	1165	1165	True	y	1	6888.909090909091	8168022.645933014	4	245.3409	0.25289912933391867	525	26617.956937799045
249	hei10 +/-	25.2.20	2	1	9.0	35.2477	late	y		1.0	690	690	True	y	3	5984.744019138756	4441639.698564593	0	245.3409	0.14366825914472475	93	20568.583732057417	484.0	12890.77990430622	545.0	22263.708133971293
250	hei10 +/-	25.2.20	2	1	11.0	59.9213	mid	y			1247	1247	False	n	5	6971.741626794258	8946584.267942585	3	273.31	0.21924298415718416	58	16355.057416267942	70.0	11619.574162679426	439.0	11843.76076555024	829.0	14909.98086124402	1197.0	18093.03827751196
251	hei10 +/-	25.2.20	2	1	11.0	39.1838	mid	n			841	433	False	n	1	7046.832535885167	3219551.1626794254	0	273.31	0.14336760455160805	159	17481.61722488038
252	hei10 +/-	25.2.20	2	1	11.0	71.384	mid	n			1472	147	False	n	1	6790.277511961723	1072445.1387559809	4	273.31	0.2611832717427097	119	16229.13875598086
253	hei10 +/-	25.2.20	2	1	11.0	44.0109	mid	y			894	894	False	n	7	7224.090909090909	6669447.052631578	1	273.31	0.16102923420291976	30	15556.21052631579	120.0	12255.248803827752	232.0	13691.354066985647	254.0	11723.650717703349	365.0	12940.531100478469	626.0	11606.038277511961	795.0	17605.057416267944
254	hei10 +/-	25.2.20	2	1	11.0	58.81	mid	n			1200	1000	False	n	1	6635.502392344498	6962219.0861244025	2	273.31	0.2151769053455783	814	25997.736842105263
255	hei10 +/-	25.2.20	2	1	12.0	38.058	late/mid	y		1.0	793	793	False	y	1	7285.736842105263	5968184.28708134	2	207.2865	0.1836009580942319	595	22625.909090909092
256	hei10 +/-	25.2.20	2	1	12.0	46.1317	late/mid	y		0.0	944	944	False	y	6	7511.533492822966	7287625.411483253	3	207.2865	0.22255043140773761	44	15312.88995215311	112.0	12843.937799043062	131.0	14234.684210526315	150.0	11372.521531100478	162.0	11225.31100478469	742.0	15540.574162679426
257	hei10 +/-	25.2.20	2	1	12.0	33.0329	late/mid	y		1.0	681	681	False	y	5	7905.722488038277	5562678.3827751195	0	207.2865	0.15935866542201252	107	17199.492822966506	446.0	12303.43062200957	455.0	12419.287081339713	553.0	12132.023923444976	636.0	13476.502392344497
258	hei10 +/-	25.2.20	2	1	12.0	54.4521	late/mid	y		1.0	1144	1144	False	y	2	7410.148325358852	8841643.363636363	4	207.2865	0.2626900449378035	739	19212.023923444976	1130.0	15885.43062200957
259	hei10 +/-	25.2.20	2	1	12.0	35.6118	late/mid	y		1.0	721	719	False	y	2	6900.933014354067	5121508.7416267935	1	207.2865	0.17179990013821453	293	14370.578947368422	499.0	20306.913875598086
260	hei10 +/-	25.2.20	2	1	13.0	69.7466	mid	y			1326	1326	False	y	21	6626.028708133972	9014027.894736841	4	283.3101	0.2461846577301692	39	12518.473684210527	119.0	9243.186602870814	128.0	9513.88038277512	169.0	9492.755980861244	265.0	11066.511961722488	282.0	9696.564593301435	356.0	9280.674641148325	522.0	9685.473684210527	554.0	9609.813397129186	567.0	10210.698564593302	585.0	10115.23923444976	669.0	9968.22009569378	694.0	9608.985645933015	769.0	10199.708133971291	817.0
261	hei10 +/-	25.2.20	2	1	13.0	58.9892	mid	y			1017	1017	False	y	11	7131.363636363636	7580623.741626794	3	283.3101	0.20821425003909144	94	14004.248803827752	199.0	11129.009569377991	245.0	11127.244019138756	266.0	10832.416267942584	319.0	11252.478468899522	387.0	14593.401913875598	491.0	12997.722488038278	638.0	10900.746411483253	773.0	15626.645933014353	969.0	10958.966507177034	1002.0	12470.44976076555
262	hei10 +/-	25.2.20	2	1	13.0	55.1117	mid	y			978	978	False	y	2	7059.43062200957	6979589.559808612	1	283.3101	0.1945278336352993	47	14782.813397129186	639.0	19203.24880382775
263	hei10 +/-	25.2.20	2	1	13.0	43.7125	mid	y			761	761	False	y	6	7202.2344497607655	5662048.267942583	0	283.3101	0.15429206371393042	152	13071.306220095694	282.0	16335.11961722488	324.0	11800.885167464116	519.0	12181.205741626794	688.0	11798.602870813396	714.0	12706.617224880383
264	hei10 +/-	25.2.20	2	1	13.0	55.7501	mid	y			1049	1049	False	y	7	6468.459330143541	7002370.076555024	2	283.3101	0.19678119488150972	177	16450.44976076555	217.0	12354.033492822966	609.0	10670.516746411484	848.0	11635.88995215311	870.0	13631.124401913876	940.0	11344.11004784689	1043.0	12644.803827751197
265	hei10 +/-	25.2.20	2	1	14.0	39.618	early	y			746	746	False	y	11	10499.93062200957	8219398.406698564	2	199.9066	0.19818255125143444	165	21579.626794258373	247.0	22280.708133971293	297.0	15762.77033492823	322.0	19095.234449760766	508.0	16112.071770334927	564.0	15618.22966507177	592.0	17919.06698564593	614.0	15995.78947368421	624.0	16469.043062200955	643.0	15630.77990430622	666.0	18247.564593301435
266	hei10 +/-	25.2.20	2	1	14.0	51.6145	early	y			928	928	False	y	8	10368.433014354068	10080263.90430622	4	199.9066	0.2581930761665698	46	16380.885167464116	179.0	16962.32057416268	258.0	15420.186602870814	319.0	15507.966507177034	344.0	19823.33014354067	631.0	20427.78947368421	677.0	20976.880382775118	714.0	21905.708133971293
267	hei10 +/-	25.2.20	2	1	14.0	45.4556	early	y			861	861	False	y	10	10351.775119617225	9443671.76555024	3	199.9066	0.22738418841599026	90	16300.344497607655	140.0	17124.67942583732	310.0	23405.234449760766	375.0	17677.842105263157	444.0	19659.67942583732	481.0	17474.77990430622	592.0	22590.483253588518	675.0	22793.741626794257	688.0	17181.36842105263	791.0	16108.88038277512
268	hei10 +/-	25.2.20	2	1	14.0	29.607	early	y			569	569	False	y	6	10761.1004784689	6066580.019138755	0	199.9066	0.14810416464488915	269	19860.545454545456	296.0	14633.444976076555	322.0	15360.464114832535	349.0	16373.057416267942	391.0	14477.827751196171	479.0	14485.33971291866
269	hei10 +/-	25.2.20	2	1	14.0	33.6115	early	y			632	632	False	y	5	9672.57177033493	6346394.04784689	1	199.9066	0.16813601952111637	97	19303.133971291867	211.0	14607.679425837321	264.0	20734.66028708134	614.0	15436.105263157895	628.0	19676.516746411482
270	hei10 +/-	25.2.20	2	1	15.0	48.5276	mid	y			999	999	False	n	11	6999.588516746411	7373757.043062201	1	298.90040000000005	0.1623537472683208	141	12588.88038277512	174.0	15511.31100478469	268.0	12018.66028708134	304.0	11174.717703349283	343.0	12332.11004784689	407.0	11446.497607655503	458.0	16144.392344497608	560.0	11914.8995215311	771.0	16110.153110047846	864.0	11539.004784688996	988.0	12397.827751196171
271	hei10 +/-	25.2.20	2	1	15.0	85.3081	mid	y			1702	1702	False	n	9	6335.971291866028	11605537.583732057	4	298.90040000000005	0.28540644308271246	7	12760.09090909091	61.0	19026.985645933015	103.0	13959.478468899522	241.0	13555.22966507177	423.0	20072.28229665072	1469.0	16134.023923444976	1567.0	17582.363636363636	1595.0	18528.13875598086	1636.0	12829.942583732058
272	hei10 +/-	25.2.20	2	1	15.0	46.2856	mid	y			955	955	False	n	6	6573.650717703349	6596355.909090909	0	298.90040000000005	0.15485292090609445	28	18232.296650717704	344.0	11534.545454545454	509.0	17501.727272727272	566.0	12522.315789473685	662.0	15873.803827751197	917.0	11455.77990430622
273	hei10 +/-	25.2.20	2	1	15.0	65.0833	mid	n			1328	32	False	n	2	8020.736842105263	261647.83253588516	3	298.90040000000005	0.21774243192715695	3	10386.186602870814	22.0	9341.1004784689
274	hei10 +/-	25.2.20	2	1	15.0	53.6958	mid	n			1047	362	False	n	5	6358.028708133971	2379482.124401914	2	298.90040000000005	0.17964445681571517	109	9698.248803827752	219.0	10969.736842105263	303.0	11529.511961722488	316.0	8997.468899521531	336.0	11674.555023923445
275	hei10 +/-	25.2.20	2	1	16.0	32.5183	mid	y			585	585	False	y	7	9153.22009569378	5453430.937799043	1	202.9361	0.16023910974932504	2	12550.674641148325	137.0	14186.655502392345	153.0	14473.775119617225	179.0	14244.200956937799	300.0	12861.799043062201	347.0	16911.44976076555	417.0	15873.253588516747
276	hei10 +/-	25.2.20	2	1	16.0	46.2965	mid	y			829	829	False	y	9	9332.267942583732	8143581.14354067	3	202.9361	0.22813338780039627	66	19567.980861244017	83.0	17229.77990430622	119.0	15411.78947368421	156.0	13940.157894736842	175.0	14672.928229665073	339.0	17195.55980861244	523.0	18119.65071770335	767.0	14799.607655502392	785.0	19313.114832535884
277	hei10 +/-	25.2.20	2	1	16.0	32.2761	mid	y			616	615	False	y	10	8864.186602870814	5648703.961722488	0	202.9361	0.15904563061968766	100	12712.45933014354	171.0	16969.703349282296	229.0	15381.047846889953	401.0	14825.622009569379	466.0	13765.918660287081	479.0	14081.736842105263	496.0	16422.406698564595	510.0	12642.124401913876	532.0	13014.755980861244	561.0	12922.674641148325
278	hei10 +/-	25.2.20	2	1	16.0	52.1428	mid	y			962	962	False	y	4	8676.078947368422	8571554.306220096	4	202.9361	0.2569419635047682	88	18402.492822966506	99.0	14963.947368421053	175.0	14773.827751196171	503.0	22521.564593301435
279	hei10 +/-	25.2.20	2	1	16.0	39.7024	mid	y			728	728	False	y	8	8985.385167464116	6687301.401913876	2	202.9361	0.19563990832582273	7	12313.01913875598	28.0	16649.641148325358	51.0	13140.004784688996	236.0	12773.086124401914	268.0	12807.923444976077	491.0	15542.98086124402	543.0	16241.875598086124	567.0	12281.751196172248
280	hei10 +/-	25.2.20	2	1	17.0	51.6151	early	y			973	972	False	y	5	5960.229665071771	6025832.105263158	3	213.2559	0.24203363189482682	30	18257.55023923445	286.0	11113.598086124402	542.0	11609.31100478469	787.0	11257.88038277512	940.0	11233.009569377991
281	hei10 +/-	25.2.20	2	1	17.0	55.1676	early	y			1079	1079	False	y	7	6217.239234449761	7168623.574162679	4	213.2559	0.25869202211990383	85	11191.698564593302	254.0	12473.43062200957	273.0	10882.86124401914	392.0	10676.588516746411	768.0	16625.258373205743	887.0	16533.287081339713	911.0	11496.799043062201
282	hei10 +/-	25.2.20	2	1	17.0	33.5051	early	y			625	625	False	y	9	6462.277511961723	4123606.5933014355	1	213.2559	0.15711218306269603	102	9916.722488038278	114.0	10197.057416267942	133.0	9861.076555023923	148.0	14247.105263157895	189.0	10422.377990430621	268.0	10263.68899521531	288.0	10692.885167464116	415.0	13508.818181818182	544.0	10707.76076555024
283	hei10 +/-	25.2.20	2	1	17.0	33.2288	early	y			632	632	False	y	10	6661.387559808612	4291498.114832536	0	213.2559	0.1558165565407569	6	11712.794258373206	41.0	9649.277511961722	52.0	10740.19138755981	74.0	9425.578947368422	84.0	13025.478468899522	94.0	10288.028708133972	137.0	11692.363636363636	262.0	10126.712918660287	546.0	9365.071770334927	589.0	11493.22009569378
284	hei10 +/-	25.2.20	2	1	17.0	39.7393	early	y			778	778	False	y	1	6489.9617224880385	5193583.636363637	2	213.2559	0.1863456063818164	499	18962.435406698565
285	hei10 +/-	25.2.20	2	1	20.0	46.0606	mid	y			927	927	False	y	6	6195.622009569378	5953583.990430621	0	282.8477	0.16284594147309667	216	10002.22009569378	236.0	9734.574162679426	282.0	14575.755980861244	390.0	14578.588516746411	754.0	12190.004784688996	884.0	10723.875598086124
286	hei10 +/-	25.2.20	2	1	20.0	52.6259	mid	y			1096	1096	False	y	3	6381.021531100479	7237374.301435407	2	282.8477	0.1860573729254295	259	12837.382775119617	428.0	16179.650717703349	1082.0	13574.076555023923
287	hei10 +/-	25.2.20	2	1	20.0	47.9205	mid	y			927	927	False	y	6	6160.88038277512	5851510.8660287075	1	282.8477	0.1694215650330549	58	11243.009569377991	153.0	10026.129186602871	218.0	10156.650717703349	560.0	12235.574162679426	611.0	12122.717703349283	738.0	14430.598086124402
288	hei10 +/-	25.2.20	2	1	20.0	70.975	mid	y			1440	1440	False	y	9	6213.198564593302	9358920.894736841	4	282.8477	0.250930094181427	67	15288.622009569379	287.0	10822.545454545454	297.0	16450.444976076556	860.0	11655.650717703349	876.0	15769.09090909091	955.0	16497.401913875598	1082.0	11083.244019138756	1128.0	11823.751196172248	1289.0	12787.349282296651
289	hei10 +/-	25.2.20	2	1	20.0	65.2657	mid	y			1351	1351	False	y	5	6227.191387559808	8813547.980861243	3	282.8477	0.230745026386992	47	12392.129186602871	236.0	11732.76076555024	634.0	17010.97129186603	714.0	12650.287081339713	1133.0	12924.478468899522
290	hei10 +/-	25.2.20	2	1	21.1	45.2931	mid	y			954	954	False	n	5	4070.318181818182	4075486.535885168	2	275.89639999999997	0.1641670569097676	72	6872.645933014354	138.0	6825.421052631579	668.0	7161.684210526316	750.0	7308.153110047847	908.0	9857.645933014353
291	hei10 +/-	25.2.20	2	1	21.1	44.2959	mid	n			917	815	False	n	1	4085.937799043062	3531421.5119617227	1	275.89639999999997	0.160552656721871	285	16096.215311004784
292	hei10 +/-	25.2.20	2	1	21.1	41.8345	mid	y			848	848	False	n	4	4234.631578947368	3840204.8181818184	0	275.89639999999997	0.15163119199815583	99	8120.789473684211	147.0	12040.77033492823	285.0	9162.598086124402	804.0	11243.626794258373
293	hei10 +/-	25.2.20	2	1	21.1	69.8274	mid	n			1444	781	False	n	1	4240.4162679425835	3512313.0	3	275.89639999999997	0.2530928275976055	437	14969.382775119617
294	hei10 +/-	25.2.20	2	1	21.1	74.6455	mid	n			1534	445	False	n	4	4184.377990430622	1969181.95215311	4	275.89639999999997	0.2705562667726002	164	9669.846889952154	181.0	8579.593301435407	234.0	8742.650717703349	442.0	7956.382775119617
295	hei10 +/-	25.2.20	2	1	21.2	39.1898	mid	n			801	553	False	n	2	4425.224880382775	2554486.114832536	1	238.70129999999997	0.1641792482906461	136	11283.114832535884	271.0	8063.459330143541
296	hei10 +/-	25.2.20	2	1	21.2	46.3303	mid	n			967	379	False	n	1	4283.688995215311	1774376.5645933016	2	238.70129999999997	0.19409320351418283	307	20149.91866028708
297	hei10 +/-	25.2.20	2	1	21.2	61.4842	mid	y			1268	1266	False	n	3	4180.315789473685	5631537.732057417	4	238.70129999999997	0.25757798554092504	59	11078.727272727272	590.0	15321.325358851675	1033.0	15145.01913875598
298	hei10 +/-	25.2.20	2	1	21.2	54.2118	mid	n			1093	1010	False	n	5	4272.992822966507	4506568.306220096	3	238.70129999999997	0.22711145687099318	331	7812.511961722488	509.0	8063.837320574163	639.0	8061.808612440192	695.0	11011.186602870814	986.0	9079.01913875598
299	hei10 +/-	25.2.20	2	1	21.2	37.4852	mid	y			763	763	False	n	3	4194.588516746411	3421347.3875598083	0	238.70129999999997	0.15703810578325297	282	11291.081339712919	372.0	14207.617224880383	475.0	11000.674641148325
[truncated: 13 more columns]
