# Supplementary material for: Diffusion-mediated HEI10 coarsening can explain meiotic crossover positioning in Arabidopsis
Source: Nat Commun. 2021 Aug 3;12:4674. doi: 10.1038/s41467-021-24827-w (PMC8333306; doi:10.1038/s41467-021-24827-w)
Supplement: Supplementary file 4 — Source Data File [file 41467_2021_24827_MOESM4_ESM.zip › source_data/fig4_cytology_raw_traces.csv]

5328.952153110048	5674.708133971292	6139.2344497607655	7066.918660287081	9052.803827751197	10447.665071770334	12845.172248803829	13631.80861244019	12034.80861244019	8996.497607655503	7025.985645933014	6138.210526315789	6007.741626794258	6692.392344497608	6737.244019138756	6575.7511961722485	6582.827751196172	6120.277511961723	5577.397129186603	5165.760765550239	4860.32057416268	4851.33014354067	5007.339712918661	5341.851674641149	5492.9617224880385	5753.019138755981	5773.645933014354	5636.339712918661	5348.191387559808	4984.952153110048	4652.516746411483	4430.186602870814	4337.177033492823	4362.071770334928	4838.894736842105	5163.1578947368425	5822.578947368421	6304.086124401914	6516.66985645933	6607.861244019139	6488.287081339713	6242.693779904306	6094.167464114833	6181.7799043062205	6444.382775119617	6238.937799043062	5993.162679425837	5674.937799043062	5395.301435406698	5379.923444976077
5701.913875598086	5963.114832535885	6427.043062200957	6722.746411483254	6653.851674641149	6212.153110047847	5786.822966507177	5538.688995215311	5152.105263157895	5114.746411483254	5114.789473684211	5122.148325358851	5210.727272727273	5245.909090909091	5311.746411483254	5166.014354066986	4942.1435406698565	4821.492822966507	4455.803827751196	4377.019138755981	4049.6411483253587	4168.775119617225	4369.913875598086	4579.263157894737	4765.55980861244	4937.641148325359	5107.210526315789	5259.215311004785	5457.866028708134	5582.459330143541	5609.244019138756	5566.244019138756	5514.607655502392	5479.492822966507	5442.2488038277515	5614.540669856459	5634.148325358851	5932.066985645933	6146.071770334928	6240.435406698564	6283.411483253589	6276.0526315789475	6547.67942583732	6713.354066985646	6739.641148325359	6655.191387559808	6522.636363636364	6398.909090909091	6325.239234449761	6329.004784688996
6069.287081339713	6601.1578947368425	6504.822966507177	5834.866028708134	5610.3253588516745	5386.956937799043	5261.521531100479	5048.918660287081	4961.057416267942	4956.167464114833	4767.468899521531	5021.55023923445	4953.909090909091	4889.301435406698	4821.148325358851	4551.684210526316	4653.526315789473	4954.712918660287	5392.11004784689	5806.708133971292	6081.636363636364	6056.717703349283	5664.77033492823	5225.976076555024	5152.578947368421	5120.387559808612	5300.004784688996	5439.909090909091	5535.655502392345	5425.272727272727	5090.794258373206	4783.263157894737	4553.047846889952	4469.942583732058	4521.626794258374	4642.301435406698	4776.0382775119615	4903.368421052632	5024.253588516746	5126.162679425837	5166.736842105263	5102.2344497607655	4908.612440191388	4805.354066985646	4795.114832535885	4881.918660287081	4911.478468899521	5046.311004784689	4973.392344497608	5119.019138755981
5587.287081339713	5415.191387559808	5348.33014354067	5357.636363636364	5380.645933014354	5188.258373205742	4865.688995215311	4775.028708133971	4694.339712918661	4435.885167464115	4772.023923444976	4858.980861244019	4987.291866028708	5447.67942583732	5877.411483253589	6105.693779904306	6340.377990430622	6686.511961722488	6798.071770334928	7117.464114832536	7446.215311004785	7742.2488038277515	7958.4162679425835	8059.43062200957	8024.258373205742	7832.564593301436	7489.066985645933	7029.985645933014	6759.67942583732	6606.66985645933	6512.645933014354	6406.55980861244	6299.66985645933	6260.526315789473	6394.502392344498	6559.803827751196	6639.665071770335	6550.5837320574165	6335.9617224880385	6023.66985645933	5638.363636363636	5242.55023923445	4942.8708133971295	4820.9617224880385	4856.071770334928	4950.6746411483255	5038.650717703349	5137.2200956937795	5291.186602870814	5501.622009569378
4848.799043062201	5013.023923444976	5141.717703349283	5255.9473684210525	5378.928229665072	5363.172248803828	5610.181818181818	5923.44976076555	6219.004784688996	6575.875598086124	6710.411483253589	6870.741626794258	6850.00956937799	6848.167464114833	6719.9473684210525	6529.875598086124	6348.2200956937795	6189.942583732058	6042.837320574163	5919.066985645933	5837.32057416268	5782.0382775119615	5723.952153110048	5773.11961722488	5792.7511961722485	5820.454545454545	5832.8708133971295	5593.181818181818	5503.861244019139	5533.717703349283	5710.875598086124	6275.5837320574165	7205.44019138756	8141.708133971292	8748.88995215311	8706.22966507177	8347.186602870814	7995.636363636364	7200.057416267942	6256.0526315789475	5621.622009569378	5105.727272727273	4724.2488038277515	4527.358851674641	4550.66985645933	4736.650717703349	4976.760765550239	5468.397129186603	5750.602870813397	6240.55023923445
4787.057416267942	4717.028708133971	4743.8564593301435	4922.32057416268	5120.760765550239	5047.507177033493	4943.339712918661	5012.775119617225	4840.622009569378	4772.272727272727	4822.277511961723	4968.755980861244	5222.478468899521	5259.837320574163	4974.5837320574165	5042.32057416268	4544.928229665072	4296.712918660287	4163.081339712919	4109.205741626794	4212.047846889952	4461.043062200957	4607.837320574163	4668.894736842105	4679.5837320574165	4671.555023923445	4674.177033492823	4661.062200956938	4607.555023923445	4550.574162679426	4624.277511961723	4847.2344497607655	4959.602870813397	5310.483253588517	5236.411483253589	5181.846889952153	4992.808612440192	4694.636363636364	4374.526315789473	4403.636363636364	4286.0526315789475	4275.148325358851	4305.650717703349	4440.0526315789475	4619.7511961722485	4636.0	4653.186602870814	4548.277511961723	4548.818181818182	4575.339712918661
4745.995215311004	4906.033492822967	5120.464114832536	5294.923444976077	5315.0	5302.875598086124	5437.913875598086	5458.244019138756	5336.200956937799	5355.1435406698565	5320.732057416268	5235.368421052632	5117.263157894737	4998.301435406698	4902.200956937799	5005.492822966507	5093.641148325359	4962.55023923445	4798.334928229665	4656.913875598086	4550.8708133971295	4530.593301435407	4470.167464114833	4422.789473684211	4556.0526315789475	4704.339712918661	4854.693779904306	5003.4162679425835	5142.354066985646	5273.244019138756	5033.727272727273	5048.502392344498	4733.593301435407	4744.67942583732	4758.062200956938	4740.885167464115	4697.741626794258	4677.004784688996	4789.55980861244	4764.11004784689	4834.32057416268	4890.244019138756	4906.086124401914	5063.8708133971295	5245.023923444976	5376.665071770335	5398.253588516746	5352.2488038277515	5248.732057416268	5103.421052631579
4261.277511961723	4432.133971291866	4449.44019138756	4395.6746411483255	4302.224880382775	4305.32057416268	4389.047846889952	4472.789473684211	4548.114832535885	4771.650717703349	4817.382775119617	5151.535885167464	5236.215311004785	5133.411483253589	5007.047846889952	4847.291866028708	4778.11961722488	4699.507177033493	4751.803827751196	4827.181818181818	4862.755980861244	4839.004784688996	4746.047846889952	4718.11004784689	4961.301435406698	5224.377990430622	5507.923444976077	5682.306220095694	5733.22966507177	5639.909090909091	5426.9473684210525	5134.971291866029	4810.196172248804	4509.33014354067	4278.172248803828	4130.167464114833	4063.1196172248806	4049.755980861244	4206.382775119617	4585.43062200957	5045.349282296651	5476.406698564593	5686.851674641149	5624.191387559808	5403.645933014354	5197.306220095694	5003.775119617225	4792.167464114833	4628.086124401914	4546.875598086124
4046.0334928229663	4064.2344497607655	4083.3014354066986	4094.5837320574165	4052.2631578947367	4024.2296650717703	4005.904306220096	3992.8086124401916	3981.688995215311	3972.2105263157896	3989.4114832535884	4077.287081339713	4249.655502392345	4470.138755980861	4687.942583732058	4866.425837320574	4975.9617224880385	4993.311004784689	4917.598086124402	4774.057416267942	4604.344497607655	4457.090909090909	4368.755980861244	4354.698564593302	4393.32057416268	4469.263157894737	4557.727272727273	4611.497607655502	4596.0526315789475	4521.636363636364	4420.722488038277	4317.717703349283	4230.607655502392	4171.521531100479	4138.942583732058	4129.56937799043	4147.081339712919	4186.004784688996	4230.688995215311	4279.8708133971295	4342.296650717703	4407.291866028708	4448.454545454545	4593.703349282297	4574.358851674641	4469.717703349283	4407.535885167464	4380.244019138756	4321.306220095694	4240.588516746411
4256.56937799043	4339.373205741626	4401.88038277512	4513.7655502392345	4653.196172248804	4730.148325358851	4780.822966507177	4899.2344497607655	4911.55023923445	4900.086124401914	4865.287081339713	4829.358851674641	4806.215311004785	4787.88995215311	4755.77033492823	4697.827751196172	4594.976076555024	4479.736842105263	4270.253588516746	4236.411483253589	4179.047846889952	4193.344497607655	4252.1435406698565	4369.095693779905	4392.263157894737	4402.028708133971	4544.44019138756	4564.995215311004	4779.631578947368	4986.712918660287	5179.090909090909	5358.0526315789475	5440.56937799043	5357.545454545455	5395.373205741626	5343.760765550239	5376.899521531101	5384.2488038277515	5476.296650717703	5552.9473684210525	5581.301435406698	5533.090909090909	5416.057416267942	5255.7655502392345	5065.406698564593	4850.626794258374	4631.287081339713	4903.717703349283	5164.406698564593	5292.55023923445
4236.861244019139	4684.172248803828	4716.885167464115	4908.9617224880385	4806.263157894737	4737.56937799043	4651.688995215311	4665.899521531101	4749.44019138756	4849.736842105263	4954.282296650717	5072.043062200957	5178.267942583732	5219.660287081339	5164.631578947368	5021.88995215311	4821.377990430622	4597.7511961722485	4388.043062200957	4236.832535885167	4197.760765550239	4390.464114832536	4673.464114832536	4971.277511961723	5189.741626794258	5300.047846889952	5339.846889952153	5365.851674641149	5407.588516746411	5467.741626794258	5493.784688995215	5996.645933014354	6982.545454545455	8476.612440191388	10256.626794258373	13900.492822966507	15546.086124401914	16358.181818181818	17947.81818181818	17728.076555023923	15812.263157894737	12663.248803827752	9402.033492822966	7175.832535885167	6191.746411483254	5833.196172248804	5535.799043062201	5162.397129186603	4725.708133971292	4312.047846889952
4570.942583732058	4372.937799043062	4382.755980861244	4424.401913875598	4567.153110047847	4722.799043062201	4849.1291866028705	5006.866028708134	5047.7655502392345	5007.0	4930.516746411483	4792.148325358851	4558.11004784689	3996.444976076555	3720.224880382775	3520.0095693779904	3483.3588516746413	3469.086124401914	3410.22009569378	3531.4832535885166	3843.1435406698565	4262.066985645933	4911.703349282297	5579.894736842105	6116.66985645933	6407.2344497607655	6341.937799043062	5898.976076555024	5626.397129186603	5231.114832535885	4700.622009569378	4552.258373205742	5206.851674641149	7093.555023923445	10139.679425837321	13459.43062200957	15781.741626794259	16317.153110047846	14961.956937799043	13655.33014354067	11688.636363636364	8314.325358851675	5476.77033492823	3884.665071770335	3528.55980861244	3877.306220095694	4390.086124401914	4777.114832535885	4935.3253588516745	4873.124401913876
5429.913875598086	5263.741626794258	4919.397129186603	4293.081339712919	3914.1100478468898	4136.736842105263	4647.454545454545	4953.00956937799	5030.387559808612	5056.574162679426	5040.8564593301435	5049.2200956937795	4884.602870813397	4886.368421052632	4872.712918660287	5066.095693779905	5206.617224880383	5382.224880382775	5460.2344497607655	5566.11961722488	5590.459330143541	5516.177033492823	5346.885167464115	5121.133971291866	4903.655502392345	4735.746411483254	4610.468899521531	4522.655502392345	4491.210526315789	4563.081339712919	4745.3253588516745	4917.473684210527	5005.2344497607655	5034.875598086124	5064.488038277512	5101.55023923445	5100.88038277512	5016.311004784689	4841.464114832536	4618.2488038277515	4410.263157894737	4250.32057416268	4113.645933014354	3961.244019138756	3805.5645933014353	3711.7942583732056	3739.622009569378	3911.8086124401916	4236.818181818182	4862.655502392345
4648.6746411483255	4933.808612440192	5197.44019138756	5291.703349282297	5466.177033492823	5605.291866028708	5691.502392344498	5747.755980861244	6019.6746411483255	6078.205741626794	6028.808612440192	5871.244019138756	5665.7511961722485	5476.406698564593	5308.444976076555	5115.77033492823	4869.1435406698565	4661.607655502392	4503.344497607655	4476.4162679425835	4376.004784688996	4367.641148325359	4378.99043062201	4665.339712918661	4959.9617224880385	5167.401913875598	5463.291866028708	5603.885167464115	5451.033492822967	5154.7799043062205	4752.746411483254	4569.349282296651	4497.516746411483	4577.827751196172	4773.3253588516745	4824.9473684210525	4822.401913875598	4392.521531100479	4308.2344497607655	4224.0526315789475	4210.612440191388	4406.435406698564	4774.995215311004	5234.023923444976	5860.349282296651	6196.693779904306	6383.0526315789475	6285.67942583732	6197.703349282297	5982.090909090909
3878.090909090909	4028.7703349282297	4173.253588516746	4266.186602870814	4407.956937799043	4557.401913875598	4694.976076555024	4798.0526315789475	4851.6746411483255	4852.760765550239	4807.722488038277	4721.617224880383	4591.808612440192	4422.406698564593	4245.00956937799	4109.851674641149	4046.2296650717703	4038.334928229665	4044.028708133971	4012.401913875598	3983.866028708134	3964.3301435406697	3982.8947368421054	4042.9856459330144	4111.047846889952	4149.43062200957	4153.574162679426	4147.88995215311	4158.473684210527	4206.574162679426	4316.172248803828	4499.354066985646	4733.004784688996	4970.411483253589	5175.655502392345	5331.459330143541	5422.56937799043	5433.851674641149	5363.717703349283	5230.803827751196	5077.717703349283	4966.521531100479	4942.138755980861	4986.55980861244	5076.081339712919	5116.55980861244	5086.966507177033	5034.507177033493	5200.727272727273	5343.588516746411
4728.555023923445	4826.306220095694	4900.306220095694	4928.272727272727	4898.727272727273	4793.172248803828	4694.966507177033	4601.966507177033	4525.315789473684	4464.741626794258	4419.698564593302	4397.894736842105	4411.9617224880385	4468.516746411483	4571.267942583732	4656.846889952153	4741.923444976077	4796.363636363636	4809.44976076555	4858.315789473684	4768.311004784689	4657.43062200957	4552.708133971292	4472.995215311004	4422.937799043062	4483.253588516746	4493.2488038277515	4519.282296650717	4561.712918660287	4624.492822966507	4705.344497607655	4786.1291866028705	4896.014354066986	4917.789473684211	4832.124401913876	4811.535885167464	4796.358851674641	4778.263157894737	4750.071770334928	4714.593301435407	4681.215311004785	4656.162679425837	4635.492822966507	4534.717703349283	4512.239234449761	4502.291866028708	4518.368421052632	4540.363636363636	4619.253588516746	4695.057416267942
4868.301435406698	4983.397129186603	5030.9473684210525	5046.363636363636	5180.047846889952	5132.1291866028705	5076.076555023923	5018.789473684211	5123.8421052631575	5209.023923444976	5183.100478468899	5312.1291866028705	5313.32057416268	5477.22966507177	5450.808612440192	5548.153110047847	5467.602870813397	5362.0526315789475	5243.488038277512	5224.081339712919	5121.167464114833	5037.77033492823	4971.641148325359	4904.9617224880385	4850.588516746411	4812.55023923445	4790.526315789473	4781.047846889952	4779.224880382775	4780.67942583732	4782.937799043062	4815.081339712919	4830.980861244019	4796.468899521531	4690.32057416268	4619.8708133971295	4568.205741626794	4530.253588516746	4513.631578947368	4506.210526315789	4548.497607655502	4604.062200956938	4665.267942583732	4711.00956937799	4735.784688995215	4739.44976076555	4731.263157894737	4726.062200956938	4756.1435406698565	4806.3253588516745
4651.535885167464	4651.081339712919	4614.488038277512	4582.526315789473	4577.755980861244	4601.167464114833	4667.277511961723	4664.373205741626	4684.392344497608	4664.023923444976	4629.775119617225	4579.397129186603	4454.660287081339	4436.875598086124	4464.33014354067	4534.239234449761	4616.215311004785	4628.837320574163	4646.473684210527	4554.349282296651	4437.88038277512	4333.200956937799	4275.22966507177	4263.277511961723	4282.818181818182	4321.688995215311	4377.760765550239	4407.435406698564	4420.8421052631575	4418.406698564593	4410.555023923445	4376.387559808612	4390.1578947368425	4420.909090909091	4527.775119617225	4690.401913875598	4854.3253588516745	4977.0	4894.172248803828	4893.660287081339	4778.004784688996	4747.401913875598	4800.626794258374	4821.239234449761	4871.511961722488	4904.392344497608	4919.88038277512	4924.387559808612	4929.545454545455	4943.382775119617
4571.473684210527	4808.8421052631575	4802.473684210527	4760.086124401914	4689.287081339713	4604.578947368421	4526.8708133971295	4476.904306220095	4463.712918660287	4482.521531100479	4523.7799043062205	4551.473684210527	4610.4162679425835	4578.660287081339	4637.8564593301435	4695.693779904306	4756.703349282297	4725.44976076555	4670.272727272727	4595.301435406698	4499.014354066986	4405.66985645933	4422.464114832536	4470.712918660287	4574.755980861244	4679.172248803828	4735.172248803828	4717.966507177033	4642.516746411483	4545.8708133971295	4501.933014354067	4452.7655502392345	4423.909090909091	4395.6746411483255	4360.167464114833	4317.846889952153	4277.712918660287	4255.162679425837	4261.942583732058	4296.578947368421	4349.612440191388	4476.138755980861	4551.545454545455	4655.397129186603	4651.1291866028705	4657.861244019139	4672.411483253589	4694.55023923445	4723.315789473684	4750.928229665072
4346.062200956938	4379.43062200957	4426.540669856459	4404.287081339713	4470.086124401914	4561.9617224880385	4793.77033492823	4943.239234449761	5036.655502392345	5068.502392344498	5048.358851674641	4991.301435406698	4905.851674641149	4784.2488038277515	4660.1291866028705	4560.55980861244	4501.215311004785	4499.942583732058	4499.425837320574	4471.837320574163	4422.866028708134	4457.172248803828	4416.799043062201	4403.937799043062	4431.794258373206	4513.354066985646	4624.521531100479	4678.081339712919	4740.1435406698565	4744.444976076555	4746.909090909091	4769.775119617225	4754.703349282297	4691.373205741626	4683.363636363636	4653.023923444976	4604.607655502392	4507.722488038277	4439.2200956937795	4429.100478468899	4444.2200956937795	4473.105263157895	4517.851674641149	4574.076555023923	4628.502392344498	4664.516746411483	4670.425837320574	4647.177033492823	4611.473684210527	4556.167464114833
5795.511961722488	5766.9617224880385	5685.397129186603	5576.540669856459	5464.387559808612	5357.244019138756	5570.631578947368	5472.382775119617	5411.511961722488	5401.540669856459	5430.966507177033	5471.799043062201	5513.00956937799	5569.531100478469	5646.578947368421	5715.9617224880385	5742.5837320574165	5716.822966507177	5651.703349282297	5568.459330143541	5497.368421052632	5478.660287081339	5556.66985645933	5658.2344497607655	5833.913875598086	6042.167464114833	6211.502392344498	6280.507177033493	6243.090909090909	6139.736842105263	6000.799043062201	5823.660287081339	5610.712918660287	5394.717703349283	5330.468899521531	5237.607655502392	5113.311004784689	5114.181818181818	5126.564593301436	5135.114832535885	5133.574162679426	5131.033492822967	5108.832535885167	5047.291866028708	4933.44976076555	4871.334928229665	4803.995215311004	4744.7511961722485	4702.598086124402	4687.406698564593
5540.645933014354	5644.162679425837	5517.105263157895	5462.004784688996	5280.081339712919	5088.875598086124	4956.727272727273	4886.023923444976	4861.612440191388	4847.086124401914	4817.0382775119615	4794.8708133971295	4780.799043062201	4770.358851674641	4764.67942583732	4773.086124401914	4803.784688995215	4876.339712918661	4938.784688995215	4971.822966507177	4968.650717703349	5030.822966507177	4941.612440191388	4824.33014354067	4713.224880382775	4635.966507177033	4689.349282296651	4907.631578947368	5035.3253588516745	5234.555023923445	5284.727272727273	5273.11004784689	5222.32057416268	5192.904306220095	5200.708133971292	5424.593301435407	5615.392344497608	5733.468899521531	5713.1291866028705	5734.32057416268	5638.177033492823	5417.511961722488	5383.564593301436	5468.7799043062205	5547.086124401914	5377.88038277512	5390.244019138756	5332.004784688996	5227.354066985646	5112.722488038277
5330.1291866028705	5293.488038277512	5170.358851674641	5002.741626794258	4950.497607655502	4911.708133971292	4869.483253588517	4840.32057416268	5041.373205741626	5072.239234449761	5123.3253588516745	5189.894736842105	5474.1578947368425	5503.636363636364	5494.00956937799	5453.459330143541	5396.578947368421	5342.296650717703	5305.736842105263	5291.2200956937795	5297.55980861244	5321.224880382775	5348.55023923445	5357.722488038277	5336.5837320574165	5295.607655502392	5223.377990430622	5162.952153110048	5143.095693779905	5173.631578947368	5233.755980861244	5291.851674641149	5328.578947368421	5336.693779904306	5313.755980861244	5268.32057416268	5221.574162679426	5188.727272727273	5165.722488038277	5046.401913875598	5014.77033492823	4982.818181818182	4941.210526315789	4881.200956937799	4817.186602870814	4788.4162679425835	4828.899521531101	4936.593301435407	5075.866028708134	5206.191387559808
5363.478468899521	5303.799043062201	5240.923444976077	5248.153110047847	5270.746411483254	5426.435406698564	5438.105263157895	5382.44976076555	5259.0	5109.483253588517	5000.67942583732	4974.516746411483	5015.215311004785	5071.1578947368425	5103.7799043062205	5111.67942583732	5119.4162679425835	5112.755980861244	5068.732057416268	5127.3253588516745	5163.641148325359	5195.822966507177	5254.454545454545	5345.205741626794	5437.076555023923	5584.732057416268	5582.162679425837	5509.531100478469	5311.942583732058	5109.066985645933	5060.607655502392	4967.301435406698	4954.794258373206	4946.186602870814	5022.478468899521	4999.019138755981	5010.913875598086	4918.258373205742	4860.258373205742	4791.200956937799	4875.827751196172	4943.507177033493	5126.540669856459	5218.172248803828	5261.803827751196	5239.253588516746	5176.626794258374	5125.043062200957	5128.516746411483	5140.421052631579
5983.746411483254	6226.564593301436	6520.2488038277515	6578.904306220095	6425.253588516746	6073.885167464115	5856.004784688996	5643.153110047847	5655.928229665072	5635.574162679426	5620.971291866029	5583.454545454545	5604.794258373206	5519.354066985646	5428.023923444976	5272.291866028708	5232.124401913876	5238.444976076555	5171.966507177033	5071.339712918661	4988.33014354067	4900.296650717703	4847.837320574163	4841.693779904306	4893.923444976077	4977.574162679426	5053.0	5108.918660287081	5170.267942583732	5263.598086124402	5383.397129186603	5499.56937799043	5592.043062200957	5665.114832535885	5725.387559808612	5755.377990430622	5719.55023923445	5613.526315789473	5531.315789473684	5407.162679425837	5480.497607655502	5370.717703349283	5384.913875598086	5518.813397129186	5729.224880382775	5908.339712918661	6033.133971291866	6102.837320574163	6113.488038277512	6056.44976076555
4905.210526315789	5143.473684210527	5653.875598086124	6003.775119617225	6328.5837320574165	6586.057416267942	6743.200956937799	6790.913875598086	6735.124401913876	6597.483253588517	6419.105263157895	6234.8708133971295	6053.540669856459	5888.535885167464	5782.985645933014	5767.88038277512	5818.564593301436	5886.397129186603	5948.5837320574165	5997.363636363636	6008.4162679425835	5952.33014354067	5822.382775119617	5638.172248803828	5438.612440191388	5270.114832535885	5157.076555023923	5083.406698564593	5022.028708133971	4977.8708133971295	4985.531100478469	5068.200956937799	5209.655502392345	5366.306220095694	5505.67942583732	5631.0	5761.344497607655	5890.746411483254	5979.904306220095	5987.67942583732	6124.162679425837	5965.5837320574165	5873.617224880383	5746.832535885167	5645.358851674641	5643.215311004785	5640.296650717703	5635.019138755981	5634.0382775119615	5623.181818181818
5706.937799043062	6131.641148325359	6484.602870813397	6602.645933014354	7038.564593301436	7060.502392344498	6920.593301435407	6641.124401913876	6378.401913875598	5912.033492822967	5416.062200956938	4986.650717703349	4827.909090909091	4723.7655502392345	4750.6746411483255	5002.334928229665	5448.827751196172	6021.875598086124	6551.267942583732	7048.55023923445	7442.88995215311	7697.11004784689	7865.2200956937795	7632.827751196172	7551.464114832536	7424.081339712919	7232.44019138756	7188.181818181818	6781.43062200957	6558.478468899521	6347.062200956938	6145.861244019139	5912.397129186603	5649.626794258374	5409.717703349283	5253.11004784689	5194.1291866028705	5198.124401913876	5229.574162679426	5283.033492822967	5367.602870813397	5484.727272727273	5625.837320574163	5772.88995215311	5893.67942583732	5949.344497607655	5914.937799043062	5790.717703349283	5597.703349282297	5373.1578947368425
5004.727272727273	5142.736842105263	5210.502392344498	5170.976076555024	5297.425837320574	5617.057416267942	6176.473684210527	6944.607655502392	9112.966507177034	11618.851674641148	13383.363636363636	13939.894736842105	13152.325358851675	11136.66028708134	8580.373205741627	6548.1578947368425	5531.665071770335	5174.952153110048	5110.258373205742	5011.7511961722485	4894.196172248804	4750.626794258374	4740.086124401914	4904.612440191388	5201.77033492823	5271.712918660287	5299.88995215311	5291.693779904306	5263.43062200957	5242.813397129186	5263.741626794258	5348.306220095694	5492.272727272727	5672.435406698564	5860.521531100479	6021.1578947368425	6426.602870813397	6445.564593301436	6335.861244019139	6130.641148325359	5865.717703349283	5572.937799043062	5350.980861244019	5104.392344497608	4932.607655502392	4865.875598086124	4866.354066985646	4838.344497607655	4772.114832535885	4731.497607655502
4719.521531100479	4866.387559808612	5124.894736842105	5447.626794258374	5806.148325358851	6142.909090909091	6386.976076555024	6565.191387559808	6800.617224880383	6789.626794258374	6662.531100478469	6592.32057416268	6389.090909090909	6280.11004784689	6106.942583732058	5881.057416267942	5691.277511961723	5717.315789473684	5974.535885167464	6273.803827751196	6443.985645933014	6430.727272727273	6336.44019138756	5912.392344497608	5792.555023923445	5342.196172248804	5303.526315789473	5315.200956937799	5300.071770334928	5304.741626794258	5322.444976076555	5267.488038277512	5131.44976076555	4943.435406698564	4742.846889952153	4565.722488038277	4611.4162679425835	4913.832535885167	5382.99043062201	5793.076555023923	6056.827751196172	6336.1435406698565	6544.287081339713	6619.564593301436	6204.162679425837	6112.928229665072	6221.459330143541	6065.023923444976	5789.803827751196	5488.956937799043
5637.784688995215	5725.019138755981	5886.239234449761	5909.736842105263	5953.827751196172	6028.076555023923	6298.492822966507	6400.636363636364	6321.564593301436	6183.784688995215	5661.832535885167	5386.373205741626	5135.808612440192	4948.722488038277	4924.598086124402	5113.095693779905	5245.239234449761	5552.124401913876	5572.722488038277	5636.545454545455	5483.66985645933	5295.2344497607655	5104.636363636364	4970.99043062201	4956.598086124402	5276.899521531101	5482.0382775119615	5753.296650717703	5841.502392344498	5866.019138755981	5767.799043062201	5738.11961722488	5729.684210526316	5747.344497607655	5802.1435406698565	5893.942583732058	5982.612440191388	6158.564593301436	6058.904306220095	5925.703349282297	5862.086124401914	5868.928229665072	5923.995215311004	6014.311004784689	6127.803827751196	6240.387559808612	6306.478468899521	6277.339712918661	6140.258373205742	5928.799043062201
4777.803827751196	5004.444976076555	5190.105263157895	5288.88995215311	5268.444976076555	5202.186602870814	5080.789473684211	4938.0526315789475	4809.373205741626	4723.866028708134	4703.411483253589	4712.952153110048	4728.358851674641	4742.851674641149	4773.727272727273	4830.22966507177	4893.306220095694	4935.7799043062205	4949.923444976077	5018.502392344498	5065.205741626794	5076.44976076555	5090.2200956937795	5034.1435406698565	5040.095693779905	5051.746411483254	5053.799043062201	5028.564593301436	4978.755980861244	4925.090909090909	4882.722488038277	4850.7511961722485	4824.564593301436	4806.181818181818	4799.267942583732	4802.684210526316	4816.253588516746	4851.88995215311	4931.473684210527	5128.885167464115	5299.4162679425835	5400.349282296651	5435.014354066986	5432.5837320574165	5404.478468899521	5363.736842105263	5336.33014354067	5284.846889952153	5204.650717703349	5118.043062200957
5047.473684210527	5064.081339712919	5032.521531100479	5060.818181818182	5182.4162679425835	5330.205741626794	5473.602870813397	5569.311004784689	5597.822966507177	5578.976076555024	5519.138755980861	5432.794258373206	5354.0382775119615	5322.1291866028705	5344.564593301436	5390.784688995215	5422.057416267942	5413.741626794258	5356.464114832536	5258.081339712919	5146.358851674641	5055.803827751196	4991.44019138756	4984.090909090909	5008.00956937799	5039.717703349283	5051.846889952153	4952.349282296651	4812.808612440192	4755.411483253589	4684.478468899521	4681.784688995215	4693.966507177033	4710.9473684210525	4731.602870813397	4898.846889952153	4947.071770334928	4964.133971291866	5286.67942583732	5282.44019138756	5240.004784688996	5284.88995215311	5208.655502392345	5324.588516746411	5328.8564593301435	5595.153110047847	5786.66985645933	5696.717703349283	5645.124401913876	5401.741626794258
5117.373205741626	5067.373205741626	5017.349282296651	4975.55980861244	5046.1435406698565	5134.832535885167	5187.0526315789475	5151.0	5217.497607655502	5325.607655502392	5424.215311004785	5536.966507177033	5723.014354066986	5898.014354066986	5932.875598086124	5847.382775119617	5720.607655502392	5633.349282296651	5473.923444976077	5201.928229665072	4785.703349282297	4649.760765550239	4609.866028708134	4633.8708133971295	4701.22966507177	4783.808612440192	4845.397129186603	4886.181818181818	4928.722488038277	4941.722488038277	4963.837320574163	4951.100478468899	4964.066985645933	4929.598086124402	4919.435406698564	4891.464114832536	4981.296650717703	4965.942583732058	5033.923444976077	4988.502392344498	4993.866028708134	5018.258373205742	4988.057416267942	4932.665071770335	4857.894736842105	4776.148325358851	4742.6746411483255	4732.0526315789475	4735.133971291866	4698.4162679425835
4927.196172248804	4873.44976076555	4817.808612440192	4768.866028708134	4713.435406698564	4676.32057416268	4689.511961722488	4760.105263157895	4922.239234449761	5067.0526315789475	5180.019138755981	5252.56937799043	5294.181818181818	5307.172248803828	5283.196172248804	5256.167464114833	5144.602870813397	5034.712918660287	4913.712918660287	4864.066985645933	4800.799043062201	4785.468899521531	4746.866028708134	4779.712918660287	4856.913875598086	5035.593301435407	5144.162679425837	5262.200956937799	5369.3253588516745	5445.9617224880385	5488.368421052632	5806.684210526316	5819.803827751196	5949.88038277512	5895.612440191388	5698.755980861244	5492.301435406698	5379.784688995215	5353.885167464115	5361.373205741626	5382.464114832536	5434.473684210527	5299.114832535885	5285.244019138756	5288.7655502392345	5266.133971291866	5231.315789473684	5191.0526315789475	5139.727272727273	5078.334928229665
4846.645933014354	5031.645933014354	5182.502392344498	5171.277511961723	5176.555023923445	5226.928229665072	5342.985645933014	5519.44976076555	5729.483253588517	5942.258373205742	6132.641148325359	6280.760765550239	6368.153110047847	6375.377990430622	6290.215311004785	6123.6746411483255	6523.995215311004	6220.502392344498	5861.377990430622	5725.200956937799	5730.507177033493	5908.803827751196	5698.937799043062	5486.358851674641	5445.492822966507	5355.904306220095	5294.593301435407	5155.722488038277	5124.459330143541	5102.488038277512	5091.77033492823	5086.66985645933	5082.933014354067	5149.5837320574165	5136.55980861244	5094.650717703349	5084.846889952153	5077.799043062201	5088.837320574163	5123.7655502392345	5172.263157894737	5127.253588516746	5146.047846889952	5065.784688995215	5137.894736842105	5237.703349282297	5342.344497607655	5458.033492822967	5560.358851674641	5580.057416267942
8527.55023923445	8281.703349282297	8101.387559808612	7741.813397129186	7310.459330143541	6912.913875598086	5888.00956937799	5881.88995215311	5694.277511961723	5811.55023923445	5842.655502392345	5804.607655502392	5726.813397129186	5497.545454545455	4992.043062200957	4865.272727272727	4754.799043062201	4554.066985645933	4555.023923444976	4927.004784688996	5560.239234449761	6222.2344497607655	6499.956937799043	6370.019138755981	5862.2200956937795	5046.5837320574165	5209.516746411483	5347.368421052632	5378.665071770335	5358.511961722488	5317.846889952153	5306.851674641149	5358.813397129186	5453.588516746411	5733.803827751196	5696.090909090909	5592.435406698564	5448.827751196172	5327.861244019139	5262.368421052632	5201.071770334928	5062.224880382775	4833.373205741626	4575.918660287081	4346.665071770335	4384.985645933014	4537.626794258374	4345.818181818182	4148.617224880383	4091.8086124401916
4407.971291866029	4934.373205741626	5301.387559808612	5318.655502392345	5127.459330143541	5007.555023923445	4942.196172248804	4896.760765550239	4839.8564593301435	4757.2344497607655	4669.521531100479	4615.803827751196	4581.980861244019	4545.631578947368	4529.086124401914	4859.133971291866	5028.0	5195.693779904306	5408.894736842105	5473.301435406698	5457.2200956937795	5404.995215311004	5379.818181818182	5636.904306220095	5774.77033492823	5454.607655502392	5480.88038277512	5152.11961722488	5222.244019138756	5210.411483253589	5110.191387559808	4984.693779904306	4699.985645933014	4815.588516746411	5268.526315789473	5895.253588516746	6439.545454545455	6661.507177033493	6523.177033492823	6149.483253588517	5524.205741626794	4939.832535885167	4539.708133971292	4484.287081339713	4719.7655502392345	4937.239234449761	5424.933014354067	5902.181818181818	6128.311004784689	5949.138755980861
5037.784688995215	5284.100478468899	5428.33014354067	5488.124401913876	5088.191387559808	4952.775119617225	4715.913875598086	4461.7799043062205	4296.344497607655	4287.952153110048	4439.004784688996	4682.9617224880385	4917.177033492823	5635.837320574163	5703.933014354067	6194.004784688996	6463.263157894737	6350.636363636364	6487.88038277512	6534.741626794258	6538.722488038277	6317.377990430622	5882.555023923445	5340.071770334928	5112.023923444976	5256.980861244019	5300.7655502392345	5175.076555023923	5549.105263157895	5568.263157894737	5935.00956937799	5998.277511961723	6094.22966507177	6110.837320574163	6536.736842105263	6997.148325358851	7351.909090909091	7489.224880382775	7203.392344497608	6610.2488038277515	5752.387559808612	4920.593301435407	4434.181818181818	4278.555023923445	4420.645933014354	4579.8421052631575	5257.153110047847	6125.502392344498	6931.354066985646	7356.3253588516745
6497.531100478469	6457.334928229665	6156.181818181818	5576.014354066986	4900.287081339713	4569.540669856459	4643.511961722488	4762.267942583732	4883.88038277512	4933.468899521531	4826.55023923445	4668.727272727273	4575.057416267942	4479.789473684211	4455.4162679425835	4725.44019138756	5099.224880382775	5275.712918660287	5343.88038277512	5341.076555023923	5346.033492822967	5400.502392344498	5668.899521531101	5763.7799043062205	5884.641148325359	6169.775119617225	6287.00956937799	6288.43062200957	6185.578947368421	6022.813397129186	5870.43062200957	5798.521531100479	5802.7511961722485	5783.861244019139	5617.263157894737	5347.019138755981	5265.655502392345	5356.760765550239	5392.760765550239	5000.344497607655	5005.717703349283	5204.923444976077	5599.454545454545	5890.564593301436	6019.071770334928	6149.358851674641	6254.32057416268	6307.401913875598	6275.100478468899	6276.196172248804
5688.162679425837	5734.574162679426	5612.315789473684	5409.315789473684	5107.019138755981	4737.478468899521	4370.483253588517	4085.157894736842	3948.799043062201	3988.7894736842104	4132.454545454545	4405.258373205742	4651.899521531101	4882.105263157895	5029.153110047847	5090.578947368421	4781.205741626794	4716.11961722488	4526.88995215311	4506.167464114833	4696.574162679426	5074.660287081339	5390.014354066986	5597.578947368421	5706.401913875598	5686.607655502392	5574.421052631579	5484.971291866029	5486.11004784689	5427.818181818182	5747.133971291866	5395.8564593301435	5506.425837320574	5518.028708133971	5494.937799043062	5497.492822966507	5504.0	5455.004784688996	5368.980861244019	5348.9617224880385	5446.617224880383	5423.665071770335	5226.88038277512	4906.971291866029	4640.287081339713	4617.1578947368425	4692.531100478469	4863.095693779905	5109.043062200957	5424.488038277512
3845.0574162679427	3723.4306220095696	3760.6315789473683	3822.4497607655503	3935.626794258373	4299.631578947368	4507.741626794258	4663.153110047847	4738.397129186603	4730.521531100479	4436.196172248804	3985.354066985646	3836.6124401913876	3775.9521531100477	3861.464114832536	4081.976076555024	4495.224880382775	4788.253588516746	4999.167464114833	5107.578947368421	5119.7511961722485	5047.6746411483255	4884.315789473684	4641.253588516746	4406.258373205742	4553.411483253589	4736.540669856459	5052.55023923445	5379.622009569378	5632.464114832536	5927.741626794258	5967.205741626794	5863.2344497607655	5618.531100478469	5275.047846889952	4915.598086124402	4622.44019138756	4442.100478468899	4380.516746411483	4405.43062200957	4452.607655502392	4454.0382775119615	4377.650717703349	4250.9473684210525	4149.32057416268	4142.0526315789475	4231.33014354067	4349.339712918661	4793.488038277512	4839.148325358851
4807.516746411483	5211.502392344498	5558.291866028708	5663.057416267942	5808.684210526316	5879.77033492823	5515.626794258374	5378.062200956938	5020.9473684210525	5012.985645933014	4971.942583732058	4953.7655502392345	4885.0	4879.253588516746	4815.712918660287	4556.363636363636	4471.382775119617	4388.693779904306	4346.239234449761	4384.244019138756	4611.464114832536	4765.253588516746	4888.904306220095	4899.507177033493	4822.775119617225	4683.162679425837	4503.148325358851	4298.354066985646	4092.684210526316	3916.9186602870814	3786.22009569378	3695.0717703349283	3605.9473684210525	3573.2296650717703	3608.956937799043	3596.0095693779904	3611.598086124402	3690.799043062201	3748.4306220095696	3773.4736842105262	3766.6124401913876	3758.5693779904304	3866.913875598086	4066.6555023923447	4186.047846889952	4531.645933014354	4797.004784688996	4815.641148325359	4791.267942583732	4326.387559808612
4399.44019138756	4387.832535885167	4201.708133971292	4091.181818181818	4365.985645933014	4946.641148325359	6472.966507177033	8540.076555023923	10369.272727272728	11278.038277511961	10966.693779904306	9488.976076555024	7305.980861244019	6732.775119617225	4802.732057416268	4337.966507177033	3783.5885167464116	3663.2583732057415	3718.5693779904304	3708.444976076555	3790.0717703349283	3859.377990430622	3937.023923444976	4059.066985645933	4293.952153110048	4486.387559808612	4824.526315789473	4986.913875598086	5079.287081339713	5147.358851674641	5367.047846889952	4894.100478468899	4845.3253588516745	4789.401913875598	4736.622009569378	4682.004784688996	4600.7655502392345	4467.526315789473	4250.497607655502	4163.138755980861	4065.8803827751194	3979.1100478468898	3909.3588516746413	3843.507177033493	3768.0334928229663	3707.4784688995214	3707.248803827751	3824.7224880382773	3948.622009569378	4021.0526315789475
4586.622009569378	4613.8421052631575	4710.186602870814	4861.124401913876	5191.760765550239	5151.095693779905	4993.138755980861	4610.808612440192	4337.253588516746	4056.6698564593303	3854.177033492823	3842.5167464114834	3914.44019138756	4034.6315789473683	4162.861244019139	4303.454545454545	4457.090909090909	4583.2200956937795	4632.861244019139	4597.406698564593	4322.172248803828	4204.200956937799	4088.2631578947367	3973.1913875598084	3862.5885167464116	3778.593301435407	3747.4210526315787	3765.9521531100477	3718.0526315789475	3650.7942583732056	3583.0095693779904	3546.5741626794256	3565.066985645933	3610.2105263157896	3658.488038277512	3697.77990430622	3716.9617224880385	3805.5645933014353	3930.5167464114834	3873.492822966507	3802.488038277512	3809.095693779904	3858.803827751196	3913.5693779904304	3981.377990430622	4095.7368421052633	4216.454545454545	4336.866028708134	4455.55023923445	4681.578947368421
3650.976076555024	3812.0717703349283	3924.818181818182	4007.8086124401916	4051.9808612440193	4062.095693779904	4043.5837320574165	4177.114832535885	4158.267942583732	4375.942583732058	4552.789473684211	4531.937799043062	4612.741626794258	4505.6746411483255	4342.138755980861	4162.311004784689	4065.8995215311006	3977.3875598086124	3975.9617224880385	4056.7081339712918	4133.191387559808	4128.9617224880385	3948.090909090909	3933.215311004785	3909.3636363636365	3878.282296650718	3854.7464114832537	3857.531100478469	3905.870813397129	4001.688995215311	4518.502392344498	5325.617224880383	6138.693779904306	6145.488038277512	6477.392344497608	6451.665071770335	6008.468899521531	5479.794258373206	5185.354066985646	5041.923444976077	5051.358851674641	5106.3253588516745	5013.186602870814	4856.363636363636	4623.138755980861	4458.215311004785	4268.028708133971	4162.172248803828	4128.267942583732	4258.162679425837
4853.55980861244	4975.837320574163	5083.952153110048	5163.607655502392	5159.971291866029	5204.784688995215	5295.980861244019	5437.966507177033	5485.244019138756	5652.2488038277515	5780.516746411483	5860.617224880383	5899.081339712919	5900.794258373206	5867.540669856459	5873.904306220095	5913.511961722488	5931.971291866029	5889.985645933014	5855.191387559808	5975.708133971292	6179.425837320574	6459.712918660287	6763.22966507177	6955.2488038277515	7105.818181818182	7064.497607655502	6881.349282296651	6673.191387559808	6583.631578947368	6717.918660287081	6800.244019138756	6840.138755980861	6873.344497607655	6903.296650717703	6891.095693779905	6810.464114832536	6686.0526315789475	6563.832535885167	6499.282296650717	6301.2344497607655	6119.44976076555	5839.181818181818	5714.7799043062205	5752.253588516746	5940.2488038277515	6089.32057416268	6003.368421052632	5698.00956937799	5438.923444976077
5820.1578947368425	6105.358851674641	6605.655502392345	6867.913875598086	6825.703349282297	6560.459330143541	6122.076555023923	5719.334928229665	5822.741626794258	6107.224880382775	6298.253588516746	6929.377990430622	7014.267942583732	6860.004784688996	6525.727272727273	6126.004784688996	5899.645933014354	5889.645933014354	5941.88038277512	6036.875598086124	6090.421052631579	6187.373205741626	5951.090909090909	5607.574162679426	5210.784688995215	5253.837320574163	5159.200956937799	5473.588516746411	6200.358851674641	7293.11004784689	8152.086124401914	8467.746411483253	8456.11004784689	8009.354066985646	7376.377990430622	6697.5837320574165	5897.837320574163	5488.956937799043	5615.488038277512	5969.162679425837	6192.272727272727	6408.267942583732	6591.081339712919	6699.244019138756	6705.291866028708	6606.311004784689	6412.478468899521	6148.205741626794	5875.555023923445	5698.526315789473
7008.564593301436	8004.272727272727	7907.722488038277	7838.062200956938	7633.736842105263	7366.196172248804	7067.2488038277515	6753.062200956938	6466.712918660287	6376.555023923445	6764.401913875598	6686.851674641149	6552.344497607655	6352.473684210527	6114.0	6021.066985645933	5886.2488038277515	5751.7655502392345	5641.531100478469	5544.952153110048	5420.138755980861	5229.200956937799	4978.976076555024	4986.942583732058	4759.358851674641	5025.148325358851	5006.444976076555	5085.1291866028705	5208.937799043062	5347.827751196172	5395.502392344498	5315.813397129186	5147.454545454545	5103.971291866029	4803.043062200957	4515.545454545455	4367.291866028708	4358.100478468899	4607.3253588516745	5154.028708133971	5054.4162679425835	4848.2200956937795	4575.607655502392	4296.636363636364	4114.794258373206	4214.899521531101	4446.44976076555	4882.133971291866	5331.287081339713	5689.492822966507
6905.717703349283	6989.392344497608	6989.799043062201	6583.263157894737	6369.545454545455	6065.67942583732	5735.435406698564	5379.822966507177	5185.44019138756	5079.88038277512	4999.200956937799	5058.813397129186	4968.1291866028705	4907.760765550239	4917.9617224880385	5009.8564593301435	5176.2344497607655	5394.3253588516745	5838.866028708134	6254.8564593301435	6590.497607655502	6804.100478468899	6221.186602870814	6637.162679425837	7290.578947368421	7274.55023923445	6748.9617224880385	6596.411483253589	6389.377990430622	6016.138755980861	5985.818181818182	5932.741626794258	5821.626794258374	5695.55980861244	5605.363636363636	5553.296650717703	5504.0	5427.354066985646	5330.043062200957	5249.478468899521	5221.358851674641	5259.349282296651	5357.244019138756	5489.755980861244	5614.631578947368	5694.435406698564	5715.923444976077	5792.076555023923	5791.760765550239	5703.866028708134
5303.55023923445	5427.99043062201	5549.162679425837	5530.191387559808	5514.023923444976	5386.133971291866	5212.210526315789	5172.717703349283	4964.918660287081	4894.32057416268	4799.205741626794	4814.722488038277	4841.205741626794	4877.435406698564	4915.191387559808	4972.411483253589	5092.631578947368	5223.349282296651	5418.043062200957	5516.2344497607655	5532.425837320574	5469.11004784689	5334.861244019139	5165.311004784689	5119.904306220095	5046.531100478469	5043.105263157895	5122.272727272727	5284.8564593301435	5480.033492822967	5637.5837320574165	5646.1435406698565	5581.822966507177	5327.755980861244	5024.272727272727	4775.966507177033	4636.535885167464	4454.057416267942	4464.296650717703	4710.272727272727	5016.976076555024	5297.344497607655	5500.358851674641	5723.358851674641	5889.507177033493	5969.564593301436	5919.377990430622	5773.033492822967	5625.521531100479	5618.913875598086
5873.717703349283	5892.746411483254	6311.636363636364	7072.794258373206	7521.818181818182	8208.516746411484	8480.35885167464	8211.775119617225	7669.717703349283	7279.956937799043	7177.832535885167	7333.277511961723	7734.9473684210525	8202.80861244019	8443.88995215311	8330.622009569379	8101.354066985646	8023.808612440192	8132.019138755981	8065.2200956937795	7797.956937799043	7373.6746411483255	7058.641148325359	6805.258373205742	6962.210526315789	7230.660287081339	7495.985645933014	7603.55023923445	8056.827751196172	8313.588516746411	8721.574162679426	8822.325358851675	8572.98086124402	8100.995215311004	7610.468899521531	7204.555023923445	6847.488038277512	6502.535885167464	6418.502392344498	6451.7799043062205	6536.444976076555	6634.712918660287	6450.1291866028705	6303.1578947368425	6106.272727272727	5950.67942583732	6038.071770334928	7100.473684210527	9642.842105263158	13194.64114832536
6963.521531100479	6920.401913875598	7228.086124401914	7566.502392344498	7514.267942583732	7395.6746411483255	7335.875598086124	7398.822966507177	7644.526315789473	7588.976076555024	7347.99043062201	6988.253588516746	6627.177033492823	6590.516746411483	6488.722488038277	6188.952153110048	5957.301435406698	5789.344497607655	5845.866028708134	5928.0	5954.521531100479	5912.736842105263	6063.622009569378	6131.44019138756	6196.736842105263	6443.205741626794	7122.4162679425835	7085.315789473684	6921.435406698564	6292.933014354067	5638.00956937799	5494.43062200957	5324.1578947368425	5154.526315789473	5025.244019138756	4954.411483253589	4920.894736842105	4822.645933014354	4731.397129186603	4626.952153110048	4468.588516746411	4386.626794258374	4407.645933014354	4484.4162679425835	4624.55023923445	4835.641148325359	5254.177033492823	5436.937799043062	5245.2200956937795	5297.837320574163
6373.492822966507	6513.004784688996	6539.827751196172	6464.200956937799	6352.43062200957	6307.11004784689	6388.531100478469	6559.9473684210525	7153.401913875598	7289.105263157895	7294.588516746411	7172.736842105263	6948.736842105263	7013.33014354067	6782.645933014354	6663.311004784689	6661.32057416268	6966.612440191388	7142.904306220095	7386.32057416268	7595.047846889952	7756.77033492823	7840.0526315789475	7825.827751196172	7719.444976076555	7550.7799043062205	7523.861244019139	7276.909090909091	7116.291866028708	7063.282296650717	7179.124401913876	7603.43062200957	7908.607655502392	8043.808612440192	8084.373205741626	8060.928229665072	7922.22966507177	7434.186602870814	6861.32057416268	6933.095693779905	8047.861244019139	9758.23923444976	11289.377990430621	11827.712918660287	10600.363636363636	11631.593301435407	11042.66028708134	10109.444976076555	8991.43062200957	8232.985645933015
5786.56937799043	5576.301435406698	5444.368421052632	5473.956937799043	6042.090909090909	7374.794258373206	9268.507177033493	11237.172248803829	13602.507177033493	15015.751196172248	15943.320574162679	16329.45933014354	15841.976076555024	14609.263157894737	12881.478468899522	11059.382775119617	9522.301435406698	8392.047846889953	7536.100478468899	6836.8421052631575	6557.5837320574165	6301.177033492823	6601.593301435407	6476.014354066986	6677.478468899521	6670.057416267942	6703.272727272727	7074.22966507177	7809.148325358851	8127.732057416268	8658.746411483253	8654.588516746411	8689.11961722488	8475.55023923445	8168.339712918661	7864.56937799043	8307.755980861244	8452.473684210527	8679.497607655503	8806.712918660287	8655.602870813396	8544.521531100478	8352.468899521531	8114.885167464115	7845.88995215311	7572.00956937799	7326.693779904306	7114.488038277512	6914.8564593301435	6719.177033492823
7496.837320574163	7652.531100478469	7941.315789473684	8281.315789473685	7860.114832535885	7486.210526315789	7152.196172248804	7204.607655502392	7455.095693779905	7695.301435406698	7771.425837320574	7684.894736842105	7392.191387559808	6876.952153110048	6306.593301435407	5900.923444976077	5737.502392344498	5865.464114832536	6382.803827751196	7168.263157894737	7960.8708133971295	8153.717703349283	8798.583732057416	9185.066985645934	9152.1004784689	8830.775119617225	8515.105263157895	8110.33014354067	7830.799043062201	8207.205741626794	10015.799043062201	12842.277511961722	15234.870813397129	16340.172248803829	16278.44976076555	15675.363636363636	12665.870813397129	10304.722488038278	9090.172248803829	8006.2344497607655	7793.535885167464	7804.8564593301435	7727.444976076555	7681.33014354067	7730.200956937799	7815.301435406698	7862.727272727273	7998.464114832536	7984.33014354067	8138.875598086124
4469.626794258374	4613.755980861244	4755.88038277512	4800.77033492823	4742.1578947368425	4638.047846889952	4401.373205741626	4245.732057416268	4141.641148325359	4021.799043062201	4131.44019138756	4171.11961722488	4195.655502392345	4192.473684210527	4104.799043062201	4101.99043062201	4021.8516746411483	3879.9904306220096	3721.086124401914	3642.7942583732056	3637.2583732057415	3796.3875598086124	3958.732057416268	4095.282296650718	4194.349282296651	4232.535885167464	4263.918660287081	4313.698564593302	4388.813397129186	4499.057416267942	4601.574162679426	4668.377990430622	4734.148325358851	4781.196172248804	4850.387559808612	4852.023923444976	5037.588516746411	4920.066985645933	5054.717703349283	5135.148325358851	4866.066985645933	4897.114832535885	4758.631578947368	4890.645933014354	4995.88038277512	4979.722488038277	5043.846889952153	4913.358851674641	4713.358851674641	4552.502392344498
4071.1004784688994	4689.258373205742	4888.205741626794	5607.387559808612	6238.966507177033	6120.636363636364	5913.406698564593	5436.301435406698	5254.100478468899	5055.014354066986	4918.344497607655	4952.88038277512	5014.272727272727	5024.636363636364	4846.162679425837	4538.473684210527	4323.153110047847	4244.727272727273	4198.138755980861	4148.88995215311	4091.8516746411483	4049.349282296651	4080.3253588516745	4123.258373205742	4156.885167464115	4310.8564593301435	4509.081339712919	4585.358851674641	4586.291866028708	4507.837320574163	4361.507177033493	4172.114832535885	4086.5502392344497	3961.1100478468898	3934.397129186603	3993.846889952153	4088.22009569378	4171.047846889952	4220.574162679426	4222.866028708134	4102.267942583732	4036.248803827751	3885.555023923445	3939.1722488038276	3959.846889952153	3983.995215311005	4110.062200956938	4428.732057416268	4613.516746411483	4891.387559808612
4262.980861244019	4604.1578947368425	4711.043062200957	4601.181818181818	4675.492822966507	4667.435406698564	4842.282296650717	5082.746411483254	5223.497607655502	5093.344497607655	4765.55023923445	4371.88995215311	4011.0813397129186	3740.1435406698565	3778.909090909091	3652.7655502392345	3769.8612440191387	3764.4354066985647	3782.751196172249	3921.492822966507	4040.7224880382773	3940.3444976076553	4054.6794258373207	4091.2583732057415	4124.933014354067	4241.105263157895	4239.133971291866	4430.43062200957	4463.55980861244	4701.105263157895	4875.43062200957	4938.535885167464	4902.473684210527	4833.8708133971295	4794.56937799043	4779.952153110048	4734.090909090909	4720.363636363636	4734.502392344498	4905.688995215311	5047.0382775119615	4616.196172248804	4036.0191387559807	3907.7033492822966	3799.55980861244	3723.7703349282297	3692.004784688995	3722.2583732057415	3725.095693779904	3840.4306220095696
4088.995215311005	4300.239234449761	4448.755980861244	4621.224880382775	4935.6746411483255	5166.641148325359	5319.4162679425835	5165.497607655502	5613.942583732058	6013.004784688996	5857.382775119617	5115.138755980861	5023.8708133971295	4591.358851674641	4471.736842105263	4389.799043062201	4399.980861244019	4552.645933014354	4852.655502392345	5225.468899521531	5551.1578947368425	5743.153110047847	5491.382775119617	5414.459330143541	5250.1435406698565	5168.722488038277	4968.483253588517	4786.698564593302	4633.057416267942	4486.267942583732	4183.492822966507	4134.507177033493	4084.7272727272725	4081.349282296651	4173.851674641149	4552.794258373206	4839.468899521531	4762.483253588517	4895.071770334928	5109.8708133971295	5136.794258373206	4948.296650717703	4654.114832535885	4571.555023923445	4481.377990430622	4680.339712918661	4738.88038277512	4845.698564593302	5436.722488038277	6149.401913875598
3825.502392344498	4151.794258373206	4256.746411483254	4274.521531100479	4549.004784688996	4416.076555023923	4245.8421052631575	4068.334928229665	3644.1626794258373	3559.6746411483255	3492.712918660287	3433.129186602871	3375.8995215311006	3420.7703349282297	3621.6363636363635	3632.3301435406697	3620.502392344498	3603.1674641148325	3903.282296650718	4090.2535885167463	4338.937799043062	4581.253588516746	4753.88038277512	4813.784688995215	4742.023923444976	4546.698564593302	4261.406698564593	3941.1052631578946	3778.2727272727275	3562.555023923445	3523.7655502392345	3640.4545454545455	4088.066985645933	4299.435406698564	4413.717703349283	4428.942583732058	4353.775119617225	4186.167464114833	4295.636363636364	3957.4210526315787	3697.196172248804	3613.177033492823	3668.0382775119615	3754.3636363636365	3825.0717703349283	3907.062200956938	4011.0574162679427	4088.9425837320573	4086.153110047847	4016.1100478468898
6767.497607655502	7346.444976076555	7861.8564593301435	8083.162679425837	8286.913875598086	8396.818181818182	8361.267942583732	8649.866028708135	8788.22966507177	9508.971291866028	9680.794258373206	9526.66028708134	9144.334928229666	10472.22966507177	12394.746411483253	16171.009569377991	18645.698564593302	16723.31100478469	17838.51196172249	17989.665071770334	17187.425837320574	15623.133971291865	11998.559808612441	10672.129186602871	8869.665071770334	8656.626794258373	8543.105263157895	8493.55023923445	8464.200956937799	8617.77990430622	8530.421052631578	8368.736842105263	7954.239234449761	7842.521531100479	7668.363636363636	7428.923444976077	7223.67942583732	7210.086124401914	7432.368421052632	7752.784688995215	8013.287081339713	8179.062200956938	8261.918660287081	8200.708133971291	7897.564593301436	7768.712918660287	7216.985645933014	6912.306220095694	6658.019138755981	6558.698564593302
6587.3253588516745	7221.722488038277	7670.593301435407	8207.325358851675	8197.01913875598	8115.239234449761	7880.660287081339	7651.8708133971295	7418.578947368421	7212.282296650717	7194.483253588517	7473.698564593302	7594.406698564593	7371.722488038277	7105.736842105263	6612.215311004785	6415.755980861244	6334.425837320574	6334.488038277512	6381.492822966507	6444.555023923445	6721.090909090909	7033.813397129186	7511.191387559808	7744.813397129186	8076.44976076555	8084.397129186603	8004.2200956937795	8045.411483253589	7879.397129186603	7516.511961722488	7006.373205741626	6454.177033492823	5978.392344497608	5945.866028708134	5853.153110047847	5881.023923444976	5959.014354066986	6047.66985645933	6172.100478468899	6437.861244019139	6999.44976076555	7666.602870813397	8448.76076555024	9050.894736842105	9260.545454545454	8182.468899521531	7671.942583732058	7415.923444976077	7191.851674641149
7410.497607655502	7627.435406698564	7673.0526315789475	7364.282296650717	7217.851674641149	7087.588516746411	6967.612440191388	6791.363636363636	6538.6746411483255	6262.047846889952	6359.497607655502	6578.186602870814	7173.311004784689	7609.148325358851	7952.244019138756	8574.794258373206	8635.076555023923	8899.602870813396	9029.985645933015	9174.755980861244	9438.521531100478	9654.755980861244	9845.454545454546	9885.636363636364	9336.765550239234	8559.971291866028	8643.961722488039	8674.23923444976	8617.703349282297	8558.21052631579	8651.794258373206	8965.751196172248	9424.488038277512	9944.071770334927	10596.172248803829	11571.88038277512	12940.468899521531	14485.253588516747	15829.43062200957	16685.057416267944	16934.057416267944	16541.296650717704	15501.928229665073	13886.296650717703	14947.497607655503	15214.224880382775	14723.01913875598	13585.258373205741	12051.784688995216	10217.818181818182
7102.081339712919	6957.272727272727	6749.043062200957	6671.167464114833	6800.196172248804	7025.708133971292	7284.832535885167	7480.0	7517.952153110048	7541.775119617225	7604.277511961723	7729.11961722488	7574.358851674641	7300.7511961722485	6936.545454545455	6505.311004784689	6010.760765550239	5499.2200956937795	5083.0	4893.799043062201	4978.210526315789	5452.904306220095	6050.267942583732	6588.023923444976	7500.272727272727	8431.856459330143	9205.933014354066	9715.392344497608	9946.784688995216	9968.722488038278	9839.44976076555	9510.598086124402	8913.172248803829	8125.473684210527	7346.650717703349	6730.832535885167	6376.086124401914	6257.100478468899	6317.0382775119615	6449.435406698564	6609.1578947368425	6819.846889952153	7061.555023923445	7186.1291866028705	7138.684210526316	6790.1578947368425	6181.258373205742	5718.698564593302	5328.244019138756	5242.971291866029
6656.153110047847	6929.435406698564	7242.076555023923	7548.861244019139	7717.66985645933	7877.339712918661	8053.995215311004	7949.928229665072	8271.545454545454	8446.473684210527	8390.755980861244	7697.885167464115	7157.650717703349	6538.885167464115	5934.019138755981	5480.478468899521	5307.114832535885	5429.277511961723	5731.741626794258	6068.531100478469	6351.851674641149	6549.095693779905	6636.263157894737	6578.497607655502	6363.760765550239	6065.32057416268	5849.77033492823	5874.827751196172	6156.8421052631575	6553.827751196172	6890.301435406698	7094.976076555024	7180.8708133971295	7251.0526315789475	7251.205741626794	7119.99043062201	7090.267942583732	7458.454545454545	7585.976076555024	8312.741626794259	8701.411483253589	8667.071770334927	8612.21052631579	8792.282296650717	8933.952153110047	8839.952153110047	8736.88995215311	8668.387559808612	8534.215311004784	7956.971291866029
7060.488038277512	7703.827751196172	7845.210526315789	7752.8421052631575	7560.77033492823	7601.081339712919	7368.004784688996	7125.392344497608	6975.866028708134	6968.942583732058	7051.784688995215	7127.966507177033	7237.363636363636	7244.33014354067	7043.153110047847	6933.980861244019	6599.014354066986	6338.358851674641	6305.837320574163	6470.358851674641	6594.023923444976	6733.349282296651	6636.9617224880385	6428.32057416268	6194.425837320574	5892.100478468899	5885.545454545455	5897.933014354067	6102.521531100479	6260.909090909091	6274.531100478469	6133.535885167464	5918.186602870814	5643.8564593301435	5384.253588516746	5214.382775119617	5209.014354066986	5372.4162679425835	5624.971291866029	5878.712918660287	6102.66985645933	6309.899521531101	6512.282296650717	6704.875598086124	6885.373205741626	7073.019138755981	7291.114832535885	7526.062200956938	7717.363636363636	7793.1435406698565
8790.11004784689	8561.435406698565	7857.172248803828	7004.741626794258	6271.717703349283	5874.6746411483255	5886.492822966507	6056.784688995215	5955.258373205742	5829.741626794258	6005.401913875598	6060.923444976077	6291.846889952153	6661.617224880383	7046.334928229665	7328.373205741626	7437.708133971292	7338.976076555024	7052.186602870814	6673.311004784689	6321.971291866029	6306.846889952153	6248.760765550239	6211.239234449761	6259.904306220095	6381.311004784689	6488.593301435407	6544.043062200957	6494.473684210527	6028.215311004785	5589.8708133971295	5126.617224880383	4860.923444976077	4936.177033492823	5109.727272727273	5597.019138755981	6174.875598086124	6515.062200956938	6711.44019138756	6747.0382775119615	6639.866028708134	6425.612440191388	6154.952153110048	5891.468899521531	5705.377990430622	5647.062200956938	5700.578947368421	5774.358851674641	5772.004784688996	5673.564593301436
5851.373205741626	5975.435406698564	6109.693779904306	6194.406698564593	6116.454545454545	6186.641148325359	6304.1435406698565	6455.095693779905	6579.296650717703	6614.33014354067	6549.124401913876	6234.885167464115	6164.7799043062205	6169.636363636364	6237.665071770335	6401.239234449761	6669.354066985646	7041.755980861244	7280.425837320574	7347.004784688996	7005.071770334928	6314.660287081339	5849.066985645933	5442.727272727273	5184.971291866029	5063.818181818182	5031.421052631579	5077.358851674641	5224.861244019139	5532.382775119617	5801.636363636364	6057.923444976077	6184.732057416268	6188.760765550239	6092.555023923445	5956.980861244019	5846.693779904306	5924.076555023923	5915.105263157895	5932.99043062201	5974.368421052632	6118.344497607655	6230.837320574163	6344.047846889952	6403.775119617225	6610.334928229665	6769.306220095694	6952.645933014354	7111.32057416268	7183.822966507177
4679.0526315789475	4773.837320574163	4921.976076555024	5128.8564593301435	5781.454545454545	6754.55023923445	7880.1291866028705	8649.875598086124	8806.732057416268	8546.851674641148	8159.956937799043	7770.77033492823	7519.77033492823	7798.339712918661	7868.095693779905	7881.923444976077	8305.545454545454	8207.282296650717	8031.88038277512	7843.44019138756	7702.703349282297	7637.210526315789	7635.44976076555	7637.952153110048	7243.406698564593	7186.368421052632	7115.688995215311	7090.11961722488	7102.703349282297	7110.909090909091	7092.612440191388	7047.511961722488	6964.937799043062	6824.956937799043	6928.1578947368425	6873.861244019139	6712.258373205742	6758.473684210527	6765.411483253589	6838.755980861244	6994.382775119617	7490.44019138756	7668.837320574163	7725.813397129186	7674.626794258374	7696.086124401914	7565.2344497607655	7419.488038277512	7250.315789473684	7042.88038277512
6048.8564593301435	5933.7799043062205	5830.344497607655	5766.287081339713	5780.942583732058	5806.387559808612	5897.478468899521	6020.7655502392345	6128.411483253589	6137.095693779905	5959.081339712919	5922.650717703349	5906.253588516746	5948.047846889952	6035.114832535885	6124.531100478469	6184.928229665072	6205.090909090909	6202.311004784689	6145.894736842105	6108.444976076555	5999.760765550239	5995.913875598086	6013.464114832536	5981.598086124402	5907.363636363636	5919.258373205742	6112.043062200957	6269.057416267942	6329.866028708134	6419.555023923445	6516.43062200957	6528.057416267942	6441.956937799043	6322.014354066986	6241.574162679426	6073.688995215311	5941.33014354067	5813.928229665072	5742.8564593301435	5717.593301435407	5685.043062200957	5631.933014354067	5603.014354066986	5633.263157894737	5705.511961722488	5783.306220095694	5856.076555023923	5939.736842105263	6043.392344497608
5141.9617224880385	5159.11004784689	5396.339712918661	5800.7511961722485	5929.55023923445	6336.44976076555	6491.411483253589	6612.928229665072	6547.598086124402	6325.612440191388	6011.287081339713	5818.923444976077	5636.377990430622	5495.885167464115	5439.167464114833	5489.684210526316	5763.349282296651	6012.598086124402	6558.77033492823	7183.966507177033	7460.191387559808	7907.11961722488	8231.062200956938	8384.846889952154	8308.023923444976	8063.066985645933	7766.985645933014	7613.861244019139	7957.516746411483	8265.856459330143	9985.961722488039	12380.344497607655	14350.775119617225	15120.607655502392	14725.66985645933	13301.13875598086	11075.234449760766	9569.167464114833	7895.612440191388	7294.349282296651	6760.44976076555	6331.11004784689	5954.425837320574	5848.287081339713	5984.99043062201	6076.760765550239	6149.196172248804	6133.392344497608	6065.306220095694	5949.7655502392345
5889.933014354067	5713.55980861244	5771.985645933014	6119.732057416268	6587.741626794258	7147.100478468899	7724.545454545455	8445.023923444976	8788.492822966507	8951.755980861244	8973.306220095694	8861.272727272728	8640.21052631579	8408.004784688996	8279.057416267942	8332.617224880383	8402.645933014353	8428.784688995216	8357.90909090909	8169.894736842105	7894.095693779905	7786.77033492823	7643.9473684210525	7495.631578947368	7216.191387559808	7039.521531100479	6764.837320574163	6552.755980861244	6334.44976076555	6325.9473684210525	6438.004784688996	6564.177033492823	6728.492822966507	6825.00956937799	6966.11004784689	7448.631578947368	7581.3253588516745	7637.866028708134	7636.205741626794	7367.282296650717	7343.822966507177	7287.215311004785	7187.272727272727	7063.8421052631575	7038.837320574163	6972.186602870814	6846.712918660287	6801.210526315789	7260.511961722488	7764.956937799043
5581.602870813397	5494.2488038277515	5586.090909090909	5717.258373205742	5851.808612440192	6186.507177033493	6449.282296650717	6631.425837320574	6721.7511961722485	6813.047846889952	6922.794258373206	6938.507177033493	6874.578947368421	6721.215311004785	6503.516746411483	6537.334928229665	6267.746411483254	5981.578947368421	5775.2200956937795	5438.311004784689	5188.186602870814	5030.43062200957	5036.090909090909	5201.688995215311	5421.100478468899	5529.7799043062205	5742.224880382775	5982.655502392345	6200.191387559808	6503.698564593302	6832.392344497608	7140.2488038277515	7427.172248803828	7601.540669856459	7560.516746411483	7313.081339712919	6917.928229665072	6457.655502392345	6022.904306220095	5696.846889952153	5525.287081339713	5494.33014354067	5545.392344497608	5566.8708133971295	5264.105263157895	5271.813397129186	5297.090909090909	5337.215311004785	5377.8564593301435	5413.3253588516745
7522.732057416268	8042.105263157895	7729.473684210527	7192.980861244019	6183.928229665072	5430.354066985646	5301.191387559808	5247.244019138756	5354.588516746411	5426.43062200957	5375.866028708134	5485.7655502392345	5644.32057416268	5826.301435406698	6275.511961722488	7113.167464114833	8130.358851674641	8225.76076555024	8089.545454545455	7811.77033492823	7463.066985645933	7042.014354066986	6532.263157894737	5981.822966507177	5503.626794258374	5289.985645933014	5257.693779904306	5429.215311004785	5805.578947368421	6266.511961722488	6566.6746411483255	6562.167464114833	6291.081339712919	6160.555023923445	5841.138755980861	5771.019138755981	5918.0	6133.712918660287	6254.837320574163	6184.459330143541	5957.296650717703	5895.023923444976	5630.44976076555	5512.540669856459	5568.148325358851	5707.67942583732	5883.0382775119615	5917.473684210527	6054.822966507177	6050.406698564593
6338.971291866029	7027.2200956937795	7432.578947368421	7396.090909090909	7111.942583732058	6992.377990430622	7141.358851674641	7329.043062200957	7476.306220095694	7911.8564593301435	7816.799043062201	7579.976076555024	7427.344497607655	7084.602870813397	6739.22966507177	6500.875598086124	6155.086124401914	5924.177033492823	5855.196172248804	5846.172248803828	5837.909090909091	5804.339712918661	5860.277511961723	5961.602870813397	6179.100478468899	6329.44019138756	6464.411483253589	6663.516746411483	6814.205741626794	6882.808612440192	7071.832535885167	7179.205741626794	7215.019138755981	7150.574162679426	6963.459330143541	6754.444976076555	6481.11004784689	6264.622009569378	6118.468899521531	5978.473684210527	5762.033492822967	5545.564593301436	5360.033492822967	5216.598086124402	5200.641148325359	5208.928229665072	5226.622009569378	5320.2200956937795	5368.478468899521	5397.028708133971
5081.172248803828	5202.894736842105	5254.851674641149	5281.952153110048	5498.44976076555	5544.602870813397	5784.909090909091	6282.464114832536	6435.282296650717	6450.574162679426	6344.650717703349	6160.382775119617	5960.516746411483	6004.464114832536	5884.698564593302	5922.6746411483255	5930.196172248804	6029.1435406698565	6040.832535885167	6003.392344497608	6283.263157894737	6187.827751196172	6066.808612440192	6013.023923444976	6071.071770334928	6960.822966507177	7052.124401913876	7585.435406698564	7622.00956937799	7286.8421052631575	6691.535885167464	6205.9617224880385	6047.607655502392	5862.602870813397	5782.693779904306	5606.464114832536	5367.3253588516745	5167.387559808612	5114.722488038277	5074.980861244019	5049.631578947368	5027.373205741626	5000.186602870814	4967.555023923445	4936.114832535885	5091.995215311004	5034.976076555024	4992.397129186603	4972.55980861244	4965.899521531101
5520.837320574163	5535.832535885167	5482.421052631579	5386.555023923445	5275.215311004785	5201.306220095694	5234.660287081339	5463.11004784689	5629.076555023923	5808.311004784689	5970.459330143541	6122.114832535885	6500.736842105263	6482.803827751196	6563.545454545455	6487.722488038277	6307.382775119617	6274.114832535885	6053.894736842105	5778.8708133971295	5425.904306220095	5368.043062200957	5262.076555023923	5113.11004784689	5044.693779904306	4976.904306220095	5097.755980861244	5364.014354066986	5630.1291866028705	5780.114832535885	5815.162679425837	6005.244019138756	6140.215311004785	6132.55980861244	5955.655502392345	5655.8564593301435	5323.133971291866	5041.976076555024	4848.043062200957	4732.210526315789	4795.746411483254	5012.511961722488	5469.66985645933	6078.100478468899	6637.688995215311	7126.727272727273	7399.363636363636	7690.44019138756	7638.593301435407	7401.622009569378
5705.703349282297	5815.55023923445	5763.033492822967	5715.258373205742	5722.047846889952	5640.401913875598	5453.8708133971295	5389.942583732058	5365.224880382775	5301.822966507177	5147.124401913876	4944.928229665072	4911.55980861244	4953.057416267942	4739.263157894737	4738.258373205742	4773.688995215311	4890.191387559808	4989.803827751196	5056.22966507177	5110.521531100479	5041.44019138756	5009.358851674641	4837.22966507177	4664.387559808612	4683.956937799043	4633.5837320574165	4642.784688995215	4687.272727272727	4770.205741626794	4879.0526315789475	5042.277511961723	5222.755980861244	5329.894736842105	5346.43062200957	5267.722488038277	5137.244019138756	5100.703349282297	5257.966507177033	5521.425837320574	5703.861244019139	5739.363636363636	5703.531100478469	5587.224880382775	5548.684210526316	5419.004784688996	4854.263157894737	4864.057416267942	5066.100478468899	5225.540669856459
5978.282296650717	6009.7655502392345	6056.77033492823	6154.483253588517	6098.349282296651	6065.894736842105	5996.7799043062205	5765.971291866029	5093.918660287081	4917.483253588517	4780.086124401914	4853.741626794258	4824.181818181818	4963.1435406698565	5101.095693779905	5220.77033492823	5276.349282296651	5181.272727272727	4845.133971291866	4711.066985645933	4596.645933014354	4501.282296650717	4356.277511961723	4271.507177033493	4212.215311004785	4204.7655502392345	4238.641148325359	4366.684210526316	4492.846889952153	4846.105263157895	5243.631578947368	5536.923444976077	5398.985645933014	5461.9617224880385	5331.808612440192	5233.741626794258	5081.315789473684	4966.095693779905	4941.354066985646	5010.540669856459	5069.976076555024	5058.866028708134	5008.555023923445	4928.521531100479	4809.296650717703	4698.904306220095	4642.43062200957	4628.095693779905	4677.8421052631575	4852.44976076555
5319.2200956937795	5291.167464114833	5025.11004784689	4690.918660287081	4786.339712918661	4820.315789473684	4827.88038277512	5019.660287081339	5303.32057416268	5628.071770334928	5965.617224880383	6165.334928229665	5929.315789473684	5810.114832535885	5935.866028708134	5779.803827751196	5356.435406698564	5035.641148325359	4737.775119617225	4772.574162679426	4802.071770334928	5016.885167464115	5090.44019138756	5102.392344497608	5210.33014354067	5193.894736842105	5491.66985645933	5397.1435406698565	5827.88995215311	6032.803827751196	6068.377990430622	6247.124401913876	6045.507177033493	5779.799043062201	6464.014354066986	7208.827751196172	7788.354066985646	8064.406698564593	8154.282296650717	8239.200956937799	8876.315789473685	9796.306220095694	10773.09090909091	11444.842105263158	11458.105263157895	9535.406698564593	8547.052631578947	7270.722488038277	6202.11961722488	5589.1578947368425
6429.22966507177	6030.885167464115	5808.272727272727	5709.473684210527	5897.464114832536	6268.296650717703	6461.55980861244	6846.588516746411	6985.181818181818	6943.1291866028705	6829.660287081339	6639.3253588516745	6464.511961722488	6305.349282296651	6067.976076555024	5955.492822966507	5857.827751196172	6230.43062200957	6416.913875598086	6701.2344497607655	7190.799043062201	7605.904306220095	8023.8564593301435	8363.645933014353	8505.526315789473	8365.35885167464	7953.866028708134	7641.081339712919	7140.2488038277515	6436.057416267942	6137.100478468899	5672.511961722488	5311.832535885167	5059.406698564593	5353.1578947368425	5307.210526315789	5336.406698564593	5420.0	5835.057416267942	5760.971291866029	5654.535885167464	5562.468899521531	5514.492822966507	5495.688995215311	5456.373205741626	5360.387559808612	5224.267942583732	5107.2344497607655	5074.263157894737	5612.464114832536
5782.387559808612	6337.8708133971295	6736.545454545455	7251.578947368421	7896.3253588516745	8521.574162679426	8865.516746411484	8708.822966507178	7521.421052631579	6802.344497607655	6600.645933014354	6181.655502392345	6093.172248803828	6234.272727272727	6451.148325358851	6489.55980861244	6268.688995215311	5980.301435406698	5750.004784688996	5760.904306220095	6149.315789473684	6897.244019138756	7826.937799043062	8967.794258373206	9802.43062200957	10389.885167464116	10660.56937799043	10409.454545454546	9656.80861244019	9469.425837320574	9378.315789473685	9374.258373205741	9366.0	9188.846889952154	8928.464114832535	8721.397129186604	8539.947368421053	8401.397129186604	8480.287081339713	8313.205741626794	8586.866028708135	9119.913875598086	9978.511961722488	11101.483253588516	12135.995215311004	12694.856459330143	12489.397129186604	12851.172248803829	12605.497607655503	11812.885167464116
6256.555023923445	6057.789473684211	5968.956937799043	5615.00956937799	5292.488038277512	4944.622009569378	4626.923444976077	4393.11004784689	4564.641148325359	4674.875598086124	5027.421052631579	5357.11961722488	5625.043062200957	5468.976076555024	5479.909090909091	5476.095693779905	5691.444976076555	5711.210526315789	5928.177033492823	6116.411483253589	6261.282296650717	6403.607655502392	6418.071770334928	6394.425837320574	6460.062200956938	6528.44976076555	6623.9617224880385	6716.9617224880385	6832.047846889952	6938.822966507177	7006.3253588516745	7035.574162679426	7033.2488038277515	7102.497607655502	7012.7799043062205	6880.899521531101	6710.019138755981	6552.244019138756	6477.095693779905	6490.55980861244	6503.55023923445	6264.789473684211	5841.44976076555	5369.913875598086	5244.813397129186	5131.32057416268	5058.732057416268	5038.406698564593	5037.684210526316	5018.822966507177
7569.062200956938	7273.4162679425835	7039.574162679426	6938.382775119617	6869.8564593301435	7212.928229665072	7421.904306220095	7367.44019138756	7096.933014354067	6758.952153110048	6500.6746411483255	6346.435406698564	6285.086124401914	6372.0382775119615	6623.1435406698565	6877.622009569378	6985.837320574163	7039.397129186603	7119.88038277512	7126.755980861244	6997.377990430622	6964.200956937799	6932.162679425837	6944.88995215311	7351.799043062201	7554.942583732058	7696.875598086124	7736.55980861244	7677.8421052631575	7669.22966507177	7351.377990430622	6822.114832535885	6322.306220095694	5848.1578947368425	5606.7799043062205	5602.741626794258	5724.468899521531	5950.263157894737	6349.00956937799	6882.0526315789475	7376.956937799043	7718.014354066986	7931.086124401914	8077.464114832536	8173.684210526316	8264.454545454546	8372.77033492823	8398.267942583732	8277.315789473685	8106.9617224880385
6737.047846889952	7115.9473684210525	7472.258373205742	7145.497607655502	7059.095693779905	6819.88995215311	6464.976076555024	6070.655502392345	5728.976076555024	5490.971291866029	5357.306220095694	5535.598086124402	5646.904306220095	6304.56937799043	7145.311004784689	7972.909090909091	8542.344497607655	8806.344497607655	9347.368421052632	9353.813397129186	9208.799043062201	8909.90909090909	8518.349282296651	7936.315789473684	7722.588516746411	7709.11004784689	7524.894736842105	7631.114832535885	7628.349282296651	7506.904306220095	7025.803827751196	7046.138755980861	7241.885167464115	7503.315789473684	7822.636363636364	7807.645933014354	7633.688995215311	7577.334928229665	7806.459330143541	8234.167464114833	8663.320574162679	8924.631578947368	8871.832535885167	8843.86124401914	8038.995215311004	7204.210526315789	6598.401913875598	6464.545454545455	6382.086124401914	6302.023923444976
4937.77033492823	5450.11004784689	5474.813397129186	5914.100478468899	5914.043062200957	5877.837320574163	5803.56937799043	5778.851674641149	5799.095693779905	5814.784688995215	5777.660287081339	5703.287081339713	5401.377990430622	5293.655502392345	5267.622009569378	5357.980861244019	5541.133971291866	5727.736842105263	5824.339712918661	5802.019138755981	5700.660287081339	5583.851674641149	5497.598086124402	5461.464114832536	5492.401913875598	5625.459330143541	5880.521531100479	6385.899521531101	6645.066985645933	6707.071770334928	6652.55980861244	6453.282296650717	6196.033492822967	6024.267942583732	6056.521531100479	6211.086124401914	6546.918660287081	6866.363636363636	7106.253588516746	7246.56937799043	7183.775119617225	7200.421052631579	7120.5837320574165	6822.717703349283	6636.043062200957	6371.794258373206	5857.684210526316	5437.291866028708	5467.478468899521	5511.2200956937795
6959.0526315789475	7564.607655502392	7971.760765550239	8544.559808612441	8071.076555023923	7113.928229665072	6988.846889952153	7154.995215311004	7367.334928229665	7726.832535885167	8079.6746411483255	8484.990430622009	8925.095693779904	9259.813397129186	9353.181818181818	9246.052631578947	8681.502392344497	8480.937799043062	8159.832535885167	7719.894736842105	7151.2488038277515	6495.803827751196	6241.578947368421	5636.626794258374	5453.4162679425835	5199.191387559808	5234.837320574163	5505.5837320574165	5926.736842105263	5965.387559808612	5858.339712918661	5797.502392344498	5695.124401913876	5678.047846889952	5680.2200956937795	5647.244019138756	5477.56937799043	5356.076555023923	5225.181818181818	5082.076555023923	5160.846889952153	5220.665071770335	5528.334928229665	5856.99043062201	6128.344497607655	6338.693779904306	6540.334928229665	6766.162679425837	7162.263157894737	7628.971291866029
5161.88995215311	5484.846889952153	5509.732057416268	5519.267942583732	5891.363636363636	6257.703349282297	6482.727272727273	6578.617224880383	6652.028708133971	6734.167464114833	6811.00956937799	6901.200956937799	7000.488038277512	7050.11004784689	7448.2488038277515	7512.043062200957	7505.942583732058	7405.746411483254	7200.196172248804	6906.019138755981	6569.425837320574	6166.861244019139	5873.660287081339	5790.875598086124	5874.952153110048	5948.239234449761	5916.363636363636	5900.373205741626	5984.688995215311	6075.995215311004	6105.937799043062	6078.976076555024	6025.607655502392	6145.43062200957	6194.636363636364	6283.086124401914	6354.205741626794	6469.545454545455	6569.866028708134	6618.344497607655	6639.746411483254	6614.5837320574165	6459.239234449761	6412.631578947368	6293.401913875598	6289.210526315789	6481.114832535885	6833.7799043062205	7233.607655502392	7602.2344497607655
5748.727272727273	5830.186602870814	5662.636363636364	5550.425837320574	5353.736842105263	5116.5837320574165	4879.004784688996	4690.516746411483	4611.33014354067	4735.133971291866	4972.904306220095	5255.617224880383	5514.497607655502	5673.775119617225	5816.397129186603	5826.205741626794	5703.9617224880385	5601.645933014354	5657.712918660287	5689.665071770335	5823.44019138756	5668.598086124402	5689.822966507177	5498.191387559808	5059.808612440192	4560.1435406698565	4435.244019138756	4328.813397129186	4205.928229665072	4326.44976076555	4603.717703349283	5079.100478468899	5708.722488038277	7036.88995215311	8331.057416267942	9153.344497607655	9223.937799043062	8719.832535885167	8087.454545454545	7664.545454545455	7640.803827751196	7966.076555023923	8196.086124401914	8289.655502392345	8251.832535885167	7985.9473684210525	7773.942583732058	7890.746411483254	8301.071770334927	8677.617224880383
5354.291866028708	5723.014354066986	5921.684210526316	6020.32057416268	6153.349282296651	6185.995215311004	6129.334928229665	6113.373205741626	6447.349282296651	7057.215311004785	7759.004784688996	8437.636363636364	8890.535885167465	9090.244019138756	8519.645933014353	8194.622009569379	7721.444976076555	7273.784688995215	7046.224880382775	7128.483253588517	7015.296650717703	7062.181818181818	7048.827751196172	6963.0	6860.497607655502	6688.105263157895	6865.698564593302	6658.913875598086	6541.287081339713	6578.851674641149	6587.205741626794	6394.746411483254	6081.373205741626	5650.076555023923	5322.11961722488	5059.478468899521	5018.626794258374	5204.263157894737	5567.564593301436	6025.3253588516745	6493.933014354067	6939.411483253589	7384.344497607655	7830.377990430622	8195.033492822966	8374.382775119617	8356.153110047846	8229.885167464116	8104.866028708134	8455.684210526315
7315.435406698564	6856.287081339713	6708.789473684211	6484.076555023923	6318.186602870814	6306.167464114833	6421.602870813397	6556.712918660287	6634.177033492823	6648.665071770335	6613.267942583732	6111.861244019139	6088.665071770335	6054.464114832536	6049.397129186603	6118.971291866029	6281.698564593302	6507.488038277512	6542.44976076555	6830.090909090909	7079.928229665072	7255.205741626794	7341.641148325359	7342.717703349283	7258.100478468899	7083.411483253589	7011.488038277512	6686.11004784689	6365.488038277512	6054.349282296651	5760.492822966507	5509.425837320574	5219.205741626794	4942.100478468899	4884.693779904306	4706.851674641149	5060.937799043062	5351.808612440192	5663.32057416268	5797.311004784689	5590.588516746411	5312.1435406698565	5261.521531100479	5432.803827751196	5469.377990430622	5400.564593301436	5867.492822966507	6507.1578947368425	6578.645933014354	6605.291866028708
5531.167464114833	5843.363636363636	5948.755980861244	5980.55023923445	5757.0526315789475	5696.760765550239	5599.196172248804	5511.363636363636	5461.9473684210525	5453.377990430622	5484.315789473684	5548.67942583732	5630.181818181818	5728.995215311004	5874.622009569378	6084.028708133971	6322.004784688996	6520.358851674641	6626.057416267942	6632.626794258374	6650.263157894737	6619.076555023923	6757.555023923445	7097.645933014354	7632.401913875598	8098.373205741626	8561.315789473685	8830.76076555024	8638.77990430622	8620.363636363636	8423.54066985646	8063.186602870814	7621.468899521531	7233.488038277512	7013.837320574163	6987.421052631579	7079.014354066986	7174.574162679426	7209.703349282297	7281.535885167464	7293.56937799043	7213.311004784689	7014.062200956938	6639.296650717703	6172.971291866029	5749.205741626794	5420.985645933014	5198.712918660287	5079.9617224880385	5063.311004784689
7354.062200956938	7153.971291866029	6818.263157894737	6377.88038277512	6156.598086124402	5754.9473684210525	5171.660287081339	4634.4162679425835	4196.081339712919	3953.7703349282297	3846.267942583732	3928.9521531100477	4142.598086124402	4404.593301435407	4648.363636363636	4839.9473684210525	4989.205741626794	5026.100478468899	4969.693779904306	4904.373205741626	4837.392344497608	4800.631578947368	4805.99043062201	4850.311004784689	4931.612440191388	5060.535885167464	5254.478468899521	5561.799043062201	5569.377990430622	5573.081339712919	5522.956937799043	5345.421052631579	5327.813397129186	5372.296650717703	5427.966507177033	5427.1578947368425	5703.181818181818	6080.760765550239	6161.344497607655	6363.172248803828	6250.578947368421	6060.928229665072	6186.133971291866	6509.425837320574	6948.8421052631575	7385.014354066986	7715.258373205742	7524.425837320574	7585.980861244019	7484.593301435407
5156.722488038277	5313.602870813397	5560.267942583732	5883.7799043062205	6187.215311004785	6399.0	6239.8564593301435	6138.578947368421	6012.224880382775	5498.425837320574	5415.894736842105	5408.976076555024	5532.32057416268	5623.282296650717	6067.478468899521	6560.425837320574	6846.32057416268	7148.535885167464	7322.645933014354	7414.086124401914	7481.114832535885	7554.358851674641	7623.688995215311	7653.645933014354	7616.598086124402	7521.315789473684	7408.655502392345	7317.827751196172	7266.684210526316	7260.56937799043	7134.263157894737	7190.100478468899	7132.732057416268	7286.803827751196	7377.1578947368425	7409.033492822967	7784.057416267942	7900.076555023923	7669.5837320574165	7265.885167464115	7028.454545454545	6973.124401913876	6668.736842105263	6924.885167464115	6942.11004784689	6925.32057416268	7032.5837320574165	6910.095693779905	6724.244019138756	6609.732057416268
6452.755980861244	6695.349282296651	6757.272727272727	6955.55980861244	7027.8564593301435	6937.392344497608	6727.076555023923	6484.9473684210525	6283.186602870814	6050.732057416268	5854.0382775119615	5694.56937799043	5642.473684210527	5773.985645933014	6077.736842105263	6495.602870813397	6764.263157894737	7517.076555023923	7763.244019138756	8181.636363636364	8224.727272727272	8178.956937799043	8033.688995215311	7738.172248803828	7423.942583732058	7378.923444976077	7121.5837320574165	6989.808612440192	6743.454545454545	6319.33014354067	5973.258373205742	5598.655502392345	5284.77033492823	5108.56937799043	5082.803827751196	5174.846889952153	5343.88038277512	5545.047846889952	5734.33014354067	6080.918660287081	6126.339712918661	6188.727272727273	6290.1578947368425	6451.239234449761	6687.88038277512	7010.382775119617	7165.153110047847	7249.665071770335	7110.909090909091	6627.55023923445
7263.612440191388	7951.167464114833	8592.301435406698	9037.741626794259	9234.832535885167	9232.856459330143	9096.320574162679	8830.722488038278	8394.33971291866	7776.047846889952	7051.827751196172	6355.899521531101	5797.952153110048	5474.181818181818	5251.258373205742	5164.344497607655	5231.7655502392345	5434.861244019139	5697.0	5943.626794258374	6207.090909090909	6461.851674641149	6688.258373205742	6798.086124401914	7001.473684210527	7115.468899521531	7145.200956937799	7205.918660287081	7251.665071770335	7976.44976076555	7899.382775119617	7651.531100478469	7532.358851674641	7077.2200956937795	6593.401913875598	6165.650717703349	5888.090909090909	5825.602870813397	5956.851674641149	6196.406698564593	6450.746411483254	6453.8564593301435	5907.521531100479	5822.7655502392345	5696.928229665072	5539.095693779905	5251.578947368421	5339.976076555024	5471.311004784689	5534.607655502392
6236.239234449761	6364.215311004785	6392.574162679426	6484.44019138756	6475.397129186603	6347.846889952153	6150.688995215311	6415.8421052631575	6526.578947368421	7142.837320574163	8839.698564593302	10834.822966507178	12973.105263157895	14782.478468899522	15898.942583732058	17304.727272727272	16593.7990430622	14989.545454545454	14149.435406698565	12621.181818181818	10695.33014354067	8849.976076555024	7500.794258373206	6759.655502392345	6623.392344497608	6435.913875598086	6341.531100478469	6264.521531100479	6350.205741626794	6478.186602870814	6663.622009569378	6760.057416267942	6836.56937799043	6932.55980861244	7024.866028708134	7046.358851674641	6928.296650717703	6776.861244019139	6651.7799043062205	6590.966507177033	6567.392344497608	6539.593301435407	6702.215311004785	6749.497607655502	6839.0526315789475	6953.976076555024	7064.033492822967	7177.956937799043	7325.1435406698565	7494.090909090909
4822.832535885167	4881.301435406698	4794.291866028708	4639.444976076555	4544.511961722488	4444.909090909091	4438.861244019139	4368.244019138756	4325.875598086124	4306.358851674641	4303.334928229665	4444.641148325359	4822.33014354067	5337.306220095694	5653.7799043062205	6165.703349282297	6603.574162679426	6986.181818181818	7512.0526315789475	8274.287081339713	8852.966507177034	9272.698564593302	9498.31100478469	9509.727272727272	9846.870813397129	9737.976076555024	9180.315789473685	8337.842105263158	7635.904306220095	7449.114832535885	7341.631578947368	7209.923444976077	7007.191387559808	6818.090909090909	6697.1291866028705	6928.832535885167	7084.832535885167	7018.133971291866	6960.014354066986	7042.808612440192	7094.741626794258	6950.215311004785	7123.574162679426	7314.564593301436	7454.612440191388	7479.598086124402	7365.066985645933	7136.526315789473	6855.401913875598	6566.818181818182
6832.43062200957	7459.631578947368	7676.315789473684	8126.88995215311	8347.057416267942	8451.22966507177	8436.162679425837	8323.382775119617	8168.736842105263	8042.244019138756	7618.799043062201	7676.9473684210525	7805.813397129186	7913.4162679425835	7790.588516746411	7703.535885167464	7696.086124401914	7601.2200956937795	7565.047846889952	7486.923444976077	7507.153110047847	7409.861244019139	7351.167464114833	7192.344497607655	6981.6746411483255	6778.215311004785	6429.401913875598	6339.995215311004	6363.684210526316	6508.88038277512	6717.196172248804	7053.081339712919	7458.387559808612	7750.0	7597.784688995215	7487.287081339713	7056.4162679425835	6595.076555023923	6903.827751196172	7407.665071770335	7379.67942583732	7818.444976076555	7646.11004784689	7718.966507177033	7553.641148325359	7333.253588516746	7223.224880382775	7317.732057416268	8263.325358851675	8989.416267942584
7076.803827751196	7174.8708133971295	7130.502392344498	7010.55980861244	6856.55023923445	6724.578947368421	6679.88995215311	6683.626794258374	6812.88995215311	6798.172248803828	6931.057416267942	6840.2200956937795	6176.133971291866	6197.794258373206	6006.177033492823	6152.311004784689	6016.382775119617	5872.760765550239	5960.645933014354	6028.846889952153	6086.622009569378	6114.67942583732	6087.578947368421	5991.32057416268	5956.622009569378	5930.382775119617	5865.684210526316	5695.531100478469	5502.311004784689	5300.095693779905	5223.086124401914	5094.913875598086	5054.909090909091	5327.775119617225	5561.531100478469	5940.239234449761	6373.1435406698565	6784.401913875598	7169.980861244019	7882.095693779905	8213.88995215311	8365.966507177034	8296.741626794259	8058.382775119617	7948.349282296651	7648.741626794258	7372.55023923445	7095.818181818182	6807.382775119617	6682.086124401914
7643.272727272727	7554.540669856459	7761.483253588517	8014.186602870814	8226.44976076555	8232.578947368422	7926.043062200957	7744.291866028708	7258.258373205742	7342.827751196172	7034.014354066986	6928.995215311004	6778.598086124402	6715.00956937799	6623.311004784689	6511.55023923445	6569.531100478469	6511.267942583732	6362.66985645933	6155.019138755981	5878.387559808612	5729.44019138756	5805.588516746411	6215.712918660287	6836.502392344498	7505.392344497608	8146.564593301436	8645.315789473685	8762.244019138756	8752.976076555024	8803.559808612441	8558.722488038278	8245.153110047846	7850.153110047847	7489.444976076555	7273.846889952153	7517.645933014354	7732.732057416268	8264.617224880383	8465.827751196171	8742.205741626794	8758.842105263158	8406.248803827752	7758.196172248804	7126.9617224880385	6688.56937799043	6383.397129186603	6273.818181818182	6290.272727272727	6344.387559808612
9611.44976076555	9851.177033492822	9583.244019138756	9654.995215311004	9169.98086124402	8580.535885167465	8422.813397129186	7966.354066985646	7848.1291866028705	7635.277511961723	7462.645933014354	7293.344497607655	7160.540669856459	7048.574162679426	7339.799043062201	7547.124401913876	8036.311004784689	8194.928229665073	8239.066985645934	8058.205741626794	7604.712918660287	7470.014354066986	6937.454545454545	6288.406698564593	6284.755980861244	6602.296650717703	7033.00956937799	7155.593301435407	7178.540669856459	7309.425837320574	7157.411483253589	7350.105263157895	7627.210526315789	7900.885167464115	8183.980861244019	8752.062200956938	8809.444976076555	9016.057416267942	8672.43062200957	8828.382775119617	8359.68899521531	8400.224880382775	8257.803827751197	8167.56937799043	8276.349282296651	8331.066985645934	8197.775119617225	8393.45933014354	8560.095693779904	8664.291866028709
6282.43062200957	6380.301435406698	6154.698564593302	6148.205741626794	6172.177033492823	6209.282296650717	6067.712918660287	6146.076555023923	6533.894736842105	7264.956937799043	7706.732057416268	8240.43062200957	8402.837320574163	8282.052631578947	7921.861244019139	7340.057416267942	6596.588516746411	6191.057416267942	6015.162679425837	6104.813397129186	5753.655502392345	5823.736842105263	5888.799043062201	5944.028708133971	5971.244019138756	5950.688995215311	5903.138755980861	5377.215311004785	5547.88995215311	5854.153110047847	6238.358851674641	6614.598086124402	6676.066985645933	6750.057416267942	6853.349282296651	6978.588516746411	7062.909090909091	7239.215311004785	7493.421052631579	7772.665071770335	8503.531100478469	8827.622009569379	9032.617224880383	9189.177033492822	9290.392344497608	9184.822966507178	8919.555023923445	8456.684210526315	8233.923444976077	8300.751196172248
8067.3253588516745	7786.172248803828	7887.913875598086	7362.799043062201	7446.665071770335	7332.368421052632	7356.995215311004	7582.851674641149	7552.516746411483	7717.1578947368425	7823.521531100479	7817.746411483254	7854.177033492823	7797.918660287081	7688.67942583732	7651.1291866028705	7778.392344497608	8048.899521531101	8556.698564593302	8829.535885167465	8914.186602870814	8990.224880382775	8635.382775119617	7929.626794258374	7818.172248803828	7655.124401913876	8376.736842105263	8241.253588516747	8816.755980861244	9345.45933014354	9791.511961722488	9629.492822966507	9403.21052631579	9132.244019138756	10895.956937799043	14385.267942583732	17091.842105263157	17411.76076555024	16727.61722488038	16673.555023923444	17103.741626794257	16298.90909090909	14498.248803827752	12158.296650717703	11104.64114832536	11730.205741626794	12015.693779904306	11993.684210526315	10739.052631578947	10784.244019138756
7739.564593301436	8161.181818181818	8315.674641148325	8354.976076555024	8265.88995215311	8066.4162679425835	7824.454545454545	7642.287081339713	7587.846889952153	7634.062200956938	7689.942583732058	7687.277511961723	7611.153110047847	7465.598086124402	7257.11004784689	7014.397129186603	6792.177033492823	6646.775119617225	6614.631578947368	6705.004784688996	6904.698564593302	7193.708133971292	7549.497607655502	7929.033492822967	8271.54066985646	8545.35885167464	8774.258373205741	8995.143540669857	9207.583732057416	8515.794258373206	8395.464114832535	7515.7799043062205	7553.105263157895	7703.7799043062205	7712.44019138756	7980.784688995215	8113.167464114833	7974.186602870814	7606.210526315789	7092.799043062201	6557.722488038277	6102.43062200957	5777.574162679426	5601.813397129186	5578.937799043062	5691.641148325359	5897.411483253589	6140.311004784689	6370.7655502392345	6562.023923444976
4134.004784688996	4196.210526315789	4235.88038277512	4235.741626794258	4241.9473684210525	4224.186602870814	4181.698564593302	4117.488038277512	4037.354066985646	3949.401913875598	3866.6411483253587	3909.995215311005	3898.818181818182	3947.4497607655503	4046.5167464114834	4161.454545454545	4259.511961722488	4430.626794258374	4558.980861244019	4572.066985645933	4589.77033492823	4498.9617224880385	4420.186602870814	4307.43062200957	4172.67942583732	4043.4354066985647	3943.502392344498	3880.0	3844.464114832536	3853.1674641148325	3831.9521531100477	3836.401913875598	3898.3253588516745	4034.090909090909	4228.832535885167	4469.334928229665	4617.253588516746	4734.358851674641	4779.033492822967	4752.363636363636	4685.837320574163	4538.746411483254	4548.339712918661	4428.540669856459	4597.397129186603	4792.995215311004	4902.593301435407	5105.2344497607655	5236.885167464115	5261.985645933014
3798.3923444976076	3937.0	3841.33971291866	3772.665071770335	3839.602870813397	3900.5741626794256	4003.1483253588517	4083.818181818182	4139.344497607655	4157.56937799043	4136.334928229665	4074.7033492822966	3986.9425837320573	4054.3444976076553	4117.2200956937795	4170.846889952153	4189.105263157895	4286.803827751196	4416.7511961722485	4556.468899521531	4664.8564593301435	4709.516746411483	4624.521531100479	4565.44019138756	4436.339712918661	4266.808612440192	4084.9186602870814	3914.511961722488	3783.2918660287082	3722.0717703349283	3748.6076555023924	3854.023923444976	4004.77990430622	4157.076555023923	4274.808612440192	4341.607655502392	4357.789473684211	4327.291866028708	4251.617224880383	4136.942583732058	4003.77990430622	3885.0382775119615	3773.1913875598084	3744.598086124402	3750.1722488038276	3779.0382775119615	3833.2966507177034	3928.2966507177034	4036.7942583732056	4129.162679425837
4362.827751196172	4453.622009569378	4665.401913875598	5036.913875598086	5589.688995215311	6272.282296650717	6957.454545454545	7494.43062200957	8014.956937799043	7982.047846889952	7628.019138755981	6997.7655502392345	6151.22966507177	5065.8708133971295	4367.401913875598	3862.813397129187	3608.186602870813	3566.267942583732	3637.1626794258373	3730.755980861244	3812.2631578947367	3884.133971291866	3945.5167464114834	3945.9808612440193	3984.9856459330144	4046.7368421052633	4170.382775119617	4358.32057416268	4643.377990430622	4846.622009569378	4948.507177033493	4938.421052631579	4843.497607655502	4945.421052631579	4866.0	4581.401913875598	4354.526315789473	4240.899521531101	4239.631578947368	4301.602870813397	4350.382775119617	4312.153110047847	4061.6411483253587	3966.4784688995214	3907.5215311004786	3890.3636363636365	3893.488038277512	3972.602870813397	3977.5885167464116	3994.6698564593303
3800.511961722488	3909.244019138756	3992.7703349282297	4043.502392344498	4062.956937799043	4058.5215311004786	4038.8803827751194	4017.8803827751194	4013.6411483253587	4033.7703349282297	3985.5502392344497	3897.8277511961724	3848.4593301435407	3845.0095693779904	3854.5215311004786	3898.3827751196172	3989.497607655502	4129.066985645933	4296.2344497607655	4462.909090909091	4609.358851674641	4731.2344497607655	4834.44019138756	4877.574162679426	4770.253588516746	4582.306220095694	4446.019138755981	4477.631578947368	4544.004784688996	4619.645933014354	4638.952153110048	4760.708133971292	4681.818181818182	4529.00956937799	4472.057416267942	4452.717703349283	4389.363636363636	4374.641148325359	4376.253588516746	4361.7655502392345	4326.287081339713	4286.942583732058	4252.277511961723	4207.411483253589	4131.11004784689	4020.8086124401916	3895.6411483253587	3893.334928229665	3848.0478468899523	3839.3014354066986
3550.9808612440193	3517.4162679425835	3527.5741626794256	3574.2775119617227	3645.0478468899523	3741.062200956938	3833.0143540669856	3916.3014354066986	3951.3588516746413	3945.976076555024	3893.3923444976076	3802.0143540669856	3686.004784688995	3565.4784688995214	3463.5741626794256	3399.086124401914	3379.5789473684213	3479.2727272727275	3551.55980861244	3753.373205741627	3877.0526315789475	4021.5645933014353	4363.114832535885	4684.746411483254	4881.492822966507	4925.67942583732	4841.497607655502	4804.1578947368425	4692.358851674641	4592.076555023923	4494.971291866029	4390.531100478469	4270.755980861244	4185.626794258374	4058.1196172248806	3936.4545454545455	3863.593301435407	3902.784688995215	3911.095693779904	3946.9856459330144	4045.9234449760766	4182.923444976077	4277.813397129186	4381.019138755981	4401.435406698564	4352.4162679425835	4248.7655502392345	4107.1435406698565	3973.086124401914	3869.650717703349
3854.9665071770337	3758.8995215311006	3688.2727272727275	3634.7416267942585	3671.349282296651	3801.822966507177	3973.5645933014353	4146.200956937799	4278.148325358851	4353.066985645933	4386.521531100479	4406.521531100479	4429.760765550239	4483.56937799043	4546.291866028708	4617.564593301436	4697.502392344498	4775.425837320574	4912.464114832536	4874.502392344498	4754.7655502392345	4588.488038277512	4420.564593301436	4277.727272727273	4170.693779904306	4114.019138755981	4167.315789473684	4265.315789473684	4396.296650717703	4483.334928229665	4456.191387559808	4337.736842105263	4229.334928229665	4180.521531100479	4072.1483253588517	4102.578947368421	4133.88995215311	4099.813397129186	4107.019138755981	4122.148325358851	4159.100478468899	4211.645933014354	4257.933014354067	4278.980861244019	4299.224880382775	4301.272727272727	4362.741626794258	4378.5837320574165	4366.172248803828	4338.311004784689
5025.894736842105	4977.153110047847	5257.377990430622	5289.444976076555	5492.263157894737	5581.177033492823	5531.885167464115	5381.162679425837	5156.578947368421	4905.966507177033	4643.287081339713	4373.526315789473	4120.502392344498	3921.2918660287082	3799.1674641148325	3751.6746411483255	3761.22009569378	3806.2535885167463	3863.248803827751	3908.354066985646	3926.028708133971	3915.177033492823	4042.7224880382773	4043.818181818182	4190.698564593302	4255.851674641149	4174.712918660287	4099.181818181818	4031.086124401914	3956.4354066985647	3841.287081339713	3721.3253588516745	3599.157894736842	3462.909090909091	3408.7655502392345	3381.468899521531	3419.186602870813	3507.0717703349283	3558.5837320574165	3649.784688995215	3770.688995215311	3903.062200956938	4151.971291866029	4384.688995215311	4487.521531100479	4595.133971291866	4547.55023923445	4383.918660287081	4210.55023923445	4026.626794258373
3537.5741626794256	3509.8947368421054	3545.3205741626793	3624.818181818182	3764.7224880382773	3909.846889952153	4065.315789473684	4183.162679425837	4259.8421052631575	4293.435406698564	4352.497607655502	4345.191387559808	4390.277511961723	4351.641148325359	4396.741626794258	4391.181818181818	4295.0	4160.531100478469	3975.5167464114834	3812.995215311005	3695.8516746411483	3604.287081339713	3585.626794258373	3703.1913875598084	3922.9425837320573	4151.11004784689	4287.688995215311	4349.282296650717	4285.913875598086	4158.196172248804	4030.626794258373	3940.066985645933	3877.1387559808613	3799.043062200957	3693.44019138756	3612.157894736842	3589.0574162679427	3641.282296650718	3820.822966507177	4008.306220095694	4100.794258373206	4082.129186602871	3969.9665071770337	3908.9808612440193	3757.2344497607655	3742.507177033493	3792.712918660287	3915.933014354067	4033.933014354067	4107.177033492823
3516.593301435407	3594.196172248804	3685.870813397129	3824.4114832535884	3979.186602870813	4119.459330143541	4212.741626794258	4258.105263157895	4390.349282296651	4434.373205741626	4496.698564593302	4508.535885167464	4619.803827751196	4599.784688995215	4384.478468899521	4240.0382775119615	4088.933014354067	4031.1100478468898	4097.291866028708	4267.11961722488	4371.7655502392345	4485.33014354067	4660.564593301436	4896.588516746411	6040.397129186603	8084.263157894737	10409.612440191388	12088.363636363636	13607.77033492823	13746.234449760766	11950.287081339713	9117.205741626794	10157.306220095694	8575.21052631579	7062.435406698564	5377.631578947368	4210.44019138756	3962.7464114832537	3704.5454545454545	3481.6315789473683	3321.9234449760766	3379.33971291866	3312.602870813397	3333.6172248803828	3354.9808612440193	3378.2392344497607	3429.177033492823	3485.9904306220096	3601.028708133971	3792.933014354067
3665.1387559808613	3733.1483253588517	3755.5167464114834	3736.354066985646	3671.062200956938	3635.497607655502	3606.66028708134	3627.1435406698565	3749.846889952153	3859.775119617225	4158.531100478469	4326.483253588517	4469.913875598086	4562.148325358851	4571.114832535885	4665.454545454545	4525.55980861244	4243.928229665072	3952.8516746411483	3811.995215311005	3737.129186602871	3743.215311004785	3953.3875598086124	4091.6076555023924	4198.502392344498	4329.688995215311	4292.100478468899	4085.5837320574165	3940.870813397129	3694.468899521531	3601.306220095694	3644.555023923445	3709.3827751196172	3703.784688995215	3664.200956937799	3619.1483253588517	3504.933014354067	3356.086124401914	3256.5263157894738	3221.196172248804	3262.177033492823	3403.0526315789475	3641.3014354066986	3951.4354066985647	4283.617224880383	4513.1435406698565	4741.095693779905	4846.913875598086	4886.531100478469	4862.071770334928
4290.593301435407	4348.684210526316	4348.081339712919	4356.354066985646	4416.354066985646	4439.349282296651	4468.933014354067	4487.253588516746	4607.057416267942	4637.382775119617	4681.928229665072	4709.33014354067	4653.660287081339	4496.803827751196	4289.200956937799	4223.387559808612	4040.2583732057415	3993.6363636363635	3971.004784688995	4012.0	4129.0	4207.698564593302	4246.511961722488	4234.995215311004	4183.535885167464	4116.741626794258	4057.9521531100477	4026.3923444976076	4042.215311004785	4116.794258373206	4233.392344497608	4318.2200956937795	4405.971291866029	4384.215311004785	4286.004784688996	4142.200956937799	3991.44019138756	3863.3444976076553	3777.2583732057415	3751.0526315789475	3796.665071770335	3900.9808612440193	4021.0382775119615	4107.837320574163	4340.521531100479	4305.373205741626	4245.172248803828	4190.133971291866	4198.602870813397	4154.727272727273
4734.205741626794	5078.047846889952	5316.655502392345	5379.712918660287	5313.942583732058	5216.55023923445	5233.813397129186	5126.55980861244	4784.2200956937795	4876.148325358851	4925.645933014354	4939.598086124402	4917.631578947368	4846.55023923445	4708.526315789473	4579.9473684210525	4566.995215311004	4726.703349282297	5028.397129186603	5368.492822966507	5631.1291866028705	5739.0	5688.861244019139	5596.760765550239	5428.55980861244	5188.904306220095	4957.0382775119615	4646.00956937799	4374.301435406698	4057.8086124401916	3833.822966507177	3702.5645933014353	3701.818181818182	3703.5789473684213	3752.22009569378	3836.502392344498	3937.492822966507	4041.133971291866	4148.014354066986	4266.0382775119615	4395.2200956937795	4524.617224880383	4593.306220095694	4576.062200956938	4632.7655502392345	4462.976076555024	4237.693779904306	4050.397129186603	3979.2105263157896	4008.799043062201
3983.5789473684213	4036.8086124401916	4107.4162679425835	4199.2200956937795	4343.894736842105	4520.55980861244	4682.952153110048	4751.827751196172	4663.789473684211	4425.033492822967	4119.282296650717	3859.3253588516745	3707.665071770335	3667.6363636363635	3691.133971291866	3709.535885167464	3683.7464114832537	3693.8564593301435	3609.511961722488	3568.693779904306	3674.822966507177	3954.5406698564593	4306.076555023923	4610.3253588516745	4706.267942583732	4777.861244019139	4737.0382775119615	4673.6746411483255	4655.7511961722485	4755.956937799043	4942.019138755981	5109.2200956937795	5121.2200956937795	5125.866028708134	4822.67942583732	4658.200956937799	4437.942583732058	4195.172248803828	3799.354066985646	3663.650717703349	3598.933014354067	3608.282296650718	3681.9904306220096	3813.028708133971	3985.248803827751	4242.459330143541	4508.88995215311	4664.521531100479	4819.263157894737	4891.334928229665
5714.272727272727	5718.732057416268	6005.746411483254	6062.162679425837	5984.0526315789475	5778.43062200957
4001.755980861244	4144.167464114833	4265.732057416268	4423.952153110048	4642.1578947368425	4917.755980861244	5213.043062200957	5465.942583732058	5717.263157894737	5752.9617224880385	5657.191387559808	5445.196172248804	5129.11961722488	4835.693779904306	4622.196172248804	4506.555023923445	4519.617224880383	4549.047846889952	4702.344497607655	5155.291866028708	5547.267942583732	5553.540669856459	5980.9473684210525	6147.282296650717	5972.918660287081	5924.885167464115	5789.272727272727	5595.086124401914	5367.846889952153	5124.918660287081	4883.210526315789	4665.205741626794	4496.047846889952	4662.200956937799	4782.980861244019	4804.555023923445	4848.507177033493	4889.244019138756	4912.488038277512	4910.306220095694	4884.186602870814	5014.99043062201	5032.11004784689	4994.081339712919	5014.942583732058	5012.363636363636	4984.4162679425835	4941.4162679425835	4903.32057416268	4885.114832535885
5363.636363636364	5250.985645933014	5075.846889952153	4983.133971291866	4968.923444976077	4991.459330143541	4932.138755980861	4973.904306220095	4997.55023923445	4981.7799043062205	5008.258373205742	5117.2344497607655	5317.267942583732	5871.162679425837	6382.956937799043	6514.258373205742	6494.138755980861	6573.095693779905	6494.3253588516745	6158.693779904306	5940.468899521531	5600.411483253589	5446.315789473684	5303.956937799043	5254.942583732058	5206.043062200957	5259.100478468899	5257.985645933014	5131.043062200957	4958.7511961722485	4787.9617224880385	4682.727272727273	4667.894736842105	4703.516746411483	4752.622009569378	4793.00956937799	4817.77033492823	4807.401913875598	4621.502392344498	4561.626794258374	4424.344497607655	4462.703349282297	4553.698564593302	4706.210526315789	4859.114832535885	4994.813397129186	5086.598086124402	5087.502392344498	5139.339712918661	5143.588516746411
4813.401913875598	5235.0526315789475	5464.937799043062	5651.401913875598	5775.818181818182	5708.760765550239	5529.55023923445	5479.976076555024	5294.023923444976	5161.124401913876	5127.028708133971	5093.492822966507	5102.832535885167	5110.976076555024	5188.942583732058	5190.33014354067	5073.2344497607655	4966.11004784689	4845.918660287081	4724.55023923445	4616.401913875598	4545.425837320574	4511.133971291866	4588.626794258374	4662.952153110048	4839.67942583732	4974.311004784689	4999.076555023923	4930.526315789473	4798.99043062201	4619.861244019139	4557.464114832536	4468.966507177033	4333.258373205742	4303.8708133971295	4356.885167464115	4454.191387559808	4584.909090909091	4734.444976076555	4887.291866028708	5025.827751196172	5214.377990430622	5282.937799043062	5322.014354066986	5359.693779904306	5384.057416267942	5401.148325358851	5341.1578947368425	5199.8421052631575	5013.899521531101
5254.612440191388	5172.282296650717	5095.564593301436	5038.464114832536	4995.090909090909	4952.239234449761	4902.205741626794	4846.44019138756	4790.153110047847	4709.11004784689	4657.598086124402	4594.162679425837	4524.67942583732	4478.684210526316	4481.9617224880385	4557.191387559808	4734.952153110048	4837.497607655502	5109.9617224880385	5176.148325358851	5358.933014354067	5454.846889952153	5437.746411483254	5285.55023923445	5075.095693779905	4923.626794258374	4848.296650717703	4801.071770334928	4774.296650717703	4764.923444976077	4856.650717703349	4902.88038277512	4911.023923444976	4901.401913875598	5029.177033492823	5234.913875598086	5418.794258373206	5502.401913875598	5438.478468899521	5249.382775119617	5032.531100478469	5067.224880382775	5192.196172248804	5332.253588516746	5539.736842105263	5703.483253588517	5780.799043062201	5809.564593301436	5812.899521531101	5840.114832535885
4520.401913875598	4484.210526315789	4527.564593301436	4541.354066985646	4528.071770334928	4494.822966507177	4662.167464114833	5127.444976076555	5332.861244019139	5527.722488038277	5672.0382775119615	5752.846889952153	5792.210526315789	5819.133971291866	5837.483253588517	5822.0526315789475	5743.473684210527	5597.846889952153	5415.655502392345	5079.019138755981	4739.622009569378	4486.909090909091	4440.928229665072	4413.746411483254	4413.019138755981	4445.55980861244	4496.296650717703	4536.784688995215	4555.755980861244	4576.717703349283	4641.492822966507	4773.794258373206	4954.177033492823	5129.492822966507	5248.899521531101	5433.368421052632	5389.483253588517	5342.488038277512	5175.148325358851	5139.827751196172	5166.459330143541	5281.8708133971295	5475.076555023923	5698.425837320574	5893.923444976077	6024.44976076555	6086.205741626794	6093.196172248804	6052.5837320574165	5961.784688995215
4376.014354066986	4525.114832535885	4664.7511961722485	4722.636363636364	4777.066985645933	4817.177033492823	4828.349282296651	4839.612440191388	4763.933014354067	4662.468899521531	4563.918660287081	4519.9617224880385	4491.387559808612	4508.253588516746	4567.923444976077	4645.846889952153	4756.837320574163	4825.287081339713	4924.7799043062205	4918.688995215311	4955.909090909091	4956.377990430622	4922.703349282297	4861.607655502392	4788.076555023923	4721.985645933014	4642.712918660287	4569.660287081339	4565.703349282297	4536.239234449761	4531.799043062201	4547.966507177033	4586.44976076555	4630.722488038277	4655.837320574163	4653.1291866028705	4636.578947368421	4587.995215311004	4531.186602870814	4491.301435406698	4470.191387559808	4498.55980861244	4563.502392344498	4632.904306220095	4672.665071770335	4659.468899521531	4592.708133971292	4511.124401913876	4484.976076555024	4435.2344497607655
4976.794258373206	4924.507177033493	4935.401913875598	4960.511961722488	5002.033492822967	5052.894736842105	5098.875598086124	5137.641148325359	5212.818181818182	5273.492822966507	5335.980861244019	5346.760765550239	5445.655502392345	5590.473684210527	5758.636363636364	5914.421052631579	6050.44019138756	6166.7511961722485	6202.574162679426	6175.2200956937795	6074.023923444976	5855.99043062201	5530.478468899521	5420.909090909091	5301.602870813397	5229.196172248804	5137.712918660287	5150.909090909091	5180.459330143541	5336.081339712919	5498.392344497608	5601.277511961723	5599.918660287081	5697.1578947368425	5748.7655502392345	5746.2200956937795	5699.755980861244	5683.636363636364	5615.138755980861	5572.095693779905	5582.976076555024	5609.291866028708	5636.354066985646	5653.397129186603	5636.004784688996	5559.511961722488	5421.588516746411	5244.44976076555	5136.9617224880385	4934.272727272727
5449.602870813397	5461.966507177033	5447.349282296651	5446.191387559808	5514.334928229665	5585.861244019139	5739.100478468899	5841.507177033493	5842.67942583732	5746.66985645933	5591.062200956938	5419.67942583732	5374.004784688996	5314.808612440192	5250.263157894737	5178.555023923445	5147.67942583732	5132.918660287081	5097.076555023923	5033.602870813397	4928.210526315789	4904.894736842105	4920.44976076555	4838.760765550239	4760.88038277512	4700.014354066986	4749.8564593301435	4743.215311004785	4879.148325358851	5016.971291866029	5210.88038277512	5409.727272727273	5689.124401913876	5785.612440191388	5859.019138755981	5803.287081339713	5719.928229665072	5577.55023923445	5402.875598086124	5259.311004784689	5166.124401913876	5080.88038277512	5032.473684210527	4986.1291866028705	4946.124401913876	4947.368421052632	5001.339712918661	5076.813397129186	5167.760765550239	5258.688995215311
5180.942583732058	5366.11961722488	5479.7799043062205	5383.2488038277515	5288.933014354067	5151.406698564593	4991.062200956938	4840.425837320574	4727.291866028708	4661.578947368421	4633.4162679425835	4626.186602870814	4633.555023923445	4659.062200956938	4702.655502392345	4756.645933014354	4815.703349282297	4885.191387559808	5049.612440191388	5187.933014354067	5299.760765550239	5393.502392344498	5472.377990430622	5623.832535885167	5700.909090909091	5803.047846889952	5785.263157894737	5769.153110047847	5703.444976076555	5632.406698564593	5559.186602870814	5482.138755980861	5351.311004784689	5216.507177033493	5219.043062200957	5238.732057416268	5284.0526315789475	5392.210526315789	5585.205741626794	5839.263157894737	6106.684210526316	6350.200956937799	6665.425837320574	6670.7655502392345	6842.732057416268	6714.985645933014	6362.215311004785	5854.22966507177	5400.311004784689	5069.272727272727
5048.239234449761	5089.923444976077	5159.875598086124	5175.057416267942	5116.464114832536	5026.239234449761	4970.66985645933	5008.952153110048	5143.9473684210525	5323.741626794258	5427.55980861244	5603.626794258374	5652.813397129186	5713.684210526316	5666.153110047847	5517.334928229665	5414.746411483254	5322.033492822967	5261.081339712919	5239.224880382775	5249.526315789473	5272.133971291866	5284.540669856459	5276.387559808612	5248.799043062201	5200.607655502392	5129.177033492823	5045.789473684211	4976.076555023923	4940.77033492823	4943.665071770335	4975.086124401914	5019.406698564593	5061.004784688996	5140.9473684210525	5134.741626794258	5133.263157894737	5121.928229665072	5111.296650717703	5131.755980861244	5214.00956937799	5463.937799043062	5797.67942583732	6060.095693779905	6235.1578947368425	6341.253588516746	6382.306220095694	6371.406698564593	6329.301435406698	6404.100478468899
5177.363636363636	5075.578947368421	4944.971291866029	4873.555023923445	5044.622009569378	5175.521531100479	5275.057416267942	5340.272727272727	5384.636363636364	5397.492822966507	5385.684210526316	5444.9617224880385	5492.468899521531	5513.033492822967	5557.732057416268	5492.7655502392345	5369.885167464115	5217.492822966507	5073.88038277512	4997.406698564593	4975.363636363636	5032.344497607655	5142.7511961722485	5273.717703349283	5416.114832535885	5591.076555023923	5819.727272727273	6083.641148325359	6582.913875598086	6763.057416267942	6900.952153110048	6767.114832535885	6492.9617224880385	6151.43062200957	5820.511961722488	5652.105263157895	5670.8564593301435	5708.215311004785	5788.918660287081	5748.358851674641	5641.846889952153	5492.813397129186	5330.703349282297	5327.722488038277	5354.626794258374	5307.866028708134	5494.0	5768.866028708134	6037.435406698564	6333.794258373206
5063.521531100479	4977.813397129186	4826.899521531101	4663.712918660287	4512.033492822967	4415.2344497607655	4383.0382775119615	4407.55980861244	4454.014354066986	4493.708133971292	4573.655502392345	4583.406698564593	4577.956937799043	4555.894736842105	4542.148325358851	4586.952153110048	4955.473684210527	5527.44019138756	5991.492822966507	6564.9617224880385	6971.598086124402	7274.272727272727	7447.028708133971	7455.708133971292	7277.784688995215	6955.081339712919	6601.909090909091	6341.133971291866	6240.574162679426	6301.866028708134	6475.0382775119615	6676.368421052632	6848.066985645933	6911.564593301436	6682.205741626794	6435.760765550239	5836.732057416268	5431.617224880383	5065.818181818182	4860.688995215311	4888.306220095694	5129.832535885167	5491.33014354067	5866.315789473684	6184.090909090909	6405.693779904306	6501.358851674641	6455.612440191388	5987.239234449761	5783.722488038277
4690.124401913876	4737.813397129186	4720.263157894737	4708.033492822967	4720.497607655502	4794.526315789473	4886.626794258374	4999.545454545455	5223.459330143541	5458.153110047847	5717.033492822967	5959.090909090909	6453.177033492823	6576.650717703349	6580.0382775119615	6480.382775119617	5971.454545454545	5774.368421052632	5542.693779904306	5294.746411483254	4914.933014354067	4792.913875598086	4661.0	4679.794258373206	4711.354066985646	4684.478468899521	4772.497607655502	4886.138755980861	5018.095693779905	5258.88038277512	5512.11961722488	5773.334928229665	6023.535885167464	6191.837320574163	6092.818181818182	6118.421052631579	6186.076555023923	6344.56937799043	6312.33014354067	6245.746411483254	6139.851674641149	5998.511961722488	5838.272727272727	5678.516746411483	5526.488038277512	5293.459330143541	5137.277511961723	5047.459330143541	5050.196172248804	5140.918660287081
5100.071770334928	5266.454545454545	5409.062200956938	5499.502392344498	5513.665071770335	5437.923444976077	5254.799043062201	5044.655502392345	4741.363636363636	4550.516746411483	4410.794258373206	4314.100478468899	4312.200956937799	4348.8708133971295	4366.717703349283	4414.789473684211	4447.263157894737	4473.933014354067	4510.028708133971	4564.311004784689	4648.444976076555	4782.0382775119615	4975.746411483254	5237.760765550239	5473.995215311004	5573.00956937799	5446.789473684211	5381.44976076555	5008.411483253589	4827.502392344498	4462.200956937799	4364.622009569378	4392.138755980861	4701.0526315789475	5074.564593301436	5339.492822966507	5418.315789473684	5361.205741626794	5273.339712918661	5179.086124401914	5086.311004784689	5026.2344497607655	5052.665071770335	5184.626794258374	5369.55980861244	5514.44019138756	5538.43062200957	5402.717703349283	5125.239234449761	4788.9617224880385
5614.0382775119615	6226.177033492823	6370.612440191388	6125.746411483254	5746.2488038277515	5297.688995215311	4858.684210526316	4507.349282296651	4290.8708133971295	4202.712918660287	4194.703349282297	4213.688995215311	4228.736842105263	4233.028708133971	4245.846889952153	4226.727272727273	4213.081339712919	4206.913875598086	4207.401913875598	4214.133971291866	4229.478468899521	4258.832535885167	4298.043062200957	4390.655502392345	4424.8708133971295	4449.985645933014	4475.6746411483255	4509.468899521531	4548.531100478469	4585.253588516746	4617.311004784689	4646.88038277512	4671.67942583732	4677.516746411483	4683.976076555024	4562.66985645933	4505.976076555024	4457.186602870814	4441.55980861244	4456.684210526316	4487.688995215311	4527.55023923445	4574.540669856459	4623.727272727273	4653.1578947368425	4680.0382775119615	4621.928229665072	4532.693779904306	4400.6746411483255	4296.186602870814
4802.942583732058	4736.784688995215	4738.028708133971	4771.196172248804	4852.660287081339	4882.377990430622	4864.794258373206	4814.942583732058	4619.526315789473	4412.976076555024	4386.875598086124	4382.181818181818	4387.507177033493	4422.684210526316	4419.258373205742	4420.665071770335	4388.693779904306	4326.942583732058	4191.258373205742	4063.971291866029	4044.114832535885	4211.296650717703	4662.574162679426	4909.535885167464	5126.736842105263	5283.454545454545	5358.177033492823	5612.488038277512	5529.684210526316	5337.11961722488	5212.239234449761	5060.43062200957	4908.684210526316	4779.736842105263	4688.746411483254	4640.9617224880385	4629.511961722488	4641.464114832536	4669.291866028708	4713.899521531101	4776.641148325359	4838.803827751196	4939.7511961722485	5026.88038277512	5101.9473684210525	5110.526315789473	5028.382775119617	4862.866028708134	4779.200956937799	4530.918660287081
4066.1244019138758	4337.483253588517	4261.617224880383	4119.425837320574	3968.22009569378	3879.9617224880385	3863.2727272727275	3872.665071770335	3896.028708133971	4005.1722488038276	4088.732057416268	4211.272727272727	4377.334928229665	4582.411483253589	4665.760765550239	4697.746411483254	4755.904306220095	4739.11004784689	4802.698564593302	4849.277511961723	4988.67942583732	5088.899521531101	5074.253588516746	5070.789473684211	4984.196172248804	5123.511961722488	5225.277511961723	5440.344497607655	5561.162679425837	5621.258373205742	5580.22966507177	5476.904306220095	5247.861244019139	4981.593301435407	4740.966507177033	4553.497607655502	4385.808612440192	4224.172248803828	4084.33971291866	4006.9617224880385	4127.923444976077	4332.464114832536	4486.181818181818	4669.401913875598	4874.7799043062205	5080.717703349283	5251.311004784689	5357.894736842105	5426.866028708134	5457.32057416268
4193.956937799043	4330.0382775119615	4431.832535885167	4521.153110047847	4563.803827751196	4557.076555023923	4536.11004784689	4485.162679425837	4427.483253588517	4455.866028708134	4471.822966507177	4663.502392344498	4733.215311004785	4771.602870813397	4905.114832535885	4919.473684210527	4834.803827751196	4710.105263157895	4559.492822966507	4397.11961722488	4246.459330143541	4133.971291866029	4121.56937799043	4109.282296650717	4103.272727272727	4131.425837320574	4196.799043062201	4289.167464114833	4450.564593301436	4676.0382775119615	4879.521531100479	5030.095693779905	5105.444976076555	5110.258373205742	5073.799043062201	5086.492822966507	5065.354066985646	5051.162679425837	5020.406698564593	5008.019138755981	4992.133971291866	4957.368421052632	4881.272727272727	4850.923444976077	4680.956937799043	4482.344497607655	4409.7511961722485	4315.148325358851	4377.287081339713	4335.019138755981
4454.086124401914	4711.741626794258	5005.8421052631575	5479.239234449761	6241.497607655502	7038.311004784689	7762.004784688996	8294.655502392345	8163.722488038277	8071.564593301436	7650.923444976077	6681.612440191388	5840.708133971292	5133.492822966507	4542.7655502392345	4331.521531100479	4295.2344497607655	4372.004784688996	4517.200956937799	4698.215311004785	4868.387559808612	4976.77033492823	4998.540669856459	4948.564593301436	4869.976076555024	4806.043062200957	4774.047846889952	4771.114832535885	4958.368421052632	5085.803827751196	5251.033492822967	5413.377990430622	5513.8708133971295	5503.081339712919	5361.918660287081	5329.693779904306	5049.521531100479	5004.2200956937795	4992.435406698564	5026.966507177033	5049.545454545455	5073.99043062201	5352.708133971292	5465.708133971292	5454.181818181818	5359.904306220095	5230.8421052631575	5267.741626794258	5300.291866028708	5490.8564593301435
4385.511961722488	4344.258373205742	4357.062200956938	4297.33014354067	4259.660287081339	4227.019138755981	4254.636363636364	4404.066985645933	4932.894736842105	5563.459330143541	5878.7655502392345	5886.693779904306	5820.789473684211	5711.028708133971	5512.3253588516745	5226.593301435407	5224.205741626794	5265.703349282297	5327.7799043062205	5353.77033492823	5289.985645933014	5122.775119617225	4886.1291866028705	4643.11961722488	4456.8708133971295	4362.631578947368	4370.727272727273	4435.966507177033	4484.698564593302	4486.32057416268	4431.655502392345	4363.818181818182	4222.516746411483	4062.244019138756	3953.622009569378	3906.755980861244	3951.129186602871	3990.1196172248806	4040.6172248803828	4086.775119617225	4242.177033492823	4377.894736842105	4423.306220095694	4437.698564593302	4486.287081339713	4481.2344497607655	4470.124401913876	4460.133971291866	4486.660287081339	4568.77033492823
4005.9617224880385	4212.540669856459	4436.531100478469	4609.803827751196	4815.626794258374	5091.531100478469	5319.468899521531	5454.8708133971295	5561.33014354067	5539.56937799043	5436.468899521531	5157.368421052632	4838.688995215311	4436.239234449761	4418.114832535885	4410.459330143541	4404.153110047847	4338.478468899521	4376.531100478469	4503.392344497608	4513.660287081339	4539.727272727273	4452.516746411483	4439.741626794258	4413.88995215311	4391.358851674641	4408.244019138756	4497.894736842105	4654.511961722488	4867.502392344498	5028.100478468899	5102.760765550239	5091.67942583732	5015.2344497607655	4991.928229665072	4848.521531100479	4676.971291866029	4532.435406698564	4471.9473684210525	4505.6746411483255	4766.062200956938	4839.421052631579	4856.368421052632	4812.296650717703	4741.8564593301435	4683.923444976077	4639.885167464115	4581.746411483254	4494.377990430622	4391.488038277512
4028.468899521531	4098.2200956937795	4134.736842105263	4170.497607655502	4165.411483253589	4182.67942583732	4188.004784688996	4184.00956937799	4175.732057416268	4170.593301435407	4183.244019138756	4406.693779904306	4541.7799043062205	4555.377990430622	4408.177033492823	4291.488038277512	4101.531100478469	3982.215311004785	3779.157894736842	3777.095693779904	3812.4736842105262	3625.8803827751194	3666.751196172249	3694.732057416268	3715.971291866029	3760.3253588516745	3863.866028708134	3932.4210526315787	4220.435406698564	4508.200956937799	4733.114832535885	4851.086124401914	5172.741626794258	5332.244019138756	5311.645933014354	5185.9617224880385	4982.732057416268	4746.732057416268	4525.732057416268	4259.473684210527	4193.205741626794	4164.732057416268	4150.253588516746	4134.88038277512	4112.205741626794	4092.3588516746413	4084.4832535885166	4120.444976076555	4204.775119617225	4325.578947368421
3678.066985645933	3683.181818181818	3676.6794258373207	3870.114832535885	4674.435406698564	5892.77033492823	7553.2200956937795	10634.43062200957	13809.186602870814	15720.205741626794	15796.440191387559	14057.555023923445	11007.799043062201	7644.966507177033	5074.875598086124	4090.2344497607655	3532.2392344497607	3670.904306220096	3891.401913875598	4148.062200956938	4395.7799043062205	4725.368421052632	4830.803827751196	4876.650717703349	4835.894736842105	4736.267942583732	4611.574162679426	4498.894736842105	4799.923444976077	4747.6746411483255	4631.7655502392345	4578.727272727273	4417.861244019139	4277.076555023923	4228.033492822967	4259.818181818182	4331.507177033493	4408.081339712919	4564.650717703349	4594.578947368421	4565.368421052632	4470.066985645933	4334.1435406698565	4209.7799043062205	4139.545454545455	4225.9473684210525	4312.287081339713	4405.588516746411	4398.937799043062	4348.937799043062
4647.44976076555	4479.55980861244	4328.392344497608	4367.736842105263	4383.861244019139	4388.349282296651	4399.363636363636	4416.411483253589	4276.66985645933	4229.023923444976	4156.133971291866	4074.8803827751194	3996.043062200957	3925.2344497607655	3876.8899521531102	3873.7464114832537	3925.8086124401916	4014.8612440191387	4262.612440191388	4656.062200956938	4855.492822966507	4960.67942583732	4782.655502392345	4447.837320574163	4178.095693779905	4132.315789473684	4101.382775119617	4302.650717703349	4602.358851674641	4872.8421052631575	4998.8564593301435	5125.081339712919	5186.062200956938	4980.760765550239	4471.636363636364	4135.019138755981	3936.497607655502	4377.540669856459	6011.095693779905	6572.507177033493	9502.234449760766	12342.765550239234	13845.655502392345	13377.799043062201	11127.19138755981	7969.033492822967	5125.88995215311	3855.913875598086	3374.287081339713	3435.1674641148325
4206.650717703349	4341.593301435407	4440.698564593302	4703.1435406698565	4814.846889952153	5105.363636363636	5096.4162679425835	5009.090909090909	4861.028708133971	4675.655502392345	4577.688995215311	4567.377990430622	4639.196172248804	4767.717703349283	4932.851674641149	4893.995215311004	5031.019138755981	5019.813397129186	4990.22966507177	4702.5837320574165	4424.406698564593	4242.578947368421	4134.258373205742	4083.200956937799	4079.626794258373	4079.0813397129186	4069.488038277512	4088.8516746411483	4096.392344497608	4159.899521531101	4242.9473684210525	4293.55980861244	4267.1291866028705	4138.545454545455	4075.488038277512	4000.909090909091	3930.55980861244	3889.2918660287082	3898.4593301435407	3947.8564593301435	4081.3253588516745	4221.88995215311	4375.497607655502	4479.851674641149	4519.473684210527	4491.574162679426	4483.99043062201	4268.88995215311	4009.0526315789475	3813.2918660287082
4100.913875598086	4288.7655502392345	4489.784688995215	4664.00956937799	4788.043062200957	4865.267942583732	4903.507177033493	4701.11004784689	4721.612440191388	4664.593301435407	4567.818181818182	4490.526315789473	4477.55980861244	4473.1435406698565	4424.258373205742	4344.861244019139	4247.1291866028705	4201.861244019139	4135.382775119617	4074.2966507177034	4044.7224880382773	4058.4162679425835	4186.607655502392	4246.578947368421	4310.540669856459	4355.851674641149	4365.607655502392	4329.507177033493	4250.688995215311	4150.665071770335	4060.8947368421054	4002.3014354066986	3972.2918660287082	3954.2966507177034	3860.870813397129	3907.77990430622	3975.717703349282	4075.755980861244	4206.617224880383	4361.4162679425835	4493.607655502392	4562.066985645933	4545.224880382775	4450.928229665072	4308.942583732058	4151.832535885167	3998.004784688995	3744.933014354067	3587.4736842105262	3569.3014354066986
9218.966507177034	10160.411483253589	11069.382775119617	11821.114832535884	12259.933014354066	12243.444976076555	11691.368421052632	10632.956937799043	9243.947368421053	7795.55980861244	7922.885167464115	7793.181818181818	7829.459330143541	8001.535885167464	8205.253588516747	7898.88995215311	7510.688995215311	7155.1435406698565	6950.641148325359	6989.047846889952	7289.775119617225	7754.0382775119615	9295.425837320574	9674.516746411484	9795.842105263158	10789.09090909091	10463.526315789473	9855.244019138756	9066.55023923445	8285.21052631579	8476.88995215311	8104.976076555024	7915.0	7930.894736842105	8189.3253588516745	8642.708133971291	9128.421052631578	9449.904306220096	9492.64114832536	9665.11961722488	9431.497607655503	9167.736842105263	8824.846889952154	8287.588516746411	7526.253588516746	6658.540669856459	6382.794258373206	6103.760765550239	5737.392344497608	5581.545454545455
6390.636363636364	7170.784688995215	7461.8708133971295	7497.062200956938	7265.832535885167	7143.99043062201	6745.789473684211	6279.406698564593	5525.215311004785	4606.4162679425835	4226.244019138756	4054.2392344497607	4106.047846889952	4347.004784688996	4676.966507177033	5243.822966507177	5621.502392344498	5808.8421052631575	5827.598086124402	5722.645933014354	5560.215311004785	5394.684210526316	5280.8564593301435	5293.363636363636	5488.660287081339	6535.626794258374	7415.315789473684	8146.799043062201	8803.19138755981	9421.631578947368	10170.444976076555	11504.971291866028	12503.813397129186	13436.822966507178	13746.612440191388	12571.095693779904	12170.478468899522	11577.11004784689	10895.411483253589	10218.54066985646	9735.01913875598	9680.45933014354	10112.468899521531	10802.062200956938	11409.555023923445	11884.732057416268	11530.33971291866	11352.133971291865	11041.363636363636	10708.296650717703
7680.2200956937795	6667.373205741626	5703.33014354067	4972.22966507177	4339.708133971292	4308.1435406698565	4501.933014354067	4923.937799043062	5621.33014354067	6359.291866028708	7388.267942583732	8301.856459330143	8935.425837320574	9249.885167464116	9286.607655502392	9118.009569377991	8843.291866028709	8585.095693779904	8446.617224880383	8451.464114832535	8538.22966507177	8568.181818181818	8426.583732057416	8107.090909090909	7641.688995215311	7078.397129186603	6805.062200956938	6410.526315789473	6455.301435406698	6658.291866028708	6881.358851674641	6947.9617224880385	6809.622009569378	7042.267942583732	7448.0526315789475	7801.684210526316	7963.9617224880385	7982.464114832536	8111.239234449761	8090.899521531101	7701.784688995215	7076.186602870814	6474.885167464115	6156.784688995215	6290.358851674641	6956.688995215311	8587.215311004784	9329.622009569379	10769.799043062201	11570.64114832536
11980.928229665073	13400.56937799043	13806.22966507177	13655.904306220096	12860.86124401914	11881.511961722488	10935.875598086124	10212.344497607655	10074.875598086124	9832.267942583732	10150.325358851675	10553.19138755981	10888.741626794259	10970.01913875598	10392.856459330143	10240.66985645933	10105.626794258373	10174.497607655503	10071.296650717703	9798.124401913876	9365.411483253589	9360.143540669857	8986.11961722488	8406.181818181818	7893.7799043062205	7572.191387559808	7283.397129186603	7021.827751196172	6790.306220095694	6575.8564593301435	6114.43062200957	5551.1578947368425	5461.296650717703	5556.397129186603	5917.703349282297	6539.799043062201	7631.55980861244	8726.913875598086	9372.114832535884	10328.349282296651	9922.43062200957	8809.215311004784	7262.339712918661	6889.349282296651	6485.205741626794	6210.593301435407	6137.095693779905	6235.406698564593	6438.124401913876	6821.311004784689
8915.234449760766	9201.913875598086	10751.492822966507	10935.856459330143	11496.076555023923	10985.028708133972	10260.421052631578	9420.440191387559	8355.956937799043	7535.44019138756	6844.162679425837	6318.172248803828	5987.023923444976	5845.291866028708	5836.837320574163	5523.473684210527	5715.784688995215	6028.8421052631575	6913.478468899521	7586.837320574163	8211.98086124402	8682.784688995216	8959.392344497608	8611.234449760766	7703.397129186603	7361.454545454545	6187.8421052631575	5281.425837320574	4901.526315789473	5360.311004784689	6246.9617224880385	7159.339712918661	7899.88995215311	9153.200956937799	10287.602870813396	12005.038277511961	12660.205741626794	12533.751196172248	11738.655502392345	10486.842105263158	9114.77033492823	7903.913875598086	6949.377990430622	6209.401913875598	5739.837320574163	5667.004784688996	5913.722488038277	6082.56937799043	5977.789473684211	6030.066985645933
5002.928229665072	5061.454545454545	5129.693779904306	5214.076555023923	5304.392344497608	5375.7799043062205	5506.923444976077	5489.578947368421	5438.995215311004	5368.272727272727	5285.861244019139	5290.684210526316	5237.497607655502	5183.631578947368	5272.425837320574	5238.349282296651	5262.808612440192	5200.88038277512	5110.239234449761	5008.272727272727	4908.392344497608	4813.722488038277	4763.153110047847	4679.942583732058	4680.966507177033	4525.564593301436	4476.497607655502	4455.0	4483.708133971292	4566.253588516746	4682.875598086124	4807.2200956937795	4924.866028708134	5145.244019138756	5272.244019138756	5390.971291866029	5443.44019138756	5543.846889952153	5620.023923444976	5671.401913875598	5694.459330143541	5678.899521531101	5770.397129186603	5731.7799043062205	5610.014354066986	5515.971291866029	5453.354066985646	5459.382775119617	5455.784688995215	5426.11004784689
9108.373205741627	10242.071770334927	10898.698564593302	11022.33014354067	10621.832535885167	9742.937799043062	8507.468899521531	7164.397129186603	6164.11961722488	5432.210526315789	5166.650717703349	5196.22966507177	5333.976076555024	5487.196172248804	5645.837320574163	5814.172248803828	6042.712918660287	6177.521531100479	6187.2344497607655	6170.2344497607655	6001.019138755981	5906.8564593301435	5605.746411483254	5254.8708133971295	4998.775119617225	4864.105263157895	4757.44976076555	4642.301435406698	4572.334928229665	4610.397129186603	4864.693779904306	5251.349282296651	6015.55980861244	6595.861244019139	6668.0382775119615	6311.191387559808	6083.411483253589	5694.162679425837	5513.736842105263	5339.066985645933	5417.9617224880385	5556.239234449761	5683.684210526316	5665.177033492823	5660.071770334928	5645.1291866028705	5651.153110047847	5661.301435406698	5645.56937799043	5672.808612440192
6295.368421052632	6552.631578947368	6715.354066985646	6702.937799043062	6785.153110047847	6568.263157894737	6464.526315789473	6201.564593301436	6087.937799043062	5943.885167464115	6023.473684210527	6114.406698564593	6097.291866028708	6142.822966507177	6137.425837320574	6151.923444976077	6276.67942583732	6483.411483253589	6682.942583732058	6827.344497607655	6804.66985645933	6882.43062200957	6802.043062200957	6828.698564593302	6787.602870813397	6574.55980861244	6539.028708133971	6617.019138755981	6684.468899521531	6764.358851674641	6896.0526315789475	6946.315789473684	6842.191387559808	6673.8421052631575	6695.617224880383	6707.88995215311	6683.11004784689	6777.43062200957	6886.043062200957	6989.746411483254	7050.904306220095	7052.196172248804	7017.373205741626	6934.732057416268	6947.162679425837	6931.5837320574165	6880.899521531101	6810.421052631579	6735.971291866029	6661.602870813397
4702.2488038277515	4764.602870813397	4798.650717703349	4818.693779904306	4874.507177033493	4839.703349282297	4736.401913875598	4775.244019138756	4799.564593301436	4900.411483253589	5149.9617224880385	5413.9473684210525	5439.617224880383	5464.066985645933	5286.7511961722485	5110.138755980861	5200.363636363636	5262.349282296651	5232.023923444976	5214.555023923445	5195.755980861244	5211.942583732058	5329.775119617225	5545.602870813397	6279.062200956938	7659.473684210527	9744.277511961722	12409.937799043062	13507.947368421053	15783.076555023923	13619.928229665073	14206.296650717703	13980.813397129186	11073.78947368421	7681.167464114833	6530.444976076555	6876.937799043062	7295.454545454545	7517.540669856459	7398.492822966507	7304.124401913876	7298.693779904306	7057.2344497607655	6729.760765550239	6366.866028708134	6029.014354066986	5785.306220095694	5681.373205741626	5704.7799043062205	5788.866028708134
4743.507177033493	4792.822966507177	4986.344497607655	5383.411483253589	5851.196172248804	6086.244019138756	6253.081339712919	6224.631578947368	6507.282296650717	6509.937799043062	6405.004784688996	6188.076555023923	5917.277511961723	5734.660287081339	5732.526315789473	5842.607655502392	5945.004784688996	5998.755980861244	6022.263157894737	5996.894736842105	5888.081339712919	5731.626794258374	5610.655502392345	5562.272727272727	5569.995215311004	5643.641148325359	5759.473684210527	5819.004784688996	6002.822966507177	6060.191387559808	6080.210526315789	6085.210526315789	6009.928229665072	6028.9617224880385	5873.478468899521	5836.301435406698	5750.205741626794	5610.244019138756	5424.076555023923	5397.239234449761	5434.253588516746	5507.224880382775	6045.655502392345	6361.43062200957	6427.411483253589	6187.196172248804	5943.602870813397	5873.521531100479	5692.8708133971295	5560.200956937799
4681.913875598086	4981.167464114833	5089.076555023923	5358.755980861244	5473.311004784689	5511.296650717703	5413.832535885167	5253.090909090909	5254.253588516746	5176.138755980861	5103.492822966507	5187.851674641149	5154.339712918661	5472.047846889952	5370.387559808612	5222.200956937799	5062.124401913876	4925.56937799043	5016.832535885167	4922.933014354067	4856.44976076555	4792.612440191388	4720.306220095694	4635.803827751196	4533.258373205742	4407.086124401914	4258.631578947368	4103.851674641149	3973.4162679425835	3896.315789473684	3885.626794258373	3942.555023923445	4064.157894736842	4246.253588516746	4484.727272727273	4765.124401913876	4924.808612440192	4881.511961722488	5204.77033492823	5417.784688995215	5483.200956937799	5263.9617224880385	5032.11004784689	4798.162679425837	4576.186602870814	4508.267942583732	4470.133971291866	4599.8708133971295	4934.377990430622	5484.033492822967
6169.913875598086	6637.354066985646	6723.8421052631575	6567.775119617225	6346.851674641149	6349.334928229665	6372.205741626794	6693.0	7269.885167464115	7345.727272727273	7565.909090909091	7627.866028708134	7525.1435406698565	7264.33014354067	6979.2344497607655	6548.44019138756	6043.019138755981	5524.866028708134	5248.760765550239	5015.043062200957	4818.660287081339	4682.741626794258	4753.650717703349	4758.755980861244	4799.866028708134	4873.985645933014	4993.564593301436	5432.966507177033	5573.464114832536	5624.086124401914	5545.794258373206	5570.32057416268	5345.172248803828	5137.56937799043	5043.976076555024	4803.526315789473	4800.712918660287	4808.760765550239	4840.267942583732	4909.454545454545	5012.535885167464	5131.354066985646	5248.205741626794	5354.698564593302	5439.564593301436	5472.607655502392	5424.392344497608	5310.057416267942	5292.732057416268	5326.861244019139
6602.3253588516745	6512.210526315789	6382.564593301436	6334.224880382775	6290.019138755981	6241.966507177033	6335.090909090909	6320.827751196172	6181.373205741626	5959.851674641149	5677.899521531101	5539.641148325359	5425.215311004785	5379.133971291866	5466.401913875598	5778.047846889952	6075.846889952153	6412.167464114833	6721.43062200957	6997.88038277512	7124.7799043062205	7239.464114832536	7420.56937799043	7565.488038277512	8133.363636363636	8872.363636363636	9623.052631578947	9497.837320574163	9219.44976076555	8452.373205741627	7749.358851674641	6869.942583732058	7244.1435406698565	7538.315789473684	7692.861244019139	7690.851674641149	7380.928229665072	7090.172248803828	6611.301435406698	6160.909090909091	5951.377990430622	5590.995215311004	5286.732057416268	5056.578947368421	5166.9617224880385	5381.717703349283	5632.32057416268	5833.799043062201	5926.0	5896.593301435407
5170.99043062201	5244.99043062201	5267.641148325359	5034.516746411483	4774.578947368421	4509.827751196172	4575.712918660287	4722.6746411483255	4869.368421052632	4930.282296650717	4844.564593301436	4704.0	4449.655502392345	4237.497607655502	4141.861244019139	4153.741626794258	4281.2200956937795	4518.928229665072	4791.641148325359	5075.411483253589	5323.875598086124	5526.459330143541	5673.076555023923	5728.7799043062205	5799.253588516746	5621.813397129186	5442.105263157895	5218.703349282297	5140.626794258374	5143.741626794258	5197.057416267942	5276.516746411483	5214.253588516746	5116.191387559808	4948.301435406698	4769.607655502392	4700.105263157895	4747.952153110048	4902.899521531101	5267.023923444976	5941.741626794258	6558.56937799043	6605.459330143541	6557.837320574163	6459.459330143541	6762.44976076555	6485.904306220095	6152.827751196172	5820.693779904306	5544.928229665072
6190.574162679426	6120.253588516746	5729.464114832536	5430.086124401914	4939.2344497607655	4762.832535885167	4621.755980861244	4643.56937799043	4745.32057416268	4829.22966507177	4860.655502392345	4896.67942583732	4961.8564593301435	5041.363636363636	5100.578947368421	5150.177033492823	5235.354066985646	5295.9617224880385	5278.406698564593	5135.114832535885	4982.473684210527	4992.3253588516745	5150.296650717703	5397.55980861244	5596.564593301436	5654.693779904306	5579.703349282297	5286.22966507177	4936.8708133971295	4734.138755980861	4777.913875598086	5044.349282296651	5473.937799043062	6054.062200956938	6670.650717703349	7071.722488038277	7125.478468899521	6873.622009569378	6402.976076555024	5808.095693779905	5343.344497607655	4984.315789473684	4962.105263157895	5266.306220095694	5519.334928229665	5555.8421052631575	5512.8708133971295	5249.425837320574	5061.153110047847	4790.090909090909
5617.253588516746	5609.277511961723	5637.492822966507	5682.808612440192	5730.435406698564	5755.818181818182	5733.722488038277	5657.138755980861	5549.794258373206	5123.966507177033	5178.421052631579	5331.8564593301435	5524.062200956938	6006.7511961722485	6383.952153110048	6552.645933014354	6460.9617224880385	6311.521531100479	6205.004784688996	5990.296650717703	6097.755980861244	6113.511961722488	6051.3253588516745	5764.698564593302	5628.191387559808	5431.803827751196	5128.688995215311	4794.77033492823	4878.535885167464	5107.2344497607655	5174.7655502392345	5429.368421052632	5791.2344497607655	5698.636363636364	5846.636363636364	5753.033492822967	5530.076555023923	5261.373205741626	4969.6746411483255	4766.909090909091	4767.875598086124	4714.358851674641	4910.488038277512	4886.081339712919	4937.444976076555	5158.588516746411	5521.7655502392345	5924.306220095694	6326.598086124402	6513.899521531101
5644.196172248804	5944.2200956937795	5993.88995215311	5872.511961722488	6298.952153110048	6571.344497607655	6751.794258373206	6737.425837320574	6467.722488038277	6151.090909090909	6237.454545454545	6412.368421052632	6428.133971291866	6780.727272727273	7163.502392344498	7504.2200956937795	7743.095693779905	7777.88995215311	7794.789473684211	7487.698564593302	7015.717703349283	6526.851674641149	6233.196172248804	6160.373205741626	6107.9617224880385	6056.334928229665	5977.2488038277515	5887.866028708134	5819.483253588517	5799.311004784689	5828.272727272727	5881.258373205742	6247.133971291866	6972.162679425837	7389.521531100479	7537.952153110048	7370.239234449761	6920.411483253589	6991.023923444976	6920.732057416268	6761.43062200957	6573.004784688996	6101.43062200957	6055.114832535885	6014.626794258374	5997.617224880383	5989.617224880383	5974.660287081339	5910.684210526316	5864.531100478469
6351.722488038277	6708.665071770335	7127.1578947368425	7519.153110047847	7710.966507177033	7487.722488038277	7094.7799043062205	6520.650717703349	6013.7511961722485	5788.354066985646	5870.311004784689	6087.521531100479	5918.564593301436	5783.99043062201	5759.526315789473	5872.688995215311	6083.851674641149	6325.8708133971295	6554.464114832536	6766.688995215311	6982.196172248804	7212.071770334928	7444.626794258374	7650.894736842105	7568.775119617225	7690.272727272727	7332.9617224880385	6846.909090909091	6498.942583732058	6483.33014354067	6785.162679425837	7236.684210526316	8047.6746411483255	8007.531100478469	7990.631578947368	7625.033492822967	7150.617224880383	7214.019138755981	6834.928229665072	7024.368421052632	6807.478468899521	6543.588516746411	6560.062200956938	6149.291866028708	5807.047846889952	5642.124401913876	5969.253588516746	5996.33014354067	6230.540669856459	6476.086124401914
5081.688995215311	5102.622009569378	5367.172248803828	5638.205741626794	5813.071770334928	5872.468899521531	5841.803827751196	5703.99043062201	5599.411483253589	5359.7799043062205	5254.736842105263	5180.1578947368425	5241.818181818182	5452.980861244019	5673.7655502392345	5867.708133971292	6132.531100478469	6450.913875598086	6563.2200956937795	6718.066985645933	6685.617224880383	6512.014354066986	6500.956937799043	6477.076555023923	6448.014354066986	6586.717703349283	6658.822966507177	6690.019138755981	6594.358851674641	6306.7655502392345	5970.837320574163	5955.904306220095	5879.655502392345	5883.894736842105	5890.205741626794	6048.516746411483	6213.933014354067	6335.019138755981	6507.593301435407	6892.186602870814	7305.464114832536	7508.244019138756	7453.918660287081	7164.9617224880385	6689.928229665072	6252.88038277512	6095.253588516746	6139.444976076555	6273.8564593301435	6802.937799043062
6741.866028708134	7758.4162679425835	8201.244019138756	8233.181818181818	8063.196172248804	7767.22966507177	7448.1435406698565	7185.373205741626	7012.799043062201	6919.684210526316	6854.205741626794	6755.574162679426	6561.153110047847	6438.617224880383	6400.291866028708	6455.885167464115	6495.507177033493	6044.224880382775	7094.44019138756	8619.421052631578	11706.923444976077	15347.593301435407	18819.387559808612	20185.91866028708	19366.980861244017	16119.014354066985	15547.976076555024	13982.875598086124	11823.598086124402	7769.033492822967	6287.100478468899	5979.177033492823	6189.311004784689	6544.631578947368	6779.00956937799	6758.0526315789475	6651.1291866028705	6476.291866028708	6315.425837320574	6228.306220095694	6624.167464114833	6653.755980861244	6639.086124401914	6567.622009569378	7088.933014354067	6923.9473684210525	7100.617224880383	6739.478468899521	6304.057416267942	6236.995215311004
4783.296650717703	4795.8421052631575	4862.349282296651	5271.708133971292	5686.344497607655	5839.334928229665	5966.846889952153	6072.99043062201	6127.511961722488	6106.593301435407	6046.703349282297	6032.363636363636	6123.995215311004	6303.11961722488	6695.363636363636	6820.846889952153	6793.2200956937795	6632.133971291866	6379.377990430622	6056.564593301436	5686.660287081339	5337.344497607655	5277.105263157895	5342.971291866029	5523.210526315789	5724.095693779905	5867.32057416268	6242.105263157895	6273.976076555024	6162.688995215311	5909.44976076555	5861.626794258374	5683.1435406698565	5605.684210526316	5279.693779904306	5026.717703349283	4864.311004784689	4791.311004784689	4977.11961722488	5090.995215311004	5156.827751196172	5227.937799043062	5054.933014354067	4764.358851674641	4614.267942583732	4673.454545454545	4849.263157894737	5043.473684210527	5064.224880382775	5087.861244019139
4444.105263157895	4693.942583732058	4891.181818181818	5063.224880382775	5135.339712918661	5045.808612440192	5198.377990430622	4991.531100478469	4693.148325358851	4461.488038277512	4260.186602870814	4161.172248803828	4066.3827751196172	4014.444976076555	4144.167464114833	4235.291866028708	4384.645933014354	4596.177033492823	4613.186602870814	4619.181818181818	4290.181818181818	4292.138755980861	4316.813397129186	4060.2057416267944	3841.9808612440193	3668.5693779904304	3546.8612440191387	3528.3253588516745	3431.497607655502	3558.995215311005	4048.2583732057415	4868.717703349283	5556.306220095694	6083.5837320574165	6757.272727272727	6882.698564593302	6745.732057416268	6409.808612440192	5973.837320574163	5471.607655502392	5405.244019138756	5204.263157894737	5194.7799043062205	5154.693779904306	5086.062200956938	4996.2488038277515	4929.263157894737	4849.937799043062	4774.0382775119615	4716.4162679425835
6135.483253588517	7076.55023923445	7785.244019138756	8154.253588516746	8135.980861244019	7727.492822966507	7028.976076555024	6095.071770334928	5351.578947368421	5028.301435406698	4902.11004784689	4782.153110047847	4637.56937799043	4462.866028708134	4305.047846889952	4221.526315789473	4228.995215311004	4294.535885167464	4359.976076555024	4376.928229665072	4332.315789473684	4243.655502392345	4133.1578947368425	4016.5645933014353	3770.2344497607655	3716.8803827751194	3716.0143540669856	3699.354066985646	3865.248803827751	4209.004784688996	4701.239234449761	5130.114832535885	5368.081339712919	5359.555023923445	5081.354066985646	4622.784688995215	4239.799043062201	4168.665071770335	4275.167464114833	4422.0526315789475	4646.191387559808	4693.406698564593	4650.301435406698	4486.976076555024	4442.526315789473	4644.574162679426	4951.760765550239	5438.459330143541	5745.837320574163	5893.1435406698565
4922.076555023923	4832.507177033493	4728.846889952153	4598.11004784689	4617.746411483254	4614.99043062201	4565.339712918661	4473.11004784689	4376.655502392345	4322.636363636364	4370.789473684211	4391.899521531101	4317.224880382775	4265.698564593302	4150.971291866029	4163.923444976077	4275.239234449761	4520.2200956937795	4894.296650717703	5361.55023923445	6146.287081339713	7596.43062200957	9649.875598086124	11677.1004784689	13491.095693779904	13985.01913875598	13052.516746411484	11006.913875598086	8533.98086124402	6469.755980861244	5254.540669856459	4709.392344497608	4439.540669856459	4283.746411483254	4253.851674641149	4370.4162679425835	4658.253588516746	4995.8708133971295	5141.693779904306	5185.377990430622	5159.114832535885	5008.976076555024	4912.095693779905	4801.77033492823	4697.066985645933	4616.425837320574	4529.813397129186	4542.468899521531	4555.928229665072	4585.9617224880385
6617.526315789473	6486.952153110048	6463.980861244019	6380.468899521531	6292.894736842105	6181.497607655502	6332.043062200957	6216.717703349283	6212.650717703349	6518.196172248804	6870.9473684210525	7384.33014354067	7869.1578947368425	8390.0	8632.258373205741	8597.827751196171	8389.057416267942	7897.684210526316	7338.511961722488	7328.885167464115	7171.885167464115	6572.995215311004	6437.971291866029	6282.56937799043	6089.0382775119615	5854.258373205742	5633.980861244019	5507.617224880383	5510.885167464115	5634.1291866028705	5865.100478468899	6186.837320574163	6539.909090909091	6824.7655502392345	6947.9617224880385	6858.258373205742	6564.1291866028705	6139.77033492823	5774.626794258374	5491.014354066986	5521.071770334928	5530.502392344498	5663.114832535885	5875.588516746411	6065.9473684210525	6148.095693779905	6262.488038277512	6072.952153110048	5860.851674641149	5656.722488038277
5862.43062200957	5780.861244019139	5763.9473684210525	5799.2344497607655	5844.775119617225	5864.0382775119615	5934.32057416268	5943.014354066986	5833.210526315789	5683.808612440192	5666.411483253589	5684.358851674641	5723.454545454545	5867.813397129186	6062.607655502392	6274.851674641149	6460.282296650717	6605.923444976077	6626.894736842105	6549.1578947368425	6409.086124401914	6297.775119617225	6211.928229665072	6104.913875598086	5944.239234449761	5769.483253588517	5802.8564593301435	5837.502392344498	5704.44976076555	5646.334928229665	5579.693779904306	5633.904306220095	5773.741626794258	5855.071770334928	5841.636363636364	5814.334928229665	5793.066985645933	5745.866028708134	5712.2488038277515	5679.124401913876	5717.593301435407	5686.775119617225	5569.99043062201	5449.124401913876	5355.598086124402	5384.966507177033	5427.722488038277	5563.813397129186	5701.904306220095	5777.760765550239
6476.980861244019	6659.875598086124	6734.224880382775	6853.622009569378	6760.1435406698565	6584.306220095694	6362.0382775119615	6120.11004784689	5882.813397129186	5671.081339712919	5492.124401913876	5340.928229665072	5215.32057416268	5121.2488038277515	5063.942583732058	5042.909090909091	5055.722488038277	5100.311004784689	5224.210526315789	5312.267942583732	5421.923444976077	5538.885167464115	5765.631578947368	6015.665071770335	6228.00956937799	6375.665071770335	6394.77033492823	6478.459330143541	6510.995215311004	6456.784688995215	6295.488038277512	6055.617224880383	5812.775119617225	5633.956937799043	5521.344497607655	5430.502392344498	5355.287081339713	5613.258373205742	5999.832535885167	6362.555023923445	6570.33014354067	6672.861244019139	6663.531100478469	6583.425837320574	6326.918660287081	6031.081339712919	5870.473684210527	5733.8564593301435	5634.095693779905	5560.904306220095
6360.8564593301435	6410.507177033493	6253.588516746411	6050.631578947368	5876.933014354067	5858.435406698564	6044.2200956937795	6282.105263157895	6530.894736842105	6896.846889952153	7165.88038277512	7267.526315789473	7290.684210526316	7416.019138755981	7684.483253588517	7919.153110047847	7948.942583732058	7798.287081339713	7488.363636363636	7083.071770334928	6669.344497607655	6329.401913875598	6104.454545454545	5977.564593301436	5910.11004784689	5897.033492822967	5997.99043062201	6269.602870813397	6715.9473684210525	7312.339712918661	7771.507177033493	8086.7799043062205	8257.90909090909	8438.684210526315	8361.033492822966	7988.478468899521	7819.598086124402	7582.32057416268	7309.966507177033	7186.406698564593	7291.980861244019	7253.210526315789	7361.521531100479	7577.066985645933	7756.736842105263	7881.124401913876	7886.67942583732	7695.277511961723	7383.918660287081	7052.727272727273
5153.095693779905	5173.473684210527	5277.239234449761	5474.660287081339	5744.411483253589	6056.789473684211	6103.956937799043	6156.521531100479	6122.832535885167	6058.44019138756	5950.028708133971	5692.148325358851	5664.473684210527	5712.421052631579	5773.708133971292	5978.464114832536	6247.444976076555	6501.698564593302	6744.301435406698	6895.1291866028705	6819.114832535885	6650.373205741626	6422.239234449761	6529.708133971292	6685.258373205742	6767.655502392345	6846.665071770335	6960.578947368421	7116.0526315789475	7273.9473684210525	7367.985645933014	7350.665071770335	7216.148325358851	6989.598086124402	6704.698564593302	6490.11961722488	6183.77033492823	6026.861244019139	5776.311004784689	5711.023923444976	5697.0526315789475	5683.11961722488	5635.0	5568.411483253589	5364.411483253589	5334.875598086124	5392.985645933014	5516.296650717703	5607.105263157895	5717.77033492823
5827.057416267942	5632.732057416268	5386.942583732058	5096.272727272727	4817.511961722488	4669.315789473684	4578.301435406698	4541.401913875598	4593.535885167464	4605.124401913876	4660.535885167464	4689.99043062201	4708.526315789473	4765.215311004785	4885.755980861244	5123.464114832536	5395.334928229665	5659.1435406698565	5689.334928229665	5929.808612440192	6152.67942583732	6329.794258373206	6275.698564593302	6183.784688995215	6284.363636363636	6374.622009569378	6432.7655502392345	6435.205741626794	6379.483253588517	6291.894736842105	6213.564593301436	6172.8708133971295	6164.708133971292	6160.511961722488	6143.162679425837	5988.090909090909	5969.287081339713	5970.464114832536	5980.99043062201	6005.023923444976	6050.0	6109.923444976077	6168.315789473684	6205.665071770335	6198.746411483254	6125.760765550239	5979.578947368421	5810.612440191388	5571.56937799043	5327.028708133971
5362.047846889952	5907.32057416268	6438.612440191388	6659.602870813397	6683.377990430622	6706.133971291866	6611.267942583732	6436.7799043062205	6582.081339712919	6500.7799043062205	6403.684210526316	6278.1578947368425	6115.7511961722485	5936.923444976077	5791.076555023923	5715.708133971292	6231.913875598086	6597.263157894737	6897.708133971292	7147.8708133971295	7331.181818181818	7493.196172248804	7507.612440191388	7391.062200956938	7218.732057416268	7265.631578947368	7162.722488038277	6978.794258373206	6682.784688995215	6321.598086124402	6019.67942583732	5890.933014354067	5938.105263157895	6061.693779904306	6127.531100478469	6187.138755980861	6165.267942583732	6100.593301435407	5872.344497607655	5483.933014354067	5577.148325358851	5755.574162679426	5995.0	6243.837320574163	5939.421052631579	5970.023923444976	5819.162679425837	5361.0	5285.0	5255.904306220095
9216.612440191388	9650.555023923445	11094.177033492822	10858.976076555024	11210.301435406698	10122.454545454546	9498.397129186604	8608.468899521531	7794.516746411483	7344.803827751196	7275.507177033493	7329.564593301436	7374.349282296651	7165.478468899521	6964.655502392345	6671.717703349283	6136.885167464115	5769.062200956938	5210.421052631579	5068.397129186603	5036.44019138756	5106.277511961723	5257.086124401914	5321.736842105263	5345.77033492823	5635.066985645933	5895.741626794258	6121.377990430622	6324.172248803828	6506.55980861244	6639.688995215311	6689.358851674641	6658.703349282297	6578.693779904306	6465.507177033493	6326.660287081339	6203.138755980861	6157.019138755981	6208.196172248804	6039.200956937799	6184.028708133971	6329.511961722488	6466.693779904306	6602.464114832536	6755.622009569378	6927.526315789473	7089.976076555024	7214.057416267942	7278.44976076555	7239.339712918661
5102.162679425837	5122.698564593302	5016.607655502392	4800.272727272727	4503.023923444976	4168.1435406698565	4015.4736842105262	3795.803827751196	3718.6794258373207	3839.33971291866	4273.483253588517	5200.7655502392345	6568.205741626794	8577.258373205741	10236.995215311004	11082.167464114833	10933.511961722488	9886.387559808612	10145.64114832536	8489.76076555024	8660.64114832536	8025.722488038277	8190.904306220095	7909.0	8049.746411483254	7477.148325358851	7527.0	6707.966507177033	6706.846889952153	6608.287081339713	5979.9617224880385	5885.631578947368	5503.473684210527	5637.622009569378	6027.545454545455	6403.2200956937795	6761.392344497608	6965.253588516746	7069.177033492823	6659.755980861244	6024.684210526316	5418.114832535885	5078.660287081339	5091.741626794258	5323.937799043062	5385.105263157895	5370.196172248804	5280.411483253589	5135.095693779905	5616.8564593301435
5497.885167464115	5710.44976076555	5859.349282296651	5967.56937799043	5887.602870813397	5548.186602870814	5583.019138755981	5637.114832535885	5625.267942583732	5570.2200956937795	5512.564593301436	5457.258373205742	5390.803827751196	5313.057416267942	5253.11961722488	5269.7511961722485	5175.736842105263	5429.77033492823	5411.808612440192	5739.100478468899	6054.124401913876	6314.349282296651	6483.703349282297	6549.368421052632	6370.832535885167	6172.397129186603	5948.148325358851	5632.172248803828	5291.272727272727	4963.598086124402	5147.177033492823	5378.861244019139	5573.377990430622	5834.645933014354	6163.851674641149	6496.162679425837	6686.095693779905	6632.11961722488	6559.813397129186	6175.411483253589	5650.44976076555	5376.746411483254	5104.531100478469	4867.885167464115	4692.799043062201	4599.511961722488	4596.67942583732	4679.2344497607655	4849.818181818182	5091.822966507177
7260.531100478469	8124.5837320574165	8643.258373205741	8904.306220095694	8906.444976076555	8612.516746411484	8083.205741626794	7518.1578947368425	7189.014354066986	6706.598086124402	6328.521531100479	6177.373205741626	6175.105263157895	6240.722488038277	6339.172248803828	6402.617224880383	6382.421052631579	6269.866028708134	6077.88995215311	5722.421052631579	5412.6746411483255	5311.598086124402	5496.555023923445	5665.531100478469	5811.9617224880385	6015.8421052631575	6231.043062200957	6429.210526315789	6616.602870813397	6809.952153110048	7015.344497607655	7226.755980861244	7306.315789473684	7149.023923444976	7361.645933014354	7500.196172248804	7481.392344497608	7274.88038277512	6949.923444976077	6624.827751196172	6376.617224880383	6220.2200956937795	6155.090909090909	6188.224880382775	6307.727272727273	6462.923444976077	6576.205741626794	6564.77033492823	6742.043062200957	6798.11961722488
4853.444976076555	5012.760765550239	5110.851674641149	5003.9617224880385	4964.918660287081	4875.215311004785	4756.952153110048	4684.421052631579	4598.693779904306	4620.368421052632	4515.952153110048	4388.421052631579	4256.813397129186	4213.3253588516745	4235.540669856459	4303.047846889952	4376.301435406698	4493.55023923445	4496.588516746411	4449.473684210527	4392.502392344498	4350.564593301436	4347.564593301436	4395.014354066986	4486.827751196172	4736.267942583732	4832.253588516746	4856.588516746411	4829.77033492823	4785.11961722488	4745.239234449761	4883.239234449761	4869.645933014354	4878.578947368421	4922.023923444976	4970.928229665072	4970.88038277512	5086.698564593302	5014.966507177033	4946.11961722488	4913.5837320574165	4905.818181818182	4892.473684210527	4871.0	4879.377990430622	4951.406698564593	5068.985645933014	5181.387559808612	5512.368421052632	5621.712918660287
4747.956937799043	5153.7511961722485	5327.942583732058	5590.033492822967	5569.55023923445	5430.282296650717	5178.339712918661	4842.555023923445	4478.526315789473	4155.114832535885	3922.9473684210525	3790.0574162679427	3733.6124401913876	3698.5741626794256	3713.0526315789475	3749.373205741627	3655.3014354066986	3653.8564593301435	3615.5885167464116	3595.885167464115	3540.9856459330144	3633.6172248803828	3897.468899521531	4178.622009569378	4124.607655502392	4300.516746411483	4207.803827751196	4165.421052631579	4070.7368421052633	4010.813397129187	4083.1722488038276	4260.622009569378	4460.43062200957	4648.928229665072	4928.818181818182	5082.923444976077	5052.497607655502	4928.334928229665	4696.55980861244	4345.267942583732	4077.8516746411483	3837.8755980861242	3761.8947368421054	3801.9473684210525	3959.531100478469	4180.717703349283	4400.397129186603	4706.7655502392345	4827.956937799043	4917.2488038277515
4537.818181818182	4628.980861244019	4731.866028708134	5194.282296650717	5395.789473684211	5567.832535885167	5656.2344497607655	5626.488038277512	5498.971291866029	5345.822966507177	5231.602870813397	5163.349282296651	5114.023923444976	5073.612440191388	5171.985645933014	5172.641148325359	5132.33014354067	5053.741626794258	4940.746411483254	4796.210526315789	4642.7511961722485	4377.741626794258	4323.789473684211	4328.291866028708	4382.138755980861	4464.645933014354	4443.401913875598	4550.502392344498	4642.2200956937795	4716.966507177033	4673.913875598086	4466.033492822967	4356.344497607655	4194.684210526316	4039.3684210526317	3948.3014354066986	3945.7368421052633	3969.7081339712918	4183.818181818182	4482.665071770335	4810.3253588516745	5098.598086124402	5246.047846889952	5152.56937799043	5035.028708133971	4830.454545454545	4560.507177033493	4267.99043062201	4052.732057416268	4031.349282296651
4062.8612440191387	4192.076555023923	4330.8564593301435	4231.349282296651	4144.665071770335	4088.688995215311	4053.22009569378	4178.258373205742	4200.727272727273	4064.3444976076553	3934.0717703349283	3829.645933014354	3751.2392344497607	3670.3444976076553	3594.3205741626793	3549.8755980861242	3541.8612440191387	3556.248803827751	3578.282296650718	3614.373205741627	3688.7607655502393	3815.598086124402	3976.4497607655503	4127.55980861244	4228.497607655502	4416.555023923445	4600.148325358851	4623.755980861244	4504.626794258374	4364.363636363636	4236.205741626794	4184.980861244019	4186.272727272727	4281.708133971292	4192.717703349283	4058.971291866029	3933.622009569378	3787.0478468899523	3742.1674641148325	3852.511961722488	4080.5215311004786	4325.377990430622	4410.980861244019	4452.502392344498	4492.373205741626	4401.291866028708	4267.923444976077	4196.837320574163	4188.296650717703	4183.282296650717
4573.444976076555	4487.387559808612	4578.564593301436	4597.684210526316	4624.502392344498	4638.818181818182	4757.454545454545	4845.937799043062	5017.148325358851	5271.210526315789	5560.722488038277	5804.799043062201	5933.32057416268	6024.315789473684	5900.368421052632	5645.521531100479	5300.521531100479	5028.976076555024	4816.636363636364	4752.133971291866	4667.746411483254	4610.4162679425835	4729.665071770335	4871.066985645933	4848.382775119617	4990.688995215311	4902.277511961723	4938.100478468899	4827.296650717703	4778.8708133971295	4553.382775119617	4246.076555023923	4158.191387559808	4110.497607655502	4194.7799043062205	4333.167464114833	4457.574162679426	4556.545454545455	4603.789473684211	4631.397129186603	4607.985645933014	4535.626794258374	4445.272727272727	4386.478468899521	4384.492822966507	4432.014354066986	4527.722488038277	4670.382775119617	4963.066985645933	5278.6746411483255
5839.832535885167	5546.717703349283	5274.358851674641	5103.985645933014	5046.153110047847	5069.622009569378	5153.913875598086	5279.755980861244	5388.492822966507	5408.9473684210525	5241.703349282297	5093.9473684210525	4945.411483253589	4907.56937799043	5010.545454545455	5129.167464114833	5212.732057416268	5234.851674641149	5187.066985645933	5074.004784688996	4926.22966507177	4800.363636363636	4751.775119617225	4806.033492822967	4951.253588516746	5151.77033492823	5368.488038277512	5573.732057416268	5756.516746411483	5919.44976076555	6062.861244019139	6168.55980861244	6270.66985645933	6177.363636363636	6018.2488038277515	5659.478468899521	5322.688995215311	5332.459330143541	5439.0	5941.535885167464	7102.153110047847	8507.205741626794	10506.846889952154	12044.559808612441	13102.507177033493	12950.736842105263	12948.177033492822	12388.028708133972	11345.406698564593	9914.511961722488
5989.535885167464	5969.937799043062	5880.602870813397	6183.349282296651	6125.832535885167	6096.2200956937795	6278.44019138756	6459.622009569378	6623.808612440192	6699.99043062201	6669.172248803828	6514.507177033493	6245.645933014354	5911.622009569378	5586.210526315789	5272.023923444976	5014.7655502392345	4851.8421052631575	4816.7511961722485	4920.344497607655	5128.076555023923	5366.066985645933	5554.1435406698565	5645.535885167464	5648.277511961723	5601.1578947368425	5526.062200956938	5422.899521531101	5309.148325358851	5591.339712918661	5630.885167464115	5719.827751196172	5862.186602870814	6066.708133971292	6323.363636363636	6591.43062200957	6785.712918660287	6950.741626794258	6996.698564593302	6934.698564593302	6702.263157894737	6273.086124401914	5751.851674641149	5228.851674641149	4912.617224880383	4784.425837320574	4716.435406698564	4681.698564593302	4712.56937799043	4770.617224880383
6097.344497607655	6041.191387559808	6057.980861244019	6058.813397129186	6096.794258373206	6204.660287081339	6239.086124401914	6493.1435406698565	6679.287081339713	6749.760765550239	6902.837320574163	7083.837320574163	7334.956937799043	7457.8708133971295	7361.851674641149	7106.885167464115	6729.239234449761	6300.004784688996	6083.832535885167	5961.43062200957	5988.057416267942	6237.631578947368	6389.866028708134	6474.885167464115	6467.818181818182	6382.722488038277	6540.047846889952	6684.904306220095	6726.401913875598	6516.755980861244	6326.177033492823	6104.717703349283	5921.401913875598	6181.397129186603	6153.636363636364	6184.99043062201	6266.444976076555	6419.55980861244	6688.9617224880385	7079.186602870814	7508.425837320574	7856.023923444976	8058.11961722488	8136.976076555024	8139.023923444976	8069.980861244019	7900.406698564593	7617.813397129186	7258.1578947368425	6887.004784688996
5485.0526315789475	5610.741626794258	5946.004784688996	6130.244019138756	6297.0	6431.7511961722485	6489.191387559808	6430.995215311004	6251.224880382775	5966.665071770335	5658.5837320574165	5638.181818181818	5572.641148325359	5585.2488038277515	5798.105263157895	6253.545454545455	6675.866028708134	6660.421052631579	6707.148325358851	6579.1435406698565	6495.287081339713	6390.081339712919	6411.822966507177	6421.4162679425835	6532.095693779905	6612.411483253589	6598.794258373206	6449.301435406698	6108.56937799043	5920.468899521531	5743.191387559808	5571.043062200957	5585.0382775119615	5690.196172248804	5870.066985645933	6260.272727272727	6537.717703349283	6612.377990430622	6604.22966507177	6671.593301435407	6796.8421052631575	6775.909090909091	6710.315789473684	6790.9617224880385	6668.813397129186	6522.933014354067	6359.832535885167	6208.516746411483	6131.631578947368	6154.846889952153
5015.181818181818	4976.574162679426	4817.296650717703	4880.55980861244	4905.172248803828	4920.11004784689	4871.095693779905	4815.133971291866	4722.727272727273	4861.138755980861	5122.923444976077	5337.526315789473	5240.344497607655	5229.8708133971295	5140.712918660287	4992.952153110048	4780.071770334928	4563.100478468899	4475.598086124402	4385.789473684211	4271.272727272727	4126.124401913876	3969.976076555024	3632.028708133971	3459.7033492822966	3488.043062200957	3592.5885167464116	3788.497607655502	4081.0334928229663	4443.186602870814	4828.9617224880385	5198.956937799043	5518.645933014354	5745.995215311004	5890.334928229665	5825.99043062201	5616.062200956938	5287.8421052631575	4924.655502392345	4644.296650717703	4542.196172248804	4945.732057416268	5305.995215311004	5762.866028708134	6218.913875598086	6528.722488038277	6736.014354066986	6783.899521531101	6690.88038277512	6547.196172248804
4701.684210526316	4793.995215311004	5001.459330143541	5073.598086124402	5042.459330143541	4957.028708133971	4844.43062200957	4729.602870813397	4569.602870813397	4629.033492822967	4513.626794258374	4507.980861244019	4719.55980861244	5005.602870813397	5260.918660287081	5342.894736842105	5412.784688995215	5415.693779904306	5267.196172248804	5207.8708133971295	5349.822966507177	5749.043062200957	5987.258373205742	6353.133971291866	6354.2200956937795	6311.775119617225	6111.7799043062205	5821.913875598086	5579.56937799043	5334.794258373206	5128.822966507177	5015.172248803828	5041.153110047847	5198.622009569378	5405.44019138756	5556.406698564593	5595.282296650717	5229.32057416268	5151.555023923445	5038.933014354067	4885.0526315789475	4519.971291866029	4233.014354066986	4127.827751196172	4093.8373205741627	4241.846889952153	4494.555023923445	4616.980861244019	4781.55980861244	4980.732057416268
4571.626794258374	4830.588516746411	5088.100478468899	5303.4162679425835	5270.162679425837	5024.315789473684	5180.578947368421	5279.105263157895	5290.593301435407	5212.837320574163	5215.693779904306	5065.344497607655	4952.717703349283	4936.086124401914	4978.540669856459	5015.483253588517	5024.688995215311	5037.612440191388	5039.736842105263	4983.521531100479	5021.205741626794	4989.55980861244	4915.148325358851	4797.8708133971295	4724.928229665072	4645.885167464115	4636.531100478469	4792.287081339713	5144.784688995215	5628.966507177033	6133.095693779905	6563.712918660287	6867.703349282297	7018.717703349283	6995.578947368421	6807.8708133971295	6394.516746411483	5909.789473684211	5529.1291866028705	5267.11961722488	4956.516746411483	4548.071770334928	4216.239234449761	4063.7607655502393	4041.311004784689	4098.086124401914	4296.2488038277515	4526.023923444976	4609.172248803828	4618.650717703349
5121.660287081339	5112.755980861244	5210.138755980861	5404.545454545455	5572.985645933014	5647.985645933014	5493.291866028708	5421.047846889952	5382.894736842105	5431.22966507177	5573.124401913876	5713.153110047847	5859.775119617225	5910.607655502392	5873.918660287081	5776.808612440192	5648.253588516746	5506.698564593302	5354.746411483254	5328.277511961723	5150.0382775119615	4976.99043062201	4784.913875598086	4737.794258373206	4708.775119617225	4801.755980861244	4985.444976076555	5043.602870813397	5224.043062200957	5293.267942583732	5226.598086124402	4941.937799043062	4967.0526315789475	4962.33014354067	5036.263157894737	5073.717703349283	5106.263157894737	4971.913875598086	4726.382775119617	4418.645933014354	4307.033492822967	4243.425837320574	4273.923444976077	4399.6746411483255	4584.114832535885	4790.8421052631575	4998.794258373206	5193.5837320574165	5340.11961722488	5296.521531100479
3701.909090909091	3533.9808612440193	3616.933014354067	3813.7942583732056	4113.703349282297	4480.799043062201	4804.698564593302	5129.167464114833	5730.684210526316	6243.047846889952	6306.837320574163	6225.775119617225	6030.904306220095	5778.334928229665	5534.564593301436	5345.478468899521	5215.5837320574165	5120.401913875598	5033.263157894737	4940.019138755981	4841.186602870814	4746.354066985646	4658.535885167464	4543.66985645933	4494.8421052631575	4419.808612440192	4339.861244019139	4432.937799043062	4401.019138755981	4579.44976076555	4611.875598086124	4817.875598086124	5074.368421052632	5361.626794258374	5556.7799043062205	5573.966507177033	5660.358851674641	5666.081339712919	5597.942583732058	5653.344497607655	5772.866028708134	5918.942583732058	6124.56937799043	6364.885167464115	6479.636363636364	6359.555023923445	6035.377990430622	5636.43062200957	5306.196172248804	5092.545454545455
5325.210526315789	5305.186602870814	5197.564593301436	5090.287081339713	4891.99043062201	4656.095693779905	4438.00956937799	4327.7511961722485	4291.837320574163	4305.124401913876	4614.789473684211	4788.4162679425835	4827.200956937799	4813.827751196172	4736.555023923445	4584.44976076555	4416.803827751196	4088.688995215311	3754.909090909091	3578.8564593301435	3576.9521531100477	3810.6172248803828	4158.483253588517	4604.0382775119615	4890.133971291866	5124.191387559808	5183.373205741626	5215.315789473684	5145.277511961723	5180.540669856459	5154.952153110048	5053.181818181818	5053.516746411483	4990.349282296651	5135.205741626794	5315.612440191388	5489.081339712919	5617.076555023923	5786.636363636364	5852.105263157895	5935.492822966507	6047.665071770335	6217.167464114833	6234.406698564593	6095.32057416268	5772.741626794258	5288.588516746411	4821.727272727273	4709.851674641149	4712.138755980861
6054.191387559808	6332.062200956938	6078.928229665072	5873.636363636364	5690.239234449761	5457.88038277512	5333.267942583732	5160.397129186603	4960.043062200957	4758.899521531101	4583.8708133971295	4458.22966507177	4226.497607655502	4184.488038277512	4378.985645933014	4590.708133971292	4763.334928229665	4867.837320574163	4905.272727272727	4836.473684210527	4897.6746411483255	5332.794258373206	5565.818181818182	5908.655502392345	6031.2488038277515	5871.77033492823	5734.56937799043	5410.057416267942	5161.645933014354	4915.315789473684	4739.502392344498	4718.44976076555	4885.645933014354	5417.105263157895	5954.483253588517	6378.315789473684	6625.636363636364	6779.5837320574165	6848.244019138756	7057.114832535885	7124.918660287081	6945.77033492823	6773.406698564593	5944.162679425837	5311.9473684210525	5077.033492822967	4812.516746411483	4506.995215311004	4232.8421052631575	4098.511961722488
5002.555023923445	4894.215311004785	4885.354066985646	4952.99043062201	5052.933014354067	5139.703349282297	5191.631578947368	5221.516746411483	5253.191387559808	5289.263157894737	5312.7655502392345	5318.521531100479	5499.956937799043	5698.693779904306	5938.722488038277	6150.588516746411	6267.526315789473	6266.607655502392	6172.952153110048	6402.588516746411	6285.540669856459	6209.11961722488	6194.167464114833	6236.258373205742	6309.062200956938	6409.387559808612	6607.210526315789	7038.775119617225	7840.971291866029	9342.985645933015	10949.607655502392	12802.373205741627	14613.866028708135	16077.1004784689	16717.44976076555	16871.980861244017	16281.081339712919	15044.803827751197	13339.846889952154	11415.22966507177	9591.200956937799	8178.387559808612	7758.693779904306	7820.497607655502	8106.277511961723	8478.377990430621	8804.712918660287	9063.583732057416	9270.76076555024	9470.397129186604
5799.540669856459	5928.794258373206	5981.478468899521	5938.9617224880385	5778.263157894737	5587.933014354067	5755.55980861244	5670.291866028708	5842.5837320574165	5971.918660287081	6042.732057416268	6100.923444976077	6245.368421052632	6259.459330143541	6353.607655502392	6225.6746411483255	5919.66985645933	5780.2200956937795	5551.425837320574	5278.311004784689	5026.928229665072	4864.588516746411	4831.622009569378	5000.086124401914	5275.244019138756	5554.985645933014	5852.894736842105	5957.7511961722485	5939.9473684210525	5886.062200956938	5922.7655502392345	6107.598086124402	6466.047846889952	6955.186602870814	7451.138755980861	7906.339712918661	8472.583732057416	8931.406698564593	9151.411483253589	8909.004784688996	8296.775119617225	7821.191387559808	7224.736842105263	6429.875598086124	5824.392344497608	5607.5837320574165	5501.8564593301435	5477.071770334928	5506.191387559808	5558.334928229665
4898.574162679426	4850.641148325359	4908.421052631579	4911.32057416268	4932.813397129186	4805.741626794258	4791.11004784689	4781.1578947368425	4785.296650717703	4819.311004784689	5016.392344497608	5015.755980861244	5224.631578947368	5206.2344497607655	5238.574162679426	5115.933014354067	4969.124401913876	4754.885167464115	4790.803827751196	4960.358851674641	5047.191387559808	4987.741626794258	4918.622009569378	4786.9617224880385	4640.775119617225	4579.497607655502	4631.1435406698565	4759.555023923445	4881.363636363636	5059.67942583732	5219.942583732058	5206.401913875598	5101.8421052631575	4918.574162679426	4747.617224880383	4709.8421052631575	4958.7655502392345	5223.88038277512	5480.6746411483255	5596.540669856459	5750.459330143541	5748.760765550239	5734.047846889952	5495.995215311004	5318.258373205742	5146.813397129186	5022.937799043062	5104.454545454545	5302.0	6017.033492822967
6437.574162679426	6616.028708133971	6786.617224880383	6946.607655502392	7062.44019138756	7115.2344497607655	7154.894736842105	7224.071770334928	7299.56937799043	7375.349282296651	7436.105263157895	7485.535885167464	7500.732057416268	7506.22966507177	7495.918660287081	7438.593301435407	7316.224880382775	7468.794258373206	7287.019138755981	7071.11961722488	6867.937799043062	6733.358851674641	6682.444976076555	6519.6746411483255	6408.406698564593	6411.373205741626	6818.339712918661	6991.899521531101	7090.014354066986	6826.698564593302	6458.401913875598	5958.799043062201	6136.076555023923	5921.1291866028705	5800.181818181818	5858.368421052632	6109.9617224880385	6481.928229665072	6849.904306220095	7112.454545454545	7237.698564593302	7236.296650717703	6817.837320574163	6623.952153110048	6427.593301435407	6334.478468899521	6838.406698564593	7700.32057416268	8741.76076555024	9740.052631578947
4693.349282296651	4729.253588516746	4705.918660287081	4745.933014354067	4945.239234449761	5145.133971291866	5376.913875598086	5647.057416267942	5822.928229665072	5873.712918660287	5981.258373205742	6040.813397129186	6072.8421052631575	6227.540669856459	6404.497607655502	6498.712918660287	6592.622009569378	6583.660287081339	6474.32057416268	6297.406698564593	6001.535885167464	5840.296650717703	5671.688995215311	5523.77033492823	5438.019138755981	5703.062200956938	6110.2488038277515	6489.8421052631575	6700.727272727273	6760.071770334928	6847.488038277512	6928.488038277512	6991.224880382775	6950.033492822967	6678.545454545455	6273.698564593302	5921.928229665072	5669.861244019139	5660.775119617225	6025.732057416268	6779.928229665072	7766.291866028708	8731.68899521531	9456.937799043062	9816.167464114833	9760.937799043062	9296.215311004784	8480.234449760766	7268.301435406698	6255.971291866029
5021.153110047847	5285.406698564593	5745.918660287081	5961.555023923445	6004.411483253589	6169.56937799043	5839.066985645933	5844.047846889952	5576.937799043062	5649.602870813397	5806.909090909091	6104.55980861244	6334.899521531101	6450.918660287081	6535.014354066986	6630.923444976077	6821.7799043062205	6887.727272727273	7094.746411483254	7028.727272727273	6991.8708133971295	6668.598086124402	6339.196172248804	5991.186602870814	5676.464114832536	5414.435406698564	5199.909090909091	5031.019138755981	5019.660287081339	4997.454545454545	5128.186602870814	5220.186602870814	5480.454545454545	5963.373205741626	6207.258373205742	6349.799043062201	6356.799043062201	6272.650717703349	6116.4162679425835	6050.425837320574	5961.425837320574	5913.401913875598	5911.425837320574	5950.66985645933	5991.516746411483	5982.8708133971295	6060.502392344498	6131.813397129186	6208.22966507177	6259.8708133971295
8903.23923444976	8060.215311004785	7848.148325358851	7665.636363636364	7732.521531100479	7882.712918660287	8004.741626794258	8222.535885167465	8388.741626794259	8319.196172248803	8226.913875598086	8010.181818181818	7771.311004784689	7404.3253588516745	7078.162679425837	6654.0526315789475	6173.99043062201	5887.918660287081	5918.354066985646	6159.502392344498	6509.641148325359	6954.712918660287	7335.086124401914	7312.086124401914	7308.956937799043	7429.617224880383	7502.043062200957	7402.296650717703	7370.660287081339	7454.636363636364	7621.454545454545	7454.138755980861	7579.464114832536	7576.373205741626	7242.631578947368	6909.88038277512	6808.650717703349	6783.244019138756	6753.531100478469	6770.454545454545	6814.425837320574	6599.047846889952	6603.392344497608	6658.421052631579	6850.095693779905	7216.287081339713	7445.277511961723	8146.540669856459	8860.224880382775	9019.555023923445
5549.421052631579	5437.210526315789	5175.832535885167	5320.014354066986	5603.933014354067	6153.578947368421	6842.095693779905	7247.076555023923	7413.22966507177	7260.803827751196	6750.799043062201	6278.846889952153	6061.66985645933	5751.205741626794	5611.464114832536	5727.076555023923	5894.9473684210525	6230.387559808612	6566.622009569378	6571.210526315789	6489.77033492823	6699.263157894737	6516.488038277512	6578.473684210527	6554.837320574163	6523.784688995215	6595.153110047847	6581.588516746411	6520.483253588517	6580.44019138756	6828.468899521531	7096.148325358851	7171.277511961723	6984.976076555024	6613.894736842105	6202.507177033493	5904.555023923445	5837.043062200957	6047.387559808612	6527.980861244019	7121.186602870814	7268.2200956937795	7399.425837320574	7359.057416267942	7577.0	7182.0382775119615	6727.454545454545	6373.846889952153	6199.626794258374	6219.822966507177
6686.55980861244	6903.200956937799	6889.784688995215	6667.177033492823	6528.392344497608	6361.923444976077	6111.138755980861	6037.755980861244	6119.401913875598	6286.535885167464	6509.095693779905	6731.0526315789475	6887.746411483254	6946.775119617225	6943.478468899521	7401.153110047847	7709.866028708134	7813.057416267942	7850.918660287081	7763.913875598086	7543.6746411483255	7257.7511961722485	7011.066985645933	6868.722488038277	6868.832535885167	6933.382775119617	6997.636363636364	7088.291866028708	7173.492822966507	7233.153110047847	7252.727272727273	7220.387559808612	7138.545454545455	7028.622009569378	6809.244019138756	6703.086124401914	6751.8564593301435	6928.574162679426	7031.722488038277	7096.555023923445	7183.028708133971	7309.688995215311	7410.67942583732	6973.421052631579	6812.066985645933	6318.918660287081	6234.435406698564	6301.928229665072	6506.148325358851	6496.105263157895
3486.4258373205744	3508.732057416268	3673.66028708134	3778.497607655502	4060.6698564593303	4137.722488038277	4334.3253588516745	4464.358851674641	4524.363636363636	4470.985645933014	4463.339712918661	4347.464114832536	4360.224880382775	4190.138755980861	4142.99043062201	4088.4497607655503	4023.0478468899523	3954.153110047847	3841.287081339713	3891.8947368421054	3920.5502392344497	4130.488038277512	4238.44976076555	4340.641148325359	4440.1578947368425	4679.306220095694	4784.138755980861	4840.2488038277515	4832.354066985646	4759.784688995215	4701.799043062201	4574.645933014354	4457.540669856459	4371.851674641149	4342.904306220095	4383.516746411483	4488.545454545455	4589.923444976077	4705.736842105263	4831.827751196172	4969.645933014354	5090.985645933014	4987.478468899521	4980.77033492823	4933.607655502392	4865.641148325359	4788.660287081339	4700.899521531101	4375.578947368421	4401.923444976077
4296.114832535885	4480.014354066986	4588.799043062201	4654.2488038277515	4432.88038277512	4316.114832535885	4157.980861244019	3967.373205741627	4131.741626794258	4715.349282296651	5527.904306220095	6280.942583732058	6727.358851674641	6655.799043062201	6501.928229665072	6124.66985645933	5716.698564593302	5426.822966507177	5140.923444976077	5070.44019138756	5114.315789473684	5377.698564593302	5750.688995215311	6105.732057416268	6336.928229665072	6420.473684210527	6415.8564593301435	6400.215311004785	6403.732057416268	6157.004784688996	6108.100478468899	6085.521531100479	5937.617224880383	5707.2344497607655	5333.162679425837	4894.942583732058	4595.373205741626	4463.952153110048	4529.650717703349	4634.7511961722485	4784.55980861244	4969.894736842105	5651.497607655502	6393.478468899521	6955.937799043062	7182.071770334928	7120.301435406698	7070.717703349283	6481.832535885167	6064.258373205742
4616.306220095694	5338.760765550239	6022.263157894737	6375.028708133971	6534.382775119617	6686.526315789473	7153.397129186603	7825.67942583732	9581.54066985646	11293.13875598086	12050.799043062201	11661.98086124402	10393.574162679426	8602.354066985647	7009.454545454545	5904.023923444976	5702.937799043062	5970.818181818182	6131.8708133971295	6108.454545454545	5900.497607655502	5544.717703349283	5103.095693779905	4662.358851674641	4316.574162679426	4136.722488038277	4141.435406698564	4289.468899521531	4629.937799043062	4846.2200956937795	5032.095693779905	5182.387559808612	5374.100478468899	5421.43062200957	5481.468899521531	5424.636363636364	5374.0	5283.066985645933	5361.9617224880385	5296.215311004785	5152.928229665072	4952.712918660287	4751.650717703349	4598.421052631579	4516.315789473684	4706.684210526316	4797.2344497607655	5043.511961722488	5422.186602870814	5844.483253588517
5417.488038277512	5289.205741626794	5155.6746411483255	5066.803827751196	5068.411483253589	5176.1435406698565	5360.746411483254	5567.282296650717	5755.966507177033	5915.00956937799	6039.516746411483	6114.918660287081	6118.019138755981	6020.607655502392	5963.645933014354	5813.263157894737	5751.617224880383	5798.574162679426	5798.607655502392	5669.980861244019	5425.43062200957	5131.177033492823	4877.593301435407	4701.344497607655	4617.966507177033	4736.808612440192	4778.124401913876	4903.822966507177	4973.263157894737	4999.0	5021.7655502392345	5085.8708133971295	5209.401913875598	5063.028708133971	5237.956937799043	5389.799043062201	5475.956937799043	5455.784688995215	4967.349282296651	4817.693779904306	4655.846889952153	4505.588516746411	4320.114832535885	4209.205741626794	4103.535885167464	3997.1100478468898	3947.909090909091	4046.0143540669856	4339.540669856459	4793.444976076555
4950.071770334928	5298.066985645933	5418.3253588516745	5253.263157894737	5132.846889952153	4950.138755980861	4708.741626794258	4667.88995215311	4579.511961722488	4459.0526315789475	4356.473684210527	4324.162679425837	4356.33014354067	4460.138755980861	4673.488038277512	4920.086124401914	5030.851674641149	4934.928229665072	4821.755980861244	4541.33014354067	4416.239234449761	4291.177033492823	4430.105263157895	4688.741626794258	4939.138755980861	5424.626794258374	5666.904306220095	5860.200956937799	6075.401913875598	6020.698564593302	5715.444976076555	5532.354066985646	5211.9473684210525	4956.306220095694	4730.421052631579	4607.813397129186	4524.507177033493	4555.684210526316	4546.00956937799	4538.55980861244	4548.315789473684	4631.454545454545	4794.6746411483255	5003.1291866028705	5198.626794258374	5340.861244019139	5434.775119617225	5503.315789473684	5544.899521531101	5543.488038277512
5246.425837320574	5165.301435406698	5049.9617224880385	4945.263157894737	4883.090909090909	4959.846889952153	5212.933014354067	5582.7655502392345	5899.928229665072	6288.827751196172	6564.315789473684	6747.086124401914	6705.641148325359	6686.937799043062	6620.67942583732	6467.22966507177	6392.722488038277	6409.267942583732	6433.626794258374	6422.933014354067	6381.784688995215	6279.291866028708	6106.8708133971295	5953.741626794258	5887.55980861244	5867.334928229665	5880.368421052632	6003.00956937799	6212.368421052632	6309.540669856459	6303.976076555024	6237.904306220095	6055.899521531101	5944.047846889952	5816.904306220095	5737.363636363636	5778.923444976077	5822.88038277512	5899.866028708134	5978.832535885167	5793.181818181818	5766.311004784689	5728.162679425837	5669.267942583732	5639.138755980861	5658.540669856459	5719.67942583732	5804.885167464115	5881.8708133971295	5993.019138755981
6069.7799043062205	5915.846889952153	5745.617224880383	5568.894736842105	5403.727272727273	5283.755980861244	5238.636363636364	5276.454545454545	5383.708133971292	5531.822966507177	5683.095693779905	5796.67942583732	5835.392344497608	5780.473684210527	5616.019138755981	5458.521531100479	5284.995215311004	5194.287081339713	5143.277511961723	5120.866028708134	5117.980861244019	5119.784688995215	5214.578947368421	5217.904306220095	5192.516746411483	5627.574162679426	6423.985645933014	7255.8421052631575	7921.55980861244	8470.397129186604	8511.712918660287	8531.095693779904	8264.33014354067	7873.071770334928	7305.593301435407	6573.980861244019	5723.861244019139	4918.688995215311	4640.531100478469	4608.172248803828	4646.655502392345	4807.44019138756	4950.9617224880385	5059.406698564593	5112.794258373206	5103.272727272727	5043.928229665072	4965.617224880383	4897.7799043062205	4849.00956937799
6153.688995215311	6172.401913875598	6085.746411483254	5880.492822966507	5559.1578947368425	5413.784688995215	5089.349282296651	5030.540669856459	4923.971291866029	4884.66985645933	4882.875598086124	4873.181818181818	4880.511961722488	4971.334928229665	5121.933014354067	5417.99043062201	5661.483253588517	5931.645933014354	6205.425837320574	6423.373205741626	6518.33014354067	6455.660287081339	6258.191387559808	6134.215311004785	5816.315789473684	5635.296650717703	5455.497607655502	5337.311004784689	5326.77033492823	5412.913875598086	5528.272727272727	5605.019138755981	5622.004784688996	5596.1435406698565	5550.181818181818	5497.717703349283	5444.382775119617	5396.985645933014	5376.717703349283	5411.588516746411	5503.555023923445	5615.377990430622	5700.200956937799	5695.827751196172	5708.287081339713	5604.215311004785	5483.368421052632	5317.660287081339	5514.488038277512	5775.636363636364
5914.8564593301435	6149.885167464115	6089.909090909091	5969.578947368421	5824.148325358851	5676.521531100479	5540.071770334928	5440.77033492823	5403.468899521531	5418.507177033493	5449.076555023923	5467.827751196172	5467.77033492823	5446.593301435407	5401.090909090909	5336.88038277512	5275.593301435407	5248.4162679425835	5342.224880382775	5482.0382775119615	5634.4162679425835	5580.004784688996	5455.401913875598	5304.215311004785	4943.885167464115	4833.708133971292	4794.291866028708	4561.8708133971295	4817.598086124402	5209.631578947368	5651.492822966507	6036.703349282297	6299.086124401914	6426.315789473684	6470.492822966507	6299.0	6114.904306220095	5782.028708133971	5457.535885167464	5263.028708133971	5172.55023923445	5085.521531100479	5029.062200956938	5069.368421052632	5110.808612440192	5144.555023923445	5042.277511961723	5015.339712918661	5042.397129186603	5144.2344497607655
6768.315789473684	7120.540669856459	7451.923444976077	7721.224880382775	7918.956937799043	7927.851674641149	7710.976076555024	7319.014354066986	6860.071770334928	6427.703349282297	6082.818181818182	5959.32057416268	6223.923444976077	6656.33014354067	7220.88038277512	7760.488038277512	7635.732057416268	7618.688995215311	7034.803827751196	6368.9473684210525	5818.956937799043	5524.775119617225	5522.464114832536	5641.712918660287	5682.023923444976	5613.688995215311	5292.277511961723	5130.205741626794	5429.7799043062205	6066.9617224880385	6877.0382775119615	7731.382775119617	8488.842105263158	9029.440191387559	9280.775119617225	9222.535885167465	8665.306220095694	8144.511961722488	7501.866028708134	6914.263157894737	6537.32057416268	6415.9617224880385	6484.626794258374	6633.311004784689	6764.593301435407	6819.885167464115	7004.488038277512	6914.5837320574165	6761.397129186603	6546.00956937799
6586.014354066986	6686.985645933014	7398.205741626794	7695.114832535885	8469.076555023923	8980.755980861244	9618.966507177034	10340.722488038278	11055.832535885167	12214.650717703349	12669.531100478469	13164.483253588516	14110.157894736842	15559.650717703349	19039.531100478467	20801.435406698565	21802.516746411482	21961.02870813397	21229.976076555024	21212.885167464116	18797.26794258373	15587.081339712919	12232.253588516747	9256.287081339713	7946.224880382775	7095.650717703349	6426.148325358851	6029.928229665072	5424.033492822967	4952.019138755981	4636.244019138756	4465.808612440192	4490.665071770335	4813.535885167464	5442.023923444976	6212.746411483254	6925.373205741626	7487.392344497608	7883.148325358851	7830.148325358851	7889.956937799043	7814.655502392345	7165.564593301436	6434.311004784689	6350.272727272727	6145.832535885167	6172.574162679426	5964.023923444976	5964.511961722488	5942.043062200957
5379.976076555024	6372.899521531101	7431.047846889952	8054.282296650717	8541.751196172248	8593.813397129186	8411.851674641148	7972.043062200957	8319.775119617225	8909.578947368422	9262.35885167464	9325.803827751197	9191.66028708134	8666.535885167465	8541.947368421053	8294.866028708135	8114.22966507177	8154.708133971292	8199.215311004784	8884.77033492823	9560.78947368421	10057.794258373206	10609.334928229666	10881.004784688996	10913.511961722488	10405.244019138756	10001.650717703349	9446.33971291866	8943.722488038278	8290.55023923445	8117.373205741626	7870.507177033493	7282.588516746411	6934.794258373206	6539.210526315789	6237.822966507177	6160.722488038277	6300.483253588517	7007.88995215311	7720.55980861244	8271.296650717703	8492.248803827752	8716.78947368421	8800.382775119617	8862.751196172248	9014.88038277512	9261.354066985647	10160.56937799043	11278.928229665073	12675.296650717703
7214.5837320574165	7446.148325358851	7140.516746411483	6683.358851674641	6241.081339712919	6017.650717703349	6146.181818181818	6575.181818181818	7110.942583732058	7589.11961722488	7931.775119617225	8071.77033492823	7966.205741626794	7671.167464114833	7276.521531100479	6813.263157894737	6492.306220095694	6131.478468899521	5991.526315789473	6047.459330143541	6203.100478468899	6426.382775119617	6696.971291866029	6930.645933014354	7042.282296650717	7001.913875598086	6807.019138755981	6491.9473684210525	6154.818181818182	5884.239234449761	5691.641148325359	5590.272727272727	5665.942583732058	6167.803827751196	6765.421052631579	7278.88038277512	7614.138755980861	8054.344497607655	8092.933014354067	7959.315789473684	7851.004784688996	7504.105263157895	7240.287081339713	6954.693779904306	6731.7799043062205	6496.004784688996	6298.813397129186	6213.076555023923	6288.645933014354	6554.526315789473
7684.808612440192	8476.598086124402	8867.803827751197	8994.818181818182	9193.751196172248	8971.33014354067	8414.401913875598	7617.444976076555	7262.483253588517	7100.311004784689	7106.9473684210525	7463.574162679426	8086.392344497608	8597.416267942584	8593.014354066985	8154.531100478469	8184.545454545455	7717.913875598086	7418.516746411483	7263.55980861244	7291.282296650717	7270.244019138756	7194.985645933014	7063.88995215311	6808.578947368421	6846.803827751196	7003.732057416268	7324.516746411483	7843.282296650717	8424.186602870814	8814.057416267942	8832.306220095694	8570.799043062201	8100.665071770335	7469.655502392345	6753.339712918661	6114.023923444976	5758.0382775119615	5810.411483253589	6228.028708133971	6834.454545454545	7428.555023923445	7867.5837320574165	8097.832535885167	7530.612440191388	7049.760765550239	7297.866028708134	7141.655502392345	7055.540669856459	6708.545454545455
4743.444976076555	4703.387559808612	4611.43062200957	4563.521531100479	4643.8564593301435	4871.822966507177	5194.368421052632	5529.014354066986	6010.684210526316	6284.698564593302	6606.755980861244	6814.459330143541	6983.588516746411	7107.258373205742	7129.588516746411	7324.913875598086	7629.282296650717	8087.0382775119615	8276.607655502392	8740.645933014353	9123.645933014353	9459.267942583732	9749.66985645933	9925.875598086124	9928.511961722488	9745.679425837321	9524.014354066985	9733.813397129186	9115.263157894737	8051.377990430622	7358.698564593302	6673.0382775119615	6121.263157894737	6038.7799043062205	6364.315789473684	7027.99043062201	7713.138755980861	8372.531100478469	8913.440191387559	9192.478468899522	9216.44976076555	8996.555023923445	8314.22966507177	7479.8421052631575	6792.531100478469	6419.033492822967	6674.3253588516745	7490.712918660287	8275.564593301435	8822.253588516747
4244.827751196172	4759.478468899521	5411.875598086124	5529.688995215311	5432.6746411483255	5248.387559808612	4831.631578947368	4466.803827751196	3955.822966507177	3577.507177033493	3432.0382775119615	3441.4832535885166	3531.6746411483255	3709.7894736842104	3857.712918660287	4048.7368421052633	4055.1483253588517	3980.3875598086124	3853.8803827751194	3976.287081339713	4154.593301435407	4382.799043062201	4651.684210526316	4960.114832535885	4869.306220095694	4893.942583732058	4865.885167464115	4712.818181818182	4821.401913875598	4869.861244019139	4876.7655502392345	4251.444976076555	4271.090909090909	4322.784688995215	4408.760765550239	4500.631578947368	4568.124401913876	4596.813397129186	4581.622009569378	4526.8564593301435	4448.086124401914	4361.9473684210525	4286.885167464115	4185.913875598086	4226.602870813397	4280.861244019139	4374.588516746411	4489.368421052632	4586.545454545455	4600.172248803828
4301.1435406698565	4207.014354066986	4125.066985645933	4107.377990430622	4166.55023923445	4341.2344497607655	4451.1291866028705	4554.033492822967	4653.239234449761	4863.8708133971295	5087.210526315789	5256.186602870814	5389.555023923445	5555.851674641149	5754.645933014354	5867.722488038277	5841.703349282297	5692.2344497607655	5508.00956937799	5426.339712918661	5490.177033492823	5674.349282296651	5884.172248803828	6044.167464114833	6121.593301435407	6219.545454545455	5991.67942583732	5809.210526315789	5546.3253588516745	5277.985645933014	5045.200956937799	5433.684210526316	5438.205741626794	5501.244019138756	6211.755980861244	6263.32057416268	6207.88038277512	6028.555023923445	5722.784688995215	5339.55023923445	5117.406698564593	5072.655502392345	5129.186602870814	5132.937799043062	5114.535885167464	5065.296650717703	4985.004784688996	4894.263157894737	4819.287081339713	4775.004784688996
4412.267942583732	4396.363636363636	4436.717703349283	4405.215311004785	4416.937799043062	4492.832535885167	4615.162679425837	4744.971291866029	4861.488038277512	4923.062200956938	4950.736842105263	4922.258373205742	4824.306220095694	4704.315789473684	4571.186602870814	4466.425837320574	4420.665071770335	4421.377990430622	4422.626794258374	4462.607655502392	4562.2488038277515	4727.00956937799	4805.406698564593	4760.186602870814	4641.253588516746	4560.822966507177	4378.44976076555	4329.263157894737	4305.287081339713	4309.7511961722485	4364.100478468899	4479.99043062201	4620.363636363636	4726.789473684211	4777.1291866028705	4787.358851674641	4774.425837320574	4744.272727272727	4700.598086124402	4643.057416267942	4621.153110047847	4601.057416267942	4592.354066985646	4597.755980861244	4563.468899521531	4632.287081339713	4752.138755980861	4865.923444976077	4960.11004784689	4849.454545454545
5146.622009569378	5185.2344497607655	5195.411483253589	5195.626794258374	5149.88038277512	5066.832535885167	5084.301435406698	5118.196172248804	5140.062200956938	5115.732057416268	5024.459330143541	4873.444976076555	4698.0526315789475	4538.9473684210525	4414.004784688996	4314.071770334928	4226.311004784689	4157.100478468899	4125.866028708134	4136.540669856459	4165.1435406698565	4180.167464114833	4239.177033492823	4119.473684210527	4012.555023923445	4059.751196172249	4262.846889952153	4519.837320574163	4804.181818181818	5104.531100478469	5260.291866028708	5422.741626794258	5465.382775119617	5581.468899521531	5603.574162679426	5427.287081339713	5033.253588516746	4652.444976076555	4454.818181818182	4377.114832535885	4286.148325358851	4398.004784688996	4528.296650717703	4673.043062200957	4817.775119617225	4938.607655502392	5012.545454545455	5033.507177033493	5013.803827751196	5073.186602870814
4653.976076555024	5167.904306220095	5395.933014354067	5559.32057416268	5290.703349282297	5320.684210526316	5366.287081339713	5189.732057416268	5294.311004784689	5377.923444976077	5413.913875598086	5424.210526315789	5469.301435406698	5570.354066985646	5679.832535885167	5740.832535885167	5733.923444976077	5663.775119617225	5546.1291866028705	5408.7511961722485	5271.253588516746	5134.923444976077	5014.43062200957	4950.741626794258	4970.712918660287	5060.191387559808	5182.382775119617	5291.564593301436	5339.105263157895	5306.784688995215	5223.540669856459	5117.153110047847	4970.99043062201	4759.076555023923	4500.00956937799	4249.253588516746	4064.9665071770337	3970.349282296651	3926.349282296651	3954.4210526315787	3964.995215311005	4026.684210526316	4117.363636363636	4244.578947368421	4389.626794258374	4692.885167464115	5078.387559808612	5363.598086124402	5464.344497607655	5417.023923444976
4578.617224880383	4487.980861244019	4335.956937799043	4192.468899521531	4069.933014354067	4068.043062200957	4048.784688995215	4190.937799043062	4419.535885167464	4935.693779904306	5605.32057416268	6282.1578947368425	6771.253588516746	6878.267942583732	6764.339712918661	6426.980861244019	6029.799043062201	5687.454545454545	5349.904306220095	5065.004784688996	4861.44019138756	4723.363636363636	4681.502392344498	4592.861244019139	4520.368421052632	4484.315789473684	4498.827751196172	4550.315789473684	4594.3253588516745	4600.708133971292	4603.8421052631575	4674.66985645933	4837.071770334928	5041.1435406698565	5220.521531100479	5270.22966507177	5383.44019138756	5471.885167464115	5400.492822966507	5414.167464114833	5151.641148325359	5070.459330143541	4873.253588516746	4848.043062200957	4456.588516746411	4680.966507177033	4770.526315789473	4810.339712918661	4653.789473684211	4637.736842105263
4346.995215311004	4370.0382775119615	4376.004784688996	4369.014354066986	4352.626794258374	4341.43062200957	4353.564593301436	4402.626794258374	4507.808612440192	4684.186602870814	5008.966507177033	5366.688995215311	5743.1435406698565	6076.196172248804	6376.827751196172	6594.813397129186	6635.43062200957	6724.866028708134	6316.67942583732	6088.497607655502	5552.315789473684	5296.0526315789475	4831.9617224880385	4697.545454545455	4642.153110047847	4646.0	4630.244019138756	4639.306220095694	4627.191387559808	4506.8708133971295	4474.933014354067	4436.995215311004	4378.6746411483255	4296.138755980861	4199.3253588516745	4105.899521531101	3942.1196172248806	3927.0382775119615	3939.6076555023924	3991.6363636363635	4084.650717703349	4217.507177033493	4403.660287081339	4694.937799043062	5528.373205741626	6754.904306220095	8475.282296650717	10261.114832535884	11964.851674641148	11954.35885167464
4514.56937799043	4637.1435406698565	4699.928229665072	4770.11961722488	4867.698564593302	4922.033492822967	4925.617224880383	4577.105263157895	4446.33014354067	4702.665071770335	4906.703349282297	5048.602870813397	5124.421052631579	5122.88995215311	5034.540669856459	4864.4162679425835	4638.047846889952	4243.062200956938	4090.1196172248806	4009.77990430622	4007.5885167464116	4071.717703349282	4173.66985645933	4275.047846889952	4346.698564593302	4384.655502392345	4454.641148325359	4456.861244019139	4503.56937799043	4583.43062200957	4667.2344497607655	4797.866028708134	4896.55023923445	4905.2344497607655	4747.397129186603	4626.0526315789475	4311.555023923445	4274.942583732058	4237.047846889952	4217.564593301436	4226.956937799043	4266.0	4328.368421052632	4399.980861244019	4458.746411483254	4482.425837320574	4577.516746411483	4534.655502392345	4676.406698564593	4666.899521531101
4113.980861244019	4205.133971291866	4199.339712918661	4105.464114832536	4051.732057416268	4124.181818181818	4165.775119617225	4109.866028708134	4084.9186602870814	4073.2057416267944	4118.923444976077	4069.401913875598	4089.086124401914	4001.5693779904304	3986.9808612440193	3967.9808612440193	3946.732057416268	3923.086124401914	3893.9425837320573	3858.5406698564593	3824.028708133971	3798.8373205741627	3786.6411483253587	3798.2535885167463	3861.133971291866	3997.5406698564593	4192.564593301436	4397.162679425837	4562.349282296651	4661.708133971292	4689.736842105263	4653.488038277512	4565.215311004785	4438.813397129186	4297.033492822967	4176.435406698564	4109.444976076555	4100.937799043062	4134.9617224880385	4198.086124401914	4281.789473684211	4412.11961722488	4491.660287081339	4561.631578947368	4624.306220095694	4665.688995215311	4657.971291866029	4637.2344497607655	4592.014354066986	4647.813397129186
4782.11961722488	4857.980861244019	4843.306220095694	4747.822966507177	4775.617224880383	4710.545454545455	4615.301435406698	4591.497607655502	4493.306220095694	4408.732057416268	4464.727272727273	4393.306220095694	4330.708133971292	4294.971291866029	4294.909090909091	4330.406698564593	4400.846889952153	4498.822966507177	4596.090909090909	4523.291866028708	4509.095693779905	4430.349282296651	4314.588516746411	4206.545454545455	4142.315789473684	4128.277511961723	4153.8564593301435	4170.799043062201	4311.803827751196	4428.8564593301435	4600.373205741626	4720.497607655502	4775.88995215311	4778.631578947368	4761.636363636364	4760.7511961722485	4785.095693779905	4815.2488038277515	4838.133971291866	4909.373205741626	5032.703349282297	5140.425837320574	5237.985645933014	5171.722488038277	4995.846889952153	4788.100478468899	4730.712918660287	4667.014354066986	4609.7511961722485	4578.153110047847
4825.593301435407	4863.397129186603	4804.526315789473	4795.062200956938	4785.827751196172	4783.540669856459	4777.6746411483255	4766.923444976077	4760.660287081339	4779.784688995215	4852.746411483254	5000.693779904306	5223.612440191388	5500.0526315789475	6075.516746411483	6267.459330143541	6495.837320574163	6600.023923444976	6569.861244019139	6422.703349282297	6196.282296650717	5936.660287081339	5683.693779904306	5462.444976076555	5285.339712918661	5155.732057416268	5066.88038277512	5003.028708133971	4948.44019138756	4897.952153110048	4858.708133971292	4841.1435406698565	4845.88038277512	4858.224880382775	4856.88038277512	4828.334928229665	4771.014354066986	4621.363636363636	4588.641148325359	4623.258373205742	4770.167464114833	5036.411483253589	5516.631578947368	5889.741626794258	6270.186602870814	6440.033492822967	6358.631578947368	6041.913875598086	5621.004784688996	5271.564593301436
5630.732057416268	5883.636363636364	5917.909090909091	5863.511961722488	5728.244019138756	5542.105263157895	5364.421052631579	5262.555023923445	5266.354066985646	5341.894736842105	5421.473684210527	5577.622009569378	5477.693779904306	5358.344497607655	5217.875598086124	4965.215311004785	4836.0526315789475	4742.794258373206	4702.382775119617	4714.124401913876	4754.918660287081	4806.0	4855.956937799043	4884.401913875598	4907.803827751196	4939.124401913876	4992.043062200957	5086.354066985646	5215.363636363636	5357.612440191388	5448.277511961723	5580.918660287081	5676.349282296651	5721.712918660287	5717.11961722488	5683.177033492823	5646.43062200957	5622.272727272727	5516.435406698564	5526.535885167464	5515.832535885167	5470.641148325359	5671.019138755981	5746.818181818182	5417.435406698564	5110.11961722488	4877.406698564593	4741.401913875598	4680.454545454545	4652.55980861244
5307.799043062201	5264.885167464115	5202.291866028708	5134.425837320574	5062.100478468899	4979.574162679426	4896.904306220095	4848.473684210527	4867.660287081339	4952.100478468899	5063.7655502392345	5162.2344497607655	5228.167464114833	5257.019138755981	5280.004784688996	5231.866028708134	5092.846889952153	5000.555023923445	4917.7799043062205	4862.339712918661	4834.253588516746	4822.688995215311	4817.282296650717	4800.555023923445	4796.803827751196	4783.253588516746	4790.311004784689	4800.368421052632	4818.483253588517	4855.698564593302	4929.9473684210525	4973.88038277512	4954.105263157895	4886.885167464115	4968.827751196172	5167.311004784689	5422.172248803828	5738.215311004785	6012.444976076555	6204.277511961723	6278.196172248804	6227.866028708134	6019.942583732058	5791.67942583732	5439.277511961723	5134.631578947368	4975.799043062201	4943.698564593302	5012.373205741626	5110.808612440192
5203.377990430622	5414.641148325359	5410.660287081339	5391.698564593302	5430.665071770335	5467.980861244019	5422.602870813397	5489.224880382775	5514.775119617225	5507.454545454545	5252.952153110048	5258.253588516746	5305.196172248804	5410.818181818182	5570.593301435407	5763.727272727273	5962.191387559808	6134.736842105263	6252.167464114833	6295.196172248804	6256.186602870814	6134.287081339713	6140.827751196172	5880.363636363636	5592.846889952153	5435.291866028708	5220.167464114833	5132.67942583732	5051.133971291866	5025.483253588517	5048.66985645933	5105.488038277512	5255.755980861244	5323.7799043062205	5412.784688995215	5431.344497607655	5443.9473684210525	5426.698564593302	5391.703349282297	5367.703349282297	5444.162679425837	5514.105263157895	5603.258373205742	5653.392344497608	5551.239234449761	5313.306220095694	5037.090909090909	4847.588516746411	4796.736842105263	4837.454545454545
5843.746411483254	6011.516746411483	6190.291866028708	6292.660287081339	6350.813397129186	6571.028708133971	6537.9473684210525	6452.909090909091	6726.2488038277515	6669.904306220095	6612.952153110048	6506.191387559808	6574.425837320574	6412.105263157895	6055.272727272727	5936.387559808612	5454.822966507177	5354.899521531101	5323.736842105263	5467.444976076555	5220.8421052631575	5024.014354066986	4990.923444976077	5010.100478468899	5117.105263157895	5321.655502392345	5552.210526315789	5739.622009569378	5838.368421052632	5834.665071770335	5744.67942583732	5603.574162679426	5451.277511961723	5325.607655502392	5260.861244019139	5232.913875598086	5270.531100478469	5254.354066985646	5343.287081339713	5368.507177033493	5167.066985645933	5166.071770334928	5076.047846889952	5190.4162679425835	5280.425837320574	5363.435406698564	5347.066985645933	5203.511961722488	5007.272727272727	4857.526315789473
3956.665071770335	4110.267942583732	4232.799043062201	4284.928229665072	4251.0382775119615	4155.526315789473	4043.665071770335	3952.4736842105262	3906.3684210526317	4011.8755980861242	4182.105263157895	4555.937799043062	5096.56937799043	5675.464114832536	6150.421052631579	6442.894736842105	6536.650717703349	6430.181818181818	6168.77033492823	5650.832535885167	4974.755980861244	4280.00956937799	3736.751196172249	3471.0478468899523	3645.913875598086	4202.196172248804	4822.124401913876	5249.502392344498	5380.794258373206	5336.100478468899	5187.703349282297	4959.66985645933	4698.885167464115	4467.153110047847	4309.9617224880385	4242.985645933014	4263.263157894737	4353.153110047847	4402.215311004785	4543.684210526316	4648.516746411483	4631.239234449761	4677.057416267942	4677.3253588516745	4638.732057416268	4493.071770334928	4457.875598086124	4460.028708133971	4599.545454545455	4799.358851674641
4535.258373205742	5003.287081339713	5414.9617224880385	5858.382775119617	6105.023923444976	6293.138755980861	6230.043062200957	5903.698564593302	5772.114832535885	5336.124401913876	4947.272727272727	4632.866028708134	4503.8564593301435	4655.081339712919	4773.717703349283	4668.631578947368	5306.023923444976	5994.454545454545	6286.894736842105	6836.004784688996	6786.066985645933	7006.760765550239	6967.837320574163	6718.497607655502	6327.133971291866	5842.00956937799	5313.956937799043	4834.339712918661	4522.837320574163	4460.148325358851	4623.028708133971	4888.459330143541	5134.760765550239	5354.67942583732	5595.459330143541	5679.928229665072	5643.933014354067	5883.832535885167	6452.55980861244	6894.641148325359	6937.114832535885	6873.875598086124	6577.813397129186	6272.066985645933	5813.99043062201	5312.9473684210525	4953.684210526316	4862.822966507177	5002.358851674641	5226.645933014354
4489.626794258374	4768.133971291866	4853.095693779905	4759.775119617225	4505.387559808612	4322.444976076555	4271.8421052631575	4343.746411483254	4425.172248803828	4364.406698564593	4277.846889952153	3989.287081339713	3765.9473684210525	3788.502392344498	4009.5837320574165	4227.88038277512	4323.56937799043	4284.904306220095	4167.177033492823	3960.5167464114834	3726.315789473684	3616.870813397129	3557.904306220096	3535.2535885167463	3519.4306220095696	3535.7607655502393	3514.224880382775	3453.3684210526317	3371.377990430622	3314.401913875598	3273.531100478469	3266.6411483253587	3267.995215311005	3369.5263157894738	3395.6411483253587	3753.1387559808613	4477.397129186603	5320.464114832536	5875.2344497607655	5748.358851674641	5648.043062200957	5163.866028708134	4507.717703349283	3908.502392344498	3738.6363636363635	3583.813397129187	3465.4306220095696	3489.043062200957	3460.244019138756	3432.0143540669856
5251.454545454545	5300.794258373206	4786.291866028708	4189.076555023923	3664.3205741626793	3471.6746411483255	3706.129186602871	4108.057416267942	4286.88995215311	4575.660287081339	4772.406698564593	4798.224880382775	4581.971291866029	4476.741626794258	4229.1291866028705	4190.282296650717	4332.124401913876	4429.004784688996	4475.32057416268	4494.612440191388	4487.966507177033	4437.11961722488	4329.0382775119615	4164.794258373206	3969.6411483253587	3789.593301435407	3653.650717703349	3562.306220095694	3535.5502392344497	3628.0382775119615	3863.22009569378	4193.67942583732	4551.172248803828	4892.181818181818	5181.722488038277	5382.976076555024	5479.837320574163	5481.703349282297	5415.526315789473	5334.7511961722485	5405.2488038277515	5487.311004784689	5594.425837320574	5668.296650717703	5692.382775119617	5661.827751196172	5863.8421052631575	5876.0382775119615	5655.789473684211	5875.162679425837
3726.023923444976	3687.650717703349	3664.8086124401916	3656.200956937799	3676.066985645933	3745.535885167464	3876.7368421052633	4073.7368421052633	4340.081339712919	4672.301435406698	5609.11004784689	6048.397129186603	6378.636363636364	6527.971291866029	6407.511961722488	6165.8421052631575	5826.574162679426	5430.200956937799	5009.9473684210525	4602.081339712919	4239.133971291866	3959.5502392344497	3824.6985645933014	3890.4114832535884	4145.9617224880385	4498.511961722488	4830.291866028708	5073.1578947368425	5235.55980861244	5359.377990430622	5443.602870813397	5426.081339712919	5267.746411483254	5041.2200956937795	4894.9473684210525	4923.899521531101	5095.382775119617	5294.2344497607655	5419.263157894737	5443.521531100479	5400.3253588516745	5386.622009569378	5322.473684210527	5294.698564593302	5300.066985645933	4990.282296650717	4694.177033492823	4485.1435406698565	4386.086124401914	4366.100478468899
9854.272727272728	9858.076555023923	9842.784688995216	9831.22966507177	9860.004784688996	9893.45933014354	9902.98086124402	9903.167464114833	9953.846889952154	10012.401913875598	10044.985645933015	10087.602870813396	10147.397129186604	10215.047846889953	10436.244019138756	10755.827751196171	11253.43062200957	12278.727272727272	13071.172248803829	13432.086124401914	13523.875598086124	13347.086124401914	12924.851674641148	12301.68899521531	11579.913875598086	10928.856459330143	10496.80861244019	10300.473684210527	10586.22009569378	10528.468899521531	10404.564593301435	10224.985645933015	10029.942583732058	9870.617224880383	9784.531100478469	9776.784688995216	9866.224880382775	10043.13875598086	10245.167464114833	10397.717703349283	10678.755980861244	10928.387559808612	11027.995215311004	10957.66985645933	10774.076555023923	10683.870813397129	10476.267942583732	10285.952153110047	10417.636363636364	10636.382775119617
9931.78947368421	9910.440191387559	9906.167464114833	9927.866028708135	9961.023923444976	10107.377990430621	10178.622009569379	10166.483253588516	10094.535885167465	9998.320574162679	9939.392344497608	9892.19138755981	9941.043062200957	10045.55023923445	10160.344497607655	10305.421052631578	10471.09090909091	10696.937799043062	10905.645933014353	11201.153110047846	11845.856459330143	12581.062200956938	13243.732057416268	13702.066985645934	13657.301435406698	13183.976076555024	12350.516746411484	11352.933014354066	10960.846889952154	10265.665071770334	10067.377990430621	9967.066985645934	9924.421052631578	9995.1004784689	10086.995215311004	10174.904306220096	10245.038277511961	10233.043062200957	10269.421052631578	10303.655502392345	10336.746411483253	10366.023923444976	10328.88038277512	10286.454545454546	10333.196172248803	10309.387559808612	10265.77033492823	10202.143540669857	10138.813397129186	10130.583732057416
10345.444976076555	10503.928229665073	10583.885167464116	10595.531100478469	10532.583732057416	10458.832535885167	10384.287081339713	10345.933014354066	10278.354066985647	10173.028708133972	10069.818181818182	9993.521531100478	9952.19138755981	9984.11004784689	9995.44976076555	10012.995215311004	10030.526315789473	10041.746411483253	10041.234449760766	10026.028708133972	9997.870813397129	9963.373205741627	9929.77990430622	9899.956937799043	9870.64114832536	9835.224880382775	9791.531100478469	9740.35885167464	9744.818181818182	9794.966507177034	9878.746411483253	9971.703349282297	9961.86124401914	10022.976076555024	10071.440191387559	10098.488038277512	10093.531100478469	10052.751196172248	9986.081339712919	9914.162679425837	9853.8995215311	9863.866028708135	9837.35885167464	9803.952153110047	9777.014354066985	9770.421052631578	9787.693779904306	9824.177033492822	9871.440191387559	9918.071770334927
9773.043062200957	9869.129186602871	9885.483253588516	9864.11961722488	9866.545454545454	9918.775119617225	10159.387559808612	10352.028708133972	10630.44976076555	10835.406698564593	10944.19138755981	10904.344497607655	10884.799043062201	10854.167464114833	10818.23923444976	10788.607655502392	10766.004784688996	10721.052631578947	10592.803827751197	10431.043062200957	10084.028708133972	9864.837320574163	9851.803827751197	9937.09090909091	10057.363636363636	10190.54066985646	10304.186602870814	10371.77990430622	10380.062200956938	10332.0	10252.90909090909	10187.354066985647	10219.464114832535	10292.655502392345	10403.80861244019	10511.181818181818	10596.22009569378	10776.411483253589	10780.684210526315	10694.181818181818	10522.35885167464	10396.09090909091	10223.799043062201	10107.933014354066	10040.626794258373	9989.349282296651	9994.35885167464	10005.1004784689	9988.196172248803	10045.349282296651
10003.325358851675	10000.846889952154	9980.282296650717	9944.421052631578	9902.349282296651	9906.985645933015	9945.875598086124	9989.712918660287	10028.727272727272	10052.248803827752	10055.397129186604	10124.722488038278	10154.86124401914	10145.612440191388	10136.497607655503	10110.224880382775	10191.665071770334	10280.215311004784	10317.555023923445	10343.105263157895	10350.775119617225	10336.952153110047	10253.11961722488	10115.497607655503	10028.043062200957	10007.66028708134	10068.291866028709	10193.741626794259	10349.325358851675	10504.607655502392	10636.253588516747	10723.88038277512	10753.153110047846	10639.081339712919	10569.531100478469	10375.703349282297	10279.444976076555	10173.904306220096	10103.502392344497	10173.320574162679	10208.66985645933	10236.794258373206	10312.971291866028	10534.071770334927	10589.143540669857	10641.607655502392	10690.928229665073	10745.004784688996	10779.076555023923	10692.344497607655
4603.373205741626	4823.334928229665	5084.631578947368	5302.397129186603	5601.502392344498	5841.047846889952	6012.368421052632	6057.913875598086	5965.6746411483255	5815.392344497608	5769.995215311004	5848.492822966507	6776.99043062201	8015.631578947368	11284.287081339713	13998.803827751197	17951.363636363636	20024.736842105263	21036.086124401914	20845.287081339713	19506.674641148325	17480.08133971292	14692.904306220096	10972.746411483253	8735.047846889953	7303.425837320574	6690.645933014354	6668.028708133971	6088.210526315789	6471.473684210527	6819.904306220095	7054.076555023923	6513.507177033493	6543.244019138756	6434.315789473684	6211.033492822967	5914.631578947368	5420.148325358851	5260.267942583732	5166.258373205742	5366.607655502392	5596.488038277512	5889.081339712919	6101.196172248804	6423.368421052632	6829.7799043062205	7310.502392344498	7631.492822966507	7675.746411483254	7475.650717703349
5911.086124401914	5720.086124401914	5295.6746411483255	5213.306220095694	5184.090909090909	5331.459330143541	5945.942583732058	7112.205741626794	7734.727272727273	8014.3253588516745	7882.205741626794	8105.822966507177	7997.210526315789	7687.521531100479	7949.789473684211	8071.588516746411	8391.593301435407	8201.435406698565	8168.090909090909	7618.306220095694	7003.555023923445	6731.086124401914	6834.56937799043	6841.382775119617	6655.282296650717	6177.267942583732	5664.124401913876	5319.11961722488	5393.813397129186	5561.655502392345	5964.215311004785	6155.593301435407	6214.775119617225	6295.511961722488	6106.086124401914	5836.636363636364	5519.966507177033	5216.387559808612	4942.239234449761	4753.717703349283	4601.4162679425835	4589.66985645933	4663.306220095694	4924.287081339713	5444.334928229665	6206.033492822967	7101.411483253589	8009.607655502392	8858.253588516747	9589.90909090909
9694.09090909091	9095.708133971291	8393.698564593302	7787.607655502392	7816.851674641149	8012.846889952153	8306.267942583732	7959.612440191388	7426.43062200957	6728.11961722488	6014.545454545455	5451.00956937799	5075.00956937799	5389.296650717703	5944.124401913876	6673.133971291866	7442.062200956938	8107.334928229665	8179.904306220095	7674.698564593302	6706.334928229665	6432.421052631579	5618.521531100479	5659.736842105263	6341.885167464115	7012.062200956938	7286.588516746411	7110.937799043062	6759.77033492823	6313.822966507177	5870.1435406698565	5522.253588516746	5331.464114832536	5308.215311004785	5416.478468899521	5595.578947368421	5778.980861244019	5901.645933014354	5915.717703349283	5822.66985645933	5683.081339712919	5573.177033492823	5528.636363636364	5533.105263157895	5529.244019138756	5534.4162679425835	5504.301435406698	5389.267942583732	5258.1291866028705	5014.526315789473
5345.775119617225	5363.497607655502	5176.526315789473	5083.215311004785	5167.177033492823	5478.789473684211	6053.578947368421	6463.885167464115	6789.344497607655	7029.066985645933	6935.741626794258	7065.023923444976	7139.952153110048	7165.641148325359	7167.535885167464	7147.282296650717	7062.7511961722485	6904.334928229665	6736.88995215311	6439.373205741626	6280.043062200957	6255.942583732058	6446.291866028708	6829.401913875598	7061.301435406698	6882.387559808612	6933.717703349283	6901.966507177033	6761.746411483254	6454.789473684211	6245.9617224880385	6206.952153110048	6240.090909090909	6166.8708133971295	5790.377990430622	5598.746411483254	5524.942583732058	5574.851674641149	5791.11961722488	6265.588516746411	6920.11004784689	7415.9473684210525	8023.1578947368425	8299.521531100478	8488.78947368421	8407.124401913876	8131.1578947368425	7750.287081339713	7398.703349282297	7183.703349282297
6232.32057416268	6287.435406698564	6177.693779904306	5792.507177033493	5357.923444976077	5024.631578947368	5001.7655502392345	4927.196172248804	5017.56937799043	5072.660287081339	5034.358851674641	5047.578947368421	5162.622009569378	5269.688995215311	5479.799043062201	5704.315789473684	6199.540669856459	6404.454545454545	6755.775119617225	6835.909090909091	6624.698564593302	6364.373205741626	5886.22966507177	5329.88995215311	4931.622009569378	4818.894736842105	4752.7655502392345	4798.411483253589	5016.1578947368425	5314.0	5402.698564593302	5552.2344497607655	5658.435406698564	5845.148325358851	6098.607655502392	6201.5837320574165	6407.641148325359	6647.191387559808	6904.5837320574165	6937.425837320574	7077.306220095694	7038.349282296651	6824.263157894737	6495.368421052632	6131.00956937799	5818.799043062201	5507.818181818182	5246.607655502392	5123.296650717703	5226.8564593301435
8029.555023923445	7616.875598086124	7446.023923444976	7544.043062200957	7953.698564593302	8418.334928229666	8774.674641148325	8918.444976076555	9334.148325358852	9133.244019138756	8749.722488038278	8230.09090909091	7681.148325358851	7277.492822966507	7167.258373205742	7337.296650717703	7613.832535885167	7812.1578947368425	7500.047846889952	7476.794258373206	7342.909090909091	7068.153110047847	6638.822966507177	6130.746411483254	5690.77033492823	5413.784688995215	5266.2200956937795	5152.913875598086	5024.650717703349	4898.909090909091	4862.88995215311	4784.660287081339	4721.124401913876	4666.837320574163	4625.181818181818	4595.956937799043	4575.622009569378	4565.22966507177	4565.382775119617	4590.468899521531	4712.004784688996	5043.4162679425835	5627.138755980861	6352.44976076555	6781.688995215311	7239.047846889952	7405.732057416268	7336.684210526316	7135.095693779905	6879.626794258374
5945.2344497607655	6752.8708133971295	8238.598086124402	9002.263157894737	9980.698564593302	10297.937799043062	9757.258373205741	9439.349282296651	8042.99043062201	7678.1291866028705	7430.626794258374	7258.11961722488	7101.645933014354	6656.688995215311	6699.88038277512	6788.086124401914	6831.995215311004	6795.641148325359	6732.918660287081	6710.401913875598	6729.066985645933	6733.047846889952	6676.555023923445	6576.081339712919	6505.401913875598	6962.899521531101	7064.358851674641	7174.086124401914	7240.7511961722485	7244.124401913876	7194.684210526316	7123.181818181818	7064.923444976077	7035.397129186603	7021.0382775119615	6999.631578947368	6961.712918660287	6909.77033492823	6850.923444976077	6797.641148325359	6769.406698564593	6654.516746411483	6851.7511961722485	7115.6746411483255	7416.181818181818	7706.196172248804	7921.081339712919	7980.578947368421	7819.574162679426	7452.177033492823
8196.062200956938	8468.215311004784	8890.13875598086	9104.545454545454	9147.105263157895	9353.392344497608	9180.315789473685	8624.631578947368	7964.287081339713	7581.909090909091	7487.344497607655	7453.153110047847	7420.492822966507	7306.703349282297	6940.641148325359	6438.56937799043	6106.555023923445	6016.133971291866	5919.44019138756	5940.88038277512	6035.703349282297	6131.708133971292	6156.564593301436	6069.88995215311	5890.736842105263	5694.966507177033	5570.9617224880385	5571.148325358851	5701.00956937799	6311.181818181818	7042.741626794258	7530.425837320574	8284.095693779904	8628.23923444976	8924.325358851675	9190.11961722488	8936.679425837321	8792.913875598086	8475.023923444976	8013.822966507177	7500.33014354067	7013.162679425837	6568.358851674641	6150.215311004785	5787.861244019139	5568.928229665072	5551.818181818182	5690.095693779905	5873.535885167464	6022.210526315789
4819.866028708134	5137.526315789473	5692.602870813397	6305.56937799043	6401.909090909091	6510.473684210527	6758.114832535885	7181.368421052632	7950.722488038277	8245.028708133972	8471.205741626794	8127.43062200957	8058.636363636364	7327.287081339713	6655.760765550239	6362.258373205742	6856.339712918661	7336.593301435407	7729.746411483254	7965.382775119617	7834.665071770335	7427.985645933014	7229.746411483254	7054.478468899521	7339.392344497608	8641.583732057416	9843.473684210527	12160.866028708135	13580.502392344497	15122.478468899522	15556.21052631579	15289.23923444976	14258.095693779904	12249.990430622009	10953.765550239234	9639.478468899522	8500.387559808612	7626.708133971292	7443.44976076555	7561.239234449761	7602.966507177033	7483.277511961723	7222.622009569378	6972.138755980861	6656.641148325359	6393.167464114833	6217.88995215311	6201.210526315789	6220.7655502392345	6409.937799043062
7267.205741626794	8603.870813397129	8588.291866028709	8362.956937799043	7969.956937799043	7495.368421052632	7022.406698564593	6596.382775119617	6236.813397129186	5962.77033492823	5782.177033492823	5424.976076555024	5423.803827751196	5459.244019138756	5538.258373205742	5655.808612440192	5808.076555023923	5872.454545454545	6222.722488038277	6709.904306220095	7330.244019138756	7989.411483253589	8513.507177033493	8816.674641148325	8776.387559808612	8481.578947368422	7874.516746411483	7129.598086124402	6473.55023923445	6174.9473684210525	6345.866028708134	6754.406698564593	7082.712918660287	7197.507177033493	7165.306220095694	6919.263157894737	7000.44976076555	7097.535885167464	7187.411483253589	7336.267942583732	7589.311004784689	7833.033492822967	7810.488038277512	7507.617224880383	7219.966507177033	7038.66985645933	6801.033492822967	6546.334928229665	6482.401913875598	6631.985645933014
8337.363636363636	9018.77033492823	9478.066985645934	10044.837320574163	10146.435406698565	9813.818181818182	9119.325358851675	8454.588516746411	8127.578947368421	7939.9473684210525	7546.535885167464	7509.311004784689	7431.459330143541	7370.44019138756	7324.066985645933	7280.555023923445	7285.736842105263	7422.727272727273	7719.153110047847	8152.818181818182	8484.038277511961	8718.387559808612	8796.564593301435	8745.33014354067	8660.143540669857	8606.473684210527	8815.43062200957	8879.052631578947	8943.23923444976	9020.086124401914	9088.368421052632	9152.923444976077	9235.157894736842	8952.382775119617	8588.799043062201	8849.392344497608	8836.952153110047	8675.095693779904	9593.205741626794	9564.822966507178	9338.674641148325	8475.01913875598	8361.942583732058	8341.129186602871	8313.253588516747	8191.564593301436	8036.875598086124	8203.315789473685	8684.8995215311	9584.799043062201
5591.535885167464	6386.875598086124	6722.459330143541	7108.148325358851	7271.32057416268	7259.028708133971	7148.851674641149	7239.497607655502	7401.8421052631575	7438.593301435407	7531.071770334928	7225.971291866029	6607.760765550239	5997.311004784689	5790.373205741626	6150.32057416268	6911.354066985646	7497.277511961723	7753.650717703349	7838.933014354067	7696.473684210527	7580.181818181818	7323.315789473684	7351.593301435407	7403.846889952153	7454.497607655502	7511.397129186603	7478.650717703349	7697.636363636364	7925.210526315789	8087.334928229665	8135.985645933014	8074.196172248804	7940.253588516746	7986.425837320574	7888.846889952153	7844.11004784689	7903.435406698564	8129.172248803828	8579.397129186604	10883.617224880383	13481.918660287081	14549.66985645933	15196.009569377991	15312.88995215311	14484.23923444976	12688.732057416268	10428.894736842105	8301.454545454546	7064.540669856459
5110.291866028708	5607.358851674641	6010.923444976077	6532.7799043062205	7264.540669856459	8199.435406698565	9177.248803827752	9983.382775119617	10464.444976076555	10564.598086124402	10322.11961722488	10040.31100478469	9416.990430622009	8668.775119617225	7875.775119617225	7202.32057416268	6764.3253588516745	6532.775119617225	6418.464114832536	6383.459330143541	6423.105263157895	6360.3253588516745	6670.349282296651	6959.956937799043	7187.00956937799	7300.004784688996	7293.612440191388	7217.315789473684	7109.44019138756	6969.7511961722485	6798.358851674641	6608.5837320574165	6616.650717703349	6356.387559808612	6112.2344497607655	5673.062200956938	5143.88038277512	4620.612440191388	4265.516746411483	4074.531100478469	4154.105263157895	4395.1578947368425	4615.722488038277	4874.593301435407	5162.626794258374	5423.736842105263	5740.425837320574	6056.789473684211	6403.952153110048	6867.535885167464
7776.44976076555	8532.334928229666	8750.77033492823	9064.612440191388	9159.44976076555	9193.574162679426	9177.382775119617	9091.923444976077	8918.488038277512	8672.272727272728	8407.54066985646	8166.8708133971295	7899.746411483254	7669.0	7485.478468899521	7478.799043062201	7416.43062200957	7453.114832535885	7613.349282296651	7883.11004784689	8684.636363636364	8950.129186602871	9064.028708133972	9511.464114832535	9763.755980861244	9532.535885167465	9419.291866028709	9090.516746411484	8449.081339712919	7725.818181818182	7032.985645933014	6402.363636363636	6190.980861244019	5930.4162679425835	5793.894736842105	6004.181818181818	6512.33014354067	7052.502392344498	7457.516746411483	7657.755980861244	7508.047846889952	6964.167464114833	6287.215311004785	5774.444976076555	5496.076555023923	5492.593301435407	5438.081339712919	6036.406698564593	6261.703349282297	7165.976076555024
6735.200956937799	7590.875598086124	8138.827751196172	8494.684210526315	8574.387559808612	8445.555023923445	8036.033492822967	7240.148325358851	6342.966507177033	5817.3253588516745	5806.775119617225	6180.478468899521	6746.598086124402	7274.9617224880385	7566.574162679426	7291.8564593301435	7182.971291866029	7009.684210526316	6693.832535885167	6845.746411483254	6924.358851674641	6717.033492822967	6549.526315789473	6497.411483253589	6545.172248803828	6793.516746411483	6845.421052631579	6907.861244019139	6995.818181818182	7091.760765550239	7147.291866028708	7326.363636363636	7143.459330143541	6888.363636363636	6585.133971291866	6279.708133971292	6010.7655502392345	5749.11004784689	5499.435406698564	5652.521531100479	5902.8421052631575	6182.138755980861	6432.655502392345	6901.411483253589	7526.8421052631575	8209.531100478469	8938.200956937799	9590.870813397129	9904.062200956938	9779.655502392345
6158.387559808612	6309.99043062201	6304.875598086124	6866.11961722488	7571.712918660287	7732.942583732058	8066.99043062201	8009.717703349283	7634.846889952153	7688.9617224880385	7599.291866028708	7328.478468899521	6526.411483253589	6328.827751196172	6255.0	6227.741626794258	6357.88995215311	6543.311004784689	6725.425837320574	6913.602870813397	6945.732057416268	6844.521531100479	6764.11961722488	6796.368421052632	7798.918660287081	8078.33014354067	8176.066985645933	8105.995215311004	7936.88995215311	7697.339712918661	8135.057416267942	7696.722488038277	7971.99043062201	8003.588516746411	8474.708133971291	9288.33014354067	10187.492822966507	10916.004784688996	11972.004784688996	12518.473684210527	12371.794258373206	11423.622009569379	9875.66028708134	8253.148325358852	7124.105263157895	7035.650717703349	6913.980861244019	7088.99043062201	7566.244019138756	7977.43062200957
4892.014354066986	5250.081339712919	5527.124401913876	5764.344497607655	5956.650717703349	6182.607655502392	6386.258373205742	7057.4162679425835	7196.564593301436	7201.492822966507	7103.9617224880385	7595.459330143541	7309.373205741626	6939.722488038277	6520.411483253589	6115.392344497608	5810.397129186603	5662.43062200957	5649.727272727273	5686.033492822967	5680.794258373206	5429.239234449761	5270.138755980861	5027.263157894737	4756.244019138756	4512.598086124402	4348.277511961723	4325.105263157895	4409.315789473684	4743.698564593302	5179.473684210527	5633.650717703349	6045.598086124402	6260.540669856459	6406.56937799043	6506.296650717703	6627.1578947368425	6805.267942583732	6900.1291866028705	6772.818181818182	6510.023923444976	6224.55023923445	6192.971291866029	6112.88038277512	6227.224880382775	6200.086124401914	6140.44019138756	6106.540669856459	6319.066985645933	6482.138755980861
8217.856459330143	8603.693779904306	8231.583732057416	7419.971291866029	7345.076555023923	7226.7511961722485	7154.057416267942	7208.358851674641	7405.88038277512	7695.11004784689	8008.028708133971	8288.976076555024	8481.717703349283	8540.009569377991	8474.124401913876	8352.315789473685	8232.732057416268	7898.607655502392	7834.028708133971	7714.210526315789	7535.904306220095	7317.99043062201	7073.11004784689	6966.693779904306	6759.373205741626	6472.253588516746	6427.8564593301435	6371.033492822967	6294.267942583732	7084.368421052632	6788.555023923445	6388.535885167464	6023.473684210527	5836.392344497608	5908.296650717703	6171.607655502392	6654.7511961722485	7249.224880382775	7904.004784688996	8616.583732057416	9416.88995215311	9372.995215311004	10716.846889952154	12085.196172248803	12770.014354066985	14226.267942583732	14319.727272727272	14782.813397129186	14230.043062200957	12947.397129186604
5440.631578947368	5365.502392344498	5181.741626794258	4664.4162679425835	4217.287081339713	4119.406698564593	4123.688995215311	4250.8421052631575	4691.913875598086	5281.507177033493	5661.181818181818	6078.746411483254	6298.200956937799	6289.942583732058	5881.712918660287	5604.722488038277	4895.023923444976	4334.153110047847	4162.7655502392345	4258.33014354067	4582.1578947368425	4684.827751196172	4932.784688995215	4958.090909090909	5018.2344497607655	5039.11004784689	5199.33014354067	5493.2488038277515	5848.191387559808	6219.645933014354	6642.708133971292	7177.311004784689	7831.358851674641	8549.684210526315	9253.971291866028	9876.435406698565	10359.004784688996	10619.454545454546	8700.464114832535	8299.425837320574	7752.942583732058	6724.55023923445	6600.923444976077	6701.124401913876	6920.813397129186	7052.368421052632	7077.100478468899	6947.473684210527	6289.11961722488	5924.913875598086
6972.794258373206	6656.67942583732	6068.2200956937795	5071.349282296651	4702.717703349283	4506.014354066986	4444.5837320574165	4313.32057416268	4388.086124401914	4551.411483253589	4797.095693779905	5056.636363636364	5251.746411483254	5346.574162679426	5353.100478468899	5295.99043062201	5400.655502392345	5174.617224880383	4896.258373205742	4655.162679425837	4515.028708133971	4454.645933014354	4408.598086124402	4482.909090909091	4557.043062200957	4374.253588516746	4434.492822966507	4492.832535885167	4520.933014354067	4513.650717703349	4484.311004784689	4443.909090909091	4386.56937799043	4295.746411483254	4175.435406698564	4076.7368421052633	4070.885167464115	4184.057416267942	4375.99043062201	4587.153110047847	4678.966507177033	4690.985645933014	4632.531100478469	4338.574162679426	4266.291866028708	4307.253588516746	4404.277511961723	4553.019138755981	4671.937799043062	4725.803827751196
6956.803827751196	7656.578947368421	7402.468899521531	7462.095693779905	7630.985645933014	7641.540669856459	8167.837320574163	8758.162679425837	9162.626794258373	9721.703349282297	9500.282296650717	9723.047846889953	9098.88995215311	9152.373205741627	8584.588516746411	9134.114832535884	9927.35885167464	11128.923444976077	12084.066985645934	12709.64114832536	12907.521531100478	12705.593301435407	12186.516746411484	11415.741626794259	10468.741626794259	9506.22966507177	8751.205741626794	8353.253588516747	8294.875598086124	8444.574162679426	8682.129186602871	8973.976076555024	9316.009569377991	9752.626794258373	10256.363636363636	10763.842105263158	10818.784688995216	11238.320574162679	10891.516746411484	11223.368421052632	11443.023923444976	11604.143540669857	11783.267942583732	12000.153110047846	12213.545454545454	12391.693779904306	12648.406698564593	12870.741626794259	13048.315789473685	13172.535885167465
8560.875598086124	8874.09090909091	9098.971291866028	9659.947368421053	10178.325358851675	10902.66028708134	11727.698564593302	12071.258373205741	12215.33971291866	11706.985645933015	10648.473684210527	9412.712918660287	8282.028708133972	7341.665071770335	6839.023923444976	6485.267942583732	6654.502392344498	7373.2488038277515	8416.124401913876	9338.22009569378	9792.765550239234	9718.755980861244	9215.0	8575.392344497608	8062.593301435407	8080.172248803828	8484.066985645934	8464.129186602871	9001.732057416268	8901.818181818182	9492.626794258373	10208.334928229666	11046.22966507177	11093.21052631579	11056.023923444976	10877.186602870814	10551.148325358852	10133.952153110047	10005.98086124402	9969.076555023923	10195.593301435407	10652.052631578947	12848.976076555024	13695.846889952154	14470.267942583732	14972.44976076555	16380.885167464116	15903.224880382775	14927.636363636364	13623.382775119617
7314.521531100479	7642.138755980861	8088.7511961722485	7740.736842105263	8491.928229665073	8495.507177033493	9487.650717703349	10426.555023923445	11184.301435406698	10743.622009569379	11149.057416267942	10472.148325358852	10643.842105263158	10609.143540669857	10066.894736842105	9619.291866028709	9622.22009569378	10437.01913875598	9635.559808612441	8838.655502392345	8948.043062200957	8790.382775119617	8841.655502392345	9290.990430622009	9413.631578947368	10072.765550239234	10275.157894736842	10128.435406698565	10645.77990430622	10888.55023923445	9844.583732057416	9689.267942583732	9390.363636363636	9015.521531100478	8675.234449760766	8499.038277511961	8538.086124401914	8720.98086124402	8911.722488038278	8978.822966507178	8827.057416267942	8964.440191387559	8450.966507177034	7853.837320574163	7284.363636363636	7319.311004784689	7082.650717703349	7588.966507177033	8382.674641148325	9303.564593301435
9732.77990430622	10343.296650717703	11156.44976076555	11101.928229665073	10955.961722488039	10653.31100478469	10158.894736842105	9476.593301435407	8853.952153110047	8140.44976076555	7594.9473684210525	7656.660287081339	7740.100478468899	8064.626794258374	8557.44976076555	9126.09090909091	9691.244019138756	10186.851674641148	10543.626794258373	10689.468899521531	10564.574162679426	10141.545454545454	9459.028708133972	8647.866028708135	7895.392344497608	7352.693779904306	7072.99043062201	6690.287081339713	6883.918660287081	7223.808612440192	7647.200956937799	8077.44976076555	8305.502392344497	8661.80861244019	8852.990430622009	8919.095693779904	9110.162679425837	9396.66985645933	9905.416267942584	10476.507177033493	11082.33014354067	11486.258373205741	11947.45933014354	12190.33971291866	11504.521531100478	11091.574162679426	10396.258373205741	9635.162679425837	9063.966507177034	8856.933014354066
10565.693779904306	10751.397129186604	10429.45933014354	9990.693779904306	10197.933014354066	10250.076555023923	10272.511961722488	10103.956937799043	10204.44976076555	10079.411483253589	9724.167464114833	9519.736842105263	9289.416267942584	9446.253588516747	9425.162679425837	8729.066985645934	7977.636363636364	7413.086124401914	7149.124401913876	7029.693779904306	7182.99043062201	7679.478468899521	8417.44976076555	9163.22009569378	9754.535885167465	10081.248803827752	10291.55023923445	10438.827751196171	10482.856459330143	10373.535885167465	10146.995215311004	9721.564593301435	9247.468899521531	9476.732057416268	8748.904306220096	8816.636363636364	8102.813397129186	8226.928229665073	8379.047846889953	7997.167464114833	8337.913875598086	8777.679425837321	9318.224880382775	9863.650717703349	10260.607655502392	9506.803827751197	8230.382775119617	8294.607655502392	8443.679425837321	8757.0
5774.507177033493	6914.339712918661	7862.339712918661	8247.382775119617	8407.416267942584	8463.014354066985	8463.904306220096	8591.200956937799	9761.13875598086	10385.813397129186	10641.650717703349	10613.277511961722	10041.368421052632	9317.421052631578	8674.971291866028	8193.009569377991	7943.6746411483255	7960.377990430622	8080.799043062201	8025.44019138756	7819.545454545455	8065.837320574163	8249.325358851675	8394.01913875598	8562.234449760766	9084.133971291865	9472.215311004784	9434.248803827752	9076.971291866028	8477.832535885167	7522.124401913876	6439.617224880383	5465.272727272727	4819.215311004785	4638.712918660287	4806.411483253589	5140.799043062201	5928.239234449761	6498.88038277512	7395.43062200957	7867.813397129186	8536.80861244019	8893.177033492822	9019.033492822966	9135.598086124402	9310.306220095694	9411.976076555024	9424.684210526315	9396.22966507177	9166.31100478469
7678.339712918661	9586.363636363636	9844.626794258373	11437.057416267942	11796.21052631579	11786.047846889953	12325.741626794259	12760.09090909091	12695.349282296651	12169.712918660287	11235.129186602871	9238.454545454546	8302.095693779904	7633.368421052632	7320.023923444976	7554.784688995215	8011.43062200957	8303.564593301435	8197.052631578947	8267.799043062201	7845.827751196172	7574.789473684211	6826.492822966507	6600.799043062201	6563.684210526316	7117.574162679426	8144.33014354067	8732.344497607655	9356.047846889953	9320.133971291865	8613.047846889953	7467.406698564593	6351.196172248804	5852.349282296651	5623.693779904306	5703.244019138756	5714.636363636364	5529.411483253589	5187.866028708134	5261.105263157895	5453.593301435407	5780.516746411483	6196.066985645933	6594.909090909091	6616.55980861244	6726.866028708134	6244.0526315789475	5616.339712918661	5655.44976076555	5712.066985645933
5455.421052631579	5635.0382775119615	5878.976076555024	6116.22966507177	6316.913875598086	6509.382775119617	6740.827751196172	7032.956937799043	7362.382775119617	7951.5837320574165	8176.186602870814	7994.334928229665	7463.00956937799	7272.258373205742	6887.909090909091	6152.904306220095	5831.086124401914	5700.11961722488	5441.511961722488	5390.086124401914	5560.693779904306	6811.1435406698565	8958.009569377991	10875.645933014353	14111.679425837321	14947.23923444976	17087.822966507178	18210.36842105263	18232.296650717704	17171.13875598086	15147.416267942584	10076.401913875598	8048.799043062201	6497.272727272727	5285.354066985646	5379.775119617225	5726.114832535885	6143.55023923445	6941.4162679425835	7455.507177033493	7688.181818181818	7847.382775119617	8265.334928229666	8320.11961722488	8730.617224880383	8517.435406698565	8837.086124401914	8461.803827751197	8532.703349282297	7598.454545454545
8411.287081339713	9736.54066985646	9341.043062200957	10386.186602870814	8312.200956937799	7413.267942583732	7757.081339712919	6960.0	7242.535885167464	7459.2344497607655	7832.717703349283	8003.291866028708	8106.377990430622	7759.598086124402	7842.933014354067	7846.933014354067	7787.995215311004	7750.564593301436	7822.095693779905	8013.392344497608	8246.205741626794	9050.784688995216	9341.1004784689	8998.492822966507	8569.751196172248	8209.071770334927	8028.081339712919	8032.803827751196	8049.684210526316	8127.866028708134	7626.708133971292	7582.004784688996
8905.511961722488	8848.712918660287	8540.186602870814	8378.028708133972	8356.933014354066	7790.9617224880385	6952.071770334928	6005.866028708134	5178.167464114833	4652.7655502392345	4547.454545454545	4625.966507177033	4883.019138755981	5270.1435406698565	5696.55980861244	6106.746411483254	6511.244019138756	6872.205741626794	7350.377990430622	7369.688995215311	7586.124401913876	7149.703349282297	6600.411483253589	6166.086124401914	5995.717703349283	6122.794258373206	6348.937799043062	6373.971291866029	6157.44019138756	5885.846889952153	5729.043062200957	5719.976076555024	5717.023923444976	5580.224880382775	5287.44976076555	4895.9617224880385	4541.354066985646	4341.526315789473	4369.5837320574165	4615.062200956938	4888.885167464115	5013.980861244019	4979.043062200957	4828.100478468899	4644.918660287081	4634.2200956937795	4981.540669856459	5613.521531100479	6236.822966507177	6946.894736842105
10193.095693779904	11803.818181818182	12550.674641148325	12272.832535885167	11492.248803827752	10751.21052631579	9760.45933014354	8673.454545454546	7521.253588516746	6505.44019138756	6408.095693779905	6219.775119617225	6029.803827751196	6086.177033492823	6058.387559808612	6277.263157894737	6573.918660287081	7006.277511961723	7493.1291866028705	7373.655502392345	6893.622009569378	6696.44019138756	6166.822966507177	6033.555023923445	6121.645933014354	6401.8421052631575	6754.746411483254	7068.296650717703	7290.952153110048	7426.244019138756	7510.272727272727	7487.066985645933	7313.631578947368	7066.665071770335	6879.464114832536	6376.775119617225	6323.153110047847	6231.124401913876	6171.105263157895	6331.44019138756	6633.377990430622	7073.928229665072	7506.287081339713	7803.966507177033	7910.904306220095	7441.88038277512	7151.803827751196	6678.167464114833	5869.081339712919	5522.885167464115
7707.464114832536	8172.444976076555	9629.655502392345	10126.253588516747	11165.267942583732	11452.68899521531	11107.023923444976	10314.267942583732	9652.77990430622	8965.90909090909	8762.77033492823	8474.574162679426	7982.344497607655	7382.133971291866	7282.645933014354	7780.210526315789	8837.588516746411	10153.66028708134	11157.086124401914	11510.933014354066	11484.521531100478	11525.086124401914	10924.01913875598	10532.822966507178	10643.851674641148	10165.148325358852	10203.54066985646	10380.234449760766	10702.153110047846	10901.574162679426	10925.578947368422	10765.44976076555	10645.11961722488	10237.712918660287	9575.464114832535	8943.631578947368	8521.200956937799	8369.444976076555	8530.21052631579	8335.392344497608	8683.205741626794	10072.35885167464	11507.258373205741	12347.722488038278	12448.942583732058	11991.956937799043	11158.468899521531	10112.832535885167	9121.794258373206	8938.167464114833
8621.511961722488	9068.88995215311	8899.181818181818	8844.516746411484	7988.511961722488	6779.866028708134	5750.301435406698	5336.478468899521	5327.100478468899	5350.3253588516745	5524.363636363636	5403.511961722488	5189.846889952153	5257.794258373206	5331.210526315789	5172.531100478469	5322.133971291866	5501.808612440192	5333.4162679425835	5541.956937799043	5846.019138755981	6225.904306220095	6593.913875598086	6868.67942583732	7044.8708133971295	7176.755980861244	7308.066985645933	7148.784688995215	7182.019138755981	7065.488038277512	6811.368421052632	6487.057416267942	5873.526315789473	5278.693779904306	5025.971291866029	4763.4162679425835	4561.732057416268	4470.516746411483	4474.311004784689	4525.421052631579	4607.5837320574165	4971.043062200957	5679.200956937799	6736.794258373206	7925.334928229665	8558.78947368421	8961.564593301435	9056.937799043062	8886.885167464116	8600.028708133972
8140.114832535885	8828.023923444976	9265.521531100478	9419.196172248803	9556.401913875598	9503.267942583732	9347.693779904306	9192.1004784689	9101.143540669857	8977.406698564593	8757.799043062201	8458.133971291865	8597.64114832536	8660.287081339713	9401.54066985646	9556.928229665073	9866.44976076555	9673.306220095694	9340.526315789473	8984.822966507178	8738.282296650717	8676.291866028709	8744.655502392345	8481.736842105263	9420.751196172248	9348.320574162679	9097.90909090909	8641.416267942584	8004.516746411483	7309.511961722488	6755.612440191388	6512.387559808612	6612.0382775119615	6962.1578947368425	7457.55023923445	8038.521531100479	8649.622009569379	9218.574162679426	9715.167464114833	10174.78947368421	10611.478468899522	10595.349282296651	10823.516746411484	10809.583732057416	10320.866028708135	10267.636363636364	10349.167464114833	10311.578947368422	9855.377990430621	9885.708133971291
6553.808612440192	7424.028708133971	8651.851674641148	9579.794258373206	11150.492822966507	11574.86124401914	12176.736842105263	12313.01913875598	11168.425837320574	9596.98086124402	9056.22009569378	8706.023923444976	8530.918660287081	8684.842105263158	9021.306220095694	9374.894736842105	9503.8995215311	9740.23923444976	9798.631578947368	9637.478468899522	9311.794258373206	8987.598086124402	8891.827751196171	9215.80861244019	11081.105263157895	13261.162679425837	14828.583732057416	16078.172248803829	16649.641148325358	16594.27751196172	15811.086124401914	13914.904306220096	11564.717703349283	9865.856459330143	9192.555023923445	8960.368421052632	8896.755980861244	8758.617224880383	8663.866028708135	9105.511961722488	9181.511961722488	9134.306220095694	8872.397129186604	8581.248803827752	8359.665071770334	8329.832535885167	8490.751196172248	8754.11004784689	9015.397129186604	10393.124401913876
5900.397129186603	6065.526315789473	6081.521531100479	5722.043062200957	5692.818181818182	5782.11961722488	6042.77033492823	6447.799043062201	6858.181818181818	7106.8708133971295	7132.344497607655	6966.301435406698	6611.904306220095	6040.818181818182	5302.980861244019	4530.1291866028705	3840.6555023923447	3341.6555023923447	3184.2392344497607	3587.492822966507	4433.617224880383	5556.186602870814	6809.033492822967	10255.258373205741	13454.301435406698	15750.799043062201	16171.287081339713	15673.846889952154	16614.65071770335	17011.444976076556	18257.55023923445	17805.27751196172	17721.215311004784	17504.33971291866	16203.382775119617	14141.23923444976	11608.64114832536	8700.832535885167	6043.421052631579	4329.822966507177	3959.468899521531	3539.0	3034.5215311004786	3450.9904306220096	4752.282296650717	6274.11004784689	7230.153110047847	8197.406698564593	8609.215311004784	8816.129186602871
5513.7799043062205	6279.832535885167	6987.540669856459	7518.966507177033	7737.851674641149	7285.7655502392345	6832.655502392345	6214.100478468899	5507.5837320574165	4800.66985645933	4559.722488038277	4709.244019138756	5250.507177033493	6027.368421052632	7732.861244019139	8873.88038277512	9518.19138755981	9578.148325358852	9835.507177033493	9933.315789473685	9862.78947368421	9689.076555023923	9512.717703349283	9339.813397129186	9080.636363636364	8693.23923444976	8818.440191387559	8524.703349282297	8266.277511961722	8038.555023923445	8339.559808612441	7985.464114832536	7399.631578947368	7204.521531100479	6643.875598086124	6184.952153110048	5881.980861244019	5760.392344497608	5838.717703349283	6176.162679425837	6837.712918660287	7767.019138755981	8755.803827751197	9577.22009569378	9780.368421052632	10224.287081339713	10294.622009569379	8567.153110047846	8296.583732057416	7987.832535885167
3805.2535885167463	4209.904306220095	4643.028708133971	5004.301435406698	5247.244019138756	5777.114832535885	5952.028708133971	6062.459330143541	7402.698564593302	7331.373205741626	7307.612440191388	6955.421052631579	6643.076555023923	6131.622009569378	5670.373205741626	5175.665071770335	4897.8421052631575	4623.736842105263	4578.3253588516745	4550.688995215311	4426.904306220095	4264.095693779905	4414.311004784689	5063.344497607655	5495.464114832536	6241.655502392345	6606.282296650717	5566.626794258374	5168.22966507177	4608.162679425837	4499.564593301436	5210.808612440192	5547.8564593301435	6435.397129186603	6804.047846889952	6627.306220095694	5925.9473684210525	4858.598086124402	3934.9473684210525	3620.062200956938	3775.5406698564593	4158.789473684211	4468.99043062201	5496.588516746411	6564.516746411483	7272.478468899521	7774.612440191388	8183.277511961723	9059.19138755981	8709.277511961722
3248.813397129187	3651.688995215311	4720.755980861244	5752.684210526316	7897.885167464115	10107.076555023923	11712.794258373206	11225.425837320574	11192.502392344497	10552.521531100478	8994.722488038278	7196.095693779905	6347.473684210527	5698.688995215311	5082.459330143541	4962.014354066986	4925.3253588516745	4910.205741626794	4892.0526315789475	4890.56937799043	4888.153110047847	4829.339712918661	4800.904306220095	4531.100478468899	4511.0382775119615	4069.248803827751	4388.205741626794	4806.799043062201	5350.2488038277515	5958.397129186603	6547.535885167464	6957.909090909091	7223.818181818182	7723.502392344498	7801.1291866028705	8140.167464114833	8420.794258373206	8714.545454545454	7494.607655502392	5831.645933014354	8085.8564593301435	9649.277511961722	9496.387559808612	9424.990430622009	9225.392344497608	8808.856459330143	8322.875598086124	7811.803827751196	7354.263157894737	7342.033492822967
6379.272727272727	6990.076555023923	7544.574162679426	8121.598086124402	8719.545454545454	9657.952153110047	10405.35885167464	10771.296650717703	10701.511961722488	10316.43062200957	9763.043062200957	9059.933014354066	8166.612440191388	7288.507177033493	6595.028708133971	6467.712918660287	6760.578947368421	6786.794258373206	6783.019138755981	7044.196172248804	7777.516746411483	8542.22966507177	8843.416267942584	8728.296650717703	8278.492822966507	8007.2488038277515	7433.22966507177	6731.100478468899	6070.521531100479	5513.736842105263	5146.789473684211	5151.311004784689	5311.894736842105	5531.5837320574165	5898.435406698564	6463.057416267942	7187.899521531101	7967.33014354067	8654.952153110047	9133.617224880383	9371.578947368422	9357.622009569379	9026.741626794259	8175.177033492823	7374.502392344498	6457.11004784689	6106.459330143541	6180.492822966507	6305.7799043062205	6560.44976076555
4832.315789473684	5364.956937799043	5532.636363636364	5620.401913875598	5632.636363636364	5607.7511961722485	5588.368421052632	5583.244019138756	5562.913875598086	5499.703349282297	5248.650717703349	5016.339712918661	4757.67942583732	4495.368421052632	4369.56937799043	4492.913875598086	4894.684210526316	5342.631578947368	5949.2344497607655	6420.019138755981	6735.598086124402	6844.114832535885	6770.607655502392	6807.8564593301435	6771.6746411483255	7033.928229665072	7308.9473684210525	7571.397129186603	7817.22966507177	8008.277511961723	8077.277511961723	7922.401913875598	7709.67942583732	7393.267942583732	7055.177033492823	6783.454545454545	6587.827751196172	6392.808612440192	6144.263157894737	5892.086124401914	5749.899521531101	5804.354066985646	6081.473684210527	6564.622009569378	7198.9473684210525	7875.660287081339	8452.181818181818	8827.186602870814	8996.55023923445	8852.196172248803
6538.44019138756	6883.306220095694	7105.502392344498	7538.602870813397	7559.411483253589	7172.794258373206	6780.167464114833	6198.339712918661	5747.488038277512	5125.301435406698	4577.7799043062205	4305.846889952153	4330.3253588516745	4432.296650717703	4613.488038277512	5183.784688995215	5640.933014354067	6437.698564593302	6888.5837320574165	7306.622009569378	7396.545454545455	7295.593301435407	6946.062200956938	7011.612440191388	7170.468899521531	7520.148325358851	7840.660287081339	8164.105263157895	8469.263157894737	9166.416267942584	9354.966507177034	8897.885167464116	8341.942583732058	7559.540669856459	6796.5837320574165	6380.43062200957	5986.99043062201	6094.703349282297	6610.287081339713	7229.827751196172	7733.789473684211	8125.516746411483	7878.822966507177	7259.775119617225	7101.406698564593	6476.588516746411	6068.291866028708	5990.397129186603	5861.033492822967	5696.55023923445
5081.368421052632	5691.306220095694	5785.980861244019	6123.167464114833	6352.866028708134	6292.511961722488	5998.593301435407	5880.334928229665	6177.799043062201	6604.808612440192	6986.0	7329.023923444976	7400.00956937799	7147.598086124402	6842.095693779905	6681.363636363636	6529.339712918661	6354.799043062201	6053.846889952153	5855.382775119617	5843.8708133971295	5912.598086124402	6046.105263157895	6206.406698564593	6451.66985645933	6500.832535885167	6566.574162679426	6485.014354066986	6280.937799043062	5998.741626794258	5679.339712918661	5345.483253588517	5021.727272727273	4871.995215311004	4813.502392344498	4975.043062200957	5057.11004784689	5518.138755980861	6250.354066985646	7101.937799043062	7891.88995215311	8437.717703349283	8539.497607655503	8182.952153110048	7597.641148325359	6993.923444976077	6409.966507177033	5938.4162679425835	5721.88995215311	5657.703349282297
6760.258373205742	6883.746411483254	6827.928229665072	6655.885167464115	6410.086124401914	6304.043062200957	6210.062200956938	6137.77033492823	6021.181818181818	5885.497607655502	5629.210526315789	5321.650717703349	4962.511961722488	4568.540669856459	4273.425837320574	4201.5837320574165	4183.076555023923	4182.047846889952	4343.703349282297	4607.626794258374	4956.617224880383	5354.210526315789	5830.2488038277515	6285.665071770335	6899.464114832536	7415.866028708134	7703.492822966507	7747.062200956938	7736.181818181818	7643.827751196172	7413.928229665072	7223.66985645933	6947.535885167464	6614.162679425837	6245.215311004785	5892.971291866029	5446.133971291866	5192.492822966507	5056.540669856459	5012.090909090909	5011.488038277512	5025.497607655502	5035.980861244019	4887.3253588516745	4818.760765550239	4705.148325358851	4583.602870813397	4488.11004784689	4578.488038277512	4734.00956937799
5642.818181818182	5349.095693779905	5020.966507177033	4806.803827751196	4811.095693779905	5023.205741626794	5346.928229665072	5682.7655502392345	5968.741626794258	6166.904306220095	6188.607655502392	6102.851674641149	5848.784688995215	5511.339712918661	5235.344497607655	5116.2488038277515	5149.043062200957	5287.11004784689	5503.535885167464	5783.464114832536	6097.349282296651	6391.086124401914	6888.77033492823	6851.822966507177	6937.985645933014	7031.086124401914	7114.985645933014	7188.090909090909	7448.913875598086	7613.502392344498	7661.698564593302	7564.315789473684	7242.937799043062	6716.081339712919	6121.995215311004	5502.138755980861	5295.497607655502	5149.138755980861	5183.540669856459	5486.966507177033	6018.311004784689	6595.913875598086	7336.885167464115	8324.320574162679	9472.052631578947	10508.923444976077	12223.253588516747	12392.129186602871	11969.488038277512	11057.009569377991
4150.588516746411	4368.885167464115	4640.717703349283	4853.459330143541	4989.531100478469	5011.956937799043	4940.736842105263	4832.090909090909	4715.033492822967	4606.478468899521	4475.181818181818	4344.602870813397	4327.244019138756	4368.913875598086	4438.684210526316	4481.564593301436	4633.7655502392345	4544.33014354067	4536.703349282297	4373.9617224880385	4445.650717703349	4449.832535885167	5100.382775119617	5216.966507177033	5367.899521531101	5277.866028708134	5122.746411483254	4724.8421052631575	4347.775119617225	3916.3684210526317	3378.626794258373	3165.1004784688994	3056.043062200957	2962.0478468899523	2969.4736842105262	3009.4736842105262	3123.22009569378	3342.4736842105262	3667.5406698564593	4434.894736842105	4976.066985645933	5415.645933014354	5670.636363636364	5713.775119617225	5584.3253588516745	5371.019138755981	5178.444976076555	4786.851674641149	4935.44976076555	5113.2344497607655
4265.899521531101	4151.334928229665	3979.7368421052633	3772.028708133971	3582.842105263158	3485.0574162679427	3513.684210526316	3635.751196172249	3784.909090909091	3912.4306220095696	4001.4545454545455	4059.511961722488	4086.315789473684	4100.698564593302	4086.688995215311	4036.215311004785	3964.8516746411483	3884.6794258373207	3777.2296650717703	3642.3588516746413	3562.9186602870814	3619.598086124402	3770.7703349282297	3918.5502392344497	4093.1052631578946	4334.746411483254	4538.488038277512	4723.588516746411	4806.033492822967	4770.784688995215	4631.44976076555	4426.282296650717	4206.602870813397	4027.502392344498	3936.4497607655503	3951.645933014354	4047.129186602871	4167.244019138756	4443.162679425837	4761.023923444976	4776.578947368421	4761.617224880383	4656.894736842105	4536.1578947368425	4479.191387559808	4520.775119617225	4644.258373205742	4817.980861244019	5017.172248803828	5207.966507177033
3564.9856459330144	3851.464114832536	3909.0191387559807	3920.712918660287	3877.2344497607655	3798.593301435407	3719.842105263158	3664.1722488038276	3660.1244019138758	3637.6076555023924	3686.755980861244	3817.2392344497607	3994.157894736842	4140.875598086124	4243.114832535885	4255.32057416268	4247.066985645933	4173.995215311004	4050.6363636363635	3905.22009569378	3771.306220095694	3671.0	3605.1196172248806	3563.8899521531102	3542.7655502392345	3541.2105263157896	3552.4832535885166	3565.488038277512	3575.215311004785	3582.4832535885166	3585.4306220095696	3578.818181818182	3561.2583732057415	3597.803827751196	3587.6555023923447	3595.401913875598	3627.0382775119615	3675.9425837320573	3728.3827751196172	3777.33971291866	3826.822966507177	3882.0813397129186	3940.315789473684	3990.1387559808613	4015.933014354067	4005.5406698564593	3959.4497607655503	3891.33971291866	3818.6172248803828	3682.7272727272725
3836.397129186603	3990.598086124402	4060.0334928229663	4116.708133971292	4172.535885167464	4243.598086124402	4415.511961722488	4578.99043062201	4743.598086124402	4858.148325358851	5578.215311004785	5705.598086124402	6704.588516746411	6654.861244019139	6613.095693779905	6453.444976076555	6077.650717703349	5840.913875598086	5546.607655502392	5255.22966507177	4964.516746411483	4739.468899521531	4471.315789473684	4230.598086124402	4108.459330143541	4157.971291866029	4239.8564593301435	4185.8421052631575	4009.2775119617227	3822.196172248804	3662.1387559808613	3536.3444976076553	3511.0813397129186	3640.933014354067	3853.406698564593	4016.66028708134	4150.253588516746	4194.803827751196	4258.306220095694	4581.421052631579	4537.468899521531	4440.392344497608	4309.483253588517	4227.894736842105	4104.406698564593	3982.306220095694	3870.3588516746413	3842.224880382775	3931.502392344498	4080.732057416268
4448.186602870814	4200.191387559808	4700.282296650717	4774.899521531101	4802.2344497607655	4801.67942583732	4790.612440191388	4762.66985645933	4692.655502392345	4730.191387559808	4710.287081339713	4615.344497607655	4165.775119617225	3987.971291866029	3802.0717703349283	3728.2392344497607	3818.870813397129	4001.0813397129186	4156.516746411483	4205.483253588517	4128.210526315789	3963.7894736842104	3802.2727272727275	3748.622009569378	3835.9186602870814	3990.626794258373	4112.88038277512	4168.799043062201	4184.377990430622	4180.995215311004	4327.454545454545	4368.44976076555	4388.741626794258	4396.9617224880385	4534.043062200957	4551.995215311004	4542.7799043062205	4341.153110047847	4415.688995215311	4301.923444976077	4244.224880382775	4187.066985645933	4105.186602870814	3982.133971291866	3826.4354066985647	3660.129186602871	3502.8803827751194	3372.866028708134	3292.181818181818	3277.55980861244
3281.684210526316	3248.507177033493	3246.9904306220096	3313.9856459330144	3471.5502392344497	3705.492822966507	3973.334928229665	4226.712918660287	4427.574162679426	4555.100478468899	4882.492822966507	4903.937799043062	4967.77033492823	4815.641148325359	4599.722488038277	4367.004784688996	4149.1578947368425	3965.062200956938	3844.9186602870814	3827.224880382775	3923.7081339712918	4099.301435406698	4529.3253588516745	4885.387559808612	5189.937799043062	5122.291866028708	4923.488038277512	4646.062200956938	4357.665071770335	4116.205741626794	3960.7942583732056	3909.4354066985647	3951.33971291866	4048.0095693779904	4152.688995215311	4229.9617224880385	4258.9617224880385	4228.090909090909	4136.076555023923	3996.77990430622	3778.870813397129	3682.043062200957	3628.8325358851675	3754.66028708134	3956.215311004785	4176.239234449761	4378.282296650717	4537.11004784689	4642.803827751196	4467.253588516746
3843.1004784688994	3983.511961722488	4070.904306220096	4108.5837320574165	4097.172248803828	3955.7272727272725	3740.4545454545455	3570.177033492823	3464.732057416268	3378.1100478468898	3334.803827751196	3353.5406698564593	3448.287081339713	3540.1722488038276	3654.8899521531102	3814.602870813397	4019.688995215311	4238.296650717703	3961.909090909091	4061.401913875598	4000.751196172249	3906.2727272727275	3881.6363636363635	4046.5215311004786	4348.473684210527	4523.56937799043	4607.598086124402	4570.205741626794	4441.019138755981	4256.545454545455	4020.028708133971	3772.8373205741627	3602.086124401914	3550.9904306220096	3529.7942583732056	3586.913875598086	3594.33971291866	3683.244019138756	3745.5693779904304	3864.5406698564593	4104.210526315789	4508.803827751196	5034.866028708134	5555.684210526316	5941.368421052632	6126.899521531101	6111.124401913876	6045.057416267942	5619.521531100479	4868.923444976077
3377.2775119617227	3541.066985645933	3644.5215311004786	3775.995215311005	3907.1435406698565	4015.6076555023924	4083.971291866029	4115.0382775119615	4099.043062200957	4043.909090909091	3965.7272727272725	3880.5263157894738	3802.0526315789475	3740.3301435406697	3698.3588516746413	3671.9617224880385	3652.8277511961724	3630.4736842105262	3596.5263157894738	3550.3444976076553	3497.9617224880385	3446.693779904306	3406.650717703349	3393.6698564593303	3422.3923444976076	3498.9234449760766	3624.4306220095696	3795.598086124402	3994.373205741627	4093.0765550239234	4248.775119617225	4391.832535885167	4534.66985645933	4668.253588516746	4756.928229665072	4759.253588516746	4657.928229665072	4479.2200956937795	4283.555023923445	4128.425837320574	4035.7894736842104	3997.354066985646	4006.114832535885	4069.7464114832537	4271.224880382775	4438.717703349283	4564.56937799043	4608.047846889952	4557.736842105263	4468.425837320574
3463.8995215311006	3585.712918660287	3746.7607655502393	4131.267942583732	4433.813397129186	4883.00956937799	5173.837320574163	5918.162679425837	6092.827751196172	6024.272727272727	5732.401913875598	6289.047846889952	6686.100478468899	6703.258373205742	6717.043062200957	6463.425837320574	6199.148325358851	6044.023923444976	5875.588516746411	5642.588516746411	5535.660287081339	5430.196172248804	5357.306220095694	5345.22966507177	5379.732057416268	5576.425837320574	5644.641148325359	5717.789473684211	5678.3253588516745	5643.708133971292	5674.023923444976	5739.033492822967	6057.387559808612	6226.976076555024	6223.684210526316	6074.2200956937795	5857.6746411483255	5664.803827751196	5598.492822966507	5560.306220095694	5653.3253588516745	5893.425837320574	6053.272727272727	5891.904306220095	5713.952153110048	5353.043062200957	5207.88038277512	5069.995215311004	5057.813397129186	5073.177033492823
5007.2488038277515	4903.2200956937795	4594.315789473684	4246.172248803828	4124.88038277512	4065.0382775119615	4190.387559808612	4214.88995215311	4107.827751196172	3905.5741626794256	3642.311004784689	3442.6076555023924	3305.9234449760766	3303.1052631578946	3431.4162679425835	3637.803827751196	3904.5741626794256	4226.066985645933	4596.980861244019	4979.875598086124	5285.282296650717	5307.2488038277515	5280.861244019139	5099.928229665072	4808.464114832536	4501.9473684210525	4246.732057416268	3970.2392344497607	3850.598086124402	3809.7464114832537	3751.3636363636365	3683.3827751196172	3617.684210526316	3510.354066985646	3466.406698564593	3379.196172248804	3395.028708133971	3562.507177033493	3846.9904306220096	4160.851674641149	4459.578947368421	4645.004784688996	4740.966507177033	4767.66985645933	4892.377990430622	4856.368421052632	4732.708133971292	4534.483253588517	4392.8708133971295	4199.239234449761
[truncated: 1,652 more columns]
