# Supplementary material for: Diffusion-mediated HEI10 coarsening can explain meiotic crossover positioning in Arabidopsis
Source: Nat Commun. 2021 Aug 3;12:4674. doi: 10.1038/s41467-021-24827-w (PMC8333306; doi:10.1038/s41467-021-24827-w)
Supplement: Supplementary file 4 — Source Data File [file 41467_2021_24827_MOESM4_ESM.zip › source_data/fig4_simulations_density_0.25.csv]

t_L	a_nodes	dt	Ls	t_exp	b_nodes	n_c	n_ts	C0	u0	D	m	density	K	C0_noise	t_C0_ratio2	n	Lm	Number COs	L	position_0	intensity_0	position_1	intensity_1	position_2	intensity_2	position_3	intensity_3
0.1	2.1	360.0	4.93	false	0.5	1.25	100	4.08	0.72	1.1	2000	0.25	1.0	1.32	2.0	1000	37.5	1	38.96562976375983	21.655191109496243	67.81543009486606
0.1	2.1	360.0	4.93	false	0.5	1.25	100	4.08	0.72	1.1	2000	0.25	1.0	1.32	2.0	1000	37.5	1	41.14632985324012	23.01541731891811	61.96719155127707
0.1	2.1	360.0	4.93	false	0.5	1.25	100	4.08	0.72	1.1	2000	0.25	1.0	1.32	2.0	1000	37.5	1	43.37436996300289	20.144008228417047	71.24695378243938
0.1	2.1	360.0	4.93	false	0.5	1.25	100	4.08	0.72	1.1	2000	0.25	1.0	1.32	2.0	1000	37.5	1	28.8176938879001	26.629568896060952	47.76238256507069
0.1	2.1	360.0	4.93	false	0.5	1.25	100	4.08	0.72	1.1	2000	0.25	1.0	1.32	2.0	1000	37.5	1	44.71903415172844	34.74709960201044	73.66771439635112
0.1	2.1	360.0	4.93	false	0.5	1.25	100	4.08	0.72	1.1	2000	0.25	1.0	1.32	2.0	1000	37.5	1	31.02196191413459	13.307103370889187	42.930965945567024
0.1	2.1	360.0	4.93	false	0.5	1.25	100	4.08	0.72	1.1	2000	0.25	1.0	1.32	2.0	1000	37.5	1	44.377782751493605	28.220028512074595	72.17881471029759
0.1	2.1	360.0	4.93	false	0.5	1.25	100	4.08	0.72	1.1	2000	0.25	1.0	1.32	2.0	1000	37.5	1	37.46241648680151	15.868185665409623	55.62706630138278
0.1	2.1	360.0	4.93	false	0.5	1.25	100	4.08	0.72	1.1	2000	0.25	1.0	1.32	2.0	1000	37.5	1	32.406135040526564	8.598335399743274	48.30792601676624
0.1	2.1	360.0	4.93	false	0.5	1.25	100	4.08	0.72	1.1	2000	0.25	1.0	1.32	2.0	1000	37.5	1	36.73348202043233	14.025311570026583	58.35662103916265
0.1	2.1	360.0	4.93	false	0.5	1.25	100	4.08	0.72	1.1	2000	0.25	1.0	1.32	2.0	1000	37.5	1	40.868433390631196	25.945579189006352	67.41874703941322
0.1	2.1	360.0	4.93	false	0.5	1.25	100	4.08	0.72	1.1	2000	0.25	1.0	1.32	2.0	1000	37.5	1	36.42379511310165	35.198530341258575	63.80159577344538
0.1	2.1	360.0	4.93	false	0.5	1.25	100	4.08	0.72	1.1	2000	0.25	1.0	1.32	2.0	1000	37.5	1	37.86957216051076	33.431524949762974	58.50984065091582
0.1	2.1	360.0	4.93	false	0.5	1.25	100	4.08	0.72	1.1	2000	0.25	1.0	1.32	2.0	1000	37.5	2	44.18442580246311	8.645370870508813	32.59664716348837	34.46487041259195	37.384627563007406
0.1	2.1	360.0	4.93	false	0.5	1.25	100	4.08	0.72	1.1	2000	0.25	1.0	1.32	2.0	1000	37.5	1	33.6351003107397	9.685909348491675	59.91333543489819
0.1	2.1	360.0	4.93	false	0.5	1.25	100	4.08	0.72	1.1	2000	0.25	1.0	1.32	2.0	1000	37.5	1	31.14239985566872	16.816888564987497	52.357959030899046
0.1	2.1	360.0	4.93	false	0.5	1.25	100	4.08	0.72	1.1	2000	0.25	1.0	1.32	2.0	1000	37.5	1	36.89687839025139	19.205385386708013	59.06308512056507
0.1	2.1	360.0	4.93	false	0.5	1.25	100	4.08	0.72	1.1	2000	0.25	1.0	1.32	2.0	1000	37.5	1	45.969879366389456	8.969387031488347	65.38445538089213
0.1	2.1	360.0	4.93	false	0.5	1.25	100	4.08	0.72	1.1	2000	0.25	1.0	1.32	2.0	1000	37.5	2	51.56158289656237	11.404604962407866	43.06810590912321	35.1487503095855	38.163638155956036
0.1	2.1	360.0	4.93	false	0.5	1.25	100	4.08	0.72	1.1	2000	0.25	1.0	1.32	2.0	1000	37.5	1	40.25094573593563	17.614198740482575	69.67710569660248
0.1	2.1	360.0	4.93	false	0.5	1.25	100	4.08	0.72	1.1	2000	0.25	1.0	1.32	2.0	1000	37.5	1	38.27156075201525	16.96109467843131	56.82464390112831
0.1	2.1	360.0	4.93	false	0.5	1.25	100	4.08	0.72	1.1	2000	0.25	1.0	1.32	2.0	1000	37.5	1	34.075007898906975	22.434891331347508	54.992965704465725
0.1	2.1	360.0	4.93	false	0.5	1.25	100	4.08	0.72	1.1	2000	0.25	1.0	1.32	2.0	1000	37.5	1	38.92763334202561	23.083651554970775	54.539313250546755
0.1	2.1	360.0	4.93	false	0.5	1.25	100	4.08	0.72	1.1	2000	0.25	1.0	1.32	2.0	1000	37.5	2	45.69500608619943	22.15198309743911	40.72879996252838	45.52571638336301	38.05136973542218
0.1	2.1	360.0	4.93	false	0.5	1.25	100	4.08	0.72	1.1	2000	0.25	1.0	1.32	2.0	1000	37.5	1	46.40033530357277	22.192621660187164	79.28672557171811
0.1	2.1	360.0	4.93	false	0.5	1.25	100	4.08	0.72	1.1	2000	0.25	1.0	1.32	2.0	1000	37.5	1	26.43710495865036	5.405855438454197	45.13279943089312
0.1	2.1	360.0	4.93	false	0.5	1.25	100	4.08	0.72	1.1	2000	0.25	1.0	1.32	2.0	1000	37.5	1	41.308750752629784	14.15371941010457	54.189745846229236
0.1	2.1	360.0	4.93	false	0.5	1.25	100	4.08	0.72	1.1	2000	0.25	1.0	1.32	2.0	1000	37.5	1	36.047287999719224	9.1911242413366	66.96470121723671
0.1	2.1	360.0	4.93	false	0.5	1.25	100	4.08	0.72	1.1	2000	0.25	1.0	1.32	2.0	1000	37.5	2	42.68618965619973	1.2462268664389433	37.05367821327189	37.04111387559261	46.636118707081735
0.1	2.1	360.0	4.93	false	0.5	1.25	100	4.08	0.72	1.1	2000	0.25	1.0	1.32	2.0	1000	37.5	1	37.812173257477575	15.202148553421534	67.04267570870833
0.1	2.1	360.0	4.93	false	0.5	1.25	100	4.08	0.72	1.1	2000	0.25	1.0	1.32	2.0	1000	37.5	1	37.56615915962164	23.683442277619204	76.69770699519279
0.1	2.1	360.0	4.93	false	0.5	1.25	100	4.08	0.72	1.1	2000	0.25	1.0	1.32	2.0	1000	37.5	1	46.274396075595384	24.207172577666693	70.25840323707476
0.1	2.1	360.0	4.93	false	0.5	1.25	100	4.08	0.72	1.1	2000	0.25	1.0	1.32	2.0	1000	37.5	1	30.369968392544905	8.893432370336019	54.384808928678225
0.1	2.1	360.0	4.93	false	0.5	1.25	100	4.08	0.72	1.1	2000	0.25	1.0	1.32	2.0	1000	37.5	1	32.79711998333649	11.691510125560475	52.074688052922994
0.1	2.1	360.0	4.93	false	0.5	1.25	100	4.08	0.72	1.1	2000	0.25	1.0	1.32	2.0	1000	37.5	1	41.765155312260696	35.55064190971931	65.75872734570972
0.1	2.1	360.0	4.93	false	0.5	1.25	100	4.08	0.72	1.1	2000	0.25	1.0	1.32	2.0	1000	37.5	1	34.82379214482886	27.113150973650967	52.85532010922647
0.1	2.1	360.0	4.93	false	0.5	1.25	100	4.08	0.72	1.1	2000	0.25	1.0	1.32	2.0	1000	37.5	1	45.88299968244068	33.190301014106055	63.18383159607014
0.1	2.1	360.0	4.93	false	0.5	1.25	100	4.08	0.72	1.1	2000	0.25	1.0	1.32	2.0	1000	37.5	1	32.66054898409213	19.122062273397813	45.05882403621872
0.1	2.1	360.0	4.93	false	0.5	1.25	100	4.08	0.72	1.1	2000	0.25	1.0	1.32	2.0	1000	37.5	1	33.414521021971375	6.7104179124275865	44.00978555207979
0.1	2.1	360.0	4.93	false	0.5	1.25	100	4.08	0.72	1.1	2000	0.25	1.0	1.32	2.0	1000	37.5	1	35.80441557934261	29.20555149710655	57.5100381329034
0.1	2.1	360.0	4.93	false	0.5	1.25	100	4.08	0.72	1.1	2000	0.25	1.0	1.32	2.0	1000	37.5	2	43.47576479386947	12.38107070846322	51.461613949271886	40.86681466646938	27.209477113906765
0.1	2.1	360.0	4.93	false	0.5	1.25	100	4.08	0.72	1.1	2000	0.25	1.0	1.32	2.0	1000	37.5	1	34.75878750059832	10.562139239654925	50.49969012018362
0.1	2.1	360.0	4.93	false	0.5	1.25	100	4.08	0.72	1.1	2000	0.25	1.0	1.32	2.0	1000	37.5	1	38.61150143638231	15.465334764302185	49.053296374413925
0.1	2.1	360.0	4.93	false	0.5	1.25	100	4.08	0.72	1.1	2000	0.25	1.0	1.32	2.0	1000	37.5	1	29.585869954957197	4.624157401360379	45.52471024296016
0.1	2.1	360.0	4.93	false	0.5	1.25	100	4.08	0.72	1.1	2000	0.25	1.0	1.32	2.0	1000	37.5	1	35.429859592828365	7.329534016329036	59.898556766104214
0.1	2.1	360.0	4.93	false	0.5	1.25	100	4.08	0.72	1.1	2000	0.25	1.0	1.32	2.0	1000	37.5	1	40.66250226150598	35.2453115387519	57.36859607198124
0.1	2.1	360.0	4.93	false	0.5	1.25	100	4.08	0.72	1.1	2000	0.25	1.0	1.32	2.0	1000	37.5	1	30.78215993606465	9.060125573820992	52.61235283193318
0.1	2.1	360.0	4.93	false	0.5	1.25	100	4.08	0.72	1.1	2000	0.25	1.0	1.32	2.0	1000	37.5	1	30.465014732840267	8.364035217047757	50.602057217730355
0.1	2.1	360.0	4.93	false	0.5	1.25	100	4.08	0.72	1.1	2000	0.25	1.0	1.32	2.0	1000	37.5	1	34.63424103041674	16.359966495145418	58.86635300665286
0.1	2.1	360.0	4.93	false	0.5	1.25	100	4.08	0.72	1.1	2000	0.25	1.0	1.32	2.0	1000	37.5	1	42.62380250116671	28.05344507733366	70.87327170219284
0.1	2.1	360.0	4.93	false	0.5	1.25	100	4.08	0.72	1.1	2000	0.25	1.0	1.32	2.0	1000	37.5	1	30.601222038702865	4.328989577173929	59.11799281703679
0.1	2.1	360.0	4.93	false	0.5	1.25	100	4.08	0.72	1.1	2000	0.25	1.0	1.32	2.0	1000	37.5	1	44.342414581972015	18.539868490178748	74.42882511879685
0.1	2.1	360.0	4.93	false	0.5	1.25	100	4.08	0.72	1.1	2000	0.25	1.0	1.32	2.0	1000	37.5	1	44.82995532773293	19.86907385936955	72.27700463901253
0.1	2.1	360.0	4.93	false	0.5	1.25	100	4.08	0.72	1.1	2000	0.25	1.0	1.32	2.0	1000	37.5	1	31.890798123412257	20.18364851386925	50.992869579536624
0.1	2.1	360.0	4.93	false	0.5	1.25	100	4.08	0.72	1.1	2000	0.25	1.0	1.32	2.0	1000	37.5	1	39.12668313279253	4.241108769902324	52.07307933302379
0.1	2.1	360.0	4.93	false	0.5	1.25	100	4.08	0.72	1.1	2000	0.25	1.0	1.32	2.0	1000	37.5	1	34.04124729048539	12.134615224394334	58.1034925366205
0.1	2.1	360.0	4.93	false	0.5	1.25	100	4.08	0.72	1.1	2000	0.25	1.0	1.32	2.0	1000	37.5	1	31.57735690362683	20.112739351241697	60.37323779804011
0.1	2.1	360.0	4.93	false	0.5	1.25	100	4.08	0.72	1.1	2000	0.25	1.0	1.32	2.0	1000	37.5	1	42.404591268073105	14.821924353527619	84.09046839873011
0.1	2.1	360.0	4.93	false	0.5	1.25	100	4.08	0.72	1.1	2000	0.25	1.0	1.32	2.0	1000	37.5	1	40.24715259984101	9.669108862090859	64.19760194827836
0.1	2.1	360.0	4.93	false	0.5	1.25	100	4.08	0.72	1.1	2000	0.25	1.0	1.32	2.0	1000	37.5	1	36.89128149172416	8.745471385637584	58.98684714549674
0.1	2.1	360.0	4.93	false	0.5	1.25	100	4.08	0.72	1.1	2000	0.25	1.0	1.32	2.0	1000	37.5	1	44.11793929233536	16.564894783669015	74.2652530852483
0.1	2.1	360.0	4.93	false	0.5	1.25	100	4.08	0.72	1.1	2000	0.25	1.0	1.32	2.0	1000	37.5	1	42.64877581020566	12.004587667236132	56.9954632724427
0.1	2.1	360.0	4.93	false	0.5	1.25	100	4.08	0.72	1.1	2000	0.25	1.0	1.32	2.0	1000	37.5	1	36.74152866991565	21.98758856957242	56.09940528836667
0.1	2.1	360.0	4.93	false	0.5	1.25	100	4.08	0.72	1.1	2000	0.25	1.0	1.32	2.0	1000	37.5	1	25.665386553127615	12.515730534637008	34.92045758769129
0.1	2.1	360.0	4.93	false	0.5	1.25	100	4.08	0.72	1.1	2000	0.25	1.0	1.32	2.0	1000	37.5	1	38.991008621682205	28.51233598408083	45.72310467885018
0.1	2.1	360.0	4.93	false	0.5	1.25	100	4.08	0.72	1.1	2000	0.25	1.0	1.32	2.0	1000	37.5	1	39.72558188202569	26.589468336349924	59.821978578397854
0.1	2.1	360.0	4.93	false	0.5	1.25	100	4.08	0.72	1.1	2000	0.25	1.0	1.32	2.0	1000	37.5	1	42.38795349887892	42.36537915181836	64.88392260851627
0.1	2.1	360.0	4.93	false	0.5	1.25	100	4.08	0.72	1.1	2000	0.25	1.0	1.32	2.0	1000	37.5	2	43.301639225418135	7.7638388744348195	33.38184626788478	43.11575210575777	40.13204875932981
0.1	2.1	360.0	4.93	false	0.5	1.25	100	4.08	0.72	1.1	2000	0.25	1.0	1.32	2.0	1000	37.5	1	36.716059814905876	16.849344256259656	52.9329850114747
0.1	2.1	360.0	4.93	false	0.5	1.25	100	4.08	0.72	1.1	2000	0.25	1.0	1.32	2.0	1000	37.5	2	37.19517983784923	8.185788039916963	37.42436547765948	31.178802357067504	15.355329572978986
0.1	2.1	360.0	4.93	false	0.5	1.25	100	4.08	0.72	1.1	2000	0.25	1.0	1.32	2.0	1000	37.5	1	36.124092067660996	9.566215209510837	53.015781851191626
0.1	2.1	360.0	4.93	false	0.5	1.25	100	4.08	0.72	1.1	2000	0.25	1.0	1.32	2.0	1000	37.5	1	38.1057933663937	18.93869892529158	58.793686304594594
0.1	2.1	360.0	4.93	false	0.5	1.25	100	4.08	0.72	1.1	2000	0.25	1.0	1.32	2.0	1000	37.5	1	33.835861498489955	12.548532346449187	57.36070572061481
0.1	2.1	360.0	4.93	false	0.5	1.25	100	4.08	0.72	1.1	2000	0.25	1.0	1.32	2.0	1000	37.5	1	38.78813192517935	25.805228228159056	74.37807441204426
0.1	2.1	360.0	4.93	false	0.5	1.25	100	4.08	0.72	1.1	2000	0.25	1.0	1.32	2.0	1000	37.5	1	40.10187622045828	13.89970863164664	70.85611658752455
0.1	2.1	360.0	4.93	false	0.5	1.25	100	4.08	0.72	1.1	2000	0.25	1.0	1.32	2.0	1000	37.5	1	40.32871690896076	24.314250385581644	70.854835030735
0.1	2.1	360.0	4.93	false	0.5	1.25	100	4.08	0.72	1.1	2000	0.25	1.0	1.32	2.0	1000	37.5	1	38.40137624721467	9.664909020815749	63.96059824471403
0.1	2.1	360.0	4.93	false	0.5	1.25	100	4.08	0.72	1.1	2000	0.25	1.0	1.32	2.0	1000	37.5	1	39.11609355834928	21.270734228471085	63.23032997547327
0.1	2.1	360.0	4.93	false	0.5	1.25	100	4.08	0.72	1.1	2000	0.25	1.0	1.32	2.0	1000	37.5	1	38.77314896295378	26.66926474969587	65.04175175898224
0.1	2.1	360.0	4.93	false	0.5	1.25	100	4.08	0.72	1.1	2000	0.25	1.0	1.32	2.0	1000	37.5	1	34.92230407320019	12.128549593503557	48.354915012158564
0.1	2.1	360.0	4.93	false	0.5	1.25	100	4.08	0.72	1.1	2000	0.25	1.0	1.32	2.0	1000	37.5	2	49.811769611632805	10.837503367518394	39.448336151445275	41.78007587820665	31.425719429726815
0.1	2.1	360.0	4.93	false	0.5	1.25	100	4.08	0.72	1.1	2000	0.25	1.0	1.32	2.0	1000	37.5	1	29.792668861594443	13.879393379176731	38.62050444452886
0.1	2.1	360.0	4.93	false	0.5	1.25	100	4.08	0.72	1.1	2000	0.25	1.0	1.32	2.0	1000	37.5	2	45.02190027093815	14.607533023389255	39.67221650700357	42.60435384855722	19.86931908718956
0.1	2.1	360.0	4.93	false	0.5	1.25	100	4.08	0.72	1.1	2000	0.25	1.0	1.32	2.0	1000	37.5	1	31.41098094653835	25.681005561045765	49.06553390799705
0.1	2.1	360.0	4.93	false	0.5	1.25	100	4.08	0.72	1.1	2000	0.25	1.0	1.32	2.0	1000	37.5	1	35.14733518888365	8.775281898207837	54.663769195457306
0.1	2.1	360.0	4.93	false	0.5	1.25	100	4.08	0.72	1.1	2000	0.25	1.0	1.32	2.0	1000	37.5	1	33.79909597997142	31.109922636597865	58.46997071650859
0.1	2.1	360.0	4.93	false	0.5	1.25	100	4.08	0.72	1.1	2000	0.25	1.0	1.32	2.0	1000	37.5	1	32.85713801317015	27.093140733966816	49.05369320747764
0.1	2.1	360.0	4.93	false	0.5	1.25	100	4.08	0.72	1.1	2000	0.25	1.0	1.32	2.0	1000	37.5	1	40.203157478976	37.746895914199385	73.61680326712403
0.1	2.1	360.0	4.93	false	0.5	1.25	100	4.08	0.72	1.1	2000	0.25	1.0	1.32	2.0	1000	37.5	1	38.344329773948594	17.8507291542136	68.78164396377998
0.1	2.1	360.0	4.93	false	0.5	1.25	100	4.08	0.72	1.1	2000	0.25	1.0	1.32	2.0	1000	37.5	1	31.786159322224172	30.671506436187656	54.45990259575569
0.1	2.1	360.0	4.93	false	0.5	1.25	100	4.08	0.72	1.1	2000	0.25	1.0	1.32	2.0	1000	37.5	1	39.26363940595832	16.043894160629225	55.85511108362657
0.1	2.1	360.0	4.93	false	0.5	1.25	100	4.08	0.72	1.1	2000	0.25	1.0	1.32	2.0	1000	37.5	1	38.108747100256124	35.22977351816329	66.62489868581831
0.1	2.1	360.0	4.93	false	0.5	1.25	100	4.08	0.72	1.1	2000	0.25	1.0	1.32	2.0	1000	37.5	1	46.26642258525946	24.9496096882397	65.61618074598235
0.1	2.1	360.0	4.93	false	0.5	1.25	100	4.08	0.72	1.1	2000	0.25	1.0	1.32	2.0	1000	37.5	1	43.079990822364515	17.478471660754618	72.7127856896058
0.1	2.1	360.0	4.93	false	0.5	1.25	100	4.08	0.72	1.1	2000	0.25	1.0	1.32	2.0	1000	37.5	1	37.52602017457766	19.849321956145296	50.965085484707586
0.1	2.1	360.0	4.93	false	0.5	1.25	100	4.08	0.72	1.1	2000	0.25	1.0	1.32	2.0	1000	37.5	1	36.15031398125323	22.8192366706304	51.360911245743324
0.1	2.1	360.0	4.93	false	0.5	1.25	100	4.08	0.72	1.1	2000	0.25	1.0	1.32	2.0	1000	37.5	2	48.13180842245352	10.472692117188565	31.32652308900089	45.39875986319379	39.35919972633156
0.1	2.1	360.0	4.93	false	0.5	1.25	100	4.08	0.72	1.1	2000	0.25	1.0	1.32	2.0	1000	37.5	1	36.27422727976894	14.551367328338191	64.53143879668781
0.1	2.1	360.0	4.93	false	0.5	1.25	100	4.08	0.72	1.1	2000	0.25	1.0	1.32	2.0	1000	37.5	1	34.23232518848586	19.651221893410202	59.19636515607646
0.1	2.1	360.0	4.93	false	0.5	1.25	100	4.08	0.72	1.1	2000	0.25	1.0	1.32	2.0	1000	37.5	1	34.255389267579616	18.702353198152057	65.29470289945476
0.1	2.1	360.0	4.93	false	0.5	1.25	100	4.08	0.72	1.1	2000	0.25	1.0	1.32	2.0	1000	37.5	1	36.63092601489994	29.447856228113285	56.51869402235925
0.1	2.1	360.0	4.93	false	0.5	1.25	100	4.08	0.72	1.1	2000	0.25	1.0	1.32	2.0	1000	37.5	1	37.181924503668306	17.674798968082168	57.90059884809206
0.1	2.1	360.0	4.93	false	0.5	1.25	100	4.08	0.72	1.1	2000	0.25	1.0	1.32	2.0	1000	37.5	1	30.56457094884876	29.97840768828903	48.91192522335963
0.1	2.1	360.0	4.93	false	0.5	1.25	100	4.08	0.72	1.1	2000	0.25	1.0	1.32	2.0	1000	37.5	1	41.38555158671367	22.73702893167214	63.065247237452134
0.1	2.1	360.0	4.93	false	0.5	1.25	100	4.08	0.72	1.1	2000	0.25	1.0	1.32	2.0	1000	37.5	1	40.715026874533066	11.54518401716378	70.85695000701097
0.1	2.1	360.0	4.93	false	0.5	1.25	100	4.08	0.72	1.1	2000	0.25	1.0	1.32	2.0	1000	37.5	1	35.81187033270311	21.892392543505217	55.79982808657406
0.1	2.1	360.0	4.93	false	0.5	1.25	100	4.08	0.72	1.1	2000	0.25	1.0	1.32	2.0	1000	37.5	1	41.61208894803419	29.5698046590445	53.57032090105939
0.1	2.1	360.0	4.93	false	0.5	1.25	100	4.08	0.72	1.1	2000	0.25	1.0	1.32	2.0	1000	37.5	1	35.962769975602846	24.001156008234172	58.50514320160623
0.1	2.1	360.0	4.93	false	0.5	1.25	100	4.08	0.72	1.1	2000	0.25	1.0	1.32	2.0	1000	37.5	1	30.559408105858704	29.8505862852792	49.1014018499165
0.1	2.1	360.0	4.93	false	0.5	1.25	100	4.08	0.72	1.1	2000	0.25	1.0	1.32	2.0	1000	37.5	1	36.092753216194026	11.161784856039166	56.98139162988937
0.1	2.1	360.0	4.93	false	0.5	1.25	100	4.08	0.72	1.1	2000	0.25	1.0	1.32	2.0	1000	37.5	1	41.29394575830155	10.923528393740902	68.13983608660487
0.1	2.1	360.0	4.93	false	0.5	1.25	100	4.08	0.72	1.1	2000	0.25	1.0	1.32	2.0	1000	37.5	1	32.11655505513672	19.173122440179554	48.68738103047712
0.1	2.1	360.0	4.93	false	0.5	1.25	100	4.08	0.72	1.1	2000	0.25	1.0	1.32	2.0	1000	37.5	1	32.65636839907219	8.82073871432009	48.64823676778225
0.1	2.1	360.0	4.93	false	0.5	1.25	100	4.08	0.72	1.1	2000	0.25	1.0	1.32	2.0	1000	37.5	1	46.0041633397768	14.445009467417002	77.6998148665097
0.1	2.1	360.0	4.93	false	0.5	1.25	100	4.08	0.72	1.1	2000	0.25	1.0	1.32	2.0	1000	37.5	1	35.06944570659386	18.031852089395656	63.11709945153649
0.1	2.1	360.0	4.93	false	0.5	1.25	100	4.08	0.72	1.1	2000	0.25	1.0	1.32	2.0	1000	37.5	2	44.37897646049633	0.43652945875165916	49.427739604782445	37.03407285461141	23.693609980708153
0.1	2.1	360.0	4.93	false	0.5	1.25	100	4.08	0.72	1.1	2000	0.25	1.0	1.32	2.0	1000	37.5	1	32.37337170669983	18.587898156528723	56.15536475914134
0.1	2.1	360.0	4.93	false	0.5	1.25	100	4.08	0.72	1.1	2000	0.25	1.0	1.32	2.0	1000	37.5	1	45.28382100616006	13.837366367038062	71.43913725055985
0.1	2.1	360.0	4.93	false	0.5	1.25	100	4.08	0.72	1.1	2000	0.25	1.0	1.32	2.0	1000	37.5	1	40.03335313804264	28.602963234237052	74.89758915052722
0.1	2.1	360.0	4.93	false	0.5	1.25	100	4.08	0.72	1.1	2000	0.25	1.0	1.32	2.0	1000	37.5	1	32.96706716239095	16.238335657969838	52.11292457069132
0.1	2.1	360.0	4.93	false	0.5	1.25	100	4.08	0.72	1.1	2000	0.25	1.0	1.32	2.0	1000	37.5	1	36.18868805492627	3.026602328332177	47.17219097837173
0.1	2.1	360.0	4.93	false	0.5	1.25	100	4.08	0.72	1.1	2000	0.25	1.0	1.32	2.0	1000	37.5	1	36.8688773820299	30.42904614130122	56.53069606698948
0.1	2.1	360.0	4.93	false	0.5	1.25	100	4.08	0.72	1.1	2000	0.25	1.0	1.32	2.0	1000	37.5	1	43.36802065326234	29.22825458547367	58.79978699754061
0.1	2.1	360.0	4.93	false	0.5	1.25	100	4.08	0.72	1.1	2000	0.25	1.0	1.32	2.0	1000	37.5	2	41.25243248701526	4.830411073716246	43.241130646852234	39.135032659358	23.189109273939387
0.1	2.1	360.0	4.93	false	0.5	1.25	100	4.08	0.72	1.1	2000	0.25	1.0	1.32	2.0	1000	37.5	1	39.75962183647008	29.821682664465524	61.69187654612269
0.1	2.1	360.0	4.93	false	0.5	1.25	100	4.08	0.72	1.1	2000	0.25	1.0	1.32	2.0	1000	37.5	1	41.61451871413653	22.04976260035771	64.45274194286189
0.1	2.1	360.0	4.93	false	0.5	1.25	100	4.08	0.72	1.1	2000	0.25	1.0	1.32	2.0	1000	37.5	1	38.28542264512236	31.97020378474257	64.41965661440554
0.1	2.1	360.0	4.93	false	0.5	1.25	100	4.08	0.72	1.1	2000	0.25	1.0	1.32	2.0	1000	37.5	1	39.873846216128264	13.579043065351593	69.96840396198131
0.1	2.1	360.0	4.93	false	0.5	1.25	100	4.08	0.72	1.1	2000	0.25	1.0	1.32	2.0	1000	37.5	1	45.43974830456747	20.192832145821797	71.07532576398627
0.1	2.1	360.0	4.93	false	0.5	1.25	100	4.08	0.72	1.1	2000	0.25	1.0	1.32	2.0	1000	37.5	1	38.786502240916086	29.908814622198808	65.69368370846806
0.1	2.1	360.0	4.93	false	0.5	1.25	100	4.08	0.72	1.1	2000	0.25	1.0	1.32	2.0	1000	37.5	1	44.21172466655824	26.75151550184456	67.20599186228796
0.1	2.1	360.0	4.93	false	0.5	1.25	100	4.08	0.72	1.1	2000	0.25	1.0	1.32	2.0	1000	37.5	1	39.36831490157905	16.269175160535784	67.141689482282
0.1	2.1	360.0	4.93	false	0.5	1.25	100	4.08	0.72	1.1	2000	0.25	1.0	1.32	2.0	1000	37.5	1	45.54526693424536	15.231073199235649	63.62988514935451
0.1	2.1	360.0	4.93	false	0.5	1.25	100	4.08	0.72	1.1	2000	0.25	1.0	1.32	2.0	1000	37.5	1	34.09515988943336	9.374830738102643	66.58406551027632
0.1	2.1	360.0	4.93	false	0.5	1.25	100	4.08	0.72	1.1	2000	0.25	1.0	1.32	2.0	1000	37.5	2	37.48121780302978	5.875818673905279	23.538120222423245	36.588043561019425	42.08501489671005
0.1	2.1	360.0	4.93	false	0.5	1.25	100	4.08	0.72	1.1	2000	0.25	1.0	1.32	2.0	1000	37.5	1	41.427108157497884	21.348898615904425	67.15652332655549
0.1	2.1	360.0	4.93	false	0.5	1.25	100	4.08	0.72	1.1	2000	0.25	1.0	1.32	2.0	1000	37.5	1	36.29759811950594	10.82149417059239	65.36702266054567
0.1	2.1	360.0	4.93	false	0.5	1.25	100	4.08	0.72	1.1	2000	0.25	1.0	1.32	2.0	1000	37.5	1	44.316966893885635	43.96042351624521	49.18101427459406
0.1	2.1	360.0	4.93	false	0.5	1.25	100	4.08	0.72	1.1	2000	0.25	1.0	1.32	2.0	1000	37.5	1	43.58357130652854	12.040643331972353	72.88042588096287
0.1	2.1	360.0	4.93	false	0.5	1.25	100	4.08	0.72	1.1	2000	0.25	1.0	1.32	2.0	1000	37.5	1	40.16265344806071	17.461172021907018	62.94876178742877
0.1	2.1	360.0	4.93	false	0.5	1.25	100	4.08	0.72	1.1	2000	0.25	1.0	1.32	2.0	1000	37.5	1	32.44519217433288	11.541244621347461	49.78539615851409
0.1	2.1	360.0	4.93	false	0.5	1.25	100	4.08	0.72	1.1	2000	0.25	1.0	1.32	2.0	1000	37.5	1	36.47402791465609	29.30268300838938	64.45460561774152
0.1	2.1	360.0	4.93	false	0.5	1.25	100	4.08	0.72	1.1	2000	0.25	1.0	1.32	2.0	1000	37.5	2	33.6099447234441	11.285444299213076	37.02226420515084	32.678898390495085	15.764250990551291
0.1	2.1	360.0	4.93	false	0.5	1.25	100	4.08	0.72	1.1	2000	0.25	1.0	1.32	2.0	1000	37.5	1	38.788786725622415	26.57456061748038	56.215489391305624
0.1	2.1	360.0	4.93	false	0.5	1.25	100	4.08	0.72	1.1	2000	0.25	1.0	1.32	2.0	1000	37.5	1	40.01762837495935	6.217155024926614	72.90678303123221
0.1	2.1	360.0	4.93	false	0.5	1.25	100	4.08	0.72	1.1	2000	0.25	1.0	1.32	2.0	1000	37.5	1	39.33409487761478	7.443730927757561	50.60934033677589
0.1	2.1	360.0	4.93	false	0.5	1.25	100	4.08	0.72	1.1	2000	0.25	1.0	1.32	2.0	1000	37.5	1	46.5324458749484	7.304937417129988	70.17524111051341
0.1	2.1	360.0	4.93	false	0.5	1.25	100	4.08	0.72	1.1	2000	0.25	1.0	1.32	2.0	1000	37.5	2	32.922344558163886	0.696247385479452	23.724241348356205	18.5697513044813	29.08684964390227
0.1	2.1	360.0	4.93	false	0.5	1.25	100	4.08	0.72	1.1	2000	0.25	1.0	1.32	2.0	1000	37.5	1	42.25356627249944	27.68991983176001	69.34153105604537
0.1	2.1	360.0	4.93	false	0.5	1.25	100	4.08	0.72	1.1	2000	0.25	1.0	1.32	2.0	1000	37.5	1	33.446636425319944	9.63211100896256	48.53922091321076
0.1	2.1	360.0	4.93	false	0.5	1.25	100	4.08	0.72	1.1	2000	0.25	1.0	1.32	2.0	1000	37.5	1	39.48654730808035	17.075049654452783	59.13518596362028
0.1	2.1	360.0	4.93	false	0.5	1.25	100	4.08	0.72	1.1	2000	0.25	1.0	1.32	2.0	1000	37.5	1	36.15287909724368	20.047954029900502	58.542812437335066
0.1	2.1	360.0	4.93	false	0.5	1.25	100	4.08	0.72	1.1	2000	0.25	1.0	1.32	2.0	1000	37.5	1	34.39305177685743	15.185943599028029	65.39127554671688
0.1	2.1	360.0	4.93	false	0.5	1.25	100	4.08	0.72	1.1	2000	0.25	1.0	1.32	2.0	1000	37.5	2	37.62748949523014	2.3714261097976896	35.233938178726106	25.12050003119868	30.625930855815728
0.1	2.1	360.0	4.93	false	0.5	1.25	100	4.08	0.72	1.1	2000	0.25	1.0	1.32	2.0	1000	37.5	1	39.77659275161477	23.654027862997403	58.62560003305074
0.1	2.1	360.0	4.93	false	0.5	1.25	100	4.08	0.72	1.1	2000	0.25	1.0	1.32	2.0	1000	37.5	1	45.982443252480245	24.91826288036924	72.44881693667924
0.1	2.1	360.0	4.93	false	0.5	1.25	100	4.08	0.72	1.1	2000	0.25	1.0	1.32	2.0	1000	37.5	1	32.7108996385746	9.215876393926424	46.86997418184404
0.1	2.1	360.0	4.93	false	0.5	1.25	100	4.08	0.72	1.1	2000	0.25	1.0	1.32	2.0	1000	37.5	1	42.26390806248633	25.18612213540209	64.82620310239503
0.1	2.1	360.0	4.93	false	0.5	1.25	100	4.08	0.72	1.1	2000	0.25	1.0	1.32	2.0	1000	37.5	1	49.71118069922525	20.917638675747018	72.70156696688142
0.1	2.1	360.0	4.93	false	0.5	1.25	100	4.08	0.72	1.1	2000	0.25	1.0	1.32	2.0	1000	37.5	1	42.12296251190276	11.775993985074601	63.505131448034234
0.1	2.1	360.0	4.93	false	0.5	1.25	100	4.08	0.72	1.1	2000	0.25	1.0	1.32	2.0	1000	37.5	1	32.46322211841279	31.608601461996578	61.907482452122196
0.1	2.1	360.0	4.93	false	0.5	1.25	100	4.08	0.72	1.1	2000	0.25	1.0	1.32	2.0	1000	37.5	1	35.08174668732359	29.096141680201274	61.83572915324137
0.1	2.1	360.0	4.93	false	0.5	1.25	100	4.08	0.72	1.1	2000	0.25	1.0	1.32	2.0	1000	37.5	1	40.48487423364273	27.85957862030873	63.85732756776653
0.1	2.1	360.0	4.93	false	0.5	1.25	100	4.08	0.72	1.1	2000	0.25	1.0	1.32	2.0	1000	37.5	1	49.03308670794017	27.406152252116904	81.70786335378433
0.1	2.1	360.0	4.93	false	0.5	1.25	100	4.08	0.72	1.1	2000	0.25	1.0	1.32	2.0	1000	37.5	1	30.74582213312937	23.501455195119632	53.14317184922701
0.1	2.1	360.0	4.93	false	0.5	1.25	100	4.08	0.72	1.1	2000	0.25	1.0	1.32	2.0	1000	37.5	1	43.10863877430917	22.15887950326376	65.6217716186488
0.1	2.1	360.0	4.93	false	0.5	1.25	100	4.08	0.72	1.1	2000	0.25	1.0	1.32	2.0	1000	37.5	2	39.41240769366867	7.15340047373689	33.25679827675168	31.65988612328055	20.930978634110016
0.1	2.1	360.0	4.93	false	0.5	1.25	100	4.08	0.72	1.1	2000	0.25	1.0	1.32	2.0	1000	37.5	1	46.39780483841193	24.826061529404036	86.5318061955776
0.1	2.1	360.0	4.93	false	0.5	1.25	100	4.08	0.72	1.1	2000	0.25	1.0	1.32	2.0	1000	37.5	1	34.550241637621895	25.509395078658546	59.20021394531813
0.1	2.1	360.0	4.93	false	0.5	1.25	100	4.08	0.72	1.1	2000	0.25	1.0	1.32	2.0	1000	37.5	1	34.141819377163884	12.392151442278092	58.94069112917858
0.1	2.1	360.0	4.93	false	0.5	1.25	100	4.08	0.72	1.1	2000	0.25	1.0	1.32	2.0	1000	37.5	1	42.64798162564107	11.754357288301664	70.89413488802978
0.1	2.1	360.0	4.93	false	0.5	1.25	100	4.08	0.72	1.1	2000	0.25	1.0	1.32	2.0	1000	37.5	1	31.48181898291626	25.26110248376894	50.125691547446756
0.1	2.1	360.0	4.93	false	0.5	1.25	100	4.08	0.72	1.1	2000	0.25	1.0	1.32	2.0	1000	37.5	1	34.02627909848572	14.81423903987994	70.84951210177773
0.1	2.1	360.0	4.93	false	0.5	1.25	100	4.08	0.72	1.1	2000	0.25	1.0	1.32	2.0	1000	37.5	1	32.04275797160136	16.859999155191584	53.9631539860616
0.1	2.1	360.0	4.93	false	0.5	1.25	100	4.08	0.72	1.1	2000	0.25	1.0	1.32	2.0	1000	37.5	1	33.1840367974995	9.65900635578315	49.907572380738124
0.1	2.1	360.0	4.93	false	0.5	1.25	100	4.08	0.72	1.1	2000	0.25	1.0	1.32	2.0	1000	37.5	1	38.68231489648742	37.72604977204701	76.67992595695414
0.1	2.1	360.0	4.93	false	0.5	1.25	100	4.08	0.72	1.1	2000	0.25	1.0	1.32	2.0	1000	37.5	1	45.649104673843354	29.624306970910887	84.2158809493944
0.1	2.1	360.0	4.93	false	0.5	1.25	100	4.08	0.72	1.1	2000	0.25	1.0	1.32	2.0	1000	37.5	1	33.026586902870385	7.98643495490352	54.33807698838666
0.1	2.1	360.0	4.93	false	0.5	1.25	100	4.08	0.72	1.1	2000	0.25	1.0	1.32	2.0	1000	37.5	2	38.41672273765185	4.947594215154845	23.911449883791555	37.36931052297899	41.814842707317815
0.1	2.1	360.0	4.93	false	0.5	1.25	100	4.08	0.72	1.1	2000	0.25	1.0	1.32	2.0	1000	37.5	1	38.67491881094986	6.37985648375036	57.40966835528759
0.1	2.1	360.0	4.93	false	0.5	1.25	100	4.08	0.72	1.1	2000	0.25	1.0	1.32	2.0	1000	37.5	1	32.147271235721945	13.124254226824359	64.7594941132706
0.1	2.1	360.0	4.93	false	0.5	1.25	100	4.08	0.72	1.1	2000	0.25	1.0	1.32	2.0	1000	37.5	1	37.4679792375088	14.719586096822647	58.19492429978889
0.1	2.1	360.0	4.93	false	0.5	1.25	100	4.08	0.72	1.1	2000	0.25	1.0	1.32	2.0	1000	37.5	1	43.92052556110329	11.819030131745267	71.36342402482968
0.1	2.1	360.0	4.93	false	0.5	1.25	100	4.08	0.72	1.1	2000	0.25	1.0	1.32	2.0	1000	37.5	1	37.400822919240404	10.279603238612383	56.12794250652179
0.1	2.1	360.0	4.93	false	0.5	1.25	100	4.08	0.72	1.1	2000	0.25	1.0	1.32	2.0	1000	37.5	1	36.58921083504275	28.229829389594425	61.61203394885061
0.1	2.1	360.0	4.93	false	0.5	1.25	100	4.08	0.72	1.1	2000	0.25	1.0	1.32	2.0	1000	37.5	1	41.92111630872165	15.461095839506207	64.62701124820926
0.1	2.1	360.0	4.93	false	0.5	1.25	100	4.08	0.72	1.1	2000	0.25	1.0	1.32	2.0	1000	37.5	1	34.38779267392288	12.559222061210496	52.35456392693528
0.1	2.1	360.0	4.93	false	0.5	1.25	100	4.08	0.72	1.1	2000	0.25	1.0	1.32	2.0	1000	37.5	1	38.19237240613742	1.403093139223939	50.763118626129426
0.1	2.1	360.0	4.93	false	0.5	1.25	100	4.08	0.72	1.1	2000	0.25	1.0	1.32	2.0	1000	37.5	1	42.05077936360258	41.85168578542722	77.38659443986063
0.1	2.1	360.0	4.93	false	0.5	1.25	100	4.08	0.72	1.1	2000	0.25	1.0	1.32	2.0	1000	37.5	1	38.30224513566347	23.404469862357555	68.81430911917442
0.1	2.1	360.0	4.93	false	0.5	1.25	100	4.08	0.72	1.1	2000	0.25	1.0	1.32	2.0	1000	37.5	1	42.65415114105154	14.276862977963525	74.03143230782979
0.1	2.1	360.0	4.93	false	0.5	1.25	100	4.08	0.72	1.1	2000	0.25	1.0	1.32	2.0	1000	37.5	1	44.274440134079335	21.43138427681525	75.3555658680437
0.1	2.1	360.0	4.93	false	0.5	1.25	100	4.08	0.72	1.1	2000	0.25	1.0	1.32	2.0	1000	37.5	1	28.660947218550085	26.84352136473394	42.66151851007574
0.1	2.1	360.0	4.93	false	0.5	1.25	100	4.08	0.72	1.1	2000	0.25	1.0	1.32	2.0	1000	37.5	1	30.633371359917042	15.946976108557706	52.745163133615634
0.1	2.1	360.0	4.93	false	0.5	1.25	100	4.08	0.72	1.1	2000	0.25	1.0	1.32	2.0	1000	37.5	1	47.08480041279324	24.96992064716938	74.79230889497968
0.1	2.1	360.0	4.93	false	0.5	1.25	100	4.08	0.72	1.1	2000	0.25	1.0	1.32	2.0	1000	37.5	1	40.09744954917424	3.1957071386348805	48.61312266083191
0.1	2.1	360.0	4.93	false	0.5	1.25	100	4.08	0.72	1.1	2000	0.25	1.0	1.32	2.0	1000	37.5	1	38.18367664263124	37.65796768745262	69.19460764231692
0.1	2.1	360.0	4.93	false	0.5	1.25	100	4.08	0.72	1.1	2000	0.25	1.0	1.32	2.0	1000	37.5	1	29.808192405495088	7.9829759876447035	51.49016347204207
0.1	2.1	360.0	4.93	false	0.5	1.25	100	4.08	0.72	1.1	2000	0.25	1.0	1.32	2.0	1000	37.5	1	41.18154281427282	31.87633448710555	65.02404563931458
0.1	2.1	360.0	4.93	false	0.5	1.25	100	4.08	0.72	1.1	2000	0.25	1.0	1.32	2.0	1000	37.5	1	43.45316593116938	22.42084487679235	64.02003404612034
0.1	2.1	360.0	4.93	false	0.5	1.25	100	4.08	0.72	1.1	2000	0.25	1.0	1.32	2.0	1000	37.5	1	49.28763143034868	18.54443778374755	83.47579846862219
0.1	2.1	360.0	4.93	false	0.5	1.25	100	4.08	0.72	1.1	2000	0.25	1.0	1.32	2.0	1000	37.5	2	35.99604565873	1.6654400260670001	36.74848793150455	27.262990310036937	24.597445853502226
0.1	2.1	360.0	4.93	false	0.5	1.25	100	4.08	0.72	1.1	2000	0.25	1.0	1.32	2.0	1000	37.5	2	39.519385679178924	1.2653830348144663	40.43665815416724	32.271609143789306	30.436347917396912
0.1	2.1	360.0	4.93	false	0.5	1.25	100	4.08	0.72	1.1	2000	0.25	1.0	1.32	2.0	1000	37.5	1	35.49097547288774	31.191169338897623	50.704637650767516
0.1	2.1	360.0	4.93	false	0.5	1.25	100	4.08	0.72	1.1	2000	0.25	1.0	1.32	2.0	1000	37.5	1	40.84392528695528	14.882087384739997	58.226007363113006
0.1	2.1	360.0	4.93	false	0.5	1.25	100	4.08	0.72	1.1	2000	0.25	1.0	1.32	2.0	1000	37.5	2	41.89236600483781	8.891804227759959	44.69687333838006	39.80492821657507	27.784643152686662
0.1	2.1	360.0	4.93	false	0.5	1.25	100	4.08	0.72	1.1	2000	0.25	1.0	1.32	2.0	1000	37.5	1	44.01872978271167	8.053341688538216	44.071220030981465
0.1	2.1	360.0	4.93	false	0.5	1.25	100	4.08	0.72	1.1	2000	0.25	1.0	1.32	2.0	1000	37.5	2	39.29594564654971	13.232102146849618	36.00390931455445	37.95126802964429	29.98758784957655
0.1	2.1	360.0	4.93	false	0.5	1.25	100	4.08	0.72	1.1	2000	0.25	1.0	1.32	2.0	1000	37.5	1	38.625674354408794	18.324082361449445	63.871779328098214
0.1	2.1	360.0	4.93	false	0.5	1.25	100	4.08	0.72	1.1	2000	0.25	1.0	1.32	2.0	1000	37.5	1	40.85084024953089	11.679145880627111	65.07893366944045
0.1	2.1	360.0	4.93	false	0.5	1.25	100	4.08	0.72	1.1	2000	0.25	1.0	1.32	2.0	1000	37.5	1	39.99787242593281	5.537711329255181	58.467269713438895
0.1	2.1	360.0	4.93	false	0.5	1.25	100	4.08	0.72	1.1	2000	0.25	1.0	1.32	2.0	1000	37.5	1	49.12557662249988	18.965319441192598	80.61821893617653
0.1	2.1	360.0	4.93	false	0.5	1.25	100	4.08	0.72	1.1	2000	0.25	1.0	1.32	2.0	1000	37.5	2	42.54387566758336	1.4178640014211936	50.86751661774016	40.7128804723647	25.59569966085021
0.1	2.1	360.0	4.93	false	0.5	1.25	100	4.08	0.72	1.1	2000	0.25	1.0	1.32	2.0	1000	37.5	1	30.552181491222818	21.958910667070715	52.549426738036395
0.1	2.1	360.0	4.93	false	0.5	1.25	100	4.08	0.72	1.1	2000	0.25	1.0	1.32	2.0	1000	37.5	1	39.1285312531542	18.383966246416072	63.560253619098674
0.1	2.1	360.0	4.93	false	0.5	1.25	100	4.08	0.72	1.1	2000	0.25	1.0	1.32	2.0	1000	37.5	1	31.164678024913457	6.093164049795671	52.44525178726665
0.1	2.1	360.0	4.93	false	0.5	1.25	100	4.08	0.72	1.1	2000	0.25	1.0	1.32	2.0	1000	37.5	2	43.99252383545911	12.05751269276741	32.10874305869664	33.82905480561534	36.56129154466462
0.1	2.1	360.0	4.93	false	0.5	1.25	100	4.08	0.72	1.1	2000	0.25	1.0	1.32	2.0	1000	37.5	1	32.541192130413364	28.242995237585625	52.073082267049536
0.1	2.1	360.0	4.93	false	0.5	1.25	100	4.08	0.72	1.1	2000	0.25	1.0	1.32	2.0	1000	37.5	1	22.71	17.802744423915485	32.88570835377969
0.1	2.1	360.0	4.93	false	0.5	1.25	100	4.08	0.72	1.1	2000	0.25	1.0	1.32	2.0	1000	37.5	1	32.9778390158714	17.866217117836836	49.06940554416003
0.1	2.1	360.0	4.93	false	0.5	1.25	100	4.08	0.72	1.1	2000	0.25	1.0	1.32	2.0	1000	37.5	1	42.52233826168545	13.906412315870233	60.67687503412161
0.1	2.1	360.0	4.93	false	0.5	1.25	100	4.08	0.72	1.1	2000	0.25	1.0	1.32	2.0	1000	37.5	1	35.13213557628568	22.50000467112065	49.407159460542594
0.1	2.1	360.0	4.93	false	0.5	1.25	100	4.08	0.72	1.1	2000	0.25	1.0	1.32	2.0	1000	37.5	1	38.60291232959223	22.49961036232838	61.518835537452865
0.1	2.1	360.0	4.93	false	0.5	1.25	100	4.08	0.72	1.1	2000	0.25	1.0	1.32	2.0	1000	37.5	1	38.462399973229864	8.195325714555514	62.65394051762618
0.1	2.1	360.0	4.93	false	0.5	1.25	100	4.08	0.72	1.1	2000	0.25	1.0	1.32	2.0	1000	37.5	1	38.365786157896174	15.819761778441874	65.0620227273553
0.1	2.1	360.0	4.93	false	0.5	1.25	100	4.08	0.72	1.1	2000	0.25	1.0	1.32	2.0	1000	37.5	1	43.69846451222866	16.11778810002867	73.19582521513232
0.1	2.1	360.0	4.93	false	0.5	1.25	100	4.08	0.72	1.1	2000	0.25	1.0	1.32	2.0	1000	37.5	1	32.753016855592314	21.484377034189837	58.622358704305306
0.1	2.1	360.0	4.93	false	0.5	1.25	100	4.08	0.72	1.1	2000	0.25	1.0	1.32	2.0	1000	37.5	1	38.86721147770646	13.225918853408167	61.593742985479594
0.1	2.1	360.0	4.93	false	0.5	1.25	100	4.08	0.72	1.1	2000	0.25	1.0	1.32	2.0	1000	37.5	1	36.67036674862076	17.51330770971317	69.68432251507893
0.1	2.1	360.0	4.93	false	0.5	1.25	100	4.08	0.72	1.1	2000	0.25	1.0	1.32	2.0	1000	37.5	2	42.37058280508182	8.431083016577603	44.735574496679085	24.802434748401406	18.326407730612928
0.1	2.1	360.0	4.93	false	0.5	1.25	100	4.08	0.72	1.1	2000	0.25	1.0	1.32	2.0	1000	37.5	1	40.608472283521195	30.0588884409458	70.71475475125983
0.1	2.1	360.0	4.93	false	0.5	1.25	100	4.08	0.72	1.1	2000	0.25	1.0	1.32	2.0	1000	37.5	1	26.702909978218347	18.596469445769618	43.01028119864367
0.1	2.1	360.0	4.93	false	0.5	1.25	100	4.08	0.72	1.1	2000	0.25	1.0	1.32	2.0	1000	37.5	1	23.970103828171418	23.63372232643545	44.38442158816738
0.1	2.1	360.0	4.93	false	0.5	1.25	100	4.08	0.72	1.1	2000	0.25	1.0	1.32	2.0	1000	37.5	1	41.19751460584035	14.17774016192085	72.45578778514387
0.1	2.1	360.0	4.93	false	0.5	1.25	100	4.08	0.72	1.1	2000	0.25	1.0	1.32	2.0	1000	37.5	1	27.694003613518813	21.653917639215962	38.608721532031055
0.1	2.1	360.0	4.93	false	0.5	1.25	100	4.08	0.72	1.1	2000	0.25	1.0	1.32	2.0	1000	37.5	1	45.752752613629	25.538834334238068	68.67654343110185
0.1	2.1	360.0	4.93	false	0.5	1.25	100	4.08	0.72	1.1	2000	0.25	1.0	1.32	2.0	1000	37.5	1	32.480952920523386	22.972505267345568	49.8105762591179
0.1	2.1	360.0	4.93	false	0.5	1.25	100	4.08	0.72	1.1	2000	0.25	1.0	1.32	2.0	1000	37.5	1	33.8042876540024	9.052364844137724	57.67756989394961
0.1	2.1	360.0	4.93	false	0.5	1.25	100	4.08	0.72	1.1	2000	0.25	1.0	1.32	2.0	1000	37.5	1	41.71343896754988	23.514443962584096	65.25492647584082
0.1	2.1	360.0	4.93	false	0.5	1.25	100	4.08	0.72	1.1	2000	0.25	1.0	1.32	2.0	1000	37.5	1	38.905171447404236	14.794003871031018	71.13324854819926
0.1	2.1	360.0	4.93	false	0.5	1.25	100	4.08	0.72	1.1	2000	0.25	1.0	1.32	2.0	1000	37.5	1	45.69063355928483	25.384394848247787	81.73504842414239
0.1	2.1	360.0	4.93	false	0.5	1.25	100	4.08	0.72	1.1	2000	0.25	1.0	1.32	2.0	1000	37.5	1	41.73888162347201	23.553122060720476	74.76378650025755
0.1	2.1	360.0	4.93	false	0.5	1.25	100	4.08	0.72	1.1	2000	0.25	1.0	1.32	2.0	1000	37.5	1	32.722910673092414	16.903047057833106	50.77643208587194
0.1	2.1	360.0	4.93	false	0.5	1.25	100	4.08	0.72	1.1	2000	0.25	1.0	1.32	2.0	1000	37.5	1	36.89822689027869	27.682842046155304	55.13977639716094
0.1	2.1	360.0	4.93	false	0.5	1.25	100	4.08	0.72	1.1	2000	0.25	1.0	1.32	2.0	1000	37.5	1	35.68885934791395	22.662595264072483	56.806151758543386
0.1	2.1	360.0	4.93	false	0.5	1.25	100	4.08	0.72	1.1	2000	0.25	1.0	1.32	2.0	1000	37.5	1	29.885532858953745	14.695100817828658	43.6859349891069
0.1	2.1	360.0	4.93	false	0.5	1.25	100	4.08	0.72	1.1	2000	0.25	1.0	1.32	2.0	1000	37.5	2	37.91074036837224	0.4818376791653362	27.07266164849663	29.168128262339838	32.00617902919657
0.1	2.1	360.0	4.93	false	0.5	1.25	100	4.08	0.72	1.1	2000	0.25	1.0	1.32	2.0	1000	37.5	1	37.90401269537421	26.06659631544318	64.81063244787978
0.1	2.1	360.0	4.93	false	0.5	1.25	100	4.08	0.72	1.1	2000	0.25	1.0	1.32	2.0	1000	37.5	1	39.30737067645977	19.30936012655203	71.67342977587516
0.1	2.1	360.0	4.93	false	0.5	1.25	100	4.08	0.72	1.1	2000	0.25	1.0	1.32	2.0	1000	37.5	1	32.27975395125103	24.006750776225648	48.24135632609109
0.1	2.1	360.0	4.93	false	0.5	1.25	100	4.08	0.72	1.1	2000	0.25	1.0	1.32	2.0	1000	37.5	1	31.27076599996508	22.12878691793653	53.4017657284733
0.1	2.1	360.0	4.93	false	0.5	1.25	100	4.08	0.72	1.1	2000	0.25	1.0	1.32	2.0	1000	37.5	1	36.09051363620488	22.404994012797765	59.42757128350096
0.1	2.1	360.0	4.93	false	0.5	1.25	100	4.08	0.72	1.1	2000	0.25	1.0	1.32	2.0	1000	37.5	1	38.04151755415896	24.74628943127404	61.93497208990602
0.1	2.1	360.0	4.93	false	0.5	1.25	100	4.08	0.72	1.1	2000	0.25	1.0	1.32	2.0	1000	37.5	2	34.372637553110444	0.33305248260368253	29.134741827950478	27.855162938714532	32.001460848314444
0.1	2.1	360.0	4.93	false	0.5	1.25	100	4.08	0.72	1.1	2000	0.25	1.0	1.32	2.0	1000	37.5	1	38.13986917977738	23.247632519314912	65.70670057029325
0.1	2.1	360.0	4.93	false	0.5	1.25	100	4.08	0.72	1.1	2000	0.25	1.0	1.32	2.0	1000	37.5	1	37.39950345190347	20.395435983817304	59.971591673439804
0.1	2.1	360.0	4.93	false	0.5	1.25	100	4.08	0.72	1.1	2000	0.25	1.0	1.32	2.0	1000	37.5	1	25.142628137148925	13.403312405375493	36.245215256019236
0.1	2.1	360.0	4.93	false	0.5	1.25	100	4.08	0.72	1.1	2000	0.25	1.0	1.32	2.0	1000	37.5	1	36.90392951249676	19.3982861266305	55.30250896597486
0.1	2.1	360.0	4.93	false	0.5	1.25	100	4.08	0.72	1.1	2000	0.25	1.0	1.32	2.0	1000	37.5	1	39.56100818017469	6.097254024959933	54.8235688048897
0.1	2.1	360.0	4.93	false	0.5	1.25	100	4.08	0.72	1.1	2000	0.25	1.0	1.32	2.0	1000	37.5	1	39.266559129661395	26.68027210079219	54.31237000334682
0.1	2.1	360.0	4.93	false	0.5	1.25	100	4.08	0.72	1.1	2000	0.25	1.0	1.32	2.0	1000	37.5	1	29.065721101993624	10.51702237456933	44.987315670437965
0.1	2.1	360.0	4.93	false	0.5	1.25	100	4.08	0.72	1.1	2000	0.25	1.0	1.32	2.0	1000	37.5	1	36.74801313721277	14.43945465060395	58.66116494086284
0.1	2.1	360.0	4.93	false	0.5	1.25	100	4.08	0.72	1.1	2000	0.25	1.0	1.32	2.0	1000	37.5	1	37.89405029248054	7.479346802641252	62.56174610818701
0.1	2.1	360.0	4.93	false	0.5	1.25	100	4.08	0.72	1.1	2000	0.25	1.0	1.32	2.0	1000	37.5	1	36.07361117223787	18.81086014531991	45.70519409486367
0.1	2.1	360.0	4.93	false	0.5	1.25	100	4.08	0.72	1.1	2000	0.25	1.0	1.32	2.0	1000	37.5	1	42.69645570495042	18.9375129330626	70.7482497960779
0.1	2.1	360.0	4.93	false	0.5	1.25	100	4.08	0.72	1.1	2000	0.25	1.0	1.32	2.0	1000	37.5	2	52.29	2.5523259411093577	40.198109689160205	31.04514936479918	58.12028628267495
0.1	2.1	360.0	4.93	false	0.5	1.25	100	4.08	0.72	1.1	2000	0.25	1.0	1.32	2.0	1000	37.5	1	38.40314999906074	28.01872521106222	61.77164517083785
0.1	2.1	360.0	4.93	false	0.5	1.25	100	4.08	0.72	1.1	2000	0.25	1.0	1.32	2.0	1000	37.5	1	39.745378580741445	16.144884708842604	69.37826552243145
0.1	2.1	360.0	4.93	false	0.5	1.25	100	4.08	0.72	1.1	2000	0.25	1.0	1.32	2.0	1000	37.5	1	35.89311365768036	20.087495319216416	67.2890865832404
0.1	2.1	360.0	4.93	false	0.5	1.25	100	4.08	0.72	1.1	2000	0.25	1.0	1.32	2.0	1000	37.5	1	32.10306280087211	23.80920012189908	45.995380050403185
0.1	2.1	360.0	4.93	false	0.5	1.25	100	4.08	0.72	1.1	2000	0.25	1.0	1.32	2.0	1000	37.5	1	34.25426711855934	7.646650585007082	50.9081728099066
0.1	2.1	360.0	4.93	false	0.5	1.25	100	4.08	0.72	1.1	2000	0.25	1.0	1.32	2.0	1000	37.5	1	34.736717881142674	24.160739323596623	55.287848996608716
0.1	2.1	360.0	4.93	false	0.5	1.25	100	4.08	0.72	1.1	2000	0.25	1.0	1.32	2.0	1000	37.5	1	27.86570162295149	12.702054780388066	44.73795846836961
0.1	2.1	360.0	4.93	false	0.5	1.25	100	4.08	0.72	1.1	2000	0.25	1.0	1.32	2.0	1000	37.5	1	34.32883515233092	24.34379904138246	57.65037704686624
0.1	2.1	360.0	4.93	false	0.5	1.25	100	4.08	0.72	1.1	2000	0.25	1.0	1.32	2.0	1000	37.5	1	36.142838317706556	16.727758048517693	58.25017150068757
0.1	2.1	360.0	4.93	false	0.5	1.25	100	4.08	0.72	1.1	2000	0.25	1.0	1.32	2.0	1000	37.5	1	37.71005259046603	0.44479258484332396	53.05686795879251
0.1	2.1	360.0	4.93	false	0.5	1.25	100	4.08	0.72	1.1	2000	0.25	1.0	1.32	2.0	1000	37.5	1	44.135290991781645	27.36491428696777	80.57218727684592
0.1	2.1	360.0	4.93	false	0.5	1.25	100	4.08	0.72	1.1	2000	0.25	1.0	1.32	2.0	1000	37.5	1	35.03654997630646	5.148642379001564	52.54894310655966
0.1	2.1	360.0	4.93	false	0.5	1.25	100	4.08	0.72	1.1	2000	0.25	1.0	1.32	2.0	1000	37.5	1	34.425072847774004	32.161309071937254	58.46906444419622
0.1	2.1	360.0	4.93	false	0.5	1.25	100	4.08	0.72	1.1	2000	0.25	1.0	1.32	2.0	1000	37.5	1	38.12235257567295	17.606774465777015	60.217593321385834
0.1	2.1	360.0	4.93	false	0.5	1.25	100	4.08	0.72	1.1	2000	0.25	1.0	1.32	2.0	1000	37.5	1	25.50921659343519	0.24269666850834917	39.912043034365
0.1	2.1	360.0	4.93	false	0.5	1.25	100	4.08	0.72	1.1	2000	0.25	1.0	1.32	2.0	1000	37.5	1	36.22494074164614	18.30945859330234	50.45934703116618
0.1	2.1	360.0	4.93	false	0.5	1.25	100	4.08	0.72	1.1	2000	0.25	1.0	1.32	2.0	1000	37.5	1	39.32898760712319	29.254050888646876	69.16697979667691
0.1	2.1	360.0	4.93	false	0.5	1.25	100	4.08	0.72	1.1	2000	0.25	1.0	1.32	2.0	1000	37.5	1	37.5406836191302	19.87535660394848	61.252919073531224
0.1	2.1	360.0	4.93	false	0.5	1.25	100	4.08	0.72	1.1	2000	0.25	1.0	1.32	2.0	1000	37.5	1	35.01620966462643	19.44749545192488	63.37699856253666
0.1	2.1	360.0	4.93	false	0.5	1.25	100	4.08	0.72	1.1	2000	0.25	1.0	1.32	2.0	1000	37.5	1	40.388889465611186	13.005288791618215	67.36813904609234
0.1	2.1	360.0	4.93	false	0.5	1.25	100	4.08	0.72	1.1	2000	0.25	1.0	1.32	2.0	1000	37.5	1	38.34219629485503	8.94638792249182	59.446042638785954
0.1	2.1	360.0	4.93	false	0.5	1.25	100	4.08	0.72	1.1	2000	0.25	1.0	1.32	2.0	1000	37.5	1	40.15998642169243	17.81185922551531	64.60024697505487
0.1	2.1	360.0	4.93	false	0.5	1.25	100	4.08	0.72	1.1	2000	0.25	1.0	1.32	2.0	1000	37.5	1	37.51044444690962	23.651032762112347	62.17136763304011
0.1	2.1	360.0	4.93	false	0.5	1.25	100	4.08	0.72	1.1	2000	0.25	1.0	1.32	2.0	1000	37.5	1	36.781948324908214	7.806661958647908	56.69353515833395
0.1	2.1	360.0	4.93	false	0.5	1.25	100	4.08	0.72	1.1	2000	0.25	1.0	1.32	2.0	1000	37.5	1	33.90675457684346	24.168132311918537	49.278701272567275
0.1	2.1	360.0	4.93	false	0.5	1.25	100	4.08	0.72	1.1	2000	0.25	1.0	1.32	2.0	1000	37.5	1	29.73269465155547	12.64861332470436	51.91401456703539
0.1	2.1	360.0	4.93	false	0.5	1.25	100	4.08	0.72	1.1	2000	0.25	1.0	1.32	2.0	1000	37.5	2	41.103039740161655	12.934995985085463	35.47682774739481	40.901559044533144	28.04555255620649
0.1	2.1	360.0	4.93	false	0.5	1.25	100	4.08	0.72	1.1	2000	0.25	1.0	1.32	2.0	1000	37.5	1	39.95789282855406	8.381144787123983	64.66834209845831
0.1	2.1	360.0	4.93	false	0.5	1.25	100	4.08	0.72	1.1	2000	0.25	1.0	1.32	2.0	1000	37.5	1	39.527702620580364	23.212246316084485	71.79155826759352
0.1	2.1	360.0	4.93	false	0.5	1.25	100	4.08	0.72	1.1	2000	0.25	1.0	1.32	2.0	1000	37.5	1	33.95358438361353	1.3194268437830479	54.198825890718744
0.1	2.1	360.0	4.93	false	0.5	1.25	100	4.08	0.72	1.1	2000	0.25	1.0	1.32	2.0	1000	37.5	1	34.499636065626675	19.177509542643655	54.74560175380305
0.1	2.1	360.0	4.93	false	0.5	1.25	100	4.08	0.72	1.1	2000	0.25	1.0	1.32	2.0	1000	37.5	2	44.24833529726734	10.196844354139438	26.07253966057807	35.964839167358804	42.226851250161616
0.1	2.1	360.0	4.93	false	0.5	1.25	100	4.08	0.72	1.1	2000	0.25	1.0	1.32	2.0	1000	37.5	1	41.060665692015114	20.27435598790995	63.467445396722376
0.1	2.1	360.0	4.93	false	0.5	1.25	100	4.08	0.72	1.1	2000	0.25	1.0	1.32	2.0	1000	37.5	1	27.2368414263808	1.881879513594805	44.18509973299442
0.1	2.1	360.0	4.93	false	0.5	1.25	100	4.08	0.72	1.1	2000	0.25	1.0	1.32	2.0	1000	37.5	1	35.89257780026793	28.919461418914647	59.50140969944838
0.1	2.1	360.0	4.93	false	0.5	1.25	100	4.08	0.72	1.1	2000	0.25	1.0	1.32	2.0	1000	37.5	1	35.70725119305745	32.006112981556115	51.67069632345472
0.1	2.1	360.0	4.93	false	0.5	1.25	100	4.08	0.72	1.1	2000	0.25	1.0	1.32	2.0	1000	37.5	1	38.360832410633975	8.676276859304659	68.43623254147123
0.1	2.1	360.0	4.93	false	0.5	1.25	100	4.08	0.72	1.1	2000	0.25	1.0	1.32	2.0	1000	37.5	1	41.10454450057388	27.699349107785807	64.52456997811683
0.1	2.1	360.0	4.93	false	0.5	1.25	100	4.08	0.72	1.1	2000	0.25	1.0	1.32	2.0	1000	37.5	2	33.298109877339606	6.839110319611572	29.899572546367004	17.66231935439788	21.350417526167938
0.1	2.1	360.0	4.93	false	0.5	1.25	100	4.08	0.72	1.1	2000	0.25	1.0	1.32	2.0	1000	37.5	1	41.55289681273774	36.10501680062651	42.8297154063223
0.1	2.1	360.0	4.93	false	0.5	1.25	100	4.08	0.72	1.1	2000	0.25	1.0	1.32	2.0	1000	37.5	1	41.591924920433115	27.352559923935306	62.64850511659849
0.1	2.1	360.0	4.93	false	0.5	1.25	100	4.08	0.72	1.1	2000	0.25	1.0	1.32	2.0	1000	37.5	1	36.03511324013252	20.493703454253513	48.82537848327584
0.1	2.1	360.0	4.93	false	0.5	1.25	100	4.08	0.72	1.1	2000	0.25	1.0	1.32	2.0	1000	37.5	1	41.89194201377105	34.51929277933557	67.26999806013644
0.1	2.1	360.0	4.93	false	0.5	1.25	100	4.08	0.72	1.1	2000	0.25	1.0	1.32	2.0	1000	37.5	1	37.53277868972222	15.313627188725263	57.46246737472827
0.1	2.1	360.0	4.93	false	0.5	1.25	100	4.08	0.72	1.1	2000	0.25	1.0	1.32	2.0	1000	37.5	2	42.83619363102686	9.570625855966908	25.478172409755995	41.78999214935976	51.27250044964693
0.1	2.1	360.0	4.93	false	0.5	1.25	100	4.08	0.72	1.1	2000	0.25	1.0	1.32	2.0	1000	37.5	1	30.47167438898704	23.849870730676887	48.095588986805716
0.1	2.1	360.0	4.93	false	0.5	1.25	100	4.08	0.72	1.1	2000	0.25	1.0	1.32	2.0	1000	37.5	1	43.90688309561755	26.533527101581953	67.34720102023016
0.1	2.1	360.0	4.93	false	0.5	1.25	100	4.08	0.72	1.1	2000	0.25	1.0	1.32	2.0	1000	37.5	1	41.319045449332044	41.11052369366469	48.111291693877114
0.1	2.1	360.0	4.93	false	0.5	1.25	100	4.08	0.72	1.1	2000	0.25	1.0	1.32	2.0	1000	37.5	1	39.790395669219	20.74603360125183	62.605976904025944
0.1	2.1	360.0	4.93	false	0.5	1.25	100	4.08	0.72	1.1	2000	0.25	1.0	1.32	2.0	1000	37.5	1	39.309897636303376	31.153344761151896	59.08951303476072
0.1	2.1	360.0	4.93	false	0.5	1.25	100	4.08	0.72	1.1	2000	0.25	1.0	1.32	2.0	1000	37.5	1	27.692075077056145	14.420876012582369	44.77395731605886
0.1	2.1	360.0	4.93	false	0.5	1.25	100	4.08	0.72	1.1	2000	0.25	1.0	1.32	2.0	1000	37.5	1	30.155877080030574	15.735725654307391	48.64021478883776
0.1	2.1	360.0	4.93	false	0.5	1.25	100	4.08	0.72	1.1	2000	0.25	1.0	1.32	2.0	1000	37.5	1	40.62636104972931	17.799431665891415	64.54174279622985
0.1	2.1	360.0	4.93	false	0.5	1.25	100	4.08	0.72	1.1	2000	0.25	1.0	1.32	2.0	1000	37.5	1	29.381783764063556	25.661907823926246	40.03192015391809
0.1	2.1	360.0	4.93	false	0.5	1.25	100	4.08	0.72	1.1	2000	0.25	1.0	1.32	2.0	1000	37.5	1	33.47791142350769	24.303872400545515	60.77580472264524
0.1	2.1	360.0	4.93	false	0.5	1.25	100	4.08	0.72	1.1	2000	0.25	1.0	1.32	2.0	1000	37.5	2	45.92889177638329	8.933030899296462	36.33249363721053	39.055839450175256	41.18497179777698
0.1	2.1	360.0	4.93	false	0.5	1.25	100	4.08	0.72	1.1	2000	0.25	1.0	1.32	2.0	1000	37.5	2	42.7540476231037	2.8112769167569334	42.515013136546756	28.14215125264178	32.39528605605789
0.1	2.1	360.0	4.93	false	0.5	1.25	100	4.08	0.72	1.1	2000	0.25	1.0	1.32	2.0	1000	37.5	1	39.033768210194516	20.209261358402593	59.2111631882285
0.1	2.1	360.0	4.93	false	0.5	1.25	100	4.08	0.72	1.1	2000	0.25	1.0	1.32	2.0	1000	37.5	1	35.74669073712661	21.527221751679775	59.07956601004544
0.1	2.1	360.0	4.93	false	0.5	1.25	100	4.08	0.72	1.1	2000	0.25	1.0	1.32	2.0	1000	37.5	1	47.213063123851285	23.53848454581417	81.09681206417459
0.1	2.1	360.0	4.93	false	0.5	1.25	100	4.08	0.72	1.1	2000	0.25	1.0	1.32	2.0	1000	37.5	1	41.19576981338336	19.707317861058034	56.49405697870079
0.1	2.1	360.0	4.93	false	0.5	1.25	100	4.08	0.72	1.1	2000	0.25	1.0	1.32	2.0	1000	37.5	1	35.37385404228213	10.87642785952816	51.91231645877064
0.1	2.1	360.0	4.93	false	0.5	1.25	100	4.08	0.72	1.1	2000	0.25	1.0	1.32	2.0	1000	37.5	2	36.49087964173474	0.01611287969942237	21.206058182833736	30.125882055605135	45.09406857150251
0.1	2.1	360.0	4.93	false	0.5	1.25	100	4.08	0.72	1.1	2000	0.25	1.0	1.32	2.0	1000	37.5	1	34.204420811391955	33.70330858793698	54.314154540089824
0.1	2.1	360.0	4.93	false	0.5	1.25	100	4.08	0.72	1.1	2000	0.25	1.0	1.32	2.0	1000	37.5	1	36.391757924691206	34.82378062337663	56.08154717884697
0.1	2.1	360.0	4.93	false	0.5	1.25	100	4.08	0.72	1.1	2000	0.25	1.0	1.32	2.0	1000	37.5	1	33.12527015517466	25.03444960154617	49.43176596955149
0.1	2.1	360.0	4.93	false	0.5	1.25	100	4.08	0.72	1.1	2000	0.25	1.0	1.32	2.0	1000	37.5	1	39.359861435313384	7.554903976937139	66.72055308452241
0.1	2.1	360.0	4.93	false	0.5	1.25	100	4.08	0.72	1.1	2000	0.25	1.0	1.32	2.0	1000	37.5	1	39.36924041466035	7.50049116667786	68.48595061146368
0.1	2.1	360.0	4.93	false	0.5	1.25	100	4.08	0.72	1.1	2000	0.25	1.0	1.32	2.0	1000	37.5	1	27.8934712879755	22.6893289680112	43.13230212107334
0.1	2.1	360.0	4.93	false	0.5	1.25	100	4.08	0.72	1.1	2000	0.25	1.0	1.32	2.0	1000	37.5	1	40.430670652445684	13.870907818234981	69.25993904773468
0.1	2.1	360.0	4.93	false	0.5	1.25	100	4.08	0.72	1.1	2000	0.25	1.0	1.32	2.0	1000	37.5	1	43.81211085183438	18.533467747056573	66.39084984584542
0.1	2.1	360.0	4.93	false	0.5	1.25	100	4.08	0.72	1.1	2000	0.25	1.0	1.32	2.0	1000	37.5	1	39.600901947614226	24.62075597851373	60.05622686181873
0.1	2.1	360.0	4.93	false	0.5	1.25	100	4.08	0.72	1.1	2000	0.25	1.0	1.32	2.0	1000	37.5	2	36.66787014432622	1.7750479706634164	26.303310427383252	34.06362080464954	41.69666372956677
0.1	2.1	360.0	4.93	false	0.5	1.25	100	4.08	0.72	1.1	2000	0.25	1.0	1.32	2.0	1000	37.5	1	34.97400442544611	13.054164663609262	52.25893354975269
0.1	2.1	360.0	4.93	false	0.5	1.25	100	4.08	0.72	1.1	2000	0.25	1.0	1.32	2.0	1000	37.5	1	40.29215564792493	18.506607972136347	63.95573270143673
0.1	2.1	360.0	4.93	false	0.5	1.25	100	4.08	0.72	1.1	2000	0.25	1.0	1.32	2.0	1000	37.5	2	36.07932925766054	6.174355616037494	34.29520159466531	23.27494221038314	22.405315893947527
0.1	2.1	360.0	4.93	false	0.5	1.25	100	4.08	0.72	1.1	2000	0.25	1.0	1.32	2.0	1000	37.5	1	45.54171317376324	29.74948736275146	79.64481006298536
0.1	2.1	360.0	4.93	false	0.5	1.25	100	4.08	0.72	1.1	2000	0.25	1.0	1.32	2.0	1000	37.5	1	26.443417052674597	12.84847614066521	42.957676304212974
0.1	2.1	360.0	4.93	false	0.5	1.25	100	4.08	0.72	1.1	2000	0.25	1.0	1.32	2.0	1000	37.5	1	26.888204816505784	26.727976514481963	62.00950829872625
0.1	2.1	360.0	4.93	false	0.5	1.25	100	4.08	0.72	1.1	2000	0.25	1.0	1.32	2.0	1000	37.5	1	43.395049916954065	31.169973492293522	69.77905825292238
0.1	2.1	360.0	4.93	false	0.5	1.25	100	4.08	0.72	1.1	2000	0.25	1.0	1.32	2.0	1000	37.5	1	29.488412526471016	19.193254174220407	44.638156933156296
0.1	2.1	360.0	4.93	false	0.5	1.25	100	4.08	0.72	1.1	2000	0.25	1.0	1.32	2.0	1000	37.5	1	42.995787967395614	10.982710192818098	73.25594998948819
0.1	2.1	360.0	4.93	false	0.5	1.25	100	4.08	0.72	1.1	2000	0.25	1.0	1.32	2.0	1000	37.5	2	38.018784974651666	2.6274544756045004	29.204046739029646	36.565002596322735	37.937171399851565
0.1	2.1	360.0	4.93	false	0.5	1.25	100	4.08	0.72	1.1	2000	0.25	1.0	1.32	2.0	1000	37.5	1	31.419033651409475	0.4634983239344584	50.79700404806903
0.1	2.1	360.0	4.93	false	0.5	1.25	100	4.08	0.72	1.1	2000	0.25	1.0	1.32	2.0	1000	37.5	1	48.47849185943701	23.820800197132833	78.28956587337157
0.1	2.1	360.0	4.93	false	0.5	1.25	100	4.08	0.72	1.1	2000	0.25	1.0	1.32	2.0	1000	37.5	1	36.87002887546393	28.504912214856528	56.71380529608626
0.1	2.1	360.0	4.93	false	0.5	1.25	100	4.08	0.72	1.1	2000	0.25	1.0	1.32	2.0	1000	37.5	1	39.75589818894412	30.311742025137054	61.478508860850525
0.1	2.1	360.0	4.93	false	0.5	1.25	100	4.08	0.72	1.1	2000	0.25	1.0	1.32	2.0	1000	37.5	2	47.55482581491672	11.652110512637439	53.83391786809488	32.04961270071921	24.38631394030603
0.1	2.1	360.0	4.93	false	0.5	1.25	100	4.08	0.72	1.1	2000	0.25	1.0	1.32	2.0	1000	37.5	1	29.907252169877356	10.992149293981315	49.64831203385481
0.1	2.1	360.0	4.93	false	0.5	1.25	100	4.08	0.72	1.1	2000	0.25	1.0	1.32	2.0	1000	37.5	2	46.55963797356987	3.224794112560967	27.558841779983055	45.11637569219341	57.16136757527036
0.1	2.1	360.0	4.93	false	0.5	1.25	100	4.08	0.72	1.1	2000	0.25	1.0	1.32	2.0	1000	37.5	1	37.00779656068482	18.23798020036682	58.778781178706915
0.1	2.1	360.0	4.93	false	0.5	1.25	100	4.08	0.72	1.1	2000	0.25	1.0	1.32	2.0	1000	37.5	1	33.81521710100507	11.322329276362025	63.1837519883416
0.1	2.1	360.0	4.93	false	0.5	1.25	100	4.08	0.72	1.1	2000	0.25	1.0	1.32	2.0	1000	37.5	1	40.7163392169587	14.278463692224966	67.8424716405237
0.1	2.1	360.0	4.93	false	0.5	1.25	100	4.08	0.72	1.1	2000	0.25	1.0	1.32	2.0	1000	37.5	1	36.41077739897215	25.093630400336973	49.043133915332454
0.1	2.1	360.0	4.93	false	0.5	1.25	100	4.08	0.72	1.1	2000	0.25	1.0	1.32	2.0	1000	37.5	1	31.819936531911303	24.292998823153024	46.418913653641646
0.1	2.1	360.0	4.93	false	0.5	1.25	100	4.08	0.72	1.1	2000	0.25	1.0	1.32	2.0	1000	37.5	1	34.315361601341145	4.4144830366121734	58.0380657037051
0.1	2.1	360.0	4.93	false	0.5	1.25	100	4.08	0.72	1.1	2000	0.25	1.0	1.32	2.0	1000	37.5	1	38.47534110748784	11.362773874391367	68.89909126498503
0.1	2.1	360.0	4.93	false	0.5	1.25	100	4.08	0.72	1.1	2000	0.25	1.0	1.32	2.0	1000	37.5	1	35.74405762537606	11.260613083484646	52.34482003773932
0.1	2.1	360.0	4.93	false	0.5	1.25	100	4.08	0.72	1.1	2000	0.25	1.0	1.32	2.0	1000	37.5	1	35.09527289507579	13.444242525916865	56.07971414015292
0.1	2.1	360.0	4.93	false	0.5	1.25	100	4.08	0.72	1.1	2000	0.25	1.0	1.32	2.0	1000	37.5	2	37.18357164273106	7.385349352890792	44.81036097744059	34.936300995236856	21.382461970350864
0.1	2.1	360.0	4.93	false	0.5	1.25	100	4.08	0.72	1.1	2000	0.25	1.0	1.32	2.0	1000	37.5	1	42.18642979561187	8.078409478865412	62.827299315822806
0.1	2.1	360.0	4.93	false	0.5	1.25	100	4.08	0.72	1.1	2000	0.25	1.0	1.32	2.0	1000	37.5	1	40.378000251322234	29.904363741414798	52.826877492765234
0.1	2.1	360.0	4.93	false	0.5	1.25	100	4.08	0.72	1.1	2000	0.25	1.0	1.32	2.0	1000	37.5	1	34.706672154687915	18.9119164516846	53.25426160643509
0.1	2.1	360.0	4.93	false	0.5	1.25	100	4.08	0.72	1.1	2000	0.25	1.0	1.32	2.0	1000	37.5	1	29.773583253901375	13.84510848022342	48.342475762123655
0.1	2.1	360.0	4.93	false	0.5	1.25	100	4.08	0.72	1.1	2000	0.25	1.0	1.32	2.0	1000	37.5	1	38.571858926297566	25.642160978867054	68.45867298646796
0.1	2.1	360.0	4.93	false	0.5	1.25	100	4.08	0.72	1.1	2000	0.25	1.0	1.32	2.0	1000	37.5	1	33.69616492128097	30.82645091225448	48.66561880478271
0.1	2.1	360.0	4.93	false	0.5	1.25	100	4.08	0.72	1.1	2000	0.25	1.0	1.32	2.0	1000	37.5	1	34.28514895796783	2.2276193889550537	62.12087221301776
0.1	2.1	360.0	4.93	false	0.5	1.25	100	4.08	0.72	1.1	2000	0.25	1.0	1.32	2.0	1000	37.5	2	36.03652097824661	1.6599204705015653	36.155122723465134	33.148031595521516	22.227481357773232
0.1	2.1	360.0	4.93	false	0.5	1.25	100	4.08	0.72	1.1	2000	0.25	1.0	1.32	2.0	1000	37.5	1	27.778010273054747	11.226676892700898	51.442807065144194
0.1	2.1	360.0	4.93	false	0.5	1.25	100	4.08	0.72	1.1	2000	0.25	1.0	1.32	2.0	1000	37.5	2	38.10929031933754	7.5827006013389715	22.68169022659605	31.989378118082808	40.209043313782836
0.1	2.1	360.0	4.93	false	0.5	1.25	100	4.08	0.72	1.1	2000	0.25	1.0	1.32	2.0	1000	37.5	1	36.69711029906397	13.696725264495262	54.70521557141544
0.1	2.1	360.0	4.93	false	0.5	1.25	100	4.08	0.72	1.1	2000	0.25	1.0	1.32	2.0	1000	37.5	1	40.52264816036362	20.07453507172936	62.60760372907711
0.1	2.1	360.0	4.93	false	0.5	1.25	100	4.08	0.72	1.1	2000	0.25	1.0	1.32	2.0	1000	37.5	1	42.04316816345379	38.61840374815181	58.38073642231046
0.1	2.1	360.0	4.93	false	0.5	1.25	100	4.08	0.72	1.1	2000	0.25	1.0	1.32	2.0	1000	37.5	1	35.58926743629922	0.8480056171214102	61.331908630613015
0.1	2.1	360.0	4.93	false	0.5	1.25	100	4.08	0.72	1.1	2000	0.25	1.0	1.32	2.0	1000	37.5	1	43.95079952214368	38.8909704268641	71.75653775247594
0.1	2.1	360.0	4.93	false	0.5	1.25	100	4.08	0.72	1.1	2000	0.25	1.0	1.32	2.0	1000	37.5	1	30.907815084409062	22.64506532497189	60.14234804426686
0.1	2.1	360.0	4.93	false	0.5	1.25	100	4.08	0.72	1.1	2000	0.25	1.0	1.32	2.0	1000	37.5	1	38.20689187491891	21.530568152238754	53.369858971615066
0.1	2.1	360.0	4.93	false	0.5	1.25	100	4.08	0.72	1.1	2000	0.25	1.0	1.32	2.0	1000	37.5	1	33.40591510018546	2.2180624613031337	59.75737574754871
0.1	2.1	360.0	4.93	false	0.5	1.25	100	4.08	0.72	1.1	2000	0.25	1.0	1.32	2.0	1000	37.5	1	26.564281810884793	24.338136538750792	47.91164407993228
0.1	2.1	360.0	4.93	false	0.5	1.25	100	4.08	0.72	1.1	2000	0.25	1.0	1.32	2.0	1000	37.5	1	35.36409987167627	32.526642887083966	59.81992870378168
0.1	2.1	360.0	4.93	false	0.5	1.25	100	4.08	0.72	1.1	2000	0.25	1.0	1.32	2.0	1000	37.5	2	46.80348116746313	0.8262292940088198	28.855378933751055	38.93043167031679	55.348524205352994
0.1	2.1	360.0	4.93	false	0.5	1.25	100	4.08	0.72	1.1	2000	0.25	1.0	1.32	2.0	1000	37.5	1	42.066501516398674	26.167446940823798	71.45812764304964
0.1	2.1	360.0	4.93	false	0.5	1.25	100	4.08	0.72	1.1	2000	0.25	1.0	1.32	2.0	1000	37.5	2	36.97218726764074	13.93318839210323	23.34904056618158	34.38051554955746	29.92344335260563
0.1	2.1	360.0	4.93	false	0.5	1.25	100	4.08	0.72	1.1	2000	0.25	1.0	1.32	2.0	1000	37.5	1	32.202501457002946	2.392819133369191	51.59110398324043
0.1	2.1	360.0	4.93	false	0.5	1.25	100	4.08	0.72	1.1	2000	0.25	1.0	1.32	2.0	1000	37.5	1	33.278907152435785	21.292573934330385	60.61500850596233
0.1	2.1	360.0	4.93	false	0.5	1.25	100	4.08	0.72	1.1	2000	0.25	1.0	1.32	2.0	1000	37.5	1	44.37597710742094	17.46105416326337	72.31617802042196
0.1	2.1	360.0	4.93	false	0.5	1.25	100	4.08	0.72	1.1	2000	0.25	1.0	1.32	2.0	1000	37.5	1	47.9967655559922	33.00721546096213	67.59761381163241
0.1	2.1	360.0	4.93	false	0.5	1.25	100	4.08	0.72	1.1	2000	0.25	1.0	1.32	2.0	1000	37.5	1	36.97685537377759	12.401481055767578	61.93099056062242
0.1	2.1	360.0	4.93	false	0.5	1.25	100	4.08	0.72	1.1	2000	0.25	1.0	1.32	2.0	1000	37.5	1	39.50162448615988	13.301758406507831	59.590712429016826
0.1	2.1	360.0	4.93	false	0.5	1.25	100	4.08	0.72	1.1	2000	0.25	1.0	1.32	2.0	1000	37.5	1	34.2743087266199	22.76929521700093	57.52062933101922
0.1	2.1	360.0	4.93	false	0.5	1.25	100	4.08	0.72	1.1	2000	0.25	1.0	1.32	2.0	1000	37.5	1	30.52332926294461	21.57231973789931	47.046549112335654
0.1	2.1	360.0	4.93	false	0.5	1.25	100	4.08	0.72	1.1	2000	0.25	1.0	1.32	2.0	1000	37.5	1	45.06720051555011	12.98677821893938	79.6818835459945
0.1	2.1	360.0	4.93	false	0.5	1.25	100	4.08	0.72	1.1	2000	0.25	1.0	1.32	2.0	1000	37.5	1	40.672183292452694	19.88849601924628	60.44738654281573
0.1	2.1	360.0	4.93	false	0.5	1.25	100	4.08	0.72	1.1	2000	0.25	1.0	1.32	2.0	1000	37.5	1	28.978417393683486	20.78155719949376	46.88959890889048
0.1	2.1	360.0	4.93	false	0.5	1.25	100	4.08	0.72	1.1	2000	0.25	1.0	1.32	2.0	1000	37.5	1	37.04959758368167	19.889607747775457	58.54899682904129
0.1	2.1	360.0	4.93	false	0.5	1.25	100	4.08	0.72	1.1	2000	0.25	1.0	1.32	2.0	1000	37.5	1	40.67912847685974	11.850551963683861	66.71754934376877
0.1	2.1	360.0	4.93	false	0.5	1.25	100	4.08	0.72	1.1	2000	0.25	1.0	1.32	2.0	1000	37.5	1	36.74003063657909	29.194251337561358	65.95997737141943
0.1	2.1	360.0	4.93	false	0.5	1.25	100	4.08	0.72	1.1	2000	0.25	1.0	1.32	2.0	1000	37.5	1	34.64709007811331	22.186490981997853	55.8906000754793
0.1	2.1	360.0	4.93	false	0.5	1.25	100	4.08	0.72	1.1	2000	0.25	1.0	1.32	2.0	1000	37.5	2	38.90841803731108	1.748226139303368	44.05958577533669	37.25943017895801	26.015260228395412
0.1	2.1	360.0	4.93	false	0.5	1.25	100	4.08	0.72	1.1	2000	0.25	1.0	1.32	2.0	1000	37.5	1	39.63210874452101	19.28049393706929	63.604688937111256
0.1	2.1	360.0	4.93	false	0.5	1.25	100	4.08	0.72	1.1	2000	0.25	1.0	1.32	2.0	1000	37.5	1	31.635376425354238	21.0291846106092	43.71272032277099
0.1	2.1	360.0	4.93	false	0.5	1.25	100	4.08	0.72	1.1	2000	0.25	1.0	1.32	2.0	1000	37.5	1	37.60659790230359	7.900362104476719	56.94619222054615
0.1	2.1	360.0	4.93	false	0.5	1.25	100	4.08	0.72	1.1	2000	0.25	1.0	1.32	2.0	1000	37.5	1	46.35040899659828	31.2680727097344	72.89247572244308
0.1	2.1	360.0	4.93	false	0.5	1.25	100	4.08	0.72	1.1	2000	0.25	1.0	1.32	2.0	1000	37.5	1	31.294969049907845	26.977552632085548	47.168696105481395
0.1	2.1	360.0	4.93	false	0.5	1.25	100	4.08	0.72	1.1	2000	0.25	1.0	1.32	2.0	1000	37.5	1	42.37864449051925	13.8763447039486	72.00146410824536
0.1	2.1	360.0	4.93	false	0.5	1.25	100	4.08	0.72	1.1	2000	0.25	1.0	1.32	2.0	1000	37.5	1	36.62561540806729	28.799822912802266	54.967290858099986
0.1	2.1	360.0	4.93	false	0.5	1.25	100	4.08	0.72	1.1	2000	0.25	1.0	1.32	2.0	1000	37.5	1	35.56045702832812	10.158594092941861	54.675577164347054
0.1	2.1	360.0	4.93	false	0.5	1.25	100	4.08	0.72	1.1	2000	0.25	1.0	1.32	2.0	1000	37.5	1	35.13037445327895	30.29720950994394	54.10386442974603
0.1	2.1	360.0	4.93	false	0.5	1.25	100	4.08	0.72	1.1	2000	0.25	1.0	1.32	2.0	1000	37.5	1	40.019477383133044	15.562785270743342	61.98560403080585
0.1	2.1	360.0	4.93	false	0.5	1.25	100	4.08	0.72	1.1	2000	0.25	1.0	1.32	2.0	1000	37.5	1	32.84241503808228	24.860887052297954	56.47529785782885
0.1	2.1	360.0	4.93	false	0.5	1.25	100	4.08	0.72	1.1	2000	0.25	1.0	1.32	2.0	1000	37.5	1	35.86013112978254	24.19198632398432	69.0830363360303
0.1	2.1	360.0	4.93	false	0.5	1.25	100	4.08	0.72	1.1	2000	0.25	1.0	1.32	2.0	1000	37.5	2	45.880694554938906	11.10698495390418	40.47717707784501	39.163269219724256	30.72101952881002
0.1	2.1	360.0	4.93	false	0.5	1.25	100	4.08	0.72	1.1	2000	0.25	1.0	1.32	2.0	1000	37.5	1	32.11618813781398	24.36580895015173	53.92669169288118
0.1	2.1	360.0	4.93	false	0.5	1.25	100	4.08	0.72	1.1	2000	0.25	1.0	1.32	2.0	1000	37.5	1	35.932409907467765	21.322566942328518	56.826127227528794
0.1	2.1	360.0	4.93	false	0.5	1.25	100	4.08	0.72	1.1	2000	0.25	1.0	1.32	2.0	1000	37.5	1	41.8414151396651	32.88094811027979	76.22374703598214
0.1	2.1	360.0	4.93	false	0.5	1.25	100	4.08	0.72	1.1	2000	0.25	1.0	1.32	2.0	1000	37.5	1	34.187272988188084	21.712476014771024	56.487481189766534
0.1	2.1	360.0	4.93	false	0.5	1.25	100	4.08	0.72	1.1	2000	0.25	1.0	1.32	2.0	1000	37.5	1	36.21432040639041	20.505560095767866	51.25070879684203
0.1	2.1	360.0	4.93	false	0.5	1.25	100	4.08	0.72	1.1	2000	0.25	1.0	1.32	2.0	1000	37.5	1	37.684608685834036	9.858049114360668	57.426500955596
0.1	2.1	360.0	4.93	false	0.5	1.25	100	4.08	0.72	1.1	2000	0.25	1.0	1.32	2.0	1000	37.5	1	47.031871135521214	32.3329144620304	76.67656044761036
0.1	2.1	360.0	4.93	false	0.5	1.25	100	4.08	0.72	1.1	2000	0.25	1.0	1.32	2.0	1000	37.5	1	39.780160884715	26.534915494198998	59.440158449417154
0.1	2.1	360.0	4.93	false	0.5	1.25	100	4.08	0.72	1.1	2000	0.25	1.0	1.32	2.0	1000	37.5	1	42.33831028825908	7.4139571357843	73.78330751333401
0.1	2.1	360.0	4.93	false	0.5	1.25	100	4.08	0.72	1.1	2000	0.25	1.0	1.32	2.0	1000	37.5	1	41.66331784087675	31.712510142398123	61.86460765140164
0.1	2.1	360.0	4.93	false	0.5	1.25	100	4.08	0.72	1.1	2000	0.25	1.0	1.32	2.0	1000	37.5	1	36.90749953887291	14.438071954366334	64.70932557726013
0.1	2.1	360.0	4.93	false	0.5	1.25	100	4.08	0.72	1.1	2000	0.25	1.0	1.32	2.0	1000	37.5	1	40.79017377596712	34.507671870412544	54.263330439507904
0.1	2.1	360.0	4.93	false	0.5	1.25	100	4.08	0.72	1.1	2000	0.25	1.0	1.32	2.0	1000	37.5	1	45.256355268684715	26.305030414577868	67.82372477117173
0.1	2.1	360.0	4.93	false	0.5	1.25	100	4.08	0.72	1.1	2000	0.25	1.0	1.32	2.0	1000	37.5	1	42.7069789820013	20.295394062613703	59.883683792502595
0.1	2.1	360.0	4.93	false	0.5	1.25	100	4.08	0.72	1.1	2000	0.25	1.0	1.32	2.0	1000	37.5	1	42.29988659864952	40.951349453970366	73.62056869275246
0.1	2.1	360.0	4.93	false	0.5	1.25	100	4.08	0.72	1.1	2000	0.25	1.0	1.32	2.0	1000	37.5	1	36.6897389837061	36.511528013169645	57.93136249644379
0.1	2.1	360.0	4.93	false	0.5	1.25	100	4.08	0.72	1.1	2000	0.25	1.0	1.32	2.0	1000	37.5	1	41.54377506141687	30.309693104691963	61.25354978000318
0.1	2.1	360.0	4.93	false	0.5	1.25	100	4.08	0.72	1.1	2000	0.25	1.0	1.32	2.0	1000	37.5	1	42.01209425691683	17.387066465218332	67.74807406868001
0.1	2.1	360.0	4.93	false	0.5	1.25	100	4.08	0.72	1.1	2000	0.25	1.0	1.32	2.0	1000	37.5	1	41.09796336660256	22.71395323318764	71.63033257757336
0.1	2.1	360.0	4.93	false	0.5	1.25	100	4.08	0.72	1.1	2000	0.25	1.0	1.32	2.0	1000	37.5	1	36.99763220959591	25.294364098913093	65.1879284132534
0.1	2.1	360.0	4.93	false	0.5	1.25	100	4.08	0.72	1.1	2000	0.25	1.0	1.32	2.0	1000	37.5	1	38.944468969870634	10.764978406944694	63.40932517939941
0.1	2.1	360.0	4.93	false	0.5	1.25	100	4.08	0.72	1.1	2000	0.25	1.0	1.32	2.0	1000	37.5	1	41.408156247444104	17.428339264290653	57.634976906399736
0.1	2.1	360.0	4.93	false	0.5	1.25	100	4.08	0.72	1.1	2000	0.25	1.0	1.32	2.0	1000	37.5	1	38.408554169015986	11.054327789655654	66.16948632304778
0.1	2.1	360.0	4.93	false	0.5	1.25	100	4.08	0.72	1.1	2000	0.25	1.0	1.32	2.0	1000	37.5	1	42.49282863999177	31.571830307550066	67.60857220618512
0.1	2.1	360.0	4.93	false	0.5	1.25	100	4.08	0.72	1.1	2000	0.25	1.0	1.32	2.0	1000	37.5	1	32.13556409308761	2.3664704260956926	47.9211923771422
0.1	2.1	360.0	4.93	false	0.5	1.25	100	4.08	0.72	1.1	2000	0.25	1.0	1.32	2.0	1000	37.5	1	36.36734911751783	1.5119466250808005	57.65151332806449
0.1	2.1	360.0	4.93	false	0.5	1.25	100	4.08	0.72	1.1	2000	0.25	1.0	1.32	2.0	1000	37.5	1	35.73093502129311	6.397045941198488	64.14893117554831
0.1	2.1	360.0	4.93	false	0.5	1.25	100	4.08	0.72	1.1	2000	0.25	1.0	1.32	2.0	1000	37.5	2	32.38206906652203	7.721930769619515	15.772887424882375	24.157922963626874	30.757391994001786
0.1	2.1	360.0	4.93	false	0.5	1.25	100	4.08	0.72	1.1	2000	0.25	1.0	1.32	2.0	1000	37.5	1	42.764789926260335	20.48024674042081	68.18469917616868
0.1	2.1	360.0	4.93	false	0.5	1.25	100	4.08	0.72	1.1	2000	0.25	1.0	1.32	2.0	1000	37.5	2	38.027465711925636	4.154125071110162	30.559326093069725	29.707252295171347	24.29634006525024
0.1	2.1	360.0	4.93	false	0.5	1.25	100	4.08	0.72	1.1	2000	0.25	1.0	1.32	2.0	1000	37.5	1	39.78524137986621	10.09504535215163	62.41989551921333
0.1	2.1	360.0	4.93	false	0.5	1.25	100	4.08	0.72	1.1	2000	0.25	1.0	1.32	2.0	1000	37.5	1	35.50079649678859	15.441647287622741	55.67544135244791
0.1	2.1	360.0	4.93	false	0.5	1.25	100	4.08	0.72	1.1	2000	0.25	1.0	1.32	2.0	1000	37.5	1	44.18750891456273	37.188519056859754	73.53344811542158
0.1	2.1	360.0	4.93	false	0.5	1.25	100	4.08	0.72	1.1	2000	0.25	1.0	1.32	2.0	1000	37.5	1	37.59742980094478	23.334586247363497	65.84022370454814
0.1	2.1	360.0	4.93	false	0.5	1.25	100	4.08	0.72	1.1	2000	0.25	1.0	1.32	2.0	1000	37.5	1	29.007858007550347	19.968975959742743	41.6906062337433
0.1	2.1	360.0	4.93	false	0.5	1.25	100	4.08	0.72	1.1	2000	0.25	1.0	1.32	2.0	1000	37.5	2	40.380586117854136	5.357071933754796	43.20817110217073	24.825104870286673	32.71987720528768
0.1	2.1	360.0	4.93	false	0.5	1.25	100	4.08	0.72	1.1	2000	0.25	1.0	1.32	2.0	1000	37.5	1	32.660052678702804	18.767743269514096	50.57440225386046
0.1	2.1	360.0	4.93	false	0.5	1.25	100	4.08	0.72	1.1	2000	0.25	1.0	1.32	2.0	1000	37.5	2	40.42485083940373	15.549433553495318	29.119988978867724	31.376657212082108	31.42304320499206
0.1	2.1	360.0	4.93	false	0.5	1.25	100	4.08	0.72	1.1	2000	0.25	1.0	1.32	2.0	1000	37.5	1	34.70030725379343	10.05365567442759	64.16469572262669
0.1	2.1	360.0	4.93	false	0.5	1.25	100	4.08	0.72	1.1	2000	0.25	1.0	1.32	2.0	1000	37.5	1	46.026426696617015	28.91264070269054	72.93385271546917
0.1	2.1	360.0	4.93	false	0.5	1.25	100	4.08	0.72	1.1	2000	0.25	1.0	1.32	2.0	1000	37.5	1	38.633848170232945	14.86854547428514	64.57945451564251
0.1	2.1	360.0	4.93	false	0.5	1.25	100	4.08	0.72	1.1	2000	0.25	1.0	1.32	2.0	1000	37.5	2	37.26137620910227	0.6471879364604506	23.40331355009607	24.54957048684456	37.61749512980204
0.1	2.1	360.0	4.93	false	0.5	1.25	100	4.08	0.72	1.1	2000	0.25	1.0	1.32	2.0	1000	37.5	1	31.69363914775885	1.9251994510582644	56.392686047247174
0.1	2.1	360.0	4.93	false	0.5	1.25	100	4.08	0.72	1.1	2000	0.25	1.0	1.32	2.0	1000	37.5	1	38.37292397429624	15.566702833137704	67.79955451041593
0.1	2.1	360.0	4.93	false	0.5	1.25	100	4.08	0.72	1.1	2000	0.25	1.0	1.32	2.0	1000	37.5	1	26.51316059803203	17.55198727787839	40.16441066671723
0.1	2.1	360.0	4.93	false	0.5	1.25	100	4.08	0.72	1.1	2000	0.25	1.0	1.32	2.0	1000	37.5	1	35.61428753916469	20.27133885551285	65.59684825376067
0.1	2.1	360.0	4.93	false	0.5	1.25	100	4.08	0.72	1.1	2000	0.25	1.0	1.32	2.0	1000	37.5	1	43.35303310477089	29.146994259208316	74.44268383068963
0.1	2.1	360.0	4.93	false	0.5	1.25	100	4.08	0.72	1.1	2000	0.25	1.0	1.32	2.0	1000	37.5	1	36.44844797347474	21.384406095592798	57.97649892369383
0.1	2.1	360.0	4.93	false	0.5	1.25	100	4.08	0.72	1.1	2000	0.25	1.0	1.32	2.0	1000	37.5	1	39.54349126353555	38.99471743336937	74.00697432379505
0.1	2.1	360.0	4.93	false	0.5	1.25	100	4.08	0.72	1.1	2000	0.25	1.0	1.32	2.0	1000	37.5	1	26.998209287393088	13.401230698975638	42.47138364829922
0.1	2.1	360.0	4.93	false	0.5	1.25	100	4.08	0.72	1.1	2000	0.25	1.0	1.32	2.0	1000	37.5	1	34.208147089582084	24.704135856024784	53.00164249839604
0.1	2.1	360.0	4.93	false	0.5	1.25	100	4.08	0.72	1.1	2000	0.25	1.0	1.32	2.0	1000	37.5	1	32.21479374654248	17.599942031561564	47.18272579134393
0.1	2.1	360.0	4.93	false	0.5	1.25	100	4.08	0.72	1.1	2000	0.25	1.0	1.32	2.0	1000	37.5	1	36.47376499180948	13.40622858798308	57.139652368138464
0.1	2.1	360.0	4.93	false	0.5	1.25	100	4.08	0.72	1.1	2000	0.25	1.0	1.32	2.0	1000	37.5	1	27.4231204371385	10.066708396248208	41.63194129397318
0.1	2.1	360.0	4.93	false	0.5	1.25	100	4.08	0.72	1.1	2000	0.25	1.0	1.32	2.0	1000	37.5	2	34.99501146680291	0.2114928619149171	22.757731421697763	20.422581041152743	46.682572398075315
0.1	2.1	360.0	4.93	false	0.5	1.25	100	4.08	0.72	1.1	2000	0.25	1.0	1.32	2.0	1000	37.5	1	41.067718985214405	9.99213113302498	52.61351657341373
0.1	2.1	360.0	4.93	false	0.5	1.25	100	4.08	0.72	1.1	2000	0.25	1.0	1.32	2.0	1000	37.5	1	38.919596235714536	25.123219995617596	55.59697849257109
0.1	2.1	360.0	4.93	false	0.5	1.25	100	4.08	0.72	1.1	2000	0.25	1.0	1.32	2.0	1000	37.5	1	30.817210997605596	10.35177762311689	50.88244384872154
0.1	2.1	360.0	4.93	false	0.5	1.25	100	4.08	0.72	1.1	2000	0.25	1.0	1.32	2.0	1000	37.5	1	38.31088923787458	36.69315877329047	67.45157861973905
0.1	2.1	360.0	4.93	false	0.5	1.25	100	4.08	0.72	1.1	2000	0.25	1.0	1.32	2.0	1000	37.5	1	41.344700258190045	13.380370094282533	63.0335859304657
0.1	2.1	360.0	4.93	false	0.5	1.25	100	4.08	0.72	1.1	2000	0.25	1.0	1.32	2.0	1000	37.5	2	44.4963250847537	8.20066287850111	34.36100822681532	36.28368343666847	44.42853554357293
0.1	2.1	360.0	4.93	false	0.5	1.25	100	4.08	0.72	1.1	2000	0.25	1.0	1.32	2.0	1000	37.5	1	43.95910256496705	23.978350571334868	74.9691885585067
0.1	2.1	360.0	4.93	false	0.5	1.25	100	4.08	0.72	1.1	2000	0.25	1.0	1.32	2.0	1000	37.5	1	37.71841021390322	23.503151321058176	59.673362812173366
0.1	2.1	360.0	4.93	false	0.5	1.25	100	4.08	0.72	1.1	2000	0.25	1.0	1.32	2.0	1000	37.5	1	27.41741141365727	15.403030631302178	40.00421395052284
0.1	2.1	360.0	4.93	false	0.5	1.25	100	4.08	0.72	1.1	2000	0.25	1.0	1.32	2.0	1000	37.5	1	35.91202421005551	13.482712059942628	61.00103961919125
0.1	2.1	360.0	4.93	false	0.5	1.25	100	4.08	0.72	1.1	2000	0.25	1.0	1.32	2.0	1000	37.5	1	33.2796979603128	27.132700659927867	43.84271416771358
0.1	2.1	360.0	4.93	false	0.5	1.25	100	4.08	0.72	1.1	2000	0.25	1.0	1.32	2.0	1000	37.5	1	39.9206841263798	26.7992128238098	71.52088054469183
0.1	2.1	360.0	4.93	false	0.5	1.25	100	4.08	0.72	1.1	2000	0.25	1.0	1.32	2.0	1000	37.5	1	40.85676078017484	23.471636127320096	66.28895208862558
0.1	2.1	360.0	4.93	false	0.5	1.25	100	4.08	0.72	1.1	2000	0.25	1.0	1.32	2.0	1000	37.5	1	37.821086978164026	17.02430331560438	59.783238033865686
0.1	2.1	360.0	4.93	false	0.5	1.25	100	4.08	0.72	1.1	2000	0.25	1.0	1.32	2.0	1000	37.5	1	39.77510775893534	38.44783589477225	58.01964836410933
0.1	2.1	360.0	4.93	false	0.5	1.25	100	4.08	0.72	1.1	2000	0.25	1.0	1.32	2.0	1000	37.5	1	40.429744149411064	23.742985497588904	66.5082864686808
0.1	2.1	360.0	4.93	false	0.5	1.25	100	4.08	0.72	1.1	2000	0.25	1.0	1.32	2.0	1000	37.5	1	37.783658171676656	25.665641997401202	59.96286074426864
0.1	2.1	360.0	4.93	false	0.5	1.25	100	4.08	0.72	1.1	2000	0.25	1.0	1.32	2.0	1000	37.5	2	34.10515198486622	14.620984086282721	36.409119966913366	27.27463746112017	21.371704714603858
0.1	2.1	360.0	4.93	false	0.5	1.25	100	4.08	0.72	1.1	2000	0.25	1.0	1.32	2.0	1000	37.5	1	41.98718671396719	30.12002042323302	57.89985386173948
0.1	2.1	360.0	4.93	false	0.5	1.25	100	4.08	0.72	1.1	2000	0.25	1.0	1.32	2.0	1000	37.5	1	37.34135215580497	12.51496704104899	56.57713175733577
0.1	2.1	360.0	4.93	false	0.5	1.25	100	4.08	0.72	1.1	2000	0.25	1.0	1.32	2.0	1000	37.5	1	31.15520050965504	28.52157895439223	52.46736698254723
0.1	2.1	360.0	4.93	false	0.5	1.25	100	4.08	0.72	1.1	2000	0.25	1.0	1.32	2.0	1000	37.5	1	35.466875842346326	23.773277255769408	56.36607476499578
0.1	2.1	360.0	4.93	false	0.5	1.25	100	4.08	0.72	1.1	2000	0.25	1.0	1.32	2.0	1000	37.5	1	38.737419528660965	30.627160239679146	58.167497005230786
0.1	2.1	360.0	4.93	false	0.5	1.25	100	4.08	0.72	1.1	2000	0.25	1.0	1.32	2.0	1000	37.5	1	29.610851183071894	18.270430038337757	50.17701759313594
0.1	2.1	360.0	4.93	false	0.5	1.25	100	4.08	0.72	1.1	2000	0.25	1.0	1.32	2.0	1000	37.5	1	39.657061975107815	0.022099702478492095	55.7790208317904
0.1	2.1	360.0	4.93	false	0.5	1.25	100	4.08	0.72	1.1	2000	0.25	1.0	1.32	2.0	1000	37.5	1	28.933936438755197	18.687340473320692	47.24757630865862
0.1	2.1	360.0	4.93	false	0.5	1.25	100	4.08	0.72	1.1	2000	0.25	1.0	1.32	2.0	1000	37.5	1	42.941692937897685	23.77288688577646	79.76334106752527
0.1	2.1	360.0	4.93	false	0.5	1.25	100	4.08	0.72	1.1	2000	0.25	1.0	1.32	2.0	1000	37.5	1	38.203000496795205	16.78979163861424	64.21949230785313
0.1	2.1	360.0	4.93	false	0.5	1.25	100	4.08	0.72	1.1	2000	0.25	1.0	1.32	2.0	1000	37.5	1	47.166837626621295	45.1521004811885	73.61564213166703
0.1	2.1	360.0	4.93	false	0.5	1.25	100	4.08	0.72	1.1	2000	0.25	1.0	1.32	2.0	1000	37.5	1	35.94219146246854	10.52161858603561	57.4415302817504
0.1	2.1	360.0	4.93	false	0.5	1.25	100	4.08	0.72	1.1	2000	0.25	1.0	1.32	2.0	1000	37.5	1	37.7436183172885	12.170697100377975	61.189506333047895
0.1	2.1	360.0	4.93	false	0.5	1.25	100	4.08	0.72	1.1	2000	0.25	1.0	1.32	2.0	1000	37.5	1	37.2218379369141	8.961294199926002	61.11855363269549
0.1	2.1	360.0	4.93	false	0.5	1.25	100	4.08	0.72	1.1	2000	0.25	1.0	1.32	2.0	1000	37.5	1	43.505236274680904	18.811366924100284	71.27688109262112
0.1	2.1	360.0	4.93	false	0.5	1.25	100	4.08	0.72	1.1	2000	0.25	1.0	1.32	2.0	1000	37.5	1	43.136145747547076	29.512557756634752	62.29053818074112
0.1	2.1	360.0	4.93	false	0.5	1.25	100	4.08	0.72	1.1	2000	0.25	1.0	1.32	2.0	1000	37.5	1	31.13094912169546	21.90344524015571	54.393581325385306
0.1	2.1	360.0	4.93	false	0.5	1.25	100	4.08	0.72	1.1	2000	0.25	1.0	1.32	2.0	1000	37.5	1	35.809456586684895	11.595727111461565	47.00873352939673
0.1	2.1	360.0	4.93	false	0.5	1.25	100	4.08	0.72	1.1	2000	0.25	1.0	1.32	2.0	1000	37.5	1	43.6105409221537	22.011861550378782	74.44480236465454
0.1	2.1	360.0	4.93	false	0.5	1.25	100	4.08	0.72	1.1	2000	0.25	1.0	1.32	2.0	1000	37.5	1	28.68170778246886	16.015642054297942	45.58415276866957
0.1	2.1	360.0	4.93	false	0.5	1.25	100	4.08	0.72	1.1	2000	0.25	1.0	1.32	2.0	1000	37.5	1	39.18568359813851	35.57724453435695	71.43953564020279
0.1	2.1	360.0	4.93	false	0.5	1.25	100	4.08	0.72	1.1	2000	0.25	1.0	1.32	2.0	1000	37.5	1	32.03525501651958	15.89558968229277	51.53441486476717
0.1	2.1	360.0	4.93	false	0.5	1.25	100	4.08	0.72	1.1	2000	0.25	1.0	1.32	2.0	1000	37.5	1	42.097631812691816	12.9169063234183	65.32215663889325
0.1	2.1	360.0	4.93	false	0.5	1.25	100	4.08	0.72	1.1	2000	0.25	1.0	1.32	2.0	1000	37.5	1	30.120403737098364	14.00348440805313	47.41955271905586
0.1	2.1	360.0	4.93	false	0.5	1.25	100	4.08	0.72	1.1	2000	0.25	1.0	1.32	2.0	1000	37.5	1	32.64999101104465	21.03871400578882	50.154306536295564
0.1	2.1	360.0	4.93	false	0.5	1.25	100	4.08	0.72	1.1	2000	0.25	1.0	1.32	2.0	1000	37.5	1	32.81243553659505	20.611003176984713	45.795204748359936
0.1	2.1	360.0	4.93	false	0.5	1.25	100	4.08	0.72	1.1	2000	0.25	1.0	1.32	2.0	1000	37.5	1	37.78370004783092	10.199036267042784	52.73185064687514
0.1	2.1	360.0	4.93	false	0.5	1.25	100	4.08	0.72	1.1	2000	0.25	1.0	1.32	2.0	1000	37.5	1	29.059901046488402	10.143050116816497	40.248864529481125
0.1	2.1	360.0	4.93	false	0.5	1.25	100	4.08	0.72	1.1	2000	0.25	1.0	1.32	2.0	1000	37.5	1	41.906461604306045	27.82292556871721	57.13640021753799
0.1	2.1	360.0	4.93	false	0.5	1.25	100	4.08	0.72	1.1	2000	0.25	1.0	1.32	2.0	1000	37.5	1	35.95651034923513	22.091439647734887	55.89361325570213
0.1	2.1	360.0	4.93	false	0.5	1.25	100	4.08	0.72	1.1	2000	0.25	1.0	1.32	2.0	1000	37.5	1	44.20473108527773	41.34000449395528	58.821724486334865
0.1	2.1	360.0	4.93	false	0.5	1.25	100	4.08	0.72	1.1	2000	0.25	1.0	1.32	2.0	1000	37.5	1	49.59919260783784	26.553395370130197	69.02364444991863
0.1	2.1	360.0	4.93	false	0.5	1.25	100	4.08	0.72	1.1	2000	0.25	1.0	1.32	2.0	1000	37.5	1	32.132639893481176	12.959496418338777	45.01565352453777
0.1	2.1	360.0	4.93	false	0.5	1.25	100	4.08	0.72	1.1	2000	0.25	1.0	1.32	2.0	1000	37.5	1	39.266336057290594	14.200756704664908	58.281701420709105
0.1	2.1	360.0	4.93	false	0.5	1.25	100	4.08	0.72	1.1	2000	0.25	1.0	1.32	2.0	1000	37.5	1	41.04823126591507	9.646763375725111	70.4779352178164
0.1	2.1	360.0	4.93	false	0.5	1.25	100	4.08	0.72	1.1	2000	0.25	1.0	1.32	2.0	1000	37.5	1	38.86078462319129	11.1086536729687	70.77013789172955
0.1	2.1	360.0	4.93	false	0.5	1.25	100	4.08	0.72	1.1	2000	0.25	1.0	1.32	2.0	1000	37.5	1	33.20808721073849	22.950825432169797	53.24396717831946
0.1	2.1	360.0	4.93	false	0.5	1.25	100	4.08	0.72	1.1	2000	0.25	1.0	1.32	2.0	1000	37.5	1	40.713522578098576	29.40107822803913	59.10373903346338
0.1	2.1	360.0	4.93	false	0.5	1.25	100	4.08	0.72	1.1	2000	0.25	1.0	1.32	2.0	1000	37.5	1	35.964337829666725	19.45633630877415	63.55112958017392
0.1	2.1	360.0	4.93	false	0.5	1.25	100	4.08	0.72	1.1	2000	0.25	1.0	1.32	2.0	1000	37.5	1	24.394745570193862	9.592131219408156	41.139325511673825
0.1	2.1	360.0	4.93	false	0.5	1.25	100	4.08	0.72	1.1	2000	0.25	1.0	1.32	2.0	1000	37.5	1	30.0420775125042	17.29555291201517	48.8891996890513
0.1	2.1	360.0	4.93	false	0.5	1.25	100	4.08	0.72	1.1	2000	0.25	1.0	1.32	2.0	1000	37.5	1	36.21882305054403	30.417458644917687	47.02109333833268
0.1	2.1	360.0	4.93	false	0.5	1.25	100	4.08	0.72	1.1	2000	0.25	1.0	1.32	2.0	1000	37.5	1	36.61720950663285	26.29260811472769	59.07075069896718
0.1	2.1	360.0	4.93	false	0.5	1.25	100	4.08	0.72	1.1	2000	0.25	1.0	1.32	2.0	1000	37.5	2	41.1783456032626	4.9083584530025455	45.01134866555845	39.83881989775655	28.822893230195675
0.1	2.1	360.0	4.93	false	0.5	1.25	100	4.08	0.72	1.1	2000	0.25	1.0	1.32	2.0	1000	37.5	1	34.1207096302567	15.695937057751644	52.431420364372585
0.1	2.1	360.0	4.93	false	0.5	1.25	100	4.08	0.72	1.1	2000	0.25	1.0	1.32	2.0	1000	37.5	1	37.959010962470025	14.315944738026559	47.330424049034384
0.1	2.1	360.0	4.93	false	0.5	1.25	100	4.08	0.72	1.1	2000	0.25	1.0	1.32	2.0	1000	37.5	1	35.86669238314106	15.097769320326519	55.8791174741181
0.1	2.1	360.0	4.93	false	0.5	1.25	100	4.08	0.72	1.1	2000	0.25	1.0	1.32	2.0	1000	37.5	1	45.715691451834104	17.7456056210248	65.24931575601667
0.1	2.1	360.0	4.93	false	0.5	1.25	100	4.08	0.72	1.1	2000	0.25	1.0	1.32	2.0	1000	37.5	2	38.676856532800656	5.764736053520087	28.41172019814978	35.13187573937188	34.58553979633197
0.1	2.1	360.0	4.93	false	0.5	1.25	100	4.08	0.72	1.1	2000	0.25	1.0	1.32	2.0	1000	37.5	1	41.964945061814376	13.335729793746836	68.47182415897453
0.1	2.1	360.0	4.93	false	0.5	1.25	100	4.08	0.72	1.1	2000	0.25	1.0	1.32	2.0	1000	37.5	1	37.80633349068494	30.902242771541527	58.256932471138526
0.1	2.1	360.0	4.93	false	0.5	1.25	100	4.08	0.72	1.1	2000	0.25	1.0	1.32	2.0	1000	37.5	1	36.62968243781442	7.884467697084236	59.550055018136526
0.1	2.1	360.0	4.93	false	0.5	1.25	100	4.08	0.72	1.1	2000	0.25	1.0	1.32	2.0	1000	37.5	1	44.544914798389826	20.08112534924026	73.99885935504719
0.1	2.1	360.0	4.93	false	0.5	1.25	100	4.08	0.72	1.1	2000	0.25	1.0	1.32	2.0	1000	37.5	1	33.280201891900184	0.03347312275073431	63.28294594298908
0.1	2.1	360.0	4.93	false	0.5	1.25	100	4.08	0.72	1.1	2000	0.25	1.0	1.32	2.0	1000	37.5	1	34.14231437659555	18.779669071521287	51.23335521848042
0.1	2.1	360.0	4.93	false	0.5	1.25	100	4.08	0.72	1.1	2000	0.25	1.0	1.32	2.0	1000	37.5	1	32.52346838610253	19.83161524260071	49.03704227372291
0.1	2.1	360.0	4.93	false	0.5	1.25	100	4.08	0.72	1.1	2000	0.25	1.0	1.32	2.0	1000	37.5	1	37.9982593633277	13.939695134531886	63.8385822082482
0.1	2.1	360.0	4.93	false	0.5	1.25	100	4.08	0.72	1.1	2000	0.25	1.0	1.32	2.0	1000	37.5	1	31.549183854354332	26.025348889267907	51.77974869302233
0.1	2.1	360.0	4.93	false	0.5	1.25	100	4.08	0.72	1.1	2000	0.25	1.0	1.32	2.0	1000	37.5	1	32.40315139489534	0.07990635792260208	43.948977338717384
0.1	2.1	360.0	4.93	false	0.5	1.25	100	4.08	0.72	1.1	2000	0.25	1.0	1.32	2.0	1000	37.5	1	39.28509585017098	24.85676494326591	65.23825099271727
0.1	2.1	360.0	4.93	false	0.5	1.25	100	4.08	0.72	1.1	2000	0.25	1.0	1.32	2.0	1000	37.5	1	40.18541373581445	19.23956132904218	70.24994827965897
0.1	2.1	360.0	4.93	false	0.5	1.25	100	4.08	0.72	1.1	2000	0.25	1.0	1.32	2.0	1000	37.5	1	37.08398337641885	24.550886572390553	55.63700271674615
0.1	2.1	360.0	4.93	false	0.5	1.25	100	4.08	0.72	1.1	2000	0.25	1.0	1.32	2.0	1000	37.5	1	34.50628267464232	26.538095145535586	45.83716291902449
0.1	2.1	360.0	4.93	false	0.5	1.25	100	4.08	0.72	1.1	2000	0.25	1.0	1.32	2.0	1000	37.5	1	36.46295469689247	16.55565072519388	57.75940740959299
0.1	2.1	360.0	4.93	false	0.5	1.25	100	4.08	0.72	1.1	2000	0.25	1.0	1.32	2.0	1000	37.5	1	33.16672425168719	17.159199213507303	52.52579613586737
0.1	2.1	360.0	4.93	false	0.5	1.25	100	4.08	0.72	1.1	2000	0.25	1.0	1.32	2.0	1000	37.5	1	31.183736861678284	19.715043507636235	45.11019020296768
0.1	2.1	360.0	4.93	false	0.5	1.25	100	4.08	0.72	1.1	2000	0.25	1.0	1.32	2.0	1000	37.5	1	39.5932532851759	21.538615261885177	68.18313110748213
0.1	2.1	360.0	4.93	false	0.5	1.25	100	4.08	0.72	1.1	2000	0.25	1.0	1.32	2.0	1000	37.5	1	44.32246585570539	24.146258343295457	72.59633822171452
0.1	2.1	360.0	4.93	false	0.5	1.25	100	4.08	0.72	1.1	2000	0.25	1.0	1.32	2.0	1000	37.5	1	42.968748800187754	22.379476780377008	84.17634750198874
0.1	2.1	360.0	4.93	false	0.5	1.25	100	4.08	0.72	1.1	2000	0.25	1.0	1.32	2.0	1000	37.5	1	32.94710043828995	23.03418669898744	51.01015988604713
0.1	2.1	360.0	4.93	false	0.5	1.25	100	4.08	0.72	1.1	2000	0.25	1.0	1.32	2.0	1000	37.5	1	36.96966524516355	19.6930567830374	62.21848789868501
0.1	2.1	360.0	4.93	false	0.5	1.25	100	4.08	0.72	1.1	2000	0.25	1.0	1.32	2.0	1000	37.5	1	30.267053847239545	13.658491572949815	50.30755697652076
0.1	2.1	360.0	4.93	false	0.5	1.25	100	4.08	0.72	1.1	2000	0.25	1.0	1.32	2.0	1000	37.5	1	37.62233296407675	10.71941968909926	56.33093456855768
0.1	2.1	360.0	4.93	false	0.5	1.25	100	4.08	0.72	1.1	2000	0.25	1.0	1.32	2.0	1000	37.5	1	31.253494234244897	20.744558406013862	46.92682996037465
0.1	2.1	360.0	4.93	false	0.5	1.25	100	4.08	0.72	1.1	2000	0.25	1.0	1.32	2.0	1000	37.5	1	39.898180208990205	28.814846086629494	54.35832814730533
0.1	2.1	360.0	4.93	false	0.5	1.25	100	4.08	0.72	1.1	2000	0.25	1.0	1.32	2.0	1000	37.5	1	41.39547715761899	0.8827965910533709	60.04641300264923
0.1	2.1	360.0	4.93	false	0.5	1.25	100	4.08	0.72	1.1	2000	0.25	1.0	1.32	2.0	1000	37.5	1	41.75600491092692	39.457956097097515	70.44748647328014
0.1	2.1	360.0	4.93	false	0.5	1.25	100	4.08	0.72	1.1	2000	0.25	1.0	1.32	2.0	1000	37.5	1	44.03833263450702	29.633505588267592	76.80641050543265
0.1	2.1	360.0	4.93	false	0.5	1.25	100	4.08	0.72	1.1	2000	0.25	1.0	1.32	2.0	1000	37.5	2	40.96197956150954	4.810322059447227	20.20416729650703	40.000345408088265	50.03827909723161
0.1	2.1	360.0	4.93	false	0.5	1.25	100	4.08	0.72	1.1	2000	0.25	1.0	1.32	2.0	1000	37.5	1	42.16479252230075	28.354523674056818	51.09871853998327
0.1	2.1	360.0	4.93	false	0.5	1.25	100	4.08	0.72	1.1	2000	0.25	1.0	1.32	2.0	1000	37.5	1	33.64515223760454	21.243971243204342	51.94948781714244
0.1	2.1	360.0	4.93	false	0.5	1.25	100	4.08	0.72	1.1	2000	0.25	1.0	1.32	2.0	1000	37.5	1	42.864430745487844	17.28802079720108	67.46981045381219
0.1	2.1	360.0	4.93	false	0.5	1.25	100	4.08	0.72	1.1	2000	0.25	1.0	1.32	2.0	1000	37.5	2	42.828471723853475	12.205797800235173	39.689484799571396	36.84219341142747	38.12519542235958
0.1	2.1	360.0	4.93	false	0.5	1.25	100	4.08	0.72	1.1	2000	0.25	1.0	1.32	2.0	1000	37.5	1	35.202269389762535	14.223008880762562	52.50268217919317
0.1	2.1	360.0	4.93	false	0.5	1.25	100	4.08	0.72	1.1	2000	0.25	1.0	1.32	2.0	1000	37.5	1	43.160218459516145	17.67718690211261	63.36581866355407
0.1	2.1	360.0	4.93	false	0.5	1.25	100	4.08	0.72	1.1	2000	0.25	1.0	1.32	2.0	1000	37.5	1	27.45613667780801	21.346374337234977	44.440534992951996
0.1	2.1	360.0	4.93	false	0.5	1.25	100	4.08	0.72	1.1	2000	0.25	1.0	1.32	2.0	1000	37.5	1	31.766937352470322	22.512613673932552	47.352137298478794
0.1	2.1	360.0	4.93	false	0.5	1.25	100	4.08	0.72	1.1	2000	0.25	1.0	1.32	2.0	1000	37.5	1	31.55641856677549	19.948275054586194	50.608825584614
0.1	2.1	360.0	4.93	false	0.5	1.25	100	4.08	0.72	1.1	2000	0.25	1.0	1.32	2.0	1000	37.5	1	38.86761379997659	29.632151211128935	62.84086029354611
0.1	2.1	360.0	4.93	false	0.5	1.25	100	4.08	0.72	1.1	2000	0.25	1.0	1.32	2.0	1000	37.5	1	33.38451242245224	21.367943189636943	55.62656638842372
0.1	2.1	360.0	4.93	false	0.5	1.25	100	4.08	0.72	1.1	2000	0.25	1.0	1.32	2.0	1000	37.5	1	42.541985422954276	22.584985990906688	68.91787280622177
0.1	2.1	360.0	4.93	false	0.5	1.25	100	4.08	0.72	1.1	2000	0.25	1.0	1.32	2.0	1000	37.5	1	46.39500514562506	18.362594815207046	73.80852679475426
0.1	2.1	360.0	4.93	false	0.5	1.25	100	4.08	0.72	1.1	2000	0.25	1.0	1.32	2.0	1000	37.5	1	33.09531468193707	20.86271419209911	48.57692412454075
0.1	2.1	360.0	4.93	false	0.5	1.25	100	4.08	0.72	1.1	2000	0.25	1.0	1.32	2.0	1000	37.5	1	27.869333357749852	26.263227170009564	39.604768310930034
0.1	2.1	360.0	4.93	false	0.5	1.25	100	4.08	0.72	1.1	2000	0.25	1.0	1.32	2.0	1000	37.5	1	26.229842924884316	16.0151457295805	39.59445768709205
0.1	2.1	360.0	4.93	false	0.5	1.25	100	4.08	0.72	1.1	2000	0.25	1.0	1.32	2.0	1000	37.5	1	27.643267534322803	22.301539770269425	39.83454063157166
0.1	2.1	360.0	4.93	false	0.5	1.25	100	4.08	0.72	1.1	2000	0.25	1.0	1.32	2.0	1000	37.5	1	36.53577875189435	4.760199237172438	35.00990431749567
0.1	2.1	360.0	4.93	false	0.5	1.25	100	4.08	0.72	1.1	2000	0.25	1.0	1.32	2.0	1000	37.5	1	42.21589173379809	31.562413096212204	66.13147039686469
0.1	2.1	360.0	4.93	false	0.5	1.25	100	4.08	0.72	1.1	2000	0.25	1.0	1.32	2.0	1000	37.5	1	38.206174651618014	4.428643740861025	52.758137911099084
0.1	2.1	360.0	4.93	false	0.5	1.25	100	4.08	0.72	1.1	2000	0.25	1.0	1.32	2.0	1000	37.5	1	40.37818105688687	24.748567344575576	57.27201142370183
0.1	2.1	360.0	4.93	false	0.5	1.25	100	4.08	0.72	1.1	2000	0.25	1.0	1.32	2.0	1000	37.5	1	34.13080192611372	18.030581626566377	57.03090596954006
0.1	2.1	360.0	4.93	false	0.5	1.25	100	4.08	0.72	1.1	2000	0.25	1.0	1.32	2.0	1000	37.5	1	28.68306242072362	1.0483822843964234	52.733368939731015
0.1	2.1	360.0	4.93	false	0.5	1.25	100	4.08	0.72	1.1	2000	0.25	1.0	1.32	2.0	1000	37.5	1	41.66612803828416	27.40641379681441	53.97636466583196
0.1	2.1	360.0	4.93	false	0.5	1.25	100	4.08	0.72	1.1	2000	0.25	1.0	1.32	2.0	1000	37.5	1	36.868798627497405	8.422895139392368	53.62016934250322
0.1	2.1	360.0	4.93	false	0.5	1.25	100	4.08	0.72	1.1	2000	0.25	1.0	1.32	2.0	1000	37.5	1	29.726862665538572	11.668218204166553	49.92118470966548
0.1	2.1	360.0	4.93	false	0.5	1.25	100	4.08	0.72	1.1	2000	0.25	1.0	1.32	2.0	1000	37.5	1	38.724679425748796	26.832353646043135	67.58365286769693
0.1	2.1	360.0	4.93	false	0.5	1.25	100	4.08	0.72	1.1	2000	0.25	1.0	1.32	2.0	1000	37.5	1	41.18836565610795	8.485450022947862	64.40328237884502
0.1	2.1	360.0	4.93	false	0.5	1.25	100	4.08	0.72	1.1	2000	0.25	1.0	1.32	2.0	1000	37.5	1	38.4857227956071	2.065929167238928	66.31687925119707
0.1	2.1	360.0	4.93	false	0.5	1.25	100	4.08	0.72	1.1	2000	0.25	1.0	1.32	2.0	1000	37.5	1	37.78731331987943	16.930507602945333	61.50699555910569
0.1	2.1	360.0	4.93	false	0.5	1.25	100	4.08	0.72	1.1	2000	0.25	1.0	1.32	2.0	1000	37.5	2	38.07641620802461	18.49386943610076	29.811934160820975	32.841226975198985	28.3286192278863
0.1	2.1	360.0	4.93	false	0.5	1.25	100	4.08	0.72	1.1	2000	0.25	1.0	1.32	2.0	1000	37.5	1	40.49677792245729	6.301016213796721	52.39732742106851
0.1	2.1	360.0	4.93	false	0.5	1.25	100	4.08	0.72	1.1	2000	0.25	1.0	1.32	2.0	1000	37.5	1	35.559559683539256	13.337097865642958	44.514909928875845
0.1	2.1	360.0	4.93	false	0.5	1.25	100	4.08	0.72	1.1	2000	0.25	1.0	1.32	2.0	1000	37.5	2	34.24955113686095	0.04884034532834156	43.304475914892826	33.791784165152784	22.594954004504324
0.1	2.1	360.0	4.93	false	0.5	1.25	100	4.08	0.72	1.1	2000	0.25	1.0	1.32	2.0	1000	37.5	1	36.31765706466581	27.94631304324035	51.35958171410676
0.1	2.1	360.0	4.93	false	0.5	1.25	100	4.08	0.72	1.1	2000	0.25	1.0	1.32	2.0	1000	37.5	1	35.40481957605536	19.065053420768884	51.86784078922966
0.1	2.1	360.0	4.93	false	0.5	1.25	100	4.08	0.72	1.1	2000	0.25	1.0	1.32	2.0	1000	37.5	2	36.570660640895404	4.965070776524105	22.38319911318957	28.200408025382377	28.017476842960377
0.1	2.1	360.0	4.93	false	0.5	1.25	100	4.08	0.72	1.1	2000	0.25	1.0	1.32	2.0	1000	37.5	1	36.86630176891023	30.009174595206968	54.18298533034127
0.1	2.1	360.0	4.93	false	0.5	1.25	100	4.08	0.72	1.1	2000	0.25	1.0	1.32	2.0	1000	37.5	1	36.8823579077413	20.004569159312517	63.75665187320434
0.1	2.1	360.0	4.93	false	0.5	1.25	100	4.08	0.72	1.1	2000	0.25	1.0	1.32	2.0	1000	37.5	1	39.35698392644102	21.69247718971805	64.89800248745154
0.1	2.1	360.0	4.93	false	0.5	1.25	100	4.08	0.72	1.1	2000	0.25	1.0	1.32	2.0	1000	37.5	2	39.21124107333505	8.049609048644669	30.28530261315515	36.949474243943484	46.66782134718749
0.1	2.1	360.0	4.93	false	0.5	1.25	100	4.08	0.72	1.1	2000	0.25	1.0	1.32	2.0	1000	37.5	1	41.44459481259927	12.691488133559563	57.40681356963775
0.1	2.1	360.0	4.93	false	0.5	1.25	100	4.08	0.72	1.1	2000	0.25	1.0	1.32	2.0	1000	37.5	1	37.75455790734416	14.955235322771868	68.70284524269685
0.1	2.1	360.0	4.93	false	0.5	1.25	100	4.08	0.72	1.1	2000	0.25	1.0	1.32	2.0	1000	37.5	1	34.091819755532896	24.82636334529243	52.64322947996322
0.1	2.1	360.0	4.93	false	0.5	1.25	100	4.08	0.72	1.1	2000	0.25	1.0	1.32	2.0	1000	37.5	1	36.46026137011055	17.295711875143954	54.462678825779065
0.1	2.1	360.0	4.93	false	0.5	1.25	100	4.08	0.72	1.1	2000	0.25	1.0	1.32	2.0	1000	37.5	2	45.7923846645352	18.2826919790564	45.15739036460936	38.8105701514846	30.48634519275368
0.1	2.1	360.0	4.93	false	0.5	1.25	100	4.08	0.72	1.1	2000	0.25	1.0	1.32	2.0	1000	37.5	1	38.57953144602799	16.091404091028444	62.813465361340214
0.1	2.1	360.0	4.93	false	0.5	1.25	100	4.08	0.72	1.1	2000	0.25	1.0	1.32	2.0	1000	37.5	1	37.69929837044126	22.704137718170784	49.71600325173101
0.1	2.1	360.0	4.93	false	0.5	1.25	100	4.08	0.72	1.1	2000	0.25	1.0	1.32	2.0	1000	37.5	2	48.24612221984851	0.0364898952218883	39.984215344045936	37.57022377575085	45.88688577973539
0.1	2.1	360.0	4.93	false	0.5	1.25	100	4.08	0.72	1.1	2000	0.25	1.0	1.32	2.0	1000	37.5	1	34.843975243485545	29.96770056503536	54.92950707699464
0.1	2.1	360.0	4.93	false	0.5	1.25	100	4.08	0.72	1.1	2000	0.25	1.0	1.32	2.0	1000	37.5	1	30.98416860414229	10.918061353058874	51.94912382187272
0.1	2.1	360.0	4.93	false	0.5	1.25	100	4.08	0.72	1.1	2000	0.25	1.0	1.32	2.0	1000	37.5	1	37.867226549129875	29.606723927832192	46.19926775822909
0.1	2.1	360.0	4.93	false	0.5	1.25	100	4.08	0.72	1.1	2000	0.25	1.0	1.32	2.0	1000	37.5	1	45.01476958038898	43.66617499978641	62.10162009137561
0.1	2.1	360.0	4.93	false	0.5	1.25	100	4.08	0.72	1.1	2000	0.25	1.0	1.32	2.0	1000	37.5	1	39.88218011087254	22.22939637349618	62.710112856806155
0.1	2.1	360.0	4.93	false	0.5	1.25	100	4.08	0.72	1.1	2000	0.25	1.0	1.32	2.0	1000	37.5	1	28.57950954554778	8.156757167161853	48.31371670677907
0.1	2.1	360.0	4.93	false	0.5	1.25	100	4.08	0.72	1.1	2000	0.25	1.0	1.32	2.0	1000	37.5	1	36.15214041783681	34.496758219270454	74.17136739968622
0.1	2.1	360.0	4.93	false	0.5	1.25	100	4.08	0.72	1.1	2000	0.25	1.0	1.32	2.0	1000	37.5	1	36.92256306528955	13.266727030745626	53.60475465123102
0.1	2.1	360.0	4.93	false	0.5	1.25	100	4.08	0.72	1.1	2000	0.25	1.0	1.32	2.0	1000	37.5	1	34.000065022953365	14.28239879029732	54.759160777201316
0.1	2.1	360.0	4.93	false	0.5	1.25	100	4.08	0.72	1.1	2000	0.25	1.0	1.32	2.0	1000	37.5	1	35.619532906684874	26.092253751774262	61.41933987850319
0.1	2.1	360.0	4.93	false	0.5	1.25	100	4.08	0.72	1.1	2000	0.25	1.0	1.32	2.0	1000	37.5	1	39.532422592065224	26.730104767213163	63.82229079859129
0.1	2.1	360.0	4.93	false	0.5	1.25	100	4.08	0.72	1.1	2000	0.25	1.0	1.32	2.0	1000	37.5	1	38.73407556727326	7.583609511280679	49.37500571060821
0.1	2.1	360.0	4.93	false	0.5	1.25	100	4.08	0.72	1.1	2000	0.25	1.0	1.32	2.0	1000	37.5	2	44.509595452449446	2.283863246116535	45.06686756715392	34.5839293825827	25.077466957050188
0.1	2.1	360.0	4.93	false	0.5	1.25	100	4.08	0.72	1.1	2000	0.25	1.0	1.32	2.0	1000	37.5	1	39.528946499510255	9.508212464279469	62.862018218281776
0.1	2.1	360.0	4.93	false	0.5	1.25	100	4.08	0.72	1.1	2000	0.25	1.0	1.32	2.0	1000	37.5	1	40.01583518808258	33.933844357531626	56.031756999815656
0.1	2.1	360.0	4.93	false	0.5	1.25	100	4.08	0.72	1.1	2000	0.25	1.0	1.32	2.0	1000	37.5	1	39.17272296793819	27.55057099140461	56.92359999694929
0.1	2.1	360.0	4.93	false	0.5	1.25	100	4.08	0.72	1.1	2000	0.25	1.0	1.32	2.0	1000	37.5	1	41.64331791548584	30.111741517061663	61.077514272964144
0.1	2.1	360.0	4.93	false	0.5	1.25	100	4.08	0.72	1.1	2000	0.25	1.0	1.32	2.0	1000	37.5	1	35.53922903417316	18.66809733924775	56.097066458539686
0.1	2.1	360.0	4.93	false	0.5	1.25	100	4.08	0.72	1.1	2000	0.25	1.0	1.32	2.0	1000	37.5	1	34.23506982907109	14.22593585947056	53.249450383253645
0.1	2.1	360.0	4.93	false	0.5	1.25	100	4.08	0.72	1.1	2000	0.25	1.0	1.32	2.0	1000	37.5	1	38.32748182324713	37.0875642250285	71.71695619102286
0.1	2.1	360.0	4.93	false	0.5	1.25	100	4.08	0.72	1.1	2000	0.25	1.0	1.32	2.0	1000	37.5	1	29.43103405738804	9.965009746694765	52.71332651191366
0.1	2.1	360.0	4.93	false	0.5	1.25	100	4.08	0.72	1.1	2000	0.25	1.0	1.32	2.0	1000	37.5	1	33.027577730302866	12.233503163179792	52.21410082070667
0.1	2.1	360.0	4.93	false	0.5	1.25	100	4.08	0.72	1.1	2000	0.25	1.0	1.32	2.0	1000	37.5	1	28.632249099034592	16.12012544969069	50.350799631256336
0.1	2.1	360.0	4.93	false	0.5	1.25	100	4.08	0.72	1.1	2000	0.25	1.0	1.32	2.0	1000	37.5	1	28.323895281304715	14.589789636878663	35.772247040112255
0.1	2.1	360.0	4.93	false	0.5	1.25	100	4.08	0.72	1.1	2000	0.25	1.0	1.32	2.0	1000	37.5	2	32.14410266002589	16.18432231235114	26.53054720806537	30.445979774215804	32.92965137481112
0.1	2.1	360.0	4.93	false	0.5	1.25	100	4.08	0.72	1.1	2000	0.25	1.0	1.32	2.0	1000	37.5	1	33.81175580127246	1.8159322009404606	53.56358563104213
0.1	2.1	360.0	4.93	false	0.5	1.25	100	4.08	0.72	1.1	2000	0.25	1.0	1.32	2.0	1000	37.5	1	29.190735771814772	17.750659809052458	52.74334471261311
0.1	2.1	360.0	4.93	false	0.5	1.25	100	4.08	0.72	1.1	2000	0.25	1.0	1.32	2.0	1000	37.5	1	36.88983923159805	29.850222624189254	57.787362785416725
0.1	2.1	360.0	4.93	false	0.5	1.25	100	4.08	0.72	1.1	2000	0.25	1.0	1.32	2.0	1000	37.5	1	30.21963087191895	27.777801861975302	52.3217691618272
0.1	2.1	360.0	4.93	false	0.5	1.25	100	4.08	0.72	1.1	2000	0.25	1.0	1.32	2.0	1000	37.5	2	38.78297682788293	2.296621217573078	41.11780801941756	32.107520211140574	32.987495992791565
0.1	2.1	360.0	4.93	false	0.5	1.25	100	4.08	0.72	1.1	2000	0.25	1.0	1.32	2.0	1000	37.5	1	36.603283666048604	24.794960180225107	42.23983316460546
0.1	2.1	360.0	4.93	false	0.5	1.25	100	4.08	0.72	1.1	2000	0.25	1.0	1.32	2.0	1000	37.5	1	28.56347715966456	20.530971018907195	47.18174673156757
0.1	2.1	360.0	4.93	false	0.5	1.25	100	4.08	0.72	1.1	2000	0.25	1.0	1.32	2.0	1000	37.5	1	41.26797467813324	25.937841816019628	65.58773192503543
0.1	2.1	360.0	4.93	false	0.5	1.25	100	4.08	0.72	1.1	2000	0.25	1.0	1.32	2.0	1000	37.5	1	36.237963666439775	9.782900796501382	50.03729468160873
0.1	2.1	360.0	4.93	false	0.5	1.25	100	4.08	0.72	1.1	2000	0.25	1.0	1.32	2.0	1000	37.5	1	32.71550786579061	18.906016797017045	45.6719109185882
0.1	2.1	360.0	4.93	false	0.5	1.25	100	4.08	0.72	1.1	2000	0.25	1.0	1.32	2.0	1000	37.5	1	35.21532747684765	9.49386126915801	60.682866721697984
0.1	2.1	360.0	4.93	false	0.5	1.25	100	4.08	0.72	1.1	2000	0.25	1.0	1.32	2.0	1000	37.5	1	31.54671963638747	15.697507364723249	50.76549949193391
0.1	2.1	360.0	4.93	false	0.5	1.25	100	4.08	0.72	1.1	2000	0.25	1.0	1.32	2.0	1000	37.5	1	39.66772242893642	34.157475508583154	68.36395669333672
0.1	2.1	360.0	4.93	false	0.5	1.25	100	4.08	0.72	1.1	2000	0.25	1.0	1.32	2.0	1000	37.5	2	35.30027209127518	14.512992981726528	22.193652454937403	34.04590601770941	39.377363281683785
0.1	2.1	360.0	4.93	false	0.5	1.25	100	4.08	0.72	1.1	2000	0.25	1.0	1.32	2.0	1000	37.5	1	40.79449980788572	21.240532818056753	69.2058570192386
0.1	2.1	360.0	4.93	false	0.5	1.25	100	4.08	0.72	1.1	2000	0.25	1.0	1.32	2.0	1000	37.5	1	40.054109721210665	9.864082149141286	57.975773179903555
0.1	2.1	360.0	4.93	false	0.5	1.25	100	4.08	0.72	1.1	2000	0.25	1.0	1.32	2.0	1000	37.5	1	41.61759702804934	16.63530165051747	60.750055127691
0.1	2.1	360.0	4.93	false	0.5	1.25	100	4.08	0.72	1.1	2000	0.25	1.0	1.32	2.0	1000	37.5	1	37.07714872846581	23.072091646991872	58.90532631913047
0.1	2.1	360.0	4.93	false	0.5	1.25	100	4.08	0.72	1.1	2000	0.25	1.0	1.32	2.0	1000	37.5	1	29.63933767452825	5.010203305079201	51.432585570084115
0.1	2.1	360.0	4.93	false	0.5	1.25	100	4.08	0.72	1.1	2000	0.25	1.0	1.32	2.0	1000	37.5	1	34.889666732375034	8.431326516551765	69.71616912053895
0.1	2.1	360.0	4.93	false	0.5	1.25	100	4.08	0.72	1.1	2000	0.25	1.0	1.32	2.0	1000	37.5	1	34.50154078115547	18.701759871239993	55.730541714624444
0.1	2.1	360.0	4.93	false	0.5	1.25	100	4.08	0.72	1.1	2000	0.25	1.0	1.32	2.0	1000	37.5	1	37.537555627118266	3.8869153500878646	60.9646556225002
0.1	2.1	360.0	4.93	false	0.5	1.25	100	4.08	0.72	1.1	2000	0.25	1.0	1.32	2.0	1000	37.5	1	37.33961508612848	5.201318260625235	52.132498087636144
0.1	2.1	360.0	4.93	false	0.5	1.25	100	4.08	0.72	1.1	2000	0.25	1.0	1.32	2.0	1000	37.5	2	40.506400988080586	9.68873339630645	30.564494648898375	40.20201702077268	34.660946725568905
0.1	2.1	360.0	4.93	false	0.5	1.25	100	4.08	0.72	1.1	2000	0.25	1.0	1.32	2.0	1000	37.5	1	48.025250123437154	22.839585573097846	81.98006269623778
0.1	2.1	360.0	4.93	false	0.5	1.25	100	4.08	0.72	1.1	2000	0.25	1.0	1.32	2.0	1000	37.5	1	37.238145380472254	21.86178541206346	56.90525091460539
0.1	2.1	360.0	4.93	false	0.5	1.25	100	4.08	0.72	1.1	2000	0.25	1.0	1.32	2.0	1000	37.5	1	37.32256394690364	24.305779228736153	56.437524005883375
0.1	2.1	360.0	4.93	false	0.5	1.25	100	4.08	0.72	1.1	2000	0.25	1.0	1.32	2.0	1000	37.5	1	32.22412778638881	6.533908034876623	45.624118396710216
0.1	2.1	360.0	4.93	false	0.5	1.25	100	4.08	0.72	1.1	2000	0.25	1.0	1.32	2.0	1000	37.5	1	30.062038728834686	24.83198634299497	52.48360206066279
0.1	2.1	360.0	4.93	false	0.5	1.25	100	4.08	0.72	1.1	2000	0.25	1.0	1.32	2.0	1000	37.5	2	37.89633970204569	1.0356235954532842	45.629749068165424	37.60702615122324	18.99734948984239
0.1	2.1	360.0	4.93	false	0.5	1.25	100	4.08	0.72	1.1	2000	0.25	1.0	1.32	2.0	1000	37.5	1	46.21277367231593	18.45446512896523	70.799975513027
0.1	2.1	360.0	4.93	false	0.5	1.25	100	4.08	0.72	1.1	2000	0.25	1.0	1.32	2.0	1000	37.5	1	34.04839722263427	5.695973362327871	55.70477001832874
0.1	2.1	360.0	4.93	false	0.5	1.25	100	4.08	0.72	1.1	2000	0.25	1.0	1.32	2.0	1000	37.5	1	38.560691068098386	36.18129466276754	65.07229271657519
0.1	2.1	360.0	4.93	false	0.5	1.25	100	4.08	0.72	1.1	2000	0.25	1.0	1.32	2.0	1000	37.5	1	41.39274245714329	21.242522212619274	66.40097918525127
0.1	2.1	360.0	4.93	false	0.5	1.25	100	4.08	0.72	1.1	2000	0.25	1.0	1.32	2.0	1000	37.5	1	31.909963334148777	30.428084892949634	49.02664693332536
0.1	2.1	360.0	4.93	false	0.5	1.25	100	4.08	0.72	1.1	2000	0.25	1.0	1.32	2.0	1000	37.5	1	40.7596035567228	15.150948848913119	51.27059050792268
0.1	2.1	360.0	4.93	false	0.5	1.25	100	4.08	0.72	1.1	2000	0.25	1.0	1.32	2.0	1000	37.5	1	37.71055470010309	17.605849038881225	58.37091408860718
0.1	2.1	360.0	4.93	false	0.5	1.25	100	4.08	0.72	1.1	2000	0.25	1.0	1.32	2.0	1000	37.5	1	38.73200630566256	1.5213327586532603	70.50637408129597
0.1	2.1	360.0	4.93	false	0.5	1.25	100	4.08	0.72	1.1	2000	0.25	1.0	1.32	2.0	1000	37.5	1	36.55517497645168	19.612121005691957	63.76091307884661
0.1	2.1	360.0	4.93	false	0.5	1.25	100	4.08	0.72	1.1	2000	0.25	1.0	1.32	2.0	1000	37.5	2	35.22434981511088	4.085897109012187	21.052535442632113	34.65227741567745	38.86447495320741
0.1	2.1	360.0	4.93	false	0.5	1.25	100	4.08	0.72	1.1	2000	0.25	1.0	1.32	2.0	1000	37.5	1	33.07394406972968	14.776047176784811	54.584935162039464
0.1	2.1	360.0	4.93	false	0.5	1.25	100	4.08	0.72	1.1	2000	0.25	1.0	1.32	2.0	1000	37.5	1	39.47545465361103	17.221364382808446	61.43253823262932
0.1	2.1	360.0	4.93	false	0.5	1.25	100	4.08	0.72	1.1	2000	0.25	1.0	1.32	2.0	1000	37.5	1	28.413325488410358	11.519230989875492	39.26470614182394
0.1	2.1	360.0	4.93	false	0.5	1.25	100	4.08	0.72	1.1	2000	0.25	1.0	1.32	2.0	1000	37.5	1	42.23170531961928	10.633615968407945	58.23492815713159
0.1	2.1	360.0	4.93	false	0.5	1.25	100	4.08	0.72	1.1	2000	0.25	1.0	1.32	2.0	1000	37.5	1	29.521173752180488	17.14416286017957	44.93204014801104
0.1	2.1	360.0	4.93	false	0.5	1.25	100	4.08	0.72	1.1	2000	0.25	1.0	1.32	2.0	1000	37.5	2	38.6526590382742	0.7876951095796298	48.32443458476214	36.490606645459934	20.886238872911825
0.1	2.1	360.0	4.93	false	0.5	1.25	100	4.08	0.72	1.1	2000	0.25	1.0	1.32	2.0	1000	37.5	1	38.7377380356111	25.28663902699703	60.72559321308888
0.1	2.1	360.0	4.93	false	0.5	1.25	100	4.08	0.72	1.1	2000	0.25	1.0	1.32	2.0	1000	37.5	2	33.78925652015667	6.384603698852859	20.971807972879976	28.881682422539395	37.7784414291015
0.1	2.1	360.0	4.93	false	0.5	1.25	100	4.08	0.72	1.1	2000	0.25	1.0	1.32	2.0	1000	37.5	1	34.66137931613534	33.694505118766514	64.92537579817827
0.1	2.1	360.0	4.93	false	0.5	1.25	100	4.08	0.72	1.1	2000	0.25	1.0	1.32	2.0	1000	37.5	1	28.650860885674273	1.354468500450949	39.266711487466566
0.1	2.1	360.0	4.93	false	0.5	1.25	100	4.08	0.72	1.1	2000	0.25	1.0	1.32	2.0	1000	37.5	1	36.557282578545276	9.255731584932112	56.43115171534638
0.1	2.1	360.0	4.93	false	0.5	1.25	100	4.08	0.72	1.1	2000	0.25	1.0	1.32	2.0	1000	37.5	1	41.28870422022999	0.17066522815146845	47.8973992185373
0.1	2.1	360.0	4.93	false	0.5	1.25	100	4.08	0.72	1.1	2000	0.25	1.0	1.32	2.0	1000	37.5	1	38.249923430315754	27.007012679799743	60.42889183846842
0.1	2.1	360.0	4.93	false	0.5	1.25	100	4.08	0.72	1.1	2000	0.25	1.0	1.32	2.0	1000	37.5	1	33.8115399156678	27.46688810430719	57.330832000060404
0.1	2.1	360.0	4.93	false	0.5	1.25	100	4.08	0.72	1.1	2000	0.25	1.0	1.32	2.0	1000	37.5	1	38.86384467994116	23.44646272072147	67.18689634596414
0.1	2.1	360.0	4.93	false	0.5	1.25	100	4.08	0.72	1.1	2000	0.25	1.0	1.32	2.0	1000	37.5	1	42.97465300894289	42.24255723991481	57.68153619929583
0.1	2.1	360.0	4.93	false	0.5	1.25	100	4.08	0.72	1.1	2000	0.25	1.0	1.32	2.0	1000	37.5	1	34.04953015220259	19.222793159509358	47.718465959168256
0.1	2.1	360.0	4.93	false	0.5	1.25	100	4.08	0.72	1.1	2000	0.25	1.0	1.32	2.0	1000	37.5	1	33.27959810065384	5.863933903631904	36.512896039191666
0.1	2.1	360.0	4.93	false	0.5	1.25	100	4.08	0.72	1.1	2000	0.25	1.0	1.32	2.0	1000	37.5	1	34.40922184902295	17.07227319693393	69.77734546980187
0.1	2.1	360.0	4.93	false	0.5	1.25	100	4.08	0.72	1.1	2000	0.25	1.0	1.32	2.0	1000	37.5	1	39.44713391685846	20.72809395853194	60.33200861820274
0.1	2.1	360.0	4.93	false	0.5	1.25	100	4.08	0.72	1.1	2000	0.25	1.0	1.32	2.0	1000	37.5	1	38.93941027994009	17.690571648593966	63.325402930894086
0.1	2.1	360.0	4.93	false	0.5	1.25	100	4.08	0.72	1.1	2000	0.25	1.0	1.32	2.0	1000	37.5	1	34.34778245749801	23.991995772087307	61.13315149965714
0.1	2.1	360.0	4.93	false	0.5	1.25	100	4.08	0.72	1.1	2000	0.25	1.0	1.32	2.0	1000	37.5	1	30.447147062334288	20.354905307785046	47.22836893439461
0.1	2.1	360.0	4.93	false	0.5	1.25	100	4.08	0.72	1.1	2000	0.25	1.0	1.32	2.0	1000	37.5	1	37.591762819690736	21.404246946900017	56.498117897229825
0.1	2.1	360.0	4.93	false	0.5	1.25	100	4.08	0.72	1.1	2000	0.25	1.0	1.32	2.0	1000	37.5	1	34.952220629247705	23.168765418214353	51.644926128182966
0.1	2.1	360.0	4.93	false	0.5	1.25	100	4.08	0.72	1.1	2000	0.25	1.0	1.32	2.0	1000	37.5	2	41.90061560949598	10.496937369125527	20.696574973397837	26.667821725945316	37.60124721666649
0.1	2.1	360.0	4.93	false	0.5	1.25	100	4.08	0.72	1.1	2000	0.25	1.0	1.32	2.0	1000	37.5	2	33.062698809010996	7.867383706651879	37.29849394971079	32.51268447875261	20.038635720096423
0.1	2.1	360.0	4.93	false	0.5	1.25	100	4.08	0.72	1.1	2000	0.25	1.0	1.32	2.0	1000	37.5	1	37.28631346738151	27.142290455785588	52.1260710390819
0.1	2.1	360.0	4.93	false	0.5	1.25	100	4.08	0.72	1.1	2000	0.25	1.0	1.32	2.0	1000	37.5	1	40.75651925488383	35.9620542538364	48.63597450325498
0.1	2.1	360.0	4.93	false	0.5	1.25	100	4.08	0.72	1.1	2000	0.25	1.0	1.32	2.0	1000	37.5	1	36.203880835011695	5.7704929384242005	51.61877406168794
0.1	2.1	360.0	4.93	false	0.5	1.25	100	4.08	0.72	1.1	2000	0.25	1.0	1.32	2.0	1000	37.5	1	36.48926262841212	18.52450398922886	51.00450492237344
0.1	2.1	360.0	4.93	false	0.5	1.25	100	4.08	0.72	1.1	2000	0.25	1.0	1.32	2.0	1000	37.5	1	31.601083908316575	4.112272332051534	52.349565988479874
0.1	2.1	360.0	4.93	false	0.5	1.25	100	4.08	0.72	1.1	2000	0.25	1.0	1.32	2.0	1000	37.5	1	36.04064964178116	21.873590549787306	53.48033827703409
0.1	2.1	360.0	4.93	false	0.5	1.25	100	4.08	0.72	1.1	2000	0.25	1.0	1.32	2.0	1000	37.5	2	37.47555874244263	10.085531394797444	36.97618153871389	35.352745687364795	24.388829998672986
0.1	2.1	360.0	4.93	false	0.5	1.25	100	4.08	0.72	1.1	2000	0.25	1.0	1.32	2.0	1000	37.5	1	40.84910213488472	8.869280334212604	51.41931805895672
0.1	2.1	360.0	4.93	false	0.5	1.25	100	4.08	0.72	1.1	2000	0.25	1.0	1.32	2.0	1000	37.5	1	42.50239598533233	33.17420335375393	60.434626137274144
0.1	2.1	360.0	4.93	false	0.5	1.25	100	4.08	0.72	1.1	2000	0.25	1.0	1.32	2.0	1000	37.5	1	36.79729897987207	25.848911215971476	55.50371290593044
0.1	2.1	360.0	4.93	false	0.5	1.25	100	4.08	0.72	1.1	2000	0.25	1.0	1.32	2.0	1000	37.5	1	41.739306402728076	18.81621047214888	73.67570366082278
0.1	2.1	360.0	4.93	false	0.5	1.25	100	4.08	0.72	1.1	2000	0.25	1.0	1.32	2.0	1000	37.5	1	34.994945315353654	12.234159546624875	54.22868099288734
0.1	2.1	360.0	4.93	false	0.5	1.25	100	4.08	0.72	1.1	2000	0.25	1.0	1.32	2.0	1000	37.5	1	40.23355661107732	19.871933593979982	61.13989982374521
0.1	2.1	360.0	4.93	false	0.5	1.25	100	4.08	0.72	1.1	2000	0.25	1.0	1.32	2.0	1000	37.5	1	34.0687574217084	7.716437051599632	55.427576607179965
0.1	2.1	360.0	4.93	false	0.5	1.25	100	4.08	0.72	1.1	2000	0.25	1.0	1.32	2.0	1000	37.5	1	38.293161392154275	12.301233851638607	72.27608502033132
0.1	2.1	360.0	4.93	false	0.5	1.25	100	4.08	0.72	1.1	2000	0.25	1.0	1.32	2.0	1000	37.5	1	39.054512222106396	25.73195077816247	70.2564174856842
0.1	2.1	360.0	4.93	false	0.5	1.25	100	4.08	0.72	1.1	2000	0.25	1.0	1.32	2.0	1000	37.5	1	41.42123348399366	12.352114190443219	65.11034962539051
0.1	2.1	360.0	4.93	false	0.5	1.25	100	4.08	0.72	1.1	2000	0.25	1.0	1.32	2.0	1000	37.5	1	37.76777937660563	24.326214319381513	59.911117216202186
0.1	2.1	360.0	4.93	false	0.5	1.25	100	4.08	0.72	1.1	2000	0.25	1.0	1.32	2.0	1000	37.5	1	47.95943184653643	0.7677265581769797	66.7199475470211
0.1	2.1	360.0	4.93	false	0.5	1.25	100	4.08	0.72	1.1	2000	0.25	1.0	1.32	2.0	1000	37.5	1	36.612326923807004	19.428361278310827	52.745094672676544
0.1	2.1	360.0	4.93	false	0.5	1.25	100	4.08	0.72	1.1	2000	0.25	1.0	1.32	2.0	1000	37.5	1	33.82971207171069	32.632914252075636	44.53673529797207
0.1	2.1	360.0	4.93	false	0.5	1.25	100	4.08	0.72	1.1	2000	0.25	1.0	1.32	2.0	1000	37.5	1	34.290899035846735	31.16796972237247	57.23063658507206
0.1	2.1	360.0	4.93	false	0.5	1.25	100	4.08	0.72	1.1	2000	0.25	1.0	1.32	2.0	1000	37.5	1	31.691804647083416	5.100258756123377	54.28170917240309
0.1	2.1	360.0	4.93	false	0.5	1.25	100	4.08	0.72	1.1	2000	0.25	1.0	1.32	2.0	1000	37.5	1	35.60866219930328	15.865736905117872	59.57368565935342
0.1	2.1	360.0	4.93	false	0.5	1.25	100	4.08	0.72	1.1	2000	0.25	1.0	1.32	2.0	1000	37.5	1	40.36217106683033	9.428945811184079	54.70597835411878
0.1	2.1	360.0	4.93	false	0.5	1.25	100	4.08	0.72	1.1	2000	0.25	1.0	1.32	2.0	1000	37.5	1	42.236771631042735	12.944900180273953	68.27208485798856
0.1	2.1	360.0	4.93	false	0.5	1.25	100	4.08	0.72	1.1	2000	0.25	1.0	1.32	2.0	1000	37.5	1	29.265187546826134	10.879088339493462	36.166326562292845
0.1	2.1	360.0	4.93	false	0.5	1.25	100	4.08	0.72	1.1	2000	0.25	1.0	1.32	2.0	1000	37.5	1	40.82808367229813	2.415947291162343	69.93496714454048
0.1	2.1	360.0	4.93	false	0.5	1.25	100	4.08	0.72	1.1	2000	0.25	1.0	1.32	2.0	1000	37.5	2	43.55152714489509	9.80224665683334	51.10581737748061	41.55986264525145	25.09741195985482
0.1	2.1	360.0	4.93	false	0.5	1.25	100	4.08	0.72	1.1	2000	0.25	1.0	1.32	2.0	1000	37.5	1	34.30328861978678	8.632717003948477	53.4703200530739
0.1	2.1	360.0	4.93	false	0.5	1.25	100	4.08	0.72	1.1	2000	0.25	1.0	1.32	2.0	1000	37.5	1	39.6366298082232	25.730724940671852	61.804690565039124
0.1	2.1	360.0	4.93	false	0.5	1.25	100	4.08	0.72	1.1	2000	0.25	1.0	1.32	2.0	1000	37.5	1	34.30065381297917	11.36540244943633	56.516096853502276
0.1	2.1	360.0	4.93	false	0.5	1.25	100	4.08	0.72	1.1	2000	0.25	1.0	1.32	2.0	1000	37.5	1	35.40793380651623	11.68942092647983	67.6863363640554
0.1	2.1	360.0	4.93	false	0.5	1.25	100	4.08	0.72	1.1	2000	0.25	1.0	1.32	2.0	1000	37.5	1	43.377885900718056	10.380731880627472	70.39000203649363
0.1	2.1	360.0	4.93	false	0.5	1.25	100	4.08	0.72	1.1	2000	0.25	1.0	1.32	2.0	1000	37.5	2	46.990406786210116	13.96309438957188	35.103869555921385	42.61680225021294	31.77224707014598
0.1	2.1	360.0	4.93	false	0.5	1.25	100	4.08	0.72	1.1	2000	0.25	1.0	1.32	2.0	1000	37.5	1	31.51229641405276	8.259071647346332	46.64082278750561
0.1	2.1	360.0	4.93	false	0.5	1.25	100	4.08	0.72	1.1	2000	0.25	1.0	1.32	2.0	1000	37.5	1	39.891882469562276	21.583125470255162	61.22085045138189
0.1	2.1	360.0	4.93	false	0.5	1.25	100	4.08	0.72	1.1	2000	0.25	1.0	1.32	2.0	1000	37.5	1	39.06619248421614	31.989629656042666	53.31709086394646
0.1	2.1	360.0	4.93	false	0.5	1.25	100	4.08	0.72	1.1	2000	0.25	1.0	1.32	2.0	1000	37.5	2	46.24401283910181	2.5127946348322796	41.40852966618143	33.856223676085826	36.68345451657172
0.1	2.1	360.0	4.93	false	0.5	1.25	100	4.08	0.72	1.1	2000	0.25	1.0	1.32	2.0	1000	37.5	1	32.607003842657384	16.730137789087987	57.70451499597848
0.1	2.1	360.0	4.93	false	0.5	1.25	100	4.08	0.72	1.1	2000	0.25	1.0	1.32	2.0	1000	37.5	2	34.29869276346343	7.168351441389161	38.2758289505808	24.173150963395884	17.382638398850897
0.1	2.1	360.0	4.93	false	0.5	1.25	100	4.08	0.72	1.1	2000	0.25	1.0	1.32	2.0	1000	37.5	1	40.58872471007948	35.760543172396886	54.67252027905962
0.1	2.1	360.0	4.93	false	0.5	1.25	100	4.08	0.72	1.1	2000	0.25	1.0	1.32	2.0	1000	37.5	2	41.147815165765145	15.417196072710691	27.898683039622412	38.40827834195927	37.81701262674817
0.1	2.1	360.0	4.93	false	0.5	1.25	100	4.08	0.72	1.1	2000	0.25	1.0	1.32	2.0	1000	37.5	1	37.067222646081014	30.244164540143586	62.66777663803412
0.1	2.1	360.0	4.93	false	0.5	1.25	100	4.08	0.72	1.1	2000	0.25	1.0	1.32	2.0	1000	37.5	1	29.965690458688634	24.408347728416896	50.66201821415222
0.1	2.1	360.0	4.93	false	0.5	1.25	100	4.08	0.72	1.1	2000	0.25	1.0	1.32	2.0	1000	37.5	1	39.32133103043358	17.884377238547874	56.71783029059907
0.1	2.1	360.0	4.93	false	0.5	1.25	100	4.08	0.72	1.1	2000	0.25	1.0	1.32	2.0	1000	37.5	1	34.39321696930838	17.04706969852595	55.239447307129545
0.1	2.1	360.0	4.93	false	0.5	1.25	100	4.08	0.72	1.1	2000	0.25	1.0	1.32	2.0	1000	37.5	1	31.04774818989385	21.335942068703766	51.88553636122385
0.1	2.1	360.0	4.93	false	0.5	1.25	100	4.08	0.72	1.1	2000	0.25	1.0	1.32	2.0	1000	37.5	1	36.04786177497885	23.5991898914249	54.79007016630522
0.1	2.1	360.0	4.93	false	0.5	1.25	100	4.08	0.72	1.1	2000	0.25	1.0	1.32	2.0	1000	37.5	1	38.490412629879835	26.329347864527787	66.9765065497064
0.1	2.1	360.0	4.93	false	0.5	1.25	100	4.08	0.72	1.1	2000	0.25	1.0	1.32	2.0	1000	37.5	1	33.35694580568855	25.662302995725696	58.60637893064291
0.1	2.1	360.0	4.93	false	0.5	1.25	100	4.08	0.72	1.1	2000	0.25	1.0	1.32	2.0	1000	37.5	1	44.24772609652914	33.684861152961275	61.85653874022669
0.1	2.1	360.0	4.93	false	0.5	1.25	100	4.08	0.72	1.1	2000	0.25	1.0	1.32	2.0	1000	37.5	1	35.83991529871199	19.32716394406438	56.42278000190706
0.1	2.1	360.0	4.93	false	0.5	1.25	100	4.08	0.72	1.1	2000	0.25	1.0	1.32	2.0	1000	37.5	1	40.71875542377362	22.608001180082397	68.84316984362074
0.1	2.1	360.0	4.93	false	0.5	1.25	100	4.08	0.72	1.1	2000	0.25	1.0	1.32	2.0	1000	37.5	1	39.44828297739875	3.88396348042051	52.91499333120485
0.1	2.1	360.0	4.93	false	0.5	1.25	100	4.08	0.72	1.1	2000	0.25	1.0	1.32	2.0	1000	37.5	1	30.602212949846887	17.096405395487682	51.68165014350488
0.1	2.1	360.0	4.93	false	0.5	1.25	100	4.08	0.72	1.1	2000	0.25	1.0	1.32	2.0	1000	37.5	1	29.398353187476758	19.054628032004405	43.1899583405061
0.1	2.1	360.0	4.93	false	0.5	1.25	100	4.08	0.72	1.1	2000	0.25	1.0	1.32	2.0	1000	37.5	1	31.51537326671358	28.536909060116525	51.736835666863094
0.1	2.1	360.0	4.93	false	0.5	1.25	100	4.08	0.72	1.1	2000	0.25	1.0	1.32	2.0	1000	37.5	1	40.89808223630327	7.497498878864948	60.00627388034177
0.1	2.1	360.0	4.93	false	0.5	1.25	100	4.08	0.72	1.1	2000	0.25	1.0	1.32	2.0	1000	37.5	1	31.45488342635568	29.22226792165509	35.72953637061403
0.1	2.1	360.0	4.93	false	0.5	1.25	100	4.08	0.72	1.1	2000	0.25	1.0	1.32	2.0	1000	37.5	1	36.164081377101034	22.530361616998423	68.5324741075205
0.1	2.1	360.0	4.93	false	0.5	1.25	100	4.08	0.72	1.1	2000	0.25	1.0	1.32	2.0	1000	37.5	1	39.264364259325355	20.528796250400326	68.78473492690627
0.1	2.1	360.0	4.93	false	0.5	1.25	100	4.08	0.72	1.1	2000	0.25	1.0	1.32	2.0	1000	37.5	1	25.67697742844259	25.526040429584604	47.42551632372575
0.1	2.1	360.0	4.93	false	0.5	1.25	100	4.08	0.72	1.1	2000	0.25	1.0	1.32	2.0	1000	37.5	2	40.990376046608176	23.348634200750666	34.939157029365425	38.740052972636775	30.62774992006264
0.1	2.1	360.0	4.93	false	0.5	1.25	100	4.08	0.72	1.1	2000	0.25	1.0	1.32	2.0	1000	37.5	2	36.19080984727035	5.895740767326279	41.74314589143532	33.427238404392355	24.386557450355802
0.1	2.1	360.0	4.93	false	0.5	1.25	100	4.08	0.72	1.1	2000	0.25	1.0	1.32	2.0	1000	37.5	1	36.353537261053276	6.544386186186221	50.42163846159947
0.1	2.1	360.0	4.93	false	0.5	1.25	100	4.08	0.72	1.1	2000	0.25	1.0	1.32	2.0	1000	37.5	1	38.480466905365205	3.6452686218454993	64.81555700899659
0.1	2.1	360.0	4.93	false	0.5	1.25	100	4.08	0.72	1.1	2000	0.25	1.0	1.32	2.0	1000	37.5	1	33.43993086203274	28.595164668231057	52.113911481471455
0.1	2.1	360.0	4.93	false	0.5	1.25	100	4.08	0.72	1.1	2000	0.25	1.0	1.32	2.0	1000	37.5	1	42.10217189869354	12.189251347213554	59.30125212989174
0.1	2.1	360.0	4.93	false	0.5	1.25	100	4.08	0.72	1.1	2000	0.25	1.0	1.32	2.0	1000	37.5	1	32.00462286550145	8.548820439366484	60.256788199582736
0.1	2.1	360.0	4.93	false	0.5	1.25	100	4.08	0.72	1.1	2000	0.25	1.0	1.32	2.0	1000	37.5	1	45.6992644501796	19.179139469330444	64.61834057344899
0.1	2.1	360.0	4.93	false	0.5	1.25	100	4.08	0.72	1.1	2000	0.25	1.0	1.32	2.0	1000	37.5	2	46.00093193963687	12.526575887762828	40.8689361681422	44.66409961619333	31.642935362542236
0.1	2.1	360.0	4.93	false	0.5	1.25	100	4.08	0.72	1.1	2000	0.25	1.0	1.32	2.0	1000	37.5	1	27.243129986155385	21.570387739218397	38.6684160054201
0.1	2.1	360.0	4.93	false	0.5	1.25	100	4.08	0.72	1.1	2000	0.25	1.0	1.32	2.0	1000	37.5	1	45.75944574334917	16.443877177641355	60.096670020649846
0.1	2.1	360.0	4.93	false	0.5	1.25	100	4.08	0.72	1.1	2000	0.25	1.0	1.32	2.0	1000	37.5	1	34.241007036917715	30.651988002866783	55.44598252515281
0.1	2.1	360.0	4.93	false	0.5	1.25	100	4.08	0.72	1.1	2000	0.25	1.0	1.32	2.0	1000	37.5	1	34.19623192036894	3.724412873840447	55.6067707852776
0.1	2.1	360.0	4.93	false	0.5	1.25	100	4.08	0.72	1.1	2000	0.25	1.0	1.32	2.0	1000	37.5	2	38.736822742523046	1.6507802185581844	35.45897153625623	28.32842581095533	29.297262173182794
0.1	2.1	360.0	4.93	false	0.5	1.25	100	4.08	0.72	1.1	2000	0.25	1.0	1.32	2.0	1000	37.5	2	35.272558901508944	4.498051796172903	38.04738326993803	33.311455675372734	25.30260116246599
0.1	2.1	360.0	4.93	false	0.5	1.25	100	4.08	0.72	1.1	2000	0.25	1.0	1.32	2.0	1000	37.5	1	40.68761301178109	11.619739717954928	50.4862128240504
0.1	2.1	360.0	4.93	false	0.5	1.25	100	4.08	0.72	1.1	2000	0.25	1.0	1.32	2.0	1000	37.5	1	31.960177800189072	22.772783407276336	50.51779447655105
0.1	2.1	360.0	4.93	false	0.5	1.25	100	4.08	0.72	1.1	2000	0.25	1.0	1.32	2.0	1000	37.5	1	29.32352467296397	20.271817530760725	45.58040544061588
0.1	2.1	360.0	4.93	false	0.5	1.25	100	4.08	0.72	1.1	2000	0.25	1.0	1.32	2.0	1000	37.5	1	39.68755525384604	25.9873207390031	72.50606495338177
0.1	2.1	360.0	4.93	false	0.5	1.25	100	4.08	0.72	1.1	2000	0.25	1.0	1.32	2.0	1000	37.5	1	35.80687114448054	21.602388716428585	59.14329743607171
0.1	2.1	360.0	4.93	false	0.5	1.25	100	4.08	0.72	1.1	2000	0.25	1.0	1.32	2.0	1000	37.5	1	37.356033866009795	35.15112791565908	63.399723911981944
0.1	2.1	360.0	4.93	false	0.5	1.25	100	4.08	0.72	1.1	2000	0.25	1.0	1.32	2.0	1000	37.5	1	37.658226748810605	11.735107137168086	53.701713007501574
0.1	2.1	360.0	4.93	false	0.5	1.25	100	4.08	0.72	1.1	2000	0.25	1.0	1.32	2.0	1000	37.5	1	40.36599714238078	10.665787418123921	70.13185856205591
0.1	2.1	360.0	4.93	false	0.5	1.25	100	4.08	0.72	1.1	2000	0.25	1.0	1.32	2.0	1000	37.5	1	37.873510959522676	13.2077465496323	58.41521259736107
0.1	2.1	360.0	4.93	false	0.5	1.25	100	4.08	0.72	1.1	2000	0.25	1.0	1.32	2.0	1000	37.5	1	33.66571894464367	3.9370132913077374	45.19773605118099
0.1	2.1	360.0	4.93	false	0.5	1.25	100	4.08	0.72	1.1	2000	0.25	1.0	1.32	2.0	1000	37.5	1	47.29126296998318	37.44478479404312	66.82731951911711
0.1	2.1	360.0	4.93	false	0.5	1.25	100	4.08	0.72	1.1	2000	0.25	1.0	1.32	2.0	1000	37.5	1	39.139402219768556	25.261644103288873	55.92833652370698
0.1	2.1	360.0	4.93	false	0.5	1.25	100	4.08	0.72	1.1	2000	0.25	1.0	1.32	2.0	1000	37.5	2	38.4470743681137	5.6495884696179886	18.474307985647425	38.23209770597803	45.015019546069986
0.1	2.1	360.0	4.93	false	0.5	1.25	100	4.08	0.72	1.1	2000	0.25	1.0	1.32	2.0	1000	37.5	1	37.799811249725806	19.144956434218933	56.28738499953895
0.1	2.1	360.0	4.93	false	0.5	1.25	100	4.08	0.72	1.1	2000	0.25	1.0	1.32	2.0	1000	37.5	1	43.094387075077115	20.186788703861055	67.86244771813541
0.1	2.1	360.0	4.93	false	0.5	1.25	100	4.08	0.72	1.1	2000	0.25	1.0	1.32	2.0	1000	37.5	1	36.37855281348749	17.88959856728704	61.87769695121436
0.1	2.1	360.0	4.93	false	0.5	1.25	100	4.08	0.72	1.1	2000	0.25	1.0	1.32	2.0	1000	37.5	1	34.4998264975266	9.675275194248378	48.316693582648114
0.1	2.1	360.0	4.93	false	0.5	1.25	100	4.08	0.72	1.1	2000	0.25	1.0	1.32	2.0	1000	37.5	2	40.60932319586274	0.10302056352886456	49.609401729275696	39.65791906544556	23.064891907678504
0.1	2.1	360.0	4.93	false	0.5	1.25	100	4.08	0.72	1.1	2000	0.25	1.0	1.32	2.0	1000	37.5	1	36.03202832031794	5.000620118986527	46.3696181421318
0.1	2.1	360.0	4.93	false	0.5	1.25	100	4.08	0.72	1.1	2000	0.25	1.0	1.32	2.0	1000	37.5	1	29.099117113663628	18.845206225321398	38.567283493043824
0.1	2.1	360.0	4.93	false	0.5	1.25	100	4.08	0.72	1.1	2000	0.25	1.0	1.32	2.0	1000	37.5	1	33.836571735784815	7.831344109240439	48.20970864211388
0.1	2.1	360.0	4.93	false	0.5	1.25	100	4.08	0.72	1.1	2000	0.25	1.0	1.32	2.0	1000	37.5	2	44.197293712322924	0.23772318282520047	23.73049816361009	21.274732442849	49.45905282846706
0.1	2.1	360.0	4.93	false	0.5	1.25	100	4.08	0.72	1.1	2000	0.25	1.0	1.32	2.0	1000	37.5	1	38.67209826333126	35.35578009956369	50.27646090158255
0.1	2.1	360.0	4.93	false	0.5	1.25	100	4.08	0.72	1.1	2000	0.25	1.0	1.32	2.0	1000	37.5	1	38.15855851331315	24.700160674209954	68.94578440927376
0.1	2.1	360.0	4.93	false	0.5	1.25	100	4.08	0.72	1.1	2000	0.25	1.0	1.32	2.0	1000	37.5	1	39.872160365332896	26.487284776097	76.47563979744508
0.1	2.1	360.0	4.93	false	0.5	1.25	100	4.08	0.72	1.1	2000	0.25	1.0	1.32	2.0	1000	37.5	1	37.641074971408635	10.357459435937505	61.46486253450174
0.1	2.1	360.0	4.93	false	0.5	1.25	100	4.08	0.72	1.1	2000	0.25	1.0	1.32	2.0	1000	37.5	1	32.25358321845954	11.711696892720513	55.81997119650477
0.1	2.1	360.0	4.93	false	0.5	1.25	100	4.08	0.72	1.1	2000	0.25	1.0	1.32	2.0	1000	37.5	1	42.39708224884955	33.02174751784196	48.42134608012454
0.1	2.1	360.0	4.93	false	0.5	1.25	100	4.08	0.72	1.1	2000	0.25	1.0	1.32	2.0	1000	37.5	1	41.94699994161658	20.394856608817673	70.90015690287125
0.1	2.1	360.0	4.93	false	0.5	1.25	100	4.08	0.72	1.1	2000	0.25	1.0	1.32	2.0	1000	37.5	1	42.59121845442204	16.422570415279246	74.46289457892155
0.1	2.1	360.0	4.93	false	0.5	1.25	100	4.08	0.72	1.1	2000	0.25	1.0	1.32	2.0	1000	37.5	1	34.655944750796095	12.696464589646455	60.84601873454216
0.1	2.1	360.0	4.93	false	0.5	1.25	100	4.08	0.72	1.1	2000	0.25	1.0	1.32	2.0	1000	37.5	2	32.13036011351062	6.548760807359824	32.57583934582841	26.090301485965963	13.29384127775345
0.1	2.1	360.0	4.93	false	0.5	1.25	100	4.08	0.72	1.1	2000	0.25	1.0	1.32	2.0	1000	37.5	2	43.59425703507099	18.31575499832373	42.34364599413382	43.08043733993509	35.54681234231148
0.1	2.1	360.0	4.93	false	0.5	1.25	100	4.08	0.72	1.1	2000	0.25	1.0	1.32	2.0	1000	37.5	1	38.52263319704421	13.824512481601941	56.417056093213716
0.1	2.1	360.0	4.93	false	0.5	1.25	100	4.08	0.72	1.1	2000	0.25	1.0	1.32	2.0	1000	37.5	1	31.5787068954245	21.640074360782638	51.47306371946287
0.1	2.1	360.0	4.93	false	0.5	1.25	100	4.08	0.72	1.1	2000	0.25	1.0	1.32	2.0	1000	37.5	1	36.56454564500201	18.31664262689374	58.03492426508346
0.1	2.1	360.0	4.93	false	0.5	1.25	100	4.08	0.72	1.1	2000	0.25	1.0	1.32	2.0	1000	37.5	1	32.72949882883089	15.198796989542025	52.71582956583859
0.1	2.1	360.0	4.93	false	0.5	1.25	100	4.08	0.72	1.1	2000	0.25	1.0	1.32	2.0	1000	37.5	1	36.03703512935064	18.90379452629626	65.88810573213924
0.1	2.1	360.0	4.93	false	0.5	1.25	100	4.08	0.72	1.1	2000	0.25	1.0	1.32	2.0	1000	37.5	1	38.83680170340972	21.92094413191219	61.707638553177425
0.1	2.1	360.0	4.93	false	0.5	1.25	100	4.08	0.72	1.1	2000	0.25	1.0	1.32	2.0	1000	37.5	1	35.34636053653111	16.91142082578028	64.04013997232568
0.1	2.1	360.0	4.93	false	0.5	1.25	100	4.08	0.72	1.1	2000	0.25	1.0	1.32	2.0	1000	37.5	1	42.52201423759193	21.966622388298028	69.84364070062
0.1	2.1	360.0	4.93	false	0.5	1.25	100	4.08	0.72	1.1	2000	0.25	1.0	1.32	2.0	1000	37.5	1	41.0536041334935	5.462760347875225	65.01431502084347
0.1	2.1	360.0	4.93	false	0.5	1.25	100	4.08	0.72	1.1	2000	0.25	1.0	1.32	2.0	1000	37.5	1	38.85359492151428	6.446283832241742	52.9601870363691
0.1	2.1	360.0	4.93	false	0.5	1.25	100	4.08	0.72	1.1	2000	0.25	1.0	1.32	2.0	1000	37.5	1	38.048531758123886	15.427269050896568	61.04876872693342
0.1	2.1	360.0	4.93	false	0.5	1.25	100	4.08	0.72	1.1	2000	0.25	1.0	1.32	2.0	1000	37.5	1	36.139048565665654	11.48008495850876	52.97817637276321
0.1	2.1	360.0	4.93	false	0.5	1.25	100	4.08	0.72	1.1	2000	0.25	1.0	1.32	2.0	1000	37.5	1	33.064907576786155	14.68118963310204	45.95794497018519
0.1	2.1	360.0	4.93	false	0.5	1.25	100	4.08	0.72	1.1	2000	0.25	1.0	1.32	2.0	1000	37.5	1	38.452736125987606	16.397103851710526	66.11426399364622
0.1	2.1	360.0	4.93	false	0.5	1.25	100	4.08	0.72	1.1	2000	0.25	1.0	1.32	2.0	1000	37.5	1	36.198738795276064	25.198495738691165	55.17631052393147
0.1	2.1	360.0	4.93	false	0.5	1.25	100	4.08	0.72	1.1	2000	0.25	1.0	1.32	2.0	1000	37.5	1	24.838351993787946	12.217658910995672	39.48873347071911
0.1	2.1	360.0	4.93	false	0.5	1.25	100	4.08	0.72	1.1	2000	0.25	1.0	1.32	2.0	1000	37.5	1	37.672042766075286	7.925778585128793	43.02300433431754
0.1	2.1	360.0	4.93	false	0.5	1.25	100	4.08	0.72	1.1	2000	0.25	1.0	1.32	2.0	1000	37.5	1	46.08405363992887	22.832730637071382	83.26921058292106
0.1	2.1	360.0	4.93	false	0.5	1.25	100	4.08	0.72	1.1	2000	0.25	1.0	1.32	2.0	1000	37.5	1	48.11387650256112	19.137479148121677	77.79994651120442
0.1	2.1	360.0	4.93	false	0.5	1.25	100	4.08	0.72	1.1	2000	0.25	1.0	1.32	2.0	1000	37.5	1	41.01983002215532	1.0084086527143397	64.45572786147255
0.1	2.1	360.0	4.93	false	0.5	1.25	100	4.08	0.72	1.1	2000	0.25	1.0	1.32	2.0	1000	37.5	1	39.07702528972842	11.510789468565799	79.91571526562807
0.1	2.1	360.0	4.93	false	0.5	1.25	100	4.08	0.72	1.1	2000	0.25	1.0	1.32	2.0	1000	37.5	1	32.15172443833926	27.81351068193712	38.96610607064014
0.1	2.1	360.0	4.93	false	0.5	1.25	100	4.08	0.72	1.1	2000	0.25	1.0	1.32	2.0	1000	37.5	1	43.51654825946389	18.79238746588382	61.83954315912142
0.1	2.1	360.0	4.93	false	0.5	1.25	100	4.08	0.72	1.1	2000	0.25	1.0	1.32	2.0	1000	37.5	1	36.18152478739135	34.8805817061904	71.03577064492242
0.1	2.1	360.0	4.93	false	0.5	1.25	100	4.08	0.72	1.1	2000	0.25	1.0	1.32	2.0	1000	37.5	1	36.450183176949835	24.839155989949088	58.27725485026777
0.1	2.1	360.0	4.93	false	0.5	1.25	100	4.08	0.72	1.1	2000	0.25	1.0	1.32	2.0	1000	37.5	1	43.06866856265407	27.86237418663092	68.98767583477684
0.1	2.1	360.0	4.93	false	0.5	1.25	100	4.08	0.72	1.1	2000	0.25	1.0	1.32	2.0	1000	37.5	1	32.87345253326859	20.768785937095647	54.59668247093722
0.1	2.1	360.0	4.93	false	0.5	1.25	100	4.08	0.72	1.1	2000	0.25	1.0	1.32	2.0	1000	37.5	2	37.84051146492509	16.430123491624524	35.0866752104011	33.53240239869439	17.75341723676661
0.1	2.1	360.0	4.93	false	0.5	1.25	100	4.08	0.72	1.1	2000	0.25	1.0	1.32	2.0	1000	37.5	1	43.68822943127056	21.801024789564675	60.24666516270434
0.1	2.1	360.0	4.93	false	0.5	1.25	100	4.08	0.72	1.1	2000	0.25	1.0	1.32	2.0	1000	37.5	2	45.68989738914857	1.8871048745257675	35.94865386049577	35.43853576022518	36.000416562851825
0.1	2.1	360.0	4.93	false	0.5	1.25	100	4.08	0.72	1.1	2000	0.25	1.0	1.32	2.0	1000	37.5	1	37.10610867180915	11.2196024324722	61.447452606118645
0.1	2.1	360.0	4.93	false	0.5	1.25	100	4.08	0.72	1.1	2000	0.25	1.0	1.32	2.0	1000	37.5	1	28.151598211556504	10.544557106399292	51.64333684390629
0.1	2.1	360.0	4.93	false	0.5	1.25	100	4.08	0.72	1.1	2000	0.25	1.0	1.32	2.0	1000	37.5	1	38.47908152048857	24.382393900894087	53.39493472745637
0.1	2.1	360.0	4.93	false	0.5	1.25	100	4.08	0.72	1.1	2000	0.25	1.0	1.32	2.0	1000	37.5	1	31.756202140214967	20.145696857558086	54.802087112857606
0.1	2.1	360.0	4.93	false	0.5	1.25	100	4.08	0.72	1.1	2000	0.25	1.0	1.32	2.0	1000	37.5	1	45.179174755338366	22.76372085270052	61.26580386181777
0.1	2.1	360.0	4.93	false	0.5	1.25	100	4.08	0.72	1.1	2000	0.25	1.0	1.32	2.0	1000	37.5	1	31.479583957231657	12.646743769699267	51.34047867287094
0.1	2.1	360.0	4.93	false	0.5	1.25	100	4.08	0.72	1.1	2000	0.25	1.0	1.32	2.0	1000	37.5	1	37.89546890094388	15.027807235356832	56.02763308277909
0.1	2.1	360.0	4.93	false	0.5	1.25	100	4.08	0.72	1.1	2000	0.25	1.0	1.32	2.0	1000	37.5	1	31.077493938691987	8.696195339792721	42.81918198834047
0.1	2.1	360.0	4.93	false	0.5	1.25	100	4.08	0.72	1.1	2000	0.25	1.0	1.32	2.0	1000	37.5	1	39.32601671665222	21.77647973930767	70.59438955733135
0.1	2.1	360.0	4.93	false	0.5	1.25	100	4.08	0.72	1.1	2000	0.25	1.0	1.32	2.0	1000	37.5	2	31.882514069501124	6.872877493556134	15.511175142019681	31.053566499826886	37.8569766302587
0.1	2.1	360.0	4.93	false	0.5	1.25	100	4.08	0.72	1.1	2000	0.25	1.0	1.32	2.0	1000	37.5	1	35.61020879495295	34.202849935612605	54.25184251280379
0.1	2.1	360.0	4.93	false	0.5	1.25	100	4.08	0.72	1.1	2000	0.25	1.0	1.32	2.0	1000	37.5	1	34.68383836318013	34.00399074631689	46.265282369406144
0.1	2.1	360.0	4.93	false	0.5	1.25	100	4.08	0.72	1.1	2000	0.25	1.0	1.32	2.0	1000	37.5	1	34.0409144754978	21.907523850881258	57.91589498223004
0.1	2.1	360.0	4.93	false	0.5	1.25	100	4.08	0.72	1.1	2000	0.25	1.0	1.32	2.0	1000	37.5	2	38.052118077168494	1.2542593023659518	36.959499534155555	24.15317927962433	31.56467779498485
0.1	2.1	360.0	4.93	false	0.5	1.25	100	4.08	0.72	1.1	2000	0.25	1.0	1.32	2.0	1000	37.5	1	38.986893119314566	38.501029011169216	59.57100630543831
0.1	2.1	360.0	4.93	false	0.5	1.25	100	4.08	0.72	1.1	2000	0.25	1.0	1.32	2.0	1000	37.5	1	29.719797115594098	8.472016749496854	43.655408862993994
0.1	2.1	360.0	4.93	false	0.5	1.25	100	4.08	0.72	1.1	2000	0.25	1.0	1.32	2.0	1000	37.5	1	36.474759083661304	21.656488111635756	51.989210520131735
0.1	2.1	360.0	4.93	false	0.5	1.25	100	4.08	0.72	1.1	2000	0.25	1.0	1.32	2.0	1000	37.5	2	36.19065056415761	10.89614091599093	33.38288347902009	34.602524987257034	26.281028110994626
0.1	2.1	360.0	4.93	false	0.5	1.25	100	4.08	0.72	1.1	2000	0.25	1.0	1.32	2.0	1000	37.5	1	35.87018141253514	16.31223941754243	54.916647742558816
0.1	2.1	360.0	4.93	false	0.5	1.25	100	4.08	0.72	1.1	2000	0.25	1.0	1.32	2.0	1000	37.5	1	44.74828372590282	16.810275038396522	66.5384517766312
0.1	2.1	360.0	4.93	false	0.5	1.25	100	4.08	0.72	1.1	2000	0.25	1.0	1.32	2.0	1000	37.5	1	38.04844757110033	22.466315974271605	46.44372649436917
0.1	2.1	360.0	4.93	false	0.5	1.25	100	4.08	0.72	1.1	2000	0.25	1.0	1.32	2.0	1000	37.5	1	36.19857944711676	32.352532280260974	58.039400066611556
0.1	2.1	360.0	4.93	false	0.5	1.25	100	4.08	0.72	1.1	2000	0.25	1.0	1.32	2.0	1000	37.5	2	45.20152166177566	21.5881466418009	39.448962749770786	39.015267800911346	28.993856545031367
0.1	2.1	360.0	4.93	false	0.5	1.25	100	4.08	0.72	1.1	2000	0.25	1.0	1.32	2.0	1000	37.5	2	38.73943400109766	2.722726962653908	35.39783174122954	21.668306241183345	27.21466719294596
0.1	2.1	360.0	4.93	false	0.5	1.25	100	4.08	0.72	1.1	2000	0.25	1.0	1.32	2.0	1000	37.5	1	37.31265819608338	33.97857470889528	54.60267757230861
0.1	2.1	360.0	4.93	false	0.5	1.25	100	4.08	0.72	1.1	2000	0.25	1.0	1.32	2.0	1000	37.5	1	39.3433639267924	21.919956726406458	64.94801481185308
0.1	2.1	360.0	4.93	false	0.5	1.25	100	4.08	0.72	1.1	2000	0.25	1.0	1.32	2.0	1000	37.5	2	39.22578854064346	2.047184177799576	44.05141684180451	23.227154980142608	24.516601156853266
0.1	2.1	360.0	4.93	false	0.5	1.25	100	4.08	0.72	1.1	2000	0.25	1.0	1.32	2.0	1000	37.5	1	40.86483904502724	18.21230606540649	68.15904474230973
0.1	2.1	360.0	4.93	false	0.5	1.25	100	4.08	0.72	1.1	2000	0.25	1.0	1.32	2.0	1000	37.5	1	43.83090430679458	38.08407158309087	65.79645497098015
0.1	2.1	360.0	4.93	false	0.5	1.25	100	4.08	0.72	1.1	2000	0.25	1.0	1.32	2.0	1000	37.5	1	44.953413040338816	10.127616069516277	77.34905999671473
0.1	2.1	360.0	4.93	false	0.5	1.25	100	4.08	0.72	1.1	2000	0.25	1.0	1.32	2.0	1000	37.5	1	36.930583553937154	8.048594639630036	49.74891338416805
0.1	2.1	360.0	4.93	false	0.5	1.25	100	4.08	0.72	1.1	2000	0.25	1.0	1.32	2.0	1000	37.5	1	30.914314446722162	22.131003909243223	51.811393037552634
0.1	2.1	360.0	4.93	false	0.5	1.25	100	4.08	0.72	1.1	2000	0.25	1.0	1.32	2.0	1000	37.5	1	38.34245041173468	26.044431308819888	61.29353304394809
0.1	2.1	360.0	4.93	false	0.5	1.25	100	4.08	0.72	1.1	2000	0.25	1.0	1.32	2.0	1000	37.5	1	41.872557856360835	22.99882636411407	46.52250441331479
0.1	2.1	360.0	4.93	false	0.5	1.25	100	4.08	0.72	1.1	2000	0.25	1.0	1.32	2.0	1000	37.5	1	49.05438663376146	32.44978256328083	84.35619225948446
0.1	2.1	360.0	4.93	false	0.5	1.25	100	4.08	0.72	1.1	2000	0.25	1.0	1.32	2.0	1000	37.5	1	33.19195943995932	23.33714802118531	51.40848167758543
0.1	2.1	360.0	4.93	false	0.5	1.25	100	4.08	0.72	1.1	2000	0.25	1.0	1.32	2.0	1000	37.5	2	40.1397632948566	0.27566790205475594	32.075627584096765	38.61322857115592	53.73582176332689
0.1	2.1	360.0	4.93	false	0.5	1.25	100	4.08	0.72	1.1	2000	0.25	1.0	1.32	2.0	1000	37.5	1	45.632673551393445	11.45627536059807	63.68195944205163
0.1	2.1	360.0	4.93	false	0.5	1.25	100	4.08	0.72	1.1	2000	0.25	1.0	1.32	2.0	1000	37.5	1	41.45142581642088	2.2145843090513258	69.47671552278632
0.1	2.1	360.0	4.93	false	0.5	1.25	100	4.08	0.72	1.1	2000	0.25	1.0	1.32	2.0	1000	37.5	1	45.67331112769017	32.643852720095516	83.92208378009549
0.1	2.1	360.0	4.93	false	0.5	1.25	100	4.08	0.72	1.1	2000	0.25	1.0	1.32	2.0	1000	37.5	1	44.32214672020627	28.627680432053165	74.2237883416651
0.1	2.1	360.0	4.93	false	0.5	1.25	100	4.08	0.72	1.1	2000	0.25	1.0	1.32	2.0	1000	37.5	1	40.37558179063864	18.03286095576582	59.84194749338567
0.1	2.1	360.0	4.93	false	0.5	1.25	100	4.08	0.72	1.1	2000	0.25	1.0	1.32	2.0	1000	37.5	2	43.39883207677604	0.3246777987229235	32.409325743833676	28.569878556959313	43.1784129964727
0.1	2.1	360.0	4.93	false	0.5	1.25	100	4.08	0.72	1.1	2000	0.25	1.0	1.32	2.0	1000	37.5	1	44.519237538743766	28.356913348546254	80.69899537512121
0.1	2.1	360.0	4.93	false	0.5	1.25	100	4.08	0.72	1.1	2000	0.25	1.0	1.32	2.0	1000	37.5	1	37.85125239291639	14.88017931857038	56.59748334069972
0.1	2.1	360.0	4.93	false	0.5	1.25	100	4.08	0.72	1.1	2000	0.25	1.0	1.32	2.0	1000	37.5	1	35.385449827072975	26.71596259495168	55.20663269443079
0.1	2.1	360.0	4.93	false	0.5	1.25	100	4.08	0.72	1.1	2000	0.25	1.0	1.32	2.0	1000	37.5	1	33.60928550761885	21.309330818071082	56.51774537109668
0.1	2.1	360.0	4.93	false	0.5	1.25	100	4.08	0.72	1.1	2000	0.25	1.0	1.32	2.0	1000	37.5	1	37.206202692742465	17.29344322710798	60.43203051055205
0.1	2.1	360.0	4.93	false	0.5	1.25	100	4.08	0.72	1.1	2000	0.25	1.0	1.32	2.0	1000	37.5	1	37.759611027483515	6.34226973902561	61.03783386315377
0.1	2.1	360.0	4.93	false	0.5	1.25	100	4.08	0.72	1.1	2000	0.25	1.0	1.32	2.0	1000	37.5	1	40.709304222153264	28.79069965280735	59.648891443161936
0.1	2.1	360.0	4.93	false	0.5	1.25	100	4.08	0.72	1.1	2000	0.25	1.0	1.32	2.0	1000	37.5	1	31.71868624912713	17.487722374001244	52.20335895771048
0.1	2.1	360.0	4.93	false	0.5	1.25	100	4.08	0.72	1.1	2000	0.25	1.0	1.32	2.0	1000	37.5	2	36.3438848420445	10.233788732199217	19.718284285671995	34.92134721001184	40.33870461010282
0.1	2.1	360.0	4.93	false	0.5	1.25	100	4.08	0.72	1.1	2000	0.25	1.0	1.32	2.0	1000	37.5	1	40.68316661917625	28.553721407210062	55.05975556869628
0.1	2.1	360.0	4.93	false	0.5	1.25	100	4.08	0.72	1.1	2000	0.25	1.0	1.32	2.0	1000	37.5	1	46.002219003673865	20.012260328702666	77.56328260081963
0.1	2.1	360.0	4.93	false	0.5	1.25	100	4.08	0.72	1.1	2000	0.25	1.0	1.32	2.0	1000	37.5	1	36.90024894096899	26.633658287148005	62.93583541769249
0.1	2.1	360.0	4.93	false	0.5	1.25	100	4.08	0.72	1.1	2000	0.25	1.0	1.32	2.0	1000	37.5	1	36.034887421554984	19.241049585617397	49.52981593542157
0.1	2.1	360.0	4.93	false	0.5	1.25	100	4.08	0.72	1.1	2000	0.25	1.0	1.32	2.0	1000	37.5	1	35.224779109838614	20.983050621131042	48.76522701616346
0.1	2.1	360.0	4.93	false	0.5	1.25	100	4.08	0.72	1.1	2000	0.25	1.0	1.32	2.0	1000	37.5	1	37.57394274282342	29.38175464364992	60.431829054546256
0.1	2.1	360.0	4.93	false	0.5	1.25	100	4.08	0.72	1.1	2000	0.25	1.0	1.32	2.0	1000	37.5	2	36.41337754384692	2.1844226618981812	18.990467134174676	20.23898581358105	45.52108613286454
0.1	2.1	360.0	4.93	false	0.5	1.25	100	4.08	0.72	1.1	2000	0.25	1.0	1.32	2.0	1000	37.5	1	33.63976554188617	2.472665473679098	56.24542817318616
0.1	2.1	360.0	4.93	false	0.5	1.25	100	4.08	0.72	1.1	2000	0.25	1.0	1.32	2.0	1000	37.5	1	33.350671188454214	17.280157877399702	50.2821751901914
0.1	2.1	360.0	4.93	false	0.5	1.25	100	4.08	0.72	1.1	2000	0.25	1.0	1.32	2.0	1000	37.5	1	42.465378958638176	26.596449141838548	67.56850809685554
0.1	2.1	360.0	4.93	false	0.5	1.25	100	4.08	0.72	1.1	2000	0.25	1.0	1.32	2.0	1000	37.5	1	37.98491497652715	2.3882904514135177	56.83808068180965
0.1	2.1	360.0	4.93	false	0.5	1.25	100	4.08	0.72	1.1	2000	0.25	1.0	1.32	2.0	1000	37.5	1	24.924985657040047	16.32916535515535	39.460925582918215
0.1	2.1	360.0	4.93	false	0.5	1.25	100	4.08	0.72	1.1	2000	0.25	1.0	1.32	2.0	1000	37.5	1	42.65042009990992	36.817821728185585	78.6940645494777
0.1	2.1	360.0	4.93	false	0.5	1.25	100	4.08	0.72	1.1	2000	0.25	1.0	1.32	2.0	1000	37.5	1	41.67142028630193	17.654601915152902	66.62518898063678
0.1	2.1	360.0	4.93	false	0.5	1.25	100	4.08	0.72	1.1	2000	0.25	1.0	1.32	2.0	1000	37.5	1	35.13927650889623	24.168523357245306	50.22288223648543
0.1	2.1	360.0	4.93	false	0.5	1.25	100	4.08	0.72	1.1	2000	0.25	1.0	1.32	2.0	1000	37.5	1	23.92727414357188	23.407417939766916	50.890828012026645
0.1	2.1	360.0	4.93	false	0.5	1.25	100	4.08	0.72	1.1	2000	0.25	1.0	1.32	2.0	1000	37.5	2	34.98289259662922	11.189886923433498	27.118283772372592	27.41034644145112	36.676446669831954
0.1	2.1	360.0	4.93	false	0.5	1.25	100	4.08	0.72	1.1	2000	0.25	1.0	1.32	2.0	1000	37.5	1	41.93878681441118	21.640188192863892	72.33348894595932
0.1	2.1	360.0	4.93	false	0.5	1.25	100	4.08	0.72	1.1	2000	0.25	1.0	1.32	2.0	1000	37.5	2	43.02082342463141	2.724547930870855	35.96139609928575	29.766606043023515	39.73963944373724
0.1	2.1	360.0	4.93	false	0.5	1.25	100	4.08	0.72	1.1	2000	0.25	1.0	1.32	2.0	1000	37.5	1	38.84072648457247	28.069959074167095	58.45019602779661
0.1	2.1	360.0	4.93	false	0.5	1.25	100	4.08	0.72	1.1	2000	0.25	1.0	1.32	2.0	1000	37.5	1	42.738214397667704	18.61657093703524	77.62454908348694
0.1	2.1	360.0	4.93	false	0.5	1.25	100	4.08	0.72	1.1	2000	0.25	1.0	1.32	2.0	1000	37.5	1	45.67768443175625	32.6237809844534	73.557789098537
0.1	2.1	360.0	4.93	false	0.5	1.25	100	4.08	0.72	1.1	2000	0.25	1.0	1.32	2.0	1000	37.5	1	39.53646833714765	21.837846609771017	69.27059195299677
0.1	2.1	360.0	4.93	false	0.5	1.25	100	4.08	0.72	1.1	2000	0.25	1.0	1.32	2.0	1000	37.5	1	37.123693416107265	34.6406970928986	58.514130701167645
0.1	2.1	360.0	4.93	false	0.5	1.25	100	4.08	0.72	1.1	2000	0.25	1.0	1.32	2.0	1000	37.5	2	32.899503618495	6.345515455827058	32.108367142993366	28.180049903149225	18.58192776695648
0.1	2.1	360.0	4.93	false	0.5	1.25	100	4.08	0.72	1.1	2000	0.25	1.0	1.32	2.0	1000	37.5	1	42.6660928437585	27.230977577970975	70.65187174898206
0.1	2.1	360.0	4.93	false	0.5	1.25	100	4.08	0.72	1.1	2000	0.25	1.0	1.32	2.0	1000	37.5	1	41.99404686393417	11.82003841912167	69.13883120393841
0.1	2.1	360.0	4.93	false	0.5	1.25	100	4.08	0.72	1.1	2000	0.25	1.0	1.32	2.0	1000	37.5	1	32.534681358450115	22.642851725650985	48.925622607215594
0.1	2.1	360.0	4.93	false	0.5	1.25	100	4.08	0.72	1.1	2000	0.25	1.0	1.32	2.0	1000	37.5	1	27.93111476881399	20.018533191167975	43.76961806023657
0.1	2.1	360.0	4.93	false	0.5	1.25	100	4.08	0.72	1.1	2000	0.25	1.0	1.32	2.0	1000	37.5	1	43.16350112494363	37.78149626718362	49.0615484551381
0.1	2.1	360.0	4.93	false	0.5	1.25	100	4.08	0.72	1.1	2000	0.25	1.0	1.32	2.0	1000	37.5	1	35.618979990897685	25.94703121905285	56.330210627818765
0.1	2.1	360.0	4.93	false	0.5	1.25	100	4.08	0.72	1.1	2000	0.25	1.0	1.32	2.0	1000	37.5	2	40.90774015535058	7.025284136624376	31.628324421396346	34.55270459243214	38.7187822790743
0.1	2.1	360.0	4.93	false	0.5	1.25	100	4.08	0.72	1.1	2000	0.25	1.0	1.32	2.0	1000	37.5	2	42.79399393197582	18.454448822378165	51.33299642957084	29.03374361920703	20.911306904501362
0.1	2.1	360.0	4.93	false	0.5	1.25	100	4.08	0.72	1.1	2000	0.25	1.0	1.32	2.0	1000	37.5	1	38.01550174515609	21.686538177325193	57.30693349057705
0.1	2.1	360.0	4.93	false	0.5	1.25	100	4.08	0.72	1.1	2000	0.25	1.0	1.32	2.0	1000	37.5	1	41.03731901490376	19.616249919332798	66.48232238506017
0.1	2.1	360.0	4.93	false	0.5	1.25	100	4.08	0.72	1.1	2000	0.25	1.0	1.32	2.0	1000	37.5	1	38.15021082564988	26.90965509277226	54.55813960908396
0.1	2.1	360.0	4.93	false	0.5	1.25	100	4.08	0.72	1.1	2000	0.25	1.0	1.32	2.0	1000	37.5	1	33.384264229600404	23.052183219544972	48.12560280991584
0.1	2.1	360.0	4.93	false	0.5	1.25	100	4.08	0.72	1.1	2000	0.25	1.0	1.32	2.0	1000	37.5	2	43.64459051474187	17.193167965284395	44.51367568748093	42.49177034095844	35.53930896373004
0.1	2.1	360.0	4.93	false	0.5	1.25	100	4.08	0.72	1.1	2000	0.25	1.0	1.32	2.0	1000	37.5	1	41.74996828168105	9.312829617036947	67.53512067464958
0.1	2.1	360.0	4.93	false	0.5	1.25	100	4.08	0.72	1.1	2000	0.25	1.0	1.32	2.0	1000	37.5	1	33.77305807984124	32.54007571175123	62.95513295388304
0.1	2.1	360.0	4.93	false	0.5	1.25	100	4.08	0.72	1.1	2000	0.25	1.0	1.32	2.0	1000	37.5	2	36.328664512946645	0.8066435827168781	20.80793857775593	22.40223907350854	38.82262124404949
0.1	2.1	360.0	4.93	false	0.5	1.25	100	4.08	0.72	1.1	2000	0.25	1.0	1.32	2.0	1000	37.5	1	43.561444137092884	41.53435351898701	76.5504986811017
0.1	2.1	360.0	4.93	false	0.5	1.25	100	4.08	0.72	1.1	2000	0.25	1.0	1.32	2.0	1000	37.5	1	31.509916278853908	3.54183728558565	50.44288713556098
0.1	2.1	360.0	4.93	false	0.5	1.25	100	4.08	0.72	1.1	2000	0.25	1.0	1.32	2.0	1000	37.5	1	47.3834911659653	36.147605310986485	76.12937735310368
0.1	2.1	360.0	4.93	false	0.5	1.25	100	4.08	0.72	1.1	2000	0.25	1.0	1.32	2.0	1000	37.5	1	33.468951788722734	33.26763411406219	60.10295487687036
0.1	2.1	360.0	4.93	false	0.5	1.25	100	4.08	0.72	1.1	2000	0.25	1.0	1.32	2.0	1000	37.5	1	40.3955449170363	27.628270415850366	61.97663059900596
0.1	2.1	360.0	4.93	false	0.5	1.25	100	4.08	0.72	1.1	2000	0.25	1.0	1.32	2.0	1000	37.5	1	34.75733454779531	21.77650251970866	44.49429736285132
0.1	2.1	360.0	4.93	false	0.5	1.25	100	4.08	0.72	1.1	2000	0.25	1.0	1.32	2.0	1000	37.5	1	31.02604666768949	21.660907482317537	50.18167018601647
0.1	2.1	360.0	4.93	false	0.5	1.25	100	4.08	0.72	1.1	2000	0.25	1.0	1.32	2.0	1000	37.5	1	34.267665207862365	18.976741005290094	56.89881613564827
0.1	2.1	360.0	4.93	false	0.5	1.25	100	4.08	0.72	1.1	2000	0.25	1.0	1.32	2.0	1000	37.5	1	39.88888591803394	17.08875093609423	63.73035680567439
0.1	2.1	360.0	4.93	false	0.5	1.25	100	4.08	0.72	1.1	2000	0.25	1.0	1.32	2.0	1000	37.5	1	40.725647666429225	30.058880587126783	58.84692014678847
0.1	2.1	360.0	4.93	false	0.5	1.25	100	4.08	0.72	1.1	2000	0.25	1.0	1.32	2.0	1000	37.5	1	35.56038705721823	24.785293700168435	58.582926255711506
0.1	2.1	360.0	4.93	false	0.5	1.25	100	4.08	0.72	1.1	2000	0.25	1.0	1.32	2.0	1000	37.5	1	35.49014811557388	11.061931098219427	57.962263239012046
0.1	2.1	360.0	4.93	false	0.5	1.25	100	4.08	0.72	1.1	2000	0.25	1.0	1.32	2.0	1000	37.5	1	35.41021961149642	11.798343479029773	57.70857788556763
0.1	2.1	360.0	4.93	false	0.5	1.25	100	4.08	0.72	1.1	2000	0.25	1.0	1.32	2.0	1000	37.5	1	34.51881760984133	10.427671668481835	60.420756125755304
0.1	2.1	360.0	4.93	false	0.5	1.25	100	4.08	0.72	1.1	2000	0.25	1.0	1.32	2.0	1000	37.5	1	37.61450836745456	23.198786687614437	61.63707946857684
0.1	2.1	360.0	4.93	false	0.5	1.25	100	4.08	0.72	1.1	2000	0.25	1.0	1.32	2.0	1000	37.5	1	42.14770882716392	22.681229108574268	69.1276511254031
0.1	2.1	360.0	4.93	false	0.5	1.25	100	4.08	0.72	1.1	2000	0.25	1.0	1.32	2.0	1000	37.5	1	34.23644661723916	14.565836247364714	55.228517192819275
0.1	2.1	360.0	4.93	false	0.5	1.25	100	4.08	0.72	1.1	2000	0.25	1.0	1.32	2.0	1000	37.5	1	33.553605704749494	10.821765463201315	49.907950504738544
0.1	2.1	360.0	4.93	false	0.5	1.25	100	4.08	0.72	1.1	2000	0.25	1.0	1.32	2.0	1000	37.5	1	40.34985434357624	17.184088750613128	74.44970170605261
0.1	2.1	360.0	4.93	false	0.5	1.25	100	4.08	0.72	1.1	2000	0.25	1.0	1.32	2.0	1000	37.5	1	40.04756188416923	16.35903530202687	59.496559669645634
0.1	2.1	360.0	4.93	false	0.5	1.25	100	4.08	0.72	1.1	2000	0.25	1.0	1.32	2.0	1000	37.5	1	39.075054897246446	7.4503490410025135	65.66544201049102
0.1	2.1	360.0	4.93	false	0.5	1.25	100	4.08	0.72	1.1	2000	0.25	1.0	1.32	2.0	1000	37.5	1	36.435093690378025	35.52456901373527	65.2321339825645
0.1	2.1	360.0	4.93	false	0.5	1.25	100	4.08	0.72	1.1	2000	0.25	1.0	1.32	2.0	1000	37.5	1	45.752246017118	25.97103058554837	71.50505440908067
0.1	2.1	360.0	4.93	false	0.5	1.25	100	4.08	0.72	1.1	2000	0.25	1.0	1.32	2.0	1000	37.5	1	34.20508360060586	7.046838968322917	58.40823514539832
0.1	2.1	360.0	4.93	false	0.5	1.25	100	4.08	0.72	1.1	2000	0.25	1.0	1.32	2.0	1000	37.5	1	34.07839354392812	16.100483249306063	61.373842279984174
0.1	2.1	360.0	4.93	false	0.5	1.25	100	4.08	0.72	1.1	2000	0.25	1.0	1.32	2.0	1000	37.5	1	35.399772793072394	10.112317107289288	61.50254295746489
0.1	2.1	360.0	4.93	false	0.5	1.25	100	4.08	0.72	1.1	2000	0.25	1.0	1.32	2.0	1000	37.5	1	37.64075529982879	28.37688469958689	59.637421260131454
0.1	2.1	360.0	4.93	false	0.5	1.25	100	4.08	0.72	1.1	2000	0.25	1.0	1.32	2.0	1000	37.5	1	33.10044061537123	14.162906779894351	47.96210187474207
0.1	2.1	360.0	4.93	false	0.5	1.25	100	4.08	0.72	1.1	2000	0.25	1.0	1.32	2.0	1000	37.5	2	42.92088941669683	15.322132538947303	24.8460006526076	35.4992409036261	43.632476935149576
0.1	2.1	360.0	4.93	false	0.5	1.25	100	4.08	0.72	1.1	2000	0.25	1.0	1.32	2.0	1000	37.5	1	45.19033391016407	19.225162100002706	73.59508690475751
0.1	2.1	360.0	4.93	false	0.5	1.25	100	4.08	0.72	1.1	2000	0.25	1.0	1.32	2.0	1000	37.5	1	34.92480407123984	13.023194821163507	60.34164460287593
0.1	2.1	360.0	4.93	false	0.5	1.25	100	4.08	0.72	1.1	2000	0.25	1.0	1.32	2.0	1000	37.5	1	41.05501556678645	27.908223781264887	63.8636949007793
0.1	2.1	360.0	4.93	false	0.5	1.25	100	4.08	0.72	1.1	2000	0.25	1.0	1.32	2.0	1000	37.5	1	42.66156188851432	35.529687907730676	69.59167746010972
0.1	2.1	360.0	4.93	false	0.5	1.25	100	4.08	0.72	1.1	2000	0.25	1.0	1.32	2.0	1000	37.5	1	35.56141740521011	18.67049897395256	57.542899909794535
0.1	2.1	360.0	4.93	false	0.5	1.25	100	4.08	0.72	1.1	2000	0.25	1.0	1.32	2.0	1000	37.5	1	44.55963273047157	7.372011418237183	53.96738581492855
0.1	2.1	360.0	4.93	false	0.5	1.25	100	4.08	0.72	1.1	2000	0.25	1.0	1.32	2.0	1000	37.5	2	33.452366078895	1.9290018834328433	43.89448688536479	25.821912991000506	19.726415450046158
0.1	2.1	360.0	4.93	false	0.5	1.25	100	4.08	0.72	1.1	2000	0.25	1.0	1.32	2.0	1000	37.5	1	28.140117078941238	18.47285242932409	41.23912661260747
0.1	2.1	360.0	4.93	false	0.5	1.25	100	4.08	0.72	1.1	2000	0.25	1.0	1.32	2.0	1000	37.5	1	41.28500076201388	13.314546013683533	73.58754358690744
0.1	2.1	360.0	4.93	false	0.5	1.25	100	4.08	0.72	1.1	2000	0.25	1.0	1.32	2.0	1000	37.5	1	37.4891762333384	3.0671912093567144	52.51783048180814
0.1	2.1	360.0	4.93	false	0.5	1.25	100	4.08	0.72	1.1	2000	0.25	1.0	1.32	2.0	1000	37.5	2	34.83582861908498	0.046269330385196546	40.04915954797843	24.76708854184356	19.778840259133453
0.1	2.1	360.0	4.93	false	0.5	1.25	100	4.08	0.72	1.1	2000	0.25	1.0	1.32	2.0	1000	37.5	1	41.09617415466031	13.54495534499779	60.91240036549211
0.1	2.1	360.0	4.93	false	0.5	1.25	100	4.08	0.72	1.1	2000	0.25	1.0	1.32	2.0	1000	37.5	1	41.93623418145593	3.996666759051307	69.05243106839612
0.1	2.1	360.0	4.93	false	0.5	1.25	100	4.08	0.72	1.1	2000	0.25	1.0	1.32	2.0	1000	37.5	1	40.78319341896773	24.576247584738358	71.54212325719841
0.1	2.1	360.0	4.93	false	0.5	1.25	100	4.08	0.72	1.1	2000	0.25	1.0	1.32	2.0	1000	37.5	2	41.35763590918542	3.899387329104791	42.892451765856116	28.73518054832591	18.09697294432704
0.1	2.1	360.0	4.93	false	0.5	1.25	100	4.08	0.72	1.1	2000	0.25	1.0	1.32	2.0	1000	37.5	1	30.060330016301194	15.500999215279997	52.26659411772953
0.1	2.1	360.0	4.93	false	0.5	1.25	100	4.08	0.72	1.1	2000	0.25	1.0	1.32	2.0	1000	37.5	1	25.632732052510693	24.009977830528992	47.91849238252232
0.1	2.1	360.0	4.93	false	0.5	1.25	100	4.08	0.72	1.1	2000	0.25	1.0	1.32	2.0	1000	37.5	1	29.109926714568438	6.457258759968823	40.12928002052487
0.1	2.1	360.0	4.93	false	0.5	1.25	100	4.08	0.72	1.1	2000	0.25	1.0	1.32	2.0	1000	37.5	1	45.00334648869426	27.143719396980757	75.45679688793327
0.1	2.1	360.0	4.93	false	0.5	1.25	100	4.08	0.72	1.1	2000	0.25	1.0	1.32	2.0	1000	37.5	1	32.22108174018451	18.66755990470501	46.36375859355459
0.1	2.1	360.0	4.93	false	0.5	1.25	100	4.08	0.72	1.1	2000	0.25	1.0	1.32	2.0	1000	37.5	1	37.12859916674746	22.985573204847473	56.10835024583499
0.1	2.1	360.0	4.93	false	0.5	1.25	100	4.08	0.72	1.1	2000	0.25	1.0	1.32	2.0	1000	37.5	1	40.45342032167637	33.731604428477496	59.351478935847844
0.1	2.1	360.0	4.93	false	0.5	1.25	100	4.08	0.72	1.1	2000	0.25	1.0	1.32	2.0	1000	37.5	1	33.491741663765346	26.156437648207227	52.1238466248628
0.1	2.1	360.0	4.93	false	0.5	1.25	100	4.08	0.72	1.1	2000	0.25	1.0	1.32	2.0	1000	37.5	1	31.48569886321673	15.626604383887308	49.92053846751207
0.1	2.1	360.0	4.93	false	0.5	1.25	100	4.08	0.72	1.1	2000	0.25	1.0	1.32	2.0	1000	37.5	1	35.261506537404436	20.149316200873777	52.417615595295445
0.1	2.1	360.0	4.93	false	0.5	1.25	100	4.08	0.72	1.1	2000	0.25	1.0	1.32	2.0	1000	37.5	1	29.83604743188976	2.9340395929961027	34.298883029582264
0.1	2.1	360.0	5.06	false	0.5	1.25	100	4.08	0.72	1.1	2000	0.25	1.0	1.32	2.0	1000	40.4	1	41.90427720174944	23.288347618422538	61.315999814381065
0.1	2.1	360.0	5.06	false	0.5	1.25	100	4.08	0.72	1.1	2000	0.25	1.0	1.32	2.0	1000	40.4	1	44.14248053902535	23.8436280931487	71.52476901394728
0.1	2.1	360.0	5.06	false	0.5	1.25	100	4.08	0.72	1.1	2000	0.25	1.0	1.32	2.0	1000	40.4	2	46.42927221354861	13.348836216952856	46.868929109747974	45.25173270761422	32.19021007057532
0.1	2.1	360.0	5.06	false	0.5	1.25	100	4.08	0.72	1.1	2000	0.25	1.0	1.32	2.0	1000	40.4	1	31.488748696303144	25.331990346089896	54.979691732259575
0.1	2.1	360.0	5.06	false	0.5	1.25	100	4.08	0.72	1.1	2000	0.25	1.0	1.32	2.0	1000	40.4	1	47.80939407865028	38.38907879820862	78.08555746030054
0.1	2.1	360.0	5.06	false	0.5	1.25	100	4.08	0.72	1.1	2000	0.25	1.0	1.32	2.0	1000	40.4	1	33.75114143722536	14.47780540875532	44.74432193060687
0.1	2.1	360.0	5.06	false	0.5	1.25	100	4.08	0.72	1.1	2000	0.25	1.0	1.32	2.0	1000	40.4	1	47.459144162790594	23.177321091915516	71.5923700340822
0.1	2.1	360.0	5.06	false	0.5	1.25	100	4.08	0.72	1.1	2000	0.25	1.0	1.32	2.0	1000	40.4	2	40.36142544081453	9.664449991704904	29.298434271847036	34.48049757444228	29.131008226282898
0.1	2.1	360.0	5.06	false	0.5	1.25	100	4.08	0.72	1.1	2000	0.25	1.0	1.32	2.0	1000	40.4	1	35.171814057822395	9.082116107838127	52.45088926212139
0.1	2.1	360.0	5.06	false	0.5	1.25	100	4.08	0.72	1.1	2000	0.25	1.0	1.32	2.0	1000	40.4	1	39.61326957878044	15.12485116006197	59.89585620512592
0.1	2.1	360.0	5.06	false	0.5	1.25	100	4.08	0.72	1.1	2000	0.25	1.0	1.32	2.0	1000	40.4	1	43.85725617780808	24.695564938234494	71.04465584486752
0.1	2.1	360.0	5.06	false	0.5	1.25	100	4.08	0.72	1.1	2000	0.25	1.0	1.32	2.0	1000	40.4	1	39.295416485252396	37.973552869317366	57.921338779312684
0.1	2.1	360.0	5.06	false	0.5	1.25	100	4.08	0.72	1.1	2000	0.25	1.0	1.32	2.0	1000	40.4	1	40.77931747103132	27.31353083519046	68.11517078228567
0.1	2.1	360.0	5.06	false	0.5	1.25	100	4.08	0.72	1.1	2000	0.25	1.0	1.32	2.0	1000	40.4	1	47.26068855181812	25.78187871025023	79.97971864900018
0.1	2.1	360.0	5.06	false	0.5	1.25	100	4.08	0.72	1.1	2000	0.25	1.0	1.32	2.0	1000	40.4	1	36.433186120150694	17.79901868532022	66.13009579209685
0.1	2.1	360.0	5.06	false	0.5	1.25	100	4.08	0.72	1.1	2000	0.25	1.0	1.32	2.0	1000	40.4	1	33.874755227116374	18.292359820078204	54.159869755748794
0.1	2.1	360.0	5.06	false	0.5	1.25	100	4.08	0.72	1.1	2000	0.25	1.0	1.32	2.0	1000	40.4	1	39.780974574984185	26.83124769105607	69.30409960075399
0.1	2.1	360.0	5.06	false	0.5	1.25	100	4.08	0.72	1.1	2000	0.25	1.0	1.32	2.0	1000	40.4	1	49.09322304136524	15.623726475267338	80.10075390538194
0.1	2.1	360.0	5.06	false	0.5	1.25	100	4.08	0.72	1.1	2000	0.25	1.0	1.32	2.0	1000	40.4	2	54.83237514332771	8.187369075555594	45.230322640763674	47.73528955316176	45.82707707830173
0.1	2.1	360.0	5.06	false	0.5	1.25	100	4.08	0.72	1.1	2000	0.25	1.0	1.32	2.0	1000	40.4	1	43.223485887187486	20.72444849989638	78.90241618641635
0.1	2.1	360.0	5.06	false	0.5	1.25	100	4.08	0.72	1.1	2000	0.25	1.0	1.32	2.0	1000	40.4	1	41.19190616738279	34.03539820460234	57.15933264537833
0.1	2.1	360.0	5.06	false	0.5	1.25	100	4.08	0.72	1.1	2000	0.25	1.0	1.32	2.0	1000	40.4	1	36.88469370557186	24.284780726377647	52.31834988006429
0.1	2.1	360.0	5.06	false	0.5	1.25	100	4.08	0.72	1.1	2000	0.25	1.0	1.32	2.0	1000	40.4	1	41.86527884597354	24.825642510582053	56.49578097975749
0.1	2.1	360.0	5.06	false	0.5	1.25	100	4.08	0.72	1.1	2000	0.25	1.0	1.32	2.0	1000	40.4	2	48.81110158137304	23.36898295008718	44.955782288774486	48.630267446757955	43.72364658683664
0.1	2.1	360.0	5.06	false	0.5	1.25	100	4.08	0.72	1.1	2000	0.25	1.0	1.32	2.0	1000	40.4	1	49.53502974362641	23.69190150963787	81.36808356151606
0.1	2.1	360.0	5.06	false	0.5	1.25	100	4.08	0.72	1.1	2000	0.25	1.0	1.32	2.0	1000	40.4	1	29.04538561678921	5.9391962941518335	46.84880811499516
0.1	2.1	360.0	5.06	false	0.5	1.25	100	4.08	0.72	1.1	2000	0.25	1.0	1.32	2.0	1000	40.4	1	44.30918434245572	15.181765389837945	53.98929601841824
0.1	2.1	360.0	5.06	false	0.5	1.25	100	4.08	0.72	1.1	2000	0.25	1.0	1.32	2.0	1000	40.4	1	38.90898119240959	12.331862440608223	65.32191856617476
0.1	2.1	360.0	5.06	false	0.5	1.25	100	4.08	0.72	1.1	2000	0.25	1.0	1.32	2.0	1000	40.4	2	45.72294516437538	1.334885196722712	38.313838423896115	39.67627076114822	47.35730176863181
0.1	2.1	360.0	5.06	false	0.5	1.25	100	4.08	0.72	1.1	2000	0.25	1.0	1.32	2.0	1000	40.4	1	40.72040500666055	26.717758624502533	73.29772431771525
0.1	2.1	360.0	5.06	false	0.5	1.25	100	4.08	0.72	1.1	2000	0.25	1.0	1.32	2.0	1000	40.4	1	40.46790372164006	22.002913843279526	79.06546633878551
0.1	2.1	360.0	5.06	false	0.5	1.25	100	4.08	0.72	1.1	2000	0.25	1.0	1.32	2.0	1000	40.4	1	49.40576960294374	25.84526417496872	72.34388739974497
0.1	2.1	360.0	5.06	false	0.5	1.25	100	4.08	0.72	1.1	2000	0.25	1.0	1.32	2.0	1000	40.4	2	33.0819553886972	9.687600893258544	37.17569827113847	23.531997279944246	17.486802063781784
0.1	2.1	360.0	5.06	false	0.5	1.25	100	4.08	0.72	1.1	2000	0.25	1.0	1.32	2.0	1000	40.4	1	35.57310894841433	19.346442312234117	57.385937436257805
0.1	2.1	360.0	5.06	false	0.5	1.25	100	4.08	0.72	1.1	2000	0.25	1.0	1.32	2.0	1000	40.4	1	44.77762391075844	44.19027582551041	75.6395681213144
0.1	2.1	360.0	5.06	false	0.5	1.25	100	4.08	0.72	1.1	2000	0.25	1.0	1.32	2.0	1000	40.4	1	37.65322276933753	29.316092553727188	51.51730845524788
0.1	2.1	360.0	5.06	false	0.5	1.25	100	4.08	0.72	1.1	2000	0.25	1.0	1.32	2.0	1000	40.4	2	49.00405241240362	2.274546018153714	36.216830836988	41.87734052731637	39.35097368511826
0.1	2.1	360.0	5.06	false	0.5	1.25	100	4.08	0.72	1.1	2000	0.25	1.0	1.32	2.0	1000	40.4	1	35.43293668549821	15.813008720613034	51.59323861249361
0.1	2.1	360.0	5.06	false	0.5	1.25	100	4.08	0.72	1.1	2000	0.25	1.0	1.32	2.0	1000	40.4	1	36.20679033898076	18.13199807539254	50.01573041650174
0.1	2.1	360.0	5.06	false	0.5	1.25	100	4.08	0.72	1.1	2000	0.25	1.0	1.32	2.0	1000	40.4	1	38.65970442829079	26.469475065221026	69.63578512095283
0.1	2.1	360.0	5.06	false	0.5	1.25	100	4.08	0.72	1.1	2000	0.25	1.0	1.32	2.0	1000	40.4	2	46.53334074178083	5.744156455265608	32.13997465982419	43.74090762801672	55.20245852400261
0.1	2.1	360.0	5.06	false	0.5	1.25	100	4.08	0.72	1.1	2000	0.25	1.0	1.32	2.0	1000	40.4	1	37.586504006699286	11.421396354627502	51.721446629609346
0.1	2.1	360.0	5.06	false	0.5	1.25	100	4.08	0.72	1.1	2000	0.25	1.0	1.32	2.0	1000	40.4	1	41.54081080488732	16.638631536684347	50.49819580746156
0.1	2.1	360.0	5.06	false	0.5	1.25	100	4.08	0.72	1.1	2000	0.25	1.0	1.32	2.0	1000	40.4	1	32.27718092740029	28.34014991526036	38.976233276633444
0.1	2.1	360.0	5.06	false	0.5	1.25	100	4.08	0.72	1.1	2000	0.25	1.0	1.32	2.0	1000	40.4	2	38.275271711909035	7.91817718785033	36.89583764623348	37.79765404231104	30.31678829207876
0.1	2.1	360.0	5.06	false	0.5	1.25	100	4.08	0.72	1.1	2000	0.25	1.0	1.32	2.0	1000	40.4	1	43.64589481606901	22.86674642526719	67.76659207830328
0.1	2.1	360.0	5.06	false	0.5	1.25	100	4.08	0.72	1.1	2000	0.25	1.0	1.32	2.0	1000	40.4	1	33.50501608042335	9.861544923164212	54.4074887971665
0.1	2.1	360.0	5.06	false	0.5	1.25	100	4.08	0.72	1.1	2000	0.25	1.0	1.32	2.0	1000	40.4	1	33.17950802194153	9.109287358416607	52.39348307157004
0.1	2.1	360.0	5.06	false	0.5	1.25	100	4.08	0.72	1.1	2000	0.25	1.0	1.32	2.0	1000	40.4	1	37.45867334967722	17.694126469095085	60.7326752493642
0.1	2.1	360.0	5.06	false	0.5	1.25	100	4.08	0.72	1.1	2000	0.25	1.0	1.32	2.0	1000	40.4	1	45.65891291194798	30.05104496791511	72.87704070982353
0.1	2.1	360.0	5.06	false	0.5	1.25	100	4.08	0.72	1.1	2000	0.25	1.0	1.32	2.0	1000	40.4	1	33.31930700118387	4.713502374001838	60.90508328769761
0.1	2.1	360.0	5.06	false	0.5	1.25	100	4.08	0.72	1.1	2000	0.25	1.0	1.32	2.0	1000	40.4	2	47.42284336405241	12.832169254402533	31.858769771284557	34.68411432721899	48.44815581860212
0.1	2.1	360.0	5.06	false	0.5	1.25	100	4.08	0.72	1.1	2000	0.25	1.0	1.32	2.0	1000	40.4	1	47.923240153819194	18.365163613720874	77.21221933008282
0.1	2.1	360.0	5.06	false	0.5	1.25	100	4.08	0.72	1.1	2000	0.25	1.0	1.32	2.0	1000	40.4	1	34.64288813478012	20.50030156445391	58.43574408289517
0.1	2.1	360.0	5.06	false	0.5	1.25	100	4.08	0.72	1.1	2000	0.25	1.0	1.32	2.0	1000	40.4	2	42.06957741418462	4.560101685896442	30.46294692998211	40.312500422110695	50.03680655300016
0.1	2.1	360.0	5.06	false	0.5	1.25	100	4.08	0.72	1.1	2000	0.25	1.0	1.32	2.0	1000	40.4	1	36.85004285798298	13.135860953280831	59.95972294567019
0.1	2.1	360.0	5.06	false	0.5	1.25	100	4.08	0.72	1.1	2000	0.25	1.0	1.32	2.0	1000	40.4	1	34.321181730700154	21.26501738866715	69.52254680651819
0.1	2.1	360.0	5.06	false	0.5	1.25	100	4.08	0.72	1.1	2000	0.25	1.0	1.32	2.0	1000	40.4	1	45.43392126094318	15.880783751849393	86.09375371978456
0.1	2.1	360.0	5.06	false	0.5	1.25	100	4.08	0.72	1.1	2000	0.25	1.0	1.32	2.0	1000	40.4	1	43.21959272924858	9.958317227352504	73.73538768032574
0.1	2.1	360.0	5.06	false	0.5	1.25	100	4.08	0.72	1.1	2000	0.25	1.0	1.32	2.0	1000	40.4	1	39.775230090897416	8.95473037466321	69.06492611185557
0.1	2.1	360.0	5.06	false	0.5	1.25	100	4.08	0.72	1.1	2000	0.25	1.0	1.32	2.0	1000	40.4	1	47.19244884771134	16.69039133579192	80.40026272366559
0.1	2.1	360.0	5.06	false	0.5	1.25	100	4.08	0.72	1.1	2000	0.25	1.0	1.32	2.0	1000	40.4	1	45.68454474637741	12.859082401010536	52.67483313189588
0.1	2.1	360.0	5.06	false	0.5	1.25	100	4.08	0.72	1.1	2000	0.25	1.0	1.32	2.0	1000	40.4	1	39.6215284117187	15.454070567403885	63.60134446169516
0.1	2.1	360.0	5.06	false	0.5	1.25	100	4.08	0.72	1.1	2000	0.25	1.0	1.32	2.0	1000	40.4	1	28.253317638707045	27.5834892183018	45.92761010171935
0.1	2.1	360.0	5.06	false	0.5	1.25	100	4.08	0.72	1.1	2000	0.25	1.0	1.32	2.0	1000	40.4	2	41.93032527904908	9.863342874834029	23.02101629253754	30.66172342136416	41.921959261953006
0.1	2.1	360.0	5.06	false	0.5	1.25	100	4.08	0.72	1.1	2000	0.25	1.0	1.32	2.0	1000	40.4	1	42.684268625365114	26.796480870748674	68.86142536423823
0.1	2.1	360.0	5.06	false	0.5	1.25	100	4.08	0.72	1.1	2000	0.25	1.0	1.32	2.0	1000	40.4	2	45.416844767612034	12.73555203962506	27.05255242106767	45.39265733860094	55.69259644792523
0.1	2.1	360.0	5.06	false	0.5	1.25	100	4.08	0.72	1.1	2000	0.25	1.0	1.32	2.0	1000	40.4	2	46.354623626899745	12.647240832859685	31.326573159496455	40.90633977707621	47.51295666142176
0.1	2.1	360.0	5.06	false	0.5	1.25	100	4.08	0.72	1.1	2000	0.25	1.0	1.32	2.0	1000	40.4	1	39.59538796418332	17.601226489244624	58.00394542927529
0.1	2.1	360.0	5.06	false	0.5	1.25	100	4.08	0.72	1.1	2000	0.25	1.0	1.32	2.0	1000	40.4	1	40.08714198367487	24.062628661467077	61.29953219460606
0.1	2.1	360.0	5.06	false	0.5	1.25	100	4.08	0.72	1.1	2000	0.25	1.0	1.32	2.0	1000	40.4	1	38.98781051974942	26.623712491161164	63.758922039883046
0.1	2.1	360.0	5.06	false	0.5	1.25	100	4.08	0.72	1.1	2000	0.25	1.0	1.32	2.0	1000	40.4	1	41.02176763366168	20.387947289987483	60.72971963039781
0.1	2.1	360.0	5.06	false	0.5	1.25	100	4.08	0.72	1.1	2000	0.25	1.0	1.32	2.0	1000	40.4	1	36.639241213460274	17.900147079895305	65.50865418428481
0.1	2.1	360.0	5.06	false	0.5	1.25	100	4.08	0.72	1.1	2000	0.25	1.0	1.32	2.0	1000	40.4	1	41.72209889278043	27.757157425442138	71.47098245629662
0.1	2.1	360.0	5.06	false	0.5	1.25	100	4.08	0.72	1.1	2000	0.25	1.0	1.32	2.0	1000	40.4	2	43.070485532559616	1.453863331578301	41.22143754740835	34.98550101390015	34.927655869704694
0.1	2.1	360.0	5.06	false	0.5	1.25	100	4.08	0.72	1.1	2000	0.25	1.0	1.32	2.0	1000	40.4	1	43.303307821367426	24.532892545908705	82.14560487466986
0.1	2.1	360.0	5.06	false	0.5	1.25	100	4.08	0.72	1.1	2000	0.25	1.0	1.32	2.0	1000	40.4	1	41.32514478923047	10.400766943578489	65.89606279808305
0.1	2.1	360.0	5.06	false	0.5	1.25	100	4.08	0.72	1.1	2000	0.25	1.0	1.32	2.0	1000	40.4	1	42.058708601470045	28.430305104059883	52.52813938303416
0.1	2.1	360.0	5.06	false	0.5	1.25	100	4.08	0.72	1.1	2000	0.25	1.0	1.32	2.0	1000	40.4	1	41.70672084230145	28.68705817646493	66.98423428100077
0.1	2.1	360.0	5.06	false	0.5	1.25	100	4.08	0.72	1.1	2000	0.25	1.0	1.32	2.0	1000	40.4	1	37.754332375333256	13.112115730509563	50.2394815947363
0.1	2.1	360.0	5.06	false	0.5	1.25	100	4.08	0.72	1.1	2000	0.25	1.0	1.32	2.0	1000	40.4	2	53.03642073729452	10.510310315467981	33.555568341753215	33.3485126880253	42.20990830307688
0.1	2.1	360.0	5.06	false	0.5	1.25	100	4.08	0.72	1.1	2000	0.25	1.0	1.32	2.0	1000	40.4	1	32.489432949222696	15.135724250268284	45.06964337270288
0.1	2.1	360.0	5.06	false	0.5	1.25	100	4.08	0.72	1.1	2000	0.25	1.0	1.32	2.0	1000	40.4	1	48.12024652554707	36.65267533010493	65.06627052137911
0.1	2.1	360.0	5.06	false	0.5	1.25	100	4.08	0.72	1.1	2000	0.25	1.0	1.32	2.0	1000	40.4	1	34.150418577988646	18.496150567624213	52.86729185426015
0.1	2.1	360.0	5.06	false	0.5	1.25	100	4.08	0.72	1.1	2000	0.25	1.0	1.32	2.0	1000	40.4	1	37.985297374391735	9.483839689586684	56.53271770991008
0.1	2.1	360.0	5.06	false	0.5	1.25	100	4.08	0.72	1.1	2000	0.25	1.0	1.32	2.0	1000	40.4	1	36.60150621879419	27.22628402294299	57.473731550704876
0.1	2.1	360.0	5.06	false	0.5	1.25	100	4.08	0.72	1.1	2000	0.25	1.0	1.32	2.0	1000	40.4	1	35.634709603781126	16.487859857348628	64.98081163630042
0.1	2.1	360.0	5.06	false	0.5	1.25	100	4.08	0.72	1.1	2000	0.25	1.0	1.32	2.0	1000	40.4	1	43.1744374936346	35.893743332238756	78.384884130972
0.1	2.1	360.0	5.06	false	0.5	1.25	100	4.08	0.72	1.1	2000	0.25	1.0	1.32	2.0	1000	40.4	1	41.266594047906665	19.21115319549913	70.71387900807409
0.1	2.1	360.0	5.06	false	0.5	1.25	100	4.08	0.72	1.1	2000	0.25	1.0	1.32	2.0	1000	40.4	1	34.53549009542684	33.736276568085884	66.14236844239154
0.1	2.1	360.0	5.06	false	0.5	1.25	100	4.08	0.72	1.1	2000	0.25	1.0	1.32	2.0	1000	40.4	1	42.21014511037507	13.591835947664075	62.37099878963832
0.1	2.1	360.0	5.06	false	0.5	1.25	100	4.08	0.72	1.1	2000	0.25	1.0	1.32	2.0	1000	40.4	1	41.02479925502961	37.92552881837183	68.52419920957946
0.1	2.1	360.0	5.06	false	0.5	1.25	100	4.08	0.72	1.1	2000	0.25	1.0	1.32	2.0	1000	40.4	1	49.39758585829876	26.63811934961497	63.661897192615555
0.1	2.1	360.0	5.06	false	0.5	1.25	100	4.08	0.72	1.1	2000	0.25	1.0	1.32	2.0	1000	40.4	1	46.127130539789945	17.61603501803354	66.91730765073227
0.1	2.1	360.0	5.06	false	0.5	1.25	100	4.08	0.72	1.1	2000	0.25	1.0	1.32	2.0	1000	40.4	1	40.426706304941774	23.5644361789395	54.46074002347546
0.1	2.1	360.0	5.06	false	0.5	1.25	100	4.08	0.72	1.1	2000	0.25	1.0	1.32	2.0	1000	40.4	2	39.01472388339581	4.919812822206736	23.660544764939395	24.62734399474894	36.814494282138284
0.1	2.1	360.0	5.06	false	0.5	1.25	100	4.08	0.72	1.1	2000	0.25	1.0	1.32	2.0	1000	40.4	1	51.312160368684545	45.60729701345681	54.40069642015766
0.1	2.1	360.0	5.06	false	0.5	1.25	100	4.08	0.72	1.1	2000	0.25	1.0	1.32	2.0	1000	40.4	1	39.14190467254175	18.33539111808304	71.69554022691031
0.1	2.1	360.0	5.06	false	0.5	1.25	100	4.08	0.72	1.1	2000	0.25	1.0	1.32	2.0	1000	40.4	1	37.04615932124512	21.266516168912776	61.05514902535394
0.1	2.1	360.0	5.06	false	0.5	1.25	100	4.08	0.72	1.1	2000	0.25	1.0	1.32	2.0	1000	40.4	1	37.0698315809235	20.238949200282395	67.14995960253486
0.1	2.1	360.0	5.06	false	0.5	1.25	100	4.08	0.72	1.1	2000	0.25	1.0	1.32	2.0	1000	40.4	1	39.50800925667215	39.42458163169808	54.753735082807964
0.1	2.1	360.0	5.06	false	0.5	1.25	100	4.08	0.72	1.1	2000	0.25	1.0	1.32	2.0	1000	40.4	1	40.0735371173553	25.890640891808555	61.62482050285873
0.1	2.1	360.0	5.06	false	0.5	1.25	100	4.08	0.72	1.1	2000	0.25	1.0	1.32	2.0	1000	40.4	1	33.28168945257094	32.643417656146774	43.95309858315752
0.1	2.1	360.0	5.06	false	0.5	1.25	100	4.08	0.72	1.1	2000	0.25	1.0	1.32	2.0	1000	40.4	1	44.38801035066352	20.255030766284758	68.31732103699328
0.1	2.1	360.0	5.06	false	0.5	1.25	100	4.08	0.72	1.1	2000	0.25	1.0	1.32	2.0	1000	40.4	1	43.699804459459905	12.391549821476692	76.40705937988695
0.1	2.1	360.0	5.06	false	0.5	1.25	100	4.08	0.72	1.1	2000	0.25	1.0	1.32	2.0	1000	40.4	1	38.66735575729771	18.736077548738493	56.9194038897053
0.1	2.1	360.0	5.06	false	0.5	1.25	100	4.08	0.72	1.1	2000	0.25	1.0	1.32	2.0	1000	40.4	1	44.620521313803856	27.57269168250297	63.69726162495486
0.1	2.1	360.0	5.06	false	0.5	1.25	100	4.08	0.72	1.1	2000	0.25	1.0	1.32	2.0	1000	40.4	1	38.822234498286086	17.376378710995574	60.79910554784212
0.1	2.1	360.0	5.06	false	0.5	1.25	100	4.08	0.72	1.1	2000	0.25	1.0	1.32	2.0	1000	40.4	1	33.27639046970488	32.504548567749694	39.700059184170705
0.1	2.1	360.0	5.06	false	0.5	1.25	100	4.08	0.72	1.1	2000	0.25	1.0	1.32	2.0	1000	40.4	1	38.955645288832	17.462562836067338	64.7716320187546
0.1	2.1	360.0	5.06	false	0.5	1.25	100	4.08	0.72	1.1	2000	0.25	1.0	1.32	2.0	1000	40.4	2	44.29398895273952	23.000326679879624	38.70032282843377	41.560492026082954	36.99465158518585
0.1	2.1	360.0	5.06	false	0.5	1.25	100	4.08	0.72	1.1	2000	0.25	1.0	1.32	2.0	1000	40.4	1	34.87459808904499	30.053253040052123	57.47164769048538
0.1	2.1	360.0	5.06	false	0.5	1.25	100	4.08	0.72	1.1	2000	0.25	1.0	1.32	2.0	1000	40.4	1	35.428645861928054	7.637103022641234	55.98229917925796
0.1	2.1	360.0	5.06	false	0.5	1.25	100	4.08	0.72	1.1	2000	0.25	1.0	1.32	2.0	1000	40.4	1	49.12841105461878	15.426003024155106	79.77489545217126
0.1	2.1	360.0	5.06	false	0.5	1.25	100	4.08	0.72	1.1	2000	0.25	1.0	1.32	2.0	1000	40.4	1	37.90535401123021	19.49000684656299	64.98823455316177
0.1	2.1	360.0	5.06	false	0.5	1.25	100	4.08	0.72	1.1	2000	0.25	1.0	1.32	2.0	1000	40.4	2	47.46036934890698	0.466839278334282	23.08529352474016	29.574123867246662	53.49857182428448
0.1	2.1	360.0	5.06	false	0.5	1.25	100	4.08	0.72	1.1	2000	0.25	1.0	1.32	2.0	1000	40.4	1	35.13818678213005	12.835424747764835	56.141562123445816
0.1	2.1	360.0	5.06	false	0.5	1.25	100	4.08	0.72	1.1	2000	0.25	1.0	1.32	2.0	1000	40.4	1	48.389073892732235	16.69556839511182	78.18447177515912
0.1	2.1	360.0	5.06	false	0.5	1.25	100	4.08	0.72	1.1	2000	0.25	1.0	1.32	2.0	1000	40.4	1	43.000155553447414	25.71059731761644	73.48532232283016
0.1	2.1	360.0	5.06	false	0.5	1.25	100	4.08	0.72	1.1	2000	0.25	1.0	1.32	2.0	1000	40.4	1	35.74753749324506	10.298701899472048	56.00262025817596
0.1	2.1	360.0	5.06	false	0.5	1.25	100	4.08	0.72	1.1	2000	0.25	1.0	1.32	2.0	1000	40.4	1	39.054109849478074	3.2662488239962744	49.99596822815034
0.1	2.1	360.0	5.06	false	0.5	1.25	100	4.08	0.72	1.1	2000	0.25	1.0	1.32	2.0	1000	40.4	1	39.75223520346273	22.911532476936898	58.06605759613046
0.1	2.1	360.0	5.06	false	0.5	1.25	100	4.08	0.72	1.1	2000	0.25	1.0	1.32	2.0	1000	40.4	1	46.42275547779056	30.757620235788814	68.89034034387822
0.1	2.1	360.0	5.06	false	0.5	1.25	100	4.08	0.72	1.1	2000	0.25	1.0	1.32	2.0	1000	40.4	2	44.251381011013635	4.1975680523532	44.54014657441472	44.18275876639123	31.451904958264443
0.1	2.1	360.0	5.06	false	0.5	1.25	100	4.08	0.72	1.1	2000	0.25	1.0	1.32	2.0	1000	40.4	1	42.71920618509911	26.78278434854747	72.02483551422223
0.1	2.1	360.0	5.06	false	0.5	1.25	100	4.08	0.72	1.1	2000	0.25	1.0	1.32	2.0	1000	40.4	1	44.623015150817615	23.643836838450614	73.42396779459133
0.1	2.1	360.0	5.06	false	0.5	1.25	100	4.08	0.72	1.1	2000	0.25	1.0	1.32	2.0	1000	40.4	1	41.20613358708299	34.40914052775133	66.28276800502397
0.1	2.1	360.0	5.06	false	0.5	1.25	100	4.08	0.72	1.1	2000	0.25	1.0	1.32	2.0	1000	40.4	1	42.836442566654966	34.82922150657845	61.774475759230214
0.1	2.1	360.0	5.06	false	0.5	1.25	100	4.08	0.72	1.1	2000	0.25	1.0	1.32	2.0	1000	40.4	1	48.5491128643228	18.48067575687639	74.73170782547442
0.1	2.1	360.0	5.06	false	0.5	1.25	100	4.08	0.72	1.1	2000	0.25	1.0	1.32	2.0	1000	40.4	1	41.72042623509846	32.171204468866996	67.6310042978857
0.1	2.1	360.0	5.06	false	0.5	1.25	100	4.08	0.72	1.1	2000	0.25	1.0	1.32	2.0	1000	40.4	2	47.28870726425652	27.855758800824162	37.22662948765412	46.55439830354051	41.107013469863084
0.1	2.1	360.0	5.06	false	0.5	1.25	100	4.08	0.72	1.1	2000	0.25	1.0	1.32	2.0	1000	40.4	1	42.317580811762674	15.289442040408257	75.52591495781316
0.1	2.1	360.0	5.06	false	0.5	1.25	100	4.08	0.72	1.1	2000	0.25	1.0	1.32	2.0	1000	40.4	1	48.65741393251146	15.30783529945387	67.43450487517306
0.1	2.1	360.0	5.06	false	0.5	1.25	100	4.08	0.72	1.1	2000	0.25	1.0	1.32	2.0	1000	40.4	1	36.90537708732917	10.147530166790265	68.43581225352958
0.1	2.1	360.0	5.06	false	0.5	1.25	100	4.08	0.72	1.1	2000	0.25	1.0	1.32	2.0	1000	40.4	2	40.38072253211576	8.732215763083733	33.19943452549534	39.41845333827603	37.60016471937717
0.1	2.1	360.0	5.06	false	0.5	1.25	100	4.08	0.72	1.1	2000	0.25	1.0	1.32	2.0	1000	40.4	1	44.430662733659084	18.197808288707726	71.24732066248173
0.1	2.1	360.0	5.06	false	0.5	1.25	100	4.08	0.72	1.1	2000	0.25	1.0	1.32	2.0	1000	40.4	1	39.16589178188642	10.467403342009632	72.33510644634752
0.1	2.1	360.0	5.06	false	0.5	1.25	100	4.08	0.72	1.1	2000	0.25	1.0	1.32	2.0	1000	40.4	1	47.39672464159459	21.073648347991682	75.05057341171091
0.1	2.1	360.0	5.06	false	0.5	1.25	100	4.08	0.72	1.1	2000	0.25	1.0	1.32	2.0	1000	40.4	1	46.64399002252219	25.20982200416502	89.28388609644949
0.1	2.1	360.0	5.06	false	0.5	1.25	100	4.08	0.72	1.1	2000	0.25	1.0	1.32	2.0	1000	40.4	1	43.132865405108966	18.4271279400331	67.28247348818581
0.1	2.1	360.0	5.06	false	0.5	1.25	100	4.08	0.72	1.1	2000	0.25	1.0	1.32	2.0	1000	40.4	1	35.21190109576559	11.468413397576436	55.94029989680368
0.1	2.1	360.0	5.06	false	0.5	1.25	100	4.08	0.72	1.1	2000	0.25	1.0	1.32	2.0	1000	40.4	1	39.34697388400807	23.836399423971415	65.70632824706065
0.1	2.1	360.0	5.06	false	0.5	1.25	100	4.08	0.72	1.1	2000	0.25	1.0	1.32	2.0	1000	40.4	1	36.40736720093857	12.318365010506485	44.06004775703289
0.1	2.1	360.0	5.06	false	0.5	1.25	100	4.08	0.72	1.1	2000	0.25	1.0	1.32	2.0	1000	40.4	1	41.72277095976662	28.58466066089043	58.16707922089097
0.1	2.1	360.0	5.06	false	0.5	1.25	100	4.08	0.72	1.1	2000	0.25	1.0	1.32	2.0	1000	40.4	1	42.98401614143901	6.517609169094488	68.11947496499327
0.1	2.1	360.0	5.06	false	0.5	1.25	100	4.08	0.72	1.1	2000	0.25	1.0	1.32	2.0	1000	40.4	1	42.28245843422531	3.4136046102396707	60.457981480303836
0.1	2.1	360.0	5.06	false	0.5	1.25	100	4.08	0.72	1.1	2000	0.25	1.0	1.32	2.0	1000	40.4	1	49.670623960900386	7.7975870960936655	63.35082709620103
0.1	2.1	360.0	5.06	false	0.5	1.25	100	4.08	0.72	1.1	2000	0.25	1.0	1.32	2.0	1000	40.4	1	35.70163559113778	20.137402210810876	56.93676220336256
0.1	2.1	360.0	5.06	false	0.5	1.25	100	4.08	0.72	1.1	2000	0.25	1.0	1.32	2.0	1000	40.4	1	45.27891386183512	29.672513009141962	71.34937418920062
0.1	2.1	360.0	5.06	false	0.5	1.25	100	4.08	0.72	1.1	2000	0.25	1.0	1.32	2.0	1000	40.4	1	36.23975259880709	2.9715760825277857	53.14615884952092
0.1	2.1	360.0	5.06	false	0.5	1.25	100	4.08	0.72	1.1	2000	0.25	1.0	1.32	2.0	1000	40.4	1	42.43893090849626	18.336179889913975	65.8089707221013
0.1	2.1	360.0	5.06	false	0.5	1.25	100	4.08	0.72	1.1	2000	0.25	1.0	1.32	2.0	1000	40.4	1	39.017356639361665	29.364108817913362	68.43727144145532
0.1	2.1	360.0	5.06	false	0.5	1.25	100	4.08	0.72	1.1	2000	0.25	1.0	1.32	2.0	1000	40.4	1	37.211124136084905	16.43023817872579	67.24895657601765
0.1	2.1	360.0	5.06	false	0.5	1.25	100	4.08	0.72	1.1	2000	0.25	1.0	1.32	2.0	1000	40.4	1	40.530851287193606	18.754379617874417	75.07575149990559
0.1	2.1	360.0	5.06	false	0.5	1.25	100	4.08	0.72	1.1	2000	0.25	1.0	1.32	2.0	1000	40.4	1	42.73662460916242	30.448520995786204	65.83597609877015
0.1	2.1	360.0	5.06	false	0.5	1.25	100	4.08	0.72	1.1	2000	0.25	1.0	1.32	2.0	1000	40.4	1	49.10611822668358	26.528235263650775	55.70554939400316
0.1	2.1	360.0	5.06	false	0.5	1.25	100	4.08	0.72	1.1	2000	0.25	1.0	1.32	2.0	1000	40.4	1	35.48461504486561	14.568117204488066	53.65006313462
0.1	2.1	360.0	5.06	false	0.5	1.25	100	4.08	0.72	1.1	2000	0.25	1.0	1.32	2.0	1000	40.4	1	45.28952835622329	26.98916510390242	66.83807227458752
0.1	2.1	360.0	5.06	false	0.5	1.25	100	4.08	0.72	1.1	2000	0.25	1.0	1.32	2.0	1000	40.4	1	52.93317937892084	34.732394088770505	78.41836470241265
0.1	2.1	360.0	5.06	false	0.5	1.25	100	4.08	0.72	1.1	2000	0.25	1.0	1.32	2.0	1000	40.4	1	45.14486618868722	12.62080444946758	65.33813917389676
0.1	2.1	360.0	5.06	false	0.5	1.25	100	4.08	0.72	1.1	2000	0.25	1.0	1.32	2.0	1000	40.4	1	35.23040647447641	34.66362576805771	76.19783945944951
0.1	2.1	360.0	5.06	false	0.5	1.25	100	4.08	0.72	1.1	2000	0.25	1.0	1.32	2.0	1000	40.4	1	37.91797935859175	31.448459778178226	63.70773435781005
0.1	2.1	360.0	5.06	false	0.5	1.25	100	4.08	0.72	1.1	2000	0.25	1.0	1.32	2.0	1000	40.4	1	43.46358288483412	29.90937053459112	65.89690366427209
0.1	2.1	360.0	5.06	false	0.5	1.25	100	4.08	0.72	1.1	2000	0.25	1.0	1.32	2.0	1000	40.4	1	52.237204613017695	13.708922232599305	69.09823219896698
0.1	2.1	360.0	5.06	false	0.5	1.25	100	4.08	0.72	1.1	2000	0.25	1.0	1.32	2.0	1000	40.4	1	33.467720079844746	25.582016331635536	54.937159498191136
0.1	2.1	360.0	5.06	false	0.5	1.25	100	4.08	0.72	1.1	2000	0.25	1.0	1.32	2.0	1000	40.4	1	46.156533914402516	23.307418199926637	73.47463549664624
0.1	2.1	360.0	5.06	false	0.5	1.25	100	4.08	0.72	1.1	2000	0.25	1.0	1.32	2.0	1000	40.4	2	42.36283629411024	7.688906893749796	35.111740141994474	37.51573491104127	26.7009299685452
0.1	2.1	360.0	5.06	false	0.5	1.25	100	4.08	0.72	1.1	2000	0.25	1.0	1.32	2.0	1000	40.4	1	49.53243255220373	26.503305975890093	88.59596682055829
0.1	2.1	360.0	5.06	false	0.5	1.25	100	4.08	0.72	1.1	2000	0.25	1.0	1.32	2.0	1000	40.4	1	37.37245896275188	27.593115867059115	60.94214886151329
0.1	2.1	360.0	5.06	false	0.5	1.25	100	4.08	0.72	1.1	2000	0.25	1.0	1.32	2.0	1000	40.4	1	36.95326694694711	13.412597472757694	60.798043613325326
0.1	2.1	360.0	5.06	false	0.5	1.25	100	4.08	0.72	1.1	2000	0.25	1.0	1.32	2.0	1000	40.4	1	45.68372961982633	12.591050261819664	72.90797429286572
0.1	2.1	360.0	5.06	false	0.5	1.25	100	4.08	0.72	1.1	2000	0.25	1.0	1.32	2.0	1000	40.4	1	34.223124554473884	27.46073399235559	60.25185415475155
0.1	2.1	360.0	5.06	false	0.5	1.25	100	4.08	0.72	1.1	2000	0.25	1.0	1.32	2.0	1000	40.4	1	36.834679967208466	16.036950511464756	72.69832554817869
0.1	2.1	360.0	5.06	false	0.5	1.25	100	4.08	0.72	1.1	2000	0.25	1.0	1.32	2.0	1000	40.4	1	34.79885503778963	0.1131235491008835	59.54490882023802
0.1	2.1	360.0	5.06	false	0.5	1.25	100	4.08	0.72	1.1	2000	0.25	1.0	1.32	2.0	1000	40.4	1	35.97022843719016	10.379730572179993	55.26638061055812
0.1	2.1	360.0	5.06	false	0.5	1.25	100	4.08	0.72	1.1	2000	0.25	1.0	1.32	2.0	1000	40.4	1	41.613491557043886	40.58476484333291	72.80183728777637
0.1	2.1	360.0	5.06	false	0.5	1.25	100	4.08	0.72	1.1	2000	0.25	1.0	1.32	2.0	1000	40.4	1	48.76398978694672	34.08518186992483	89.63410307514873
0.1	2.1	360.0	5.06	false	0.5	1.25	100	4.08	0.72	1.1	2000	0.25	1.0	1.32	2.0	1000	40.4	1	35.80862671978177	23.217745187077117	59.54862629560392
0.1	2.1	360.0	5.06	false	0.5	1.25	100	4.08	0.72	1.1	2000	0.25	1.0	1.32	2.0	1000	40.4	2	41.340895953857675	5.324191214003762	27.895740259793524	40.21375765829579	39.836431792949284
0.1	2.1	360.0	5.06	false	0.5	1.25	100	4.08	0.72	1.1	2000	0.25	1.0	1.32	2.0	1000	40.4	1	41.605900442881605	6.863354387382382	56.024029617603226
0.1	2.1	360.0	5.06	false	0.5	1.25	100	4.08	0.72	1.1	2000	0.25	1.0	1.32	2.0	1000	40.4	1	34.90612422976734	4.942276847027886	62.33653876651357
0.1	2.1	360.0	5.06	false	0.5	1.25	100	4.08	0.72	1.1	2000	0.25	1.0	1.32	2.0	1000	40.4	1	40.367134876631745	16.22792779097363	60.84437984363725
0.1	2.1	360.0	5.06	false	0.5	1.25	100	4.08	0.72	1.1	2000	0.25	1.0	1.32	2.0	1000	40.4	1	46.98982948056443	7.666770365210306	65.60852050027023
0.1	2.1	360.0	5.06	false	0.5	1.25	100	4.08	0.72	1.1	2000	0.25	1.0	1.32	2.0	1000	40.4	2	40.2982077021007	9.68340113155082	27.798462076204054	31.817227115468672	33.18098066682071
0.1	2.1	360.0	5.06	false	0.5	1.25	100	4.08	0.72	1.1	2000	0.25	1.0	1.32	2.0	1000	40.4	1	39.46519408221426	28.632303103687804	70.421164912008
0.1	2.1	360.0	5.06	false	0.5	1.25	100	4.08	0.72	1.1	2000	0.25	1.0	1.32	2.0	1000	40.4	1	44.9376974689922	15.28108653362935	68.45244143127638
0.1	2.1	360.0	5.06	false	0.5	1.25	100	4.08	0.72	1.1	2000	0.25	1.0	1.32	2.0	1000	40.4	1	37.205726354979674	11.888866918632154	54.22170582599241
0.1	2.1	360.0	5.06	false	0.5	1.25	100	4.08	0.72	1.1	2000	0.25	1.0	1.32	2.0	1000	40.4	2	41.110629690680604	1.5103026817705767	49.93006781758768	41.08588334593586	21.24628787937702
0.1	2.1	360.0	5.06	false	0.5	1.25	100	4.08	0.72	1.1	2000	0.25	1.0	1.32	2.0	1000	40.4	1	45.07077963079696	44.857387562358504	71.54895484983018
0.1	2.1	360.0	5.06	false	0.5	1.25	100	4.08	0.72	1.1	2000	0.25	1.0	1.32	2.0	1000	40.4	1	41.22339967270936	25.189432416991767	70.74550461835426
0.1	2.1	360.0	5.06	false	0.5	1.25	100	4.08	0.72	1.1	2000	0.25	1.0	1.32	2.0	1000	40.4	1	45.69006182022734	15.293019193019795	76.0434682385571
0.1	2.1	360.0	5.06	false	0.5	1.25	100	4.08	0.72	1.1	2000	0.25	1.0	1.32	2.0	1000	40.4	1	47.353076486499276	12.743895915586082	86.02502311333878
0.1	2.1	360.0	5.06	false	0.5	1.25	100	4.08	0.72	1.1	2000	0.25	1.0	1.32	2.0	1000	40.4	1	31.327868747639638	29.34133012514538	53.195713002658806
0.1	2.1	360.0	5.06	false	0.5	1.25	100	4.08	0.72	1.1	2000	0.25	1.0	1.32	2.0	1000	40.4	1	33.352304073261706	17.3623852880128	54.53747852745331
0.1	2.1	360.0	5.06	false	0.5	1.25	100	4.08	0.72	1.1	2000	0.25	1.0	1.32	2.0	1000	40.4	1	50.23754362854641	30.112008016639837	79.05348456260148
0.1	2.1	360.0	5.06	false	0.5	1.25	100	4.08	0.72	1.1	2000	0.25	1.0	1.32	2.0	1000	40.4	1	43.065942133635225	22.428459746657964	71.67482170182706
0.1	2.1	360.0	5.06	false	0.5	1.25	100	4.08	0.72	1.1	2000	0.25	1.0	1.32	2.0	1000	40.4	1	41.10170462712253	40.5358205610643	59.60594390909189
0.1	2.1	360.0	5.06	false	0.5	1.25	100	4.08	0.72	1.1	2000	0.25	1.0	1.32	2.0	1000	40.4	2	32.50536583606595	8.705309983542797	31.009311913709748	30.393473186366577	22.529817950996943
0.1	2.1	360.0	5.06	false	0.5	1.25	100	4.08	0.72	1.1	2000	0.25	1.0	1.32	2.0	1000	40.4	1	44.17862203655587	35.20527326740686	67.99863672472132
0.1	2.1	360.0	5.06	false	0.5	1.25	100	4.08	0.72	1.1	2000	0.25	1.0	1.32	2.0	1000	40.4	1	46.510145965865526	24.043100353449464	75.08999761186836
0.1	2.1	360.0	5.06	false	0.5	1.25	100	4.08	0.72	1.1	2000	0.25	1.0	1.32	2.0	1000	40.4	1	52.498461468065784	17.64191964767088	87.41072221574343
0.1	2.1	360.0	5.06	false	0.5	1.25	100	4.08	0.72	1.1	2000	0.25	1.0	1.32	2.0	1000	40.4	2	38.85638763350381	1.797780340839117	25.555956999838585	20.898884670236637	38.90742636189118
0.1	2.1	360.0	5.06	false	0.5	1.25	100	4.08	0.72	1.1	2000	0.25	1.0	1.32	2.0	1000	40.4	1	42.4726352001309	3.028184531683902	65.86463559738105
0.1	2.1	360.0	5.06	false	0.5	1.25	100	4.08	0.72	1.1	2000	0.25	1.0	1.32	2.0	1000	40.4	1	38.337999166898975	18.210431489980056	55.24324438399213
0.1	2.1	360.0	5.06	false	0.5	1.25	100	4.08	0.72	1.1	2000	0.25	1.0	1.32	2.0	1000	40.4	1	43.83210181582023	19.009481670578364	67.3419328625313
0.1	2.1	360.0	5.06	false	0.5	1.25	100	4.08	0.72	1.1	2000	0.25	1.0	1.32	2.0	1000	40.4	1	44.90818904350493	22.48786267959442	79.07533474091288
0.1	2.1	360.0	5.06	false	0.5	1.25	100	4.08	0.72	1.1	2000	0.25	1.0	1.32	2.0	1000	40.4	2	47.09062326582577	16.758124607418168	46.601647492384224	33.63013140366627	20.974932813771282
0.1	2.1	360.0	5.06	false	0.5	1.25	100	4.08	0.72	1.1	2000	0.25	1.0	1.32	2.0	1000	40.4	2	42.2433032396636	14.224564246786384	24.360130716480356	37.198122014721896	40.93644755091701
0.1	2.1	360.0	5.06	false	0.5	1.25	100	4.08	0.72	1.1	2000	0.25	1.0	1.32	2.0	1000	40.4	1	41.55535745097535	19.713928758999895	65.81249304685332
0.1	2.1	360.0	5.06	false	0.5	1.25	100	4.08	0.72	1.1	2000	0.25	1.0	1.32	2.0	1000	40.4	1	43.83919912020817	12.533509682720677	70.78606568079213
0.1	2.1	360.0	5.06	false	0.5	1.25	100	4.08	0.72	1.1	2000	0.25	1.0	1.32	2.0	1000	40.4	2	42.96373924446654	4.762480008851799	40.35552861162383	25.21357872158619	22.313711682652418
0.1	2.1	360.0	5.06	false	0.5	1.25	100	4.08	0.72	1.1	2000	0.25	1.0	1.32	2.0	1000	40.4	1	52.33213340970576	25.568361456093434	64.95899829976709
0.1	2.1	360.0	5.06	false	0.5	1.25	100	4.08	0.72	1.1	2000	0.25	1.0	1.32	2.0	1000	40.4	2	45.576878474233624	1.5189451894483477	52.25547609264303	43.61534948351752	26.183000354891835
0.1	2.1	360.0	5.06	false	0.5	1.25	100	4.08	0.72	1.1	2000	0.25	1.0	1.32	2.0	1000	40.4	1	33.268973295251	23.911563001989045	54.34045404378478
0.1	2.1	360.0	5.06	false	0.5	1.25	100	4.08	0.72	1.1	2000	0.25	1.0	1.32	2.0	1000	40.4	1	42.07147426794325	10.612310403370264	68.81904975664362
0.1	2.1	360.0	5.06	false	0.5	1.25	100	4.08	0.72	1.1	2000	0.25	1.0	1.32	2.0	1000	40.4	1	33.89762085315661	6.627495544505356	54.247181926907814
0.1	2.1	360.0	5.06	false	0.5	1.25	100	4.08	0.72	1.1	2000	0.25	1.0	1.32	2.0	1000	40.4	1	47.06372628953815	26.099593051402785	78.88340860025143
0.1	2.1	360.0	5.06	false	0.5	1.25	100	4.08	0.72	1.1	2000	0.25	1.0	1.32	2.0	1000	40.4	2	35.310432490850225	15.771424545934934	24.76979386801634	32.71352388172021	34.029262025172635
0.1	2.1	360.0	5.06	false	0.5	1.25	100	4.08	0.72	1.1	2000	0.25	1.0	1.32	2.0	1000	40.4	1	25.22	19.770374917267656	34.54429678096723
0.1	2.1	360.0	5.06	false	0.5	1.25	100	4.08	0.72	1.1	2000	0.25	1.0	1.32	2.0	1000	40.4	1	35.75859339154347	19.37273067086927	56.883951688945864
0.1	2.1	360.0	5.06	false	0.5	1.25	100	4.08	0.72	1.1	2000	0.25	1.0	1.32	2.0	1000	40.4	1	45.55477314485362	14.898133174371605	62.69802700457269
0.1	2.1	360.0	5.06	false	0.5	1.25	100	4.08	0.72	1.1	2000	0.25	1.0	1.32	2.0	1000	40.4	1	37.969696960650204	24.317290849587103	51.293784336842904
0.1	2.1	360.0	5.06	false	0.5	1.25	100	4.08	0.72	1.1	2000	0.25	1.0	1.32	2.0	1000	40.4	1	41.53199521049426	24.206818952617613	63.461159800452634
0.1	2.1	360.0	5.06	false	0.5	1.25	100	4.08	0.72	1.1	2000	0.25	1.0	1.32	2.0	1000	40.4	1	41.38777766015073	8.81864675014081	64.19615714729781
0.1	2.1	360.0	5.06	false	0.5	1.25	100	4.08	0.72	1.1	2000	0.25	1.0	1.32	2.0	1000	40.4	1	41.2886162188549	17.024962555325192	66.99712590821447
0.1	2.1	360.0	5.06	false	0.5	1.25	100	4.08	0.72	1.1	2000	0.25	1.0	1.32	2.0	1000	40.4	1	46.7619128665065	13.758967209316669	83.39755799332109
0.1	2.1	360.0	5.06	false	0.5	1.25	100	4.08	0.72	1.1	2000	0.25	1.0	1.32	2.0	1000	40.4	1	35.527842857869594	19.182912519796144	60.141021753487294
0.1	2.1	360.0	5.06	false	0.5	1.25	100	4.08	0.72	1.1	2000	0.25	1.0	1.32	2.0	1000	40.4	1	41.80326370734172	14.225012615531993	59.46466390868762
0.1	2.1	360.0	5.06	false	0.5	1.25	100	4.08	0.72	1.1	2000	0.25	1.0	1.32	2.0	1000	40.4	1	39.548490009740576	17.54198491613517	68.15424920603367
0.1	2.1	360.0	5.06	false	0.5	1.25	100	4.08	0.72	1.1	2000	0.25	1.0	1.32	2.0	1000	40.4	2	45.39901602306571	9.03369384183916	28.138124186262495	26.575186320511673	37.78781050504052
0.1	2.1	360.0	5.06	false	0.5	1.25	100	4.08	0.72	1.1	2000	0.25	1.0	1.32	2.0	1000	40.4	1	43.59044011249842	30.70426526426757	74.28422267250323
0.1	2.1	360.0	5.06	false	0.5	1.25	100	4.08	0.72	1.1	2000	0.25	1.0	1.32	2.0	1000	40.4	1	29.318199693668323	20.417812337794224	44.73397071917294
0.1	2.1	360.0	5.06	false	0.5	1.25	100	4.08	0.72	1.1	2000	0.25	1.0	1.32	2.0	1000	40.4	1	26.51333171816377	19.087076320649192	40.339141073761226
0.1	2.1	360.0	5.06	false	0.5	1.25	100	4.08	0.72	1.1	2000	0.25	1.0	1.32	2.0	1000	40.4	1	44.195014990984205	13.188295074487984	70.59887640549677
0.1	2.1	360.0	5.06	false	0.5	1.25	100	4.08	0.72	1.1	2000	0.25	1.0	1.32	2.0	1000	40.4	1	30.335427643895574	20.134232575506275	59.47420412938765
0.1	2.1	360.0	5.06	false	0.5	1.25	100	4.08	0.72	1.1	2000	0.25	1.0	1.32	2.0	1000	40.4	1	48.87037083670643	22.151653427113793	79.13926122070397
0.1	2.1	360.0	5.06	false	0.5	1.25	100	4.08	0.72	1.1	2000	0.25	1.0	1.32	2.0	1000	40.4	1	35.24860482309297	25.934808165754113	56.343627864475
0.1	2.1	360.0	5.06	false	0.5	1.25	100	4.08	0.72	1.1	2000	0.25	1.0	1.32	2.0	1000	40.4	1	36.60683479295175	9.802851866799777	64.27158354582193
0.1	2.1	360.0	5.06	false	0.5	1.25	100	4.08	0.72	1.1	2000	0.25	1.0	1.32	2.0	1000	40.4	1	44.72454384904713	26.099011329633605	69.9268286505739
0.1	2.1	360.0	5.06	false	0.5	1.25	100	4.08	0.72	1.1	2000	0.25	1.0	1.32	2.0	1000	40.4	1	41.842224649871284	15.910841937288161	73.07436837402389
0.1	2.1	360.0	5.06	false	0.5	1.25	100	4.08	0.72	1.1	2000	0.25	1.0	1.32	2.0	1000	40.4	2	48.80661375456008	17.952942693332293	58.46227472132563	34.793775275704384	25.300011518850283
0.1	2.1	360.0	5.06	false	0.5	1.25	100	4.08	0.72	1.1	2000	0.25	1.0	1.32	2.0	1000	40.4	1	44.75065740664673	23.0558826275677	76.67453118233516
0.1	2.1	360.0	5.06	false	0.5	1.25	100	4.08	0.72	1.1	2000	0.25	1.0	1.32	2.0	1000	40.4	1	35.49694280037477	12.678197226899304	58.269269630008075
0.1	2.1	360.0	5.06	false	0.5	1.25	100	4.08	0.72	1.1	2000	0.25	1.0	1.32	2.0	1000	40.4	1	39.782358633835734	22.719629717664883	64.2811449811566
0.1	2.1	360.0	5.06	false	0.5	1.25	100	4.08	0.72	1.1	2000	0.25	1.0	1.32	2.0	1000	40.4	1	38.54110107514088	20.125895738500812	66.62872018097121
0.1	2.1	360.0	5.06	false	0.5	1.25	100	4.08	0.72	1.1	2000	0.25	1.0	1.32	2.0	1000	40.4	1	32.58474569296266	13.07282838640568	48.66015169033338
0.1	2.1	360.0	5.06	false	0.5	1.25	100	4.08	0.72	1.1	2000	0.25	1.0	1.32	2.0	1000	40.4	2	40.82157125029686	2.141152647314767	27.463070789566327	31.959020830950106	39.1983157631686
0.1	2.1	360.0	5.06	false	0.5	1.25	100	4.08	0.72	1.1	2000	0.25	1.0	1.32	2.0	1000	40.4	1	40.8146661741569	5.559366158229493	49.544635956866884
0.1	2.1	360.0	5.06	false	0.5	1.25	100	4.08	0.72	1.1	2000	0.25	1.0	1.32	2.0	1000	40.4	1	42.25502953811083	12.928092210570954	67.97322797791169
0.1	2.1	360.0	5.06	false	0.5	1.25	100	4.08	0.72	1.1	2000	0.25	1.0	1.32	2.0	1000	40.4	1	35.04210040432661	26.061133314479356	54.88441626289808
0.1	2.1	360.0	5.06	false	0.5	1.25	100	4.08	0.72	1.1	2000	0.25	1.0	1.32	2.0	1000	40.4	1	34.00650627988302	21.02644575062996	62.496890887862115
0.1	2.1	360.0	5.06	false	0.5	1.25	100	4.08	0.72	1.1	2000	0.25	1.0	1.32	2.0	1000	40.4	2	38.95334665298107	4.774613000862072	26.933207226339636	23.85519528806266	28.210502470244368
0.1	2.1	360.0	5.06	false	0.5	1.25	100	4.08	0.72	1.1	2000	0.25	1.0	1.32	2.0	1000	40.4	1	40.955796921712846	26.642049783378983	63.86673390743777
0.1	2.1	360.0	5.06	false	0.5	1.25	100	4.08	0.72	1.1	2000	0.25	1.0	1.32	2.0	1000	40.4	2	37.190171606235054	0.3603528813514839	28.982475223595852	30.138457900117945	34.000956663826955
0.1	2.1	360.0	5.06	false	0.5	1.25	100	4.08	0.72	1.1	2000	0.25	1.0	1.32	2.0	1000	40.4	1	41.05674199790538	25.025572214435126	67.63726022422136
0.1	2.1	360.0	5.06	false	0.5	1.25	100	4.08	0.72	1.1	2000	0.25	1.0	1.32	2.0	1000	40.4	1	40.296853441507416	21.975476112202312	68.62119808537616
0.1	2.1	360.0	5.06	false	0.5	1.25	100	4.08	0.72	1.1	2000	0.25	1.0	1.32	2.0	1000	40.4	1	27.716774518047377	25.55213192079247	46.066347445005874
0.1	2.1	360.0	5.06	false	0.5	1.25	100	4.08	0.72	1.1	2000	0.25	1.0	1.32	2.0	1000	40.4	1	39.78821162945915	9.782285485942806	63.1234916679949
0.1	2.1	360.0	5.06	false	0.5	1.25	100	4.08	0.72	1.1	2000	0.25	1.0	1.32	2.0	1000	40.4	1	42.515355251862864	3.4103195834165216	56.6988078736432
0.1	2.1	360.0	5.06	false	0.5	1.25	100	4.08	0.72	1.1	2000	0.25	1.0	1.32	2.0	1000	40.4	1	42.21314182476402	15.948446831570108	58.36951385606069
0.1	2.1	360.0	5.06	false	0.5	1.25	100	4.08	0.72	1.1	2000	0.25	1.0	1.32	2.0	1000	40.4	1	31.743316181762218	15.36459329020732	55.824654664054606
0.1	2.1	360.0	5.06	false	0.5	1.25	100	4.08	0.72	1.1	2000	0.25	1.0	1.32	2.0	1000	40.4	1	39.62818386902568	9.983773237101317	71.17458989363361
0.1	2.1	360.0	5.06	false	0.5	1.25	100	4.08	0.72	1.1	2000	0.25	1.0	1.32	2.0	1000	40.4	1	40.80444107098408	15.82832692735603	75.33453470871166
0.1	2.1	360.0	5.06	false	0.5	1.25	100	4.08	0.72	1.1	2000	0.25	1.0	1.32	2.0	1000	40.4	1	38.935998485096064	30.665262680495925	46.776404006359044
0.1	2.1	360.0	5.06	false	0.5	1.25	100	4.08	0.72	1.1	2000	0.25	1.0	1.32	2.0	1000	40.4	1	45.73348192029394	20.284550345923304	72.76310339672901
0.1	2.1	360.0	5.06	false	0.5	1.25	100	4.08	0.72	1.1	2000	0.25	1.0	1.32	2.0	1000	40.4	2	55.58	16.19767772224864	73.1357222613792	45.47478664029865	31.52731215468059
0.1	2.1	360.0	5.06	false	0.5	1.25	100	4.08	0.72	1.1	2000	0.25	1.0	1.32	2.0	1000	40.4	1	41.32696531343759	30.151924645572777	63.710105729241704
0.1	2.1	360.0	5.06	false	0.5	1.25	100	4.08	0.72	1.1	2000	0.25	1.0	1.32	2.0	1000	40.4	1	42.704587346562214	11.437874286982899	75.09793968147001
0.1	2.1	360.0	5.06	false	0.5	1.25	100	4.08	0.72	1.1	2000	0.25	1.0	1.32	2.0	1000	40.4	1	38.750741401189174	20.042895246009213	78.8279721470684
0.1	2.1	360.0	5.06	false	0.5	1.25	100	4.08	0.72	1.1	2000	0.25	1.0	1.32	2.0	1000	40.4	1	34.86075005525616	16.036941165502235	51.672241994376336
0.1	2.1	360.0	5.06	false	0.5	1.25	100	4.08	0.72	1.1	2000	0.25	1.0	1.32	2.0	1000	40.4	1	37.06867984176678	8.274917732626344	52.776378905628185
0.1	2.1	360.0	5.06	false	0.5	1.25	100	4.08	0.72	1.1	2000	0.25	1.0	1.32	2.0	1000	40.4	1	37.56385242973264	26.127121441070564	57.15879675398402
0.1	2.1	360.0	5.06	false	0.5	1.25	100	4.08	0.72	1.1	2000	0.25	1.0	1.32	2.0	1000	40.4	1	30.511653187045546	24.37862345197354	40.157736067624725
0.1	2.1	360.0	5.06	false	0.5	1.25	100	4.08	0.72	1.1	2000	0.25	1.0	1.32	2.0	1000	40.4	1	37.14521417257494	26.340993661850984	59.512212820631596
0.1	2.1	360.0	5.06	false	0.5	1.25	100	4.08	0.72	1.1	2000	0.25	1.0	1.32	2.0	1000	40.4	1	39.00705109281849	10.670397147861397	56.07447202422098
0.1	2.1	360.0	5.06	false	0.5	1.25	100	4.08	0.72	1.1	2000	0.25	1.0	1.32	2.0	1000	40.4	1	40.615591502587854	0.5195016228764301	48.61479327248578
0.1	2.1	360.0	5.06	false	0.5	1.25	100	4.08	0.72	1.1	2000	0.25	1.0	1.32	2.0	1000	40.4	1	47.2102580970416	29.27146592353346	81.97071798084475
0.1	2.1	360.0	5.06	false	0.5	1.25	100	4.08	0.72	1.1	2000	0.25	1.0	1.32	2.0	1000	40.4	1	37.871590847892634	10.112746474602085	54.42946399779964
0.1	2.1	360.0	5.06	false	0.5	1.25	100	4.08	0.72	1.1	2000	0.25	1.0	1.32	2.0	1000	40.4	1	37.24398957601145	34.79485621200557	60.33187387134003
0.1	2.1	360.0	5.06	false	0.5	1.25	100	4.08	0.72	1.1	2000	0.25	1.0	1.32	2.0	1000	40.4	1	41.03876349551828	18.953716242607786	62.152440838814634
0.1	2.1	360.0	5.06	false	0.5	1.25	100	4.08	0.72	1.1	2000	0.25	1.0	1.32	2.0	1000	40.4	1	28.093029607055186	0.26727926625913506	46.81732674210107
0.1	2.1	360.0	5.06	false	0.5	1.25	100	4.08	0.72	1.1	2000	0.25	1.0	1.32	2.0	1000	40.4	1	39.09131848939745	19.7582345915714	57.26510302622533
0.1	2.1	360.0	5.06	false	0.5	1.25	100	4.08	0.72	1.1	2000	0.25	1.0	1.32	2.0	1000	40.4	1	42.27721648925828	18.714262295156615	75.68831907111749
0.1	2.1	360.0	5.06	false	0.5	1.25	100	4.08	0.72	1.1	2000	0.25	1.0	1.32	2.0	1000	40.4	1	40.44175641233241	32.718614496988884	52.88816730230057
0.1	2.1	360.0	5.06	false	0.5	1.25	100	4.08	0.72	1.1	2000	0.25	1.0	1.32	2.0	1000	40.4	1	37.85071417910948	21.021738186413536	65.24701574995444
0.1	2.1	360.0	5.06	false	0.5	1.25	100	4.08	0.72	1.1	2000	0.25	1.0	1.32	2.0	1000	40.4	1	43.36506707829464	11.950973612291099	72.42657084371699
0.1	2.1	360.0	5.06	false	0.5	1.25	100	4.08	0.72	1.1	2000	0.25	1.0	1.32	2.0	1000	40.4	1	41.2644043107437	9.628226967373639	61.38567825060239
0.1	2.1	360.0	5.06	false	0.5	1.25	100	4.08	0.72	1.1	2000	0.25	1.0	1.32	2.0	1000	40.4	2	43.13012805147336	5.959910145964776	32.70519952972426	34.882417760955455	35.39001474652211
0.1	2.1	360.0	5.06	false	0.5	1.25	100	4.08	0.72	1.1	2000	0.25	1.0	1.32	2.0	1000	40.4	1	40.410719858288566	18.76284375262554	67.29940579585826
0.1	2.1	360.0	5.06	false	0.5	1.25	100	4.08	0.72	1.1	2000	0.25	1.0	1.32	2.0	1000	40.4	2	39.66301389939869	4.294448377970687	33.9997388653147	29.90880274350494	23.894244588744186
0.1	2.1	360.0	5.06	false	0.5	1.25	100	4.08	0.72	1.1	2000	0.25	1.0	1.32	2.0	1000	40.4	1	36.712003683332235	29.65251052435845	58.08335101113271
0.1	2.1	360.0	5.06	false	0.5	1.25	100	4.08	0.72	1.1	2000	0.25	1.0	1.32	2.0	1000	40.4	1	32.42787726914212	11.895299730484362	54.1329520364102
0.1	2.1	360.0	5.06	false	0.5	1.25	100	4.08	0.72	1.1	2000	0.25	1.0	1.32	2.0	1000	40.4	1	44.098048901666935	42.33752124256893	51.769392534950576
0.1	2.1	360.0	5.06	false	0.5	1.25	100	4.08	0.72	1.1	2000	0.25	1.0	1.32	2.0	1000	40.4	1	42.92270541835366	20.687110107383898	71.2216295291373
0.1	2.1	360.0	5.06	false	0.5	1.25	100	4.08	0.72	1.1	2000	0.25	1.0	1.32	2.0	1000	40.4	1	42.48117145236037	10.67296757444981	77.2513735866339
0.1	2.1	360.0	5.06	false	0.5	1.25	100	4.08	0.72	1.1	2000	0.25	1.0	1.32	2.0	1000	40.4	1	36.760068353161145	6.55214413137829	53.331075094304786
0.1	2.1	360.0	5.06	false	0.5	1.25	100	4.08	0.72	1.1	2000	0.25	1.0	1.32	2.0	1000	40.4	1	37.32051896390892	20.745569814281925	56.61342526944752
0.1	2.1	360.0	5.06	false	0.5	1.25	100	4.08	0.72	1.1	2000	0.25	1.0	1.32	2.0	1000	40.4	1	47.326283286850455	33.70434587146855	78.3876962306086
0.1	2.1	360.0	5.06	false	0.5	1.25	100	4.08	0.72	1.1	2000	0.25	1.0	1.32	2.0	1000	40.4	2	44.05455748511085	8.62658478125413	35.24245278511127	27.178724498402612	28.52326580129579
0.1	2.1	360.0	5.06	false	0.5	1.25	100	4.08	0.72	1.1	2000	0.25	1.0	1.32	2.0	1000	40.4	1	29.866210470078464	2.0635509364868283	45.916887561022
0.1	2.1	360.0	5.06	false	0.5	1.25	100	4.08	0.72	1.1	2000	0.25	1.0	1.32	2.0	1000	40.4	1	38.75019141366242	18.2398396140295	62.4161763042077
0.1	2.1	360.0	5.06	false	0.5	1.25	100	4.08	0.72	1.1	2000	0.25	1.0	1.32	2.0	1000	40.4	1	38.55997789794538	21.581144130727424	58.51906990683569
0.1	2.1	360.0	5.06	false	0.5	1.25	100	4.08	0.72	1.1	2000	0.25	1.0	1.32	2.0	1000	40.4	1	41.283531845397135	9.337319591670104	70.36902418394246
0.1	2.1	360.0	5.06	false	0.5	1.25	100	4.08	0.72	1.1	2000	0.25	1.0	1.32	2.0	1000	40.4	2	44.0995933413598	17.74538301686745	22.661111288219686	37.9502146494964	51.01127957477988
0.1	2.1	360.0	5.06	false	0.5	1.25	100	4.08	0.72	1.1	2000	0.25	1.0	1.32	2.0	1000	40.4	1	36.08730952927757	4.3568501383090945	53.79887685427103
0.1	2.1	360.0	5.06	false	0.5	1.25	100	4.08	0.72	1.1	2000	0.25	1.0	1.32	2.0	1000	40.4	2	44.559768331126364	9.475924745522393	23.456983984325568	39.735043004967096	44.45290449472952
0.1	2.1	360.0	5.06	false	0.5	1.25	100	4.08	0.72	1.1	2000	0.25	1.0	1.32	2.0	1000	40.4	1	44.59982557756421	22.614752542499144	69.05856239719272
0.1	2.1	360.0	5.06	false	0.5	1.25	100	4.08	0.72	1.1	2000	0.25	1.0	1.32	2.0	1000	40.4	1	38.89648539453763	19.065777585839022	51.6824835659448
0.1	2.1	360.0	5.06	false	0.5	1.25	100	4.08	0.72	1.1	2000	0.25	1.0	1.32	2.0	1000	40.4	1	44.90775387214635	20.72510079754955	84.52544035293019
0.1	2.1	360.0	5.06	false	0.5	1.25	100	4.08	0.72	1.1	2000	0.25	1.0	1.32	2.0	1000	40.4	1	40.43364303651003	16.402112441301025	64.49606899923842
0.1	2.1	360.0	5.06	false	0.5	1.25	100	4.08	0.72	1.1	2000	0.25	1.0	1.32	2.0	1000	40.4	2	45.87690461926895	10.24999310916547	33.08727120293083	44.75643892149008	45.88563890436468
0.1	2.1	360.0	5.06	false	0.5	1.25	100	4.08	0.72	1.1	2000	0.25	1.0	1.32	2.0	1000	40.4	1	33.18634328768243	25.974614566016434	49.89017849110635
0.1	2.1	360.0	5.06	false	0.5	1.25	100	4.08	0.72	1.1	2000	0.25	1.0	1.32	2.0	1000	40.4	1	46.97582727460949	21.623881270635884	71.70455183489538
0.1	2.1	360.0	5.06	false	0.5	1.25	100	4.08	0.72	1.1	2000	0.25	1.0	1.32	2.0	1000	40.4	2	44.3197505017485	16.181367915965016	43.60028055854851	44.096085310917886	27.42030311362537
0.1	2.1	360.0	5.06	false	0.5	1.25	100	4.08	0.72	1.1	2000	0.25	1.0	1.32	2.0	1000	40.4	1	42.75079149822477	8.656954987871543	62.692824842172065
0.1	2.1	360.0	5.06	false	0.5	1.25	100	4.08	0.72	1.1	2000	0.25	1.0	1.32	2.0	1000	40.4	2	42.25762313178399	14.312194494657334	46.05802432514173	30.265098872230457	22.553493585532582
0.1	2.1	360.0	5.06	false	0.5	1.25	100	4.08	0.72	1.1	2000	0.25	1.0	1.32	2.0	1000	40.4	1	30.333448253530243	15.157654645966188	51.47950126532906
0.1	2.1	360.0	5.06	false	0.5	1.25	100	4.08	0.72	1.1	2000	0.25	1.0	1.32	2.0	1000	40.4	1	32.86221866631941	17.147929604325647	50.42833199504878
0.1	2.1	360.0	5.06	false	0.5	1.25	100	4.08	0.72	1.1	2000	0.25	1.0	1.32	2.0	1000	40.4	1	43.60880059059438	17.263626679874566	70.48258693055706
0.1	2.1	360.0	5.06	false	0.5	1.25	100	4.08	0.72	1.1	2000	0.25	1.0	1.32	2.0	1000	40.4	1	32.06771315337963	22.108912290779248	46.949330101080754
0.1	2.1	360.0	5.06	false	0.5	1.25	100	4.08	0.72	1.1	2000	0.25	1.0	1.32	2.0	1000	40.4	1	36.27185229268741	28.4858529669005	65.3963255576225
0.1	2.1	360.0	5.06	false	0.5	1.25	100	4.08	0.72	1.1	2000	0.25	1.0	1.32	2.0	1000	40.4	2	49.051154642697654	9.540301608032653	34.204619383358924	41.71086970480729	46.83606074999666
0.1	2.1	360.0	5.06	false	0.5	1.25	100	4.08	0.72	1.1	2000	0.25	1.0	1.32	2.0	1000	40.4	2	45.792592489433005	3.011075333939445	41.63154087010203	30.14222361935656	35.33870223813404
0.1	2.1	360.0	5.06	false	0.5	1.25	100	4.08	0.72	1.1	2000	0.25	1.0	1.32	2.0	1000	40.4	1	41.97421240234974	21.731640772787237	61.16363729063753
0.1	2.1	360.0	5.06	false	0.5	1.25	100	4.08	0.72	1.1	2000	0.25	1.0	1.32	2.0	1000	40.4	1	38.60045742999202	21.021625075956457	62.74373892762861
0.1	2.1	360.0	5.06	false	0.5	1.25	100	4.08	0.72	1.1	2000	0.25	1.0	1.32	2.0	1000	40.4	1	50.36918852062627	20.788845200121646	86.09234007535402
0.1	2.1	360.0	5.06	false	0.5	1.25	100	4.08	0.72	1.1	2000	0.25	1.0	1.32	2.0	1000	40.4	1	44.19322418980118	21.030159873007417	64.52079021949362
0.1	2.1	360.0	5.06	false	0.5	1.25	100	4.08	0.72	1.1	2000	0.25	1.0	1.32	2.0	1000	40.4	1	38.21778934157152	11.750854974055008	57.43819079488782
0.1	2.1	360.0	5.06	false	0.5	1.25	100	4.08	0.72	1.1	2000	0.25	1.0	1.32	2.0	1000	40.4	2	39.36426997711517	0.017381651328334156	22.839320561108746	36.986067364843954	51.716057805102274
0.1	2.1	360.0	5.06	false	0.5	1.25	100	4.08	0.72	1.1	2000	0.25	1.0	1.32	2.0	1000	40.4	1	37.01751912893373	36.47519357926943	56.15096497268688
0.1	2.1	360.0	5.06	false	0.5	1.25	100	4.08	0.72	1.1	2000	0.25	1.0	1.32	2.0	1000	40.4	1	39.26253450282708	39.10601618915026	64.37740954529934
0.1	2.1	360.0	5.06	false	0.5	1.25	100	4.08	0.72	1.1	2000	0.25	1.0	1.32	2.0	1000	40.4	1	35.90991216738008	22.959199297290404	58.3133493511287
0.1	2.1	360.0	5.06	false	0.5	1.25	100	4.08	0.72	1.1	2000	0.25	1.0	1.32	2.0	1000	40.4	1	42.30890443462185	26.3791862170436	70.50785024925698
0.1	2.1	360.0	5.06	false	0.5	1.25	100	4.08	0.72	1.1	2000	0.25	1.0	1.32	2.0	1000	40.4	1	42.31853072985423	5.7005945255432815	77.01326411015972
0.1	2.1	360.0	5.06	false	0.5	1.25	100	4.08	0.72	1.1	2000	0.25	1.0	1.32	2.0	1000	40.4	1	30.54015511504179	14.458018379456469	52.41956810943673
0.1	2.1	360.0	5.06	false	0.5	1.25	100	4.08	0.72	1.1	2000	0.25	1.0	1.32	2.0	1000	40.4	2	43.40795000027894	11.421223412784745	51.026736552961836	30.088844862001093	22.002276923805166
0.1	2.1	360.0	5.06	false	0.5	1.25	100	4.08	0.72	1.1	2000	0.25	1.0	1.32	2.0	1000	40.4	1	46.878555965574435	14.321413079455741	72.51365896695836
0.1	2.1	360.0	5.06	false	0.5	1.25	100	4.08	0.72	1.1	2000	0.25	1.0	1.32	2.0	1000	40.4	1	42.55630098477241	25.872179355442146	69.02630017334465
0.1	2.1	360.0	5.06	false	0.5	1.25	100	4.08	0.72	1.1	2000	0.25	1.0	1.32	2.0	1000	40.4	1	39.54592757206708	35.719024371099515	69.70153460472771
0.1	2.1	360.0	5.06	false	0.5	1.25	100	4.08	0.72	1.1	2000	0.25	1.0	1.32	2.0	1000	40.4	1	37.807396022871664	14.111737597475791	54.13842593245394
0.1	2.1	360.0	5.06	false	0.5	1.25	100	4.08	0.72	1.1	2000	0.25	1.0	1.32	2.0	1000	40.4	1	43.265782470284	18.940418181965054	70.41524176541556
0.1	2.1	360.0	5.06	false	0.5	1.25	100	4.08	0.72	1.1	2000	0.25	1.0	1.32	2.0	1000	40.4	1	38.941867351675924	18.0211076629084	61.06165858991419
0.1	2.1	360.0	5.06	false	0.5	1.25	100	4.08	0.72	1.1	2000	0.25	1.0	1.32	2.0	1000	40.4	1	48.65376646232089	26.432494182941664	84.70216397701917
0.1	2.1	360.0	5.06	false	0.5	1.25	100	4.08	0.72	1.1	2000	0.25	1.0	1.32	2.0	1000	40.4	1	29.051864155483457	14.115883083492108	44.67669960374704
0.1	2.1	360.0	5.06	false	0.5	1.25	100	4.08	0.72	1.1	2000	0.25	1.0	1.32	2.0	1000	40.4	1	29.508380602742243	29.332538528058713	63.723217447053706
0.1	2.1	360.0	5.06	false	0.5	1.25	100	4.08	0.72	1.1	2000	0.25	1.0	1.32	2.0	1000	40.4	1	46.45049748068713	15.840273375737052	76.94290720980361
0.1	2.1	360.0	5.06	false	0.5	1.25	100	4.08	0.72	1.1	2000	0.25	1.0	1.32	2.0	1000	40.4	1	32.17715362757471	21.293978797122126	53.51637028846842
0.1	2.1	360.0	5.06	false	0.5	1.25	100	4.08	0.72	1.1	2000	0.25	1.0	1.32	2.0	1000	40.4	1	46.04070732556223	11.978002317623	80.50646241130427
0.1	2.1	360.0	5.06	false	0.5	1.25	100	4.08	0.72	1.1	2000	0.25	1.0	1.32	2.0	1000	40.4	2	40.93246490298934	2.82881707499567	31.184572528412414	39.36726769278895	37.85837994307421
0.1	2.1	360.0	5.06	false	0.5	1.25	100	4.08	0.72	1.1	2000	0.25	1.0	1.32	2.0	1000	40.4	1	34.15868362599025	16.346097920062192	51.23971322266869
0.1	2.1	360.0	5.06	false	0.5	1.25	100	4.08	0.72	1.1	2000	0.25	1.0	1.32	2.0	1000	40.4	1	51.66798555958444	25.235857923981193	77.89312317005322
0.1	2.1	360.0	5.06	false	0.5	1.25	100	4.08	0.72	1.1	2000	0.25	1.0	1.32	2.0	1000	40.4	1	39.75341706082099	28.944273662751083	63.981278346839694
0.1	2.1	360.0	5.06	false	0.5	1.25	100	4.08	0.72	1.1	2000	0.25	1.0	1.32	2.0	1000	40.4	1	42.71538434808464	25.210064319975896	68.90879982864413
0.1	2.1	360.0	5.06	false	0.5	1.25	100	4.08	0.72	1.1	2000	0.25	1.0	1.32	2.0	1000	40.4	1	50.71996320963055	14.408382583365077	77.00904556802463
0.1	2.1	360.0	5.06	false	0.5	1.25	100	4.08	0.72	1.1	2000	0.25	1.0	1.32	2.0	1000	40.4	1	32.60703772405262	29.229346347739924	61.174268622575944
0.1	2.1	360.0	5.06	false	0.5	1.25	100	4.08	0.72	1.1	2000	0.25	1.0	1.32	2.0	1000	40.4	2	49.69853309254839	3.442198949457987	29.650816578828948	48.15797089374151	57.173568625204254
0.1	2.1	360.0	5.06	false	0.5	1.25	100	4.08	0.72	1.1	2000	0.25	1.0	1.32	2.0	1000	40.4	1	39.89481756532762	19.660746125767925	63.501184313160095
0.1	2.1	360.0	5.06	false	0.5	1.25	100	4.08	0.72	1.1	2000	0.25	1.0	1.32	2.0	1000	40.4	1	36.618052440382485	24.186091308559735	65.39977951439921
0.1	2.1	360.0	5.06	false	0.5	1.25	100	4.08	0.72	1.1	2000	0.25	1.0	1.32	2.0	1000	40.4	1	43.7011514072639	27.978377377630892	56.095235542086705
0.1	2.1	360.0	5.06	false	0.5	1.25	100	4.08	0.72	1.1	2000	0.25	1.0	1.32	2.0	1000	40.4	1	39.2820555048274	15.173099383668282	54.16619187069395
0.1	2.1	360.0	5.06	false	0.5	1.25	100	4.08	0.72	1.1	2000	0.25	1.0	1.32	2.0	1000	40.4	1	34.570157982042836	16.224948777127633	49.09412021167478
0.1	2.1	360.0	5.06	false	0.5	1.25	100	4.08	0.72	1.1	2000	0.25	1.0	1.32	2.0	1000	40.4	1	37.13138533525075	4.776749042969961	59.53256745780104
0.1	2.1	360.0	5.06	false	0.5	1.25	100	4.08	0.72	1.1	2000	0.25	1.0	1.32	2.0	1000	40.4	1	41.401060041356686	12.226815146246583	70.74904272621501
0.1	2.1	360.0	5.06	false	0.5	1.25	100	4.08	0.72	1.1	2000	0.25	1.0	1.32	2.0	1000	40.4	1	38.59775488527441	12.159626313541166	53.29670199350173
0.1	2.1	360.0	5.06	false	0.5	1.25	100	4.08	0.72	1.1	2000	0.25	1.0	1.32	2.0	1000	40.4	1	37.93186224119341	14.530878758370497	57.956953487771045
0.1	2.1	360.0	5.06	false	0.5	1.25	100	4.08	0.72	1.1	2000	0.25	1.0	1.32	2.0	1000	40.4	2	40.07522769010531	7.959686060602757	34.48109626891256	36.29497289302672	35.52828729988825
0.1	2.1	360.0	5.06	false	0.5	1.25	100	4.08	0.72	1.1	2000	0.25	1.0	1.32	2.0	1000	40.4	1	45.21000705188561	8.657403607676576	61.22869662111399
0.1	2.1	360.0	5.06	false	0.5	1.25	100	4.08	0.72	1.1	2000	0.25	1.0	1.32	2.0	1000	40.4	1	43.35389072448083	32.10833894102938	69.385466026592
0.1	2.1	360.0	5.06	false	0.5	1.25	100	4.08	0.72	1.1	2000	0.25	1.0	1.32	2.0	1000	40.4	1	37.53301442245859	20.452010776882645	55.127596672378374
0.1	2.1	360.0	5.06	false	0.5	1.25	100	4.08	0.72	1.1	2000	0.25	1.0	1.32	2.0	1000	40.4	1	32.46984406992717	19.281168631684505	53.447660108852006
0.1	2.1	360.0	5.06	false	0.5	1.25	100	4.08	0.72	1.1	2000	0.25	1.0	1.32	2.0	1000	40.4	1	41.50012295478005	27.58883971557115	70.39525387123918
0.1	2.1	360.0	5.06	false	0.5	1.25	100	4.08	0.72	1.1	2000	0.25	1.0	1.32	2.0	1000	40.4	1	36.495860953687966	25.895778084436714	55.24203837847999
0.1	2.1	360.0	5.06	false	0.5	1.25	100	4.08	0.72	1.1	2000	0.25	1.0	1.32	2.0	1000	40.4	1	37.10037600959781	2.410533990615674	63.97850273606077
0.1	2.1	360.0	5.06	false	0.5	1.25	100	4.08	0.72	1.1	2000	0.25	1.0	1.32	2.0	1000	40.4	1	38.89793025353506	19.679631571179126	66.6726371762652
0.1	2.1	360.0	5.06	false	0.5	1.25	100	4.08	0.72	1.1	2000	0.25	1.0	1.32	2.0	1000	40.4	1	30.42164948917992	12.295122148806945	57.45858565446569
0.1	2.1	360.0	5.06	false	0.5	1.25	100	4.08	0.72	1.1	2000	0.25	1.0	1.32	2.0	1000	40.4	2	41.02535679834644	8.162917626075986	24.76095671721952	34.43715797524661	40.078693915687836
0.1	2.1	360.0	5.06	false	0.5	1.25	100	4.08	0.72	1.1	2000	0.25	1.0	1.32	2.0	1000	40.4	1	39.575938765367894	37.67549794344388	65.90806735299248
0.1	2.1	360.0	5.06	false	0.5	1.25	100	4.08	0.72	1.1	2000	0.25	1.0	1.32	2.0	1000	40.4	1	43.50235287858822	25.27567830478663	63.36894806140399
0.1	2.1	360.0	5.06	false	0.5	1.25	100	4.08	0.72	1.1	2000	0.25	1.0	1.32	2.0	1000	40.4	1	45.06296772963006	41.392215617697396	52.9161899400322
0.1	2.1	360.0	5.06	false	0.5	1.25	100	4.08	0.72	1.1	2000	0.25	1.0	1.32	2.0	1000	40.4	1	38.43888300764179	0.6015697573671378	67.59030269759461
0.1	2.1	360.0	5.06	false	0.5	1.25	100	4.08	0.72	1.1	2000	0.25	1.0	1.32	2.0	1000	40.4	1	47.020901740780324	17.309525948282246	61.266038370451504
0.1	2.1	360.0	5.06	false	0.5	1.25	100	4.08	0.72	1.1	2000	0.25	1.0	1.32	2.0	1000	40.4	1	33.63398465052938	24.64243355508291	61.93439604789341
0.1	2.1	360.0	5.06	false	0.5	1.25	100	4.08	0.72	1.1	2000	0.25	1.0	1.32	2.0	1000	40.4	1	41.12553202577884	5.627926134351383	54.86482071670055
0.1	2.1	360.0	5.06	false	0.5	1.25	100	4.08	0.72	1.1	2000	0.25	1.0	1.32	2.0	1000	40.4	1	36.19795748619441	0.30275124216801025	50.07428815263841
0.1	2.1	360.0	5.06	false	0.5	1.25	100	4.08	0.72	1.1	2000	0.25	1.0	1.32	2.0	1000	40.4	1	29.175916016851325	26.73091005119112	49.62698941552099
0.1	2.1	360.0	5.06	false	0.5	1.25	100	4.08	0.72	1.1	2000	0.25	1.0	1.32	2.0	1000	40.4	1	38.207777961598765	36.694500985557674	62.950703776746906
0.1	2.1	360.0	5.06	false	0.5	1.25	100	4.08	0.72	1.1	2000	0.25	1.0	1.32	2.0	1000	40.4	2	49.94880622867413	0.8817542173677092	30.560396222884798	41.54666574782669	55.719561359363475
0.1	2.1	360.0	5.06	false	0.5	1.25	100	4.08	0.72	1.1	2000	0.25	1.0	1.32	2.0	1000	40.4	1	45.086916363687074	28.046294537049146	73.46112518806692
0.1	2.1	360.0	5.06	false	0.5	1.25	100	4.08	0.72	1.1	2000	0.25	1.0	1.32	2.0	1000	40.4	1	39.85826928484019	28.350746029677104	63.88144673716399
0.1	2.1	360.0	5.06	false	0.5	1.25	100	4.08	0.72	1.1	2000	0.25	1.0	1.32	2.0	1000	40.4	1	34.9628108260517	2.5979249721530837	56.65294026071091
0.1	2.1	360.0	5.06	false	0.5	1.25	100	4.08	0.72	1.1	2000	0.25	1.0	1.32	2.0	1000	40.4	1	36.06760044448784	29.72529399057845	60.868663436801064
0.1	2.1	360.0	5.06	false	0.5	1.25	100	4.08	0.72	1.1	2000	0.25	1.0	1.32	2.0	1000	40.4	1	47.457290905385385	20.342312378916464	77.96359944898978
0.1	2.1	360.0	5.06	false	0.5	1.25	100	4.08	0.72	1.1	2000	0.25	1.0	1.32	2.0	1000	40.4	1	51.173556534142094	32.500167520432015	74.47928513982751
0.1	2.1	360.0	5.06	false	0.5	1.25	100	4.08	0.72	1.1	2000	0.25	1.0	1.32	2.0	1000	40.4	1	39.86306048505367	26.33186222042367	72.11405969307266
0.1	2.1	360.0	5.06	false	0.5	1.25	100	4.08	0.72	1.1	2000	0.25	1.0	1.32	2.0	1000	40.4	1	42.45440565922292	27.87040222046622	48.504713766595025
0.1	2.1	360.0	5.06	false	0.5	1.25	100	4.08	0.72	1.1	2000	0.25	1.0	1.32	2.0	1000	40.4	1	37.08924993036444	24.639332270054002	59.38159330161004
0.1	2.1	360.0	5.06	false	0.5	1.25	100	4.08	0.72	1.1	2000	0.25	1.0	1.32	2.0	1000	40.4	1	33.23936025770786	23.49187079775723	48.84354877148042
0.1	2.1	360.0	5.06	false	0.5	1.25	100	4.08	0.72	1.1	2000	0.25	1.0	1.32	2.0	1000	40.4	2	48.16674129993581	10.803881122186652	52.86378385155732	40.227234434084636	32.69159979760466
0.1	2.1	360.0	5.06	false	0.5	1.25	100	4.08	0.72	1.1	2000	0.25	1.0	1.32	2.0	1000	40.4	1	43.65583112775063	20.89504578236674	68.20250153528039
0.1	2.1	360.0	5.06	false	0.5	1.25	100	4.08	0.72	1.1	2000	0.25	1.0	1.32	2.0	1000	40.4	1	31.65371034726946	15.80288641715352	49.870204201367834
0.1	2.1	360.0	5.06	false	0.5	1.25	100	4.08	0.72	1.1	2000	0.25	1.0	1.32	2.0	1000	40.4	1	39.93772084653737	20.853189553354124	67.44174737415078
0.1	2.1	360.0	5.06	false	0.5	1.25	100	4.08	0.72	1.1	2000	0.25	1.0	1.32	2.0	1000	40.4	1	43.662959450894576	10.69008749446411	65.40751833900788
0.1	2.1	360.0	5.06	false	0.5	1.25	100	4.08	0.72	1.1	2000	0.25	1.0	1.32	2.0	1000	40.4	1	39.619990876488885	30.983920935139594	71.02896996567935
0.1	2.1	360.0	5.06	false	0.5	1.25	100	4.08	0.72	1.1	2000	0.25	1.0	1.32	2.0	1000	40.4	1	37.47186121607572	23.995351675271515	57.759889900116484
0.1	2.1	360.0	5.06	false	0.5	1.25	100	4.08	0.72	1.1	2000	0.25	1.0	1.32	2.0	1000	40.4	2	41.84555684965397	1.8801971395526278	43.457804672744444	40.07208934180175	28.543576192511107
0.1	2.1	360.0	5.06	false	0.5	1.25	100	4.08	0.72	1.1	2000	0.25	1.0	1.32	2.0	1000	40.4	1	42.58833067896071	33.535459751896674	66.56142023816346
0.1	2.1	360.0	5.06	false	0.5	1.25	100	4.08	0.72	1.1	2000	0.25	1.0	1.32	2.0	1000	40.4	1	34.380731178963984	22.972106702785833	48.21023857710365
0.1	2.1	360.0	5.06	false	0.5	1.25	100	4.08	0.72	1.1	2000	0.25	1.0	1.32	2.0	1000	40.4	1	40.50940880033594	8.170654242762655	65.42791767307469
0.1	2.1	360.0	5.06	false	0.5	1.25	100	4.08	0.72	1.1	2000	0.25	1.0	1.32	2.0	1000	40.4	1	49.48378692145787	33.381855325736275	74.9771383418764
0.1	2.1	360.0	5.06	false	0.5	1.25	100	4.08	0.72	1.1	2000	0.25	1.0	1.32	2.0	1000	40.4	1	34.03134754412448	25.95681272905374	54.56158990519396
0.1	2.1	360.0	5.06	false	0.5	1.25	100	4.08	0.72	1.1	2000	0.25	1.0	1.32	2.0	1000	40.4	1	45.4072902884437	14.868036004683033	66.0852397004315
0.1	2.1	360.0	5.06	false	0.5	1.25	100	4.08	0.72	1.1	2000	0.25	1.0	1.32	2.0	1000	40.4	1	39.50255861355385	24.455074693845365	64.1941337151477
0.1	2.1	360.0	5.06	false	0.5	1.25	100	4.08	0.72	1.1	2000	0.25	1.0	1.32	2.0	1000	40.4	1	38.40931289317247	18.70224154866198	60.17191610109975
0.1	2.1	360.0	5.06	false	0.5	1.25	100	4.08	0.72	1.1	2000	0.25	1.0	1.32	2.0	1000	40.4	2	37.96788939829441	16.770151556477295	19.903450700770083	32.74434496223078	34.961960019558916
0.1	2.1	360.0	5.06	false	0.5	1.25	100	4.08	0.72	1.1	2000	0.25	1.0	1.32	2.0	1000	40.4	1	42.98591390642053	16.723037289674078	48.93492326958793
0.1	2.1	360.0	5.06	false	0.5	1.25	100	4.08	0.72	1.1	2000	0.25	1.0	1.32	2.0	1000	40.4	1	35.61959839608445	26.464461580257527	59.916619785426484
0.1	2.1	360.0	5.06	false	0.5	1.25	100	4.08	0.72	1.1	2000	0.25	1.0	1.32	2.0	1000	40.4	1	38.71688915146037	31.10894458995192	67.40798391795869
0.1	2.1	360.0	5.06	false	0.5	1.25	100	4.08	0.72	1.1	2000	0.25	1.0	1.32	2.0	1000	40.4	2	49.00168650060667	12.412093448248996	46.46035753576019	39.46936432118743	37.85700552894166
0.1	2.1	360.0	5.06	false	0.5	1.25	100	4.08	0.72	1.1	2000	0.25	1.0	1.32	2.0	1000	40.4	1	34.87422149641759	12.888318737058103	63.264184336623764
0.1	2.1	360.0	5.06	false	0.5	1.25	100	4.08	0.72	1.1	2000	0.25	1.0	1.32	2.0	1000	40.4	1	38.79107386040302	23.018920002394644	62.92274452317016
0.1	2.1	360.0	5.06	false	0.5	1.25	100	4.08	0.72	1.1	2000	0.25	1.0	1.32	2.0	1000	40.4	1	44.85589464639055	30.720454746650244	82.97031277059598
0.1	2.1	360.0	5.06	false	0.5	1.25	100	4.08	0.72	1.1	2000	0.25	1.0	1.32	2.0	1000	40.4	1	36.99991913189284	23.498799011470044	58.34782215280899
0.1	2.1	360.0	5.06	false	0.5	1.25	100	4.08	0.72	1.1	2000	0.25	1.0	1.32	2.0	1000	40.4	1	39.080418104733354	32.63818560559012	39.09570179102594
0.1	2.1	360.0	5.06	false	0.5	1.25	100	4.08	0.72	1.1	2000	0.25	1.0	1.32	2.0	1000	40.4	1	40.58947666335096	14.639309234571048	63.595882045397175
0.1	2.1	360.0	5.06	false	0.5	1.25	100	4.08	0.72	1.1	2000	0.25	1.0	1.32	2.0	1000	40.4	1	50.18321865025098	29.004350897758123	80.42067987630001
0.1	2.1	360.0	5.06	false	0.5	1.25	100	4.08	0.72	1.1	2000	0.25	1.0	1.32	2.0	1000	40.4	1	42.74028683096509	27.04542308265314	72.29234120333125
0.1	2.1	360.0	5.06	false	0.5	1.25	100	4.08	0.72	1.1	2000	0.25	1.0	1.32	2.0	1000	40.4	1	45.36589250681358	7.944123895879363	75.7751585957613
0.1	2.1	360.0	5.06	false	0.5	1.25	100	4.08	0.72	1.1	2000	0.25	1.0	1.32	2.0	1000	40.4	1	44.673101069946526	33.27012013159917	67.78806783411822
0.1	2.1	360.0	5.06	false	0.5	1.25	100	4.08	0.72	1.1	2000	0.25	1.0	1.32	2.0	1000	40.4	1	39.79187579446185	4.206199956097864	48.46104760021347
0.1	2.1	360.0	5.06	false	0.5	1.25	100	4.08	0.72	1.1	2000	0.25	1.0	1.32	2.0	1000	40.4	1	43.776932922189374	23.122017619167828	72.45048894449513
0.1	2.1	360.0	5.06	false	0.5	1.25	100	4.08	0.72	1.1	2000	0.25	1.0	1.32	2.0	1000	40.4	1	48.360883906601345	31.23056213701589	77.75736557328406
0.1	2.1	360.0	5.06	false	0.5	1.25	100	4.08	0.72	1.1	2000	0.25	1.0	1.32	2.0	1000	40.4	1	45.74428268740905	21.738794580713247	61.90923133564163
0.1	2.1	360.0	5.06	false	0.5	1.25	100	4.08	0.72	1.1	2000	0.25	1.0	1.32	2.0	1000	40.4	1	45.32645561646381	43.881430252320065	68.1636291186307
0.1	2.1	360.0	5.06	false	0.5	1.25	100	4.08	0.72	1.1	2000	0.25	1.0	1.32	2.0	1000	40.4	1	39.56837307455433	38.44537500491107	68.75574582024011
0.1	2.1	360.0	5.06	false	0.5	1.25	100	4.08	0.72	1.1	2000	0.25	1.0	1.32	2.0	1000	40.4	1	44.5504060468092	11.513257501802102	63.73004809247203
0.1	2.1	360.0	5.06	false	0.5	1.25	100	4.08	0.72	1.1	2000	0.25	1.0	1.32	2.0	1000	40.4	1	45.03107443002011	18.636497369707957	69.75278412019527
0.1	2.1	360.0	5.06	false	0.5	1.25	100	4.08	0.72	1.1	2000	0.25	1.0	1.32	2.0	1000	40.4	1	44.092838668358816	19.69347862368903	74.26564160823914
0.1	2.1	360.0	5.06	false	0.5	1.25	100	4.08	0.72	1.1	2000	0.25	1.0	1.32	2.0	1000	40.4	1	39.88438518875361	14.232742195030843	68.4888727125931
0.1	2.1	360.0	5.06	false	0.5	1.25	100	4.08	0.72	1.1	2000	0.25	1.0	1.32	2.0	1000	40.4	1	41.88255841532361	11.57712119062067	65.35618640915915
0.1	2.1	360.0	5.06	false	0.5	1.25	100	4.08	0.72	1.1	2000	0.25	1.0	1.32	2.0	1000	40.4	1	44.41121107749841	25.230126809318257	61.46360900151584
0.1	2.1	360.0	5.06	false	0.5	1.25	100	4.08	0.72	1.1	2000	0.25	1.0	1.32	2.0	1000	40.4	1	41.33251198686022	11.895869182214781	68.10432890054578
0.1	2.1	360.0	5.06	false	0.5	1.25	100	4.08	0.72	1.1	2000	0.25	1.0	1.32	2.0	1000	40.4	1	45.52448537897736	33.824326909386365	69.6215567875947
0.1	2.1	360.0	5.06	false	0.5	1.25	100	4.08	0.72	1.1	2000	0.25	1.0	1.32	2.0	1000	40.4	1	34.89410837951791	1.241049325270454	56.72139623125985
0.1	2.1	360.0	5.06	false	0.5	1.25	100	4.08	0.72	1.1	2000	0.25	1.0	1.32	2.0	1000	40.4	1	39.23748205570795	1.631270356799797	63.87222642301259
0.1	2.1	360.0	5.06	false	0.5	1.25	100	4.08	0.72	1.1	2000	0.25	1.0	1.32	2.0	1000	40.4	1	38.58428624903512	11.473737529795388	68.3803652747915
0.1	2.1	360.0	5.06	false	0.5	1.25	100	4.08	0.72	1.1	2000	0.25	1.0	1.32	2.0	1000	40.4	1	35.14711348409766	27.78283983770934	56.12161642444193
0.1	2.1	360.0	5.06	false	0.5	1.25	100	4.08	0.72	1.1	2000	0.25	1.0	1.32	2.0	1000	40.4	1	45.80361805819012	21.935554951941736	70.20269616204943
0.1	2.1	360.0	5.06	false	0.5	1.25	100	4.08	0.72	1.1	2000	0.25	1.0	1.32	2.0	1000	40.4	2	40.941374544085946	4.472440833362242	29.433639388858698	31.9836128998426	27.381419439253794
0.1	2.1	360.0	5.06	false	0.5	1.25	100	4.08	0.72	1.1	2000	0.25	1.0	1.32	2.0	1000	40.4	1	42.745501294548276	7.225102632025445	65.94902184197556
0.1	2.1	360.0	5.06	false	0.5	1.25	100	4.08	0.72	1.1	2000	0.25	1.0	1.32	2.0	1000	40.4	1	38.3480791630325	16.680119068510187	58.872620674358615
0.1	2.1	360.0	5.06	false	0.5	1.25	100	4.08	0.72	1.1	2000	0.25	1.0	1.32	2.0	1000	40.4	1	47.26385296301975	35.40328293102553	73.33628885938532
0.1	2.1	360.0	5.06	false	0.5	1.25	100	4.08	0.72	1.1	2000	0.25	1.0	1.32	2.0	1000	40.4	1	40.49999894376888	23.99569607359655	67.54674601993001
0.1	2.1	360.0	5.06	false	0.5	1.25	100	4.08	0.72	1.1	2000	0.25	1.0	1.32	2.0	1000	40.4	1	31.68392728563991	21.03316914475331	42.53749653785579
0.1	2.1	360.0	5.06	false	0.5	1.25	100	4.08	0.72	1.1	2000	0.25	1.0	1.32	2.0	1000	40.4	1	43.356544778162664	25.301508790658353	75.70865775427227
0.1	2.1	360.0	5.06	false	0.5	1.25	100	4.08	0.72	1.1	2000	0.25	1.0	1.32	2.0	1000	40.4	1	35.43242729294851	13.111473505409224	55.30694918187518
0.1	2.1	360.0	5.06	false	0.5	1.25	100	4.08	0.72	1.1	2000	0.25	1.0	1.32	2.0	1000	40.4	1	43.40197672360708	24.62866764501306	67.4843773452939
0.1	2.1	360.0	5.06	false	0.5	1.25	100	4.08	0.72	1.1	2000	0.25	1.0	1.32	2.0	1000	40.4	1	37.526481684420844	10.87247795152121	66.02856417672857
0.1	2.1	360.0	5.06	false	0.5	1.25	100	4.08	0.72	1.1	2000	0.25	1.0	1.32	2.0	1000	40.4	1	49.15126147766371	30.875583119993472	75.01260085663611
0.1	2.1	360.0	5.06	false	0.5	1.25	100	4.08	0.72	1.1	2000	0.25	1.0	1.32	2.0	1000	40.4	1	41.563746803525085	15.99614039758132	66.51976518937828
0.1	2.1	360.0	5.06	false	0.5	1.25	100	4.08	0.72	1.1	2000	0.25	1.0	1.32	2.0	1000	40.4	2	40.155083898186106	2.0448995041401656	22.40896502478974	38.706214479028084	49.74497860557767
0.1	2.1	360.0	5.06	false	0.5	1.25	100	4.08	0.72	1.1	2000	0.25	1.0	1.32	2.0	1000	40.4	1	34.44053024090462	1.1627663341103185	60.937044281066974
0.1	2.1	360.0	5.06	false	0.5	1.25	100	4.08	0.72	1.1	2000	0.25	1.0	1.32	2.0	1000	40.4	1	41.29594225353732	16.7524805174042	69.73242385256023
0.1	2.1	360.0	5.06	false	0.5	1.25	100	4.08	0.72	1.1	2000	0.25	1.0	1.32	2.0	1000	40.4	1	29.123446780130237	19.280023801113956	41.88939278431941
0.1	2.1	360.0	5.06	false	0.5	1.25	100	4.08	0.72	1.1	2000	0.25	1.0	1.32	2.0	1000	40.4	1	38.464562869812035	18.561682850475798	70.76295929349367
0.1	2.1	360.0	5.06	false	0.5	1.25	100	4.08	0.72	1.1	2000	0.25	1.0	1.32	2.0	1000	40.4	1	46.40737272010967	33.122136560832324	82.06045716472097
0.1	2.1	360.0	5.06	false	0.5	1.25	100	4.08	0.72	1.1	2000	0.25	1.0	1.32	2.0	1000	40.4	1	39.32071942105115	23.0695757658199	71.02244816093716
0.1	2.1	360.0	5.06	false	0.5	1.25	100	4.08	0.72	1.1	2000	0.25	1.0	1.32	2.0	1000	40.4	1	42.49737642869977	28.770740551161577	77.08127549135948
0.1	2.1	360.0	5.06	false	0.5	1.25	100	4.08	0.72	1.1	2000	0.25	1.0	1.32	2.0	1000	40.4	1	29.6212858000424	14.703259774788917	44.20129225218347
0.1	2.1	360.0	5.06	false	0.5	1.25	100	4.08	0.72	1.1	2000	0.25	1.0	1.32	2.0	1000	40.4	1	37.0213436659808	26.735745175028878	51.8244658789129
0.1	2.1	360.0	5.06	false	0.5	1.25	100	4.08	0.72	1.1	2000	0.25	1.0	1.32	2.0	1000	40.4	1	34.975427253043605	13.074804580111085	56.82562444497574
0.1	2.1	360.0	5.06	false	0.5	1.25	100	4.08	0.72	1.1	2000	0.25	1.0	1.32	2.0	1000	40.4	1	39.34670402810466	14.049070399831463	66.4571863474594
0.1	2.1	360.0	5.06	false	0.5	1.25	100	4.08	0.72	1.1	2000	0.25	1.0	1.32	2.0	1000	40.4	1	30.05740150343221	11.745440035520437	49.82870554733148
0.1	2.1	360.0	5.06	false	0.5	1.25	100	4.08	0.72	1.1	2000	0.25	1.0	1.32	2.0	1000	40.4	2	37.828957002438685	0.22861985306939003	23.209473573064265	22.076430545463882	48.07213225673518
0.1	2.1	360.0	5.06	false	0.5	1.25	100	4.08	0.72	1.1	2000	0.25	1.0	1.32	2.0	1000	40.4	1	44.06179676778598	15.984611602472881	64.9791708778495
0.1	2.1	360.0	5.06	false	0.5	1.25	100	4.08	0.72	1.1	2000	0.25	1.0	1.32	2.0	1000	40.4	1	41.85702980785305	27.019380207773864	57.551792965955755
0.1	2.1	360.0	5.06	false	0.5	1.25	100	4.08	0.72	1.1	2000	0.25	1.0	1.32	2.0	1000	40.4	1	33.54099140930716	11.266719897365105	52.679965088659834
0.1	2.1	360.0	5.06	false	0.5	1.25	100	4.08	0.72	1.1	2000	0.25	1.0	1.32	2.0	1000	40.4	1	41.23227171270697	39.491181818930436	59.14753929232723
0.1	2.1	360.0	5.06	false	0.5	1.25	100	4.08	0.72	1.1	2000	0.25	1.0	1.32	2.0	1000	40.4	1	44.34608180658045	17.585115513086922	77.6634234622665
0.1	2.1	360.0	5.06	false	0.5	1.25	100	4.08	0.72	1.1	2000	0.25	1.0	1.32	2.0	1000	40.4	1	47.58081235879386	11.497614697473768	64.16633007397516
0.1	2.1	360.0	5.06	false	0.5	1.25	100	4.08	0.72	1.1	2000	0.25	1.0	1.32	2.0	1000	40.4	1	47.02942372793778	40.9341766786023	49.01559047790415
0.1	2.1	360.0	5.06	false	0.5	1.25	100	4.08	0.72	1.1	2000	0.25	1.0	1.32	2.0	1000	40.4	1	40.62416950960452	21.591385101044843	60.59436414118801
0.1	2.1	360.0	5.06	false	0.5	1.25	100	4.08	0.72	1.1	2000	0.25	1.0	1.32	2.0	1000	40.4	1	30.05154193774965	16.065781368689972	44.46701142231693
0.1	2.1	360.0	5.06	false	0.5	1.25	100	4.08	0.72	1.1	2000	0.25	1.0	1.32	2.0	1000	40.4	1	38.770150609103624	14.555759211055216	69.69821782818916
0.1	2.1	360.0	5.06	false	0.5	1.25	100	4.08	0.72	1.1	2000	0.25	1.0	1.32	2.0	1000	40.4	1	36.06841210531091	10.531613883667958	47.08886072541895
0.1	2.1	360.0	5.06	false	0.5	1.25	100	4.08	0.72	1.1	2000	0.25	1.0	1.32	2.0	1000	40.4	1	42.88451555364742	27.555555744360454	77.25199951185711
0.1	2.1	360.0	5.06	false	0.5	1.25	100	4.08	0.72	1.1	2000	0.25	1.0	1.32	2.0	1000	40.4	1	43.845275770321436	13.328001593249734	70.11972243977442
0.1	2.1	360.0	5.06	false	0.5	1.25	100	4.08	0.72	1.1	2000	0.25	1.0	1.32	2.0	1000	40.4	1	40.72955377474847	15.748386873182634	70.53622046452311
0.1	2.1	360.0	5.06	false	0.5	1.25	100	4.08	0.72	1.1	2000	0.25	1.0	1.32	2.0	1000	40.4	1	42.73510045846102	41.309055385384966	53.488055766104374
0.1	2.1	360.0	5.06	false	0.5	1.25	100	4.08	0.72	1.1	2000	0.25	1.0	1.32	2.0	1000	40.4	1	43.40699906612981	30.572321713220997	79.91151930940548
0.1	2.1	360.0	5.06	false	0.5	1.25	100	4.08	0.72	1.1	2000	0.25	1.0	1.32	2.0	1000	40.4	1	40.69113800176143	15.77693586731112	63.10544642082753
0.1	2.1	360.0	5.06	false	0.5	1.25	100	4.08	0.72	1.1	2000	0.25	1.0	1.32	2.0	1000	40.4	1	36.91563266600873	15.825845842419268	52.43345779043004
0.1	2.1	360.0	5.06	false	0.5	1.25	100	4.08	0.72	1.1	2000	0.25	1.0	1.32	2.0	1000	40.4	1	45.00551009587707	22.836189100638574	64.02038053178234
0.1	2.1	360.0	5.06	false	0.5	1.25	100	4.08	0.72	1.1	2000	0.25	1.0	1.32	2.0	1000	40.4	1	40.23716874409192	18.7265018976437	61.23954070560217
0.1	2.1	360.0	5.06	false	0.5	1.25	100	4.08	0.72	1.1	2000	0.25	1.0	1.32	2.0	1000	40.4	1	33.887893423702735	31.023270981120337	54.26940394966236
0.1	2.1	360.0	5.06	false	0.5	1.25	100	4.08	0.72	1.1	2000	0.25	1.0	1.32	2.0	1000	40.4	1	38.313264049142475	16.396971213090286	61.32999477621625
0.1	2.1	360.0	5.06	false	0.5	1.25	100	4.08	0.72	1.1	2000	0.25	1.0	1.32	2.0	1000	40.4	1	41.67004925254046	32.94579998310472	59.71329759711308
0.1	2.1	360.0	5.06	false	0.5	1.25	100	4.08	0.72	1.1	2000	0.25	1.0	1.32	2.0	1000	40.4	1	32.302820889724906	16.026909263530214	60.92720797965189
0.1	2.1	360.0	5.06	false	0.5	1.25	100	4.08	0.72	1.1	2000	0.25	1.0	1.32	2.0	1000	40.4	2	42.613941905485916	0.023747483818597353	39.01943636587692	30.053605155323698	31.791889636177995
0.1	2.1	360.0	5.06	false	0.5	1.25	100	4.08	0.72	1.1	2000	0.25	1.0	1.32	2.0	1000	40.4	1	31.608056466551986	11.556080645504823	53.609276958213485
0.1	2.1	360.0	5.06	false	0.5	1.25	100	4.08	0.72	1.1	2000	0.25	1.0	1.32	2.0	1000	40.4	1	45.98518585512419	25.4577904819976	81.77778841370159
0.1	2.1	360.0	5.06	false	0.5	1.25	100	4.08	0.72	1.1	2000	0.25	1.0	1.32	2.0	1000	40.4	1	41.12153803525025	18.07245625979354	68.40827523806932
0.1	2.1	360.0	5.06	false	0.5	1.25	100	4.08	0.72	1.1	2000	0.25	1.0	1.32	2.0	1000	40.4	1	50.32174409547743	48.17224474055567	77.00321514906582
0.1	2.1	360.0	5.06	false	0.5	1.25	100	4.08	0.72	1.1	2000	0.25	1.0	1.32	2.0	1000	40.4	1	38.8011133468744	10.15597692651715	61.51856028669981
0.1	2.1	360.0	5.06	false	0.5	1.25	100	4.08	0.72	1.1	2000	0.25	1.0	1.32	2.0	1000	40.4	1	40.65004232971193	6.749865936807725	55.96760466636973
0.1	2.1	360.0	5.06	false	0.5	1.25	100	4.08	0.72	1.1	2000	0.25	1.0	1.32	2.0	1000	40.4	1	40.114503034642055	9.593824220794708	61.74280552561206
0.1	2.1	360.0	5.06	false	0.5	1.25	100	4.08	0.72	1.1	2000	0.25	1.0	1.32	2.0	1000	40.4	1	46.56358936103151	20.173110164108607	74.58722169053578
0.1	2.1	360.0	5.06	false	0.5	1.25	100	4.08	0.72	1.1	2000	0.25	1.0	1.32	2.0	1000	40.4	1	46.18476622364872	31.17858164050688	60.61750349907359
0.1	2.1	360.0	5.06	false	0.5	1.25	100	4.08	0.72	1.1	2000	0.25	1.0	1.32	2.0	1000	40.4	1	33.86300254681116	23.82569253034506	56.193359559258575
0.1	2.1	360.0	5.06	false	0.5	1.25	100	4.08	0.72	1.1	2000	0.25	1.0	1.32	2.0	1000	40.4	1	38.66487836280437	28.531185728804807	63.70180960429418
0.1	2.1	360.0	5.06	false	0.5	1.25	100	4.08	0.72	1.1	2000	0.25	1.0	1.32	2.0	1000	40.4	1	46.671670804482304	14.057838182797306	82.53808353494236
0.1	2.1	360.0	5.06	false	0.5	1.25	100	4.08	0.72	1.1	2000	0.25	1.0	1.32	2.0	1000	40.4	1	31.349176750363576	5.979008265169914	49.352241828509634
0.1	2.1	360.0	5.06	false	0.5	1.25	100	4.08	0.72	1.1	2000	0.25	1.0	1.32	2.0	1000	40.4	1	42.13013367273445	37.76902201179392	75.32639610526259
0.1	2.1	360.0	5.06	false	0.5	1.25	100	4.08	0.72	1.1	2000	0.25	1.0	1.32	2.0	1000	40.4	1	34.79115423602212	15.749759217495182	56.85924902062783
0.1	2.1	360.0	5.06	false	0.5	1.25	100	4.08	0.72	1.1	2000	0.25	1.0	1.32	2.0	1000	40.4	1	45.118867540004175	13.843918537413977	61.858044313279734
0.1	2.1	360.0	5.06	false	0.5	1.25	100	4.08	0.72	1.1	2000	0.25	1.0	1.32	2.0	1000	40.4	1	32.82580992083524	15.261273435122112	49.2086533303642
0.1	2.1	360.0	5.06	false	0.5	1.25	100	4.08	0.72	1.1	2000	0.25	1.0	1.32	2.0	1000	40.4	1	35.42210030748193	24.84715619025972	52.03017512897926
0.1	2.1	360.0	5.06	false	0.5	1.25	100	4.08	0.72	1.1	2000	0.25	1.0	1.32	2.0	1000	40.4	1	35.58882836007525	13.831960396290311	52.47312935555275
0.1	2.1	360.0	5.06	false	0.5	1.25	100	4.08	0.72	1.1	2000	0.25	1.0	1.32	2.0	1000	40.4	1	40.69118098215506	10.604893811658547	56.21143108025182
0.1	2.1	360.0	5.06	false	0.5	1.25	100	4.08	0.72	1.1	2000	0.25	1.0	1.32	2.0	1000	40.4	1	31.73734265623353	11.039283457544736	45.60449106093381
0.1	2.1	360.0	5.06	false	0.5	1.25	100	4.08	0.72	1.1	2000	0.25	1.0	1.32	2.0	1000	40.4	1	44.92265633220864	26.109360061607017	64.18318465444369
0.1	2.1	360.0	5.06	false	0.5	1.25	100	4.08	0.72	1.1	2000	0.25	1.0	1.32	2.0	1000	40.4	1	38.81580981077683	23.848174127136136	64.47797957433278
0.1	2.1	360.0	5.06	false	0.5	1.25	100	4.08	0.72	1.1	2000	0.25	1.0	1.32	2.0	1000	40.4	1	47.28152926805381	33.9424714316991	76.55901385132859
0.1	2.1	360.0	5.06	false	0.5	1.25	100	4.08	0.72	1.1	2000	0.25	1.0	1.32	2.0	1000	40.4	1	52.81823825469766	28.27674180545217	62.364589474394215
0.1	2.1	360.0	5.06	false	0.5	1.25	100	4.08	0.72	1.1	2000	0.25	1.0	1.32	2.0	1000	40.4	1	34.89110707119975	1.7301868259906166	42.24810120919082
0.1	2.1	360.0	5.06	false	0.5	1.25	100	4.08	0.72	1.1	2000	0.25	1.0	1.32	2.0	1000	40.4	1	42.212912870160324	10.917479446977232	53.548714354695406
0.1	2.1	360.0	5.06	false	0.5	1.25	100	4.08	0.72	1.1	2000	0.25	1.0	1.32	2.0	1000	40.4	1	44.04179517353555	11.01213731405607	79.66663893364506
0.1	2.1	360.0	5.06	false	0.5	1.25	100	4.08	0.72	1.1	2000	0.25	1.0	1.32	2.0	1000	40.4	1	41.79666738201784	11.947898302444884	72.70129480328306
0.1	2.1	360.0	5.06	false	0.5	1.25	100	4.08	0.72	1.1	2000	0.25	1.0	1.32	2.0	1000	40.4	1	35.9949130398249	12.93905671920808	56.16842426584934
0.1	2.1	360.0	5.06	false	0.5	1.25	100	4.08	0.72	1.1	2000	0.25	1.0	1.32	2.0	1000	40.4	2	43.69826049597947	3.917141106936391	28.182582604868813	31.55649263231908	51.192120835513435
0.1	2.1	360.0	5.06	false	0.5	1.25	100	4.08	0.72	1.1	2000	0.25	1.0	1.32	2.0	1000	40.4	1	38.82384369535773	30.361391369185217	63.52872671373394
0.1	2.1	360.0	5.06	false	0.5	1.25	100	4.08	0.72	1.1	2000	0.25	1.0	1.32	2.0	1000	40.4	1	26.94917090977301	23.433086742081798	42.19569071213665
0.1	2.1	360.0	5.06	false	0.5	1.25	100	4.08	0.72	1.1	2000	0.25	1.0	1.32	2.0	1000	40.4	1	32.74541829883798	18.851895797748817	50.674929582178045
0.1	2.1	360.0	5.06	false	0.5	1.25	100	4.08	0.72	1.1	2000	0.25	1.0	1.32	2.0	1000	40.4	1	39.08503947986872	10.964508354756271	64.92102208675357
0.1	2.1	360.0	5.06	false	0.5	1.25	100	4.08	0.72	1.1	2000	0.25	1.0	1.32	2.0	1000	40.4	1	39.49393105548929	19.069597560801643	68.44476233254758
0.1	2.1	360.0	5.06	false	0.5	1.25	100	4.08	0.72	1.1	2000	0.25	1.0	1.32	2.0	1000	40.4	2	44.17534051775025	0.49440425282744627	51.687183521700426	42.73832299540664	33.06089484386272
0.1	2.1	360.0	5.06	false	0.5	1.25	100	4.08	0.72	1.1	2000	0.25	1.0	1.32	2.0	1000	40.4	1	36.93160055356976	16.988980710319876	54.29510178467085
0.1	2.1	360.0	5.06	false	0.5	1.25	100	4.08	0.72	1.1	2000	0.25	1.0	1.32	2.0	1000	40.4	1	40.871114699817106	24.06493423382918	54.96160390597788
0.1	2.1	360.0	5.06	false	0.5	1.25	100	4.08	0.72	1.1	2000	0.25	1.0	1.32	2.0	1000	40.4	1	38.72362341961334	8.198089859299678	58.97227691247343
0.1	2.1	360.0	5.06	false	0.5	1.25	100	4.08	0.72	1.1	2000	0.25	1.0	1.32	2.0	1000	40.4	1	48.83233240289666	19.759961365894263	71.5767681089649
0.1	2.1	360.0	5.06	false	0.5	1.25	100	4.08	0.72	1.1	2000	0.25	1.0	1.32	2.0	1000	40.4	2	41.60788926084611	6.201602737012874	30.317777276738422	37.79426060775944	34.60491310453011
0.1	2.1	360.0	5.06	false	0.5	1.25	100	4.08	0.72	1.1	2000	0.25	1.0	1.32	2.0	1000	40.4	2	44.982681949854104	12.117125055369073	29.083555129793577	29.15110697015644	53.871373056179024
0.1	2.1	360.0	5.06	false	0.5	1.25	100	4.08	0.72	1.1	2000	0.25	1.0	1.32	2.0	1000	40.4	1	40.7144112500742	33.239274910003616	60.16230837104203
0.1	2.1	360.0	5.06	false	0.5	1.25	100	4.08	0.72	1.1	2000	0.25	1.0	1.32	2.0	1000	40.4	1	39.50673288749309	16.13607567524323	64.80984298311537
0.1	2.1	360.0	5.06	false	0.5	1.25	100	4.08	0.72	1.1	2000	0.25	1.0	1.32	2.0	1000	40.4	1	47.630683342769274	17.076207320330358	81.42737531508324
0.1	2.1	360.0	5.06	false	0.5	1.25	100	4.08	0.72	1.1	2000	0.25	1.0	1.32	2.0	1000	40.4	1	36.06892932515515	0.8874042339923094	65.6200522827948
0.1	2.1	360.0	5.06	false	0.5	1.25	100	4.08	0.72	1.1	2000	0.25	1.0	1.32	2.0	1000	40.4	1	36.95377499910213	20.326087381537196	53.09904818082735
0.1	2.1	360.0	5.06	false	0.5	1.25	100	4.08	0.72	1.1	2000	0.25	1.0	1.32	2.0	1000	40.4	1	35.29224138614174	18.61718955297118	51.36937934148203
0.1	2.1	360.0	5.06	false	0.5	1.25	100	4.08	0.72	1.1	2000	0.25	1.0	1.32	2.0	1000	40.4	2	40.91139804836474	9.624345599215816	31.158644311633125	35.82946598975602	40.12632920287476
0.1	2.1	360.0	5.06	false	0.5	1.25	100	4.08	0.72	1.1	2000	0.25	1.0	1.32	2.0	1000	40.4	1	34.29226578154826	13.058576368871552	57.93314232986985
0.1	2.1	360.0	5.06	false	0.5	1.25	100	4.08	0.72	1.1	2000	0.25	1.0	1.32	2.0	1000	40.4	2	35.16875173593721	0.08672634428840276	43.58261363620063	33.153535302162375	22.712058438747288
0.1	2.1	360.0	5.06	false	0.5	1.25	100	4.08	0.72	1.1	2000	0.25	1.0	1.32	2.0	1000	40.4	1	42.23216734317752	22.82360958952965	75.09722308357914
0.1	2.1	360.0	5.06	false	0.5	1.25	100	4.08	0.72	1.1	2000	0.25	1.0	1.32	2.0	1000	40.4	1	43.15622586272233	5.49902269522778	72.33372181248296
0.1	2.1	360.0	5.06	false	0.5	1.25	100	4.08	0.72	1.1	2000	0.25	1.0	1.32	2.0	1000	40.4	1	39.973013364032326	24.42442372654562	64.54382115948825
0.1	2.1	360.0	5.06	false	0.5	1.25	100	4.08	0.72	1.1	2000	0.25	1.0	1.32	2.0	1000	40.4	1	37.3273408384767	28.707714825198824	47.718951064027685
0.1	2.1	360.0	5.06	false	0.5	1.25	100	4.08	0.72	1.1	2000	0.25	1.0	1.32	2.0	1000	40.4	1	39.33560867470099	8.787927261324311	61.575271882664055
0.1	2.1	360.0	5.06	false	0.5	1.25	100	4.08	0.72	1.1	2000	0.25	1.0	1.32	2.0	1000	40.4	1	35.95245937394263	9.669668685920595	60.89131639383428
0.1	2.1	360.0	5.06	false	0.5	1.25	100	4.08	0.72	1.1	2000	0.25	1.0	1.32	2.0	1000	40.4	1	33.91718225559678	21.44318773569623	46.965832559923186
0.1	2.1	360.0	5.06	false	0.5	1.25	100	4.08	0.72	1.1	2000	0.25	1.0	1.32	2.0	1000	40.4	1	42.54845063346654	17.27554423279034	78.42681582905485
0.1	2.1	360.0	5.06	false	0.5	1.25	100	4.08	0.72	1.1	2000	0.25	1.0	1.32	2.0	1000	40.4	1	47.40236860646435	25.3766368351639	80.27942557929269
0.1	2.1	360.0	5.06	false	0.5	1.25	100	4.08	0.72	1.1	2000	0.25	1.0	1.32	2.0	1000	40.4	1	46.012955158002036	21.016222393196763	83.4215320892138
0.1	2.1	360.0	5.06	false	0.5	1.25	100	4.08	0.72	1.1	2000	0.25	1.0	1.32	2.0	1000	40.4	1	35.72704426323472	7.369638005545116	48.06406586971865
0.1	2.1	360.0	5.06	false	0.5	1.25	100	4.08	0.72	1.1	2000	0.25	1.0	1.32	2.0	1000	40.4	1	39.8556807587277	12.467565652647934	61.305370538991205
0.1	2.1	360.0	5.06	false	0.5	1.25	100	4.08	0.72	1.1	2000	0.25	1.0	1.32	2.0	1000	40.4	1	32.976327072420304	14.881094397186205	52.09571006021479
0.1	2.1	360.0	5.06	false	0.5	1.25	100	4.08	0.72	1.1	2000	0.25	1.0	1.32	2.0	1000	40.4	1	40.52555878260209	20.26912948143186	60.01876495324496
0.1	2.1	360.0	5.06	false	0.5	1.25	100	4.08	0.72	1.1	2000	0.25	1.0	1.32	2.0	1000	40.4	1	33.988779072064744	22.560108233817267	48.73737124334849
0.1	2.1	360.0	5.06	false	0.5	1.25	100	4.08	0.72	1.1	2000	0.25	1.0	1.32	2.0	1000	40.4	1	42.86141822667149	24.423408008911785	64.70281773285006
0.1	2.1	360.0	5.06	false	0.5	1.25	100	4.08	0.72	1.1	2000	0.25	1.0	1.32	2.0	1000	40.4	2	44.39819765061908	1.5404475493832654	25.186139996727796	33.398978873008375	55.559274350994734
0.1	2.1	360.0	5.06	false	0.5	1.25	100	4.08	0.72	1.1	2000	0.25	1.0	1.32	2.0	1000	40.4	1	44.76823222095136	42.30440496611563	56.25457770390569
0.1	2.1	360.0	5.06	false	0.5	1.25	100	4.08	0.72	1.1	2000	0.25	1.0	1.32	2.0	1000	40.4	1	47.11074302852039	23.827072056454355	82.01130277473972
0.1	2.1	360.0	5.06	false	0.5	1.25	100	4.08	0.72	1.1	2000	0.25	1.0	1.32	2.0	1000	40.4	2	43.953269083415464	6.261378075288197	21.861606198097963	40.6777070081393	52.883503403904626
0.1	2.1	360.0	5.06	false	0.5	1.25	100	4.08	0.72	1.1	2000	0.25	1.0	1.32	2.0	1000	40.4	1	45.18779922167177	30.387402526213226	77.41424553802787
0.1	2.1	360.0	5.06	false	0.5	1.25	100	4.08	0.72	1.1	2000	0.25	1.0	1.32	2.0	1000	40.4	1	36.44350310796734	14.454584004228701	57.516288511980314
0.1	2.1	360.0	5.06	false	0.5	1.25	100	4.08	0.72	1.1	2000	0.25	1.0	1.32	2.0	1000	40.4	1	45.90588632295507	18.514696303268583	69.4901998578136
0.1	2.1	360.0	5.06	false	0.5	1.25	100	4.08	0.72	1.1	2000	0.25	1.0	1.32	2.0	1000	40.4	2	45.86897909182527	0.8478730868016312	29.276377172211884	39.45771892543496	50.450126534717135
0.1	2.1	360.0	5.06	false	0.5	1.25	100	4.08	0.72	1.1	2000	0.25	1.0	1.32	2.0	1000	40.4	1	38.041680144462156	10.750755998906566	55.10192137942659
0.1	2.1	360.0	5.06	false	0.5	1.25	100	4.08	0.72	1.1	2000	0.25	1.0	1.32	2.0	1000	40.4	1	46.209473713012514	16.191269091787476	53.7659414072886
0.1	2.1	360.0	5.06	false	0.5	1.25	100	4.08	0.72	1.1	2000	0.25	1.0	1.32	2.0	1000	40.4	1	30.091288354910454	0.06715941066090836	42.55656847261959
0.1	2.1	360.0	5.06	false	0.5	1.25	100	4.08	0.72	1.1	2000	0.25	1.0	1.32	2.0	1000	40.4	1	34.515761258316395	12.518276034850478	55.10594375300239
0.1	2.1	360.0	5.06	false	0.5	1.25	100	4.08	0.72	1.1	2000	0.25	1.0	1.32	2.0	1000	40.4	1	34.29969126731927	21.073199171231977	54.98856721882785
0.1	2.1	360.0	5.06	false	0.5	1.25	100	4.08	0.72	1.1	2000	0.25	1.0	1.32	2.0	1000	40.4	1	41.803676638515526	31.870566423462208	64.78680764343792
0.1	2.1	360.0	5.06	false	0.5	1.25	100	4.08	0.72	1.1	2000	0.25	1.0	1.32	2.0	1000	40.4	1	36.17599043764874	23.154644246972858	60.37714648902522
0.1	2.1	360.0	5.06	false	0.5	1.25	100	4.08	0.72	1.1	2000	0.25	1.0	1.32	2.0	1000	40.4	1	45.57493838542569	24.195141217266574	70.931255638857
0.1	2.1	360.0	5.06	false	0.5	1.25	100	4.08	0.72	1.1	2000	0.25	1.0	1.32	2.0	1000	40.4	1	49.52955903384641	19.603214205056776	75.89324805771514
0.1	2.1	360.0	5.06	false	0.5	1.25	100	4.08	0.72	1.1	2000	0.25	1.0	1.32	2.0	1000	40.4	1	35.879166793225465	21.877914354956363	54.63523247725783
0.1	2.1	360.0	5.06	false	0.5	1.25	100	4.08	0.72	1.1	2000	0.25	1.0	1.32	2.0	1000	40.4	1	30.51538068767023	18.47033003096942	53.64235957035702
0.1	2.1	360.0	5.06	false	0.5	1.25	100	4.08	0.72	1.1	2000	0.25	1.0	1.32	2.0	1000	40.4	1	28.832658255560773	17.604345746803002	41.31533156169677
0.1	2.1	360.0	5.06	false	0.5	1.25	100	4.08	0.72	1.1	2000	0.25	1.0	1.32	2.0	1000	40.4	1	30.28335369648547	24.431461150558633	51.511637909930386
0.1	2.1	360.0	5.06	false	0.5	1.25	100	4.08	0.72	1.1	2000	0.25	1.0	1.32	2.0	1000	40.4	2	39.410353039469655	13.7351882443453	35.47659351007908	29.08880297148924	18.248608353227812
0.1	2.1	360.0	5.06	false	0.5	1.25	100	4.08	0.72	1.1	2000	0.25	1.0	1.32	2.0	1000	40.4	1	45.24024587687998	33.823550096825876	68.14122900350458
0.1	2.1	360.0	5.06	false	0.5	1.25	100	4.08	0.72	1.1	2000	0.25	1.0	1.32	2.0	1000	40.4	1	41.12479588989597	4.766953812379696	51.01853567629533
0.1	2.1	360.0	5.06	false	0.5	1.25	100	4.08	0.72	1.1	2000	0.25	1.0	1.32	2.0	1000	40.4	1	43.35407629773785	26.891142634351624	70.6282503841253
0.1	2.1	360.0	5.06	false	0.5	1.25	100	4.08	0.72	1.1	2000	0.25	1.0	1.32	2.0	1000	40.4	1	36.941958974875334	19.51565650826767	58.889716087678984
0.1	2.1	360.0	5.06	false	0.5	1.25	100	4.08	0.72	1.1	2000	0.25	1.0	1.32	2.0	1000	40.4	1	31.35056710930254	0.9256083139432539	62.26353121155329
0.1	2.1	360.0	5.06	false	0.5	1.25	100	4.08	0.72	1.1	2000	0.25	1.0	1.32	2.0	1000	40.4	1	44.675985369922486	44.19701362025552	69.51228842824412
0.1	2.1	360.0	5.06	false	0.5	1.25	100	4.08	0.72	1.1	2000	0.25	1.0	1.32	2.0	1000	40.4	1	39.752154372238714	7.997022252907234	59.026568996165174
0.1	2.1	360.0	5.06	false	0.5	1.25	100	4.08	0.72	1.1	2000	0.25	1.0	1.32	2.0	1000	40.4	1	32.42189149850409	8.64299363171448	57.61816397917521
0.1	2.1	360.0	5.06	false	0.5	1.25	100	4.08	0.72	1.1	2000	0.25	1.0	1.32	2.0	1000	40.4	1	41.65697320370972	28.864141766980378	69.52352243691199
0.1	2.1	360.0	5.06	false	0.5	1.25	100	4.08	0.72	1.1	2000	0.25	1.0	1.32	2.0	1000	40.4	1	44.18562479105603	16.51740668954807	70.8268764940617
0.1	2.1	360.0	5.06	false	0.5	1.25	100	4.08	0.72	1.1	2000	0.25	1.0	1.32	2.0	1000	40.4	1	41.4117154859578	2.2229976384282857	66.82685722666096
0.1	2.1	360.0	5.06	false	0.5	1.25	100	4.08	0.72	1.1	2000	0.25	1.0	1.32	2.0	1000	40.4	1	40.69488953318254	18.324096914864413	68.19039334225444
0.1	2.1	360.0	5.06	false	0.5	1.25	100	4.08	0.72	1.1	2000	0.25	1.0	1.32	2.0	1000	40.4	2	40.99161582405771	19.909793686548596	30.51800784297652	35.35561099036213	29.537220737904832
0.1	2.1	360.0	5.06	false	0.5	1.25	100	4.08	0.72	1.1	2000	0.25	1.0	1.32	2.0	1000	40.4	1	43.4758004640231	40.080308200366424	56.32365659418007
0.1	2.1	360.0	5.06	false	0.5	1.25	100	4.08	0.72	1.1	2000	0.25	1.0	1.32	2.0	1000	40.4	1	38.4083918861478	31.47058304185903	66.81379661477136
0.1	2.1	360.0	5.06	false	0.5	1.25	100	4.08	0.72	1.1	2000	0.25	1.0	1.32	2.0	1000	40.4	2	37.06383950355303	0.05285356042519124	41.773761103703066	36.56845778302709	26.00376973082382
0.1	2.1	360.0	5.06	false	0.5	1.25	100	4.08	0.72	1.1	2000	0.25	1.0	1.32	2.0	1000	40.4	1	39.18647966474827	16.917892663222364	57.34139940182848
0.1	2.1	360.0	5.06	false	0.5	1.25	100	4.08	0.72	1.1	2000	0.25	1.0	1.32	2.0	1000	40.4	1	38.249571410718076	20.59691677570474	58.442152791927356
0.1	2.1	360.0	5.06	false	0.5	1.25	100	4.08	0.72	1.1	2000	0.25	1.0	1.32	2.0	1000	40.4	1	39.44615473487439	17.11436447363629	54.554695314343554
0.1	2.1	360.0	5.06	false	0.5	1.25	100	4.08	0.72	1.1	2000	0.25	1.0	1.32	2.0	1000	40.4	1	39.74959167356709	28.353065981337956	66.24533245205544
0.1	2.1	360.0	5.06	false	0.5	1.25	100	4.08	0.72	1.1	2000	0.25	1.0	1.32	2.0	1000	40.4	2	39.76607119942616	0.9928988491569414	35.36476809336705	34.632170326415086	30.16242686277254
0.1	2.1	360.0	5.06	false	0.5	1.25	100	4.08	0.72	1.1	2000	0.25	1.0	1.32	2.0	1000	40.4	1	42.305951048233574	19.07261126191177	70.30822217059482
0.1	2.1	360.0	5.06	false	0.5	1.25	100	4.08	0.72	1.1	2000	0.25	1.0	1.32	2.0	1000	40.4	1	42.15636507729724	8.65420855079601	68.93218316060745
0.1	2.1	360.0	5.06	false	0.5	1.25	100	4.08	0.72	1.1	2000	0.25	1.0	1.32	2.0	1000	40.4	1	44.448610497312835	8.625454224554492	64.30546443939747
0.1	2.1	360.0	5.06	false	0.5	1.25	100	4.08	0.72	1.1	2000	0.25	1.0	1.32	2.0	1000	40.4	1	40.66127038765952	15.054411801275688	74.39882475770618
0.1	2.1	360.0	5.06	false	0.5	1.25	100	4.08	0.72	1.1	2000	0.25	1.0	1.32	2.0	1000	40.4	1	36.90194887687555	26.872757087659842	54.38962402608345
0.1	2.1	360.0	5.06	false	0.5	1.25	100	4.08	0.72	1.1	2000	0.25	1.0	1.32	2.0	1000	40.4	1	39.332844327131724	27.29379149074131	59.69407943015694
0.1	2.1	360.0	5.06	false	0.5	1.25	100	4.08	0.72	1.1	2000	0.25	1.0	1.32	2.0	1000	40.4	1	48.911047951835315	31.523616141228377	59.51370886792572
0.1	2.1	360.0	5.06	false	0.5	1.25	100	4.08	0.72	1.1	2000	0.25	1.0	1.32	2.0	1000	40.4	1	41.507997792474974	17.31285841101106	64.75421528259871
0.1	2.1	360.0	5.06	false	0.5	1.25	100	4.08	0.72	1.1	2000	0.25	1.0	1.32	2.0	1000	40.4	1	40.6045537027247	21.544044498942185	57.901411024139286
0.1	2.1	360.0	5.06	false	0.5	1.25	100	4.08	0.72	1.1	2000	0.25	1.0	1.32	2.0	1000	40.4	2	51.42948852584857	3.1267953420225987	53.389550746001596	40.04917501522277	36.370041830198694
0.1	2.1	360.0	5.06	false	0.5	1.25	100	4.08	0.72	1.1	2000	0.25	1.0	1.32	2.0	1000	40.4	1	37.67393807952066	32.401621444838945	56.76657882639072
0.1	2.1	360.0	5.06	false	0.5	1.25	100	4.08	0.72	1.1	2000	0.25	1.0	1.32	2.0	1000	40.4	1	33.7123515490791	11.879406133864345	53.748567088037866
0.1	2.1	360.0	5.06	false	0.5	1.25	100	4.08	0.72	1.1	2000	0.25	1.0	1.32	2.0	1000	40.4	1	40.77691000782904	31.881677832030004	52.05750194165417
0.1	2.1	360.0	5.06	false	0.5	1.25	100	4.08	0.72	1.1	2000	0.25	1.0	1.32	2.0	1000	40.4	2	48.1129278046183	21.933992986663654	35.483072819820215	46.163266670824925	54.060607218297974
0.1	2.1	360.0	5.06	false	0.5	1.25	100	4.08	0.72	1.1	2000	0.25	1.0	1.32	2.0	1000	40.4	1	42.84499621927283	10.04435328959995	68.42419266713746
0.1	2.1	360.0	5.06	false	0.5	1.25	100	4.08	0.72	1.1	2000	0.25	1.0	1.32	2.0	1000	40.4	1	31.244283630927335	8.562271649096822	57.812991013358946
0.1	2.1	360.0	5.06	false	0.5	1.25	100	4.08	0.72	1.1	2000	0.25	1.0	1.32	2.0	1000	40.4	1	39.01659848159316	37.23005467454448	75.30757969392538
0.1	2.1	360.0	5.06	false	0.5	1.25	100	4.08	0.72	1.1	2000	0.25	1.0	1.32	2.0	1000	40.4	1	39.807336533542625	27.626868464882975	57.71986333983458
0.1	2.1	360.0	5.06	false	0.5	1.25	100	4.08	0.72	1.1	2000	0.25	1.0	1.32	2.0	1000	40.4	1	36.80777464830508	15.461832668719536	56.51304307888753
0.1	2.1	360.0	5.06	false	0.5	1.25	100	4.08	0.72	1.1	2000	0.25	1.0	1.32	2.0	1000	40.4	1	38.46994655331145	14.225029210115201	63.09512030443054
0.1	2.1	360.0	5.06	false	0.5	1.25	100	4.08	0.72	1.1	2000	0.25	1.0	1.32	2.0	1000	40.4	1	42.48601588556796	32.16023656064907	54.80577805109523
0.1	2.1	360.0	5.06	false	0.5	1.25	100	4.08	0.72	1.1	2000	0.25	1.0	1.32	2.0	1000	40.4	1	41.66661711367194	8.157761588948564	56.102465941282816
0.1	2.1	360.0	5.06	false	0.5	1.25	100	4.08	0.72	1.1	2000	0.25	1.0	1.32	2.0	1000	40.4	2	47.59443265504953	2.2468969600478848	37.85450931997583	36.29482583939983	40.077197962952795
0.1	2.1	360.0	5.06	false	0.5	1.25	100	4.08	0.72	1.1	2000	0.25	1.0	1.32	2.0	1000	40.4	2	42.48244813134318	5.759952077913528	47.97437106354544	33.32271013844612	20.974274718948582
0.1	2.1	360.0	5.06	false	0.5	1.25	100	4.08	0.72	1.1	2000	0.25	1.0	1.32	2.0	1000	40.4	1	42.98217566971559	29.69179323212402	65.11138742192735
0.1	2.1	360.0	5.06	false	0.5	1.25	100	4.08	0.72	1.1	2000	0.25	1.0	1.32	2.0	1000	40.4	1	42.11683128149437	27.71790066072161	62.81942144729317
0.1	2.1	360.0	5.06	false	0.5	1.25	100	4.08	0.72	1.1	2000	0.25	1.0	1.32	2.0	1000	40.4	1	44.65257376315585	32.13672415868556	71.63139170494414
0.1	2.1	360.0	5.06	false	0.5	1.25	100	4.08	0.72	1.1	2000	0.25	1.0	1.32	2.0	1000	40.4	1	38.38752513446576	14.426546682721947	57.291344214345685
0.1	2.1	360.0	5.06	false	0.5	1.25	100	4.08	0.72	1.1	2000	0.25	1.0	1.32	2.0	1000	40.4	1	37.04897633572002	15.39521793419682	55.11419131971062
0.1	2.1	360.0	5.06	false	0.5	1.25	100	4.08	0.72	1.1	2000	0.25	1.0	1.32	2.0	1000	40.4	1	41.249301830756686	39.91486155915071	69.71475519379716
0.1	2.1	360.0	5.06	false	0.5	1.25	100	4.08	0.72	1.1	2000	0.25	1.0	1.32	2.0	1000	40.4	1	32.118262135980416	16.52886471274888	55.6000781207743
0.1	2.1	360.0	5.06	false	0.5	1.25	100	4.08	0.72	1.1	2000	0.25	1.0	1.32	2.0	1000	40.4	1	35.80964367450964	21.391149522474926	54.725240158927186
0.1	2.1	360.0	5.06	false	0.5	1.25	100	4.08	0.72	1.1	2000	0.25	1.0	1.32	2.0	1000	40.4	1	31.298413882579112	25.223512329624658	59.47281640144586
0.1	2.1	360.0	5.06	false	0.5	1.25	100	4.08	0.72	1.1	2000	0.25	1.0	1.32	2.0	1000	40.4	1	30.981929031115993	20.85039325088496	40.81117725051711
0.1	2.1	360.0	5.06	false	0.5	1.25	100	4.08	0.72	1.1	2000	0.25	1.0	1.32	2.0	1000	40.4	1	34.90287210136531	33.059007722175856	59.811073206245
0.1	2.1	360.0	5.06	false	0.5	1.25	100	4.08	0.72	1.1	2000	0.25	1.0	1.32	2.0	1000	40.4	1	36.61449986905449	14.282805794027574	58.73225801526408
0.1	2.1	360.0	5.06	false	0.5	1.25	100	4.08	0.72	1.1	2000	0.25	1.0	1.32	2.0	1000	40.4	1	31.871627384458975	3.8902726295123258	57.709040456972225
0.1	2.1	360.0	5.06	false	0.5	1.25	100	4.08	0.72	1.1	2000	0.25	1.0	1.32	2.0	1000	40.4	1	39.77374979957123	22.857182030132314	65.90121799488821
0.1	2.1	360.0	5.06	false	0.5	1.25	100	4.08	0.72	1.1	2000	0.25	1.0	1.32	2.0	1000	40.4	1	32.92765359267949	30.267008923895872	54.10698493784524
0.1	2.1	360.0	5.06	false	0.5	1.25	100	4.08	0.72	1.1	2000	0.25	1.0	1.32	2.0	1000	40.4	2	41.71680785985551	2.4703546219660675	41.211693868438104	34.536370362926945	34.82111765972745
0.1	2.1	360.0	5.06	false	0.5	1.25	100	4.08	0.72	1.1	2000	0.25	1.0	1.32	2.0	1000	40.4	2	39.47963800207017	8.706391756323837	25.936422568905638	26.743394421167938	28.896884049209667
0.1	2.1	360.0	5.06	false	0.5	1.25	100	4.08	0.72	1.1	2000	0.25	1.0	1.32	2.0	1000	40.4	1	31.227828484361595	7.075305655077402	51.43279944229502
0.1	2.1	360.0	5.06	false	0.5	1.25	100	4.08	0.72	1.1	2000	0.25	1.0	1.32	2.0	1000	40.4	1	44.26733303678584	27.823005390511927	75.42077713862794
0.1	2.1	360.0	5.06	false	0.5	1.25	100	4.08	0.72	1.1	2000	0.25	1.0	1.32	2.0	1000	40.4	1	39.104684817887474	10.556808759266342	54.37200466261839
0.1	2.1	360.0	5.06	false	0.5	1.25	100	4.08	0.72	1.1	2000	0.25	1.0	1.32	2.0	1000	40.4	1	35.48934478720091	9.18142790081897	59.658778646785585
0.1	2.1	360.0	5.06	false	0.5	1.25	100	4.08	0.72	1.1	2000	0.25	1.0	1.32	2.0	1000	40.4	1	38.055082562444035	26.94338062072243	64.41853927035186
0.1	2.1	360.0	5.06	false	0.5	1.25	100	4.08	0.72	1.1	2000	0.25	1.0	1.32	2.0	1000	40.4	1	34.289736584202956	19.650974878975653	54.05359421521577
0.1	2.1	360.0	5.06	false	0.5	1.25	100	4.08	0.72	1.1	2000	0.25	1.0	1.32	2.0	1000	40.4	1	42.62488346661629	27.90310587982619	70.56592338387375
0.1	2.1	360.0	5.06	false	0.5	1.25	100	4.08	0.72	1.1	2000	0.25	1.0	1.32	2.0	1000	40.4	1	38.14226709571043	28.487237577357707	71.72758092634665
0.1	2.1	360.0	5.06	false	0.5	1.25	100	4.08	0.72	1.1	2000	0.25	1.0	1.32	2.0	1000	40.4	1	43.78137302797196	25.594808415037427	71.63283561080729
0.1	2.1	360.0	5.06	false	0.5	1.25	100	4.08	0.72	1.1	2000	0.25	1.0	1.32	2.0	1000	40.4	1	43.02145947045151	9.775744018711189	64.08069783000003
0.1	2.1	360.0	5.06	false	0.5	1.25	100	4.08	0.72	1.1	2000	0.25	1.0	1.32	2.0	1000	40.4	1	44.626174637308246	16.478546237371898	65.93707898873885
0.1	2.1	360.0	5.06	false	0.5	1.25	100	4.08	0.72	1.1	2000	0.25	1.0	1.32	2.0	1000	40.4	2	39.96599849209675	10.512844028931951	36.15275394803937	37.24518777983855	27.87973743262203
0.1	2.1	360.0	5.06	false	0.5	1.25	100	4.08	0.72	1.1	2000	0.25	1.0	1.32	2.0	1000	40.4	1	32.332058546270375	10.17372534219489	57.95634851964246
0.1	2.1	360.0	5.06	false	0.5	1.25	100	4.08	0.72	1.1	2000	0.25	1.0	1.32	2.0	1000	40.4	1	37.720834414973154	9.115497544558286	71.57823837288443
0.1	2.1	360.0	5.06	false	0.5	1.25	100	4.08	0.72	1.1	2000	0.25	1.0	1.32	2.0	1000	40.4	1	37.322473905202166	20.230862998354922	57.59735114407306
0.1	2.1	360.0	5.06	false	0.5	1.25	100	4.08	0.72	1.1	2000	0.25	1.0	1.32	2.0	1000	40.4	1	40.438545937772496	2.2112774510002584	69.284470858003
0.1	2.1	360.0	5.06	false	0.5	1.25	100	4.08	0.72	1.1	2000	0.25	1.0	1.32	2.0	1000	40.4	1	40.23538586933268	4.697506104185896	53.05808652528445
0.1	2.1	360.0	5.06	false	0.5	1.25	100	4.08	0.72	1.1	2000	0.25	1.0	1.32	2.0	1000	40.4	1	43.48567728188392	38.772880996081284	52.23416111221001
0.1	2.1	360.0	5.06	false	0.5	1.25	100	4.08	0.72	1.1	2000	0.25	1.0	1.32	2.0	1000	40.4	1	51.20279221594158	14.799126003666817	84.28459086990895
0.1	2.1	360.0	5.06	false	0.5	1.25	100	4.08	0.72	1.1	2000	0.25	1.0	1.32	2.0	1000	40.4	1	40.13124049192486	22.052025650669115	64.13548150446606
0.1	2.1	360.0	5.06	false	0.5	1.25	100	4.08	0.72	1.1	2000	0.25	1.0	1.32	2.0	1000	40.4	1	40.21788510574694	23.291009801968737	62.30539319001739
0.1	2.1	360.0	5.06	false	0.5	1.25	100	4.08	0.72	1.1	2000	0.25	1.0	1.32	2.0	1000	40.4	1	34.98500742375809	6.2515884221727775	52.503298429548884
0.1	2.1	360.0	5.06	false	0.5	1.25	100	4.08	0.72	1.1	2000	0.25	1.0	1.32	2.0	1000	40.4	1	32.7659058758425	27.06544737580808	54.26580978902863
0.1	2.1	360.0	5.06	false	0.5	1.25	100	4.08	0.72	1.1	2000	0.25	1.0	1.32	2.0	1000	40.4	1	40.80679085037549	15.909845730673686	71.96144371401277
0.1	2.1	360.0	5.06	false	0.5	1.25	100	4.08	0.72	1.1	2000	0.25	1.0	1.32	2.0	1000	40.4	1	49.34252226813765	19.704289186996615	68.74519200830372
0.1	2.1	360.0	5.06	false	0.5	1.25	100	4.08	0.72	1.1	2000	0.25	1.0	1.32	2.0	1000	40.4	1	36.857381327896434	6.165889715046508	57.56337414230959
0.1	2.1	360.0	5.06	false	0.5	1.25	100	4.08	0.72	1.1	2000	0.25	1.0	1.32	2.0	1000	40.4	1	41.488660609447834	38.928593162996336	65.12670571315726
0.1	2.1	360.0	5.06	false	0.5	1.25	100	4.08	0.72	1.1	2000	0.25	1.0	1.32	2.0	1000	40.4	1	44.39539083836614	22.148142286084852	82.11188064498324
0.1	2.1	360.0	5.06	false	0.5	1.25	100	4.08	0.72	1.1	2000	0.25	1.0	1.32	2.0	1000	40.4	1	34.66255871618515	33.141297071306056	57.25423837490026
0.1	2.1	360.0	5.06	false	0.5	1.25	100	4.08	0.72	1.1	2000	0.25	1.0	1.32	2.0	1000	40.4	1	43.74555659168709	35.32501219698986	68.22403724972564
0.1	2.1	360.0	5.06	false	0.5	1.25	100	4.08	0.72	1.1	2000	0.25	1.0	1.32	2.0	1000	40.4	1	40.61610685243846	18.962358190640618	62.67281534305769
0.1	2.1	360.0	5.06	false	0.5	1.25	100	4.08	0.72	1.1	2000	0.25	1.0	1.32	2.0	1000	40.4	1	41.66449328735346	1.6365162705623337	66.67633201236083
0.1	2.1	360.0	5.06	false	0.5	1.25	100	4.08	0.72	1.1	2000	0.25	1.0	1.32	2.0	1000	40.4	1	39.430260726337835	16.281313242649137	64.45672958847082
0.1	2.1	360.0	5.06	false	0.5	1.25	100	4.08	0.72	1.1	2000	0.25	1.0	1.32	2.0	1000	40.4	1	38.0643428122639	24.2745300675553	73.01555507931641
0.1	2.1	360.0	5.06	false	0.5	1.25	100	4.08	0.72	1.1	2000	0.25	1.0	1.32	2.0	1000	40.4	2	35.857232655746884	16.01950345665549	37.74121155644016	31.415788350102435	21.395161311494416
0.1	2.1	360.0	5.06	false	0.5	1.25	100	4.08	0.72	1.1	2000	0.25	1.0	1.32	2.0	1000	40.4	2	42.42754574995371	17.591695883468727	49.7730974203205	40.63768828518959	20.792115640611964
0.1	2.1	360.0	5.06	false	0.5	1.25	100	4.08	0.72	1.1	2000	0.25	1.0	1.32	2.0	1000	40.4	1	31.073717438409005	11.720941289377075	45.5071984027048
0.1	2.1	360.0	5.06	false	0.5	1.25	100	4.08	0.72	1.1	2000	0.25	1.0	1.32	2.0	1000	40.4	1	45.25647645380803	11.39522988832575	60.00421755632098
0.1	2.1	360.0	5.06	false	0.5	1.25	100	4.08	0.72	1.1	2000	0.25	1.0	1.32	2.0	1000	40.4	1	32.210778739560496	18.706127378266803	50.044241568362615
0.1	2.1	360.0	5.06	false	0.5	1.25	100	4.08	0.72	1.1	2000	0.25	1.0	1.32	2.0	1000	40.4	1	41.583053698512664	18.77519773494602	51.21478918126493
0.1	2.1	360.0	5.06	false	0.5	1.25	100	4.08	0.72	1.1	2000	0.25	1.0	1.32	2.0	1000	40.4	1	41.67037615825399	27.200962510105665	62.6711210351567
0.1	2.1	360.0	5.06	false	0.5	1.25	100	4.08	0.72	1.1	2000	0.25	1.0	1.32	2.0	1000	40.4	1	36.59140730060705	23.35681071785427	64.10495492213249
0.1	2.1	360.0	5.06	false	0.5	1.25	100	4.08	0.72	1.1	2000	0.25	1.0	1.32	2.0	1000	40.4	1	37.48652724942086	36.440845956248666	57.972366754993125
0.1	2.1	360.0	5.06	false	0.5	1.25	100	4.08	0.72	1.1	2000	0.25	1.0	1.32	2.0	1000	40.4	1	31.317516446554123	23.26503882360942	42.27215065542119
0.1	2.1	360.0	5.06	false	0.5	1.25	100	4.08	0.72	1.1	2000	0.25	1.0	1.32	2.0	1000	40.4	1	39.43242390414586	22.592538704290995	60.6399954682366
0.1	2.1	360.0	5.06	false	0.5	1.25	100	4.08	0.72	1.1	2000	0.25	1.0	1.32	2.0	1000	40.4	2	44.2886091996681	2.223359667826972	21.05604500251609	33.797628614109	41.56717894829366
0.1	2.1	360.0	5.06	false	0.5	1.25	100	4.08	0.72	1.1	2000	0.25	1.0	1.32	2.0	1000	40.4	1	41.1696982875046	29.0685696587024	62.31881278242499
0.1	2.1	360.0	5.06	false	0.5	1.25	100	4.08	0.72	1.1	2000	0.25	1.0	1.32	2.0	1000	40.4	1	36.61427829072598	36.338921429172444	67.4335526002167
0.1	2.1	360.0	5.06	false	0.5	1.25	100	4.08	0.72	1.1	2000	0.25	1.0	1.32	2.0	1000	40.4	1	41.79980812991932	25.217722310353455	69.12950237314625
0.1	2.1	360.0	5.06	false	0.5	1.25	100	4.08	0.72	1.1	2000	0.25	1.0	1.32	2.0	1000	40.4	1	46.019015055831844	45.235056981517594	64.8411278530744
0.1	2.1	360.0	5.06	false	0.5	1.25	100	4.08	0.72	1.1	2000	0.25	1.0	1.32	2.0	1000	40.4	1	36.85854413187527	20.808632801702633	49.58810837173242
0.1	2.1	360.0	5.06	false	0.5	1.25	100	4.08	0.72	1.1	2000	0.25	1.0	1.32	2.0	1000	40.4	1	36.06830961243578	3.6564994157711417	54.195981414835124
0.1	2.1	360.0	5.06	false	0.5	1.25	100	4.08	0.72	1.1	2000	0.25	1.0	1.32	2.0	1000	40.4	1	37.2277205996057	18.470682637469768	71.63339212244932
0.1	2.1	360.0	5.06	false	0.5	1.25	100	4.08	0.72	1.1	2000	0.25	1.0	1.32	2.0	1000	40.4	1	42.398478218925725	18.78424704958893	64.64707153655463
0.1	2.1	360.0	5.06	false	0.5	1.25	100	4.08	0.72	1.1	2000	0.25	1.0	1.32	2.0	1000	40.4	1	41.87736633194662	19.025315078573865	65.27224264406281
0.1	2.1	360.0	5.06	false	0.5	1.25	100	4.08	0.72	1.1	2000	0.25	1.0	1.32	2.0	1000	40.4	1	37.164661102421896	25.95959122379146	62.992576103983836
0.1	2.1	360.0	5.06	false	0.5	1.25	100	4.08	0.72	1.1	2000	0.25	1.0	1.32	2.0	1000	40.4	1	33.16116919582383	22.169317128285414	49.02371339273015
0.1	2.1	360.0	5.06	false	0.5	1.25	100	4.08	0.72	1.1	2000	0.25	1.0	1.32	2.0	1000	40.4	2	40.49418252893207	16.92811853027761	42.662499329309924	39.047546591207144	19.31570914397658
0.1	2.1	360.0	5.06	false	0.5	1.25	100	4.08	0.72	1.1	2000	0.25	1.0	1.32	2.0	1000	40.4	1	37.78503780608385	25.046553880898863	53.524857442082435
0.1	2.1	360.0	5.06	false	0.5	1.25	100	4.08	0.72	1.1	2000	0.25	1.0	1.32	2.0	1000	40.4	1	44.91665618337721	20.314266613171387	65.66553401115073
0.1	2.1	360.0	5.06	false	0.5	1.25	100	4.08	0.72	1.1	2000	0.25	1.0	1.32	2.0	1000	40.4	1	35.8456908668551	21.76522891313951	58.5095120746903
0.1	2.1	360.0	5.06	false	0.5	1.25	100	4.08	0.72	1.1	2000	0.25	1.0	1.32	2.0	1000	40.4	1	40.18067873122727	24.392751648133554	54.549213885307736
0.1	2.1	360.0	5.06	false	0.5	1.25	100	4.08	0.72	1.1	2000	0.25	1.0	1.32	2.0	1000	40.4	2	43.74239095937366	14.874729936789267	33.296130278288786	34.45930042786498	32.056307748778856
0.1	2.1	360.0	5.06	false	0.5	1.25	100	4.08	0.72	1.1	2000	0.25	1.0	1.32	2.0	1000	40.4	2	39.06970325053938	2.6926040007811105	33.31321687633891	27.60394602543451	23.58746720533695
0.1	2.1	360.0	5.06	false	0.5	1.25	100	4.08	0.72	1.1	2000	0.25	1.0	1.32	2.0	1000	40.4	1	39.36261032449601	19.96196269440273	55.7338448587195
0.1	2.1	360.0	5.06	false	0.5	1.25	100	4.08	0.72	1.1	2000	0.25	1.0	1.32	2.0	1000	40.4	1	34.34553439677117	24.473302722267885	56.958604471103534
0.1	2.1	360.0	5.06	false	0.5	1.25	100	4.08	0.72	1.1	2000	0.25	1.0	1.32	2.0	1000	40.4	1	38.902167786493436	22.504998104100128	57.57609562386118
0.1	2.1	360.0	5.06	false	0.5	1.25	100	4.08	0.72	1.1	2000	0.25	1.0	1.32	2.0	1000	40.4	1	40.374914246807236	19.89745186392863	66.84045168051935
0.1	2.1	360.0	5.06	false	0.5	1.25	100	4.08	0.72	1.1	2000	0.25	1.0	1.32	2.0	1000	40.4	1	43.837415172924274	10.540942032973048	66.86226511337789
0.1	2.1	360.0	5.06	false	0.5	1.25	100	4.08	0.72	1.1	2000	0.25	1.0	1.32	2.0	1000	40.4	1	45.53430500725793	35.540685621674825	62.446340045086465
0.1	2.1	360.0	5.06	false	0.5	1.25	100	4.08	0.72	1.1	2000	0.25	1.0	1.32	2.0	1000	40.4	1	39.67876933836768	30.439304279787564	64.8435071426377
0.1	2.1	360.0	5.06	false	0.5	1.25	100	4.08	0.72	1.1	2000	0.25	1.0	1.32	2.0	1000	40.4	1	44.75109338697851	20.173933507748504	74.38514923409316
0.1	2.1	360.0	5.06	false	0.5	1.25	100	4.08	0.72	1.1	2000	0.25	1.0	1.32	2.0	1000	40.4	1	37.828889106630726	13.22490035722529	56.106105729781035
0.1	2.1	360.0	5.06	false	0.5	1.25	100	4.08	0.72	1.1	2000	0.25	1.0	1.32	2.0	1000	40.4	2	43.2056382255682	19.51548690337528	40.52760162417054	33.06819389677571	38.579562763665244
0.1	2.1	360.0	5.06	false	0.5	1.25	100	4.08	0.72	1.1	2000	0.25	1.0	1.32	2.0	1000	40.4	1	36.87827840848772	8.352782298104476	57.286835699025126
0.1	2.1	360.0	5.06	false	0.5	1.25	100	4.08	0.72	1.1	2000	0.25	1.0	1.32	2.0	1000	40.4	1	41.21407639843826	13.23954391136696	74.20564817094333
0.1	2.1	360.0	5.06	false	0.5	1.25	100	4.08	0.72	1.1	2000	0.25	1.0	1.32	2.0	1000	40.4	1	41.99550341660413	27.66968950155097	72.19312801967881
0.1	2.1	360.0	5.06	false	0.5	1.25	100	4.08	0.72	1.1	2000	0.25	1.0	1.32	2.0	1000	40.4	2	44.42463314990018	4.196310331198371	35.236377559906416	36.19634513109758	34.41734684212967
0.1	2.1	360.0	5.06	false	0.5	1.25	100	4.08	0.72	1.1	2000	0.25	1.0	1.32	2.0	1000	40.4	1	40.674840496069876	11.419150845318189	55.73814666212189
0.1	2.1	360.0	5.06	false	0.5	1.25	100	4.08	0.72	1.1	2000	0.25	1.0	1.32	2.0	1000	40.4	2	51.1352383658163	4.303876126601712	34.32510888809847	33.50583172042867	35.37825324723445
0.1	2.1	360.0	5.06	false	0.5	1.25	100	4.08	0.72	1.1	2000	0.25	1.0	1.32	2.0	1000	40.4	1	39.48891972301489	16.787990616960254	58.47322356153971
0.1	2.1	360.0	5.06	false	0.5	1.25	100	4.08	0.72	1.1	2000	0.25	1.0	1.32	2.0	1000	40.4	1	36.632929631410974	34.422836364790946	60.484649742377215
0.1	2.1	360.0	5.06	false	0.5	1.25	100	4.08	0.72	1.1	2000	0.25	1.0	1.32	2.0	1000	40.4	1	37.10627771224837	33.726947171501706	58.984841482414396
0.1	2.1	360.0	5.06	false	0.5	1.25	100	4.08	0.72	1.1	2000	0.25	1.0	1.32	2.0	1000	40.4	2	34.438647365972024	7.588677581716967	30.858219756249635	32.613001710854334	28.23460354332281
0.1	2.1	360.0	5.06	false	0.5	1.25	100	4.08	0.72	1.1	2000	0.25	1.0	1.32	2.0	1000	40.4	2	38.45878919441675	1.2135737791206016	21.907071117659758	31.65386754664275	45.05302699160898
0.1	2.1	360.0	5.06	false	0.5	1.25	100	4.08	0.72	1.1	2000	0.25	1.0	1.32	2.0	1000	40.4	1	43.3376441375581	17.543620317372902	67.11693943839944
0.1	2.1	360.0	5.06	false	0.5	1.25	100	4.08	0.72	1.1	2000	0.25	1.0	1.32	2.0	1000	40.4	1	45.26167635965035	13.871985472415101	70.28044667591384
0.1	2.1	360.0	5.06	false	0.5	1.25	100	4.08	0.72	1.1	2000	0.25	1.0	1.32	2.0	1000	40.4	1	31.94804239086009	29.93877126275386	44.4406701100763
0.1	2.1	360.0	5.06	false	0.5	1.25	100	4.08	0.72	1.1	2000	0.25	1.0	1.32	2.0	1000	40.4	1	43.81584247095913	2.1313056756955366	75.59585213403959
0.1	2.1	360.0	5.06	false	0.5	1.25	100	4.08	0.72	1.1	2000	0.25	1.0	1.32	2.0	1000	40.4	1	46.61110088299577	25.232934122628166	82.56462729364192
0.1	2.1	360.0	5.06	false	0.5	1.25	100	4.08	0.72	1.1	2000	0.25	1.0	1.32	2.0	1000	40.4	1	37.1189939992132	9.341313429687752	49.70267261274125
0.1	2.1	360.0	5.06	false	0.5	1.25	100	4.08	0.72	1.1	2000	0.25	1.0	1.32	2.0	1000	40.4	1	42.59297095935282	12.914659895530804	65.14066967961796
0.1	2.1	360.0	5.06	false	0.5	1.25	100	4.08	0.72	1.1	2000	0.25	1.0	1.32	2.0	1000	40.4	1	37.1162897147413	12.298353621419507	58.37811905789464
0.1	2.1	360.0	5.06	false	0.5	1.25	100	4.08	0.72	1.1	2000	0.25	1.0	1.32	2.0	1000	40.4	1	38.252767760846275	15.623709193314165	76.39688034514099
0.1	2.1	360.0	5.06	false	0.5	1.25	100	4.08	0.72	1.1	2000	0.25	1.0	1.32	2.0	1000	40.4	1	46.43288086361731	3.052103217060426	62.60317422640754
0.1	2.1	360.0	5.06	false	0.5	1.25	100	4.08	0.72	1.1	2000	0.25	1.0	1.32	2.0	1000	40.4	1	50.14066092053209	35.68887335785432	71.24960448558816
0.1	2.1	360.0	5.06	false	0.5	1.25	100	4.08	0.72	1.1	2000	0.25	1.0	1.32	2.0	1000	40.4	1	34.25440565012312	33.07613805419805	41.14007457650964
0.1	2.1	360.0	5.06	false	0.5	1.25	100	4.08	0.72	1.1	2000	0.25	1.0	1.32	2.0	1000	40.4	2	42.854954421092316	7.1722838747594615	43.84958728084096	40.97370931534573	23.328936165371367
0.1	2.1	360.0	5.06	false	0.5	1.25	100	4.08	0.72	1.1	2000	0.25	1.0	1.32	2.0	1000	40.4	1	42.0074916775119	26.98414563554223	64.5921335339888
0.1	2.1	360.0	5.06	false	0.5	1.25	100	4.08	0.72	1.1	2000	0.25	1.0	1.32	2.0	1000	40.4	2	49.37458518577184	2.6829028264383337	41.25833618167202	36.148182160999355	38.90931421836767
0.1	2.1	360.0	5.06	false	0.5	1.25	100	4.08	0.72	1.1	2000	0.25	1.0	1.32	2.0	1000	40.4	1	35.37797960321427	18.151881611612758	61.67140875734179
0.1	2.1	360.0	5.06	false	0.5	1.25	100	4.08	0.72	1.1	2000	0.25	1.0	1.32	2.0	1000	40.4	2	37.11427695398072	7.756802352029906	32.93820172809988	26.15752809860926	24.70882239589691
0.1	2.1	360.0	5.06	false	0.5	1.25	100	4.08	0.72	1.1	2000	0.25	1.0	1.32	2.0	1000	40.4	2	43.57017181196799	10.302153937167898	32.21704829775173	35.84504255045885	36.30607438838766
0.1	2.1	360.0	5.06	false	0.5	1.25	100	4.08	0.72	1.1	2000	0.25	1.0	1.32	2.0	1000	40.4	1	44.14400501800642	16.539803585089675	53.476990765979544
0.1	2.1	360.0	5.06	false	0.5	1.25	100	4.08	0.72	1.1	2000	0.25	1.0	1.32	2.0	1000	40.4	1	39.95581066717443	29.939267699763402	67.28032591138808
0.1	2.1	360.0	5.06	false	0.5	1.25	100	4.08	0.72	1.1	2000	0.25	1.0	1.32	2.0	1000	40.4	1	32.66701698194006	25.833921230732066	52.464146638085225
0.1	2.1	360.0	5.06	false	0.5	1.25	100	4.08	0.72	1.1	2000	0.25	1.0	1.32	2.0	1000	40.4	1	42.26935801500891	18.910123291581776	64.81039646265081
0.1	2.1	360.0	5.06	false	0.5	1.25	100	4.08	0.72	1.1	2000	0.25	1.0	1.32	2.0	1000	40.4	1	37.211293684523405	18.443855297934498	57.104801038791436
0.1	2.1	360.0	5.06	false	0.5	1.25	100	4.08	0.72	1.1	2000	0.25	1.0	1.32	2.0	1000	40.4	1	33.777607675631415	15.432889899342118	53.68619712277143
0.1	2.1	360.0	5.06	false	0.5	1.25	100	4.08	0.72	1.1	2000	0.25	1.0	1.32	2.0	1000	40.4	1	38.909570097645634	25.472643538746652	58.786217709362276
0.1	2.1	360.0	5.06	false	0.5	1.25	100	4.08	0.72	1.1	2000	0.25	1.0	1.32	2.0	1000	40.4	1	41.41652898726004	28.33095632236335	68.91253829719743
0.1	2.1	360.0	5.06	false	0.5	1.25	100	4.08	0.72	1.1	2000	0.25	1.0	1.32	2.0	1000	40.4	1	36.14769691212658	16.97035092433417	69.75368419243183
0.1	2.1	360.0	5.06	false	0.5	1.25	100	4.08	0.72	1.1	2000	0.25	1.0	1.32	2.0	1000	40.4	1	47.32565802199543	26.814875519380067	75.11004507429519
0.1	2.1	360.0	5.06	false	0.5	1.25	100	4.08	0.72	1.1	2000	0.25	1.0	1.32	2.0	1000	40.4	1	38.696140245736856	25.783198818208437	65.70067751736573
0.1	2.1	360.0	5.06	false	0.5	1.25	100	4.08	0.72	1.1	2000	0.25	1.0	1.32	2.0	1000	40.4	1	43.703631327443105	24.265273787023613	78.1788813256229
0.1	2.1	360.0	5.06	false	0.5	1.25	100	4.08	0.72	1.1	2000	0.25	1.0	1.32	2.0	1000	40.4	1	42.399657579236845	8.596770500146626	81.71606736639255
0.1	2.1	360.0	5.06	false	0.5	1.25	100	4.08	0.72	1.1	2000	0.25	1.0	1.32	2.0	1000	40.4	1	33.32032404183068	18.614920713797666	53.47443124617895
0.1	2.1	360.0	5.06	false	0.5	1.25	100	4.08	0.72	1.1	2000	0.25	1.0	1.32	2.0	1000	40.4	1	32.084719498708395	20.795804161558213	46.25053329945625
0.1	2.1	360.0	5.06	false	0.5	1.25	100	4.08	0.72	1.1	2000	0.25	1.0	1.32	2.0	1000	40.4	1	34.25756363682976	18.174035726845624	60.07029309871343
0.1	2.1	360.0	5.06	false	0.5	1.25	100	4.08	0.72	1.1	2000	0.25	1.0	1.32	2.0	1000	40.4	1	43.887686838883276	24.416308214451455	69.99688298991192
0.1	2.1	360.0	5.06	false	0.5	1.25	100	4.08	0.72	1.1	2000	0.25	1.0	1.32	2.0	1000	40.4	1	34.19547872968757	31.833727346452907	54.319571501811595
0.1	2.1	360.0	5.06	false	0.5	1.25	100	4.08	0.72	1.1	2000	0.25	1.0	1.32	2.0	1000	40.4	2	39.02885431402256	0.013580123544858791	29.749893049398292	34.737665372957046	41.73277640923382
0.1	2.1	360.0	5.06	false	0.5	1.25	100	4.08	0.72	1.1	2000	0.25	1.0	1.32	2.0	1000	40.4	1	42.21088907752258	22.021841801880246	75.90058118167678
0.1	2.1	360.0	5.06	false	0.5	1.25	100	4.08	0.72	1.1	2000	0.25	1.0	1.32	2.0	1000	40.4	1	28.265214155764603	27.50914297827323	55.92794198042151
0.1	2.1	360.0	5.06	false	0.5	1.25	100	4.08	0.72	1.1	2000	0.25	1.0	1.32	2.0	1000	40.4	2	43.98241436021041	18.53795674736624	44.68856789818729	41.567831928197265	25.522788450025214
0.1	2.1	360.0	5.06	false	0.5	1.25	100	4.08	0.72	1.1	2000	0.25	1.0	1.32	2.0	1000	40.4	2	39.0562875917217	1.2995848018497491	30.28425480860551	36.07390500595447	41.76441039613671
0.1	2.1	360.0	5.06	false	0.5	1.25	100	4.08	0.72	1.1	2000	0.25	1.0	1.32	2.0	1000	40.4	1	39.22330599207496	32.591949154622355	42.27468144797126
0.1	2.1	360.0	5.06	false	0.5	1.25	100	4.08	0.72	1.1	2000	0.25	1.0	1.32	2.0	1000	40.4	1	41.406321002261244	3.9224358443156135	66.74996524020472
0.1	2.1	360.0	5.06	false	0.5	1.25	100	4.08	0.72	1.1	2000	0.25	1.0	1.32	2.0	1000	40.4	1	36.23287021539262	25.81603717153979	52.794486113826686
0.1	2.1	360.0	5.06	false	0.5	1.25	100	4.08	0.72	1.1	2000	0.25	1.0	1.32	2.0	1000	40.4	2	45.12352734429803	13.063982014894107	31.473126590764252	23.980641467550882	37.96112127328098
0.1	2.1	360.0	5.06	false	0.5	1.25	100	4.08	0.72	1.1	2000	0.25	1.0	1.32	2.0	1000	40.4	1	34.75971434065666	9.284738572634641	63.41114421827249
0.1	2.1	360.0	5.06	false	0.5	1.25	100	4.08	0.72	1.1	2000	0.25	1.0	1.32	2.0	1000	40.4	2	48.81547223486993	14.686322762919417	50.04339744770073	41.64973651293757	24.344501227803658
0.1	2.1	360.0	5.06	false	0.5	1.25	100	4.08	0.72	1.1	2000	0.25	1.0	1.32	2.0	1000	40.4	2	49.12509444514453	13.37732079793766	42.240543874840675	47.69747088672051	32.327125398734694
0.1	2.1	360.0	5.06	false	0.5	1.25	100	4.08	0.72	1.1	2000	0.25	1.0	1.32	2.0	1000	40.4	1	29.87266485394447	14.062352161200824	40.409950104596305
0.1	2.1	360.0	5.06	false	0.5	1.25	100	4.08	0.72	1.1	2000	0.25	1.0	1.32	2.0	1000	40.4	1	48.877240458691034	17.564271722009988	85.21334543131283
0.1	2.1	360.0	5.06	false	0.5	1.25	100	4.08	0.72	1.1	2000	0.25	1.0	1.32	2.0	1000	40.4	1	37.05507010279993	33.1710911134071	57.308351862293364
0.1	2.1	360.0	5.06	false	0.5	1.25	100	4.08	0.72	1.1	2000	0.25	1.0	1.32	2.0	1000	40.4	1	37.009114303664674	4.030772223178742	53.503629938169546
0.1	2.1	360.0	5.06	false	0.5	1.25	100	4.08	0.72	1.1	2000	0.25	1.0	1.32	2.0	1000	40.4	2	41.669436729648396	1.7757543598498318	34.57870976021097	30.47306060247255	32.136607245043315
0.1	2.1	360.0	5.06	false	0.5	1.25	100	4.08	0.72	1.1	2000	0.25	1.0	1.32	2.0	1000	40.4	2	38.11382313217754	1.9471081538634827	46.63765232673192	35.994749726882276	23.335957749456398
0.1	2.1	360.0	5.06	false	0.5	1.25	100	4.08	0.72	1.1	2000	0.25	1.0	1.32	2.0	1000	40.4	1	43.671667715945695	25.291058559228702	74.37034700388105
0.1	2.1	360.0	5.06	false	0.5	1.25	100	4.08	0.72	1.1	2000	0.25	1.0	1.32	2.0	1000	40.4	1	34.71409729593442	24.7350507197352	61.019516164653744
0.1	2.1	360.0	5.06	false	0.5	1.25	100	4.08	0.72	1.1	2000	0.25	1.0	1.32	2.0	1000	40.4	1	32.00791781849851	11.89513261605173	51.19901282522339
0.1	2.1	360.0	5.06	false	0.5	1.25	100	4.08	0.72	1.1	2000	0.25	1.0	1.32	2.0	1000	40.4	2	42.64523926662494	3.1804899083641436	28.96954968278948	27.924005490509895	52.86101758169336
0.1	2.1	360.0	5.06	false	0.5	1.25	100	4.08	0.72	1.1	2000	0.25	1.0	1.32	2.0	1000	40.4	1	38.66222474463925	20.539957853296823	61.347645696244165
0.1	2.1	360.0	5.06	false	0.5	1.25	100	4.08	0.72	1.1	2000	0.25	1.0	1.32	2.0	1000	40.4	1	40.2522375987849	38.21004822232474	56.04455328109892
0.1	2.1	360.0	5.06	false	0.5	1.25	100	4.08	0.72	1.1	2000	0.25	1.0	1.32	2.0	1000	40.4	1	40.56239905658857	12.640109207602736	60.95779533591184
0.1	2.1	360.0	5.06	false	0.5	1.25	100	4.08	0.72	1.1	2000	0.25	1.0	1.32	2.0	1000	40.4	2	43.34157110353889	2.4063141512827033	31.85264719493986	41.86251257083087	48.06646891970214
0.1	2.1	360.0	5.06	false	0.5	1.25	100	4.08	0.72	1.1	2000	0.25	1.0	1.32	2.0	1000	40.4	1	40.78336013289751	14.222507246644698	65.21541171815686
0.1	2.1	360.0	5.06	false	0.5	1.25	100	4.08	0.72	1.1	2000	0.25	1.0	1.32	2.0	1000	40.4	1	36.46461214196693	14.917167046990555	55.37981431953999
0.1	2.1	360.0	5.06	false	0.5	1.25	100	4.08	0.72	1.1	2000	0.25	1.0	1.32	2.0	1000	40.4	1	50.44945043166631	29.10162703236513	91.36288470036607
0.1	2.1	360.0	5.06	false	0.5	1.25	100	4.08	0.72	1.1	2000	0.25	1.0	1.32	2.0	1000	40.4	1	42.08263189290647	15.951696895999612	61.329009652489006
0.1	2.1	360.0	5.06	false	0.5	1.25	100	4.08	0.72	1.1	2000	0.25	1.0	1.32	2.0	1000	40.4	2	41.372047931573086	6.079397426206961	22.017625919277577	41.14071629148806	43.61493737425652
0.1	2.1	360.0	5.06	false	0.5	1.25	100	4.08	0.72	1.1	2000	0.25	1.0	1.32	2.0	1000	40.4	2	40.70771702304515	14.197759921363133	39.09212621640848	39.8138782182484	27.665446220934403
0.1	2.1	360.0	5.06	false	0.5	1.25	100	4.08	0.72	1.1	2000	0.25	1.0	1.32	2.0	1000	40.4	1	46.14190640971404	18.79721700258231	74.18541444264872
0.1	2.1	360.0	5.06	false	0.5	1.25	100	4.08	0.72	1.1	2000	0.25	1.0	1.32	2.0	1000	40.4	1	39.248981183822856	22.336234441675444	63.14284156251766
0.1	2.1	360.0	5.06	false	0.5	1.25	100	4.08	0.72	1.1	2000	0.25	1.0	1.32	2.0	1000	40.4	1	37.320714417339666	10.466376764520883	50.19355193531253
0.1	2.1	360.0	5.06	false	0.5	1.25	100	4.08	0.72	1.1	2000	0.25	1.0	1.32	2.0	1000	40.4	2	43.59131346269076	1.1431450343935543	45.7191038742988	24.297001734064587	35.21979726777662
0.1	2.1	360.0	5.06	false	0.5	1.25	100	4.08	0.72	1.1	2000	0.25	1.0	1.32	2.0	1000	40.4	2	38.8933191279531	3.3479633972903495	41.174998098552	31.810318264144797	24.472352870421982
0.1	2.1	360.0	5.06	false	0.5	1.25	100	4.08	0.72	1.1	2000	0.25	1.0	1.32	2.0	1000	40.4	1	31.7775928184864	20.309102603148023	47.29520700968377
0.1	2.1	360.0	5.06	false	0.5	1.25	100	4.08	0.72	1.1	2000	0.25	1.0	1.32	2.0	1000	40.4	1	36.63997017912194	10.086727991903068	57.6744918470582
0.1	2.1	360.0	5.06	false	0.5	1.25	100	4.08	0.72	1.1	2000	0.25	1.0	1.32	2.0	1000	40.4	1	47.273895777759435	20.764813839809765	78.19649251267158
0.1	2.1	360.0	5.06	false	0.5	1.25	100	4.08	0.72	1.1	2000	0.25	1.0	1.32	2.0	1000	40.4	2	41.60300551976798	18.34201369395825	21.690624095679215	38.03534798194696	42.829897006949516
0.1	2.1	360.0	5.06	false	0.5	1.25	100	4.08	0.72	1.1	2000	0.25	1.0	1.32	2.0	1000	40.4	1	41.07592415362364	26.588581067133013	70.86392533966246
0.1	2.1	360.0	5.06	false	0.5	1.25	100	4.08	0.72	1.1	2000	0.25	1.0	1.32	2.0	1000	40.4	2	42.834712261376154	18.670477640214138	26.75548202061185	36.05128511346108	51.93785532631107
0.1	2.1	360.0	5.06	false	0.5	1.25	100	4.08	0.72	1.1	2000	0.25	1.0	1.32	2.0	1000	40.4	1	40.544795001080665	18.670257607949434	71.53224588164778
0.1	2.1	360.0	5.06	false	0.5	1.25	100	4.08	0.72	1.1	2000	0.25	1.0	1.32	2.0	1000	40.4	1	35.01523957107612	9.53860507034919	61.55963676893301
0.1	2.1	360.0	5.06	false	0.5	1.25	100	4.08	0.72	1.1	2000	0.25	1.0	1.32	2.0	1000	40.4	2	45.426214235127524	11.853585224014363	24.990541100773378	35.381042694382195	42.417875165949056
0.1	2.1	360.0	5.06	false	0.5	1.25	100	4.08	0.72	1.1	2000	0.25	1.0	1.32	2.0	1000	40.4	1	44.96426363176063	17.011439459369637	80.92646397240114
0.1	2.1	360.0	5.06	false	0.5	1.25	100	4.08	0.72	1.1	2000	0.25	1.0	1.32	2.0	1000	40.4	1	45.62546965098895	17.59253468823354	76.4735551378749
0.1	2.1	360.0	5.06	false	0.5	1.25	100	4.08	0.72	1.1	2000	0.25	1.0	1.32	2.0	1000	40.4	1	37.48094937911323	13.731426166568747	62.575775050843106
0.1	2.1	360.0	5.06	false	0.5	1.25	100	4.08	0.72	1.1	2000	0.25	1.0	1.32	2.0	1000	40.4	1	34.888767175327324	18.233316758744028	51.08698230343275
0.1	2.1	360.0	5.06	false	0.5	1.25	100	4.08	0.72	1.1	2000	0.25	1.0	1.32	2.0	1000	40.4	1	46.654957524839595	34.102867803800244	83.32295082648785
0.1	2.1	360.0	5.06	false	0.5	1.25	100	4.08	0.72	1.1	2000	0.25	1.0	1.32	2.0	1000	40.4	1	41.449599183984525	14.87490479545824	58.363518405083106
0.1	2.1	360.0	5.06	false	0.5	1.25	100	4.08	0.72	1.1	2000	0.25	1.0	1.32	2.0	1000	40.4	1	34.32256732065881	14.336197334426673	55.78466942222733
0.1	2.1	360.0	5.06	false	0.5	1.25	100	4.08	0.72	1.1	2000	0.25	1.0	1.32	2.0	1000	40.4	1	39.43987849162478	22.624236219588166	58.723654538545965
0.1	2.1	360.0	5.06	false	0.5	1.25	100	4.08	0.72	1.1	2000	0.25	1.0	1.32	2.0	1000	40.4	1	35.50370468030108	6.345450703469225	58.96795131813103
0.1	2.1	360.0	5.06	false	0.5	1.25	100	4.08	0.72	1.1	2000	0.25	1.0	1.32	2.0	1000	40.4	1	38.89845796237611	17.55097688496416	65.53309716072091
0.1	2.1	360.0	5.06	false	0.5	1.25	100	4.08	0.72	1.1	2000	0.25	1.0	1.32	2.0	1000	40.4	1	41.77205205258685	23.577709264346836	63.6540132796825
0.1	2.1	360.0	5.06	false	0.5	1.25	100	4.08	0.72	1.1	2000	0.25	1.0	1.32	2.0	1000	40.4	1	38.18957085493862	25.552390069399546	70.2594933822384
0.1	2.1	360.0	5.06	false	0.5	1.25	100	4.08	0.72	1.1	2000	0.25	1.0	1.32	2.0	1000	40.4	1	45.55444057651424	23.533155994519962	71.85581686634725
0.1	2.1	360.0	5.06	false	0.5	1.25	100	4.08	0.72	1.1	2000	0.25	1.0	1.32	2.0	1000	40.4	1	44.047309719163714	21.483018921918585	73.45216588043515
0.1	2.1	360.0	5.06	false	0.5	1.25	100	4.08	0.72	1.1	2000	0.25	1.0	1.32	2.0	1000	40.4	1	41.78928809388687	6.933351025682033	53.27016732667116
0.1	2.1	360.0	5.06	false	0.5	1.25	100	4.08	0.72	1.1	2000	0.25	1.0	1.32	2.0	1000	40.4	1	40.96299608440302	16.608976286975345	62.98146962810063
0.1	2.1	360.0	5.06	false	0.5	1.25	100	4.08	0.72	1.1	2000	0.25	1.0	1.32	2.0	1000	40.4	1	39.00316140816799	26.606277071811785	56.311563733057724
0.1	2.1	360.0	5.06	false	0.5	1.25	100	4.08	0.72	1.1	2000	0.25	1.0	1.32	2.0	1000	40.4	1	35.84795787799958	11.101439684679724	49.71454557030155
0.1	2.1	360.0	5.06	false	0.5	1.25	100	4.08	0.72	1.1	2000	0.25	1.0	1.32	2.0	1000	40.4	1	41.37785898529357	17.644441444174774	68.05019160143472
0.1	2.1	360.0	5.06	false	0.5	1.25	100	4.08	0.72	1.1	2000	0.25	1.0	1.32	2.0	1000	40.4	1	39.06442561949227	19.65116545413668	62.1342695075214
0.1	2.1	360.0	5.06	false	0.5	1.25	100	4.08	0.72	1.1	2000	0.25	1.0	1.32	2.0	1000	40.4	1	27.40447486583509	22.298341579681942	43.248395739633274
0.1	2.1	360.0	5.06	false	0.5	1.25	100	4.08	0.72	1.1	2000	0.25	1.0	1.32	2.0	1000	40.4	2	40.57657939073852	3.530630429325907	29.826464817194758	35.51878576347494	34.48868971860632
0.1	2.1	360.0	5.06	false	0.5	1.25	100	4.08	0.72	1.1	2000	0.25	1.0	1.32	2.0	1000	40.4	1	49.21040799554565	24.38170910662129	85.34285983949093
0.1	2.1	360.0	5.06	false	0.5	1.25	100	4.08	0.72	1.1	2000	0.25	1.0	1.32	2.0	1000	40.4	2	51.29375559897753	12.165257595495236	51.86415556206453	40.825977248749986	30.988659380216095
0.1	2.1	360.0	5.06	false	0.5	1.25	100	4.08	0.72	1.1	2000	0.25	1.0	1.32	2.0	1000	40.4	1	44.012645012597545	0.6324644484904112	69.50124534203421
0.1	2.1	360.0	5.06	false	0.5	1.25	100	4.08	0.72	1.1	2000	0.25	1.0	1.32	2.0	1000	40.4	2	42.01861013509651	1.5269225243883353	48.62335497572593	25.741509998658696	37.55487223333493
0.1	2.1	360.0	5.06	false	0.5	1.25	100	4.08	0.72	1.1	2000	0.25	1.0	1.32	2.0	1000	40.4	1	34.910694859634205	25.50577299441211	47.22121648536624
0.1	2.1	360.0	5.06	false	0.5	1.25	100	4.08	0.72	1.1	2000	0.25	1.0	1.32	2.0	1000	40.4	1	46.57519963344569	17.713657471512967	71.47216836511421
0.1	2.1	360.0	5.06	false	0.5	1.25	100	4.08	0.72	1.1	2000	0.25	1.0	1.32	2.0	1000	40.4	1	39.04675769253555	37.69760597107307	77.43054729645291
0.1	2.1	360.0	5.06	false	0.5	1.25	100	4.08	0.72	1.1	2000	0.25	1.0	1.32	2.0	1000	40.4	1	39.322500380398814	22.74609409016471	65.86901422665412
0.1	2.1	360.0	5.06	false	0.5	1.25	100	4.08	0.72	1.1	2000	0.25	1.0	1.32	2.0	1000	40.4	1	46.11550972150701	29.139664970372966	80.29338872914252
0.1	2.1	360.0	5.06	false	0.5	1.25	100	4.08	0.72	1.1	2000	0.25	1.0	1.32	2.0	1000	40.4	1	35.65145432420671	17.2189060128225	60.661185486465975
0.1	2.1	360.0	5.06	false	0.5	1.25	100	4.08	0.72	1.1	2000	0.25	1.0	1.32	2.0	1000	40.4	1	40.74949046907119	23.685931026767477	60.091694260748206
0.1	2.1	360.0	5.06	false	0.5	1.25	100	4.08	0.72	1.1	2000	0.25	1.0	1.32	2.0	1000	40.4	1	46.75140789497546	2.235677489490567	83.7785316489248
0.1	2.1	360.0	5.06	false	0.5	1.25	100	4.08	0.72	1.1	2000	0.25	1.0	1.32	2.0	1000	40.4	1	48.80585817222957	16.618180634883718	81.44929652878916
0.1	2.1	360.0	5.06	false	0.5	1.25	100	4.08	0.72	1.1	2000	0.25	1.0	1.32	2.0	1000	40.4	1	39.99572208506172	12.093321473371352	63.49308397323235
0.1	2.1	360.0	5.06	false	0.5	1.25	100	4.08	0.72	1.1	2000	0.25	1.0	1.32	2.0	1000	40.4	1	30.80508863092817	11.538457383324314	56.570897045296526
0.1	2.1	360.0	5.06	false	0.5	1.25	100	4.08	0.72	1.1	2000	0.25	1.0	1.32	2.0	1000	40.4	1	41.40489908593756	26.236347621825477	49.7771225517225
0.1	2.1	360.0	5.06	false	0.5	1.25	100	4.08	0.72	1.1	2000	0.25	1.0	1.32	2.0	1000	40.4	1	34.50474296744173	21.88933326790238	63.78276488144164
0.1	2.1	360.0	5.06	false	0.5	1.25	100	4.08	0.72	1.1	2000	0.25	1.0	1.32	2.0	1000	40.4	1	48.28166820730469	24.326925476741327	68.60565869733074
0.1	2.1	360.0	5.06	false	0.5	1.25	100	4.08	0.72	1.1	2000	0.25	1.0	1.32	2.0	1000	40.4	1	34.22083059302073	14.383987765903907	63.65162524717234
0.1	2.1	360.0	5.06	false	0.5	1.25	100	4.08	0.72	1.1	2000	0.25	1.0	1.32	2.0	1000	40.4	1	40.80589708697283	16.18196510753724	60.20154967050681
0.1	2.1	360.0	5.06	false	0.5	1.25	100	4.08	0.72	1.1	2000	0.25	1.0	1.32	2.0	1000	40.4	1	33.80813779508752	9.460292098220725	44.63379704342327
0.1	2.1	360.0	5.06	false	0.5	1.25	100	4.08	0.72	1.1	2000	0.25	1.0	1.32	2.0	1000	40.4	1	42.27416725887632	29.114324893745692	73.40596871963855
0.1	2.1	360.0	5.06	false	0.5	1.25	100	4.08	0.72	1.1	2000	0.25	1.0	1.32	2.0	1000	40.4	1	34.63438563725673	15.197594954934639	58.60388364640059
0.1	2.1	360.0	5.06	false	0.5	1.25	100	4.08	0.72	1.1	2000	0.25	1.0	1.32	2.0	1000	40.4	1	38.46037657250749	36.940375608330164	68.25613595520312
0.1	2.1	360.0	5.06	false	0.5	1.25	100	4.08	0.72	1.1	2000	0.25	1.0	1.32	2.0	1000	40.4	2	37.509578522858305	8.349138166507132	20.288441831878163	36.77434278276267	41.405423812944136
0.1	2.1	360.0	5.06	false	0.5	1.25	100	4.08	0.72	1.1	2000	0.25	1.0	1.32	2.0	1000	40.4	1	36.84970126694095	23.71515929704038	59.77228134055352
0.1	2.1	360.0	5.06	false	0.5	1.25	100	4.08	0.72	1.1	2000	0.25	1.0	1.32	2.0	1000	40.4	2	40.96667697169829	1.3503278733281243	35.59550829504135	26.003164695885292	34.84956350881637
0.1	2.1	360.0	5.06	false	0.5	1.25	100	4.08	0.72	1.1	2000	0.25	1.0	1.32	2.0	1000	40.4	1	41.92610125430663	41.40360802224543	54.78701343547907
0.1	2.1	360.0	5.06	false	0.5	1.25	100	4.08	0.72	1.1	2000	0.25	1.0	1.32	2.0	1000	40.4	1	32.414639635883596	9.032334969014853	49.21623813611339
0.1	2.1	360.0	5.06	false	0.5	1.25	100	4.08	0.72	1.1	2000	0.25	1.0	1.32	2.0	1000	40.4	1	39.34772433333189	20.26558529745313	53.94679275492292
0.1	2.1	360.0	5.06	false	0.5	1.25	100	4.08	0.72	1.1	2000	0.25	1.0	1.32	2.0	1000	40.4	1	39.05612410844574	9.743743329739013	64.05943107921843
0.1	2.1	360.0	5.06	false	0.5	1.25	100	4.08	0.72	1.1	2000	0.25	1.0	1.32	2.0	1000	40.4	1	38.72720445181091	13.855940357141666	59.136960025789456
0.1	2.1	360.0	5.06	false	0.5	1.25	100	4.08	0.72	1.1	2000	0.25	1.0	1.32	2.0	1000	40.4	1	47.83941493977044	35.4492843902457	56.31145086676665
0.1	2.1	360.0	5.06	false	0.5	1.25	100	4.08	0.72	1.1	2000	0.25	1.0	1.32	2.0	1000	40.4	1	40.962909677437665	24.18720685828625	46.96777596466576
0.1	2.1	360.0	5.06	false	0.5	1.25	100	4.08	0.72	1.1	2000	0.25	1.0	1.32	2.0	1000	40.4	1	39.06426206945452	32.3301892140816	48.10923108813195
0.1	2.1	360.0	5.06	false	0.5	1.25	100	4.08	0.72	1.1	2000	0.25	1.0	1.32	2.0	1000	40.4	1	48.30460438308009	31.57629564708773	75.42895961311531
0.1	2.1	360.0	5.06	false	0.5	1.25	100	4.08	0.72	1.1	2000	0.25	1.0	1.32	2.0	1000	40.4	2	41.67211684493999	2.9288449625094506	27.638410127783462	23.308657258362363	37.01044874199292
0.1	2.1	360.0	5.06	false	0.5	1.25	100	4.08	0.72	1.1	2000	0.25	1.0	1.32	2.0	1000	40.4	1	40.207718148515596	18.868112035026023	67.13417453180956
0.1	2.1	360.0	5.06	false	0.5	1.25	100	4.08	0.72	1.1	2000	0.25	1.0	1.32	2.0	1000	40.4	1	42.291971900521204	22.020173500140082	68.08610260698761
0.1	2.1	360.0	5.06	false	0.5	1.25	100	4.08	0.72	1.1	2000	0.25	1.0	1.32	2.0	1000	40.4	1	42.17129614922026	2.200909489544903	60.60700613547486
0.1	2.1	360.0	5.06	false	0.5	1.25	100	4.08	0.72	1.1	2000	0.25	1.0	1.32	2.0	1000	40.4	1	43.85356705229976	22.257886827358984	74.06786666686584
0.1	2.1	360.0	5.06	false	0.5	1.25	100	4.08	0.72	1.1	2000	0.25	1.0	1.32	2.0	1000	40.4	1	46.897844988312485	36.384827137863546	69.67747578954992
0.1	2.1	360.0	5.06	false	0.5	1.25	100	4.08	0.72	1.1	2000	0.25	1.0	1.32	2.0	1000	40.4	2	48.04995334363375	10.164658742328697	55.006635720044436	35.5816224369733	27.181899854899793
0.1	2.1	360.0	5.06	false	0.5	1.25	100	4.08	0.72	1.1	2000	0.25	1.0	1.32	2.0	1000	40.4	2	39.81556851580568	8.282273714459404	32.869109636657086	26.489743651975967	28.622960011031036
0.1	2.1	360.0	5.06	false	0.5	1.25	100	4.08	0.72	1.1	2000	0.25	1.0	1.32	2.0	1000	40.4	1	33.64065539562153	24.08274255452375	53.60970696579285
0.1	2.1	360.0	5.06	false	0.5	1.25	100	4.08	0.72	1.1	2000	0.25	1.0	1.32	2.0	1000	40.4	1	41.264665128474135	28.02937018576894	63.267200760430065
0.1	2.1	360.0	5.06	false	0.5	1.25	100	4.08	0.72	1.1	2000	0.25	1.0	1.32	2.0	1000	40.4	2	44.88785857062593	1.7190443271458618	20.8579765994669	33.85861302343632	47.42734412534895
0.1	2.1	360.0	5.06	false	0.5	1.25	100	4.08	0.72	1.1	2000	0.25	1.0	1.32	2.0	1000	40.4	1	52.25906620016896	29.82237938973766	85.85375964036744
0.1	2.1	360.0	5.06	false	0.5	1.25	100	4.08	0.72	1.1	2000	0.25	1.0	1.32	2.0	1000	40.4	1	35.97835999314283	11.9376285037183	61.18330832738717
0.1	2.1	360.0	5.06	false	0.5	1.25	100	4.08	0.72	1.1	2000	0.25	1.0	1.32	2.0	1000	40.4	1	43.109371657601294	12.372473224421388	67.48025727324111
0.1	2.1	360.0	5.06	false	0.5	1.25	100	4.08	0.72	1.1	2000	0.25	1.0	1.32	2.0	1000	40.4	1	48.74712538946264	12.235013035493566	66.2735128238195
0.1	2.1	360.0	5.06	false	0.5	1.25	100	4.08	0.72	1.1	2000	0.25	1.0	1.32	2.0	1000	40.4	1	44.45562162902427	8.908390999030944	81.77535529051711
0.1	2.1	360.0	5.06	false	0.5	1.25	100	4.08	0.72	1.1	2000	0.25	1.0	1.32	2.0	1000	40.4	1	48.78883454485036	34.10703429631327	83.77077720169612
0.1	2.1	360.0	5.06	false	0.5	1.25	100	4.08	0.72	1.1	2000	0.25	1.0	1.32	2.0	1000	40.4	2	47.40204105562753	4.138570702668151	41.33899693632062	43.929621546412385	38.89443211731364
0.1	2.1	360.0	5.06	false	0.5	1.25	100	4.08	0.72	1.1	2000	0.25	1.0	1.32	2.0	1000	40.4	1	43.351408491000306	19.225293301830675	65.9849332931113
0.1	2.1	360.0	5.06	false	0.5	1.25	100	4.08	0.72	1.1	2000	0.25	1.0	1.32	2.0	1000	40.4	1	46.454379372918204	27.96510177001521	70.98259233852393
0.1	2.1	360.0	5.06	false	0.5	1.25	100	4.08	0.72	1.1	2000	0.25	1.0	1.32	2.0	1000	40.4	1	47.60432899514066	29.12367603891081	83.07050540314826
0.1	2.1	360.0	5.06	false	0.5	1.25	100	4.08	0.72	1.1	2000	0.25	1.0	1.32	2.0	1000	40.4	1	40.760514626401005	13.02770847684295	66.33758851316188
0.1	2.1	360.0	5.06	false	0.5	1.25	100	4.08	0.72	1.1	2000	0.25	1.0	1.32	2.0	1000	40.4	1	38.22969089756374	14.124556282356101	60.927443829892816
0.1	2.1	360.0	5.06	false	0.5	1.25	100	4.08	0.72	1.1	2000	0.25	1.0	1.32	2.0	1000	40.4	1	36.40669060214024	23.082972527229124	64.61556321293997
0.1	2.1	360.0	5.06	false	0.5	1.25	100	4.08	0.72	1.1	2000	0.25	1.0	1.32	2.0	1000	40.4	1	40.098455502084555	15.528570341848038	67.79480282534895
0.1	2.1	360.0	5.06	false	0.5	1.25	100	4.08	0.72	1.1	2000	0.25	1.0	1.32	2.0	1000	40.4	1	40.666456754374565	8.89562463525472	68.56084105933068
0.1	2.1	360.0	5.06	false	0.5	1.25	100	4.08	0.72	1.1	2000	0.25	1.0	1.32	2.0	1000	40.4	1	43.693930905496046	27.668018981221365	72.58762499711563
0.1	2.1	360.0	5.06	false	0.5	1.25	100	4.08	0.72	1.1	2000	0.25	1.0	1.32	2.0	1000	40.4	1	34.466237813505735	10.286177442742359	57.08351965024938
0.1	2.1	360.0	5.06	false	0.5	1.25	100	4.08	0.72	1.1	2000	0.25	1.0	1.32	2.0	1000	40.4	1	39.21339904680429	33.767487405981505	51.84534271633193
0.1	2.1	360.0	5.06	false	0.5	1.25	100	4.08	0.72	1.1	2000	0.25	1.0	1.32	2.0	1000	40.4	1	43.667104075665684	16.03314568355294	55.580325578727724
0.1	2.1	360.0	5.06	false	0.5	1.25	100	4.08	0.72	1.1	2000	0.25	1.0	1.32	2.0	1000	40.4	1	49.12641544798981	21.371373734876933	79.63846655369089
0.1	2.1	360.0	5.06	false	0.5	1.25	100	4.08	0.72	1.1	2000	0.25	1.0	1.32	2.0	1000	40.4	1	39.78443400432111	22.97397030497563	69.69826137328947
0.1	2.1	360.0	5.06	false	0.5	1.25	100	4.08	0.72	1.1	2000	0.25	1.0	1.32	2.0	1000	40.4	1	38.896253621312006	19.694709837268306	58.456679407772455
0.1	2.1	360.0	5.06	false	0.5	1.25	100	4.08	0.72	1.1	2000	0.25	1.0	1.32	2.0	1000	40.4	1	38.06478342713659	20.39788845737258	58.28066154446581
0.1	2.1	360.0	5.06	false	0.5	1.25	100	4.08	0.72	1.1	2000	0.25	1.0	1.32	2.0	1000	40.4	1	40.475892551457704	30.62278726534615	65.32223366994808
0.1	2.1	360.0	5.06	false	0.5	1.25	100	4.08	0.72	1.1	2000	0.25	1.0	1.32	2.0	1000	40.4	2	39.28472421336012	0.17427879888054343	22.218617408652	21.834914245108017	48.53190697404714
0.1	2.1	360.0	5.06	false	0.5	1.25	100	4.08	0.72	1.1	2000	0.25	1.0	1.32	2.0	1000	40.4	1	36.43797436956268	16.929766197748663	60.535498736213285
0.1	2.1	360.0	5.06	false	0.5	1.25	100	4.08	0.72	1.1	2000	0.25	1.0	1.32	2.0	1000	40.4	1	36.14125683845402	8.80266781968983	52.64502535957827
0.1	2.1	360.0	5.06	false	0.5	1.25	100	4.08	0.72	1.1	2000	0.25	1.0	1.32	2.0	1000	40.4	1	45.496311872354795	28.494749712063197	69.58158017632125
0.1	2.1	360.0	5.06	false	0.5	1.25	100	4.08	0.72	1.1	2000	0.25	1.0	1.32	2.0	1000	40.4	2	40.89770178118203	2.1693685701800494	33.268546168633875	32.1789514742864	36.9789529789883
0.1	2.1	360.0	5.06	false	0.5	1.25	100	4.08	0.72	1.1	2000	0.25	1.0	1.32	2.0	1000	40.4	1	27.493392986738872	15.433580348466869	44.19216435574043
0.1	2.1	360.0	5.06	false	0.5	1.25	100	4.08	0.72	1.1	2000	0.25	1.0	1.32	2.0	1000	40.4	1	45.68623239463371	39.438475771112834	74.21557272351815
0.1	2.1	360.0	5.06	false	0.5	1.25	100	4.08	0.72	1.1	2000	0.25	1.0	1.32	2.0	1000	40.4	1	44.68141717011922	15.79001028554429	71.86004904113362
0.1	2.1	360.0	5.06	false	0.5	1.25	100	4.08	0.72	1.1	2000	0.25	1.0	1.32	2.0	1000	40.4	1	37.977026193715	26.120305703196408	52.10833276594784
0.1	2.1	360.0	5.06	false	0.5	1.25	100	4.08	0.72	1.1	2000	0.25	1.0	1.32	2.0	1000	40.4	2	26.469372650400345	9.328131190955805	24.32162323421657	25.894285513413084	30.601335733168295
0.1	2.1	360.0	5.06	false	0.5	1.25	100	4.08	0.72	1.1	2000	0.25	1.0	1.32	2.0	1000	40.4	2	37.816518567737084	12.09627149733396	37.682554543494426	29.630593647682545	27.927747171632046
0.1	2.1	360.0	5.06	false	0.5	1.25	100	4.08	0.72	1.1	2000	0.25	1.0	1.32	2.0	1000	40.4	1	44.95583393122121	23.532520926657973	71.17675309734732
0.1	2.1	360.0	5.06	false	0.5	1.25	100	4.08	0.72	1.1	2000	0.25	1.0	1.32	2.0	1000	40.4	2	46.06640294698477	3.156841872347666	45.67748678287552	44.34374669503878	31.260824623964673
0.1	2.1	360.0	5.06	false	0.5	1.25	100	4.08	0.72	1.1	2000	0.25	1.0	1.32	2.0	1000	40.4	1	41.776080326964845	30.19132161502689	60.3999813080032
0.1	2.1	360.0	5.06	false	0.5	1.25	100	4.08	0.72	1.1	2000	0.25	1.0	1.32	2.0	1000	40.4	1	45.77634175500985	19.93996533384921	79.63590397582588
0.1	2.1	360.0	5.06	false	0.5	1.25	100	4.08	0.72	1.1	2000	0.25	1.0	1.32	2.0	1000	40.4	1	48.79332316930763	33.75818247381764	80.10888330738763
0.1	2.1	360.0	5.06	false	0.5	1.25	100	4.08	0.72	1.1	2000	0.25	1.0	1.32	2.0	1000	40.4	1	42.490168313583595	23.469313701536702	75.75961729053928
0.1	2.1	360.0	5.06	false	0.5	1.25	100	4.08	0.72	1.1	2000	0.25	1.0	1.32	2.0	1000	40.4	1	40.013770524442755	35.071968404338634	61.15461480655358
0.1	2.1	360.0	5.06	false	0.5	1.25	100	4.08	0.72	1.1	2000	0.25	1.0	1.32	2.0	1000	40.4	1	35.678192354885326	22.71477210652569	51.92627570151119
0.1	2.1	360.0	5.06	false	0.5	1.25	100	4.08	0.72	1.1	2000	0.25	1.0	1.32	2.0	1000	40.4	1	45.702318415703445	29.168801853891047	72.66571637610235
0.1	2.1	360.0	5.06	false	0.5	1.25	100	4.08	0.72	1.1	2000	0.25	1.0	1.32	2.0	1000	40.4	1	45.01255114229349	12.820951800596612	74.64227277950042
0.1	2.1	360.0	5.06	false	0.5	1.25	100	4.08	0.72	1.1	2000	0.25	1.0	1.32	2.0	1000	40.4	1	35.303750035244946	25.642781315737068	52.29454363580654
0.1	2.1	360.0	5.06	false	0.5	1.25	100	4.08	0.72	1.1	2000	0.25	1.0	1.32	2.0	1000	40.4	1	30.578791223164053	15.57871247533071	52.134274297454475
0.1	2.1	360.0	5.06	false	0.5	1.25	100	4.08	0.72	1.1	2000	0.25	1.0	1.32	2.0	1000	40.4	2	46.212842939597316	3.593389300407262	29.998424001460386	42.82321305771463	40.659180646475306
0.1	2.1	360.0	5.06	false	0.5	1.25	100	4.08	0.72	1.1	2000	0.25	1.0	1.32	2.0	1000	40.4	1	38.469379057594786	28.190272011104863	59.96097151091116
0.1	2.1	360.0	5.06	false	0.5	1.25	100	4.08	0.72	1.1	2000	0.25	1.0	1.32	2.0	1000	40.4	1	43.897599429223916	33.994025017392566	62.43412187484126
0.1	2.1	360.0	5.06	false	0.5	1.25	100	4.08	0.72	1.1	2000	0.25	1.0	1.32	2.0	1000	40.4	1	45.833592149249014	19.765242805067082	76.47604716467606
0.1	2.1	360.0	5.06	false	0.5	1.25	100	4.08	0.72	1.1	2000	0.25	1.0	1.32	2.0	1000	40.4	1	40.92909509746243	23.348643123133083	59.243027167240214
0.1	2.1	360.0	5.06	false	0.5	1.25	100	4.08	0.72	1.1	2000	0.25	1.0	1.32	2.0	1000	40.4	1	44.030595175540164	27.057948840208837	73.38748737445542
0.1	2.1	360.0	5.06	false	0.5	1.25	100	4.08	0.72	1.1	2000	0.25	1.0	1.32	2.0	1000	40.4	1	41.067356344378986	28.96729456751006	56.500316381972034
0.1	2.1	360.0	5.06	false	0.5	1.25	100	4.08	0.72	1.1	2000	0.25	1.0	1.32	2.0	1000	40.4	1	36.175735700157816	10.81304649647657	51.796802750900575
0.1	2.1	360.0	5.06	false	0.5	1.25	100	4.08	0.72	1.1	2000	0.25	1.0	1.32	2.0	1000	40.4	1	46.70661825650991	18.399410403526453	82.65623184628824
0.1	2.1	360.0	5.06	false	0.5	1.25	100	4.08	0.72	1.1	2000	0.25	1.0	1.32	2.0	1000	40.4	1	44.7620364108126	2.7448439403834044	64.16201467422378
0.1	2.1	360.0	5.06	false	0.5	1.25	100	4.08	0.72	1.1	2000	0.25	1.0	1.32	2.0	1000	40.4	2	36.57478172089182	14.903301414761405	24.771966889769093	36.13832470271816	41.62138403084758
0.1	2.1	360.0	5.06	false	0.5	1.25	100	4.08	0.72	1.1	2000	0.25	1.0	1.32	2.0	1000	40.4	1	39.197777370286005	20.614491416129578	66.63588558683595
0.1	2.1	360.0	5.06	false	0.5	1.25	100	4.08	0.72	1.1	2000	0.25	1.0	1.32	2.0	1000	40.4	1	46.62127937803042	44.45180221988391	85.71684516250028
0.1	2.1	360.0	5.06	false	0.5	1.25	100	4.08	0.72	1.1	2000	0.25	1.0	1.32	2.0	1000	40.4	1	34.25196275273849	2.1612623702343674	62.813403196570505
0.1	2.1	360.0	5.06	false	0.5	1.25	100	4.08	0.72	1.1	2000	0.25	1.0	1.32	2.0	1000	40.4	1	50.54411060847554	44.716464123300106	78.88027028118465
0.1	2.1	360.0	5.06	false	0.5	1.25	100	4.08	0.72	1.1	2000	0.25	1.0	1.32	2.0	1000	40.4	1	36.26265639978439	10.018334891578832	60.041645425436215
0.1	2.1	360.0	5.06	false	0.5	1.25	100	4.08	0.72	1.1	2000	0.25	1.0	1.32	2.0	1000	40.4	1	43.37189802843888	23.386932291299537	70.22795059199584
0.1	2.1	360.0	5.06	false	0.5	1.25	100	4.08	0.72	1.1	2000	0.25	1.0	1.32	2.0	1000	40.4	1	37.5850127407392	23.548126900424407	46.38376186778813
0.1	2.1	360.0	5.06	false	0.5	1.25	100	4.08	0.72	1.1	2000	0.25	1.0	1.32	2.0	1000	40.4	1	33.75533390233444	23.566365786932316	51.983770538294586
0.1	2.1	360.0	5.06	false	0.5	1.25	100	4.08	0.72	1.1	2000	0.25	1.0	1.32	2.0	1000	40.4	1	37.08243122754231	20.535501586787255	58.76023148660693
0.1	2.1	360.0	5.06	false	0.5	1.25	100	4.08	0.72	1.1	2000	0.25	1.0	1.32	2.0	1000	40.4	1	42.85187885299224	28.581355467300966	66.20752287221528
0.1	2.1	360.0	5.06	false	0.5	1.25	100	4.08	0.72	1.1	2000	0.25	1.0	1.32	2.0	1000	40.4	1	43.71070531280566	26.463880794730155	64.9887431041157
0.1	2.1	360.0	5.06	false	0.5	1.25	100	4.08	0.72	1.1	2000	0.25	1.0	1.32	2.0	1000	40.4	1	38.4092410769826	28.71905017209695	69.93431857613163
0.1	2.1	360.0	5.06	false	0.5	1.25	100	4.08	0.72	1.1	2000	0.25	1.0	1.32	2.0	1000	40.4	1	38.337149992860816	11.429078666901406	64.62206177155652
0.1	2.1	360.0	5.06	false	0.5	1.25	100	4.08	0.72	1.1	2000	0.25	1.0	1.32	2.0	1000	40.4	1	38.25511384060282	20.82654759049446	64.14106271873358
0.1	2.1	360.0	5.06	false	0.5	1.25	100	4.08	0.72	1.1	2000	0.25	1.0	1.32	2.0	1000	40.4	1	37.34020630949232	11.27997534068924	62.283779024244126
0.1	2.1	360.0	5.06	false	0.5	1.25	100	4.08	0.72	1.1	2000	0.25	1.0	1.32	2.0	1000	40.4	1	40.517527857874256	17.47808830695314	64.3076596515745
0.1	2.1	360.0	5.06	false	0.5	1.25	100	4.08	0.72	1.1	2000	0.25	1.0	1.32	2.0	1000	40.4	1	45.170265043701704	24.307777548537285	71.13374344685039
0.1	2.1	360.0	5.06	false	0.5	1.25	100	4.08	0.72	1.1	2000	0.25	1.0	1.32	2.0	1000	40.4	1	37.05038942864709	15.763023287791347	57.09103262026804
0.1	2.1	360.0	5.06	false	0.5	1.25	100	4.08	0.72	1.1	2000	0.25	1.0	1.32	2.0	1000	40.4	1	36.349542569174936	30.30435584436141	42.859881110609
0.1	2.1	360.0	5.06	false	0.5	1.25	100	4.08	0.72	1.1	2000	0.25	1.0	1.32	2.0	1000	40.4	1	43.32500263255493	17.437561383451612	75.96473019113216
0.1	2.1	360.0	5.06	false	0.5	1.25	100	4.08	0.72	1.1	2000	0.25	1.0	1.32	2.0	1000	40.4	1	43.01473897239275	20.23369634304277	67.60667634934394
0.1	2.1	360.0	5.06	false	0.5	1.25	100	4.08	0.72	1.1	2000	0.25	1.0	1.32	2.0	1000	40.4	1	42.01658778500345	5.808982071268349	71.3269853036681
0.1	2.1	360.0	5.06	false	0.5	1.25	100	4.08	0.72	1.1	2000	0.25	1.0	1.32	2.0	1000	40.4	1	39.30701299661517	23.692073360688727	61.83648528454993
0.1	2.1	360.0	5.06	false	0.5	1.25	100	4.08	0.72	1.1	2000	0.25	1.0	1.32	2.0	1000	40.4	1	48.86985088166674	18.741212829932344	78.68396766167496
0.1	2.1	360.0	5.06	false	0.5	1.25	100	4.08	0.72	1.1	2000	0.25	1.0	1.32	2.0	1000	40.4	1	37.018199395348	7.626389488832169	60.26679863009276
0.1	2.1	360.0	5.06	false	0.5	1.25	100	4.08	0.72	1.1	2000	0.25	1.0	1.32	2.0	1000	40.4	1	36.888168627236574	17.427973543260535	63.228245008254824
0.1	2.1	360.0	5.06	false	0.5	1.25	100	4.08	0.72	1.1	2000	0.25	1.0	1.32	2.0	1000	40.4	1	38.24439154826497	37.74083418892624	53.57466258418347
0.1	2.1	360.0	5.06	false	0.5	1.25	100	4.08	0.72	1.1	2000	0.25	1.0	1.32	2.0	1000	40.4	1	40.54446690002712	26.33049430409963	64.93984336686744
0.1	2.1	360.0	5.06	false	0.5	1.25	100	4.08	0.72	1.1	2000	0.25	1.0	1.32	2.0	1000	40.4	1	35.88442789326134	8.485362443210295	54.10891779916587
0.1	2.1	360.0	5.06	false	0.5	1.25	100	4.08	0.72	1.1	2000	0.25	1.0	1.32	2.0	1000	40.4	2	45.96383376237038	16.408419361207624	29.118383422215903	38.01601573871071	41.49810664502253
0.1	2.1	360.0	5.06	false	0.5	1.25	100	4.08	0.72	1.1	2000	0.25	1.0	1.32	2.0	1000	40.4	1	48.29312161976272	20.211241985627357	78.85428824279452
0.1	2.1	360.0	5.06	false	0.5	1.25	100	4.08	0.72	1.1	2000	0.25	1.0	1.32	2.0	1000	40.4	1	37.756898296242106	14.079261299556988	62.21070998746451
0.1	2.1	360.0	5.06	false	0.5	1.25	100	4.08	0.72	1.1	2000	0.25	1.0	1.32	2.0	1000	40.4	1	44.048758370778785	40.05211343933391	56.91535255952087
0.1	2.1	360.0	5.06	false	0.5	1.25	100	4.08	0.72	1.1	2000	0.25	1.0	1.32	2.0	1000	40.4	1	45.69766798293762	38.058238134548816	71.60033138257504
0.1	2.1	360.0	5.06	false	0.5	1.25	100	4.08	0.72	1.1	2000	0.25	1.0	1.32	2.0	1000	40.4	1	38.41029859439415	16.68794400787361	62.82013158667797
0.1	2.1	360.0	5.06	false	0.5	1.25	100	4.08	0.72	1.1	2000	0.25	1.0	1.32	2.0	1000	40.4	1	47.645789374479946	24.18874920651969	70.99083235323471
0.1	2.1	360.0	5.06	false	0.5	1.25	100	4.08	0.72	1.1	2000	0.25	1.0	1.32	2.0	1000	40.4	1	36.24563333858188	1.4154585273219866	57.36597479434336
0.1	2.1	360.0	5.06	false	0.5	1.25	100	4.08	0.72	1.1	2000	0.25	1.0	1.32	2.0	1000	40.4	1	30.79330475039405	6.159719908642372	45.28956213495187
0.1	2.1	360.0	5.06	false	0.5	1.25	100	4.08	0.72	1.1	2000	0.25	1.0	1.32	2.0	1000	40.4	1	44.284808084338785	21.890243345038133	78.57465123536815
0.1	2.1	360.0	5.06	false	0.5	1.25	100	4.08	0.72	1.1	2000	0.25	1.0	1.32	2.0	1000	40.4	1	40.38889081961304	20.218451708320625	57.40237981840315
0.1	2.1	360.0	5.06	false	0.5	1.25	100	4.08	0.72	1.1	2000	0.25	1.0	1.32	2.0	1000	40.4	2	37.665576635409735	0.05002783279677558	37.2739017027306	26.778943073503104	24.660684801084642
0.1	2.1	360.0	5.06	false	0.5	1.25	100	4.08	0.72	1.1	2000	0.25	1.0	1.32	2.0	1000	40.4	1	44.09100227638563	15.54996118116256	63.00114170438124
0.1	2.1	360.0	5.06	false	0.5	1.25	100	4.08	0.72	1.1	2000	0.25	1.0	1.32	2.0	1000	40.4	2	44.95321398745781	3.9981704708655963	30.005200025017828	30.08165953980357	43.052862202343526
0.1	2.1	360.0	5.06	false	0.5	1.25	100	4.08	0.72	1.1	2000	0.25	1.0	1.32	2.0	1000	40.4	1	43.76976849898107	35.19917090001031	73.20378824064073
0.1	2.1	360.0	5.06	false	0.5	1.25	100	4.08	0.72	1.1	2000	0.25	1.0	1.32	2.0	1000	40.4	2	44.35935855993473	0.6085537367137019	43.00840952299993	16.968398148523733	22.3297452830029
0.1	2.1	360.0	5.06	false	0.5	1.25	100	4.08	0.72	1.1	2000	0.25	1.0	1.32	2.0	1000	40.4	1	32.764152105980536	16.89526015877756	54.048975308959015
0.1	2.1	360.0	5.06	false	0.5	1.25	100	4.08	0.72	1.1	2000	0.25	1.0	1.32	2.0	1000	40.4	1	28.21980206606574	13.545369728728176	49.62011944362319
0.1	2.1	360.0	5.06	false	0.5	1.25	100	4.08	0.72	1.1	2000	0.25	1.0	1.32	2.0	1000	40.4	1	31.788687459577343	23.455731253094424	45.9929669393007
0.1	2.1	360.0	5.06	false	0.5	1.25	100	4.08	0.72	1.1	2000	0.25	1.0	1.32	2.0	1000	40.4	1	48.10120349549553	33.42839082880208	76.63848475750974
0.1	2.1	360.0	5.06	false	0.5	1.25	100	4.08	0.72	1.1	2000	0.25	1.0	1.32	2.0	1000	40.4	1	34.9818810558486	27.85476868077792	50.56367354393975
0.1	2.1	360.0	5.06	false	0.5	1.25	100	4.08	0.72	1.1	2000	0.25	1.0	1.32	2.0	1000	40.4	2	40.018805635647496	5.287785954534612	36.99317051817199	25.097991336364693	26.48912750642853
0.1	2.1	360.0	5.06	false	0.5	1.25	100	4.08	0.72	1.1	2000	0.25	1.0	1.32	2.0	1000	40.4	1	43.43129955936763	38.003223267065934	63.58402610432546
0.1	2.1	360.0	5.06	false	0.5	1.25	100	4.08	0.72	1.1	2000	0.25	1.0	1.32	2.0	1000	40.4	1	36.286047224878835	27.779081948715024	58.55945124227642
0.1	2.1	360.0	5.06	false	0.5	1.25	100	4.08	0.72	1.1	2000	0.25	1.0	1.32	2.0	1000	40.4	1	34.22710674399121	14.453798165158808	51.700907147642326
0.1	2.1	360.0	5.06	false	0.5	1.25	100	4.08	0.72	1.1	2000	0.25	1.0	1.32	2.0	1000	40.4	1	38.102479326423214	11.336514520242932	59.98672176688259
[truncated: 3,001 more rows]
