# Supplementary material for: Diffusion-mediated HEI10 coarsening can explain meiotic crossover positioning in Arabidopsis
Source: Nat Commun. 2021 Aug 3;12:4674. doi: 10.1038/s41467-021-24827-w (PMC8333306; doi:10.1038/s41467-021-24827-w)
Supplement: Supplementary file 4 — Source Data File [file 41467_2021_24827_MOESM4_ESM.zip › source_data/fig4_simulations_density_0.375.csv]

t_L	a_nodes	dt	Ls	t_exp	b_nodes	n_c	n_ts	C0	u0	D	m	density	K	C0_noise	t_C0_ratio2	n	Lm	Number COs	L	position_0	intensity_0	position_1	intensity_1	position_2	intensity_2	position_3	intensity_3
0.1	2.1	360.0	4.93	false	0.5	1.25	100	4.08	0.72	1.1	2000	0.375	1.0	1.32	2.0	1000	37.5	1	38.96562976375983	16.54939851645319	87.22771386567669
0.1	2.1	360.0	4.93	false	0.5	1.25	100	4.08	0.72	1.1	2000	0.375	1.0	1.32	2.0	1000	37.5	1	41.14632985324012	21.542539522803683	86.67380811333747
0.1	2.1	360.0	4.93	false	0.5	1.25	100	4.08	0.72	1.1	2000	0.375	1.0	1.32	2.0	1000	37.5	2	43.37436996300289	22.096803962565975	60.99743226550401	42.27430890795268	40.19286128678868
0.1	2.1	360.0	4.93	false	0.5	1.25	100	4.08	0.72	1.1	2000	0.375	1.0	1.32	2.0	1000	37.5	1	28.8176938879001	11.206018222886874	50.41865480257646
0.1	2.1	360.0	4.93	false	0.5	1.25	100	4.08	0.72	1.1	2000	0.375	1.0	1.32	2.0	1000	37.5	1	44.71903415172844	23.435399745666867	66.01200411297849
0.1	2.1	360.0	4.93	false	0.5	1.25	100	4.08	0.72	1.1	2000	0.375	1.0	1.32	2.0	1000	37.5	1	31.02196191413459	13.307103370889187	64.99981993688837
0.1	2.1	360.0	4.93	false	0.5	1.25	100	4.08	0.72	1.1	2000	0.375	1.0	1.32	2.0	1000	37.5	2	44.377782751493605	8.605977602843756	44.845904475367476	32.07951392907834	42.27108003945739
0.1	2.1	360.0	4.93	false	0.5	1.25	100	4.08	0.72	1.1	2000	0.375	1.0	1.32	2.0	1000	37.5	1	37.46241648680151	15.868185665409623	74.6338983440119
0.1	2.1	360.0	4.93	false	0.5	1.25	100	4.08	0.72	1.1	2000	0.375	1.0	1.32	2.0	1000	37.5	1	32.406135040526564	26.0271275086114	62.660949027100706
0.1	2.1	360.0	4.93	false	0.5	1.25	100	4.08	0.72	1.1	2000	0.375	1.0	1.32	2.0	1000	37.5	1	36.73348202043233	30.113299336467232	70.39780920960469
0.1	2.1	360.0	4.93	false	0.5	1.25	100	4.08	0.72	1.1	2000	0.375	1.0	1.32	2.0	1000	37.5	1	40.868433390631196	21.08618743489927	91.61867417263014
0.1	2.1	360.0	4.93	false	0.5	1.25	100	4.08	0.72	1.1	2000	0.375	1.0	1.32	2.0	1000	37.5	1	36.42379511310165	35.303897458154054	62.731945136273644
0.1	2.1	360.0	4.93	false	0.5	1.25	100	4.08	0.72	1.1	2000	0.375	1.0	1.32	2.0	1000	37.5	1	37.86957216051076	24.902167729021137	97.15854741344653
0.1	2.1	360.0	4.93	false	0.5	1.25	100	4.08	0.72	1.1	2000	0.375	1.0	1.32	2.0	1000	37.5	2	44.18442580246311	9.821535194427106	62.49249585450547	34.46487041259195	33.472918440575896
0.1	2.1	360.0	4.93	false	0.5	1.25	100	4.08	0.72	1.1	2000	0.375	1.0	1.32	2.0	1000	37.5	2	33.6351003107397	1.2214785747817771	41.04026581661724	26.4348298773144	37.07249202562955
0.1	2.1	360.0	4.93	false	0.5	1.25	100	4.08	0.72	1.1	2000	0.375	1.0	1.32	2.0	1000	37.5	1	31.14239985566872	16.968571013256266	67.76667532061484
0.1	2.1	360.0	4.93	false	0.5	1.25	100	4.08	0.72	1.1	2000	0.375	1.0	1.32	2.0	1000	37.5	1	36.89687839025139	20.151108484180007	80.1472536600231
0.1	2.1	360.0	4.93	false	0.5	1.25	100	4.08	0.72	1.1	2000	0.375	1.0	1.32	2.0	1000	37.5	2	45.969879366389456	10.70536772888491	36.89692237728262	28.84767031728213	61.05177772384288
0.1	2.1	360.0	4.93	false	0.5	1.25	100	4.08	0.72	1.1	2000	0.375	1.0	1.32	2.0	1000	37.5	2	51.56158289656237	23.002378472689287	65.19327147064527	42.46101192244551	40.698551707128054
0.1	2.1	360.0	4.93	false	0.5	1.25	100	4.08	0.72	1.1	2000	0.375	1.0	1.32	2.0	1000	37.5	1	40.25094573593563	17.614198740482575	89.49069811454817
0.1	2.1	360.0	4.93	false	0.5	1.25	100	4.08	0.72	1.1	2000	0.375	1.0	1.32	2.0	1000	37.5	1	38.27156075201525	31.804196875125104	60.30222361655055
0.1	2.1	360.0	4.93	false	0.5	1.25	100	4.08	0.72	1.1	2000	0.375	1.0	1.32	2.0	1000	37.5	2	34.075007898906975	4.016935063503422	41.54166343922575	31.429002104914893	30.55154668201385
0.1	2.1	360.0	4.93	false	0.5	1.25	100	4.08	0.72	1.1	2000	0.375	1.0	1.32	2.0	1000	37.5	1	38.92763334202561	32.986993176925445	61.45884217162522
0.1	2.1	360.0	4.93	false	0.5	1.25	100	4.08	0.72	1.1	2000	0.375	1.0	1.32	2.0	1000	37.5	2	45.69500608619943	22.303837570338146	43.39366210363709	43.42661349831194	56.57438439282885
0.1	2.1	360.0	4.93	false	0.5	1.25	100	4.08	0.72	1.1	2000	0.375	1.0	1.32	2.0	1000	37.5	1	46.40033530357277	24.93510072540837	102.29950943139782
0.1	2.1	360.0	4.93	false	0.5	1.25	100	4.08	0.72	1.1	2000	0.375	1.0	1.32	2.0	1000	37.5	1	26.43710495865036	16.70033721355145	54.12419101294932
0.1	2.1	360.0	4.93	false	0.5	1.25	100	4.08	0.72	1.1	2000	0.375	1.0	1.32	2.0	1000	37.5	1	41.308750752629784	21.088623979529185	88.64402857879188
0.1	2.1	360.0	4.93	false	0.5	1.25	100	4.08	0.72	1.1	2000	0.375	1.0	1.32	2.0	1000	37.5	1	36.047287999719224	33.848079464888364	67.12075219484868
0.1	2.1	360.0	4.93	false	0.5	1.25	100	4.08	0.72	1.1	2000	0.375	1.0	1.32	2.0	1000	37.5	3	42.68618965619973	0.05674689783273924	32.663451475569744	21.450889413645505	48.84207695486309	40.55828402270244	36.19213392158293
0.1	2.1	360.0	4.93	false	0.5	1.25	100	4.08	0.72	1.1	2000	0.375	1.0	1.32	2.0	1000	37.5	1	37.812173257477575	25.79754794725272	85.08076647038813
0.1	2.1	360.0	4.93	false	0.5	1.25	100	4.08	0.72	1.1	2000	0.375	1.0	1.32	2.0	1000	37.5	1	37.56615915962164	19.98161827144454	88.6698879882666
0.1	2.1	360.0	4.93	false	0.5	1.25	100	4.08	0.72	1.1	2000	0.375	1.0	1.32	2.0	1000	37.5	1	46.274396075595384	24.42274195374032	90.1942313888158
0.1	2.1	360.0	4.93	false	0.5	1.25	100	4.08	0.72	1.1	2000	0.375	1.0	1.32	2.0	1000	37.5	1	30.369968392544905	23.575350352482754	66.91451979872652
0.1	2.1	360.0	4.93	false	0.5	1.25	100	4.08	0.72	1.1	2000	0.375	1.0	1.32	2.0	1000	37.5	2	32.79711998333649	2.8865852573415425	29.904438551913078	25.940132041092482	29.436057159126726
0.1	2.1	360.0	4.93	false	0.5	1.25	100	4.08	0.72	1.1	2000	0.375	1.0	1.32	2.0	1000	37.5	1	41.765155312260696	22.080165525155927	82.04992332980405
0.1	2.1	360.0	4.93	false	0.5	1.25	100	4.08	0.72	1.1	2000	0.375	1.0	1.32	2.0	1000	37.5	1	34.82379214482886	15.635045192035077	81.06462946333245
0.1	2.1	360.0	4.93	false	0.5	1.25	100	4.08	0.72	1.1	2000	0.375	1.0	1.32	2.0	1000	37.5	2	45.88299968244068	2.12968089557891	35.846840642523965	22.787909951796667	49.69328426649008
0.1	2.1	360.0	4.93	false	0.5	1.25	100	4.08	0.72	1.1	2000	0.375	1.0	1.32	2.0	1000	37.5	1	32.66054898409213	14.575747714324576	62.99981939318584
0.1	2.1	360.0	4.93	false	0.5	1.25	100	4.08	0.72	1.1	2000	0.375	1.0	1.32	2.0	1000	37.5	1	33.414521021971375	16.733657559484303	71.58602160926515
0.1	2.1	360.0	4.93	false	0.5	1.25	100	4.08	0.72	1.1	2000	0.375	1.0	1.32	2.0	1000	37.5	1	35.80441557934261	15.851014706363838	81.51654396274427
0.1	2.1	360.0	4.93	false	0.5	1.25	100	4.08	0.72	1.1	2000	0.375	1.0	1.32	2.0	1000	37.5	1	43.47576479386947	12.38107070846322	89.31768039065756
0.1	2.1	360.0	4.93	false	0.5	1.25	100	4.08	0.72	1.1	2000	0.375	1.0	1.32	2.0	1000	37.5	1	34.75878750059832	33.26123378547847	55.8468946996921
0.1	2.1	360.0	4.93	false	0.5	1.25	100	4.08	0.72	1.1	2000	0.375	1.0	1.32	2.0	1000	37.5	1	38.61150143638231	35.23696270991451	67.20435965073202
0.1	2.1	360.0	4.93	false	0.5	1.25	100	4.08	0.72	1.1	2000	0.375	1.0	1.32	2.0	1000	37.5	1	29.585869954957197	18.799925613539283	63.10891745226162
0.1	2.1	360.0	4.93	false	0.5	1.25	100	4.08	0.72	1.1	2000	0.375	1.0	1.32	2.0	1000	37.5	2	35.429859592828365	17.258738741605367	27.85884634928467	34.21803256223964	45.29530598347358
0.1	2.1	360.0	4.93	false	0.5	1.25	100	4.08	0.72	1.1	2000	0.375	1.0	1.32	2.0	1000	37.5	1	40.66250226150598	22.460328921356044	59.17551550145986
0.1	2.1	360.0	4.93	false	0.5	1.25	100	4.08	0.72	1.1	2000	0.375	1.0	1.32	2.0	1000	37.5	1	30.78215993606465	2.4547265195130907	66.4455818557786
0.1	2.1	360.0	4.93	false	0.5	1.25	100	4.08	0.72	1.1	2000	0.375	1.0	1.32	2.0	1000	37.5	1	30.465014732840267	11.302119419362214	67.62442271700861
0.1	2.1	360.0	4.93	false	0.5	1.25	100	4.08	0.72	1.1	2000	0.375	1.0	1.32	2.0	1000	37.5	1	34.63424103041674	25.751200643278768	73.38241340225554
0.1	2.1	360.0	4.93	false	0.5	1.25	100	4.08	0.72	1.1	2000	0.375	1.0	1.32	2.0	1000	37.5	1	42.62380250116671	10.265996312054877	89.56057686180999
0.1	2.1	360.0	4.93	false	0.5	1.25	100	4.08	0.72	1.1	2000	0.375	1.0	1.32	2.0	1000	37.5	1	30.601222038702865	18.035002130738185	64.57392330455583
0.1	2.1	360.0	4.93	false	0.5	1.25	100	4.08	0.72	1.1	2000	0.375	1.0	1.32	2.0	1000	37.5	1	44.342414581972015	19.6197684796245	100.87743122908964
0.1	2.1	360.0	4.93	false	0.5	1.25	100	4.08	0.72	1.1	2000	0.375	1.0	1.32	2.0	1000	37.5	1	44.82995532773293	19.86907385936955	89.00835871141679
0.1	2.1	360.0	4.93	false	0.5	1.25	100	4.08	0.72	1.1	2000	0.375	1.0	1.32	2.0	1000	37.5	1	31.890798123412257	16.207857765896815	71.75926013819367
0.1	2.1	360.0	4.93	false	0.5	1.25	100	4.08	0.72	1.1	2000	0.375	1.0	1.32	2.0	1000	37.5	2	39.12668313279253	12.331611402151896	48.20490679200156	37.49251899484669	47.845896374483054
0.1	2.1	360.0	4.93	false	0.5	1.25	100	4.08	0.72	1.1	2000	0.375	1.0	1.32	2.0	1000	37.5	1	34.04124729048539	13.859855175807356	74.78590177686549
0.1	2.1	360.0	4.93	false	0.5	1.25	100	4.08	0.72	1.1	2000	0.375	1.0	1.32	2.0	1000	37.5	1	31.57735690362683	19.564974449674192	78.6354917390404
0.1	2.1	360.0	4.93	false	0.5	1.25	100	4.08	0.72	1.1	2000	0.375	1.0	1.32	2.0	1000	37.5	1	42.404591268073105	14.821924353527619	102.92351690299212
0.1	2.1	360.0	4.93	false	0.5	1.25	100	4.08	0.72	1.1	2000	0.375	1.0	1.32	2.0	1000	37.5	2	40.24715259984101	3.442538036825612	64.88153368133743	32.725500568660195	27.117186518782347
0.1	2.1	360.0	4.93	false	0.5	1.25	100	4.08	0.72	1.1	2000	0.375	1.0	1.32	2.0	1000	37.5	1	36.89128149172416	10.976669155513338	75.15634303831511
0.1	2.1	360.0	4.93	false	0.5	1.25	100	4.08	0.72	1.1	2000	0.375	1.0	1.32	2.0	1000	37.5	1	44.11793929233536	16.564894783669015	78.14159491506794
0.1	2.1	360.0	4.93	false	0.5	1.25	100	4.08	0.72	1.1	2000	0.375	1.0	1.32	2.0	1000	37.5	1	42.64877581020566	10.408473362674403	84.07527596973422
0.1	2.1	360.0	4.93	false	0.5	1.25	100	4.08	0.72	1.1	2000	0.375	1.0	1.32	2.0	1000	37.5	1	36.74152866991565	14.330748953420782	72.9762326930837
0.1	2.1	360.0	4.93	false	0.5	1.25	100	4.08	0.72	1.1	2000	0.375	1.0	1.32	2.0	1000	37.5	1	25.665386553127615	12.515730534637008	48.06587144299629
0.1	2.1	360.0	4.93	false	0.5	1.25	100	4.08	0.72	1.1	2000	0.375	1.0	1.32	2.0	1000	37.5	1	38.991008621682205	9.171922338113164	85.00465169931968
0.1	2.1	360.0	4.93	false	0.5	1.25	100	4.08	0.72	1.1	2000	0.375	1.0	1.32	2.0	1000	37.5	1	39.72558188202569	26.06107825193432	89.52481500100149
0.1	2.1	360.0	4.93	false	0.5	1.25	100	4.08	0.72	1.1	2000	0.375	1.0	1.32	2.0	1000	37.5	1	42.38795349887892	17.084997884620442	67.93389566936933
0.1	2.1	360.0	4.93	false	0.5	1.25	100	4.08	0.72	1.1	2000	0.375	1.0	1.32	2.0	1000	37.5	2	43.301639225418135	11.814274756049706	63.634968144581926	35.5692185698992	30.029262096154927
0.1	2.1	360.0	4.93	false	0.5	1.25	100	4.08	0.72	1.1	2000	0.375	1.0	1.32	2.0	1000	37.5	1	36.716059814905876	27.183838248327937	72.55541780374863
0.1	2.1	360.0	4.93	false	0.5	1.25	100	4.08	0.72	1.1	2000	0.375	1.0	1.32	2.0	1000	37.5	1	37.19517983784923	8.968414351660805	80.09656842622215
0.1	2.1	360.0	4.93	false	0.5	1.25	100	4.08	0.72	1.1	2000	0.375	1.0	1.32	2.0	1000	37.5	1	36.124092067660996	24.66815726229254	67.51702216422112
0.1	2.1	360.0	4.93	false	0.5	1.25	100	4.08	0.72	1.1	2000	0.375	1.0	1.32	2.0	1000	37.5	1	38.1057933663937	18.214884067079062	82.96505077260147
0.1	2.1	360.0	4.93	false	0.5	1.25	100	4.08	0.72	1.1	2000	0.375	1.0	1.32	2.0	1000	37.5	1	33.835861498489955	15.338655711545817	80.56146577397244
0.1	2.1	360.0	4.93	false	0.5	1.25	100	4.08	0.72	1.1	2000	0.375	1.0	1.32	2.0	1000	37.5	2	38.78813192517935	1.293389970198631	34.1198123693505	25.805228228159056	57.799317861533794
0.1	2.1	360.0	4.93	false	0.5	1.25	100	4.08	0.72	1.1	2000	0.375	1.0	1.32	2.0	1000	37.5	2	40.10187622045828	1.8783159564276493	46.18177259127824	32.00100754759864	51.33630357853665
0.1	2.1	360.0	4.93	false	0.5	1.25	100	4.08	0.72	1.1	2000	0.375	1.0	1.32	2.0	1000	37.5	2	40.32871690896076	18.57831538759261	39.964027638400175	29.463144649551904	53.61118873494257
0.1	2.1	360.0	4.93	false	0.5	1.25	100	4.08	0.72	1.1	2000	0.375	1.0	1.32	2.0	1000	37.5	2	38.40137624721467	9.664909020815749	39.98231556029549	32.786091614326295	32.855306670390185
0.1	2.1	360.0	4.93	false	0.5	1.25	100	4.08	0.72	1.1	2000	0.375	1.0	1.32	2.0	1000	37.5	1	39.11609355834928	36.15362447673339	53.110573379821425
0.1	2.1	360.0	4.93	false	0.5	1.25	100	4.08	0.72	1.1	2000	0.375	1.0	1.32	2.0	1000	37.5	2	38.77314896295378	14.097554444708994	48.14050021705593	35.45707924564488	33.897131669577476
0.1	2.1	360.0	4.93	false	0.5	1.25	100	4.08	0.72	1.1	2000	0.375	1.0	1.32	2.0	1000	37.5	2	34.92230407320019	12.128549593503557	26.62480488243223	33.81354079118128	42.531000238163585
0.1	2.1	360.0	4.93	false	0.5	1.25	100	4.08	0.72	1.1	2000	0.375	1.0	1.32	2.0	1000	37.5	1	49.811769611632805	31.32090001198802	73.93183664525857
0.1	2.1	360.0	4.93	false	0.5	1.25	100	4.08	0.72	1.1	2000	0.375	1.0	1.32	2.0	1000	37.5	1	29.792668861594443	23.479949425445835	58.36751718200551
0.1	2.1	360.0	4.93	false	0.5	1.25	100	4.08	0.72	1.1	2000	0.375	1.0	1.32	2.0	1000	37.5	2	45.02190027093815	14.607533023389255	59.86980045211194	39.843333331724295	33.872917310977066
0.1	2.1	360.0	4.93	false	0.5	1.25	100	4.08	0.72	1.1	2000	0.375	1.0	1.32	2.0	1000	37.5	1	31.41098094653835	20.989241337897294	61.65776254489149
0.1	2.1	360.0	4.93	false	0.5	1.25	100	4.08	0.72	1.1	2000	0.375	1.0	1.32	2.0	1000	37.5	1	35.14733518888365	20.726812646396258	69.48336689830802
0.1	2.1	360.0	4.93	false	0.5	1.25	100	4.08	0.72	1.1	2000	0.375	1.0	1.32	2.0	1000	37.5	1	33.79909597997142	25.141691748108848	78.28313283687417
0.1	2.1	360.0	4.93	false	0.5	1.25	100	4.08	0.72	1.1	2000	0.375	1.0	1.32	2.0	1000	37.5	1	32.85713801317015	15.202702446527821	74.38471221767162
0.1	2.1	360.0	4.93	false	0.5	1.25	100	4.08	0.72	1.1	2000	0.375	1.0	1.32	2.0	1000	37.5	1	40.203157478976	39.45538207931355	76.21537903688501
0.1	2.1	360.0	4.93	false	0.5	1.25	100	4.08	0.72	1.1	2000	0.375	1.0	1.32	2.0	1000	37.5	1	38.344329773948594	20.357171341013704	80.56800503858706
0.1	2.1	360.0	4.93	false	0.5	1.25	100	4.08	0.72	1.1	2000	0.375	1.0	1.32	2.0	1000	37.5	1	31.786159322224172	30.671506436187656	92.31335551629437
0.1	2.1	360.0	4.93	false	0.5	1.25	100	4.08	0.72	1.1	2000	0.375	1.0	1.32	2.0	1000	37.5	1	39.26363940595832	19.682509658377306	83.19682633449898
0.1	2.1	360.0	4.93	false	0.5	1.25	100	4.08	0.72	1.1	2000	0.375	1.0	1.32	2.0	1000	37.5	1	38.108747100256124	27.529828731522027	83.78265426304317
0.1	2.1	360.0	4.93	false	0.5	1.25	100	4.08	0.72	1.1	2000	0.375	1.0	1.32	2.0	1000	37.5	2	46.26642258525946	3.310017004388712	44.15057484888713	45.25094635059372	67.5675623722171
0.1	2.1	360.0	4.93	false	0.5	1.25	100	4.08	0.72	1.1	2000	0.375	1.0	1.32	2.0	1000	37.5	2	43.079990822364515	5.061181776195211	48.13816800637825	41.82540146744354	50.48129076123745
0.1	2.1	360.0	4.93	false	0.5	1.25	100	4.08	0.72	1.1	2000	0.375	1.0	1.32	2.0	1000	37.5	1	37.52602017457766	14.378803879774006	67.40237259116557
0.1	2.1	360.0	4.93	false	0.5	1.25	100	4.08	0.72	1.1	2000	0.375	1.0	1.32	2.0	1000	37.5	1	36.15031398125323	17.172540895112423	79.4483348780558
0.1	2.1	360.0	4.93	false	0.5	1.25	100	4.08	0.72	1.1	2000	0.375	1.0	1.32	2.0	1000	37.5	1	48.13180842245352	27.945238678585174	99.09480404278122
0.1	2.1	360.0	4.93	false	0.5	1.25	100	4.08	0.72	1.1	2000	0.375	1.0	1.32	2.0	1000	37.5	1	36.27422727976894	14.994623579950856	77.20454554611901
0.1	2.1	360.0	4.93	false	0.5	1.25	100	4.08	0.72	1.1	2000	0.375	1.0	1.32	2.0	1000	37.5	1	34.23232518848586	17.215256171182588	72.73681125567371
0.1	2.1	360.0	4.93	false	0.5	1.25	100	4.08	0.72	1.1	2000	0.375	1.0	1.32	2.0	1000	37.5	1	34.255389267579616	18.047275166468605	79.61614317168439
0.1	2.1	360.0	4.93	false	0.5	1.25	100	4.08	0.72	1.1	2000	0.375	1.0	1.32	2.0	1000	37.5	1	36.63092601489994	26.920067256075672	89.6874577977816
0.1	2.1	360.0	4.93	false	0.5	1.25	100	4.08	0.72	1.1	2000	0.375	1.0	1.32	2.0	1000	37.5	1	37.181924503668306	17.57512414288852	78.19472452754
0.1	2.1	360.0	4.93	false	0.5	1.25	100	4.08	0.72	1.1	2000	0.375	1.0	1.32	2.0	1000	37.5	1	30.56457094884876	29.97840768828903	48.732709169912475
0.1	2.1	360.0	4.93	false	0.5	1.25	100	4.08	0.72	1.1	2000	0.375	1.0	1.32	2.0	1000	37.5	1	41.38555158671367	22.73702893167214	74.86203736168854
0.1	2.1	360.0	4.93	false	0.5	1.25	100	4.08	0.72	1.1	2000	0.375	1.0	1.32	2.0	1000	37.5	1	40.715026874533066	1.4585421323622834	85.70579449084168
0.1	2.1	360.0	4.93	false	0.5	1.25	100	4.08	0.72	1.1	2000	0.375	1.0	1.32	2.0	1000	37.5	2	35.81187033270311	9.892065954372821	44.68120841370155	31.115030704949913	25.524692099900427
0.1	2.1	360.0	4.93	false	0.5	1.25	100	4.08	0.72	1.1	2000	0.375	1.0	1.32	2.0	1000	37.5	1	41.61208894803419	22.26187054390689	90.03057257526672
0.1	2.1	360.0	4.93	false	0.5	1.25	100	4.08	0.72	1.1	2000	0.375	1.0	1.32	2.0	1000	37.5	1	35.962769975602846	26.06047424805206	72.47022996052624
0.1	2.1	360.0	4.93	false	0.5	1.25	100	4.08	0.72	1.1	2000	0.375	1.0	1.32	2.0	1000	37.5	1	30.559408105858704	21.679005137864493	62.806608293991836
0.1	2.1	360.0	4.93	false	0.5	1.25	100	4.08	0.72	1.1	2000	0.375	1.0	1.32	2.0	1000	37.5	1	36.092753216194026	16.51400808029608	80.46974485199911
0.1	2.1	360.0	4.93	false	0.5	1.25	100	4.08	0.72	1.1	2000	0.375	1.0	1.32	2.0	1000	37.5	1	41.29394575830155	22.03846697252366	74.85591756020581
0.1	2.1	360.0	4.93	false	0.5	1.25	100	4.08	0.72	1.1	2000	0.375	1.0	1.32	2.0	1000	37.5	1	32.11655505513672	16.619047593736795	68.21414154907824
0.1	2.1	360.0	4.93	false	0.5	1.25	100	4.08	0.72	1.1	2000	0.375	1.0	1.32	2.0	1000	37.5	1	32.65636839907219	6.142075570864056	76.95438412784478
0.1	2.1	360.0	4.93	false	0.5	1.25	100	4.08	0.72	1.1	2000	0.375	1.0	1.32	2.0	1000	37.5	1	46.0041633397768	14.660145254620573	94.01965588435769
0.1	2.1	360.0	4.93	false	0.5	1.25	100	4.08	0.72	1.1	2000	0.375	1.0	1.32	2.0	1000	37.5	1	35.06944570659386	22.311675675407148	81.35989123612845
0.1	2.1	360.0	4.93	false	0.5	1.25	100	4.08	0.72	1.1	2000	0.375	1.0	1.32	2.0	1000	37.5	2	44.37897646049633	7.62947866914365	66.68527955647743	27.65400617293276	31.848474979380416
0.1	2.1	360.0	4.93	false	0.5	1.25	100	4.08	0.72	1.1	2000	0.375	1.0	1.32	2.0	1000	37.5	1	32.37337170669983	4.321683081560938	62.10688735803722
0.1	2.1	360.0	4.93	false	0.5	1.25	100	4.08	0.72	1.1	2000	0.375	1.0	1.32	2.0	1000	37.5	2	45.28382100616006	1.184593776378912	37.26907410106251	40.15117585332854	51.53453091881489
0.1	2.1	360.0	4.93	false	0.5	1.25	100	4.08	0.72	1.1	2000	0.375	1.0	1.32	2.0	1000	37.5	1	40.03335313804264	28.602963234237052	64.48370717536095
0.1	2.1	360.0	4.93	false	0.5	1.25	100	4.08	0.72	1.1	2000	0.375	1.0	1.32	2.0	1000	37.5	1	32.96706716239095	27.451202126314033	55.13609937635664
0.1	2.1	360.0	4.93	false	0.5	1.25	100	4.08	0.72	1.1	2000	0.375	1.0	1.32	2.0	1000	37.5	1	36.18868805492627	12.048644233562452	89.90114712911586
0.1	2.1	360.0	4.93	false	0.5	1.25	100	4.08	0.72	1.1	2000	0.375	1.0	1.32	2.0	1000	37.5	2	36.8688773820299	4.358201329989146	43.055267561082694	24.831844629482546	28.674749821619674
0.1	2.1	360.0	4.93	false	0.5	1.25	100	4.08	0.72	1.1	2000	0.375	1.0	1.32	2.0	1000	37.5	1	43.36802065326234	28.733690964747844	57.91664468606955
0.1	2.1	360.0	4.93	false	0.5	1.25	100	4.08	0.72	1.1	2000	0.375	1.0	1.32	2.0	1000	37.5	2	41.25243248701526	5.0047520679670034	46.22504723847179	41.18846082220578	41.713353131068544
0.1	2.1	360.0	4.93	false	0.5	1.25	100	4.08	0.72	1.1	2000	0.375	1.0	1.32	2.0	1000	37.5	1	39.75962183647008	11.637169635602115	86.5775138566363
0.1	2.1	360.0	4.93	false	0.5	1.25	100	4.08	0.72	1.1	2000	0.375	1.0	1.32	2.0	1000	37.5	1	41.61451871413653	13.364046715580812	65.26925859290861
0.1	2.1	360.0	4.93	false	0.5	1.25	100	4.08	0.72	1.1	2000	0.375	1.0	1.32	2.0	1000	37.5	1	38.28542264512236	34.62383746100387	73.65641982137402
0.1	2.1	360.0	4.93	false	0.5	1.25	100	4.08	0.72	1.1	2000	0.375	1.0	1.32	2.0	1000	37.5	1	39.873846216128264	13.456484721418484	75.92569537556531
0.1	2.1	360.0	4.93	false	0.5	1.25	100	4.08	0.72	1.1	2000	0.375	1.0	1.32	2.0	1000	37.5	1	45.43974830456747	28.279871144450194	93.72647079193976
0.1	2.1	360.0	4.93	false	0.5	1.25	100	4.08	0.72	1.1	2000	0.375	1.0	1.32	2.0	1000	37.5	2	38.786502240916086	0.7057450506623896	28.32741715059854	28.500884897829525	58.11019329589433
0.1	2.1	360.0	4.93	false	0.5	1.25	100	4.08	0.72	1.1	2000	0.375	1.0	1.32	2.0	1000	37.5	1	44.21172466655824	17.024989172234122	89.63539581617772
0.1	2.1	360.0	4.93	false	0.5	1.25	100	4.08	0.72	1.1	2000	0.375	1.0	1.32	2.0	1000	37.5	2	39.36831490157905	15.159270699657897	41.62824144252416	28.779007446987176	41.23412727609747
0.1	2.1	360.0	4.93	false	0.5	1.25	100	4.08	0.72	1.1	2000	0.375	1.0	1.32	2.0	1000	37.5	1	45.54526693424536	15.357215644999272	86.94479560611481
0.1	2.1	360.0	4.93	false	0.5	1.25	100	4.08	0.72	1.1	2000	0.375	1.0	1.32	2.0	1000	37.5	1	34.09515988943336	7.178441715371424	81.07892037845868
0.1	2.1	360.0	4.93	false	0.5	1.25	100	4.08	0.72	1.1	2000	0.375	1.0	1.32	2.0	1000	37.5	1	37.48121780302978	8.105206157687903	71.53741040347276
0.1	2.1	360.0	4.93	false	0.5	1.25	100	4.08	0.72	1.1	2000	0.375	1.0	1.32	2.0	1000	37.5	2	41.427108157497884	8.64914761657766	52.19613521760698	39.50629333733362	40.430700467801714
0.1	2.1	360.0	4.93	false	0.5	1.25	100	4.08	0.72	1.1	2000	0.375	1.0	1.32	2.0	1000	37.5	1	36.29759811950594	10.884842477682174	83.53437087001066
0.1	2.1	360.0	4.93	false	0.5	1.25	100	4.08	0.72	1.1	2000	0.375	1.0	1.32	2.0	1000	37.5	1	44.316966893885635	19.704318879278468	98.75270808925885
0.1	2.1	360.0	4.93	false	0.5	1.25	100	4.08	0.72	1.1	2000	0.375	1.0	1.32	2.0	1000	37.5	1	43.58357130652854	24.98133010543177	91.49593229692725
0.1	2.1	360.0	4.93	false	0.5	1.25	100	4.08	0.72	1.1	2000	0.375	1.0	1.32	2.0	1000	37.5	1	40.16265344806071	17.193063542231997	79.02831534577396
0.1	2.1	360.0	4.93	false	0.5	1.25	100	4.08	0.72	1.1	2000	0.375	1.0	1.32	2.0	1000	37.5	1	32.44519217433288	10.562926837918987	67.5101584847639
0.1	2.1	360.0	4.93	false	0.5	1.25	100	4.08	0.72	1.1	2000	0.375	1.0	1.32	2.0	1000	37.5	1	36.47402791465609	18.92017489442368	87.70684496759769
0.1	2.1	360.0	4.93	false	0.5	1.25	100	4.08	0.72	1.1	2000	0.375	1.0	1.32	2.0	1000	37.5	1	33.6099447234441	11.326829878292818	69.77936703813867
0.1	2.1	360.0	4.93	false	0.5	1.25	100	4.08	0.72	1.1	2000	0.375	1.0	1.32	2.0	1000	37.5	2	38.788786725622415	2.8929446673848487	25.80921879794933	36.94274224537821	45.738708226759314
0.1	2.1	360.0	4.93	false	0.5	1.25	100	4.08	0.72	1.1	2000	0.375	1.0	1.32	2.0	1000	37.5	2	40.01762837495935	3.6779285510360302	28.511260343421068	32.35379156895154	52.133350906193975
0.1	2.1	360.0	4.93	false	0.5	1.25	100	4.08	0.72	1.1	2000	0.375	1.0	1.32	2.0	1000	37.5	2	39.33409487761478	2.753143789422148	46.075586480945674	16.748737518992584	39.93812404878678
0.1	2.1	360.0	4.93	false	0.5	1.25	100	4.08	0.72	1.1	2000	0.375	1.0	1.32	2.0	1000	37.5	2	46.5324458749484	7.806043699643285	48.00344342233752	24.32989584012219	49.03846405350314
0.1	2.1	360.0	4.93	false	0.5	1.25	100	4.08	0.72	1.1	2000	0.375	1.0	1.32	2.0	1000	37.5	1	32.922344558163886	18.5697513044813	68.60841587094323
0.1	2.1	360.0	4.93	false	0.5	1.25	100	4.08	0.72	1.1	2000	0.375	1.0	1.32	2.0	1000	37.5	1	42.25356627249944	29.64976234815308	98.38656527158203
0.1	2.1	360.0	4.93	false	0.5	1.25	100	4.08	0.72	1.1	2000	0.375	1.0	1.32	2.0	1000	37.5	1	33.446636425319944	19.802515310408698	69.00524933073852
0.1	2.1	360.0	4.93	false	0.5	1.25	100	4.08	0.72	1.1	2000	0.375	1.0	1.32	2.0	1000	37.5	1	39.48654730808035	18.264937072350257	81.18327322130773
0.1	2.1	360.0	4.93	false	0.5	1.25	100	4.08	0.72	1.1	2000	0.375	1.0	1.32	2.0	1000	37.5	1	36.15287909724368	20.652326398505195	79.68729679420666
0.1	2.1	360.0	4.93	false	0.5	1.25	100	4.08	0.72	1.1	2000	0.375	1.0	1.32	2.0	1000	37.5	1	34.39305177685743	13.628161983817943	71.4058267686432
0.1	2.1	360.0	4.93	false	0.5	1.25	100	4.08	0.72	1.1	2000	0.375	1.0	1.32	2.0	1000	37.5	1	37.62748949523014	2.3714261097976896	76.43106636226442
0.1	2.1	360.0	4.93	false	0.5	1.25	100	4.08	0.72	1.1	2000	0.375	1.0	1.32	2.0	1000	37.5	1	39.77659275161477	14.845005283253341	82.51088341594763
0.1	2.1	360.0	4.93	false	0.5	1.25	100	4.08	0.72	1.1	2000	0.375	1.0	1.32	2.0	1000	37.5	1	45.982443252480245	24.84075542213041	103.90564669183946
0.1	2.1	360.0	4.93	false	0.5	1.25	100	4.08	0.72	1.1	2000	0.375	1.0	1.32	2.0	1000	37.5	1	32.7108996385746	16.57069111245231	65.28530704582569
0.1	2.1	360.0	4.93	false	0.5	1.25	100	4.08	0.72	1.1	2000	0.375	1.0	1.32	2.0	1000	37.5	1	42.26390806248633	24.01557868119991	87.42773045925014
0.1	2.1	360.0	4.93	false	0.5	1.25	100	4.08	0.72	1.1	2000	0.375	1.0	1.32	2.0	1000	37.5	1	49.71118069922525	25.044859630896887	84.49867444034966
0.1	2.1	360.0	4.93	false	0.5	1.25	100	4.08	0.72	1.1	2000	0.375	1.0	1.32	2.0	1000	37.5	2	42.12296251190276	12.283128360019093	28.48683998649417	27.060149406585786	54.87830445200805
0.1	2.1	360.0	4.93	false	0.5	1.25	100	4.08	0.72	1.1	2000	0.375	1.0	1.32	2.0	1000	37.5	1	32.46322211841279	31.907765779977634	81.84070274619454
0.1	2.1	360.0	4.93	false	0.5	1.25	100	4.08	0.72	1.1	2000	0.375	1.0	1.32	2.0	1000	37.5	1	35.08174668732359	13.088741834191676	79.12482289167365
0.1	2.1	360.0	4.93	false	0.5	1.25	100	4.08	0.72	1.1	2000	0.375	1.0	1.32	2.0	1000	37.5	1	40.48487423364273	26.48617866272708	78.68168541812864
0.1	2.1	360.0	4.93	false	0.5	1.25	100	4.08	0.72	1.1	2000	0.375	1.0	1.32	2.0	1000	37.5	2	49.03308670794017	12.8680463949623	54.2268289670854	44.06631157438677	56.52868986134996
0.1	2.1	360.0	4.93	false	0.5	1.25	100	4.08	0.72	1.1	2000	0.375	1.0	1.32	2.0	1000	37.5	1	30.74582213312937	23.501455195119632	67.00770259441471
0.1	2.1	360.0	4.93	false	0.5	1.25	100	4.08	0.72	1.1	2000	0.375	1.0	1.32	2.0	1000	37.5	1	43.10863877430917	22.15887950326376	84.46412823026085
0.1	2.1	360.0	4.93	false	0.5	1.25	100	4.08	0.72	1.1	2000	0.375	1.0	1.32	2.0	1000	37.5	1	39.41240769366867	21.017066174376463	85.3455044163906
0.1	2.1	360.0	4.93	false	0.5	1.25	100	4.08	0.72	1.1	2000	0.375	1.0	1.32	2.0	1000	37.5	2	46.39780483841193	7.525298044386639	71.79641023228594	35.10441901856642	29.456249811135446
0.1	2.1	360.0	4.93	false	0.5	1.25	100	4.08	0.72	1.1	2000	0.375	1.0	1.32	2.0	1000	37.5	1	34.550241637621895	8.418595929035938	76.38362377822526
0.1	2.1	360.0	4.93	false	0.5	1.25	100	4.08	0.72	1.1	2000	0.375	1.0	1.32	2.0	1000	37.5	1	34.141819377163884	17.120911100679358	74.71121688259421
0.1	2.1	360.0	4.93	false	0.5	1.25	100	4.08	0.72	1.1	2000	0.375	1.0	1.32	2.0	1000	37.5	2	42.64798162564107	3.1175903872794635	60.34606383137454	15.586310799915607	34.57812054010455
0.1	2.1	360.0	4.93	false	0.5	1.25	100	4.08	0.72	1.1	2000	0.375	1.0	1.32	2.0	1000	37.5	1	31.48181898291626	17.972530320210538	74.99171520856791
0.1	2.1	360.0	4.93	false	0.5	1.25	100	4.08	0.72	1.1	2000	0.375	1.0	1.32	2.0	1000	37.5	1	34.02627909848572	9.050264280353767	89.74922688247075
0.1	2.1	360.0	4.93	false	0.5	1.25	100	4.08	0.72	1.1	2000	0.375	1.0	1.32	2.0	1000	37.5	2	32.04275797160136	0.03389962236648746	49.66265205602499	29.366415537899815	21.40110560468699
0.1	2.1	360.0	4.93	false	0.5	1.25	100	4.08	0.72	1.1	2000	0.375	1.0	1.32	2.0	1000	37.5	1	33.1840367974995	5.329703508056224	63.811856903864054
0.1	2.1	360.0	4.93	false	0.5	1.25	100	4.08	0.72	1.1	2000	0.375	1.0	1.32	2.0	1000	37.5	2	38.68231489648742	1.6017684219499992	30.11591445627667	35.27830171045554	57.84282429618993
0.1	2.1	360.0	4.93	false	0.5	1.25	100	4.08	0.72	1.1	2000	0.375	1.0	1.32	2.0	1000	37.5	1	45.649104673843354	29.587382054068673	101.07617853611131
0.1	2.1	360.0	4.93	false	0.5	1.25	100	4.08	0.72	1.1	2000	0.375	1.0	1.32	2.0	1000	37.5	1	33.026586902870385	8.3101371597723	70.05955743208088
0.1	2.1	360.0	4.93	false	0.5	1.25	100	4.08	0.72	1.1	2000	0.375	1.0	1.32	2.0	1000	37.5	1	38.41672273765185	30.196961794008686	75.24067861046873
0.1	2.1	360.0	4.93	false	0.5	1.25	100	4.08	0.72	1.1	2000	0.375	1.0	1.32	2.0	1000	37.5	2	38.67491881094986	0.31034546014565706	43.735305072799385	17.80281574937258	48.81879753944535
0.1	2.1	360.0	4.93	false	0.5	1.25	100	4.08	0.72	1.1	2000	0.375	1.0	1.32	2.0	1000	37.5	2	32.147271235721945	1.7851913365914671	38.27726152911855	30.78418873735543	31.691584604572462
0.1	2.1	360.0	4.93	false	0.5	1.25	100	4.08	0.72	1.1	2000	0.375	1.0	1.32	2.0	1000	37.5	1	37.4679792375088	26.326965427239248	73.07319335975495
0.1	2.1	360.0	4.93	false	0.5	1.25	100	4.08	0.72	1.1	2000	0.375	1.0	1.32	2.0	1000	37.5	1	43.92052556110329	21.24935012201767	93.54947239450308
0.1	2.1	360.0	4.93	false	0.5	1.25	100	4.08	0.72	1.1	2000	0.375	1.0	1.32	2.0	1000	37.5	1	37.400822919240404	27.634104391916257	83.9604928981312
0.1	2.1	360.0	4.93	false	0.5	1.25	100	4.08	0.72	1.1	2000	0.375	1.0	1.32	2.0	1000	37.5	1	36.58921083504275	14.875960855760626	89.15647258565666
0.1	2.1	360.0	4.93	false	0.5	1.25	100	4.08	0.72	1.1	2000	0.375	1.0	1.32	2.0	1000	37.5	1	41.92111630872165	32.78252869032503	80.1000889454381
0.1	2.1	360.0	4.93	false	0.5	1.25	100	4.08	0.72	1.1	2000	0.375	1.0	1.32	2.0	1000	37.5	1	34.38779267392288	15.655696068181836	78.45093179859833
0.1	2.1	360.0	4.93	false	0.5	1.25	100	4.08	0.72	1.1	2000	0.375	1.0	1.32	2.0	1000	37.5	2	38.19237240613742	1.0744033532369939	40.87868899592718	21.56380939763561	37.7880087712286
0.1	2.1	360.0	4.93	false	0.5	1.25	100	4.08	0.72	1.1	2000	0.375	1.0	1.32	2.0	1000	37.5	2	42.05077936360258	21.89872305379404	39.02762090500075	41.85168578542722	70.13829617083366
0.1	2.1	360.0	4.93	false	0.5	1.25	100	4.08	0.72	1.1	2000	0.375	1.0	1.32	2.0	1000	37.5	2	38.30224513566347	0.017454687052685287	32.09661910354224	24.532525013390494	55.64165643008175
0.1	2.1	360.0	4.93	false	0.5	1.25	100	4.08	0.72	1.1	2000	0.375	1.0	1.32	2.0	1000	37.5	1	42.65415114105154	24.928198523708794	79.22352428407511
0.1	2.1	360.0	4.93	false	0.5	1.25	100	4.08	0.72	1.1	2000	0.375	1.0	1.32	2.0	1000	37.5	1	44.274440134079335	11.915357958852368	89.84759190399001
0.1	2.1	360.0	4.93	false	0.5	1.25	100	4.08	0.72	1.1	2000	0.375	1.0	1.32	2.0	1000	37.5	1	28.660947218550085	19.602508243297045	66.77893283097762
0.1	2.1	360.0	4.93	false	0.5	1.25	100	4.08	0.72	1.1	2000	0.375	1.0	1.32	2.0	1000	37.5	1	30.633371359917042	25.640324303817913	62.36134427030142
0.1	2.1	360.0	4.93	false	0.5	1.25	100	4.08	0.72	1.1	2000	0.375	1.0	1.32	2.0	1000	37.5	1	47.08480041279324	23.849139120185647	105.79077952339695
0.1	2.1	360.0	4.93	false	0.5	1.25	100	4.08	0.72	1.1	2000	0.375	1.0	1.32	2.0	1000	37.5	2	40.09744954917424	4.43067632010565	35.709063402317305	28.42195576015176	46.12508573327058
0.1	2.1	360.0	4.93	false	0.5	1.25	100	4.08	0.72	1.1	2000	0.375	1.0	1.32	2.0	1000	37.5	1	38.18367664263124	37.27660688976417	99.14182457083326
0.1	2.1	360.0	4.93	false	0.5	1.25	100	4.08	0.72	1.1	2000	0.375	1.0	1.32	2.0	1000	37.5	1	29.808192405495088	14.544642843653577	59.636877758222546
0.1	2.1	360.0	4.93	false	0.5	1.25	100	4.08	0.72	1.1	2000	0.375	1.0	1.32	2.0	1000	37.5	1	41.18154281427282	31.87633448710555	81.47613580485327
0.1	2.1	360.0	4.93	false	0.5	1.25	100	4.08	0.72	1.1	2000	0.375	1.0	1.32	2.0	1000	37.5	1	43.45316593116938	22.42084487679235	89.30593926327083
0.1	2.1	360.0	4.93	false	0.5	1.25	100	4.08	0.72	1.1	2000	0.375	1.0	1.32	2.0	1000	37.5	2	49.28763143034868	6.755895915117859	52.87428022057527	46.60794235515924	51.94030086132885
0.1	2.1	360.0	4.93	false	0.5	1.25	100	4.08	0.72	1.1	2000	0.375	1.0	1.32	2.0	1000	37.5	1	35.99604565873	9.157417184666686	78.60824280572146
0.1	2.1	360.0	4.93	false	0.5	1.25	100	4.08	0.72	1.1	2000	0.375	1.0	1.32	2.0	1000	37.5	2	39.519385679178924	2.694555680993938	62.4160335818013	37.71385938206006	37.6796719950788
0.1	2.1	360.0	4.93	false	0.5	1.25	100	4.08	0.72	1.1	2000	0.375	1.0	1.32	2.0	1000	37.5	1	35.49097547288774	13.445586354187363	70.06460370509667
0.1	2.1	360.0	4.93	false	0.5	1.25	100	4.08	0.72	1.1	2000	0.375	1.0	1.32	2.0	1000	37.5	1	40.84392528695528	19.7753016915306	80.3160079098723
0.1	2.1	360.0	4.93	false	0.5	1.25	100	4.08	0.72	1.1	2000	0.375	1.0	1.32	2.0	1000	37.5	1	41.89236600483781	35.947559926019	84.06338827187717
0.1	2.1	360.0	4.93	false	0.5	1.25	100	4.08	0.72	1.1	2000	0.375	1.0	1.32	2.0	1000	37.5	1	44.01872978271167	28.793801371376784	90.8827232703545
0.1	2.1	360.0	4.93	false	0.5	1.25	100	4.08	0.72	1.1	2000	0.375	1.0	1.32	2.0	1000	37.5	1	39.29594564654971	15.951382471488017	78.43437288066332
0.1	2.1	360.0	4.93	false	0.5	1.25	100	4.08	0.72	1.1	2000	0.375	1.0	1.32	2.0	1000	37.5	1	38.625674354408794	20.421164600846225	81.18098698978442
0.1	2.1	360.0	4.93	false	0.5	1.25	100	4.08	0.72	1.1	2000	0.375	1.0	1.32	2.0	1000	37.5	2	40.85084024953089	11.679145880627111	28.98185215351161	25.19042424257822	53.65737101806997
0.1	2.1	360.0	4.93	false	0.5	1.25	100	4.08	0.72	1.1	2000	0.375	1.0	1.32	2.0	1000	37.5	2	39.99787242593281	2.5236857467229297	55.16227102276514	39.71354989037581	30.129911414629724
0.1	2.1	360.0	4.93	false	0.5	1.25	100	4.08	0.72	1.1	2000	0.375	1.0	1.32	2.0	1000	37.5	1	49.12557662249988	24.529792766180726	104.86794921062206
0.1	2.1	360.0	4.93	false	0.5	1.25	100	4.08	0.72	1.1	2000	0.375	1.0	1.32	2.0	1000	37.5	1	42.54387566758336	21.20142015490707	92.64781080707056
0.1	2.1	360.0	4.93	false	0.5	1.25	100	4.08	0.72	1.1	2000	0.375	1.0	1.32	2.0	1000	37.5	1	30.552181491222818	18.000211773905246	66.06853890973899
0.1	2.1	360.0	4.93	false	0.5	1.25	100	4.08	0.72	1.1	2000	0.375	1.0	1.32	2.0	1000	37.5	1	39.1285312531542	27.132690115317285	77.49997670817984
0.1	2.1	360.0	4.93	false	0.5	1.25	100	4.08	0.72	1.1	2000	0.375	1.0	1.32	2.0	1000	37.5	2	31.164678024913457	0.8626714836139842	32.13461464278556	30.306382695207024	38.456494845152406
0.1	2.1	360.0	4.93	false	0.5	1.25	100	4.08	0.72	1.1	2000	0.375	1.0	1.32	2.0	1000	37.5	1	43.99252383545911	21.653811828424725	90.44112329897449
0.1	2.1	360.0	4.93	false	0.5	1.25	100	4.08	0.72	1.1	2000	0.375	1.0	1.32	2.0	1000	37.5	1	32.541192130413364	25.026964534895615	75.13157681857061
0.1	2.1	360.0	4.93	false	0.5	1.25	100	4.08	0.72	1.1	2000	0.375	1.0	1.32	2.0	1000	37.5	1	22.71	12.084588942058527	46.94684438857454
0.1	2.1	360.0	4.93	false	0.5	1.25	100	4.08	0.72	1.1	2000	0.375	1.0	1.32	2.0	1000	37.5	1	32.9778390158714	18.12838019333519	75.04498525089924
0.1	2.1	360.0	4.93	false	0.5	1.25	100	4.08	0.72	1.1	2000	0.375	1.0	1.32	2.0	1000	37.5	1	42.52233826168545	18.734022498637767	81.8013561490283
0.1	2.1	360.0	4.93	false	0.5	1.25	100	4.08	0.72	1.1	2000	0.375	1.0	1.32	2.0	1000	37.5	1	35.13213557628568	25.9293490144355	59.501867268555564
0.1	2.1	360.0	4.93	false	0.5	1.25	100	4.08	0.72	1.1	2000	0.375	1.0	1.32	2.0	1000	37.5	2	38.60291232959223	8.934672210770762	37.8800974559687	28.758991299578714	28.207023709163625
0.1	2.1	360.0	4.93	false	0.5	1.25	100	4.08	0.72	1.1	2000	0.375	1.0	1.32	2.0	1000	37.5	2	38.462399973229864	8.195325714555514	23.772891365218662	24.56702565812045	54.68356028134331
0.1	2.1	360.0	4.93	false	0.5	1.25	100	4.08	0.72	1.1	2000	0.375	1.0	1.32	2.0	1000	37.5	1	38.365786157896174	25.201906520202385	64.31522806766093
0.1	2.1	360.0	4.93	false	0.5	1.25	100	4.08	0.72	1.1	2000	0.375	1.0	1.32	2.0	1000	37.5	1	43.69846451222866	14.06012432638804	93.10520232940942
0.1	2.1	360.0	4.93	false	0.5	1.25	100	4.08	0.72	1.1	2000	0.375	1.0	1.32	2.0	1000	37.5	1	32.753016855592314	14.864864900245076	63.74419190160092
0.1	2.1	360.0	4.93	false	0.5	1.25	100	4.08	0.72	1.1	2000	0.375	1.0	1.32	2.0	1000	37.5	1	38.86721147770646	36.20666286312299	79.0535488564008
0.1	2.1	360.0	4.93	false	0.5	1.25	100	4.08	0.72	1.1	2000	0.375	1.0	1.32	2.0	1000	37.5	2	36.67036674862076	2.086438090070478	28.261790985051565	16.26537499194068	58.96709106372603
0.1	2.1	360.0	4.93	false	0.5	1.25	100	4.08	0.72	1.1	2000	0.375	1.0	1.32	2.0	1000	37.5	1	42.37058280508182	27.878519909340117	91.52763782511121
0.1	2.1	360.0	4.93	false	0.5	1.25	100	4.08	0.72	1.1	2000	0.375	1.0	1.32	2.0	1000	37.5	1	40.608472283521195	23.8673257860264	89.68949207316646
0.1	2.1	360.0	4.93	false	0.5	1.25	100	4.08	0.72	1.1	2000	0.375	1.0	1.32	2.0	1000	37.5	1	26.702909978218347	21.22048288797367	61.721803588518505
0.1	2.1	360.0	4.93	false	0.5	1.25	100	4.08	0.72	1.1	2000	0.375	1.0	1.32	2.0	1000	37.5	1	23.970103828171418	6.9113974853064555	50.44625741621536
0.1	2.1	360.0	4.93	false	0.5	1.25	100	4.08	0.72	1.1	2000	0.375	1.0	1.32	2.0	1000	37.5	1	41.19751460584035	14.467273340028507	99.7263444260421
0.1	2.1	360.0	4.93	false	0.5	1.25	100	4.08	0.72	1.1	2000	0.375	1.0	1.32	2.0	1000	37.5	1	27.694003613518813	0.4116737767979198	71.17546032799187
0.1	2.1	360.0	4.93	false	0.5	1.25	100	4.08	0.72	1.1	2000	0.375	1.0	1.32	2.0	1000	37.5	2	45.752752613629	23.50354545257172	40.60404057772783	42.288988365207764	48.996639594104124
0.1	2.1	360.0	4.93	false	0.5	1.25	100	4.08	0.72	1.1	2000	0.375	1.0	1.32	2.0	1000	37.5	2	32.480952920523386	5.360681042419601	26.901121866712565	23.898457464131415	47.59053340713742
0.1	2.1	360.0	4.93	false	0.5	1.25	100	4.08	0.72	1.1	2000	0.375	1.0	1.32	2.0	1000	37.5	1	33.8042876540024	18.10203409039782	74.35034186471856
0.1	2.1	360.0	4.93	false	0.5	1.25	100	4.08	0.72	1.1	2000	0.375	1.0	1.32	2.0	1000	37.5	1	41.71343896754988	18.438535084600097	87.4016503680721
0.1	2.1	360.0	4.93	false	0.5	1.25	100	4.08	0.72	1.1	2000	0.375	1.0	1.32	2.0	1000	37.5	1	38.905171447404236	29.22078359017235	90.23113456118448
0.1	2.1	360.0	4.93	false	0.5	1.25	100	4.08	0.72	1.1	2000	0.375	1.0	1.32	2.0	1000	37.5	1	45.69063355928483	33.28883376247614	83.83263168982627
0.1	2.1	360.0	4.93	false	0.5	1.25	100	4.08	0.72	1.1	2000	0.375	1.0	1.32	2.0	1000	37.5	1	41.73888162347201	23.72535052829147	106.7018128037062
0.1	2.1	360.0	4.93	false	0.5	1.25	100	4.08	0.72	1.1	2000	0.375	1.0	1.32	2.0	1000	37.5	2	32.722910673092414	16.903047057833106	39.96712016484839	31.582229322457547	24.08699529150616
0.1	2.1	360.0	4.93	false	0.5	1.25	100	4.08	0.72	1.1	2000	0.375	1.0	1.32	2.0	1000	37.5	1	36.89822689027869	27.18096465177586	80.65914462333167
0.1	2.1	360.0	4.93	false	0.5	1.25	100	4.08	0.72	1.1	2000	0.375	1.0	1.32	2.0	1000	37.5	1	35.68885934791395	22.376807427228364	78.84625547023136
0.1	2.1	360.0	4.93	false	0.5	1.25	100	4.08	0.72	1.1	2000	0.375	1.0	1.32	2.0	1000	37.5	1	29.885532858953745	19.40429098053601	59.893889475718986
0.1	2.1	360.0	4.93	false	0.5	1.25	100	4.08	0.72	1.1	2000	0.375	1.0	1.32	2.0	1000	37.5	1	37.91074036837224	5.325099246168496	68.00814896683187
0.1	2.1	360.0	4.93	false	0.5	1.25	100	4.08	0.72	1.1	2000	0.375	1.0	1.32	2.0	1000	37.5	2	37.90401269537421	1.4722109996568997	51.40124255466735	28.072424745433924	35.12541992087179
0.1	2.1	360.0	4.93	false	0.5	1.25	100	4.08	0.72	1.1	2000	0.375	1.0	1.32	2.0	1000	37.5	1	39.30737067645977	18.705169650791767	88.15101077183384
0.1	2.1	360.0	4.93	false	0.5	1.25	100	4.08	0.72	1.1	2000	0.375	1.0	1.32	2.0	1000	37.5	2	32.27975395125103	6.427283264174389	38.80789193090627	24.006750776225648	28.22076992499666
0.1	2.1	360.0	4.93	false	0.5	1.25	100	4.08	0.72	1.1	2000	0.375	1.0	1.32	2.0	1000	37.5	1	31.27076599996508	20.346211094891967	74.02852291651726
0.1	2.1	360.0	4.93	false	0.5	1.25	100	4.08	0.72	1.1	2000	0.375	1.0	1.32	2.0	1000	37.5	1	36.09051363620488	22.10198416346515	80.63807584415864
0.1	2.1	360.0	4.93	false	0.5	1.25	100	4.08	0.72	1.1	2000	0.375	1.0	1.32	2.0	1000	37.5	2	38.04151755415896	0.34434461453657145	31.489271075807192	24.74628943127404	51.46945071418006
0.1	2.1	360.0	4.93	false	0.5	1.25	100	4.08	0.72	1.1	2000	0.375	1.0	1.32	2.0	1000	37.5	1	34.372637553110444	22.05734521368853	74.01677679049617
0.1	2.1	360.0	4.93	false	0.5	1.25	100	4.08	0.72	1.1	2000	0.375	1.0	1.32	2.0	1000	37.5	1	38.13986917977738	24.43709738552383	89.41198915447374
0.1	2.1	360.0	4.93	false	0.5	1.25	100	4.08	0.72	1.1	2000	0.375	1.0	1.32	2.0	1000	37.5	1	37.39950345190347	20.473913845664974	83.75719785050923
0.1	2.1	360.0	4.93	false	0.5	1.25	100	4.08	0.72	1.1	2000	0.375	1.0	1.32	2.0	1000	37.5	1	25.142628137148925	11.843507647507128	55.10523601591534
0.1	2.1	360.0	4.93	false	0.5	1.25	100	4.08	0.72	1.1	2000	0.375	1.0	1.32	2.0	1000	37.5	2	36.90392951249676	9.073159090595212	60.54910815575509	23.199681092392517	25.618849988646158
0.1	2.1	360.0	4.93	false	0.5	1.25	100	4.08	0.72	1.1	2000	0.375	1.0	1.32	2.0	1000	37.5	1	39.56100818017469	24.15931843103717	87.07712988802506
0.1	2.1	360.0	4.93	false	0.5	1.25	100	4.08	0.72	1.1	2000	0.375	1.0	1.32	2.0	1000	37.5	1	39.266559129661395	25.718052809777934	82.65721350008778
0.1	2.1	360.0	4.93	false	0.5	1.25	100	4.08	0.72	1.1	2000	0.375	1.0	1.32	2.0	1000	37.5	1	29.065721101993624	14.068567406807611	59.50444521432822
0.1	2.1	360.0	4.93	false	0.5	1.25	100	4.08	0.72	1.1	2000	0.375	1.0	1.32	2.0	1000	37.5	1	36.74801313721277	4.935179637621517	73.88402459178945
0.1	2.1	360.0	4.93	false	0.5	1.25	100	4.08	0.72	1.1	2000	0.375	1.0	1.32	2.0	1000	37.5	1	37.89405029248054	32.13332293465393	71.8102363101106
0.1	2.1	360.0	4.93	false	0.5	1.25	100	4.08	0.72	1.1	2000	0.375	1.0	1.32	2.0	1000	37.5	1	36.07361117223787	23.10836110051622	75.43979751054303
0.1	2.1	360.0	4.93	false	0.5	1.25	100	4.08	0.72	1.1	2000	0.375	1.0	1.32	2.0	1000	37.5	2	42.69645570495042	1.1153011695402075	54.86954611001291	25.098323191874552	36.326879700431384
0.1	2.1	360.0	4.93	false	0.5	1.25	100	4.08	0.72	1.1	2000	0.375	1.0	1.32	2.0	1000	37.5	2	52.29	14.930853386651878	65.10858301809516	37.33927451079798	53.74673117873325
0.1	2.1	360.0	4.93	false	0.5	1.25	100	4.08	0.72	1.1	2000	0.375	1.0	1.32	2.0	1000	37.5	1	38.40314999906074	14.217107992594467	54.973209771557606
0.1	2.1	360.0	4.93	false	0.5	1.25	100	4.08	0.72	1.1	2000	0.375	1.0	1.32	2.0	1000	37.5	1	39.745378580741445	24.2459291623393	77.75749753222765
0.1	2.1	360.0	4.93	false	0.5	1.25	100	4.08	0.72	1.1	2000	0.375	1.0	1.32	2.0	1000	37.5	1	35.89311365768036	13.682397034472467	84.00065105148877
0.1	2.1	360.0	4.93	false	0.5	1.25	100	4.08	0.72	1.1	2000	0.375	1.0	1.32	2.0	1000	37.5	1	32.10306280087211	11.53436990716266	60.225272750186214
0.1	2.1	360.0	4.93	false	0.5	1.25	100	4.08	0.72	1.1	2000	0.375	1.0	1.32	2.0	1000	37.5	1	34.25426711855934	2.5449725940935157	51.54168407521463
0.1	2.1	360.0	4.93	false	0.5	1.25	100	4.08	0.72	1.1	2000	0.375	1.0	1.32	2.0	1000	37.5	1	34.736717881142674	5.3721040642720785	74.07334360266027
0.1	2.1	360.0	4.93	false	0.5	1.25	100	4.08	0.72	1.1	2000	0.375	1.0	1.32	2.0	1000	37.5	2	27.86570162295149	4.415211089507151	19.032485491712322	27.151312540920348	41.56303684499639
0.1	2.1	360.0	4.93	false	0.5	1.25	100	4.08	0.72	1.1	2000	0.375	1.0	1.32	2.0	1000	37.5	1	34.32883515233092	27.90997516820991	67.71543930046298
0.1	2.1	360.0	4.93	false	0.5	1.25	100	4.08	0.72	1.1	2000	0.375	1.0	1.32	2.0	1000	37.5	1	36.142838317706556	15.912956859436374	78.68469690849112
0.1	2.1	360.0	4.93	false	0.5	1.25	100	4.08	0.72	1.1	2000	0.375	1.0	1.32	2.0	1000	37.5	1	37.71005259046603	16.69342785703152	61.541200209605094
0.1	2.1	360.0	4.93	false	0.5	1.25	100	4.08	0.72	1.1	2000	0.375	1.0	1.32	2.0	1000	37.5	2	44.135290991781645	11.21606430642991	53.74072430021573	30.305678068100146	46.64304269085032
0.1	2.1	360.0	4.93	false	0.5	1.25	100	4.08	0.72	1.1	2000	0.375	1.0	1.32	2.0	1000	37.5	1	35.03654997630646	5.148642379001564	60.00674568145983
0.1	2.1	360.0	4.93	false	0.5	1.25	100	4.08	0.72	1.1	2000	0.375	1.0	1.32	2.0	1000	37.5	1	34.425072847774004	15.902845458950901	77.19501705012506
0.1	2.1	360.0	4.93	false	0.5	1.25	100	4.08	0.72	1.1	2000	0.375	1.0	1.32	2.0	1000	37.5	1	38.12235257567295	27.6116489214983	74.88751057356768
0.1	2.1	360.0	4.93	false	0.5	1.25	100	4.08	0.72	1.1	2000	0.375	1.0	1.32	2.0	1000	37.5	1	25.50921659343519	1.0993694898600077	63.34247546179141
0.1	2.1	360.0	4.93	false	0.5	1.25	100	4.08	0.72	1.1	2000	0.375	1.0	1.32	2.0	1000	37.5	1	36.22494074164614	7.362724784425673	74.07033120449525
0.1	2.1	360.0	4.93	false	0.5	1.25	100	4.08	0.72	1.1	2000	0.375	1.0	1.32	2.0	1000	37.5	2	39.32898760712319	2.7999694848690857	28.9165836470985	32.27448239798972	52.70401083405847
0.1	2.1	360.0	4.93	false	0.5	1.25	100	4.08	0.72	1.1	2000	0.375	1.0	1.32	2.0	1000	37.5	1	37.5406836191302	20.452946171697825	80.85528829331503
0.1	2.1	360.0	4.93	false	0.5	1.25	100	4.08	0.72	1.1	2000	0.375	1.0	1.32	2.0	1000	37.5	1	35.01620966462643	17.329907634987187	70.51172228049181
0.1	2.1	360.0	4.93	false	0.5	1.25	100	4.08	0.72	1.1	2000	0.375	1.0	1.32	2.0	1000	37.5	2	40.388889465611186	13.005288791618215	49.15351148771349	29.82072875613039	26.697130968427693
0.1	2.1	360.0	4.93	false	0.5	1.25	100	4.08	0.72	1.1	2000	0.375	1.0	1.32	2.0	1000	37.5	2	38.34219629485503	8.94638792249182	35.283211751899564	21.89238731555751	36.54790729167013
0.1	2.1	360.0	4.93	false	0.5	1.25	100	4.08	0.72	1.1	2000	0.375	1.0	1.32	2.0	1000	37.5	1	40.15998642169243	18.651749929951933	85.93621115399496
0.1	2.1	360.0	4.93	false	0.5	1.25	100	4.08	0.72	1.1	2000	0.375	1.0	1.32	2.0	1000	37.5	2	37.51044444690962	2.7520848287527984	48.38218853115485	36.79506440395799	36.92914651267753
0.1	2.1	360.0	4.93	false	0.5	1.25	100	4.08	0.72	1.1	2000	0.375	1.0	1.32	2.0	1000	37.5	1	36.781948324908214	5.196903731944583	69.43309690259781
0.1	2.1	360.0	4.93	false	0.5	1.25	100	4.08	0.72	1.1	2000	0.375	1.0	1.32	2.0	1000	37.5	2	33.90675457684346	11.39121637562174	38.506212825239416	28.95757085973131	25.47511748171818
0.1	2.1	360.0	4.93	false	0.5	1.25	100	4.08	0.72	1.1	2000	0.375	1.0	1.32	2.0	1000	37.5	1	29.73269465155547	14.076271771981043	66.85332948801964
0.1	2.1	360.0	4.93	false	0.5	1.25	100	4.08	0.72	1.1	2000	0.375	1.0	1.32	2.0	1000	37.5	1	41.103039740161655	34.51651547858936	89.03677217674033
0.1	2.1	360.0	4.93	false	0.5	1.25	100	4.08	0.72	1.1	2000	0.375	1.0	1.32	2.0	1000	37.5	1	39.95789282855406	23.735319151514904	89.20142841260436
0.1	2.1	360.0	4.93	false	0.5	1.25	100	4.08	0.72	1.1	2000	0.375	1.0	1.32	2.0	1000	37.5	1	39.527702620580364	2.4361828234439575	74.78937565422278
0.1	2.1	360.0	4.93	false	0.5	1.25	100	4.08	0.72	1.1	2000	0.375	1.0	1.32	2.0	1000	37.5	1	33.95358438361353	32.91590615892586	77.19224550541445
0.1	2.1	360.0	4.93	false	0.5	1.25	100	4.08	0.72	1.1	2000	0.375	1.0	1.32	2.0	1000	37.5	1	34.499636065626675	20.548157189310622	65.30296445217633
0.1	2.1	360.0	4.93	false	0.5	1.25	100	4.08	0.72	1.1	2000	0.375	1.0	1.32	2.0	1000	37.5	1	44.24833529726734	9.383601766532161	91.39027228184341
0.1	2.1	360.0	4.93	false	0.5	1.25	100	4.08	0.72	1.1	2000	0.375	1.0	1.32	2.0	1000	37.5	1	41.060665692015114	25.33169288878814	79.40538633759044
0.1	2.1	360.0	4.93	false	0.5	1.25	100	4.08	0.72	1.1	2000	0.375	1.0	1.32	2.0	1000	37.5	1	27.2368414263808	2.2370197799737785	48.56318608592838
0.1	2.1	360.0	4.93	false	0.5	1.25	100	4.08	0.72	1.1	2000	0.375	1.0	1.32	2.0	1000	37.5	1	35.89257780026793	35.07338037732701	84.25440501869863
0.1	2.1	360.0	4.93	false	0.5	1.25	100	4.08	0.72	1.1	2000	0.375	1.0	1.32	2.0	1000	37.5	1	35.70725119305745	19.984537764751217	74.37297026590197
0.1	2.1	360.0	4.93	false	0.5	1.25	100	4.08	0.72	1.1	2000	0.375	1.0	1.32	2.0	1000	37.5	2	38.360832410633975	0.9174065152422757	29.468876130079803	13.441612358544754	55.25106888534412
0.1	2.1	360.0	4.93	false	0.5	1.25	100	4.08	0.72	1.1	2000	0.375	1.0	1.32	2.0	1000	37.5	2	41.10454450057388	15.615332772764358	47.55896788172568	35.372804342926756	41.342589280267234
0.1	2.1	360.0	4.93	false	0.5	1.25	100	4.08	0.72	1.1	2000	0.375	1.0	1.32	2.0	1000	37.5	1	33.298109877339606	18.184384136477902	64.52745404329765
0.1	2.1	360.0	4.93	false	0.5	1.25	100	4.08	0.72	1.1	2000	0.375	1.0	1.32	2.0	1000	37.5	1	41.55289681273774	19.69662724266233	86.75646193515416
0.1	2.1	360.0	4.93	false	0.5	1.25	100	4.08	0.72	1.1	2000	0.375	1.0	1.32	2.0	1000	37.5	1	41.591924920433115	30.1563032790274	83.0973566265793
0.1	2.1	360.0	4.93	false	0.5	1.25	100	4.08	0.72	1.1	2000	0.375	1.0	1.32	2.0	1000	37.5	1	36.03511324013252	27.389378805508045	68.87972969838195
0.1	2.1	360.0	4.93	false	0.5	1.25	100	4.08	0.72	1.1	2000	0.375	1.0	1.32	2.0	1000	37.5	1	41.89194201377105	20.841805539291084	99.27532337823165
0.1	2.1	360.0	4.93	false	0.5	1.25	100	4.08	0.72	1.1	2000	0.375	1.0	1.32	2.0	1000	37.5	1	37.53277868972222	15.313627188725263	75.91353238337274
0.1	2.1	360.0	4.93	false	0.5	1.25	100	4.08	0.72	1.1	2000	0.375	1.0	1.32	2.0	1000	37.5	2	42.83619363102686	9.570625855966908	50.45584936510073	41.25386168715499	49.42864916584466
0.1	2.1	360.0	4.93	false	0.5	1.25	100	4.08	0.72	1.1	2000	0.375	1.0	1.32	2.0	1000	37.5	1	30.47167438898704	11.95300601337343	61.48334850903392
0.1	2.1	360.0	4.93	false	0.5	1.25	100	4.08	0.72	1.1	2000	0.375	1.0	1.32	2.0	1000	37.5	1	43.90688309561755	22.27121209402357	86.99945482673195
0.1	2.1	360.0	4.93	false	0.5	1.25	100	4.08	0.72	1.1	2000	0.375	1.0	1.32	2.0	1000	37.5	2	41.319045449332044	16.97552082632488	37.25788190877711	40.395671412898416	62.52114555596277
0.1	2.1	360.0	4.93	false	0.5	1.25	100	4.08	0.72	1.1	2000	0.375	1.0	1.32	2.0	1000	37.5	1	39.790395669219	21.172613365512852	80.77858533707199
0.1	2.1	360.0	4.93	false	0.5	1.25	100	4.08	0.72	1.1	2000	0.375	1.0	1.32	2.0	1000	37.5	1	39.309897636303376	13.658533947599642	77.06594273293317
0.1	2.1	360.0	4.93	false	0.5	1.25	100	4.08	0.72	1.1	2000	0.375	1.0	1.32	2.0	1000	37.5	1	27.692075077056145	14.69445831458394	61.73397406152083
0.1	2.1	360.0	4.93	false	0.5	1.25	100	4.08	0.72	1.1	2000	0.375	1.0	1.32	2.0	1000	37.5	1	30.155877080030574	2.6403846012588783	57.8692381797614
0.1	2.1	360.0	4.93	false	0.5	1.25	100	4.08	0.72	1.1	2000	0.375	1.0	1.32	2.0	1000	37.5	1	40.62636104972931	16.082953922736277	82.714241671364
0.1	2.1	360.0	4.93	false	0.5	1.25	100	4.08	0.72	1.1	2000	0.375	1.0	1.32	2.0	1000	37.5	1	29.381783764063556	20.257112725166728	67.2147974082401
0.1	2.1	360.0	4.93	false	0.5	1.25	100	4.08	0.72	1.1	2000	0.375	1.0	1.32	2.0	1000	37.5	2	33.47791142350769	2.2206828405455554	58.27406428628276	33.153622768700416	24.098828878660292
0.1	2.1	360.0	4.93	false	0.5	1.25	100	4.08	0.72	1.1	2000	0.375	1.0	1.32	2.0	1000	37.5	2	45.92889177638329	8.521379065538735	55.496142011837534	30.423918890476106	37.403039489605376
0.1	2.1	360.0	4.93	false	0.5	1.25	100	4.08	0.72	1.1	2000	0.375	1.0	1.32	2.0	1000	37.5	1	42.7540476231037	28.14215125264178	61.80499604099623
0.1	2.1	360.0	4.93	false	0.5	1.25	100	4.08	0.72	1.1	2000	0.375	1.0	1.32	2.0	1000	37.5	1	39.033768210194516	22.830664640684315	77.83217666964363
0.1	2.1	360.0	4.93	false	0.5	1.25	100	4.08	0.72	1.1	2000	0.375	1.0	1.32	2.0	1000	37.5	2	35.74669073712661	12.216959136105377	20.791594161426875	24.05966473568241	49.69727221361209
0.1	2.1	360.0	4.93	false	0.5	1.25	100	4.08	0.72	1.1	2000	0.375	1.0	1.32	2.0	1000	37.5	2	47.213063123851285	9.22070073809496	60.43257838799115	45.0475870040203	56.32091246231247
0.1	2.1	360.0	4.93	false	0.5	1.25	100	4.08	0.72	1.1	2000	0.375	1.0	1.32	2.0	1000	37.5	1	41.19576981338336	14.424928031498842	85.22532623091834
0.1	2.1	360.0	4.93	false	0.5	1.25	100	4.08	0.72	1.1	2000	0.375	1.0	1.32	2.0	1000	37.5	1	35.37385404228213	16.21075737353603	67.32412562699096
0.1	2.1	360.0	4.93	false	0.5	1.25	100	4.08	0.72	1.1	2000	0.375	1.0	1.32	2.0	1000	37.5	1	36.49087964173474	13.74522994834903	86.50899560145749
0.1	2.1	360.0	4.93	false	0.5	1.25	100	4.08	0.72	1.1	2000	0.375	1.0	1.32	2.0	1000	37.5	1	34.204420811391955	19.15120381631649	74.6138122552049
0.1	2.1	360.0	4.93	false	0.5	1.25	100	4.08	0.72	1.1	2000	0.375	1.0	1.32	2.0	1000	37.5	1	36.391757924691206	28.23497582617233	86.13511730983515
0.1	2.1	360.0	4.93	false	0.5	1.25	100	4.08	0.72	1.1	2000	0.375	1.0	1.32	2.0	1000	37.5	1	33.12527015517466	32.614868860096976	73.53192818559499
0.1	2.1	360.0	4.93	false	0.5	1.25	100	4.08	0.72	1.1	2000	0.375	1.0	1.32	2.0	1000	37.5	1	39.359861435313384	22.988383131684863	82.41502846187245
0.1	2.1	360.0	4.93	false	0.5	1.25	100	4.08	0.72	1.1	2000	0.375	1.0	1.32	2.0	1000	37.5	1	39.36924041466035	4.013692820473324	78.58232392575594
0.1	2.1	360.0	4.93	false	0.5	1.25	100	4.08	0.72	1.1	2000	0.375	1.0	1.32	2.0	1000	37.5	1	27.8934712879755	4.4472871651501755	66.15109374040044
0.1	2.1	360.0	4.93	false	0.5	1.25	100	4.08	0.72	1.1	2000	0.375	1.0	1.32	2.0	1000	37.5	1	40.430670652445684	13.870907818234981	81.62701099497676
0.1	2.1	360.0	4.93	false	0.5	1.25	100	4.08	0.72	1.1	2000	0.375	1.0	1.32	2.0	1000	37.5	1	43.81211085183438	27.472192426915022	87.4916883768498
0.1	2.1	360.0	4.93	false	0.5	1.25	100	4.08	0.72	1.1	2000	0.375	1.0	1.32	2.0	1000	37.5	1	39.600901947614226	23.686899711459883	80.00482292753505
0.1	2.1	360.0	4.93	false	0.5	1.25	100	4.08	0.72	1.1	2000	0.375	1.0	1.32	2.0	1000	37.5	1	36.66787014432622	13.615320072185092	79.81108173479616
0.1	2.1	360.0	4.93	false	0.5	1.25	100	4.08	0.72	1.1	2000	0.375	1.0	1.32	2.0	1000	37.5	1	34.97400442544611	14.328441020489725	73.37789058888897
0.1	2.1	360.0	4.93	false	0.5	1.25	100	4.08	0.72	1.1	2000	0.375	1.0	1.32	2.0	1000	37.5	1	40.29215564792493	16.25038125674743	76.11700361697682
0.1	2.1	360.0	4.93	false	0.5	1.25	100	4.08	0.72	1.1	2000	0.375	1.0	1.32	2.0	1000	37.5	1	36.07932925766054	21.613087615068327	77.47849561856432
0.1	2.1	360.0	4.93	false	0.5	1.25	100	4.08	0.72	1.1	2000	0.375	1.0	1.32	2.0	1000	37.5	1	45.54171317376324	24.741785807660815	88.54158464751617
0.1	2.1	360.0	4.93	false	0.5	1.25	100	4.08	0.72	1.1	2000	0.375	1.0	1.32	2.0	1000	37.5	1	26.443417052674597	21.507015483799503	59.54467507557274
0.1	2.1	360.0	4.93	false	0.5	1.25	100	4.08	0.72	1.1	2000	0.375	1.0	1.32	2.0	1000	37.5	1	26.888204816505784	26.727976514481963	70.24888960373181
0.1	2.1	360.0	4.93	false	0.5	1.25	100	4.08	0.72	1.1	2000	0.375	1.0	1.32	2.0	1000	37.5	1	43.395049916954065	12.306856380368417	93.78405778867956
0.1	2.1	360.0	4.93	false	0.5	1.25	100	4.08	0.72	1.1	2000	0.375	1.0	1.32	2.0	1000	37.5	1	29.488412526471016	19.193254174220407	66.89289992111286
0.1	2.1	360.0	4.93	false	0.5	1.25	100	4.08	0.72	1.1	2000	0.375	1.0	1.32	2.0	1000	37.5	1	42.995787967395614	11.092258227556512	62.51727076491651
0.1	2.1	360.0	4.93	false	0.5	1.25	100	4.08	0.72	1.1	2000	0.375	1.0	1.32	2.0	1000	37.5	1	38.018784974651666	35.53023577649676	57.00506574733583
0.1	2.1	360.0	4.93	false	0.5	1.25	100	4.08	0.72	1.1	2000	0.375	1.0	1.32	2.0	1000	37.5	1	31.419033651409475	15.035081745038411	56.883423142056245
0.1	2.1	360.0	4.93	false	0.5	1.25	100	4.08	0.72	1.1	2000	0.375	1.0	1.32	2.0	1000	37.5	2	48.47849185943701	10.677494804664308	35.082736709951575	46.93535656586271	68.69751209977947
0.1	2.1	360.0	4.93	false	0.5	1.25	100	4.08	0.72	1.1	2000	0.375	1.0	1.32	2.0	1000	37.5	1	36.87002887546393	1.208800988021944	58.471912301386865
0.1	2.1	360.0	4.93	false	0.5	1.25	100	4.08	0.72	1.1	2000	0.375	1.0	1.32	2.0	1000	37.5	2	39.75589818894412	7.524752062787528	44.732492281330195	38.336007363532	45.15828415978702
0.1	2.1	360.0	4.93	false	0.5	1.25	100	4.08	0.72	1.1	2000	0.375	1.0	1.32	2.0	1000	37.5	1	47.55482581491672	13.509239373748295	104.94008489918002
0.1	2.1	360.0	4.93	false	0.5	1.25	100	4.08	0.72	1.1	2000	0.375	1.0	1.32	2.0	1000	37.5	1	29.907252169877356	12.311113252367681	72.34294617482996
0.1	2.1	360.0	4.93	false	0.5	1.25	100	4.08	0.72	1.1	2000	0.375	1.0	1.32	2.0	1000	37.5	2	46.55963797356987	0.5444985337374506	46.34133116033609	43.43292768165488	64.96914377466761
0.1	2.1	360.0	4.93	false	0.5	1.25	100	4.08	0.72	1.1	2000	0.375	1.0	1.32	2.0	1000	37.5	1	37.00779656068482	6.162792862202886	75.5685307494672
0.1	2.1	360.0	4.93	false	0.5	1.25	100	4.08	0.72	1.1	2000	0.375	1.0	1.32	2.0	1000	37.5	1	33.81521710100507	6.345256656142537	60.4351226625351
0.1	2.1	360.0	4.93	false	0.5	1.25	100	4.08	0.72	1.1	2000	0.375	1.0	1.32	2.0	1000	37.5	1	40.7163392169587	14.278463692224966	59.40231841673963
0.1	2.1	360.0	4.93	false	0.5	1.25	100	4.08	0.72	1.1	2000	0.375	1.0	1.32	2.0	1000	37.5	1	36.41077739897215	25.89551454395031	81.23519779213339
0.1	2.1	360.0	4.93	false	0.5	1.25	100	4.08	0.72	1.1	2000	0.375	1.0	1.32	2.0	1000	37.5	1	31.819936531911303	24.292998823153024	59.87372117459017
0.1	2.1	360.0	4.93	false	0.5	1.25	100	4.08	0.72	1.1	2000	0.375	1.0	1.32	2.0	1000	37.5	2	34.315361601341145	14.920492852256817	48.70355953132393	31.443109811321968	29.17200057154974
0.1	2.1	360.0	4.93	false	0.5	1.25	100	4.08	0.72	1.1	2000	0.375	1.0	1.32	2.0	1000	37.5	1	38.47534110748784	25.218135086707175	85.77805109308477
0.1	2.1	360.0	4.93	false	0.5	1.25	100	4.08	0.72	1.1	2000	0.375	1.0	1.32	2.0	1000	37.5	1	35.74405762537606	20.93686984076871	63.628866473740445
0.1	2.1	360.0	4.93	false	0.5	1.25	100	4.08	0.72	1.1	2000	0.375	1.0	1.32	2.0	1000	37.5	1	35.09527289507579	18.420012000325702	71.71453479745612
0.1	2.1	360.0	4.93	false	0.5	1.25	100	4.08	0.72	1.1	2000	0.375	1.0	1.32	2.0	1000	37.5	2	37.18357164273106	8.561392294548888	50.01877456452701	34.936300995236856	33.41231888003532
0.1	2.1	360.0	4.93	false	0.5	1.25	100	4.08	0.72	1.1	2000	0.375	1.0	1.32	2.0	1000	37.5	1	42.18642979561187	21.850039606861632	90.47880499645674
0.1	2.1	360.0	4.93	false	0.5	1.25	100	4.08	0.72	1.1	2000	0.375	1.0	1.32	2.0	1000	37.5	1	40.378000251322234	15.525433548881443	92.37763073283747
0.1	2.1	360.0	4.93	false	0.5	1.25	100	4.08	0.72	1.1	2000	0.375	1.0	1.32	2.0	1000	37.5	1	34.706672154687915	18.9119164516846	82.75377105412771
0.1	2.1	360.0	4.93	false	0.5	1.25	100	4.08	0.72	1.1	2000	0.375	1.0	1.32	2.0	1000	37.5	2	29.773583253901375	3.1591803269794756	28.134309007228154	28.438965074779585	34.17215911340535
0.1	2.1	360.0	4.93	false	0.5	1.25	100	4.08	0.72	1.1	2000	0.375	1.0	1.32	2.0	1000	37.5	1	38.571858926297566	25.642160978867054	83.49436221975958
0.1	2.1	360.0	4.93	false	0.5	1.25	100	4.08	0.72	1.1	2000	0.375	1.0	1.32	2.0	1000	37.5	2	33.69616492128097	3.379503446961083	48.78520368397411	27.687419562356048	23.73069454979809
0.1	2.1	360.0	4.93	false	0.5	1.25	100	4.08	0.72	1.1	2000	0.375	1.0	1.32	2.0	1000	37.5	1	34.28514895796783	12.16323929378599	72.20180677766488
0.1	2.1	360.0	4.93	false	0.5	1.25	100	4.08	0.72	1.1	2000	0.375	1.0	1.32	2.0	1000	37.5	1	36.03652097824661	13.761218463515332	76.32505356113214
0.1	2.1	360.0	4.93	false	0.5	1.25	100	4.08	0.72	1.1	2000	0.375	1.0	1.32	2.0	1000	37.5	1	27.778010273054747	11.32546196563671	60.962648364383654
0.1	2.1	360.0	4.93	false	0.5	1.25	100	4.08	0.72	1.1	2000	0.375	1.0	1.32	2.0	1000	37.5	1	38.10929031933754	13.212663108108284	53.82123796147792
0.1	2.1	360.0	4.93	false	0.5	1.25	100	4.08	0.72	1.1	2000	0.375	1.0	1.32	2.0	1000	37.5	1	36.69711029906397	35.97566557009344	93.55958702581258
0.1	2.1	360.0	4.93	false	0.5	1.25	100	4.08	0.72	1.1	2000	0.375	1.0	1.32	2.0	1000	37.5	2	40.52264816036362	2.332053022732979	52.50756974926682	33.117323853468115	29.173495410629215
0.1	2.1	360.0	4.93	false	0.5	1.25	100	4.08	0.72	1.1	2000	0.375	1.0	1.32	2.0	1000	37.5	2	42.04316816345379	0.4639669805130996	42.62005164943236	41.52527188210692	59.378682766095864
0.1	2.1	360.0	4.93	false	0.5	1.25	100	4.08	0.72	1.1	2000	0.375	1.0	1.32	2.0	1000	37.5	2	35.58926743629922	0.8480056171214102	50.2023805886312	23.49259767051051	25.81570527480916
0.1	2.1	360.0	4.93	false	0.5	1.25	100	4.08	0.72	1.1	2000	0.375	1.0	1.32	2.0	1000	37.5	2	43.95079952214368	13.116493788040751	36.84849553021496	33.702323574197095	69.61783633282073
0.1	2.1	360.0	4.93	false	0.5	1.25	100	4.08	0.72	1.1	2000	0.375	1.0	1.32	2.0	1000	37.5	1	30.907815084409062	22.64506532497189	83.16474509135915
0.1	2.1	360.0	4.93	false	0.5	1.25	100	4.08	0.72	1.1	2000	0.375	1.0	1.32	2.0	1000	37.5	1	38.20689187491891	21.530568152238754	75.5603180041298
0.1	2.1	360.0	4.93	false	0.5	1.25	100	4.08	0.72	1.1	2000	0.375	1.0	1.32	2.0	1000	37.5	1	33.40591510018546	27.00175817470974	65.1001760647449
0.1	2.1	360.0	4.93	false	0.5	1.25	100	4.08	0.72	1.1	2000	0.375	1.0	1.32	2.0	1000	37.5	1	26.564281810884793	6.398304521174999	57.057357223380414
0.1	2.1	360.0	4.93	false	0.5	1.25	100	4.08	0.72	1.1	2000	0.375	1.0	1.32	2.0	1000	37.5	1	35.36409987167627	32.526642887083966	79.75128484953622
0.1	2.1	360.0	4.93	false	0.5	1.25	100	4.08	0.72	1.1	2000	0.375	1.0	1.32	2.0	1000	37.5	2	46.80348116746313	11.254994657323799	75.08082094897183	38.93043167031679	33.60577474432116
0.1	2.1	360.0	4.93	false	0.5	1.25	100	4.08	0.72	1.1	2000	0.375	1.0	1.32	2.0	1000	37.5	1	42.066501516398674	27.83252956669674	93.22864945347615
0.1	2.1	360.0	4.93	false	0.5	1.25	100	4.08	0.72	1.1	2000	0.375	1.0	1.32	2.0	1000	37.5	1	36.97218726764074	29.120307731704585	85.68176368107108
0.1	2.1	360.0	4.93	false	0.5	1.25	100	4.08	0.72	1.1	2000	0.375	1.0	1.32	2.0	1000	37.5	1	32.202501457002946	18.31313915641472	70.83622455739282
0.1	2.1	360.0	4.93	false	0.5	1.25	100	4.08	0.72	1.1	2000	0.375	1.0	1.32	2.0	1000	37.5	1	33.278907152435785	14.923239144538453	67.76516556714034
0.1	2.1	360.0	4.93	false	0.5	1.25	100	4.08	0.72	1.1	2000	0.375	1.0	1.32	2.0	1000	37.5	2	44.37597710742094	3.63616859456956	42.5232097943056	34.28756696306382	64.39544078663009
0.1	2.1	360.0	4.93	false	0.5	1.25	100	4.08	0.72	1.1	2000	0.375	1.0	1.32	2.0	1000	37.5	1	47.9967655559922	30.482597393204596	79.91326378223386
0.1	2.1	360.0	4.93	false	0.5	1.25	100	4.08	0.72	1.1	2000	0.375	1.0	1.32	2.0	1000	37.5	1	36.97685537377759	14.660058920593338	80.73466945356996
0.1	2.1	360.0	4.93	false	0.5	1.25	100	4.08	0.72	1.1	2000	0.375	1.0	1.32	2.0	1000	37.5	2	39.50162448615988	9.799129639272298	23.93736401410949	35.01994759486732	49.91445045449821
0.1	2.1	360.0	4.93	false	0.5	1.25	100	4.08	0.72	1.1	2000	0.375	1.0	1.32	2.0	1000	37.5	2	34.2743087266199	6.212149771849042	42.400049148274825	23.979599768598973	38.864201777561405
0.1	2.1	360.0	4.93	false	0.5	1.25	100	4.08	0.72	1.1	2000	0.375	1.0	1.32	2.0	1000	37.5	1	30.52332926294461	10.55173522761743	61.07929288594914
0.1	2.1	360.0	4.93	false	0.5	1.25	100	4.08	0.72	1.1	2000	0.375	1.0	1.32	2.0	1000	37.5	2	45.06720051555011	17.264797514879092	57.6541595414574	43.57896204758221	53.86725135810158
0.1	2.1	360.0	4.93	false	0.5	1.25	100	4.08	0.72	1.1	2000	0.375	1.0	1.32	2.0	1000	37.5	1	40.672183292452694	19.46697863746293	86.93535359740271
0.1	2.1	360.0	4.93	false	0.5	1.25	100	4.08	0.72	1.1	2000	0.375	1.0	1.32	2.0	1000	37.5	2	28.978417393683486	2.3915213886552817	18.402529525554332	22.055664188462224	42.921193704134154
0.1	2.1	360.0	4.93	false	0.5	1.25	100	4.08	0.72	1.1	2000	0.375	1.0	1.32	2.0	1000	37.5	1	37.04959758368167	5.723275210521232	67.45834944406596
0.1	2.1	360.0	4.93	false	0.5	1.25	100	4.08	0.72	1.1	2000	0.375	1.0	1.32	2.0	1000	37.5	2	40.67912847685974	2.6212356076877694	35.540825568253425	29.24548592834531	39.411726863287825
0.1	2.1	360.0	4.93	false	0.5	1.25	100	4.08	0.72	1.1	2000	0.375	1.0	1.32	2.0	1000	37.5	2	36.74003063657909	2.031365324783832	33.38929062399481	29.144237954341076	59.1543630821417
0.1	2.1	360.0	4.93	false	0.5	1.25	100	4.08	0.72	1.1	2000	0.375	1.0	1.32	2.0	1000	37.5	2	34.64709007811331	15.142391418461655	41.6651757786295	27.682757618638707	33.931755273911065
0.1	2.1	360.0	4.93	false	0.5	1.25	100	4.08	0.72	1.1	2000	0.375	1.0	1.32	2.0	1000	37.5	2	38.90841803731108	0.3248060905042506	32.90102293675151	29.20598270916897	60.293261158303025
0.1	2.1	360.0	4.93	false	0.5	1.25	100	4.08	0.72	1.1	2000	0.375	1.0	1.32	2.0	1000	37.5	1	39.63210874452101	30.58808836250808	75.10044028367723
0.1	2.1	360.0	4.93	false	0.5	1.25	100	4.08	0.72	1.1	2000	0.375	1.0	1.32	2.0	1000	37.5	1	31.635376425354238	21.1377483231272	62.72331152252049
0.1	2.1	360.0	4.93	false	0.5	1.25	100	4.08	0.72	1.1	2000	0.375	1.0	1.32	2.0	1000	37.5	2	37.60659790230359	7.585163985502989	31.093422795094256	21.597985701277562	47.098599366358584
0.1	2.1	360.0	4.93	false	0.5	1.25	100	4.08	0.72	1.1	2000	0.375	1.0	1.32	2.0	1000	37.5	1	46.35040899659828	17.805588093427698	74.92334048462796
0.1	2.1	360.0	4.93	false	0.5	1.25	100	4.08	0.72	1.1	2000	0.375	1.0	1.32	2.0	1000	37.5	1	31.294969049907845	14.961106068424911	64.90438957665658
0.1	2.1	360.0	4.93	false	0.5	1.25	100	4.08	0.72	1.1	2000	0.375	1.0	1.32	2.0	1000	37.5	2	42.37864449051925	7.886880618958275	39.134732378721175	30.132236611918596	52.53993315335369
0.1	2.1	360.0	4.93	false	0.5	1.25	100	4.08	0.72	1.1	2000	0.375	1.0	1.32	2.0	1000	37.5	2	36.62561540806729	1.2612610217597138	43.61074302727617	29.822860808032914	38.142910335744304
0.1	2.1	360.0	4.93	false	0.5	1.25	100	4.08	0.72	1.1	2000	0.375	1.0	1.32	2.0	1000	37.5	1	35.56045702832812	13.341807472490194	67.65610059788818
0.1	2.1	360.0	4.93	false	0.5	1.25	100	4.08	0.72	1.1	2000	0.375	1.0	1.32	2.0	1000	37.5	1	35.13037445327895	27.709500886612908	66.67888285339674
0.1	2.1	360.0	4.93	false	0.5	1.25	100	4.08	0.72	1.1	2000	0.375	1.0	1.32	2.0	1000	37.5	1	40.019477383133044	17.07822144506544	81.42883596067576
0.1	2.1	360.0	4.93	false	0.5	1.25	100	4.08	0.72	1.1	2000	0.375	1.0	1.32	2.0	1000	37.5	1	32.84241503808228	21.985932202442047	74.8713997463271
0.1	2.1	360.0	4.93	false	0.5	1.25	100	4.08	0.72	1.1	2000	0.375	1.0	1.32	2.0	1000	37.5	2	35.86013112978254	2.201064477151058	38.162542793179036	34.28192781096344	51.88828884668653
0.1	2.1	360.0	4.93	false	0.5	1.25	100	4.08	0.72	1.1	2000	0.375	1.0	1.32	2.0	1000	37.5	1	45.880694554938906	25.891811387763788	61.078932934563966
0.1	2.1	360.0	4.93	false	0.5	1.25	100	4.08	0.72	1.1	2000	0.375	1.0	1.32	2.0	1000	37.5	1	32.11618813781398	4.753719881530685	77.76757470653132
0.1	2.1	360.0	4.93	false	0.5	1.25	100	4.08	0.72	1.1	2000	0.375	1.0	1.32	2.0	1000	37.5	1	35.932409907467765	27.540872599743007	75.44189990099706
0.1	2.1	360.0	4.93	false	0.5	1.25	100	4.08	0.72	1.1	2000	0.375	1.0	1.32	2.0	1000	37.5	1	41.8414151396651	21.9754652128193	96.6378346723774
0.1	2.1	360.0	4.93	false	0.5	1.25	100	4.08	0.72	1.1	2000	0.375	1.0	1.32	2.0	1000	37.5	1	34.187272988188084	7.7410859959756095	71.26558958442034
0.1	2.1	360.0	4.93	false	0.5	1.25	100	4.08	0.72	1.1	2000	0.375	1.0	1.32	2.0	1000	37.5	1	36.21432040639041	22.878727872160535	69.5233719067492
0.1	2.1	360.0	4.93	false	0.5	1.25	100	4.08	0.72	1.1	2000	0.375	1.0	1.32	2.0	1000	37.5	1	37.684608685834036	4.075386280610699	68.3774001211745
0.1	2.1	360.0	4.93	false	0.5	1.25	100	4.08	0.72	1.1	2000	0.375	1.0	1.32	2.0	1000	37.5	2	47.031871135521214	26.30159585312062	44.58041850517398	44.31244779227925	38.336477119589155
0.1	2.1	360.0	4.93	false	0.5	1.25	100	4.08	0.72	1.1	2000	0.375	1.0	1.32	2.0	1000	37.5	1	39.780160884715	0.8775714185386274	71.66272267065945
0.1	2.1	360.0	4.93	false	0.5	1.25	100	4.08	0.72	1.1	2000	0.375	1.0	1.32	2.0	1000	37.5	2	42.33831028825908	2.2642252213457628	57.66305254716039	41.56790597697978	41.27426850631894
0.1	2.1	360.0	4.93	false	0.5	1.25	100	4.08	0.72	1.1	2000	0.375	1.0	1.32	2.0	1000	37.5	1	41.66331784087675	32.2535766641023	87.96782487803183
0.1	2.1	360.0	4.93	false	0.5	1.25	100	4.08	0.72	1.1	2000	0.375	1.0	1.32	2.0	1000	37.5	1	36.90749953887291	16.175842949499923	83.17071169684802
0.1	2.1	360.0	4.93	false	0.5	1.25	100	4.08	0.72	1.1	2000	0.375	1.0	1.32	2.0	1000	37.5	1	40.79017377596712	25.77755855641145	93.38877711682136
0.1	2.1	360.0	4.93	false	0.5	1.25	100	4.08	0.72	1.1	2000	0.375	1.0	1.32	2.0	1000	37.5	1	45.256355268684715	34.656378950142404	71.05825401277987
0.1	2.1	360.0	4.93	false	0.5	1.25	100	4.08	0.72	1.1	2000	0.375	1.0	1.32	2.0	1000	37.5	1	42.7069789820013	20.295394062613703	77.17646184183234
0.1	2.1	360.0	4.93	false	0.5	1.25	100	4.08	0.72	1.1	2000	0.375	1.0	1.32	2.0	1000	37.5	1	42.29988659864952	35.076978464900236	83.27796101268683
0.1	2.1	360.0	4.93	false	0.5	1.25	100	4.08	0.72	1.1	2000	0.375	1.0	1.32	2.0	1000	37.5	1	36.6897389837061	35.90231939692609	78.28896618315825
0.1	2.1	360.0	4.93	false	0.5	1.25	100	4.08	0.72	1.1	2000	0.375	1.0	1.32	2.0	1000	37.5	1	41.54377506141687	22.687323424250692	88.88114604939942
0.1	2.1	360.0	4.93	false	0.5	1.25	100	4.08	0.72	1.1	2000	0.375	1.0	1.32	2.0	1000	37.5	1	42.01209425691683	11.316399355879016	80.88121717353576
0.1	2.1	360.0	4.93	false	0.5	1.25	100	4.08	0.72	1.1	2000	0.375	1.0	1.32	2.0	1000	37.5	1	41.09796336660256	21.21331022571609	92.24660161215513
0.1	2.1	360.0	4.93	false	0.5	1.25	100	4.08	0.72	1.1	2000	0.375	1.0	1.32	2.0	1000	37.5	1	36.99763220959591	17.249906631454593	80.40598090348293
0.1	2.1	360.0	4.93	false	0.5	1.25	100	4.08	0.72	1.1	2000	0.375	1.0	1.32	2.0	1000	37.5	1	38.944468969870634	14.184351746214553	76.3567702004529
0.1	2.1	360.0	4.93	false	0.5	1.25	100	4.08	0.72	1.1	2000	0.375	1.0	1.32	2.0	1000	37.5	2	41.408156247444104	3.1347574480121088	27.89107555957773	28.025010724308437	56.13187781574046
0.1	2.1	360.0	4.93	false	0.5	1.25	100	4.08	0.72	1.1	2000	0.375	1.0	1.32	2.0	1000	37.5	1	38.408554169015986	11.054327789655654	78.46408199591689
0.1	2.1	360.0	4.93	false	0.5	1.25	100	4.08	0.72	1.1	2000	0.375	1.0	1.32	2.0	1000	37.5	1	42.49282863999177	31.571830307550066	84.3637108025627
0.1	2.1	360.0	4.93	false	0.5	1.25	100	4.08	0.72	1.1	2000	0.375	1.0	1.32	2.0	1000	37.5	1	32.13556409308761	13.122102288209714	60.93682121254803
0.1	2.1	360.0	4.93	false	0.5	1.25	100	4.08	0.72	1.1	2000	0.375	1.0	1.32	2.0	1000	37.5	1	36.36734911751783	13.851161989785316	83.3684129382088
0.1	2.1	360.0	4.93	false	0.5	1.25	100	4.08	0.72	1.1	2000	0.375	1.0	1.32	2.0	1000	37.5	2	35.73093502129311	1.4251467430637066	24.6643021805627	11.287704977226356	48.01410051198601
0.1	2.1	360.0	4.93	false	0.5	1.25	100	4.08	0.72	1.1	2000	0.375	1.0	1.32	2.0	1000	37.5	2	32.38206906652203	3.1457606524604653	33.22418767249492	25.154040132425912	33.008523508336275
0.1	2.1	360.0	4.93	false	0.5	1.25	100	4.08	0.72	1.1	2000	0.375	1.0	1.32	2.0	1000	37.5	2	42.764789926260335	7.2691771163417895	61.35302109684146	39.51819870411602	30.55658443161524
0.1	2.1	360.0	4.93	false	0.5	1.25	100	4.08	0.72	1.1	2000	0.375	1.0	1.32	2.0	1000	37.5	1	38.027465711925636	24.559154830307513	69.20132391139555
0.1	2.1	360.0	4.93	false	0.5	1.25	100	4.08	0.72	1.1	2000	0.375	1.0	1.32	2.0	1000	37.5	1	39.78524137986621	11.587913253762778	78.36547921582005
0.1	2.1	360.0	4.93	false	0.5	1.25	100	4.08	0.72	1.1	2000	0.375	1.0	1.32	2.0	1000	37.5	1	35.50079649678859	16.013167190452258	70.50666982070618
0.1	2.1	360.0	4.93	false	0.5	1.25	100	4.08	0.72	1.1	2000	0.375	1.0	1.32	2.0	1000	37.5	1	44.18750891456273	23.154000504338665	101.48102249557736
0.1	2.1	360.0	4.93	false	0.5	1.25	100	4.08	0.72	1.1	2000	0.375	1.0	1.32	2.0	1000	37.5	1	37.59742980094478	18.54798520708549	83.88863280263467
0.1	2.1	360.0	4.93	false	0.5	1.25	100	4.08	0.72	1.1	2000	0.375	1.0	1.32	2.0	1000	37.5	1	29.007858007550347	20.49910457800496	54.53112617741622
0.1	2.1	360.0	4.93	false	0.5	1.25	100	4.08	0.72	1.1	2000	0.375	1.0	1.32	2.0	1000	37.5	1	40.380586117854136	24.825104870286673	94.36643580814068
0.1	2.1	360.0	4.93	false	0.5	1.25	100	4.08	0.72	1.1	2000	0.375	1.0	1.32	2.0	1000	37.5	1	32.660052678702804	18.767743269514096	66.12971972343364
0.1	2.1	360.0	4.93	false	0.5	1.25	100	4.08	0.72	1.1	2000	0.375	1.0	1.32	2.0	1000	37.5	1	40.42485083940373	20.603020747745543	86.6177849941147
0.1	2.1	360.0	4.93	false	0.5	1.25	100	4.08	0.72	1.1	2000	0.375	1.0	1.32	2.0	1000	37.5	1	34.70030725379343	1.354674911146977	83.04164691160398
0.1	2.1	360.0	4.93	false	0.5	1.25	100	4.08	0.72	1.1	2000	0.375	1.0	1.32	2.0	1000	37.5	2	46.026426696617015	16.175116421718812	30.155598766154487	37.43626663269874	67.9358171435464
0.1	2.1	360.0	4.93	false	0.5	1.25	100	4.08	0.72	1.1	2000	0.375	1.0	1.32	2.0	1000	37.5	1	38.633848170232945	9.294887040762474	75.28848105967268
0.1	2.1	360.0	4.93	false	0.5	1.25	100	4.08	0.72	1.1	2000	0.375	1.0	1.32	2.0	1000	37.5	1	37.26137620910227	7.748263221089534	85.12625298938129
0.1	2.1	360.0	4.93	false	0.5	1.25	100	4.08	0.72	1.1	2000	0.375	1.0	1.32	2.0	1000	37.5	1	31.69363914775885	1.0700269812537841	52.789334967355025
0.1	2.1	360.0	4.93	false	0.5	1.25	100	4.08	0.72	1.1	2000	0.375	1.0	1.32	2.0	1000	37.5	1	38.37292397429624	15.566702833137704	80.40860904463898
0.1	2.1	360.0	4.93	false	0.5	1.25	100	4.08	0.72	1.1	2000	0.375	1.0	1.32	2.0	1000	37.5	1	26.51316059803203	18.09693968641214	61.07648760281098
0.1	2.1	360.0	4.93	false	0.5	1.25	100	4.08	0.72	1.1	2000	0.375	1.0	1.32	2.0	1000	37.5	1	35.61428753916469	23.831616317922553	68.17092641181127
0.1	2.1	360.0	4.93	false	0.5	1.25	100	4.08	0.72	1.1	2000	0.375	1.0	1.32	2.0	1000	37.5	2	43.35303310477089	15.171352800183094	58.61414822245783	32.24077675586102	38.10913631620564
0.1	2.1	360.0	4.93	false	0.5	1.25	100	4.08	0.72	1.1	2000	0.375	1.0	1.32	2.0	1000	37.5	2	36.44844797347474	1.7076374603279059	26.939363911392558	35.258981897315785	47.09711949830236
0.1	2.1	360.0	4.93	false	0.5	1.25	100	4.08	0.72	1.1	2000	0.375	1.0	1.32	2.0	1000	37.5	1	39.54349126353555	28.679552536841147	98.62905202525431
0.1	2.1	360.0	4.93	false	0.5	1.25	100	4.08	0.72	1.1	2000	0.375	1.0	1.32	2.0	1000	37.5	1	26.998209287393088	14.89113607787503	59.757433410773565
0.1	2.1	360.0	4.93	false	0.5	1.25	100	4.08	0.72	1.1	2000	0.375	1.0	1.32	2.0	1000	37.5	1	34.208147089582084	22.26706144377395	57.86956724416293
0.1	2.1	360.0	4.93	false	0.5	1.25	100	4.08	0.72	1.1	2000	0.375	1.0	1.32	2.0	1000	37.5	1	32.21479374654248	10.715870785034799	63.777295859919434
0.1	2.1	360.0	4.93	false	0.5	1.25	100	4.08	0.72	1.1	2000	0.375	1.0	1.32	2.0	1000	37.5	1	36.47376499180948	13.40622858798308	74.56458706621694
0.1	2.1	360.0	4.93	false	0.5	1.25	100	4.08	0.72	1.1	2000	0.375	1.0	1.32	2.0	1000	37.5	1	27.4231204371385	10.716049976724884	55.377399536912336
0.1	2.1	360.0	4.93	false	0.5	1.25	100	4.08	0.72	1.1	2000	0.375	1.0	1.32	2.0	1000	37.5	1	34.99501146680291	20.63329045742002	82.89187150113882
0.1	2.1	360.0	4.93	false	0.5	1.25	100	4.08	0.72	1.1	2000	0.375	1.0	1.32	2.0	1000	37.5	1	41.067718985214405	14.675724702779565	81.18926878121388
0.1	2.1	360.0	4.93	false	0.5	1.25	100	4.08	0.72	1.1	2000	0.375	1.0	1.32	2.0	1000	37.5	1	38.919596235714536	23.43934654609715	72.40240214682058
0.1	2.1	360.0	4.93	false	0.5	1.25	100	4.08	0.72	1.1	2000	0.375	1.0	1.32	2.0	1000	37.5	1	30.817210997605596	10.35177762311689	55.013954213164276
0.1	2.1	360.0	4.93	false	0.5	1.25	100	4.08	0.72	1.1	2000	0.375	1.0	1.32	2.0	1000	37.5	1	38.31088923787458	38.05281820427157	96.42531519307218
0.1	2.1	360.0	4.93	false	0.5	1.25	100	4.08	0.72	1.1	2000	0.375	1.0	1.32	2.0	1000	37.5	2	41.344700258190045	13.380370094282533	57.60735965171936	40.42553432756805	42.82056827920455
0.1	2.1	360.0	4.93	false	0.5	1.25	100	4.08	0.72	1.1	2000	0.375	1.0	1.32	2.0	1000	37.5	2	44.4963250847537	10.752267057152945	27.783398497585758	36.28368343666847	63.73257649998653
0.1	2.1	360.0	4.93	false	0.5	1.25	100	4.08	0.72	1.1	2000	0.375	1.0	1.32	2.0	1000	37.5	1	43.95910256496705	31.292831182396256	102.32265620180347
0.1	2.1	360.0	4.93	false	0.5	1.25	100	4.08	0.72	1.1	2000	0.375	1.0	1.32	2.0	1000	37.5	2	37.71841021390322	2.135485014549931	46.16180546876475	31.761126336962967	27.035194146285306
0.1	2.1	360.0	4.93	false	0.5	1.25	100	4.08	0.72	1.1	2000	0.375	1.0	1.32	2.0	1000	37.5	1	27.41741141365727	15.403030631302178	56.9655255503496
0.1	2.1	360.0	4.93	false	0.5	1.25	100	4.08	0.72	1.1	2000	0.375	1.0	1.32	2.0	1000	37.5	1	35.91202421005551	19.703296375633823	75.82944007436359
0.1	2.1	360.0	4.93	false	0.5	1.25	100	4.08	0.72	1.1	2000	0.375	1.0	1.32	2.0	1000	37.5	1	33.2796979603128	22.156957169522574	59.486060100546304
0.1	2.1	360.0	4.93	false	0.5	1.25	100	4.08	0.72	1.1	2000	0.375	1.0	1.32	2.0	1000	37.5	2	39.9206841263798	4.842725408033727	53.72289201448812	26.476271306468842	34.59497717105714
0.1	2.1	360.0	4.93	false	0.5	1.25	100	4.08	0.72	1.1	2000	0.375	1.0	1.32	2.0	1000	37.5	2	40.85676078017484	3.9275264137879162	59.66410233317191	28.652233568225736	26.543519657211466
0.1	2.1	360.0	4.93	false	0.5	1.25	100	4.08	0.72	1.1	2000	0.375	1.0	1.32	2.0	1000	37.5	1	37.821086978164026	27.223363305641257	83.16397530341581
0.1	2.1	360.0	4.93	false	0.5	1.25	100	4.08	0.72	1.1	2000	0.375	1.0	1.32	2.0	1000	37.5	1	39.77510775893534	14.56144463820309	72.92842583498583
0.1	2.1	360.0	4.93	false	0.5	1.25	100	4.08	0.72	1.1	2000	0.375	1.0	1.32	2.0	1000	37.5	1	40.429744149411064	23.742985497588904	97.84989865556452
0.1	2.1	360.0	4.93	false	0.5	1.25	100	4.08	0.72	1.1	2000	0.375	1.0	1.32	2.0	1000	37.5	1	37.783658171676656	19.56067779680016	77.523957785482
0.1	2.1	360.0	4.93	false	0.5	1.25	100	4.08	0.72	1.1	2000	0.375	1.0	1.32	2.0	1000	37.5	1	34.10515198486622	22.567720122013732	76.03220099511948
0.1	2.1	360.0	4.93	false	0.5	1.25	100	4.08	0.72	1.1	2000	0.375	1.0	1.32	2.0	1000	37.5	1	41.98718671396719	22.170410610253096	93.80996697209468
0.1	2.1	360.0	4.93	false	0.5	1.25	100	4.08	0.72	1.1	2000	0.375	1.0	1.32	2.0	1000	37.5	1	37.34135215580497	16.96765035371467	86.37831218067547
0.1	2.1	360.0	4.93	false	0.5	1.25	100	4.08	0.72	1.1	2000	0.375	1.0	1.32	2.0	1000	37.5	1	31.15520050965504	29.801404305056444	63.07360258375689
0.1	2.1	360.0	4.93	false	0.5	1.25	100	4.08	0.72	1.1	2000	0.375	1.0	1.32	2.0	1000	37.5	1	35.466875842346326	22.96534445627078	79.35230517182573
0.1	2.1	360.0	4.93	false	0.5	1.25	100	4.08	0.72	1.1	2000	0.375	1.0	1.32	2.0	1000	37.5	2	38.737419528660965	8.04216455303161	32.8569287423146	30.627160239679146	52.37534328517693
0.1	2.1	360.0	4.93	false	0.5	1.25	100	4.08	0.72	1.1	2000	0.375	1.0	1.32	2.0	1000	37.5	1	29.610851183071894	14.691299770601272	67.51123603536871
0.1	2.1	360.0	4.93	false	0.5	1.25	100	4.08	0.72	1.1	2000	0.375	1.0	1.32	2.0	1000	37.5	2	39.657061975107815	0.9854883904384281	44.69323522518973	32.11762578433411	47.65651181875403
0.1	2.1	360.0	4.93	false	0.5	1.25	100	4.08	0.72	1.1	2000	0.375	1.0	1.32	2.0	1000	37.5	1	28.933936438755197	16.090338827434667	66.92629355776702
0.1	2.1	360.0	4.93	false	0.5	1.25	100	4.08	0.72	1.1	2000	0.375	1.0	1.32	2.0	1000	37.5	1	42.941692937897685	23.77288688577646	92.13265936354857
0.1	2.1	360.0	4.93	false	0.5	1.25	100	4.08	0.72	1.1	2000	0.375	1.0	1.32	2.0	1000	37.5	1	38.203000496795205	13.703286861528936	90.24491884293582
0.1	2.1	360.0	4.93	false	0.5	1.25	100	4.08	0.72	1.1	2000	0.375	1.0	1.32	2.0	1000	37.5	2	47.166837626621295	7.37084013940746	40.24070303986629	45.94923379113586	68.01219169340528
0.1	2.1	360.0	4.93	false	0.5	1.25	100	4.08	0.72	1.1	2000	0.375	1.0	1.32	2.0	1000	37.5	1	35.94219146246854	10.52161858603561	74.06752273014689
0.1	2.1	360.0	4.93	false	0.5	1.25	100	4.08	0.72	1.1	2000	0.375	1.0	1.32	2.0	1000	37.5	2	37.7436183172885	0.3934983528280316	35.54921512455919	35.87408552022273	48.242579778616495
0.1	2.1	360.0	4.93	false	0.5	1.25	100	4.08	0.72	1.1	2000	0.375	1.0	1.32	2.0	1000	37.5	2	37.2218379369141	0.5957283069026645	29.768926775340365	26.004344993643915	44.58900142468072
0.1	2.1	360.0	4.93	false	0.5	1.25	100	4.08	0.72	1.1	2000	0.375	1.0	1.32	2.0	1000	37.5	1	43.505236274680904	16.57270161246482	87.19796020545455
0.1	2.1	360.0	4.93	false	0.5	1.25	100	4.08	0.72	1.1	2000	0.375	1.0	1.32	2.0	1000	37.5	2	43.136145747547076	2.625906385421431	52.220663994287854	38.08719422366016	43.656576122617665
0.1	2.1	360.0	4.93	false	0.5	1.25	100	4.08	0.72	1.1	2000	0.375	1.0	1.32	2.0	1000	37.5	1	31.13094912169546	25.72385129816066	70.79626564593093
0.1	2.1	360.0	4.93	false	0.5	1.25	100	4.08	0.72	1.1	2000	0.375	1.0	1.32	2.0	1000	37.5	2	35.809456586684895	8.25645552948632	22.672918286035838	33.74229894550588	50.10484155509102
0.1	2.1	360.0	4.93	false	0.5	1.25	100	4.08	0.72	1.1	2000	0.375	1.0	1.32	2.0	1000	37.5	2	43.6105409221537	7.692933726397594	36.36621680978807	27.685592738949115	48.749468775684136
0.1	2.1	360.0	4.93	false	0.5	1.25	100	4.08	0.72	1.1	2000	0.375	1.0	1.32	2.0	1000	37.5	1	28.68170778246886	18.105751317683616	54.827436991952545
0.1	2.1	360.0	4.93	false	0.5	1.25	100	4.08	0.72	1.1	2000	0.375	1.0	1.32	2.0	1000	37.5	2	39.18568359813851	9.882565222955424	55.7949445764884	36.312113077947835	33.4885694401889
0.1	2.1	360.0	4.93	false	0.5	1.25	100	4.08	0.72	1.1	2000	0.375	1.0	1.32	2.0	1000	37.5	1	32.03525501651958	16.048182881759715	71.06347767974373
0.1	2.1	360.0	4.93	false	0.5	1.25	100	4.08	0.72	1.1	2000	0.375	1.0	1.32	2.0	1000	37.5	1	42.097631812691816	19.560770426037205	94.96260168716312
0.1	2.1	360.0	4.93	false	0.5	1.25	100	4.08	0.72	1.1	2000	0.375	1.0	1.32	2.0	1000	37.5	1	30.120403737098364	26.983249704321242	60.760498202123195
0.1	2.1	360.0	4.93	false	0.5	1.25	100	4.08	0.72	1.1	2000	0.375	1.0	1.32	2.0	1000	37.5	1	32.64999101104465	7.701142009924739	59.571869731496264
0.1	2.1	360.0	4.93	false	0.5	1.25	100	4.08	0.72	1.1	2000	0.375	1.0	1.32	2.0	1000	37.5	1	32.81243553659505	12.752887064896113	63.58316392212156
0.1	2.1	360.0	4.93	false	0.5	1.25	100	4.08	0.72	1.1	2000	0.375	1.0	1.32	2.0	1000	37.5	1	37.78370004783092	31.537034759070906	61.35862613985058
0.1	2.1	360.0	4.93	false	0.5	1.25	100	4.08	0.72	1.1	2000	0.375	1.0	1.32	2.0	1000	37.5	1	29.059901046488402	21.65823134006264	55.87009041327769
0.1	2.1	360.0	4.93	false	0.5	1.25	100	4.08	0.72	1.1	2000	0.375	1.0	1.32	2.0	1000	37.5	1	41.906461604306045	12.487587796170375	84.93183923028528
0.1	2.1	360.0	4.93	false	0.5	1.25	100	4.08	0.72	1.1	2000	0.375	1.0	1.32	2.0	1000	37.5	1	35.95651034923513	21.725479882675724	72.21577200015145
0.1	2.1	360.0	4.93	false	0.5	1.25	100	4.08	0.72	1.1	2000	0.375	1.0	1.32	2.0	1000	37.5	1	44.20473108527773	31.907360293189527	83.07555423081257
0.1	2.1	360.0	4.93	false	0.5	1.25	100	4.08	0.72	1.1	2000	0.375	1.0	1.32	2.0	1000	37.5	1	49.59919260783784	15.947217660155323	93.21469965184447
0.1	2.1	360.0	4.93	false	0.5	1.25	100	4.08	0.72	1.1	2000	0.375	1.0	1.32	2.0	1000	37.5	1	32.132639893481176	25.22184234335904	66.55751914208932
0.1	2.1	360.0	4.93	false	0.5	1.25	100	4.08	0.72	1.1	2000	0.375	1.0	1.32	2.0	1000	37.5	1	39.266336057290594	10.155409511353698	80.26543647098102
0.1	2.1	360.0	4.93	false	0.5	1.25	100	4.08	0.72	1.1	2000	0.375	1.0	1.32	2.0	1000	37.5	1	41.04823126591507	14.725195010761297	95.82672704450351
0.1	2.1	360.0	4.93	false	0.5	1.25	100	4.08	0.72	1.1	2000	0.375	1.0	1.32	2.0	1000	37.5	2	38.86078462319129	10.225103499012805	26.88445959762468	27.037086725157273	62.33934584293093
0.1	2.1	360.0	4.93	false	0.5	1.25	100	4.08	0.72	1.1	2000	0.375	1.0	1.32	2.0	1000	37.5	1	33.20808721073849	22.950825432169797	65.50771743844099
0.1	2.1	360.0	4.93	false	0.5	1.25	100	4.08	0.72	1.1	2000	0.375	1.0	1.32	2.0	1000	37.5	2	40.713522578098576	2.025169436518083	51.96226666043731	33.3744410214869	40.468115475752214
0.1	2.1	360.0	4.93	false	0.5	1.25	100	4.08	0.72	1.1	2000	0.375	1.0	1.32	2.0	1000	37.5	1	35.964337829666725	21.11976568772514	73.46723252660229
0.1	2.1	360.0	4.93	false	0.5	1.25	100	4.08	0.72	1.1	2000	0.375	1.0	1.32	2.0	1000	37.5	1	24.394745570193862	15.074252787986728	44.72103005047243
0.1	2.1	360.0	4.93	false	0.5	1.25	100	4.08	0.72	1.1	2000	0.375	1.0	1.32	2.0	1000	37.5	1	30.0420775125042	17.29555291201517	59.82863703581811
0.1	2.1	360.0	4.93	false	0.5	1.25	100	4.08	0.72	1.1	2000	0.375	1.0	1.32	2.0	1000	37.5	2	36.21882305054403	4.580659969571684	24.015407807428527	30.417458644917687	49.94813979286121
0.1	2.1	360.0	4.93	false	0.5	1.25	100	4.08	0.72	1.1	2000	0.375	1.0	1.32	2.0	1000	37.5	1	36.61720950663285	14.249377777988704	81.48586401586054
0.1	2.1	360.0	4.93	false	0.5	1.25	100	4.08	0.72	1.1	2000	0.375	1.0	1.32	2.0	1000	37.5	1	41.1783456032626	21.10135925662778	89.15895015957005
0.1	2.1	360.0	4.93	false	0.5	1.25	100	4.08	0.72	1.1	2000	0.375	1.0	1.32	2.0	1000	37.5	1	34.1207096302567	17.442918798243312	71.48297123654898
0.1	2.1	360.0	4.93	false	0.5	1.25	100	4.08	0.72	1.1	2000	0.375	1.0	1.32	2.0	1000	37.5	1	37.959010962470025	17.01935463407332	72.95544828471986
0.1	2.1	360.0	4.93	false	0.5	1.25	100	4.08	0.72	1.1	2000	0.375	1.0	1.32	2.0	1000	37.5	1	35.86669238314106	6.374038199251352	75.91042664279551
0.1	2.1	360.0	4.93	false	0.5	1.25	100	4.08	0.72	1.1	2000	0.375	1.0	1.32	2.0	1000	37.5	1	45.715691451834104	18.49881528185616	98.53395737937876
0.1	2.1	360.0	4.93	false	0.5	1.25	100	4.08	0.72	1.1	2000	0.375	1.0	1.32	2.0	1000	37.5	1	38.676856532800656	12.222989963567175	74.70489450890096
0.1	2.1	360.0	4.93	false	0.5	1.25	100	4.08	0.72	1.1	2000	0.375	1.0	1.32	2.0	1000	37.5	1	41.964945061814376	33.14041698662078	104.49367257052053
0.1	2.1	360.0	4.93	false	0.5	1.25	100	4.08	0.72	1.1	2000	0.375	1.0	1.32	2.0	1000	37.5	1	37.80633349068494	29.298100860138536	79.1631332886778
0.1	2.1	360.0	4.93	false	0.5	1.25	100	4.08	0.72	1.1	2000	0.375	1.0	1.32	2.0	1000	37.5	1	36.62968243781442	14.006121776572545	77.379589685574
0.1	2.1	360.0	4.93	false	0.5	1.25	100	4.08	0.72	1.1	2000	0.375	1.0	1.32	2.0	1000	37.5	1	44.544914798389826	20.08112534924026	101.93638533078855
0.1	2.1	360.0	4.93	false	0.5	1.25	100	4.08	0.72	1.1	2000	0.375	1.0	1.32	2.0	1000	37.5	2	33.280201891900184	0.8187931446690939	33.57115787641976	31.48323516117085	37.195009128557366
0.1	2.1	360.0	4.93	false	0.5	1.25	100	4.08	0.72	1.1	2000	0.375	1.0	1.32	2.0	1000	37.5	1	34.14231437659555	18.779669071521287	71.56818088897221
0.1	2.1	360.0	4.93	false	0.5	1.25	100	4.08	0.72	1.1	2000	0.375	1.0	1.32	2.0	1000	37.5	1	32.52346838610253	9.486264037725833	59.99674423716374
0.1	2.1	360.0	4.93	false	0.5	1.25	100	4.08	0.72	1.1	2000	0.375	1.0	1.32	2.0	1000	37.5	1	37.9982593633277	15.082842554503793	80.81781954563058
0.1	2.1	360.0	4.93	false	0.5	1.25	100	4.08	0.72	1.1	2000	0.375	1.0	1.32	2.0	1000	37.5	1	31.549183854354332	15.064000375278203	80.36268160769208
0.1	2.1	360.0	4.93	false	0.5	1.25	100	4.08	0.72	1.1	2000	0.375	1.0	1.32	2.0	1000	37.5	1	32.40315139489534	30.874665271600087	75.21734038347753
0.1	2.1	360.0	4.93	false	0.5	1.25	100	4.08	0.72	1.1	2000	0.375	1.0	1.32	2.0	1000	37.5	1	39.28509585017098	18.757972555283956	87.52631448988537
0.1	2.1	360.0	4.93	false	0.5	1.25	100	4.08	0.72	1.1	2000	0.375	1.0	1.32	2.0	1000	37.5	2	40.18541373581445	0.37131951100982025	33.94431563527441	26.67599424801693	42.376101188221064
0.1	2.1	360.0	4.93	false	0.5	1.25	100	4.08	0.72	1.1	2000	0.375	1.0	1.32	2.0	1000	37.5	1	37.08398337641885	24.550886572390553	78.87115075212995
0.1	2.1	360.0	4.93	false	0.5	1.25	100	4.08	0.72	1.1	2000	0.375	1.0	1.32	2.0	1000	37.5	1	34.50628267464232	19.993139065905854	69.55403044995299
0.1	2.1	360.0	4.93	false	0.5	1.25	100	4.08	0.72	1.1	2000	0.375	1.0	1.32	2.0	1000	37.5	2	36.46295469689247	1.7222696222008191	23.595714196405766	26.87651718252756	42.40899587728976
0.1	2.1	360.0	4.93	false	0.5	1.25	100	4.08	0.72	1.1	2000	0.375	1.0	1.32	2.0	1000	37.5	1	33.16672425168719	0.7196522329827129	67.71882107820676
0.1	2.1	360.0	4.93	false	0.5	1.25	100	4.08	0.72	1.1	2000	0.375	1.0	1.32	2.0	1000	37.5	1	31.183736861678284	12.97210054810699	66.25417008639118
0.1	2.1	360.0	4.93	false	0.5	1.25	100	4.08	0.72	1.1	2000	0.375	1.0	1.32	2.0	1000	37.5	1	39.5932532851759	21.538615261885177	94.80947164285824
0.1	2.1	360.0	4.93	false	0.5	1.25	100	4.08	0.72	1.1	2000	0.375	1.0	1.32	2.0	1000	37.5	1	44.32246585570539	14.946273322939422	86.25368629876404
0.1	2.1	360.0	4.93	false	0.5	1.25	100	4.08	0.72	1.1	2000	0.375	1.0	1.32	2.0	1000	37.5	1	42.968748800187754	19.78621598996639	92.99714775479283
0.1	2.1	360.0	4.93	false	0.5	1.25	100	4.08	0.72	1.1	2000	0.375	1.0	1.32	2.0	1000	37.5	1	32.94710043828995	16.486431443774528	66.18523600918846
0.1	2.1	360.0	4.93	false	0.5	1.25	100	4.08	0.72	1.1	2000	0.375	1.0	1.32	2.0	1000	37.5	2	36.96966524516355	11.5647686810508	56.50275851320078	33.95761069938508	30.973031902013133
0.1	2.1	360.0	4.93	false	0.5	1.25	100	4.08	0.72	1.1	2000	0.375	1.0	1.32	2.0	1000	37.5	1	30.267053847239545	11.948541464925178	67.00837344131254
0.1	2.1	360.0	4.93	false	0.5	1.25	100	4.08	0.72	1.1	2000	0.375	1.0	1.32	2.0	1000	37.5	1	37.62233296407675	17.332517996913207	72.8226392180626
0.1	2.1	360.0	4.93	false	0.5	1.25	100	4.08	0.72	1.1	2000	0.375	1.0	1.32	2.0	1000	37.5	1	31.253494234244897	8.566468635285474	67.42328129825007
0.1	2.1	360.0	4.93	false	0.5	1.25	100	4.08	0.72	1.1	2000	0.375	1.0	1.32	2.0	1000	37.5	1	39.898180208990205	22.734887793584107	82.30143748148738
0.1	2.1	360.0	4.93	false	0.5	1.25	100	4.08	0.72	1.1	2000	0.375	1.0	1.32	2.0	1000	37.5	1	41.39547715761899	9.623919215712569	74.41258715675761
0.1	2.1	360.0	4.93	false	0.5	1.25	100	4.08	0.72	1.1	2000	0.375	1.0	1.32	2.0	1000	37.5	1	41.75600491092692	29.163345877469155	90.23076793288959
0.1	2.1	360.0	4.93	false	0.5	1.25	100	4.08	0.72	1.1	2000	0.375	1.0	1.32	2.0	1000	37.5	1	44.03833263450702	18.389927197752822	88.97449909546239
0.1	2.1	360.0	4.93	false	0.5	1.25	100	4.08	0.72	1.1	2000	0.375	1.0	1.32	2.0	1000	37.5	1	40.96197956150954	30.595358012679917	99.94658514796774
0.1	2.1	360.0	4.93	false	0.5	1.25	100	4.08	0.72	1.1	2000	0.375	1.0	1.32	2.0	1000	37.5	1	42.16479252230075	34.146383018765086	96.23838484487695
0.1	2.1	360.0	4.93	false	0.5	1.25	100	4.08	0.72	1.1	2000	0.375	1.0	1.32	2.0	1000	37.5	1	33.64515223760454	13.882173259863322	59.291398926047805
0.1	2.1	360.0	4.93	false	0.5	1.25	100	4.08	0.72	1.1	2000	0.375	1.0	1.32	2.0	1000	37.5	1	42.864430745487844	18.247596877303042	88.86822774771831
0.1	2.1	360.0	4.93	false	0.5	1.25	100	4.08	0.72	1.1	2000	0.375	1.0	1.32	2.0	1000	37.5	1	42.828471723853475	14.733858483440377	93.23784145777212
0.1	2.1	360.0	4.93	false	0.5	1.25	100	4.08	0.72	1.1	2000	0.375	1.0	1.32	2.0	1000	37.5	1	35.202269389762535	9.948325294255092	67.96528860316222
0.1	2.1	360.0	4.93	false	0.5	1.25	100	4.08	0.72	1.1	2000	0.375	1.0	1.32	2.0	1000	37.5	1	43.160218459516145	15.858235043591907	91.31454772011656
0.1	2.1	360.0	4.93	false	0.5	1.25	100	4.08	0.72	1.1	2000	0.375	1.0	1.32	2.0	1000	37.5	1	27.45613667780801	0.061278132612957156	56.523096305120106
0.1	2.1	360.0	4.93	false	0.5	1.25	100	4.08	0.72	1.1	2000	0.375	1.0	1.32	2.0	1000	37.5	1	31.766937352470322	23.61481079326386	66.9331259144799
0.1	2.1	360.0	4.93	false	0.5	1.25	100	4.08	0.72	1.1	2000	0.375	1.0	1.32	2.0	1000	37.5	1	31.55641856677549	19.948275054586194	61.06362828818846
0.1	2.1	360.0	4.93	false	0.5	1.25	100	4.08	0.72	1.1	2000	0.375	1.0	1.32	2.0	1000	37.5	1	38.86761379997659	29.05068265556891	79.13216459216224
0.1	2.1	360.0	4.93	false	0.5	1.25	100	4.08	0.72	1.1	2000	0.375	1.0	1.32	2.0	1000	37.5	1	33.38451242245224	21.773274332618758	78.02845320136522
0.1	2.1	360.0	4.93	false	0.5	1.25	100	4.08	0.72	1.1	2000	0.375	1.0	1.32	2.0	1000	37.5	1	42.541985422954276	27.921586436935616	87.63293644022409
0.1	2.1	360.0	4.93	false	0.5	1.25	100	4.08	0.72	1.1	2000	0.375	1.0	1.32	2.0	1000	37.5	1	46.39500514562506	17.836589768650047	97.51012879264145
0.1	2.1	360.0	4.93	false	0.5	1.25	100	4.08	0.72	1.1	2000	0.375	1.0	1.32	2.0	1000	37.5	2	33.09531468193707	6.381381493106916	39.80775355122953	30.91786803602424	34.281422352399844
0.1	2.1	360.0	4.93	false	0.5	1.25	100	4.08	0.72	1.1	2000	0.375	1.0	1.32	2.0	1000	37.5	1	27.869333357749852	7.351690767083107	63.14140954476469
0.1	2.1	360.0	4.93	false	0.5	1.25	100	4.08	0.72	1.1	2000	0.375	1.0	1.32	2.0	1000	37.5	1	26.229842924884316	12.396724720295326	61.82903987718844
0.1	2.1	360.0	4.93	false	0.5	1.25	100	4.08	0.72	1.1	2000	0.375	1.0	1.32	2.0	1000	37.5	1	27.643267534322803	10.075028627588559	56.69372917212652
0.1	2.1	360.0	4.93	false	0.5	1.25	100	4.08	0.72	1.1	2000	0.375	1.0	1.32	2.0	1000	37.5	1	36.53577875189435	19.970679389932997	80.63163617422809
0.1	2.1	360.0	4.93	false	0.5	1.25	100	4.08	0.72	1.1	2000	0.375	1.0	1.32	2.0	1000	37.5	1	42.21589173379809	23.07034150270237	86.21686667550082
0.1	2.1	360.0	4.93	false	0.5	1.25	100	4.08	0.72	1.1	2000	0.375	1.0	1.32	2.0	1000	37.5	1	38.206174651618014	19.425430927394835	76.1898836631508
0.1	2.1	360.0	4.93	false	0.5	1.25	100	4.08	0.72	1.1	2000	0.375	1.0	1.32	2.0	1000	37.5	1	40.37818105688687	20.340311282858195	88.05184439628123
0.1	2.1	360.0	4.93	false	0.5	1.25	100	4.08	0.72	1.1	2000	0.375	1.0	1.32	2.0	1000	37.5	1	34.13080192611372	23.831390536900983	82.83806350452541
0.1	2.1	360.0	4.93	false	0.5	1.25	100	4.08	0.72	1.1	2000	0.375	1.0	1.32	2.0	1000	37.5	1	28.68306242072362	10.248593290508726	64.12722459271313
0.1	2.1	360.0	4.93	false	0.5	1.25	100	4.08	0.72	1.1	2000	0.375	1.0	1.32	2.0	1000	37.5	2	41.66612803828416	18.586392876250024	48.3192183862585	35.76667679017639	34.243103005556016
0.1	2.1	360.0	4.93	false	0.5	1.25	100	4.08	0.72	1.1	2000	0.375	1.0	1.32	2.0	1000	37.5	2	36.868798627497405	18.83788057790857	57.22952576605208	36.11318799930752	30.257561539107034
0.1	2.1	360.0	4.93	false	0.5	1.25	100	4.08	0.72	1.1	2000	0.375	1.0	1.32	2.0	1000	37.5	1	29.726862665538572	8.294616498494394	68.71100172877978
0.1	2.1	360.0	4.93	false	0.5	1.25	100	4.08	0.72	1.1	2000	0.375	1.0	1.32	2.0	1000	37.5	1	38.724679425748796	24.431084693204753	87.29264239698975
0.1	2.1	360.0	4.93	false	0.5	1.25	100	4.08	0.72	1.1	2000	0.375	1.0	1.32	2.0	1000	37.5	1	41.18836565610795	15.396975591877554	78.53293403435269
0.1	2.1	360.0	4.93	false	0.5	1.25	100	4.08	0.72	1.1	2000	0.375	1.0	1.32	2.0	1000	37.5	2	38.4857227956071	0.9249837720805812	41.64178500652029	30.3883522171411	33.6701968982318
0.1	2.1	360.0	4.93	false	0.5	1.25	100	4.08	0.72	1.1	2000	0.375	1.0	1.32	2.0	1000	37.5	1	37.78731331987943	26.919697484173316	81.37746169658512
0.1	2.1	360.0	4.93	false	0.5	1.25	100	4.08	0.72	1.1	2000	0.375	1.0	1.32	2.0	1000	37.5	2	38.07641620802461	20.22825036669651	53.525840202884815	36.82878677725825	27.66990574242148
0.1	2.1	360.0	4.93	false	0.5	1.25	100	4.08	0.72	1.1	2000	0.375	1.0	1.32	2.0	1000	37.5	1	40.49677792245729	14.949368681562726	91.42429727705337
0.1	2.1	360.0	4.93	false	0.5	1.25	100	4.08	0.72	1.1	2000	0.375	1.0	1.32	2.0	1000	37.5	1	35.559559683539256	17.528728263287746	83.19882107695935
0.1	2.1	360.0	4.93	false	0.5	1.25	100	4.08	0.72	1.1	2000	0.375	1.0	1.32	2.0	1000	37.5	1	34.24955113686095	1.9220931338074636	73.27871344825768
0.1	2.1	360.0	4.93	false	0.5	1.25	100	4.08	0.72	1.1	2000	0.375	1.0	1.32	2.0	1000	37.5	1	36.31765706466581	11.396454631133059	58.76976664907425
0.1	2.1	360.0	4.93	false	0.5	1.25	100	4.08	0.72	1.1	2000	0.375	1.0	1.32	2.0	1000	37.5	1	35.40481957605536	18.321110791346232	69.74414644978644
0.1	2.1	360.0	4.93	false	0.5	1.25	100	4.08	0.72	1.1	2000	0.375	1.0	1.32	2.0	1000	37.5	1	36.570660640895404	24.66435172645972	77.50851501190874
0.1	2.1	360.0	4.93	false	0.5	1.25	100	4.08	0.72	1.1	2000	0.375	1.0	1.32	2.0	1000	37.5	1	36.86630176891023	10.130340634732898	81.1135958585123
0.1	2.1	360.0	4.93	false	0.5	1.25	100	4.08	0.72	1.1	2000	0.375	1.0	1.32	2.0	1000	37.5	2	36.8823579077413	9.204050193135458	44.11152798476556	32.12075175078224	28.214206408166238
0.1	2.1	360.0	4.93	false	0.5	1.25	100	4.08	0.72	1.1	2000	0.375	1.0	1.32	2.0	1000	37.5	1	39.35698392644102	15.675562146406474	88.21962526394398
0.1	2.1	360.0	4.93	false	0.5	1.25	100	4.08	0.72	1.1	2000	0.375	1.0	1.32	2.0	1000	37.5	2	39.21124107333505	12.637360496282819	56.405760749321985	36.949474243943484	24.43775701795317
0.1	2.1	360.0	4.93	false	0.5	1.25	100	4.08	0.72	1.1	2000	0.375	1.0	1.32	2.0	1000	37.5	2	41.44459481259927	7.677428707913389	29.617151572020532	25.329764794621674	57.01269804436867
0.1	2.1	360.0	4.93	false	0.5	1.25	100	4.08	0.72	1.1	2000	0.375	1.0	1.32	2.0	1000	37.5	1	37.75455790734416	22.762555615899355	88.16784503078428
0.1	2.1	360.0	4.93	false	0.5	1.25	100	4.08	0.72	1.1	2000	0.375	1.0	1.32	2.0	1000	37.5	1	34.091819755532896	21.42186369751909	75.94061632806665
0.1	2.1	360.0	4.93	false	0.5	1.25	100	4.08	0.72	1.1	2000	0.375	1.0	1.32	2.0	1000	37.5	2	36.46026137011055	8.095052157866274	50.70758832361693	31.2641175940446	23.471034152113067
0.1	2.1	360.0	4.93	false	0.5	1.25	100	4.08	0.72	1.1	2000	0.375	1.0	1.32	2.0	1000	37.5	2	45.7923846645352	13.714377495639642	41.285499418822575	40.151584697432114	53.22596251033522
0.1	2.1	360.0	4.93	false	0.5	1.25	100	4.08	0.72	1.1	2000	0.375	1.0	1.32	2.0	1000	37.5	1	38.57953144602799	28.274143242926428	77.69954990332224
0.1	2.1	360.0	4.93	false	0.5	1.25	100	4.08	0.72	1.1	2000	0.375	1.0	1.32	2.0	1000	37.5	1	37.69929837044126	17.816018502302203	76.0076502337888
0.1	2.1	360.0	4.93	false	0.5	1.25	100	4.08	0.72	1.1	2000	0.375	1.0	1.32	2.0	1000	37.5	2	48.24612221984851	0.0364898952218883	53.37213825429246	36.53253022166359	46.90379302316631
0.1	2.1	360.0	4.93	false	0.5	1.25	100	4.08	0.72	1.1	2000	0.375	1.0	1.32	2.0	1000	37.5	1	34.843975243485545	30.094686550129484	59.15855016066624
0.1	2.1	360.0	4.93	false	0.5	1.25	100	4.08	0.72	1.1	2000	0.375	1.0	1.32	2.0	1000	37.5	1	30.98416860414229	7.140034923519441	58.72475301776632
0.1	2.1	360.0	4.93	false	0.5	1.25	100	4.08	0.72	1.1	2000	0.375	1.0	1.32	2.0	1000	37.5	1	37.867226549129875	17.64764219654049	73.59258264309024
0.1	2.1	360.0	4.93	false	0.5	1.25	100	4.08	0.72	1.1	2000	0.375	1.0	1.32	2.0	1000	37.5	2	45.01476958038898	15.339517520807052	41.55270030941535	43.65268212809679	66.23029557579359
0.1	2.1	360.0	4.93	false	0.5	1.25	100	4.08	0.72	1.1	2000	0.375	1.0	1.32	2.0	1000	37.5	1	39.88218011087254	8.784905573689471	87.40541149467794
0.1	2.1	360.0	4.93	false	0.5	1.25	100	4.08	0.72	1.1	2000	0.375	1.0	1.32	2.0	1000	37.5	1	28.57950954554778	8.5222036088054	67.92777773402986
0.1	2.1	360.0	4.93	false	0.5	1.25	100	4.08	0.72	1.1	2000	0.375	1.0	1.32	2.0	1000	37.5	2	36.15214041783681	1.36472247905203	27.184765717192334	34.96925595871986	64.3692715699367
0.1	2.1	360.0	4.93	false	0.5	1.25	100	4.08	0.72	1.1	2000	0.375	1.0	1.32	2.0	1000	37.5	1	36.92256306528955	28.92409803728655	72.64294141117915
0.1	2.1	360.0	4.93	false	0.5	1.25	100	4.08	0.72	1.1	2000	0.375	1.0	1.32	2.0	1000	37.5	1	34.000065022953365	14.28239879029732	80.8082338832292
0.1	2.1	360.0	4.93	false	0.5	1.25	100	4.08	0.72	1.1	2000	0.375	1.0	1.32	2.0	1000	37.5	1	35.619532906684874	12.633272085714635	71.21772822366626
0.1	2.1	360.0	4.93	false	0.5	1.25	100	4.08	0.72	1.1	2000	0.375	1.0	1.32	2.0	1000	37.5	1	39.532422592065224	17.134358056601883	88.21058633723194
0.1	2.1	360.0	4.93	false	0.5	1.25	100	4.08	0.72	1.1	2000	0.375	1.0	1.32	2.0	1000	37.5	1	38.73407556727326	21.09262640311339	87.97737038775078
0.1	2.1	360.0	4.93	false	0.5	1.25	100	4.08	0.72	1.1	2000	0.375	1.0	1.32	2.0	1000	37.5	1	44.509595452449446	3.1267329381816893	80.51772001379165
0.1	2.1	360.0	4.93	false	0.5	1.25	100	4.08	0.72	1.1	2000	0.375	1.0	1.32	2.0	1000	37.5	2	39.528946499510255	5.359503690174646	21.97390624312134	30.51708631186042	46.779917513063324
0.1	2.1	360.0	4.93	false	0.5	1.25	100	4.08	0.72	1.1	2000	0.375	1.0	1.32	2.0	1000	37.5	1	40.01583518808258	18.48280085289709	80.23712640560295
0.1	2.1	360.0	4.93	false	0.5	1.25	100	4.08	0.72	1.1	2000	0.375	1.0	1.32	2.0	1000	37.5	1	39.17272296793819	27.55057099140461	78.31590854530067
0.1	2.1	360.0	4.93	false	0.5	1.25	100	4.08	0.72	1.1	2000	0.375	1.0	1.32	2.0	1000	37.5	2	41.64331791548584	7.824732834746512	30.134483993140748	29.970944743316696	62.42394733274172
0.1	2.1	360.0	4.93	false	0.5	1.25	100	4.08	0.72	1.1	2000	0.375	1.0	1.32	2.0	1000	37.5	1	35.53922903417316	29.897992849537363	63.8891789237932
0.1	2.1	360.0	4.93	false	0.5	1.25	100	4.08	0.72	1.1	2000	0.375	1.0	1.32	2.0	1000	37.5	1	34.23506982907109	18.11455707565534	76.03622764959403
0.1	2.1	360.0	4.93	false	0.5	1.25	100	4.08	0.72	1.1	2000	0.375	1.0	1.32	2.0	1000	37.5	1	38.32748182324713	33.63409683811639	93.18955752607474
0.1	2.1	360.0	4.93	false	0.5	1.25	100	4.08	0.72	1.1	2000	0.375	1.0	1.32	2.0	1000	37.5	1	29.43103405738804	15.154378330845681	64.91565753745434
0.1	2.1	360.0	4.93	false	0.5	1.25	100	4.08	0.72	1.1	2000	0.375	1.0	1.32	2.0	1000	37.5	1	33.027577730302866	14.982648750985044	71.04541766898595
0.1	2.1	360.0	4.93	false	0.5	1.25	100	4.08	0.72	1.1	2000	0.375	1.0	1.32	2.0	1000	37.5	1	28.632249099034592	23.074839858781715	66.64170963762786
0.1	2.1	360.0	4.93	false	0.5	1.25	100	4.08	0.72	1.1	2000	0.375	1.0	1.32	2.0	1000	37.5	1	28.323895281304715	19.06157471405245	54.94467935567256
0.1	2.1	360.0	4.93	false	0.5	1.25	100	4.08	0.72	1.1	2000	0.375	1.0	1.32	2.0	1000	37.5	2	32.14410266002589	15.763205109520488	26.71062726922004	31.025297023886637	46.375092282730925
0.1	2.1	360.0	4.93	false	0.5	1.25	100	4.08	0.72	1.1	2000	0.375	1.0	1.32	2.0	1000	37.5	2	33.81175580127246	0.5029031985751112	29.351324170066	33.202246977553244	51.68364121742774
0.1	2.1	360.0	4.93	false	0.5	1.25	100	4.08	0.72	1.1	2000	0.375	1.0	1.32	2.0	1000	37.5	1	29.190735771814772	3.2688602698294793	65.91800724415748
0.1	2.1	360.0	4.93	false	0.5	1.25	100	4.08	0.72	1.1	2000	0.375	1.0	1.32	2.0	1000	37.5	1	36.88983923159805	27.90526172917808	80.96554700496739
0.1	2.1	360.0	4.93	false	0.5	1.25	100	4.08	0.72	1.1	2000	0.375	1.0	1.32	2.0	1000	37.5	1	30.21963087191895	6.351351997792844	62.038427327120196
0.1	2.1	360.0	4.93	false	0.5	1.25	100	4.08	0.72	1.1	2000	0.375	1.0	1.32	2.0	1000	37.5	2	38.78297682788293	2.296621217573078	55.68600933539164	37.71882679797467	39.51497061085669
0.1	2.1	360.0	4.93	false	0.5	1.25	100	4.08	0.72	1.1	2000	0.375	1.0	1.32	2.0	1000	37.5	1	36.603283666048604	5.944972478404635	81.29084757519992
0.1	2.1	360.0	4.93	false	0.5	1.25	100	4.08	0.72	1.1	2000	0.375	1.0	1.32	2.0	1000	37.5	1	28.56347715966456	21.720858319490674	63.24863537878831
0.1	2.1	360.0	4.93	false	0.5	1.25	100	4.08	0.72	1.1	2000	0.375	1.0	1.32	2.0	1000	37.5	2	41.26797467813324	0.5100422847733261	49.70208860635698	22.285170719673154	41.07696183406996
0.1	2.1	360.0	4.93	false	0.5	1.25	100	4.08	0.72	1.1	2000	0.375	1.0	1.32	2.0	1000	37.5	1	36.237963666439775	13.69944987164201	68.87114822097914
0.1	2.1	360.0	4.93	false	0.5	1.25	100	4.08	0.72	1.1	2000	0.375	1.0	1.32	2.0	1000	37.5	1	32.71550786579061	1.0223223564442252	71.48647312936322
0.1	2.1	360.0	4.93	false	0.5	1.25	100	4.08	0.72	1.1	2000	0.375	1.0	1.32	2.0	1000	37.5	1	35.21532747684765	30.56027712117671	57.83185009207231
0.1	2.1	360.0	4.93	false	0.5	1.25	100	4.08	0.72	1.1	2000	0.375	1.0	1.32	2.0	1000	37.5	1	31.54671963638747	15.697507364723249	62.108944059143425
0.1	2.1	360.0	4.93	false	0.5	1.25	100	4.08	0.72	1.1	2000	0.375	1.0	1.32	2.0	1000	37.5	1	39.66772242893642	23.88228660985855	92.24234540606297
0.1	2.1	360.0	4.93	false	0.5	1.25	100	4.08	0.72	1.1	2000	0.375	1.0	1.32	2.0	1000	37.5	1	35.30027209127518	26.36464253910641	83.45384055544032
0.1	2.1	360.0	4.93	false	0.5	1.25	100	4.08	0.72	1.1	2000	0.375	1.0	1.32	2.0	1000	37.5	1	40.79449980788572	10.070678264545206	52.66837460294879
0.1	2.1	360.0	4.93	false	0.5	1.25	100	4.08	0.72	1.1	2000	0.375	1.0	1.32	2.0	1000	37.5	1	40.054109721210665	9.101474667563561	70.18528969883599
0.1	2.1	360.0	4.93	false	0.5	1.25	100	4.08	0.72	1.1	2000	0.375	1.0	1.32	2.0	1000	37.5	1	41.61759702804934	15.533472373902365	93.47549750108125
0.1	2.1	360.0	4.93	false	0.5	1.25	100	4.08	0.72	1.1	2000	0.375	1.0	1.32	2.0	1000	37.5	1	37.07714872846581	17.36957840700438	78.38697745303118
0.1	2.1	360.0	4.93	false	0.5	1.25	100	4.08	0.72	1.1	2000	0.375	1.0	1.32	2.0	1000	37.5	1	29.63933767452825	12.480534163474783	65.93703875916935
0.1	2.1	360.0	4.93	false	0.5	1.25	100	4.08	0.72	1.1	2000	0.375	1.0	1.32	2.0	1000	37.5	2	34.889666732375034	0.2067850166684848	34.49092533111939	34.092587751699156	53.1119649180552
0.1	2.1	360.0	4.93	false	0.5	1.25	100	4.08	0.72	1.1	2000	0.375	1.0	1.32	2.0	1000	37.5	1	34.50154078115547	18.05303152651665	70.71309443799493
0.1	2.1	360.0	4.93	false	0.5	1.25	100	4.08	0.72	1.1	2000	0.375	1.0	1.32	2.0	1000	37.5	1	37.537555627118266	7.324443942517074	75.6618999526945
0.1	2.1	360.0	4.93	false	0.5	1.25	100	4.08	0.72	1.1	2000	0.375	1.0	1.32	2.0	1000	37.5	1	37.33961508612848	12.391815212372768	68.38620540880841
0.1	2.1	360.0	4.93	false	0.5	1.25	100	4.08	0.72	1.1	2000	0.375	1.0	1.32	2.0	1000	37.5	2	40.506400988080586	9.68873339630645	47.95135092504883	40.20201702077268	40.32571318049588
0.1	2.1	360.0	4.93	false	0.5	1.25	100	4.08	0.72	1.1	2000	0.375	1.0	1.32	2.0	1000	37.5	2	48.025250123437154	11.90644656331222	64.79325752520175	30.719023030307884	35.038290581329555
0.1	2.1	360.0	4.93	false	0.5	1.25	100	4.08	0.72	1.1	2000	0.375	1.0	1.32	2.0	1000	37.5	1	37.238145380472254	20.462276447167273	78.58425561964283
0.1	2.1	360.0	4.93	false	0.5	1.25	100	4.08	0.72	1.1	2000	0.375	1.0	1.32	2.0	1000	37.5	1	37.32256394690364	17.732939001202467	79.66451308428866
0.1	2.1	360.0	4.93	false	0.5	1.25	100	4.08	0.72	1.1	2000	0.375	1.0	1.32	2.0	1000	37.5	1	32.22412778638881	6.533908034876623	58.06495673372451
0.1	2.1	360.0	4.93	false	0.5	1.25	100	4.08	0.72	1.1	2000	0.375	1.0	1.32	2.0	1000	37.5	1	30.062038728834686	8.389080789286947	67.30280273474006
0.1	2.1	360.0	4.93	false	0.5	1.25	100	4.08	0.72	1.1	2000	0.375	1.0	1.32	2.0	1000	37.5	1	37.89633970204569	8.896167813678446	83.13384069818167
0.1	2.1	360.0	4.93	false	0.5	1.25	100	4.08	0.72	1.1	2000	0.375	1.0	1.32	2.0	1000	37.5	2	46.21277367231593	18.45446512896523	32.048507506722046	39.99921419493743	67.49140417500685
0.1	2.1	360.0	4.93	false	0.5	1.25	100	4.08	0.72	1.1	2000	0.375	1.0	1.32	2.0	1000	37.5	1	34.04839722263427	5.857382057360216	70.10624983541865
0.1	2.1	360.0	4.93	false	0.5	1.25	100	4.08	0.72	1.1	2000	0.375	1.0	1.32	2.0	1000	37.5	1	38.560691068098386	36.18129466276754	94.24580489027633
0.1	2.1	360.0	4.93	false	0.5	1.25	100	4.08	0.72	1.1	2000	0.375	1.0	1.32	2.0	1000	37.5	2	41.39274245714329	1.519714473082684	66.31417889138817	19.382278596206543	37.657090264785126
0.1	2.1	360.0	4.93	false	0.5	1.25	100	4.08	0.72	1.1	2000	0.375	1.0	1.32	2.0	1000	37.5	1	31.909963334148777	30.428084892949634	74.352027050818
0.1	2.1	360.0	4.93	false	0.5	1.25	100	4.08	0.72	1.1	2000	0.375	1.0	1.32	2.0	1000	37.5	2	40.7596035567228	14.891272301655883	57.360086143077275	38.39948440362338	30.840709426737984
0.1	2.1	360.0	4.93	false	0.5	1.25	100	4.08	0.72	1.1	2000	0.375	1.0	1.32	2.0	1000	37.5	1	37.71055470010309	26.533960346205543	74.64525737922676
0.1	2.1	360.0	4.93	false	0.5	1.25	100	4.08	0.72	1.1	2000	0.375	1.0	1.32	2.0	1000	37.5	1	38.73200630566256	15.92153335356599	75.11774617369083
0.1	2.1	360.0	4.93	false	0.5	1.25	100	4.08	0.72	1.1	2000	0.375	1.0	1.32	2.0	1000	37.5	1	36.55517497645168	15.0941496066221	80.21373638940058
0.1	2.1	360.0	4.93	false	0.5	1.25	100	4.08	0.72	1.1	2000	0.375	1.0	1.32	2.0	1000	37.5	1	35.22434981511088	6.641792456979669	79.9344679212213
0.1	2.1	360.0	4.93	false	0.5	1.25	100	4.08	0.72	1.1	2000	0.375	1.0	1.32	2.0	1000	37.5	1	33.07394406972968	16.226227326043052	69.23632959605702
0.1	2.1	360.0	4.93	false	0.5	1.25	100	4.08	0.72	1.1	2000	0.375	1.0	1.32	2.0	1000	37.5	2	39.47545465361103	17.221364382808446	47.22865657510822	31.03478216719606	38.76059872247762
0.1	2.1	360.0	4.93	false	0.5	1.25	100	4.08	0.72	1.1	2000	0.375	1.0	1.32	2.0	1000	37.5	1	28.413325488410358	25.968871499667824	66.2630040053032
0.1	2.1	360.0	4.93	false	0.5	1.25	100	4.08	0.72	1.1	2000	0.375	1.0	1.32	2.0	1000	37.5	1	42.23170531961928	19.875298054803316	83.84205465524974
0.1	2.1	360.0	4.93	false	0.5	1.25	100	4.08	0.72	1.1	2000	0.375	1.0	1.32	2.0	1000	37.5	1	29.521173752180488	19.027401889948177	55.8974344292715
0.1	2.1	360.0	4.93	false	0.5	1.25	100	4.08	0.72	1.1	2000	0.375	1.0	1.32	2.0	1000	37.5	1	38.6526590382742	18.508253157709763	85.27373119049929
0.1	2.1	360.0	4.93	false	0.5	1.25	100	4.08	0.72	1.1	2000	0.375	1.0	1.32	2.0	1000	37.5	1	38.7377380356111	24.622408213607518	77.83976443209835
0.1	2.1	360.0	4.93	false	0.5	1.25	100	4.08	0.72	1.1	2000	0.375	1.0	1.32	2.0	1000	37.5	1	33.78925652015667	21.568158402730514	80.36359262915367
0.1	2.1	360.0	4.93	false	0.5	1.25	100	4.08	0.72	1.1	2000	0.375	1.0	1.32	2.0	1000	37.5	1	34.66137931613534	10.707024015479982	78.30816039649994
0.1	2.1	360.0	4.93	false	0.5	1.25	100	4.08	0.72	1.1	2000	0.375	1.0	1.32	2.0	1000	37.5	1	28.650860885674273	12.186475486805934	62.55527042767951
0.1	2.1	360.0	4.93	false	0.5	1.25	100	4.08	0.72	1.1	2000	0.375	1.0	1.32	2.0	1000	37.5	1	36.557282578545276	16.18820332355739	84.7937106570233
0.1	2.1	360.0	4.93	false	0.5	1.25	100	4.08	0.72	1.1	2000	0.375	1.0	1.32	2.0	1000	37.5	2	41.28870422022999	8.027129061850083	44.89167222891589	39.25317993947452	37.129292328176874
0.1	2.1	360.0	4.93	false	0.5	1.25	100	4.08	0.72	1.1	2000	0.375	1.0	1.32	2.0	1000	37.5	1	38.249923430315754	36.01973230985139	79.9335178023484
0.1	2.1	360.0	4.93	false	0.5	1.25	100	4.08	0.72	1.1	2000	0.375	1.0	1.32	2.0	1000	37.5	1	33.8115399156678	28.15220867534646	85.80490940973702
0.1	2.1	360.0	4.93	false	0.5	1.25	100	4.08	0.72	1.1	2000	0.375	1.0	1.32	2.0	1000	37.5	1	38.86384467994116	1.450324656787071	77.09018751408549
0.1	2.1	360.0	4.93	false	0.5	1.25	100	4.08	0.72	1.1	2000	0.375	1.0	1.32	2.0	1000	37.5	2	42.97465300894289	24.843697058870347	54.78978081048839	42.24255723991481	43.90741822596596
0.1	2.1	360.0	4.93	false	0.5	1.25	100	4.08	0.72	1.1	2000	0.375	1.0	1.32	2.0	1000	37.5	1	34.04953015220259	25.054988213507013	64.33994680318165
0.1	2.1	360.0	4.93	false	0.5	1.25	100	4.08	0.72	1.1	2000	0.375	1.0	1.32	2.0	1000	37.5	1	33.27959810065384	13.83702557529854	60.803206565044356
0.1	2.1	360.0	4.93	false	0.5	1.25	100	4.08	0.72	1.1	2000	0.375	1.0	1.32	2.0	1000	37.5	2	34.40922184902295	0.5862962933511053	33.95970878348604	29.011613941009873	29.548867479453776
0.1	2.1	360.0	4.93	false	0.5	1.25	100	4.08	0.72	1.1	2000	0.375	1.0	1.32	2.0	1000	37.5	1	39.44713391685846	25.53000148747173	79.17640897554433
0.1	2.1	360.0	4.93	false	0.5	1.25	100	4.08	0.72	1.1	2000	0.375	1.0	1.32	2.0	1000	37.5	1	38.93941027994009	19.09575766691753	81.71229182963923
0.1	2.1	360.0	4.93	false	0.5	1.25	100	4.08	0.72	1.1	2000	0.375	1.0	1.32	2.0	1000	37.5	1	34.34778245749801	23.952569848397516	70.05485845517465
0.1	2.1	360.0	4.93	false	0.5	1.25	100	4.08	0.72	1.1	2000	0.375	1.0	1.32	2.0	1000	37.5	1	30.447147062334288	23.514065700533877	57.31475619903278
0.1	2.1	360.0	4.93	false	0.5	1.25	100	4.08	0.72	1.1	2000	0.375	1.0	1.32	2.0	1000	37.5	1	37.591762819690736	24.119158184850658	82.89521760752633
0.1	2.1	360.0	4.93	false	0.5	1.25	100	4.08	0.72	1.1	2000	0.375	1.0	1.32	2.0	1000	37.5	1	34.952220629247705	11.50194106831491	74.40664670322022
0.1	2.1	360.0	4.93	false	0.5	1.25	100	4.08	0.72	1.1	2000	0.375	1.0	1.32	2.0	1000	37.5	1	41.90061560949598	18.55724116746698	84.83184836860029
0.1	2.1	360.0	4.93	false	0.5	1.25	100	4.08	0.72	1.1	2000	0.375	1.0	1.32	2.0	1000	37.5	1	33.062698809010996	6.492424791121402	73.40083342848203
0.1	2.1	360.0	4.93	false	0.5	1.25	100	4.08	0.72	1.1	2000	0.375	1.0	1.32	2.0	1000	37.5	1	37.28631346738151	25.896318561330283	73.53995977278883
0.1	2.1	360.0	4.93	false	0.5	1.25	100	4.08	0.72	1.1	2000	0.375	1.0	1.32	2.0	1000	37.5	1	40.75651925488383	36.0709647472382	51.093156207800014
0.1	2.1	360.0	4.93	false	0.5	1.25	100	4.08	0.72	1.1	2000	0.375	1.0	1.32	2.0	1000	37.5	1	36.203880835011695	7.291196346602411	69.29381895660006
0.1	2.1	360.0	4.93	false	0.5	1.25	100	4.08	0.72	1.1	2000	0.375	1.0	1.32	2.0	1000	37.5	1	36.48926262841212	22.29180114727494	66.7853016973236
0.1	2.1	360.0	4.93	false	0.5	1.25	100	4.08	0.72	1.1	2000	0.375	1.0	1.32	2.0	1000	37.5	1	31.601083908316575	30.988004360229397	67.27758372544342
0.1	2.1	360.0	4.93	false	0.5	1.25	100	4.08	0.72	1.1	2000	0.375	1.0	1.32	2.0	1000	37.5	1	36.04064964178116	24.09022910163798	73.770121926711
0.1	2.1	360.0	4.93	false	0.5	1.25	100	4.08	0.72	1.1	2000	0.375	1.0	1.32	2.0	1000	37.5	1	37.47555874244263	35.173179030198895	64.61198692488921
0.1	2.1	360.0	4.93	false	0.5	1.25	100	4.08	0.72	1.1	2000	0.375	1.0	1.32	2.0	1000	37.5	1	40.84910213488472	9.822386105665363	76.1477335158668
0.1	2.1	360.0	4.93	false	0.5	1.25	100	4.08	0.72	1.1	2000	0.375	1.0	1.32	2.0	1000	37.5	1	42.50239598533233	25.062707234175893	85.5859392201527
0.1	2.1	360.0	4.93	false	0.5	1.25	100	4.08	0.72	1.1	2000	0.375	1.0	1.32	2.0	1000	37.5	1	36.79729897987207	25.848911215971476	77.34134178047603
0.1	2.1	360.0	4.93	false	0.5	1.25	100	4.08	0.72	1.1	2000	0.375	1.0	1.32	2.0	1000	37.5	2	41.739306402728076	16.424380955755208	59.37762926624358	41.38275810301411	27.25299031986472
0.1	2.1	360.0	4.93	false	0.5	1.25	100	4.08	0.72	1.1	2000	0.375	1.0	1.32	2.0	1000	37.5	1	34.994945315353654	22.88674158291444	70.34109243022739
0.1	2.1	360.0	4.93	false	0.5	1.25	100	4.08	0.72	1.1	2000	0.375	1.0	1.32	2.0	1000	37.5	1	40.23355661107732	11.849438745864724	88.49569489126702
0.1	2.1	360.0	4.93	false	0.5	1.25	100	4.08	0.72	1.1	2000	0.375	1.0	1.32	2.0	1000	37.5	1	34.0687574217084	18.845645631686313	68.24944680178392
0.1	2.1	360.0	4.93	false	0.5	1.25	100	4.08	0.72	1.1	2000	0.375	1.0	1.32	2.0	1000	37.5	1	38.293161392154275	23.57288517130678	78.36382966539168
0.1	2.1	360.0	4.93	false	0.5	1.25	100	4.08	0.72	1.1	2000	0.375	1.0	1.32	2.0	1000	37.5	1	39.054512222106396	26.38324933424297	84.70123460617684
0.1	2.1	360.0	4.93	false	0.5	1.25	100	4.08	0.72	1.1	2000	0.375	1.0	1.32	2.0	1000	37.5	1	41.42123348399366	26.61817766327018	86.37422800717795
0.1	2.1	360.0	4.93	false	0.5	1.25	100	4.08	0.72	1.1	2000	0.375	1.0	1.32	2.0	1000	37.5	3	37.76777937660563	0.5936367432504284	27.5580588467648	16.967704763696407	32.47209633299762	37.22062034587322	15.123429467245247
0.1	2.1	360.0	4.93	false	0.5	1.25	100	4.08	0.72	1.1	2000	0.375	1.0	1.32	2.0	1000	37.5	2	47.95943184653643	9.214461903267372	25.442860813594958	31.42491761477027	63.110706767773664
0.1	2.1	360.0	4.93	false	0.5	1.25	100	4.08	0.72	1.1	2000	0.375	1.0	1.32	2.0	1000	37.5	1	36.612326923807004	31.254622853059793	59.71501905318568
0.1	2.1	360.0	4.93	false	0.5	1.25	100	4.08	0.72	1.1	2000	0.375	1.0	1.32	2.0	1000	37.5	1	33.82971207171069	7.788004018883714	62.30035939678305
0.1	2.1	360.0	4.93	false	0.5	1.25	100	4.08	0.72	1.1	2000	0.375	1.0	1.32	2.0	1000	37.5	1	34.290899035846735	28.31041138514827	71.2400870372984
0.1	2.1	360.0	4.93	false	0.5	1.25	100	4.08	0.72	1.1	2000	0.375	1.0	1.32	2.0	1000	37.5	1	31.691804647083416	23.98000213955514	75.40644951519847
0.1	2.1	360.0	4.93	false	0.5	1.25	100	4.08	0.72	1.1	2000	0.375	1.0	1.32	2.0	1000	37.5	1	35.60866219930328	13.600427732001988	74.47183841420978
0.1	2.1	360.0	4.93	false	0.5	1.25	100	4.08	0.72	1.1	2000	0.375	1.0	1.32	2.0	1000	37.5	1	40.36217106683033	17.308625754789905	83.57104890772585
0.1	2.1	360.0	4.93	false	0.5	1.25	100	4.08	0.72	1.1	2000	0.375	1.0	1.32	2.0	1000	37.5	1	42.236771631042735	14.240423191062915	74.36439191065328
0.1	2.1	360.0	4.93	false	0.5	1.25	100	4.08	0.72	1.1	2000	0.375	1.0	1.32	2.0	1000	37.5	1	29.265187546826134	27.424646092765897	57.28439551846567
0.1	2.1	360.0	4.93	false	0.5	1.25	100	4.08	0.72	1.1	2000	0.375	1.0	1.32	2.0	1000	37.5	2	40.82808367229813	1.5454135017515107	33.807202913795564	23.07462152844882	46.69964535727191
0.1	2.1	360.0	4.93	false	0.5	1.25	100	4.08	0.72	1.1	2000	0.375	1.0	1.32	2.0	1000	37.5	1	43.55152714489509	27.848661920235468	90.20682141497677
0.1	2.1	360.0	4.93	false	0.5	1.25	100	4.08	0.72	1.1	2000	0.375	1.0	1.32	2.0	1000	37.5	1	34.30328861978678	16.020454147649193	56.88560857302382
0.1	2.1	360.0	4.93	false	0.5	1.25	100	4.08	0.72	1.1	2000	0.375	1.0	1.32	2.0	1000	37.5	1	39.6366298082232	12.921294833155628	92.7931093653222
0.1	2.1	360.0	4.93	false	0.5	1.25	100	4.08	0.72	1.1	2000	0.375	1.0	1.32	2.0	1000	37.5	1	34.30065381297917	20.261627749694465	78.95916531899056
0.1	2.1	360.0	4.93	false	0.5	1.25	100	4.08	0.72	1.1	2000	0.375	1.0	1.32	2.0	1000	37.5	1	35.40793380651623	18.57301526289569	74.4903557666794
0.1	2.1	360.0	4.93	false	0.5	1.25	100	4.08	0.72	1.1	2000	0.375	1.0	1.32	2.0	1000	37.5	2	43.377885900718056	0.06108979484527795	51.26578989250496	43.27888098547715	53.44486994733925
0.1	2.1	360.0	4.93	false	0.5	1.25	100	4.08	0.72	1.1	2000	0.375	1.0	1.32	2.0	1000	37.5	2	46.990406786210116	14.320464677451133	40.36359682743194	43.750330576844085	59.37407531402513
0.1	2.1	360.0	4.93	false	0.5	1.25	100	4.08	0.72	1.1	2000	0.375	1.0	1.32	2.0	1000	37.5	1	31.51229641405276	25.590275533091265	64.97219307921672
0.1	2.1	360.0	4.93	false	0.5	1.25	100	4.08	0.72	1.1	2000	0.375	1.0	1.32	2.0	1000	37.5	2	39.891882469562276	3.007514931920362	43.507994703676275	39.812106353306554	51.15498710866854
0.1	2.1	360.0	4.93	false	0.5	1.25	100	4.08	0.72	1.1	2000	0.375	1.0	1.32	2.0	1000	37.5	1	39.06619248421614	18.945702134272207	81.31750001259502
0.1	2.1	360.0	4.93	false	0.5	1.25	100	4.08	0.72	1.1	2000	0.375	1.0	1.32	2.0	1000	37.5	2	46.24401283910181	16.822335267687148	70.0002384243316	28.38814936631766	32.27547093247572
0.1	2.1	360.0	4.93	false	0.5	1.25	100	4.08	0.72	1.1	2000	0.375	1.0	1.32	2.0	1000	37.5	2	32.607003842657384	0.20227331208164778	24.897671726418203	17.061259335112684	48.997830687096105
0.1	2.1	360.0	4.93	false	0.5	1.25	100	4.08	0.72	1.1	2000	0.375	1.0	1.32	2.0	1000	37.5	1	34.29869276346343	21.316883137537612	79.32735388229403
0.1	2.1	360.0	4.93	false	0.5	1.25	100	4.08	0.72	1.1	2000	0.375	1.0	1.32	2.0	1000	37.5	1	40.58872471007948	13.671869445076592	74.57177649741095
0.1	2.1	360.0	4.93	false	0.5	1.25	100	4.08	0.72	1.1	2000	0.375	1.0	1.32	2.0	1000	37.5	1	41.147815165765145	15.417196072710691	86.92271821302721
0.1	2.1	360.0	4.93	false	0.5	1.25	100	4.08	0.72	1.1	2000	0.375	1.0	1.32	2.0	1000	37.5	1	37.067222646081014	27.774821312772815	82.11767042633053
0.1	2.1	360.0	4.93	false	0.5	1.25	100	4.08	0.72	1.1	2000	0.375	1.0	1.32	2.0	1000	37.5	1	29.965690458688634	23.697642406781117	63.66799323743381
0.1	2.1	360.0	4.93	false	0.5	1.25	100	4.08	0.72	1.1	2000	0.375	1.0	1.32	2.0	1000	37.5	1	39.32133103043358	17.591258838390065	75.21777156580083
0.1	2.1	360.0	4.93	false	0.5	1.25	100	4.08	0.72	1.1	2000	0.375	1.0	1.32	2.0	1000	37.5	1	34.39321696930838	16.27433926704669	71.33800661909734
0.1	2.1	360.0	4.93	false	0.5	1.25	100	4.08	0.72	1.1	2000	0.375	1.0	1.32	2.0	1000	37.5	1	31.04774818989385	16.118981755464606	73.10862519721476
0.1	2.1	360.0	4.93	false	0.5	1.25	100	4.08	0.72	1.1	2000	0.375	1.0	1.32	2.0	1000	37.5	1	36.04786177497885	24.611048311330297	64.27629592635012
0.1	2.1	360.0	4.93	false	0.5	1.25	100	4.08	0.72	1.1	2000	0.375	1.0	1.32	2.0	1000	37.5	1	38.490412629879835	26.329347864527787	76.94227208130071
0.1	2.1	360.0	4.93	false	0.5	1.25	100	4.08	0.72	1.1	2000	0.375	1.0	1.32	2.0	1000	37.5	1	33.35694580568855	14.848580243087923	76.61501142368664
0.1	2.1	360.0	4.93	false	0.5	1.25	100	4.08	0.72	1.1	2000	0.375	1.0	1.32	2.0	1000	37.5	2	44.24772609652914	1.137129757582431	45.60486861899124	40.96924139450863	48.22235566548821
0.1	2.1	360.0	4.93	false	0.5	1.25	100	4.08	0.72	1.1	2000	0.375	1.0	1.32	2.0	1000	37.5	1	35.83991529871199	14.376207747450527	81.50278216189487
0.1	2.1	360.0	4.93	false	0.5	1.25	100	4.08	0.72	1.1	2000	0.375	1.0	1.32	2.0	1000	37.5	1	40.71875542377362	25.92084964944726	88.42086130909657
0.1	2.1	360.0	4.93	false	0.5	1.25	100	4.08	0.72	1.1	2000	0.375	1.0	1.32	2.0	1000	37.5	2	39.44828297739875	2.0258585198965897	49.137691306306245	31.09028961275911	37.22549626809653
0.1	2.1	360.0	4.93	false	0.5	1.25	100	4.08	0.72	1.1	2000	0.375	1.0	1.32	2.0	1000	37.5	1	30.602212949846887	17.583600908677752	61.329498189923925
0.1	2.1	360.0	4.93	false	0.5	1.25	100	4.08	0.72	1.1	2000	0.375	1.0	1.32	2.0	1000	37.5	1	29.398353187476758	3.7059082929269223	55.26394464830337
0.1	2.1	360.0	4.93	false	0.5	1.25	100	4.08	0.72	1.1	2000	0.375	1.0	1.32	2.0	1000	37.5	1	31.51537326671358	28.536909060116525	55.21083026856892
0.1	2.1	360.0	4.93	false	0.5	1.25	100	4.08	0.72	1.1	2000	0.375	1.0	1.32	2.0	1000	37.5	1	40.89808223630327	9.087984546949489	78.60858799326417
0.1	2.1	360.0	4.93	false	0.5	1.25	100	4.08	0.72	1.1	2000	0.375	1.0	1.32	2.0	1000	37.5	1	31.45488342635568	15.171196502102209	66.61330415853931
0.1	2.1	360.0	4.93	false	0.5	1.25	100	4.08	0.72	1.1	2000	0.375	1.0	1.32	2.0	1000	37.5	1	36.164081377101034	26.72502962819297	68.45148257709099
0.1	2.1	360.0	4.93	false	0.5	1.25	100	4.08	0.72	1.1	2000	0.375	1.0	1.32	2.0	1000	37.5	2	39.264364259325355	1.8893089918144454	44.62924743968331	20.528796250400326	46.793613502179355
0.1	2.1	360.0	4.93	false	0.5	1.25	100	4.08	0.72	1.1	2000	0.375	1.0	1.32	2.0	1000	37.5	1	25.67697742844259	17.680657851082668	64.93390073004005
0.1	2.1	360.0	4.93	false	0.5	1.25	100	4.08	0.72	1.1	2000	0.375	1.0	1.32	2.0	1000	37.5	1	40.990376046608176	38.15813196618299	69.67160749313297
0.1	2.1	360.0	4.93	false	0.5	1.25	100	4.08	0.72	1.1	2000	0.375	1.0	1.32	2.0	1000	37.5	1	36.19080984727035	7.131700179887582	66.64570139714269
0.1	2.1	360.0	4.93	false	0.5	1.25	100	4.08	0.72	1.1	2000	0.375	1.0	1.32	2.0	1000	37.5	1	36.353537261053276	23.920780220391205	72.91776184584526
0.1	2.1	360.0	4.93	false	0.5	1.25	100	4.08	0.72	1.1	2000	0.375	1.0	1.32	2.0	1000	37.5	2	38.480466905365205	2.9465634036930575	23.261156945765197	20.350296197349074	55.51565369039113
0.1	2.1	360.0	4.93	false	0.5	1.25	100	4.08	0.72	1.1	2000	0.375	1.0	1.32	2.0	1000	37.5	1	33.43993086203274	24.879176499993914	70.50566703485637
0.1	2.1	360.0	4.93	false	0.5	1.25	100	4.08	0.72	1.1	2000	0.375	1.0	1.32	2.0	1000	37.5	1	42.10217189869354	22.207362837416536	78.87281894224503
0.1	2.1	360.0	4.93	false	0.5	1.25	100	4.08	0.72	1.1	2000	0.375	1.0	1.32	2.0	1000	37.5	1	32.00462286550145	7.643510262547892	70.81343649671592
0.1	2.1	360.0	4.93	false	0.5	1.25	100	4.08	0.72	1.1	2000	0.375	1.0	1.32	2.0	1000	37.5	1	45.6992644501796	30.206597090721225	88.73218579308127
0.1	2.1	360.0	4.93	false	0.5	1.25	100	4.08	0.72	1.1	2000	0.375	1.0	1.32	2.0	1000	37.5	1	46.00093193963687	17.17949185013498	73.71922480151699
0.1	2.1	360.0	4.93	false	0.5	1.25	100	4.08	0.72	1.1	2000	0.375	1.0	1.32	2.0	1000	37.5	1	27.243129986155385	23.394104882499704	50.75368122334616
0.1	2.1	360.0	4.93	false	0.5	1.25	100	4.08	0.72	1.1	2000	0.375	1.0	1.32	2.0	1000	37.5	2	45.75944574334917	1.1372443887439125	64.3320755648005	37.61070782308589	42.252446949138765
0.1	2.1	360.0	4.93	false	0.5	1.25	100	4.08	0.72	1.1	2000	0.375	1.0	1.32	2.0	1000	37.5	1	34.241007036917715	16.00966124233982	75.21704285002939
0.1	2.1	360.0	4.93	false	0.5	1.25	100	4.08	0.72	1.1	2000	0.375	1.0	1.32	2.0	1000	37.5	1	34.19623192036894	12.93085478779454	70.24478282802286
0.1	2.1	360.0	4.93	false	0.5	1.25	100	4.08	0.72	1.1	2000	0.375	1.0	1.32	2.0	1000	37.5	1	38.736822742523046	28.32842581095533	83.0224952480111
0.1	2.1	360.0	4.93	false	0.5	1.25	100	4.08	0.72	1.1	2000	0.375	1.0	1.32	2.0	1000	37.5	2	35.272558901508944	1.8019574369797473	42.636697316064634	34.09079595629592	42.30160563056473
0.1	2.1	360.0	4.93	false	0.5	1.25	100	4.08	0.72	1.1	2000	0.375	1.0	1.32	2.0	1000	37.5	2	40.68761301178109	11.054594572675041	29.259498842999754	33.122206439006504	57.03596890128297
0.1	2.1	360.0	4.93	false	0.5	1.25	100	4.08	0.72	1.1	2000	0.375	1.0	1.32	2.0	1000	37.5	1	31.960177800189072	16.279772964267917	69.3301386968263
0.1	2.1	360.0	4.93	false	0.5	1.25	100	4.08	0.72	1.1	2000	0.375	1.0	1.32	2.0	1000	37.5	1	29.32352467296397	10.897529065554627	58.73482942529471
0.1	2.1	360.0	4.93	false	0.5	1.25	100	4.08	0.72	1.1	2000	0.375	1.0	1.32	2.0	1000	37.5	1	39.68755525384604	27.062329410632238	91.1118998554072
0.1	2.1	360.0	4.93	false	0.5	1.25	100	4.08	0.72	1.1	2000	0.375	1.0	1.32	2.0	1000	37.5	1	35.80687114448054	19.023003177488846	70.44460480156667
0.1	2.1	360.0	4.93	false	0.5	1.25	100	4.08	0.72	1.1	2000	0.375	1.0	1.32	2.0	1000	37.5	2	37.356033866009795	13.81326022762496	47.627940361480846	36.91475472094436	38.905885091106
0.1	2.1	360.0	4.93	false	0.5	1.25	100	4.08	0.72	1.1	2000	0.375	1.0	1.32	2.0	1000	37.5	1	37.658226748810605	14.489470946119635	73.43888540633432
0.1	2.1	360.0	4.93	false	0.5	1.25	100	4.08	0.72	1.1	2000	0.375	1.0	1.32	2.0	1000	37.5	1	40.36599714238078	26.626163517949006	89.55018142005682
0.1	2.1	360.0	4.93	false	0.5	1.25	100	4.08	0.72	1.1	2000	0.375	1.0	1.32	2.0	1000	37.5	1	37.873510959522676	13.2077465496323	76.85001831764329
0.1	2.1	360.0	4.93	false	0.5	1.25	100	4.08	0.72	1.1	2000	0.375	1.0	1.32	2.0	1000	37.5	1	33.66571894464367	4.715404962568827	71.74866125014073
0.1	2.1	360.0	4.93	false	0.5	1.25	100	4.08	0.72	1.1	2000	0.375	1.0	1.32	2.0	1000	37.5	1	47.29126296998318	25.09691892085858	101.03157658859979
0.1	2.1	360.0	4.93	false	0.5	1.25	100	4.08	0.72	1.1	2000	0.375	1.0	1.32	2.0	1000	37.5	1	39.139402219768556	18.579109580805447	82.73544081804482
0.1	2.1	360.0	4.93	false	0.5	1.25	100	4.08	0.72	1.1	2000	0.375	1.0	1.32	2.0	1000	37.5	1	38.4470743681137	14.469497468468962	73.3493746820218
0.1	2.1	360.0	4.93	false	0.5	1.25	100	4.08	0.72	1.1	2000	0.375	1.0	1.32	2.0	1000	37.5	1	37.799811249725806	21.893800850085746	82.32527732756398
0.1	2.1	360.0	4.93	false	0.5	1.25	100	4.08	0.72	1.1	2000	0.375	1.0	1.32	2.0	1000	37.5	2	43.094387075077115	11.113765926552915	51.42957707753589	24.564812305749204	41.72674859995344
0.1	2.1	360.0	4.93	false	0.5	1.25	100	4.08	0.72	1.1	2000	0.375	1.0	1.32	2.0	1000	37.5	1	36.37855281348749	22.48668638846113	84.97892597526376
0.1	2.1	360.0	4.93	false	0.5	1.25	100	4.08	0.72	1.1	2000	0.375	1.0	1.32	2.0	1000	37.5	1	34.4998264975266	17.016311736088305	63.95391390862104
0.1	2.1	360.0	4.93	false	0.5	1.25	100	4.08	0.72	1.1	2000	0.375	1.0	1.32	2.0	1000	37.5	1	40.60932319586274	19.119836299381372	93.27208025501736
0.1	2.1	360.0	4.93	false	0.5	1.25	100	4.08	0.72	1.1	2000	0.375	1.0	1.32	2.0	1000	37.5	1	36.03202832031794	28.28984544654418	72.85158170438791
0.1	2.1	360.0	4.93	false	0.5	1.25	100	4.08	0.72	1.1	2000	0.375	1.0	1.32	2.0	1000	37.5	1	29.099117113663628	18.59728515303457	63.85886314507604
0.1	2.1	360.0	4.93	false	0.5	1.25	100	4.08	0.72	1.1	2000	0.375	1.0	1.32	2.0	1000	37.5	1	33.836571735784815	12.033057705943593	69.64658575392373
0.1	2.1	360.0	4.93	false	0.5	1.25	100	4.08	0.72	1.1	2000	0.375	1.0	1.32	2.0	1000	37.5	1	44.197293712322924	17.13096492702654	101.49777188628421
0.1	2.1	360.0	4.93	false	0.5	1.25	100	4.08	0.72	1.1	2000	0.375	1.0	1.32	2.0	1000	37.5	1	38.67209826333126	17.38951442467071	77.03609175083511
0.1	2.1	360.0	4.93	false	0.5	1.25	100	4.08	0.72	1.1	2000	0.375	1.0	1.32	2.0	1000	37.5	1	38.15855851331315	9.67771386942851	73.99522941228858
0.1	2.1	360.0	4.93	false	0.5	1.25	100	4.08	0.72	1.1	2000	0.375	1.0	1.32	2.0	1000	37.5	1	39.872160365332896	37.13513088038373	72.53056180521362
0.1	2.1	360.0	4.93	false	0.5	1.25	100	4.08	0.72	1.1	2000	0.375	1.0	1.32	2.0	1000	37.5	1	37.641074971408635	17.33313897228006	79.36129070503944
0.1	2.1	360.0	4.93	false	0.5	1.25	100	4.08	0.72	1.1	2000	0.375	1.0	1.32	2.0	1000	37.5	1	32.25358321845954	11.648770784229816	69.75069626602331
0.1	2.1	360.0	4.93	false	0.5	1.25	100	4.08	0.72	1.1	2000	0.375	1.0	1.32	2.0	1000	37.5	2	42.39708224884955	2.6458253896720287	39.158696374939375	33.283215139617255	48.09626100995225
0.1	2.1	360.0	4.93	false	0.5	1.25	100	4.08	0.72	1.1	2000	0.375	1.0	1.32	2.0	1000	37.5	1	41.94699994161658	25.379755044794184	92.56888064654031
0.1	2.1	360.0	4.93	false	0.5	1.25	100	4.08	0.72	1.1	2000	0.375	1.0	1.32	2.0	1000	37.5	2	42.59121845442204	3.295115589529217	34.57315681589079	22.430407609853106	66.04549617840667
0.1	2.1	360.0	4.93	false	0.5	1.25	100	4.08	0.72	1.1	2000	0.375	1.0	1.32	2.0	1000	37.5	1	34.655944750796095	16.898088328572967	79.25288566759764
0.1	2.1	360.0	4.93	false	0.5	1.25	100	4.08	0.72	1.1	2000	0.375	1.0	1.32	2.0	1000	37.5	1	32.13036011351062	11.69561623183659	65.31259286081071
0.1	2.1	360.0	4.93	false	0.5	1.25	100	4.08	0.72	1.1	2000	0.375	1.0	1.32	2.0	1000	37.5	2	43.59425703507099	16.03100413470428	50.329124630290174	33.63652496333665	48.336037608013264
0.1	2.1	360.0	4.93	false	0.5	1.25	100	4.08	0.72	1.1	2000	0.375	1.0	1.32	2.0	1000	37.5	1	38.52263319704421	13.824512481601941	84.49864449720526
0.1	2.1	360.0	4.93	false	0.5	1.25	100	4.08	0.72	1.1	2000	0.375	1.0	1.32	2.0	1000	37.5	1	31.5787068954245	13.464753972033725	67.21954356406626
0.1	2.1	360.0	4.93	false	0.5	1.25	100	4.08	0.72	1.1	2000	0.375	1.0	1.32	2.0	1000	37.5	1	36.56454564500201	20.801929929871445	70.97308934814025
0.1	2.1	360.0	4.93	false	0.5	1.25	100	4.08	0.72	1.1	2000	0.375	1.0	1.32	2.0	1000	37.5	1	32.72949882883089	16.131416790427323	64.58910043166239
0.1	2.1	360.0	4.93	false	0.5	1.25	100	4.08	0.72	1.1	2000	0.375	1.0	1.32	2.0	1000	37.5	2	36.03703512935064	1.5376813591642546	27.813404411299786	19.819192576455258	52.28830973409345
0.1	2.1	360.0	4.93	false	0.5	1.25	100	4.08	0.72	1.1	2000	0.375	1.0	1.32	2.0	1000	37.5	1	38.83680170340972	25.06717054980744	77.47819452279782
0.1	2.1	360.0	4.93	false	0.5	1.25	100	4.08	0.72	1.1	2000	0.375	1.0	1.32	2.0	1000	37.5	2	35.34636053653111	1.5307080858858764	53.91144479924097	30.002722152487948	23.0468485656634
0.1	2.1	360.0	4.93	false	0.5	1.25	100	4.08	0.72	1.1	2000	0.375	1.0	1.32	2.0	1000	37.5	2	42.52201423759193	9.963312443518143	28.767375467597862	29.439450833871177	55.13042294843346
0.1	2.1	360.0	4.93	false	0.5	1.25	100	4.08	0.72	1.1	2000	0.375	1.0	1.32	2.0	1000	37.5	2	41.0536041334935	0.5068275191897578	38.411538757675466	26.14861042258385	49.38028389149826
0.1	2.1	360.0	4.93	false	0.5	1.25	100	4.08	0.72	1.1	2000	0.375	1.0	1.32	2.0	1000	37.5	1	38.85359492151428	16.545750859089093	99.08494153548665
0.1	2.1	360.0	4.93	false	0.5	1.25	100	4.08	0.72	1.1	2000	0.375	1.0	1.32	2.0	1000	37.5	1	38.048531758123886	17.69372425688593	79.93247085569365
0.1	2.1	360.0	4.93	false	0.5	1.25	100	4.08	0.72	1.1	2000	0.375	1.0	1.32	2.0	1000	37.5	1	36.139048565665654	24.652502631450826	70.52757358366094
0.1	2.1	360.0	4.93	false	0.5	1.25	100	4.08	0.72	1.1	2000	0.375	1.0	1.32	2.0	1000	37.5	1	33.064907576786155	19.102403664893057	60.9276405578279
0.1	2.1	360.0	4.93	false	0.5	1.25	100	4.08	0.72	1.1	2000	0.375	1.0	1.32	2.0	1000	37.5	1	38.452736125987606	16.516525414721276	81.72110078237698
0.1	2.1	360.0	4.93	false	0.5	1.25	100	4.08	0.72	1.1	2000	0.375	1.0	1.32	2.0	1000	37.5	1	36.198738795276064	16.900348191669618	84.66661833698537
0.1	2.1	360.0	4.93	false	0.5	1.25	100	4.08	0.72	1.1	2000	0.375	1.0	1.32	2.0	1000	37.5	1	24.838351993787946	12.217658910995672	45.5928588252431
0.1	2.1	360.0	4.93	false	0.5	1.25	100	4.08	0.72	1.1	2000	0.375	1.0	1.32	2.0	1000	37.5	1	37.672042766075286	31.96818424454904	73.71869091858215
0.1	2.1	360.0	4.93	false	0.5	1.25	100	4.08	0.72	1.1	2000	0.375	1.0	1.32	2.0	1000	37.5	2	46.08405363992887	3.903521553274708	38.73113761323128	27.59470417074649	63.418715441427025
0.1	2.1	360.0	4.93	false	0.5	1.25	100	4.08	0.72	1.1	2000	0.375	1.0	1.32	2.0	1000	37.5	1	48.11387650256112	18.35517456094317	90.06513230689646
0.1	2.1	360.0	4.93	false	0.5	1.25	100	4.08	0.72	1.1	2000	0.375	1.0	1.32	2.0	1000	37.5	1	41.01983002215532	1.0084086527143397	60.483644634158104
0.1	2.1	360.0	4.93	false	0.5	1.25	100	4.08	0.72	1.1	2000	0.375	1.0	1.32	2.0	1000	37.5	2	39.07702528972842	1.4200276950888702	27.074707154062303	23.93943145618689	60.30426381911233
0.1	2.1	360.0	4.93	false	0.5	1.25	100	4.08	0.72	1.1	2000	0.375	1.0	1.32	2.0	1000	37.5	1	32.15172443833926	21.69245232359431	61.74439433793462
0.1	2.1	360.0	4.93	false	0.5	1.25	100	4.08	0.72	1.1	2000	0.375	1.0	1.32	2.0	1000	37.5	1	43.51654825946389	24.554470064028823	84.02633304409736
0.1	2.1	360.0	4.93	false	0.5	1.25	100	4.08	0.72	1.1	2000	0.375	1.0	1.32	2.0	1000	37.5	2	36.18152478739135	14.310819311417553	37.32266619158581	35.004034562418276	46.97187581148635
0.1	2.1	360.0	4.93	false	0.5	1.25	100	4.08	0.72	1.1	2000	0.375	1.0	1.32	2.0	1000	37.5	1	36.450183176949835	24.839155989949088	79.40797443670995
0.1	2.1	360.0	4.93	false	0.5	1.25	100	4.08	0.72	1.1	2000	0.375	1.0	1.32	2.0	1000	37.5	1	43.06866856265407	23.221576313242416	100.09213470419914
0.1	2.1	360.0	4.93	false	0.5	1.25	100	4.08	0.72	1.1	2000	0.375	1.0	1.32	2.0	1000	37.5	1	32.87345253326859	14.431866489747895	70.6231475536143
0.1	2.1	360.0	4.93	false	0.5	1.25	100	4.08	0.72	1.1	2000	0.375	1.0	1.32	2.0	1000	37.5	1	37.84051146492509	21.7143310257694	90.70844479214708
0.1	2.1	360.0	4.93	false	0.5	1.25	100	4.08	0.72	1.1	2000	0.375	1.0	1.32	2.0	1000	37.5	2	43.68822943127056	2.0891946465998963	44.414531460310684	23.438929990784327	55.56105461406516
0.1	2.1	360.0	4.93	false	0.5	1.25	100	4.08	0.72	1.1	2000	0.375	1.0	1.32	2.0	1000	37.5	2	45.68989738914857	1.8871048745257675	46.68503539921723	31.988101244463323	52.86854172370575
0.1	2.1	360.0	4.93	false	0.5	1.25	100	4.08	0.72	1.1	2000	0.375	1.0	1.32	2.0	1000	37.5	2	37.10610867180915	11.2196024324722	48.28414177091406	23.48490755327096	29.089738955932383
0.1	2.1	360.0	4.93	false	0.5	1.25	100	4.08	0.72	1.1	2000	0.375	1.0	1.32	2.0	1000	37.5	1	28.151598211556504	10.544557106399292	62.83589444050312
0.1	2.1	360.0	4.93	false	0.5	1.25	100	4.08	0.72	1.1	2000	0.375	1.0	1.32	2.0	1000	37.5	2	38.47908152048857	5.944295831168335	45.379864547363574	32.04089567750306	28.131385030900624
0.1	2.1	360.0	4.93	false	0.5	1.25	100	4.08	0.72	1.1	2000	0.375	1.0	1.32	2.0	1000	37.5	1	31.756202140214967	14.622229955944507	69.60728066343725
0.1	2.1	360.0	4.93	false	0.5	1.25	100	4.08	0.72	1.1	2000	0.375	1.0	1.32	2.0	1000	37.5	1	45.179174755338366	28.26703322964929	88.7779535145601
0.1	2.1	360.0	4.93	false	0.5	1.25	100	4.08	0.72	1.1	2000	0.375	1.0	1.32	2.0	1000	37.5	1	31.479583957231657	7.307872247033848	74.90564483773767
0.1	2.1	360.0	4.93	false	0.5	1.25	100	4.08	0.72	1.1	2000	0.375	1.0	1.32	2.0	1000	37.5	1	37.89546890094388	25.108321973321058	77.06184755861192
0.1	2.1	360.0	4.93	false	0.5	1.25	100	4.08	0.72	1.1	2000	0.375	1.0	1.32	2.0	1000	37.5	1	31.077493938691987	15.612603511635132	62.31922836716899
0.1	2.1	360.0	4.93	false	0.5	1.25	100	4.08	0.72	1.1	2000	0.375	1.0	1.32	2.0	1000	37.5	1	39.32601671665222	11.748844864094286	66.47466181187407
0.1	2.1	360.0	4.93	false	0.5	1.25	100	4.08	0.72	1.1	2000	0.375	1.0	1.32	2.0	1000	37.5	1	31.882514069501124	20.67885030052791	74.06240963132143
0.1	2.1	360.0	4.93	false	0.5	1.25	100	4.08	0.72	1.1	2000	0.375	1.0	1.32	2.0	1000	37.5	1	35.61020879495295	33.19697282527083	75.71447932529443
0.1	2.1	360.0	4.93	false	0.5	1.25	100	4.08	0.72	1.1	2000	0.375	1.0	1.32	2.0	1000	37.5	2	34.68383836318013	8.521549921437693	44.19033877457	34.08552164913028	32.4830297017989
0.1	2.1	360.0	4.93	false	0.5	1.25	100	4.08	0.72	1.1	2000	0.375	1.0	1.32	2.0	1000	37.5	1	34.0409144754978	14.075687643145377	85.17757287877447
0.1	2.1	360.0	4.93	false	0.5	1.25	100	4.08	0.72	1.1	2000	0.375	1.0	1.32	2.0	1000	37.5	1	38.052118077168494	2.8774747151178923	85.63627029993
0.1	2.1	360.0	4.93	false	0.5	1.25	100	4.08	0.72	1.1	2000	0.375	1.0	1.32	2.0	1000	37.5	2	38.986893119314566	21.934461329047068	61.25335751060897	37.27293247927016	26.14699396189347
0.1	2.1	360.0	4.93	false	0.5	1.25	100	4.08	0.72	1.1	2000	0.375	1.0	1.32	2.0	1000	37.5	1	29.719797115594098	16.859702958613223	61.769444443771214
0.1	2.1	360.0	4.93	false	0.5	1.25	100	4.08	0.72	1.1	2000	0.375	1.0	1.32	2.0	1000	37.5	1	36.474759083661304	24.25057161766731	61.916688388673116
0.1	2.1	360.0	4.93	false	0.5	1.25	100	4.08	0.72	1.1	2000	0.375	1.0	1.32	2.0	1000	37.5	2	36.19065056415761	9.259148364101252	53.37170353618604	34.29001047409979	28.81130647611803
0.1	2.1	360.0	4.93	false	0.5	1.25	100	4.08	0.72	1.1	2000	0.375	1.0	1.32	2.0	1000	37.5	1	35.87018141253514	30.79452894499829	63.97890798571597
0.1	2.1	360.0	4.93	false	0.5	1.25	100	4.08	0.72	1.1	2000	0.375	1.0	1.32	2.0	1000	37.5	1	44.74828372590282	28.427968681687783	90.6827086333683
0.1	2.1	360.0	4.93	false	0.5	1.25	100	4.08	0.72	1.1	2000	0.375	1.0	1.32	2.0	1000	37.5	1	38.04844757110033	2.5531777530931667	76.40683368268485
0.1	2.1	360.0	4.93	false	0.5	1.25	100	4.08	0.72	1.1	2000	0.375	1.0	1.32	2.0	1000	37.5	1	36.19857944711676	19.869553875830974	72.21475155869238
0.1	2.1	360.0	4.93	false	0.5	1.25	100	4.08	0.72	1.1	2000	0.375	1.0	1.32	2.0	1000	37.5	1	45.20152166177566	29.547837725184127	81.63170066666771
0.1	2.1	360.0	4.93	false	0.5	1.25	100	4.08	0.72	1.1	2000	0.375	1.0	1.32	2.0	1000	37.5	1	38.73943400109766	21.668306241183345	80.01301886923876
0.1	2.1	360.0	4.93	false	0.5	1.25	100	4.08	0.72	1.1	2000	0.375	1.0	1.32	2.0	1000	37.5	1	37.31265819608338	7.289332518659841	72.48479384490065
0.1	2.1	360.0	4.93	false	0.5	1.25	100	4.08	0.72	1.1	2000	0.375	1.0	1.32	2.0	1000	37.5	1	39.3433639267924	19.97162125187015	77.2232333542433
0.1	2.1	360.0	4.93	false	0.5	1.25	100	4.08	0.72	1.1	2000	0.375	1.0	1.32	2.0	1000	37.5	1	39.22578854064346	20.26383868360849	91.72193571060404
0.1	2.1	360.0	4.93	false	0.5	1.25	100	4.08	0.72	1.1	2000	0.375	1.0	1.32	2.0	1000	37.5	1	40.86483904502724	20.740957322758028	80.52169033133234
0.1	2.1	360.0	4.93	false	0.5	1.25	100	4.08	0.72	1.1	2000	0.375	1.0	1.32	2.0	1000	37.5	1	43.83090430679458	37.19826897283105	73.88114624742174
0.1	2.1	360.0	4.93	false	0.5	1.25	100	4.08	0.72	1.1	2000	0.375	1.0	1.32	2.0	1000	37.5	1	44.953413040338816	29.03342663367667	97.83815965815357
0.1	2.1	360.0	4.93	false	0.5	1.25	100	4.08	0.72	1.1	2000	0.375	1.0	1.32	2.0	1000	37.5	1	36.930583553937154	8.048594639630036	67.6324443303073
0.1	2.1	360.0	4.93	false	0.5	1.25	100	4.08	0.72	1.1	2000	0.375	1.0	1.32	2.0	1000	37.5	1	30.914314446722162	22.594483695396896	64.7154274393564
0.1	2.1	360.0	4.93	false	0.5	1.25	100	4.08	0.72	1.1	2000	0.375	1.0	1.32	2.0	1000	37.5	1	38.34245041173468	11.247798979894606	79.33120318465308
0.1	2.1	360.0	4.93	false	0.5	1.25	100	4.08	0.72	1.1	2000	0.375	1.0	1.32	2.0	1000	37.5	2	41.872557856360835	12.111306950526961	55.22535045499077	41.35648059944229	37.96737206423188
0.1	2.1	360.0	4.93	false	0.5	1.25	100	4.08	0.72	1.1	2000	0.375	1.0	1.32	2.0	1000	37.5	1	49.05438663376146	27.117351221626	81.82992418214256
0.1	2.1	360.0	4.93	false	0.5	1.25	100	4.08	0.72	1.1	2000	0.375	1.0	1.32	2.0	1000	37.5	1	33.19195943995932	19.633116243421227	75.8359985500328
0.1	2.1	360.0	4.93	false	0.5	1.25	100	4.08	0.72	1.1	2000	0.375	1.0	1.32	2.0	1000	37.5	2	40.1397632948566	1.6197619653513127	44.6012447816715	39.606472977250256	46.64750620643326
0.1	2.1	360.0	4.93	false	0.5	1.25	100	4.08	0.72	1.1	2000	0.375	1.0	1.32	2.0	1000	37.5	1	45.632673551393445	13.428463734212395	90.23289974294823
0.1	2.1	360.0	4.93	false	0.5	1.25	100	4.08	0.72	1.1	2000	0.375	1.0	1.32	2.0	1000	37.5	1	41.45142581642088	2.368155620875034	101.43138442479268
0.1	2.1	360.0	4.93	false	0.5	1.25	100	4.08	0.72	1.1	2000	0.375	1.0	1.32	2.0	1000	37.5	1	45.67331112769017	30.849573906273196	69.00423227560388
0.1	2.1	360.0	4.93	false	0.5	1.25	100	4.08	0.72	1.1	2000	0.375	1.0	1.32	2.0	1000	37.5	1	44.32214672020627	12.14528814240259	92.52550125594745
0.1	2.1	360.0	4.93	false	0.5	1.25	100	4.08	0.72	1.1	2000	0.375	1.0	1.32	2.0	1000	37.5	1	40.37558179063864	17.905586673573165	82.28570220233978
0.1	2.1	360.0	4.93	false	0.5	1.25	100	4.08	0.72	1.1	2000	0.375	1.0	1.32	2.0	1000	37.5	2	43.39883207677604	0.3246777987229235	48.518110012982845	34.614990789945196	39.83467225305468
0.1	2.1	360.0	4.93	false	0.5	1.25	100	4.08	0.72	1.1	2000	0.375	1.0	1.32	2.0	1000	37.5	1	44.519237538743766	28.356913348546254	110.90387904008895
0.1	2.1	360.0	4.93	false	0.5	1.25	100	4.08	0.72	1.1	2000	0.375	1.0	1.32	2.0	1000	37.5	1	37.85125239291639	37.08091324919963	62.235682437395425
0.1	2.1	360.0	4.93	false	0.5	1.25	100	4.08	0.72	1.1	2000	0.375	1.0	1.32	2.0	1000	37.5	1	35.385449827072975	13.073707004281092	64.2891069994279
0.1	2.1	360.0	4.93	false	0.5	1.25	100	4.08	0.72	1.1	2000	0.375	1.0	1.32	2.0	1000	37.5	1	33.60928550761885	11.599184521398893	74.76769757620573
0.1	2.1	360.0	4.93	false	0.5	1.25	100	4.08	0.72	1.1	2000	0.375	1.0	1.32	2.0	1000	37.5	1	37.206202692742465	15.463813441294542	84.04113475934042
0.1	2.1	360.0	4.93	false	0.5	1.25	100	4.08	0.72	1.1	2000	0.375	1.0	1.32	2.0	1000	37.5	1	37.759611027483515	8.259763768024497	73.09681612908813
0.1	2.1	360.0	4.93	false	0.5	1.25	100	4.08	0.72	1.1	2000	0.375	1.0	1.32	2.0	1000	37.5	1	40.709304222153264	18.96372753630439	78.2812074629883
0.1	2.1	360.0	4.93	false	0.5	1.25	100	4.08	0.72	1.1	2000	0.375	1.0	1.32	2.0	1000	37.5	1	31.71868624912713	18.82799859446642	68.72669068364091
0.1	2.1	360.0	4.93	false	0.5	1.25	100	4.08	0.72	1.1	2000	0.375	1.0	1.32	2.0	1000	37.5	2	36.3438848420445	5.8010117338872025	37.538960981154794	34.92134721001184	41.17440823305764
0.1	2.1	360.0	4.93	false	0.5	1.25	100	4.08	0.72	1.1	2000	0.375	1.0	1.32	2.0	1000	37.5	1	40.68316661917625	33.85774713088048	70.18083600205972
0.1	2.1	360.0	4.93	false	0.5	1.25	100	4.08	0.72	1.1	2000	0.375	1.0	1.32	2.0	1000	37.5	2	46.002219003673865	0.7233190903051151	32.530064255891226	36.221425710965086	68.33042007698502
0.1	2.1	360.0	4.93	false	0.5	1.25	100	4.08	0.72	1.1	2000	0.375	1.0	1.32	2.0	1000	37.5	2	36.90024894096899	6.036202494280854	39.46284124189748	26.633658287148005	35.46056132644416
0.1	2.1	360.0	4.93	false	0.5	1.25	100	4.08	0.72	1.1	2000	0.375	1.0	1.32	2.0	1000	37.5	1	36.034887421554984	14.97587779763942	74.19679898926746
0.1	2.1	360.0	4.93	false	0.5	1.25	100	4.08	0.72	1.1	2000	0.375	1.0	1.32	2.0	1000	37.5	2	35.224779109838614	6.879188004988327	46.008785066059616	34.30921387919026	30.289276313626758
0.1	2.1	360.0	4.93	false	0.5	1.25	100	4.08	0.72	1.1	2000	0.375	1.0	1.32	2.0	1000	37.5	1	37.57394274282342	36.6126318185768	69.24331436679918
0.1	2.1	360.0	4.93	false	0.5	1.25	100	4.08	0.72	1.1	2000	0.375	1.0	1.32	2.0	1000	37.5	1	36.41337754384692	0.3633160743227459	76.24828410039588
0.1	2.1	360.0	4.93	false	0.5	1.25	100	4.08	0.72	1.1	2000	0.375	1.0	1.32	2.0	1000	37.5	2	33.63976554188617	2.472665473679098	32.137760205351455	24.681687815868283	49.797805994670924
0.1	2.1	360.0	4.93	false	0.5	1.25	100	4.08	0.72	1.1	2000	0.375	1.0	1.32	2.0	1000	37.5	1	33.350671188454214	14.933342066720458	62.93125844959005
0.1	2.1	360.0	4.93	false	0.5	1.25	100	4.08	0.72	1.1	2000	0.375	1.0	1.32	2.0	1000	37.5	1	42.465378958638176	25.172993030007614	80.90678455802076
0.1	2.1	360.0	4.93	false	0.5	1.25	100	4.08	0.72	1.1	2000	0.375	1.0	1.32	2.0	1000	37.5	1	37.98491497652715	10.852584354148208	71.6883773446348
0.1	2.1	360.0	4.93	false	0.5	1.25	100	4.08	0.72	1.1	2000	0.375	1.0	1.32	2.0	1000	37.5	1	24.924985657040047	13.991789554961759	44.2488094080594
0.1	2.1	360.0	4.93	false	0.5	1.25	100	4.08	0.72	1.1	2000	0.375	1.0	1.32	2.0	1000	37.5	1	42.65042009990992	22.895978812486636	97.51868236583556
0.1	2.1	360.0	4.93	false	0.5	1.25	100	4.08	0.72	1.1	2000	0.375	1.0	1.32	2.0	1000	37.5	1	41.67142028630193	18.819688173164067	85.39724705903348
0.1	2.1	360.0	4.93	false	0.5	1.25	100	4.08	0.72	1.1	2000	0.375	1.0	1.32	2.0	1000	37.5	1	35.13927650889623	18.883980018973435	72.24529427981054
0.1	2.1	360.0	4.93	false	0.5	1.25	100	4.08	0.72	1.1	2000	0.375	1.0	1.32	2.0	1000	37.5	1	23.92727414357188	23.407417939766916	57.997232429683216
0.1	2.1	360.0	4.93	false	0.5	1.25	100	4.08	0.72	1.1	2000	0.375	1.0	1.32	2.0	1000	37.5	1	34.98289259662922	10.544080991547277	83.82621163385154
0.1	2.1	360.0	4.93	false	0.5	1.25	100	4.08	0.72	1.1	2000	0.375	1.0	1.32	2.0	1000	37.5	1	41.93878681441118	14.510848555284273	88.01205027999228
0.1	2.1	360.0	4.93	false	0.5	1.25	100	4.08	0.72	1.1	2000	0.375	1.0	1.32	2.0	1000	37.5	1	43.02082342463141	29.51886100057847	95.50216707477063
0.1	2.1	360.0	4.93	false	0.5	1.25	100	4.08	0.72	1.1	2000	0.375	1.0	1.32	2.0	1000	37.5	1	38.84072648457247	24.15872998790146	83.58813948178748
0.1	2.1	360.0	4.93	false	0.5	1.25	100	4.08	0.72	1.1	2000	0.375	1.0	1.32	2.0	1000	37.5	1	42.738214397667704	22.64464558622686	94.18087910505497
0.1	2.1	360.0	4.93	false	0.5	1.25	100	4.08	0.72	1.1	2000	0.375	1.0	1.32	2.0	1000	37.5	1	45.67768443175625	31.60259449183501	78.03019723841977
0.1	2.1	360.0	4.93	false	0.5	1.25	100	4.08	0.72	1.1	2000	0.375	1.0	1.32	2.0	1000	37.5	1	39.53646833714765	22.462890341584348	84.8071747059427
0.1	2.1	360.0	4.93	false	0.5	1.25	100	4.08	0.72	1.1	2000	0.375	1.0	1.32	2.0	1000	37.5	1	37.123693416107265	36.23189207711296	60.256722279314296
0.1	2.1	360.0	4.93	false	0.5	1.25	100	4.08	0.72	1.1	2000	0.375	1.0	1.32	2.0	1000	37.5	1	32.899503618495	28.610399101586843	60.77727731930245
0.1	2.1	360.0	4.93	false	0.5	1.25	100	4.08	0.72	1.1	2000	0.375	1.0	1.32	2.0	1000	37.5	1	42.6660928437585	27.47599019188361	91.43241466369916
0.1	2.1	360.0	4.93	false	0.5	1.25	100	4.08	0.72	1.1	2000	0.375	1.0	1.32	2.0	1000	37.5	2	41.99404686393417	12.928864699438217	49.70143234815517	39.163077976106756	43.63666667442066
0.1	2.1	360.0	4.93	false	0.5	1.25	100	4.08	0.72	1.1	2000	0.375	1.0	1.32	2.0	1000	37.5	1	32.534681358450115	22.642851725650985	65.34521539537316
0.1	2.1	360.0	4.93	false	0.5	1.25	100	4.08	0.72	1.1	2000	0.375	1.0	1.32	2.0	1000	37.5	1	27.93111476881399	21.92657707025327	62.84083493602238
0.1	2.1	360.0	4.93	false	0.5	1.25	100	4.08	0.72	1.1	2000	0.375	1.0	1.32	2.0	1000	37.5	2	43.16350112494363	0.1824781998102011	29.957001670486175	38.52324647634033	52.13390062279986
0.1	2.1	360.0	4.93	false	0.5	1.25	100	4.08	0.72	1.1	2000	0.375	1.0	1.32	2.0	1000	37.5	1	35.618979990897685	26.101506166715	81.01475217958831
0.1	2.1	360.0	4.93	false	0.5	1.25	100	4.08	0.72	1.1	2000	0.375	1.0	1.32	2.0	1000	37.5	2	40.90774015535058	4.91108164473723	40.02213811450034	35.43366745962353	40.70126019359642
0.1	2.1	360.0	4.93	false	0.5	1.25	100	4.08	0.72	1.1	2000	0.375	1.0	1.32	2.0	1000	37.5	1	42.79399393197582	29.03374361920703	101.14478691642353
0.1	2.1	360.0	4.93	false	0.5	1.25	100	4.08	0.72	1.1	2000	0.375	1.0	1.32	2.0	1000	37.5	1	38.01550174515609	17.674728423431244	76.98973674532746
0.1	2.1	360.0	4.93	false	0.5	1.25	100	4.08	0.72	1.1	2000	0.375	1.0	1.32	2.0	1000	37.5	2	41.03731901490376	13.406165516442538	51.45501710454013	25.21850258934123	28.786587208674856
0.1	2.1	360.0	4.93	false	0.5	1.25	100	4.08	0.72	1.1	2000	0.375	1.0	1.32	2.0	1000	37.5	2	38.15021082564988	8.824295855794176	48.11248703927151	34.9139295178244	27.94570541281021
0.1	2.1	360.0	4.93	false	0.5	1.25	100	4.08	0.72	1.1	2000	0.375	1.0	1.32	2.0	1000	37.5	1	33.384264229600404	20.227491813358377	69.57134969025624
0.1	2.1	360.0	4.93	false	0.5	1.25	100	4.08	0.72	1.1	2000	0.375	1.0	1.32	2.0	1000	37.5	1	43.64459051474187	14.834901351534011	86.84862059591521
0.1	2.1	360.0	4.93	false	0.5	1.25	100	4.08	0.72	1.1	2000	0.375	1.0	1.32	2.0	1000	37.5	1	41.74996828168105	20.746822399870258	89.7645650162217
0.1	2.1	360.0	4.93	false	0.5	1.25	100	4.08	0.72	1.1	2000	0.375	1.0	1.32	2.0	1000	37.5	1	33.77305807984124	24.3829457034581	74.4681888896148
0.1	2.1	360.0	4.93	false	0.5	1.25	100	4.08	0.72	1.1	2000	0.375	1.0	1.32	2.0	1000	37.5	1	36.328664512946645	19.957597015416958	83.98417867437313
0.1	2.1	360.0	4.93	false	0.5	1.25	100	4.08	0.72	1.1	2000	0.375	1.0	1.32	2.0	1000	37.5	1	43.561444137092884	31.581502710264747	98.5620141706157
0.1	2.1	360.0	4.93	false	0.5	1.25	100	4.08	0.72	1.1	2000	0.375	1.0	1.32	2.0	1000	37.5	1	31.509916278853908	1.9882421581016545	73.46738210154057
0.1	2.1	360.0	4.93	false	0.5	1.25	100	4.08	0.72	1.1	2000	0.375	1.0	1.32	2.0	1000	37.5	1	47.3834911659653	41.512574148750204	79.67163859130756
0.1	2.1	360.0	4.93	false	0.5	1.25	100	4.08	0.72	1.1	2000	0.375	1.0	1.32	2.0	1000	37.5	1	33.468951788722734	29.08544702612134	55.562729558118974
0.1	2.1	360.0	4.93	false	0.5	1.25	100	4.08	0.72	1.1	2000	0.375	1.0	1.32	2.0	1000	37.5	1	40.3955449170363	21.6891480959098	90.00971355474513
0.1	2.1	360.0	4.93	false	0.5	1.25	100	4.08	0.72	1.1	2000	0.375	1.0	1.32	2.0	1000	37.5	1	34.75733454779531	24.569180594807282	67.69085505187726
0.1	2.1	360.0	4.93	false	0.5	1.25	100	4.08	0.72	1.1	2000	0.375	1.0	1.32	2.0	1000	37.5	1	31.02604666768949	21.90681322126848	49.39077761928571
0.1	2.1	360.0	4.93	false	0.5	1.25	100	4.08	0.72	1.1	2000	0.375	1.0	1.32	2.0	1000	37.5	1	34.267665207862365	20.39431957171695	74.11267078617392
0.1	2.1	360.0	4.93	false	0.5	1.25	100	4.08	0.72	1.1	2000	0.375	1.0	1.32	2.0	1000	37.5	1	39.88888591803394	10.812366245034774	75.94666358536372
0.1	2.1	360.0	4.93	false	0.5	1.25	100	4.08	0.72	1.1	2000	0.375	1.0	1.32	2.0	1000	37.5	1	40.725647666429225	23.93221193807216	78.06447692632334
0.1	2.1	360.0	4.93	false	0.5	1.25	100	4.08	0.72	1.1	2000	0.375	1.0	1.32	2.0	1000	37.5	1	35.56038705721823	24.785293700168435	72.85127356986722
0.1	2.1	360.0	4.93	false	0.5	1.25	100	4.08	0.72	1.1	2000	0.375	1.0	1.32	2.0	1000	37.5	1	35.49014811557388	11.061931098219427	82.56347886788046
0.1	2.1	360.0	4.93	false	0.5	1.25	100	4.08	0.72	1.1	2000	0.375	1.0	1.32	2.0	1000	37.5	1	35.41021961149642	14.429069217268815	75.95019090131204
0.1	2.1	360.0	4.93	false	0.5	1.25	100	4.08	0.72	1.1	2000	0.375	1.0	1.32	2.0	1000	37.5	2	34.51881760984133	3.7484005514502217	32.595649157317375	22.017403308282038	41.52195868859728
0.1	2.1	360.0	4.93	false	0.5	1.25	100	4.08	0.72	1.1	2000	0.375	1.0	1.32	2.0	1000	37.5	2	37.61450836745456	0.6098619045497657	22.209048740342176	30.675658672490254	52.97868373243465
0.1	2.1	360.0	4.93	false	0.5	1.25	100	4.08	0.72	1.1	2000	0.375	1.0	1.32	2.0	1000	37.5	1	42.14770882716392	22.681229108574268	98.3834826486527
0.1	2.1	360.0	4.93	false	0.5	1.25	100	4.08	0.72	1.1	2000	0.375	1.0	1.32	2.0	1000	37.5	1	34.23644661723916	15.486609294790837	80.47659885428021
0.1	2.1	360.0	4.93	false	0.5	1.25	100	4.08	0.72	1.1	2000	0.375	1.0	1.32	2.0	1000	37.5	1	33.553605704749494	13.941806652856554	75.1558173693162
0.1	2.1	360.0	4.93	false	0.5	1.25	100	4.08	0.72	1.1	2000	0.375	1.0	1.32	2.0	1000	37.5	1	40.34985434357624	25.448247245017964	80.25144841487305
0.1	2.1	360.0	4.93	false	0.5	1.25	100	4.08	0.72	1.1	2000	0.375	1.0	1.32	2.0	1000	37.5	1	40.04756188416923	23.46303347468141	79.6425455064785
0.1	2.1	360.0	4.93	false	0.5	1.25	100	4.08	0.72	1.1	2000	0.375	1.0	1.32	2.0	1000	37.5	1	39.075054897246446	15.019667961686718	95.01364076693946
0.1	2.1	360.0	4.93	false	0.5	1.25	100	4.08	0.72	1.1	2000	0.375	1.0	1.32	2.0	1000	37.5	1	36.435093690378025	29.457775298044552	77.41642966401872
0.1	2.1	360.0	4.93	false	0.5	1.25	100	4.08	0.72	1.1	2000	0.375	1.0	1.32	2.0	1000	37.5	1	45.752246017118	32.329501160962344	91.59164968553407
0.1	2.1	360.0	4.93	false	0.5	1.25	100	4.08	0.72	1.1	2000	0.375	1.0	1.32	2.0	1000	37.5	2	34.20508360060586	10.67837191410649	26.854302410366394	27.379263834512983	45.4607485876722
0.1	2.1	360.0	4.93	false	0.5	1.25	100	4.08	0.72	1.1	2000	0.375	1.0	1.32	2.0	1000	37.5	2	34.07839354392812	2.6238878569146764	38.692543127220326	27.527733439794222	29.902927160111666
0.1	2.1	360.0	4.93	false	0.5	1.25	100	4.08	0.72	1.1	2000	0.375	1.0	1.32	2.0	1000	37.5	1	35.399772793072394	18.19361179342283	61.59082970498134
0.1	2.1	360.0	4.93	false	0.5	1.25	100	4.08	0.72	1.1	2000	0.375	1.0	1.32	2.0	1000	37.5	1	37.64075529982879	7.965597681756511	80.97208960605175
0.1	2.1	360.0	4.93	false	0.5	1.25	100	4.08	0.72	1.1	2000	0.375	1.0	1.32	2.0	1000	37.5	1	33.10044061537123	3.3942170723939027	61.225997310736
0.1	2.1	360.0	4.93	false	0.5	1.25	100	4.08	0.72	1.1	2000	0.375	1.0	1.32	2.0	1000	37.5	1	42.92088941669683	15.322132538947303	88.20037574361974
0.1	2.1	360.0	4.93	false	0.5	1.25	100	4.08	0.72	1.1	2000	0.375	1.0	1.32	2.0	1000	37.5	1	45.19033391016407	19.225162100002706	89.84946236533958
0.1	2.1	360.0	4.93	false	0.5	1.25	100	4.08	0.72	1.1	2000	0.375	1.0	1.32	2.0	1000	37.5	1	34.92480407123984	30.211144693156232	81.77312223646936
0.1	2.1	360.0	4.93	false	0.5	1.25	100	4.08	0.72	1.1	2000	0.375	1.0	1.32	2.0	1000	37.5	2	41.05501556678645	9.08985087131784	41.68307286662483	29.842507033570772	39.76723633210728
0.1	2.1	360.0	4.93	false	0.5	1.25	100	4.08	0.72	1.1	2000	0.375	1.0	1.32	2.0	1000	37.5	2	42.66156188851432	8.722114372712499	45.10236521417138	41.32151373324782	47.57580601813838
0.1	2.1	360.0	4.93	false	0.5	1.25	100	4.08	0.72	1.1	2000	0.375	1.0	1.32	2.0	1000	37.5	1	35.56141740521011	29.237614826537715	75.38225992305159
0.1	2.1	360.0	4.93	false	0.5	1.25	100	4.08	0.72	1.1	2000	0.375	1.0	1.32	2.0	1000	37.5	2	44.55963273047157	7.372011418237183	25.050864518208314	22.621973420999026	61.10532154720248
0.1	2.1	360.0	4.93	false	0.5	1.25	100	4.08	0.72	1.1	2000	0.375	1.0	1.32	2.0	1000	37.5	1	33.452366078895	14.848172298523322	82.55123604095586
0.1	2.1	360.0	4.93	false	0.5	1.25	100	4.08	0.72	1.1	2000	0.375	1.0	1.32	2.0	1000	37.5	1	28.140117078941238	25.872153806804455	56.71103383968036
0.1	2.1	360.0	4.93	false	0.5	1.25	100	4.08	0.72	1.1	2000	0.375	1.0	1.32	2.0	1000	37.5	1	41.28500076201388	31.21899093776324	84.3230508078026
0.1	2.1	360.0	4.93	false	0.5	1.25	100	4.08	0.72	1.1	2000	0.375	1.0	1.32	2.0	1000	37.5	1	37.4891762333384	13.749842147520758	67.75695932730716
0.1	2.1	360.0	4.93	false	0.5	1.25	100	4.08	0.72	1.1	2000	0.375	1.0	1.32	2.0	1000	37.5	2	34.83582861908498	4.7045766079884395	28.97180459679517	32.22405174305523	39.23899541416814
0.1	2.1	360.0	4.93	false	0.5	1.25	100	4.08	0.72	1.1	2000	0.375	1.0	1.32	2.0	1000	37.5	1	41.09617415466031	19.480407492024515	78.10138974707782
0.1	2.1	360.0	4.93	false	0.5	1.25	100	4.08	0.72	1.1	2000	0.375	1.0	1.32	2.0	1000	37.5	1	41.93623418145593	8.318284613989217	66.77060361985389
0.1	2.1	360.0	4.93	false	0.5	1.25	100	4.08	0.72	1.1	2000	0.375	1.0	1.32	2.0	1000	37.5	1	40.78319341896773	29.98741173252218	67.84574328203648
0.1	2.1	360.0	4.93	false	0.5	1.25	100	4.08	0.72	1.1	2000	0.375	1.0	1.32	2.0	1000	37.5	1	41.35763590918542	25.15824599059067	83.17030914421522
0.1	2.1	360.0	4.93	false	0.5	1.25	100	4.08	0.72	1.1	2000	0.375	1.0	1.32	2.0	1000	37.5	1	30.060330016301194	13.961357321562843	66.10889016095365
0.1	2.1	360.0	4.93	false	0.5	1.25	100	4.08	0.72	1.1	2000	0.375	1.0	1.32	2.0	1000	37.5	1	25.632732052510693	9.250619506529471	57.49265978975753
0.1	2.1	360.0	4.93	false	0.5	1.25	100	4.08	0.72	1.1	2000	0.375	1.0	1.32	2.0	1000	37.5	1	29.109926714568438	6.457258759968823	54.026908727035504
0.1	2.1	360.0	4.93	false	0.5	1.25	100	4.08	0.72	1.1	2000	0.375	1.0	1.32	2.0	1000	37.5	1	45.00334648869426	24.34470287001105	103.11791172728411
0.1	2.1	360.0	4.93	false	0.5	1.25	100	4.08	0.72	1.1	2000	0.375	1.0	1.32	2.0	1000	37.5	1	32.22108174018451	24.09644502884997	62.572122895794855
0.1	2.1	360.0	4.93	false	0.5	1.25	100	4.08	0.72	1.1	2000	0.375	1.0	1.32	2.0	1000	37.5	1	37.12859916674746	10.637163047655347	79.90351071177933
0.1	2.1	360.0	4.93	false	0.5	1.25	100	4.08	0.72	1.1	2000	0.375	1.0	1.32	2.0	1000	37.5	1	40.45342032167637	11.268263206642217	67.26423395179881
0.1	2.1	360.0	4.93	false	0.5	1.25	100	4.08	0.72	1.1	2000	0.375	1.0	1.32	2.0	1000	37.5	1	33.491741663765346	22.24318910122075	72.58938373614822
0.1	2.1	360.0	4.93	false	0.5	1.25	100	4.08	0.72	1.1	2000	0.375	1.0	1.32	2.0	1000	37.5	1	31.48569886321673	15.626604383887308	67.96552802827429
0.1	2.1	360.0	4.93	false	0.5	1.25	100	4.08	0.72	1.1	2000	0.375	1.0	1.32	2.0	1000	37.5	1	35.261506537404436	19.234923911808785	75.27253556204369
0.1	2.1	360.0	4.93	false	0.5	1.25	100	4.08	0.72	1.1	2000	0.375	1.0	1.32	2.0	1000	37.5	2	29.83604743188976	2.9340395929961027	34.01342194998266	28.506342687500116	39.519999141800646
0.1	2.1	360.0	5.06	false	0.5	1.25	100	4.08	0.72	1.1	2000	0.375	1.0	1.32	2.0	1000	40.4	1	41.90427720174944	20.474967475982712	92.96746033920441
0.1	2.1	360.0	5.06	false	0.5	1.25	100	4.08	0.72	1.1	2000	0.375	1.0	1.32	2.0	1000	40.4	1	44.14248053902535	23.11120177761524	97.0518888479715
0.1	2.1	360.0	5.06	false	0.5	1.25	100	4.08	0.72	1.1	2000	0.375	1.0	1.32	2.0	1000	40.4	1	46.42927221354861	45.04061191663999	88.25892374070047
0.1	2.1	360.0	5.06	false	0.5	1.25	100	4.08	0.72	1.1	2000	0.375	1.0	1.32	2.0	1000	40.4	1	31.488748696303144	25.331990346089896	69.61920982350982
0.1	2.1	360.0	5.06	false	0.5	1.25	100	4.08	0.72	1.1	2000	0.375	1.0	1.32	2.0	1000	40.4	1	47.80939407865028	24.453675603307172	97.5852788128542
0.1	2.1	360.0	5.06	false	0.5	1.25	100	4.08	0.72	1.1	2000	0.375	1.0	1.32	2.0	1000	40.4	1	33.75114143722536	31.583281781400686	63.63112096272571
0.1	2.1	360.0	5.06	false	0.5	1.25	100	4.08	0.72	1.1	2000	0.375	1.0	1.32	2.0	1000	40.4	1	47.459144162790594	31.414646874202234	81.61345988052696
0.1	2.1	360.0	5.06	false	0.5	1.25	100	4.08	0.72	1.1	2000	0.375	1.0	1.32	2.0	1000	40.4	1	40.36142544081453	38.62657334097081	63.84862957237253
0.1	2.1	360.0	5.06	false	0.5	1.25	100	4.08	0.72	1.1	2000	0.375	1.0	1.32	2.0	1000	40.4	2	35.171814057822395	7.7359783856451605	37.25221123482364	34.00933060164702	33.078268451387885
0.1	2.1	360.0	5.06	false	0.5	1.25	100	4.08	0.72	1.1	2000	0.375	1.0	1.32	2.0	1000	40.4	1	39.61326957878044	32.288927881164454	63.93792256331658
0.1	2.1	360.0	5.06	false	0.5	1.25	100	4.08	0.72	1.1	2000	0.375	1.0	1.32	2.0	1000	40.4	1	43.85725617780808	25.56088313358774	97.75598460356035
0.1	2.1	360.0	5.06	false	0.5	1.25	100	4.08	0.72	1.1	2000	0.375	1.0	1.32	2.0	1000	40.4	2	39.295416485252396	12.5092015516717	28.89152239331358	37.973552869317366	62.62025316649877
0.1	2.1	360.0	5.06	false	0.5	1.25	100	4.08	0.72	1.1	2000	0.375	1.0	1.32	2.0	1000	40.4	1	40.77931747103132	27.044228801339173	93.64456605190976
0.1	2.1	360.0	5.06	false	0.5	1.25	100	4.08	0.72	1.1	2000	0.375	1.0	1.32	2.0	1000	40.4	2	47.26068855181812	9.247289575579382	32.59289530263946	28.06463805206664	70.32278527332662
0.1	2.1	360.0	5.06	false	0.5	1.25	100	4.08	0.72	1.1	2000	0.375	1.0	1.32	2.0	1000	40.4	2	36.433186120150694	0.6322289807846041	46.99315501166862	29.008607082082882	40.78032269756784
0.1	2.1	360.0	5.06	false	0.5	1.25	100	4.08	0.72	1.1	2000	0.375	1.0	1.32	2.0	1000	40.4	1	33.874755227116374	18.292359820078204	72.74675644397945
0.1	2.1	360.0	5.06	false	0.5	1.25	100	4.08	0.72	1.1	2000	0.375	1.0	1.32	2.0	1000	40.4	1	39.780974574984185	20.706601238474008	87.8547768515638
0.1	2.1	360.0	5.06	false	0.5	1.25	100	4.08	0.72	1.1	2000	0.375	1.0	1.32	2.0	1000	40.4	2	49.09322304136524	10.142926699698625	32.69186209226681	27.88200768962536	67.05655571938556
0.1	2.1	360.0	5.06	false	0.5	1.25	100	4.08	0.72	1.1	2000	0.375	1.0	1.32	2.0	1000	40.4	2	54.83237514332771	7.2652609997628925	35.745855267103934	43.05385017459691	75.89790871677693
0.1	2.1	360.0	5.06	false	0.5	1.25	100	4.08	0.72	1.1	2000	0.375	1.0	1.32	2.0	1000	40.4	1	43.223485887187486	24.807495798499772	89.31327264556752
0.1	2.1	360.0	5.06	false	0.5	1.25	100	4.08	0.72	1.1	2000	0.375	1.0	1.32	2.0	1000	40.4	1	41.19190616738279	33.844460917143195	80.80834673270775
0.1	2.1	360.0	5.06	false	0.5	1.25	100	4.08	0.72	1.1	2000	0.375	1.0	1.32	2.0	1000	40.4	1	36.88469370557186	24.284780726377647	79.82111797829815
0.1	2.1	360.0	5.06	false	0.5	1.25	100	4.08	0.72	1.1	2000	0.375	1.0	1.32	2.0	1000	40.4	1	41.86527884597354	27.74515151921393	84.02308730296264
0.1	2.1	360.0	5.06	false	0.5	1.25	100	4.08	0.72	1.1	2000	0.375	1.0	1.32	2.0	1000	40.4	2	48.81110158137304	23.662601010671853	71.69650662696037	48.6098168567861	37.40738960657793
0.1	2.1	360.0	5.06	false	0.5	1.25	100	4.08	0.72	1.1	2000	0.375	1.0	1.32	2.0	1000	40.4	1	49.53502974362641	26.6196558281836	116.03790757069012
0.1	2.1	360.0	5.06	false	0.5	1.25	100	4.08	0.72	1.1	2000	0.375	1.0	1.32	2.0	1000	40.4	1	29.04538561678921	17.84655084267211	60.04742903282722
0.1	2.1	360.0	5.06	false	0.5	1.25	100	4.08	0.72	1.1	2000	0.375	1.0	1.32	2.0	1000	40.4	1	44.30918434245572	22.620382132427572	88.85424598875889
0.1	2.1	360.0	5.06	false	0.5	1.25	100	4.08	0.72	1.1	2000	0.375	1.0	1.32	2.0	1000	40.4	1	38.90898119240959	25.04159129290048	87.57331291866889
0.1	2.1	360.0	5.06	false	0.5	1.25	100	4.08	0.72	1.1	2000	0.375	1.0	1.32	2.0	1000	40.4	2	45.72294516437538	1.334885196722712	59.7837424365978	38.24086057339446	58.97373694082828
0.1	2.1	360.0	5.06	false	0.5	1.25	100	4.08	0.72	1.1	2000	0.375	1.0	1.32	2.0	1000	40.4	1	40.72040500666055	26.717758624502533	92.4553072352497
0.1	2.1	360.0	5.06	false	0.5	1.25	100	4.08	0.72	1.1	2000	0.375	1.0	1.32	2.0	1000	40.4	1	40.46790372164006	24.455031571022204	88.96726598811362
0.1	2.1	360.0	5.06	false	0.5	1.25	100	4.08	0.72	1.1	2000	0.375	1.0	1.32	2.0	1000	40.4	1	49.40576960294374	24.159538088616966	104.95852816265405
0.1	2.1	360.0	5.06	false	0.5	1.25	100	4.08	0.72	1.1	2000	0.375	1.0	1.32	2.0	1000	40.4	1	33.0819553886972	23.0657100368495	81.11668494214415
0.1	2.1	360.0	5.06	false	0.5	1.25	100	4.08	0.72	1.1	2000	0.375	1.0	1.32	2.0	1000	40.4	1	35.57310894841433	21.10273910358218	67.21035056654686
0.1	2.1	360.0	5.06	false	0.5	1.25	100	4.08	0.72	1.1	2000	0.375	1.0	1.32	2.0	1000	40.4	1	44.77762391075844	23.672780344778975	95.20612381890922
0.1	2.1	360.0	5.06	false	0.5	1.25	100	4.08	0.72	1.1	2000	0.375	1.0	1.32	2.0	1000	40.4	1	37.65322276933753	15.973437869177717	86.77645064099065
0.1	2.1	360.0	5.06	false	0.5	1.25	100	4.08	0.72	1.1	2000	0.375	1.0	1.32	2.0	1000	40.4	2	49.00405241240362	1.6753335075381763	62.77345840936687	41.87734052731637	32.44313776502308
0.1	2.1	360.0	5.06	false	0.5	1.25	100	4.08	0.72	1.1	2000	0.375	1.0	1.32	2.0	1000	40.4	1	35.43293668549821	10.591277209002078	66.4844393845835
0.1	2.1	360.0	5.06	false	0.5	1.25	100	4.08	0.72	1.1	2000	0.375	1.0	1.32	2.0	1000	40.4	1	36.20679033898076	16.48143455662565	82.43756168827835
0.1	2.1	360.0	5.06	false	0.5	1.25	100	4.08	0.72	1.1	2000	0.375	1.0	1.32	2.0	1000	40.4	2	38.65970442829079	4.837733475423292	36.74250343316152	24.970729398111374	48.52090146313732
0.1	2.1	360.0	5.06	false	0.5	1.25	100	4.08	0.72	1.1	2000	0.375	1.0	1.32	2.0	1000	40.4	2	46.53334074178083	13.032246799716942	72.43758650130641	44.529762365127446	35.356140614064316
0.1	2.1	360.0	5.06	false	0.5	1.25	100	4.08	0.72	1.1	2000	0.375	1.0	1.32	2.0	1000	40.4	2	37.586504006699286	6.014069811327548	35.41569831878541	36.0426712927952	42.763491430825
0.1	2.1	360.0	5.06	false	0.5	1.25	100	4.08	0.72	1.1	2000	0.375	1.0	1.32	2.0	1000	40.4	1	41.54081080488732	37.91025851929615	70.2658079326761
0.1	2.1	360.0	5.06	false	0.5	1.25	100	4.08	0.72	1.1	2000	0.375	1.0	1.32	2.0	1000	40.4	1	32.27718092740029	20.082635673354137	72.81105854708872
0.1	2.1	360.0	5.06	false	0.5	1.25	100	4.08	0.72	1.1	2000	0.375	1.0	1.32	2.0	1000	40.4	2	38.275271711909035	10.56019335074548	28.583780418340083	37.79765404231104	53.740109325520265
0.1	2.1	360.0	5.06	false	0.5	1.25	100	4.08	0.72	1.1	2000	0.375	1.0	1.32	2.0	1000	40.4	1	43.64589481606901	36.55822732227224	63.079900984368145
0.1	2.1	360.0	5.06	false	0.5	1.25	100	4.08	0.72	1.1	2000	0.375	1.0	1.32	2.0	1000	40.4	1	33.50501608042335	9.861544923164212	69.75208981450048
0.1	2.1	360.0	5.06	false	0.5	1.25	100	4.08	0.72	1.1	2000	0.375	1.0	1.32	2.0	1000	40.4	1	33.17950802194153	19.37984716436991	70.75251513316974
0.1	2.1	360.0	5.06	false	0.5	1.25	100	4.08	0.72	1.1	2000	0.375	1.0	1.32	2.0	1000	40.4	1	37.45867334967722	17.7735718965194	80.33217531925743
0.1	2.1	360.0	5.06	false	0.5	1.25	100	4.08	0.72	1.1	2000	0.375	1.0	1.32	2.0	1000	40.4	1	45.65891291194798	10.70779013478599	84.62325240040485
0.1	2.1	360.0	5.06	false	0.5	1.25	100	4.08	0.72	1.1	2000	0.375	1.0	1.32	2.0	1000	40.4	1	33.31930700118387	11.377125588329793	68.58025651066708
0.1	2.1	360.0	5.06	false	0.5	1.25	100	4.08	0.72	1.1	2000	0.375	1.0	1.32	2.0	1000	40.4	1	47.42284336405241	19.846273136325014	107.20737388561773
0.1	2.1	360.0	5.06	false	0.5	1.25	100	4.08	0.72	1.1	2000	0.375	1.0	1.32	2.0	1000	40.4	1	47.923240153819194	21.240047892875978	96.14840042291775
0.1	2.1	360.0	5.06	false	0.5	1.25	100	4.08	0.72	1.1	2000	0.375	1.0	1.32	2.0	1000	40.4	1	34.64288813478012	16.01861827844378	76.89145476298468
0.1	2.1	360.0	5.06	false	0.5	1.25	100	4.08	0.72	1.1	2000	0.375	1.0	1.32	2.0	1000	40.4	2	42.06957741418462	11.516158091613004	50.91823852082552	38.8454571843615	42.85511377567697
0.1	2.1	360.0	5.06	false	0.5	1.25	100	4.08	0.72	1.1	2000	0.375	1.0	1.32	2.0	1000	40.4	1	36.85004285798298	13.135860953280831	76.50273564726993
0.1	2.1	360.0	5.06	false	0.5	1.25	100	4.08	0.72	1.1	2000	0.375	1.0	1.32	2.0	1000	40.4	1	34.321181730700154	18.562244871333274	75.29547914424855
0.1	2.1	360.0	5.06	false	0.5	1.25	100	4.08	0.72	1.1	2000	0.375	1.0	1.32	2.0	1000	40.4	1	45.43392126094318	15.77185794228291	81.6000579213682
0.1	2.1	360.0	5.06	false	0.5	1.25	100	4.08	0.72	1.1	2000	0.375	1.0	1.32	2.0	1000	40.4	2	43.21959272924858	1.4854439746202481	43.34660178125973	31.486839310672835	52.181885816011864
0.1	2.1	360.0	5.06	false	0.5	1.25	100	4.08	0.72	1.1	2000	0.375	1.0	1.32	2.0	1000	40.4	1	39.775230090897416	9.429142132000171	64.67585764739731
0.1	2.1	360.0	5.06	false	0.5	1.25	100	4.08	0.72	1.1	2000	0.375	1.0	1.32	2.0	1000	40.4	1	47.19244884771134	19.57059974242315	102.79735961023428
0.1	2.1	360.0	5.06	false	0.5	1.25	100	4.08	0.72	1.1	2000	0.375	1.0	1.32	2.0	1000	40.4	2	45.68454474637741	14.342751491806476	51.15282627972995	34.507793596150805	37.29077314949074
0.1	2.1	360.0	5.06	false	0.5	1.25	100	4.08	0.72	1.1	2000	0.375	1.0	1.32	2.0	1000	40.4	1	39.6215284117187	22.345308452410627	77.41462376336865
0.1	2.1	360.0	5.06	false	0.5	1.25	100	4.08	0.72	1.1	2000	0.375	1.0	1.32	2.0	1000	40.4	1	28.253317638707045	21.08129580350438	56.90857923569047
0.1	2.1	360.0	5.06	false	0.5	1.25	100	4.08	0.72	1.1	2000	0.375	1.0	1.32	2.0	1000	40.4	1	41.93032527904908	11.829645653686214	90.33984194350612
0.1	2.1	360.0	5.06	false	0.5	1.25	100	4.08	0.72	1.1	2000	0.375	1.0	1.32	2.0	1000	40.4	1	42.684268625365114	41.25677573253057	80.23411637989867
0.1	2.1	360.0	5.06	false	0.5	1.25	100	4.08	0.72	1.1	2000	0.375	1.0	1.32	2.0	1000	40.4	2	45.416844767612034	12.73555203962506	57.80120020964902	45.39265733860094	45.52347788658735
0.1	2.1	360.0	5.06	false	0.5	1.25	100	4.08	0.72	1.1	2000	0.375	1.0	1.32	2.0	1000	40.4	2	46.354623626899745	10.088277353544525	56.07073163759114	39.39245027442596	34.687414821750885
0.1	2.1	360.0	5.06	false	0.5	1.25	100	4.08	0.72	1.1	2000	0.375	1.0	1.32	2.0	1000	40.4	1	39.59538796418332	19.44288946483734	73.26159699050989
0.1	2.1	360.0	5.06	false	0.5	1.25	100	4.08	0.72	1.1	2000	0.375	1.0	1.32	2.0	1000	40.4	1	40.08714198367487	8.822241183802634	82.7949333416373
0.1	2.1	360.0	5.06	false	0.5	1.25	100	4.08	0.72	1.1	2000	0.375	1.0	1.32	2.0	1000	40.4	1	38.98781051974942	2.487120745679642	62.18419963895202
0.1	2.1	360.0	5.06	false	0.5	1.25	100	4.08	0.72	1.1	2000	0.375	1.0	1.32	2.0	1000	40.4	1	41.02176763366168	20.387947289987483	84.92360528050764
0.1	2.1	360.0	5.06	false	0.5	1.25	100	4.08	0.72	1.1	2000	0.375	1.0	1.32	2.0	1000	40.4	1	36.639241213460274	13.55725598909489	81.91255378235556
0.1	2.1	360.0	5.06	false	0.5	1.25	100	4.08	0.72	1.1	2000	0.375	1.0	1.32	2.0	1000	40.4	2	41.72209889278043	1.3912230768846983	30.48309811715713	28.24646753447619	65.58320196327831
0.1	2.1	360.0	5.06	false	0.5	1.25	100	4.08	0.72	1.1	2000	0.375	1.0	1.32	2.0	1000	40.4	2	43.070485532559616	2.016459240701625	60.52380007797099	34.98550101390015	39.936819811376566
0.1	2.1	360.0	5.06	false	0.5	1.25	100	4.08	0.72	1.1	2000	0.375	1.0	1.32	2.0	1000	40.4	2	43.303307821367426	19.94862647992193	65.03011667115878	31.636305836983755	37.09447184667628
0.1	2.1	360.0	5.06	false	0.5	1.25	100	4.08	0.72	1.1	2000	0.375	1.0	1.32	2.0	1000	40.4	2	41.32514478923047	10.126040413789609	53.868877352555494	35.28232879761131	24.21672758932585
0.1	2.1	360.0	5.06	false	0.5	1.25	100	4.08	0.72	1.1	2000	0.375	1.0	1.32	2.0	1000	40.4	2	42.058708601470045	11.514257630287075	45.51779299623981	42.03785561616487	31.793807202935067
0.1	2.1	360.0	5.06	false	0.5	1.25	100	4.08	0.72	1.1	2000	0.375	1.0	1.32	2.0	1000	40.4	2	41.70672084230145	15.164173751953944	34.549367863343114	38.13975768113147	55.18747741952195
0.1	2.1	360.0	5.06	false	0.5	1.25	100	4.08	0.72	1.1	2000	0.375	1.0	1.32	2.0	1000	40.4	1	37.754332375333256	22.086640110503172	78.0807305325465
0.1	2.1	360.0	5.06	false	0.5	1.25	100	4.08	0.72	1.1	2000	0.375	1.0	1.32	2.0	1000	40.4	2	53.03642073729452	16.757604789916236	60.84048082405414	45.78177390068371	47.10080774317951
0.1	2.1	360.0	5.06	false	0.5	1.25	100	4.08	0.72	1.1	2000	0.375	1.0	1.32	2.0	1000	40.4	1	32.489432949222696	24.169562755632132	67.3782478324522
0.1	2.1	360.0	5.06	false	0.5	1.25	100	4.08	0.72	1.1	2000	0.375	1.0	1.32	2.0	1000	40.4	2	48.12024652554707	9.470095129025287	55.245491961633974	46.78607686282037	50.98919939643564
0.1	2.1	360.0	5.06	false	0.5	1.25	100	4.08	0.72	1.1	2000	0.375	1.0	1.32	2.0	1000	40.4	1	34.150418577988646	19.951250213288503	66.299625129948
0.1	2.1	360.0	5.06	false	0.5	1.25	100	4.08	0.72	1.1	2000	0.375	1.0	1.32	2.0	1000	40.4	1	37.985297374391735	9.483839689586684	68.8661692596145
0.1	2.1	360.0	5.06	false	0.5	1.25	100	4.08	0.72	1.1	2000	0.375	1.0	1.32	2.0	1000	40.4	1	36.60150621879419	24.225038510448588	67.18467436042125
0.1	2.1	360.0	5.06	false	0.5	1.25	100	4.08	0.72	1.1	2000	0.375	1.0	1.32	2.0	1000	40.4	1	35.634709603781126	6.564236385162811	77.17719848431435
0.1	2.1	360.0	5.06	false	0.5	1.25	100	4.08	0.72	1.1	2000	0.375	1.0	1.32	2.0	1000	40.4	2	43.1744374936346	10.865433352981567	35.174712698019285	40.90089975337063	66.30610469684173
0.1	2.1	360.0	5.06	false	0.5	1.25	100	4.08	0.72	1.1	2000	0.375	1.0	1.32	2.0	1000	40.4	1	41.266594047906665	18.971929837921646	88.06976310785647
0.1	2.1	360.0	5.06	false	0.5	1.25	100	4.08	0.72	1.1	2000	0.375	1.0	1.32	2.0	1000	40.4	1	34.53549009542684	33.32442576659998	105.29743182687513
0.1	2.1	360.0	5.06	false	0.5	1.25	100	4.08	0.72	1.1	2000	0.375	1.0	1.32	2.0	1000	40.4	1	42.21014511037507	26.692517084571104	86.53976156473146
0.1	2.1	360.0	5.06	false	0.5	1.25	100	4.08	0.72	1.1	2000	0.375	1.0	1.32	2.0	1000	40.4	1	41.02479925502961	25.55156184134777	85.30722380466048
0.1	2.1	360.0	5.06	false	0.5	1.25	100	4.08	0.72	1.1	2000	0.375	1.0	1.32	2.0	1000	40.4	2	49.39758585829876	8.722891023089936	46.0151570690997	39.25640760729774	68.99111217700413
0.1	2.1	360.0	5.06	false	0.5	1.25	100	4.08	0.72	1.1	2000	0.375	1.0	1.32	2.0	1000	40.4	1	46.127130539789945	9.634663044429576	83.36477921849314
0.1	2.1	360.0	5.06	false	0.5	1.25	100	4.08	0.72	1.1	2000	0.375	1.0	1.32	2.0	1000	40.4	1	40.426706304941774	18.969717489599685	74.42348590234415
0.1	2.1	360.0	5.06	false	0.5	1.25	100	4.08	0.72	1.1	2000	0.375	1.0	1.32	2.0	1000	40.4	1	39.01472388339581	6.645715932410801	87.48889212161077
0.1	2.1	360.0	5.06	false	0.5	1.25	100	4.08	0.72	1.1	2000	0.375	1.0	1.32	2.0	1000	40.4	2	51.312160368684545	11.71050018579358	34.77048138685243	29.190254113725576	67.07845763472137
0.1	2.1	360.0	5.06	false	0.5	1.25	100	4.08	0.72	1.1	2000	0.375	1.0	1.32	2.0	1000	40.4	1	39.14190467254175	15.701733035636979	80.17002558483097
0.1	2.1	360.0	5.06	false	0.5	1.25	100	4.08	0.72	1.1	2000	0.375	1.0	1.32	2.0	1000	40.4	1	37.04615932124512	21.69355565598414	82.12390294547447
0.1	2.1	360.0	5.06	false	0.5	1.25	100	4.08	0.72	1.1	2000	0.375	1.0	1.32	2.0	1000	40.4	1	37.0698315809235	19.42422276668742	84.58156800270905
0.1	2.1	360.0	5.06	false	0.5	1.25	100	4.08	0.72	1.1	2000	0.375	1.0	1.32	2.0	1000	40.4	1	39.50800925667215	31.760763459166085	90.40140453217114
0.1	2.1	360.0	5.06	false	0.5	1.25	100	4.08	0.72	1.1	2000	0.375	1.0	1.32	2.0	1000	40.4	1	40.0735371173553	19.049355888487028	85.23891250125844
0.1	2.1	360.0	5.06	false	0.5	1.25	100	4.08	0.72	1.1	2000	0.375	1.0	1.32	2.0	1000	40.4	1	33.28168945257094	32.643417656146774	63.43691162198039
0.1	2.1	360.0	5.06	false	0.5	1.25	100	4.08	0.72	1.1	2000	0.375	1.0	1.32	2.0	1000	40.4	1	44.38801035066352	22.03423156998817	81.32284987950828
0.1	2.1	360.0	5.06	false	0.5	1.25	100	4.08	0.72	1.1	2000	0.375	1.0	1.32	2.0	1000	40.4	1	43.699804459459905	8.33210342942004	84.32109121716337
0.1	2.1	360.0	5.06	false	0.5	1.25	100	4.08	0.72	1.1	2000	0.375	1.0	1.32	2.0	1000	40.4	1	38.66735575729771	23.182560821929133	83.48032033466367
0.1	2.1	360.0	5.06	false	0.5	1.25	100	4.08	0.72	1.1	2000	0.375	1.0	1.32	2.0	1000	40.4	1	44.620521313803856	28.209703897005685	91.27341335920902
0.1	2.1	360.0	5.06	false	0.5	1.25	100	4.08	0.72	1.1	2000	0.375	1.0	1.32	2.0	1000	40.4	1	38.822234498286086	24.904670048772378	80.82474684580572
0.1	2.1	360.0	5.06	false	0.5	1.25	100	4.08	0.72	1.1	2000	0.375	1.0	1.32	2.0	1000	40.4	1	33.27639046970488	19.043967534641737	69.45276061396473
0.1	2.1	360.0	5.06	false	0.5	1.25	100	4.08	0.72	1.1	2000	0.375	1.0	1.32	2.0	1000	40.4	1	38.955645288832	15.214389148659864	84.13390864919579
0.1	2.1	360.0	5.06	false	0.5	1.25	100	4.08	0.72	1.1	2000	0.375	1.0	1.32	2.0	1000	40.4	2	44.29398895273952	11.765077937943799	47.65019523744442	43.88565008775321	43.999276881771245
0.1	2.1	360.0	5.06	false	0.5	1.25	100	4.08	0.72	1.1	2000	0.375	1.0	1.32	2.0	1000	40.4	1	34.87459808904499	13.790738275370192	74.88885110543292
0.1	2.1	360.0	5.06	false	0.5	1.25	100	4.08	0.72	1.1	2000	0.375	1.0	1.32	2.0	1000	40.4	1	35.428645861928054	7.637103022641234	77.74333558791797
0.1	2.1	360.0	5.06	false	0.5	1.25	100	4.08	0.72	1.1	2000	0.375	1.0	1.32	2.0	1000	40.4	2	49.12841105461878	15.65574917361192	67.07925985007886	40.308435155588434	32.37532610384802
0.1	2.1	360.0	5.06	false	0.5	1.25	100	4.08	0.72	1.1	2000	0.375	1.0	1.32	2.0	1000	40.4	1	37.90535401123021	24.115569905191222	80.0039529923426
0.1	2.1	360.0	5.06	false	0.5	1.25	100	4.08	0.72	1.1	2000	0.375	1.0	1.32	2.0	1000	40.4	2	47.46036934890698	1.8730432900458418	52.045764780239956	23.243419537760932	54.29679455860423
0.1	2.1	360.0	5.06	false	0.5	1.25	100	4.08	0.72	1.1	2000	0.375	1.0	1.32	2.0	1000	40.4	2	35.13818678213005	1.3835772713688788	25.919345806578846	20.175378802948273	45.92631809335266
0.1	2.1	360.0	5.06	false	0.5	1.25	100	4.08	0.72	1.1	2000	0.375	1.0	1.32	2.0	1000	40.4	2	48.389073892732235	2.4433240828140828	39.25762874238122	41.53352073851695	53.94041385682927
0.1	2.1	360.0	5.06	false	0.5	1.25	100	4.08	0.72	1.1	2000	0.375	1.0	1.32	2.0	1000	40.4	2	43.000155553447414	14.430747277587281	56.603228690360936	42.79021380352614	27.12031586420914
0.1	2.1	360.0	5.06	false	0.5	1.25	100	4.08	0.72	1.1	2000	0.375	1.0	1.32	2.0	1000	40.4	2	35.74753749324506	1.3342469422128154	47.43762551497008	32.32157017619255	26.175138953953137
0.1	2.1	360.0	5.06	false	0.5	1.25	100	4.08	0.72	1.1	2000	0.375	1.0	1.32	2.0	1000	40.4	1	39.054109849478074	0.866300321693003	81.66075487787165
0.1	2.1	360.0	5.06	false	0.5	1.25	100	4.08	0.72	1.1	2000	0.375	1.0	1.32	2.0	1000	40.4	2	39.75223520346273	2.3911910095765974	44.9143208779486	37.772059632607956	34.97483522602213
0.1	2.1	360.0	5.06	false	0.5	1.25	100	4.08	0.72	1.1	2000	0.375	1.0	1.32	2.0	1000	40.4	1	46.42275547779056	27.204761781270093	87.71667603170513
0.1	2.1	360.0	5.06	false	0.5	1.25	100	4.08	0.72	1.1	2000	0.375	1.0	1.32	2.0	1000	40.4	2	44.251381011013635	7.557228591516854	41.16323665695567	34.227627283400494	59.147596227990356
0.1	2.1	360.0	5.06	false	0.5	1.25	100	4.08	0.72	1.1	2000	0.375	1.0	1.32	2.0	1000	40.4	1	42.71920618509911	32.588661940519685	67.21998426910703
0.1	2.1	360.0	5.06	false	0.5	1.25	100	4.08	0.72	1.1	2000	0.375	1.0	1.32	2.0	1000	40.4	1	44.623015150817615	11.860721080510716	70.38933243098909
0.1	2.1	360.0	5.06	false	0.5	1.25	100	4.08	0.72	1.1	2000	0.375	1.0	1.32	2.0	1000	40.4	1	41.20613358708299	35.525259528381504	80.247634159175
0.1	2.1	360.0	5.06	false	0.5	1.25	100	4.08	0.72	1.1	2000	0.375	1.0	1.32	2.0	1000	40.4	1	42.836442566654966	14.587955604438017	97.02296512374873
0.1	2.1	360.0	5.06	false	0.5	1.25	100	4.08	0.72	1.1	2000	0.375	1.0	1.32	2.0	1000	40.4	1	48.5491128643228	31.110577065586426	97.03469030684067
0.1	2.1	360.0	5.06	false	0.5	1.25	100	4.08	0.72	1.1	2000	0.375	1.0	1.32	2.0	1000	40.4	2	41.72042623509846	0.7591296617586062	51.44934486326444	35.65287712128414	43.87571194316916
0.1	2.1	360.0	5.06	false	0.5	1.25	100	4.08	0.72	1.1	2000	0.375	1.0	1.32	2.0	1000	40.4	2	47.28870726425652	14.757882716122273	69.69318183959642	46.55439830354051	36.234228629089316
0.1	2.1	360.0	5.06	false	0.5	1.25	100	4.08	0.72	1.1	2000	0.375	1.0	1.32	2.0	1000	40.4	1	42.317580811762674	31.549417492711857	74.6702691180274
0.1	2.1	360.0	5.06	false	0.5	1.25	100	4.08	0.72	1.1	2000	0.375	1.0	1.32	2.0	1000	40.4	1	48.65741393251146	16.271825442620383	72.6864413975076
0.1	2.1	360.0	5.06	false	0.5	1.25	100	4.08	0.72	1.1	2000	0.375	1.0	1.32	2.0	1000	40.4	1	36.90537708732917	7.342005494452066	83.62562386458407
0.1	2.1	360.0	5.06	false	0.5	1.25	100	4.08	0.72	1.1	2000	0.375	1.0	1.32	2.0	1000	40.4	1	40.38072253211576	8.667910283636184	81.24502885972933
0.1	2.1	360.0	5.06	false	0.5	1.25	100	4.08	0.72	1.1	2000	0.375	1.0	1.32	2.0	1000	40.4	2	44.430662733659084	8.95778908844738	52.35055687480682	42.79049767554528	52.13269704733437
0.1	2.1	360.0	5.06	false	0.5	1.25	100	4.08	0.72	1.1	2000	0.375	1.0	1.32	2.0	1000	40.4	1	39.16589178188642	11.656098465145112	89.45976476567792
0.1	2.1	360.0	5.06	false	0.5	1.25	100	4.08	0.72	1.1	2000	0.375	1.0	1.32	2.0	1000	40.4	2	47.39672464159459	16.14939795358943	75.32377711390424	45.91379792053748	32.81157522845347
0.1	2.1	360.0	5.06	false	0.5	1.25	100	4.08	0.72	1.1	2000	0.375	1.0	1.32	2.0	1000	40.4	1	46.64399002252219	25.20982200416502	89.88127755031977
0.1	2.1	360.0	5.06	false	0.5	1.25	100	4.08	0.72	1.1	2000	0.375	1.0	1.32	2.0	1000	40.4	1	43.132865405108966	18.4271279400331	83.56114651590907
0.1	2.1	360.0	5.06	false	0.5	1.25	100	4.08	0.72	1.1	2000	0.375	1.0	1.32	2.0	1000	40.4	1	35.21190109576559	11.468413397576436	70.40424901404478
0.1	2.1	360.0	5.06	false	0.5	1.25	100	4.08	0.72	1.1	2000	0.375	1.0	1.32	2.0	1000	40.4	1	39.34697388400807	32.26075694808217	66.83421402390559
0.1	2.1	360.0	5.06	false	0.5	1.25	100	4.08	0.72	1.1	2000	0.375	1.0	1.32	2.0	1000	40.4	1	36.40736720093857	12.224754250803361	75.83365297136075
0.1	2.1	360.0	5.06	false	0.5	1.25	100	4.08	0.72	1.1	2000	0.375	1.0	1.32	2.0	1000	40.4	1	41.72277095976662	33.33498499521478	67.90932149880645
0.1	2.1	360.0	5.06	false	0.5	1.25	100	4.08	0.72	1.1	2000	0.375	1.0	1.32	2.0	1000	40.4	1	42.98401614143901	33.300573945544635	81.84653248422352
0.1	2.1	360.0	5.06	false	0.5	1.25	100	4.08	0.72	1.1	2000	0.375	1.0	1.32	2.0	1000	40.4	2	42.28245843422531	2.5481820759395113	43.251174769647754	16.683047578120313	46.307034460673165
0.1	2.1	360.0	5.06	false	0.5	1.25	100	4.08	0.72	1.1	2000	0.375	1.0	1.32	2.0	1000	40.4	2	49.670623960900386	8.390326648043354	44.58843599032719	28.82420828545377	59.70049544642699
0.1	2.1	360.0	5.06	false	0.5	1.25	100	4.08	0.72	1.1	2000	0.375	1.0	1.32	2.0	1000	40.4	1	35.70163559113778	5.980428165636543	74.17787066958081
0.1	2.1	360.0	5.06	false	0.5	1.25	100	4.08	0.72	1.1	2000	0.375	1.0	1.32	2.0	1000	40.4	1	45.27891386183512	29.672513009141962	102.47285844424137
0.1	2.1	360.0	5.06	false	0.5	1.25	100	4.08	0.72	1.1	2000	0.375	1.0	1.32	2.0	1000	40.4	1	36.23975259880709	21.45621600203812	76.4142949433238
0.1	2.1	360.0	5.06	false	0.5	1.25	100	4.08	0.72	1.1	2000	0.375	1.0	1.32	2.0	1000	40.4	1	42.43893090849626	20.07804289573386	88.93574653917078
0.1	2.1	360.0	5.06	false	0.5	1.25	100	4.08	0.72	1.1	2000	0.375	1.0	1.32	2.0	1000	40.4	2	39.017356639361665	6.641838091059648	27.777314954748235	38.809042954113316	43.55028167325437
0.1	2.1	360.0	5.06	false	0.5	1.25	100	4.08	0.72	1.1	2000	0.375	1.0	1.32	2.0	1000	40.4	1	37.211124136084905	1.7715295861370965	61.08171889807268
0.1	2.1	360.0	5.06	false	0.5	1.25	100	4.08	0.72	1.1	2000	0.375	1.0	1.32	2.0	1000	40.4	1	40.530851287193606	2.4208127422311474	78.4335094299742
0.1	2.1	360.0	5.06	false	0.5	1.25	100	4.08	0.72	1.1	2000	0.375	1.0	1.32	2.0	1000	40.4	1	42.73662460916242	15.821609864881173	87.31660269775185
0.1	2.1	360.0	5.06	false	0.5	1.25	100	4.08	0.72	1.1	2000	0.375	1.0	1.32	2.0	1000	40.4	1	49.10611822668358	26.611007951192132	108.86005786405391
0.1	2.1	360.0	5.06	false	0.5	1.25	100	4.08	0.72	1.1	2000	0.375	1.0	1.32	2.0	1000	40.4	1	35.48461504486561	14.568117204488066	71.91703135221435
0.1	2.1	360.0	5.06	false	0.5	1.25	100	4.08	0.72	1.1	2000	0.375	1.0	1.32	2.0	1000	40.4	2	45.28952835622329	10.939237019871072	32.82587090269517	31.527924777051968	59.28631890298625
0.1	2.1	360.0	5.06	false	0.5	1.25	100	4.08	0.72	1.1	2000	0.375	1.0	1.32	2.0	1000	40.4	2	52.93317937892084	6.243941200620357	57.51223278609078	44.83042722666001	54.82265579696487
0.1	2.1	360.0	5.06	false	0.5	1.25	100	4.08	0.72	1.1	2000	0.375	1.0	1.32	2.0	1000	40.4	1	45.14486618868722	28.47498532021497	68.98418649509061
0.1	2.1	360.0	5.06	false	0.5	1.25	100	4.08	0.72	1.1	2000	0.375	1.0	1.32	2.0	1000	40.4	1	35.23040647447641	34.30293744514831	88.85045114973727
0.1	2.1	360.0	5.06	false	0.5	1.25	100	4.08	0.72	1.1	2000	0.375	1.0	1.32	2.0	1000	40.4	1	37.91797935859175	20.618134863448606	84.52530688699869
0.1	2.1	360.0	5.06	false	0.5	1.25	100	4.08	0.72	1.1	2000	0.375	1.0	1.32	2.0	1000	40.4	1	43.46358288483412	26.553176390984742	83.8553043036275
0.1	2.1	360.0	5.06	false	0.5	1.25	100	4.08	0.72	1.1	2000	0.375	1.0	1.32	2.0	1000	40.4	2	52.237204613017695	14.451571206308527	44.108190831642965	40.882058181342636	76.32901751987517
0.1	2.1	360.0	5.06	false	0.5	1.25	100	4.08	0.72	1.1	2000	0.375	1.0	1.32	2.0	1000	40.4	1	33.467720079844746	10.211785660812389	74.50624692751708
0.1	2.1	360.0	5.06	false	0.5	1.25	100	4.08	0.72	1.1	2000	0.375	1.0	1.32	2.0	1000	40.4	1	46.156533914402516	16.554123874925118	90.02495328672936
0.1	2.1	360.0	5.06	false	0.5	1.25	100	4.08	0.72	1.1	2000	0.375	1.0	1.32	2.0	1000	40.4	2	42.36283629411024	16.207981415418217	63.94481151685818	41.524745511811325	26.071817931562617
0.1	2.1	360.0	5.06	false	0.5	1.25	100	4.08	0.72	1.1	2000	0.375	1.0	1.32	2.0	1000	40.4	2	49.53243255220373	6.682618263596263	36.62930757893837	24.584819094414094	72.22432232984163
0.1	2.1	360.0	5.06	false	0.5	1.25	100	4.08	0.72	1.1	2000	0.375	1.0	1.32	2.0	1000	40.4	2	37.37245896275188	3.2835804982629058	31.51998589332487	27.593115867059115	52.773450812973195
0.1	2.1	360.0	5.06	false	0.5	1.25	100	4.08	0.72	1.1	2000	0.375	1.0	1.32	2.0	1000	40.4	1	36.95326694694711	15.719820423670056	77.3258050475967
0.1	2.1	360.0	5.06	false	0.5	1.25	100	4.08	0.72	1.1	2000	0.375	1.0	1.32	2.0	1000	40.4	1	45.68372961982633	12.591050261819664	106.87503300864392
0.1	2.1	360.0	5.06	false	0.5	1.25	100	4.08	0.72	1.1	2000	0.375	1.0	1.32	2.0	1000	40.4	1	34.223124554473884	14.052061719266153	63.247237797934424
0.1	2.1	360.0	5.06	false	0.5	1.25	100	4.08	0.72	1.1	2000	0.375	1.0	1.32	2.0	1000	40.4	1	36.834679967208466	10.695214482805762	98.46780109739778
0.1	2.1	360.0	5.06	false	0.5	1.25	100	4.08	0.72	1.1	2000	0.375	1.0	1.32	2.0	1000	40.4	2	34.79885503778963	0.1131235491008835	35.119023378009075	31.89231208463912	39.95851381706429
0.1	2.1	360.0	5.06	false	0.5	1.25	100	4.08	0.72	1.1	2000	0.375	1.0	1.32	2.0	1000	40.4	1	35.97022843719016	5.54463505475003	64.40376339431567
0.1	2.1	360.0	5.06	false	0.5	1.25	100	4.08	0.72	1.1	2000	0.375	1.0	1.32	2.0	1000	40.4	2	41.613491557043886	0.41981705062301494	51.48440974702527	38.6211033066164	46.409127021359204
0.1	2.1	360.0	5.06	false	0.5	1.25	100	4.08	0.72	1.1	2000	0.375	1.0	1.32	2.0	1000	40.4	1	48.76398978694672	30.714234571116087	111.30273879263488
0.1	2.1	360.0	5.06	false	0.5	1.25	100	4.08	0.72	1.1	2000	0.375	1.0	1.32	2.0	1000	40.4	1	35.80862671978177	8.659183250240796	77.26934506694762
0.1	2.1	360.0	5.06	false	0.5	1.25	100	4.08	0.72	1.1	2000	0.375	1.0	1.32	2.0	1000	40.4	2	41.340895953857675	20.093693784054867	69.3451951532178	40.21375765829579	28.195064695335244
0.1	2.1	360.0	5.06	false	0.5	1.25	100	4.08	0.72	1.1	2000	0.375	1.0	1.32	2.0	1000	40.4	1	41.605900442881605	17.901446375168177	99.43584885579405
0.1	2.1	360.0	5.06	false	0.5	1.25	100	4.08	0.72	1.1	2000	0.375	1.0	1.32	2.0	1000	40.4	1	34.90612422976734	25.59034092537144	72.37395320663548
0.1	2.1	360.0	5.06	false	0.5	1.25	100	4.08	0.72	1.1	2000	0.375	1.0	1.32	2.0	1000	40.4	1	40.367134876631745	20.99583952623746	80.9332153263096
0.1	2.1	360.0	5.06	false	0.5	1.25	100	4.08	0.72	1.1	2000	0.375	1.0	1.32	2.0	1000	40.4	1	46.98982948056443	24.310965529149122	103.71669370965883
0.1	2.1	360.0	5.06	false	0.5	1.25	100	4.08	0.72	1.1	2000	0.375	1.0	1.32	2.0	1000	40.4	1	40.2982077021007	27.454160638250382	96.35799302436085
0.1	2.1	360.0	5.06	false	0.5	1.25	100	4.08	0.72	1.1	2000	0.375	1.0	1.32	2.0	1000	40.4	1	39.46519408221426	13.655658917934305	67.7547169324395
0.1	2.1	360.0	5.06	false	0.5	1.25	100	4.08	0.72	1.1	2000	0.375	1.0	1.32	2.0	1000	40.4	1	44.9376974689922	35.38564555160751	81.87566407440906
0.1	2.1	360.0	5.06	false	0.5	1.25	100	4.08	0.72	1.1	2000	0.375	1.0	1.32	2.0	1000	40.4	1	37.205726354979674	12.735798670740715	84.41462615204125
0.1	2.1	360.0	5.06	false	0.5	1.25	100	4.08	0.72	1.1	2000	0.375	1.0	1.32	2.0	1000	40.4	2	41.110629690680604	1.1564978976339697	48.944234963631764	34.9819064969029	36.222196543171925
0.1	2.1	360.0	5.06	false	0.5	1.25	100	4.08	0.72	1.1	2000	0.375	1.0	1.32	2.0	1000	40.4	2	45.07077963079696	23.47144418939603	37.00772038153559	44.3355871415412	75.83869718946531
0.1	2.1	360.0	5.06	false	0.5	1.25	100	4.08	0.72	1.1	2000	0.375	1.0	1.32	2.0	1000	40.4	1	41.22339967270936	26.40351968992269	75.04331482465842
0.1	2.1	360.0	5.06	false	0.5	1.25	100	4.08	0.72	1.1	2000	0.375	1.0	1.32	2.0	1000	40.4	1	45.69006182022734	15.293019193019795	105.48446919920362
0.1	2.1	360.0	5.06	false	0.5	1.25	100	4.08	0.72	1.1	2000	0.375	1.0	1.32	2.0	1000	40.4	1	47.353076486499276	12.74374461231886	70.09469015223165
0.1	2.1	360.0	5.06	false	0.5	1.25	100	4.08	0.72	1.1	2000	0.375	1.0	1.32	2.0	1000	40.4	1	31.327868747639638	17.112171882117117	75.28316009707376
0.1	2.1	360.0	5.06	false	0.5	1.25	100	4.08	0.72	1.1	2000	0.375	1.0	1.32	2.0	1000	40.4	1	33.352304073261706	22.866504704417615	73.42589749087277
0.1	2.1	360.0	5.06	false	0.5	1.25	100	4.08	0.72	1.1	2000	0.375	1.0	1.32	2.0	1000	40.4	1	50.23754362854641	30.1628080149161	114.07895862617089
0.1	2.1	360.0	5.06	false	0.5	1.25	100	4.08	0.72	1.1	2000	0.375	1.0	1.32	2.0	1000	40.4	2	43.065942133635225	4.376075072025369	34.7203692190832	28.82454483986475	51.83052194941013
0.1	2.1	360.0	5.06	false	0.5	1.25	100	4.08	0.72	1.1	2000	0.375	1.0	1.32	2.0	1000	40.4	1	41.10170462712253	41.086278425920426	82.98040011729213
0.1	2.1	360.0	5.06	false	0.5	1.25	100	4.08	0.72	1.1	2000	0.375	1.0	1.32	2.0	1000	40.4	1	32.50536583606595	25.96411185754496	62.77120050717527
0.1	2.1	360.0	5.06	false	0.5	1.25	100	4.08	0.72	1.1	2000	0.375	1.0	1.32	2.0	1000	40.4	1	44.17862203655587	26.21673805947552	95.83002612671957
0.1	2.1	360.0	5.06	false	0.5	1.25	100	4.08	0.72	1.1	2000	0.375	1.0	1.32	2.0	1000	40.4	1	46.510145965865526	32.78000870309574	64.71752355043978
0.1	2.1	360.0	5.06	false	0.5	1.25	100	4.08	0.72	1.1	2000	0.375	1.0	1.32	2.0	1000	40.4	2	52.498461468065784	22.550902761466865	62.76680361216363	38.67265479269271	51.23228085536969
0.1	2.1	360.0	5.06	false	0.5	1.25	100	4.08	0.72	1.1	2000	0.375	1.0	1.32	2.0	1000	40.4	1	38.85638763350381	21.60881197664951	89.08691859333423
0.1	2.1	360.0	5.06	false	0.5	1.25	100	4.08	0.72	1.1	2000	0.375	1.0	1.32	2.0	1000	40.4	2	42.4726352001309	1.4264914175995893	45.52948773961661	22.59471625406995	43.87750830237799
0.1	2.1	360.0	5.06	false	0.5	1.25	100	4.08	0.72	1.1	2000	0.375	1.0	1.32	2.0	1000	40.4	2	38.337999166898975	7.443673143094707	22.813535303161647	32.71156061428682	50.63120477152559
0.1	2.1	360.0	5.06	false	0.5	1.25	100	4.08	0.72	1.1	2000	0.375	1.0	1.32	2.0	1000	40.4	1	43.83210181582023	19.4239715732117	90.14670935365483
0.1	2.1	360.0	5.06	false	0.5	1.25	100	4.08	0.72	1.1	2000	0.375	1.0	1.32	2.0	1000	40.4	1	44.90818904350493	28.85091132833832	105.3363148867998
0.1	2.1	360.0	5.06	false	0.5	1.25	100	4.08	0.72	1.1	2000	0.375	1.0	1.32	2.0	1000	40.4	1	47.09062326582577	16.758124607418168	74.36723518123075
0.1	2.1	360.0	5.06	false	0.5	1.25	100	4.08	0.72	1.1	2000	0.375	1.0	1.32	2.0	1000	40.4	1	42.2433032396636	15.39692598044376	68.25066235174678
0.1	2.1	360.0	5.06	false	0.5	1.25	100	4.08	0.72	1.1	2000	0.375	1.0	1.32	2.0	1000	40.4	1	41.55535745097535	19.266964196316916	88.75635404573733
0.1	2.1	360.0	5.06	false	0.5	1.25	100	4.08	0.72	1.1	2000	0.375	1.0	1.32	2.0	1000	40.4	1	43.83919912020817	24.874568779543257	92.77490930518526
0.1	2.1	360.0	5.06	false	0.5	1.25	100	4.08	0.72	1.1	2000	0.375	1.0	1.32	2.0	1000	40.4	2	42.96373924446654	1.5521544732577066	61.8197217135119	42.658334018185634	28.091943396472377
0.1	2.1	360.0	5.06	false	0.5	1.25	100	4.08	0.72	1.1	2000	0.375	1.0	1.32	2.0	1000	40.4	1	52.33213340970576	20.792839638259668	112.49510324144738
0.1	2.1	360.0	5.06	false	0.5	1.25	100	4.08	0.72	1.1	2000	0.375	1.0	1.32	2.0	1000	40.4	2	45.576878474233624	1.5189451894483477	41.9438169894688	33.15409632235955	62.90096228874144
0.1	2.1	360.0	5.06	false	0.5	1.25	100	4.08	0.72	1.1	2000	0.375	1.0	1.32	2.0	1000	40.4	1	33.268973295251	3.369947245673413	54.68669857141655
0.1	2.1	360.0	5.06	false	0.5	1.25	100	4.08	0.72	1.1	2000	0.375	1.0	1.32	2.0	1000	40.4	1	42.07147426794325	28.792589278905165	86.71601575650622
0.1	2.1	360.0	5.06	false	0.5	1.25	100	4.08	0.72	1.1	2000	0.375	1.0	1.32	2.0	1000	40.4	2	33.89762085315661	6.627495544505356	51.239294202144954	32.964058515590814	22.528599174823416
0.1	2.1	360.0	5.06	false	0.5	1.25	100	4.08	0.72	1.1	2000	0.375	1.0	1.32	2.0	1000	40.4	1	47.06372628953815	19.680190717107738	100.71178352528437
0.1	2.1	360.0	5.06	false	0.5	1.25	100	4.08	0.72	1.1	2000	0.375	1.0	1.32	2.0	1000	40.4	2	35.310432490850225	9.410484211515053	31.918376001887065	34.281150247825515	49.8007899905156
0.1	2.1	360.0	5.06	false	0.5	1.25	100	4.08	0.72	1.1	2000	0.375	1.0	1.32	2.0	1000	40.4	1	25.22	13.42022602900555	48.60982134556924
0.1	2.1	360.0	5.06	false	0.5	1.25	100	4.08	0.72	1.1	2000	0.375	1.0	1.32	2.0	1000	40.4	1	35.75859339154347	16.617305934402964	84.18077379854748
0.1	2.1	360.0	5.06	false	0.5	1.25	100	4.08	0.72	1.1	2000	0.375	1.0	1.32	2.0	1000	40.4	1	45.55477314485362	17.688769988834146	85.11787007141362
0.1	2.1	360.0	5.06	false	0.5	1.25	100	4.08	0.72	1.1	2000	0.375	1.0	1.32	2.0	1000	40.4	1	37.969696960650204	28.023617361012665	64.78735272282464
0.1	2.1	360.0	5.06	false	0.5	1.25	100	4.08	0.72	1.1	2000	0.375	1.0	1.32	2.0	1000	40.4	1	41.53199521049426	23.814134569661615	69.45679604904261
0.1	2.1	360.0	5.06	false	0.5	1.25	100	4.08	0.72	1.1	2000	0.375	1.0	1.32	2.0	1000	40.4	1	41.38777766015073	24.91482085464713	77.81397452603025
0.1	2.1	360.0	5.06	false	0.5	1.25	100	4.08	0.72	1.1	2000	0.375	1.0	1.32	2.0	1000	40.4	1	41.2886162188549	20.693006798442283	90.80101364214016
0.1	2.1	360.0	5.06	false	0.5	1.25	100	4.08	0.72	1.1	2000	0.375	1.0	1.32	2.0	1000	40.4	1	46.7619128665065	10.468851733079216	93.40499257867093
0.1	2.1	360.0	5.06	false	0.5	1.25	100	4.08	0.72	1.1	2000	0.375	1.0	1.32	2.0	1000	40.4	1	35.527842857869594	13.707637046721764	65.6143062417823
0.1	2.1	360.0	5.06	false	0.5	1.25	100	4.08	0.72	1.1	2000	0.375	1.0	1.32	2.0	1000	40.4	2	41.80326370734172	14.225012615531993	53.24232361052664	38.94173567090338	52.774737485285556
0.1	2.1	360.0	5.06	false	0.5	1.25	100	4.08	0.72	1.1	2000	0.375	1.0	1.32	2.0	1000	40.4	1	39.548490009740576	8.180617137821914	96.37298249149096
0.1	2.1	360.0	5.06	false	0.5	1.25	100	4.08	0.72	1.1	2000	0.375	1.0	1.32	2.0	1000	40.4	2	45.39901602306571	12.678780815458863	59.582637744740985	45.052954423820985	36.06388424415201
0.1	2.1	360.0	5.06	false	0.5	1.25	100	4.08	0.72	1.1	2000	0.375	1.0	1.32	2.0	1000	40.4	1	43.59044011249842	30.70426526426757	98.28278089181816
0.1	2.1	360.0	5.06	false	0.5	1.25	100	4.08	0.72	1.1	2000	0.375	1.0	1.32	2.0	1000	40.4	1	29.318199693668323	26.861556705780092	67.08926850544235
0.1	2.1	360.0	5.06	false	0.5	1.25	100	4.08	0.72	1.1	2000	0.375	1.0	1.32	2.0	1000	40.4	1	26.51333171816377	20.2148321955361	59.33971662787805
0.1	2.1	360.0	5.06	false	0.5	1.25	100	4.08	0.72	1.1	2000	0.375	1.0	1.32	2.0	1000	40.4	1	44.195014990984205	24.56219086922032	77.86959130939853
0.1	2.1	360.0	5.06	false	0.5	1.25	100	4.08	0.72	1.1	2000	0.375	1.0	1.32	2.0	1000	40.4	1	30.335427643895574	1.2631719447768182	72.69699284069232
0.1	2.1	360.0	5.06	false	0.5	1.25	100	4.08	0.72	1.1	2000	0.375	1.0	1.32	2.0	1000	40.4	2	48.87037083670643	10.535098748316617	34.94618061059035	41.49907631510844	55.490741728902414
0.1	2.1	360.0	5.06	false	0.5	1.25	100	4.08	0.72	1.1	2000	0.375	1.0	1.32	2.0	1000	40.4	2	35.24860482309297	6.573154931231813	43.78468983428133	24.150603656500504	35.850356592569845
0.1	2.1	360.0	5.06	false	0.5	1.25	100	4.08	0.72	1.1	2000	0.375	1.0	1.32	2.0	1000	40.4	1	36.60683479295175	16.07075940999651	80.71516545596543
0.1	2.1	360.0	5.06	false	0.5	1.25	100	4.08	0.72	1.1	2000	0.375	1.0	1.32	2.0	1000	40.4	1	44.72454384904713	19.692638190636252	93.42648418146594
0.1	2.1	360.0	5.06	false	0.5	1.25	100	4.08	0.72	1.1	2000	0.375	1.0	1.32	2.0	1000	40.4	1	41.842224649871284	17.803001274178232	88.07809538735646
0.1	2.1	360.0	5.06	false	0.5	1.25	100	4.08	0.72	1.1	2000	0.375	1.0	1.32	2.0	1000	40.4	1	48.80661375456008	35.65084992828246	85.23314326270878
0.1	2.1	360.0	5.06	false	0.5	1.25	100	4.08	0.72	1.1	2000	0.375	1.0	1.32	2.0	1000	40.4	1	44.75065740664673	24.40476830474236	112.76687913748506
0.1	2.1	360.0	5.06	false	0.5	1.25	100	4.08	0.72	1.1	2000	0.375	1.0	1.32	2.0	1000	40.4	1	35.49694280037477	29.80459217633939	48.890486520201456
0.1	2.1	360.0	5.06	false	0.5	1.25	100	4.08	0.72	1.1	2000	0.375	1.0	1.32	2.0	1000	40.4	1	39.782358633835734	22.719629717664883	86.57675199024082
0.1	2.1	360.0	5.06	false	0.5	1.25	100	4.08	0.72	1.1	2000	0.375	1.0	1.32	2.0	1000	40.4	1	38.54110107514088	24.16515440811311	83.24961598179395
0.1	2.1	360.0	5.06	false	0.5	1.25	100	4.08	0.72	1.1	2000	0.375	1.0	1.32	2.0	1000	40.4	1	32.58474569296266	15.945220059942933	66.61126277487375
0.1	2.1	360.0	5.06	false	0.5	1.25	100	4.08	0.72	1.1	2000	0.375	1.0	1.32	2.0	1000	40.4	2	40.82157125029686	2.462809132407239	28.994818018735156	18.30047943338954	63.131685736430065
0.1	2.1	360.0	5.06	false	0.5	1.25	100	4.08	0.72	1.1	2000	0.375	1.0	1.32	2.0	1000	40.4	2	40.8146661741569	1.5852622510400136	37.29860808978946	30.246383899702753	53.86700755306255
0.1	2.1	360.0	5.06	false	0.5	1.25	100	4.08	0.72	1.1	2000	0.375	1.0	1.32	2.0	1000	40.4	1	42.25502953811083	15.727888582360494	100.51805298187755
0.1	2.1	360.0	5.06	false	0.5	1.25	100	4.08	0.72	1.1	2000	0.375	1.0	1.32	2.0	1000	40.4	2	35.04210040432661	4.624991300195406	43.249440999713535	26.126458328963615	28.730198669986226
0.1	2.1	360.0	5.06	false	0.5	1.25	100	4.08	0.72	1.1	2000	0.375	1.0	1.32	2.0	1000	40.4	1	34.00650627988302	21.02644575062996	81.02037247236503
0.1	2.1	360.0	5.06	false	0.5	1.25	100	4.08	0.72	1.1	2000	0.375	1.0	1.32	2.0	1000	40.4	1	38.95334665298107	16.460887559461106	87.54502900441325
0.1	2.1	360.0	5.06	false	0.5	1.25	100	4.08	0.72	1.1	2000	0.375	1.0	1.32	2.0	1000	40.4	2	40.955796921712846	0.38960415389326974	26.93700373922445	26.642049783378983	59.90941748783982
0.1	2.1	360.0	5.06	false	0.5	1.25	100	4.08	0.72	1.1	2000	0.375	1.0	1.32	2.0	1000	40.4	2	37.190171606235054	1.7505120748776193	51.21514132977455	34.53819490212018	43.21175220333644
0.1	2.1	360.0	5.06	false	0.5	1.25	100	4.08	0.72	1.1	2000	0.375	1.0	1.32	2.0	1000	40.4	1	41.05674199790538	24.77469553602961	93.1193247995376
0.1	2.1	360.0	5.06	false	0.5	1.25	100	4.08	0.72	1.1	2000	0.375	1.0	1.32	2.0	1000	40.4	1	40.296853441507416	21.625121410913575	90.3508595703677
0.1	2.1	360.0	5.06	false	0.5	1.25	100	4.08	0.72	1.1	2000	0.375	1.0	1.32	2.0	1000	40.4	1	27.716774518047377	14.814276515841707	62.72595529299153
0.1	2.1	360.0	5.06	false	0.5	1.25	100	4.08	0.72	1.1	2000	0.375	1.0	1.32	2.0	1000	40.4	1	39.78821162945915	9.261924198374048	85.87129078800731
0.1	2.1	360.0	5.06	false	0.5	1.25	100	4.08	0.72	1.1	2000	0.375	1.0	1.32	2.0	1000	40.4	1	42.515355251862864	25.963494182465194	93.66446273452574
0.1	2.1	360.0	5.06	false	0.5	1.25	100	4.08	0.72	1.1	2000	0.375	1.0	1.32	2.0	1000	40.4	1	42.21314182476402	27.6479486560321	85.07600260533368
0.1	2.1	360.0	5.06	false	0.5	1.25	100	4.08	0.72	1.1	2000	0.375	1.0	1.32	2.0	1000	40.4	1	31.743316181762218	13.473423911581856	66.17099198060454
0.1	2.1	360.0	5.06	false	0.5	1.25	100	4.08	0.72	1.1	2000	0.375	1.0	1.32	2.0	1000	40.4	2	39.62818386902568	1.742439797879443	47.31044623302478	38.46251034728713	42.09463144364466
0.1	2.1	360.0	5.06	false	0.5	1.25	100	4.08	0.72	1.1	2000	0.375	1.0	1.32	2.0	1000	40.4	2	40.80444107098408	1.3126810014903474	41.7124794824584	40.105500962486566	54.616825819224566
0.1	2.1	360.0	5.06	false	0.5	1.25	100	4.08	0.72	1.1	2000	0.375	1.0	1.32	2.0	1000	40.4	1	38.935998485096064	26.649014222796712	77.81726666353617
0.1	2.1	360.0	5.06	false	0.5	1.25	100	4.08	0.72	1.1	2000	0.375	1.0	1.32	2.0	1000	40.4	2	45.73348192029394	0.38074604144561647	62.74479771925866	36.596330648523896	28.581138798357735
0.1	2.1	360.0	5.06	false	0.5	1.25	100	4.08	0.72	1.1	2000	0.375	1.0	1.32	2.0	1000	40.4	2	55.58	2.8782061493770614	52.913325837572955	46.978332954145024	65.71678590324058
0.1	2.1	360.0	5.06	false	0.5	1.25	100	4.08	0.72	1.1	2000	0.375	1.0	1.32	2.0	1000	40.4	1	41.32696531343759	30.151924645572777	82.42038887072364
0.1	2.1	360.0	5.06	false	0.5	1.25	100	4.08	0.72	1.1	2000	0.375	1.0	1.32	2.0	1000	40.4	1	42.704587346562214	25.440762106407494	80.50322792503437
0.1	2.1	360.0	5.06	false	0.5	1.25	100	4.08	0.72	1.1	2000	0.375	1.0	1.32	2.0	1000	40.4	1	38.750741401189174	14.238504968265406	100.64410133571656
0.1	2.1	360.0	5.06	false	0.5	1.25	100	4.08	0.72	1.1	2000	0.375	1.0	1.32	2.0	1000	40.4	1	34.86075005525616	11.465116425588908	66.89458626160159
0.1	2.1	360.0	5.06	false	0.5	1.25	100	4.08	0.72	1.1	2000	0.375	1.0	1.32	2.0	1000	40.4	2	37.06867984176678	4.4372895562304056	41.34349345311748	30.04593422323771	29.933622242542956
0.1	2.1	360.0	5.06	false	0.5	1.25	100	4.08	0.72	1.1	2000	0.375	1.0	1.32	2.0	1000	40.4	2	37.56385242973264	2.5755411086985713	47.71785996190712	26.127121441070564	29.451171158693533
0.1	2.1	360.0	5.06	false	0.5	1.25	100	4.08	0.72	1.1	2000	0.375	1.0	1.32	2.0	1000	40.4	1	30.511653187045546	28.580457566880842	48.75938346451832
0.1	2.1	360.0	5.06	false	0.5	1.25	100	4.08	0.72	1.1	2000	0.375	1.0	1.32	2.0	1000	40.4	1	37.14521417257494	26.340993661850984	76.74801200558085
0.1	2.1	360.0	5.06	false	0.5	1.25	100	4.08	0.72	1.1	2000	0.375	1.0	1.32	2.0	1000	40.4	1	39.00705109281849	10.747454856020003	83.14735654852183
0.1	2.1	360.0	5.06	false	0.5	1.25	100	4.08	0.72	1.1	2000	0.375	1.0	1.32	2.0	1000	40.4	2	40.615591502587854	0.4790636100556374	44.72923696234651	32.77416739046481	41.28004119304501
0.1	2.1	360.0	5.06	false	0.5	1.25	100	4.08	0.72	1.1	2000	0.375	1.0	1.32	2.0	1000	40.4	1	47.2102580970416	30.449249446616978	85.25045359038056
0.1	2.1	360.0	5.06	false	0.5	1.25	100	4.08	0.72	1.1	2000	0.375	1.0	1.32	2.0	1000	40.4	2	37.871590847892634	3.421211194449905	34.20623258009266	33.17772123157755	31.309405526756407
0.1	2.1	360.0	5.06	false	0.5	1.25	100	4.08	0.72	1.1	2000	0.375	1.0	1.32	2.0	1000	40.4	1	37.24398957601145	16.680919375226743	82.56701700435785
0.1	2.1	360.0	5.06	false	0.5	1.25	100	4.08	0.72	1.1	2000	0.375	1.0	1.32	2.0	1000	40.4	2	41.03876349551828	19.45842693457108	41.62264179891899	31.943715332736883	40.00851775727815
0.1	2.1	360.0	5.06	false	0.5	1.25	100	4.08	0.72	1.1	2000	0.375	1.0	1.32	2.0	1000	40.4	1	28.093029607055186	1.0404136220794553	74.24918050522797
0.1	2.1	360.0	5.06	false	0.5	1.25	100	4.08	0.72	1.1	2000	0.375	1.0	1.32	2.0	1000	40.4	1	39.09131848939745	19.7582345915714	79.25625062696274
0.1	2.1	360.0	5.06	false	0.5	1.25	100	4.08	0.72	1.1	2000	0.375	1.0	1.32	2.0	1000	40.4	1	42.27721648925828	31.447029731909485	92.95052849944447
0.1	2.1	360.0	5.06	false	0.5	1.25	100	4.08	0.72	1.1	2000	0.375	1.0	1.32	2.0	1000	40.4	1	40.44175641233241	21.411286446992793	85.91806205589104
0.1	2.1	360.0	5.06	false	0.5	1.25	100	4.08	0.72	1.1	2000	0.375	1.0	1.32	2.0	1000	40.4	2	37.85071417910948	1.3246870255199716	28.00587910236278	35.5572278269398	50.706333956881686
0.1	2.1	360.0	5.06	false	0.5	1.25	100	4.08	0.72	1.1	2000	0.375	1.0	1.32	2.0	1000	40.4	1	43.36506707829464	32.018159447891996	65.14681388709329
0.1	2.1	360.0	5.06	false	0.5	1.25	100	4.08	0.72	1.1	2000	0.375	1.0	1.32	2.0	1000	40.4	2	41.2644043107437	7.795510334382944	48.85958162185078	38.63678885503478	39.55746697234055
0.1	2.1	360.0	5.06	false	0.5	1.25	100	4.08	0.72	1.1	2000	0.375	1.0	1.32	2.0	1000	40.4	2	43.13012805147336	18.81163688496864	54.53682117717752	35.585316681574604	32.39967129451856
0.1	2.1	360.0	5.06	false	0.5	1.25	100	4.08	0.72	1.1	2000	0.375	1.0	1.32	2.0	1000	40.4	2	40.410719858288566	3.570888478366363	27.965870651017998	32.66747470792929	58.546925598830796
0.1	2.1	360.0	5.06	false	0.5	1.25	100	4.08	0.72	1.1	2000	0.375	1.0	1.32	2.0	1000	40.4	1	39.66301389939869	5.393344423746507	65.65757783583693
0.1	2.1	360.0	5.06	false	0.5	1.25	100	4.08	0.72	1.1	2000	0.375	1.0	1.32	2.0	1000	40.4	1	36.712003683332235	29.65251052435845	57.48359579001039
0.1	2.1	360.0	5.06	false	0.5	1.25	100	4.08	0.72	1.1	2000	0.375	1.0	1.32	2.0	1000	40.4	1	32.42787726914212	13.795173472340851	76.37339165504584
0.1	2.1	360.0	5.06	false	0.5	1.25	100	4.08	0.72	1.1	2000	0.375	1.0	1.32	2.0	1000	40.4	2	44.098048901666935	16.96967977944434	54.82993865947152	38.42398596724358	43.501636353650525
0.1	2.1	360.0	5.06	false	0.5	1.25	100	4.08	0.72	1.1	2000	0.375	1.0	1.32	2.0	1000	40.4	3	42.92270541835366	11.278192593647367	44.694278431315595	25.725998877494483	23.14312997000107	42.246700393637745	24.065340615833414
0.1	2.1	360.0	5.06	false	0.5	1.25	100	4.08	0.72	1.1	2000	0.375	1.0	1.32	2.0	1000	40.4	2	42.48117145236037	0.4810127750964473	38.670319442648356	24.655424070536295	68.66169821644854
0.1	2.1	360.0	5.06	false	0.5	1.25	100	4.08	0.72	1.1	2000	0.375	1.0	1.32	2.0	1000	40.4	1	36.760068353161145	35.39845571000461	66.93021536897614
0.1	2.1	360.0	5.06	false	0.5	1.25	100	4.08	0.72	1.1	2000	0.375	1.0	1.32	2.0	1000	40.4	1	37.32051896390892	21.309580019354648	72.92862444002881
0.1	2.1	360.0	5.06	false	0.5	1.25	100	4.08	0.72	1.1	2000	0.375	1.0	1.32	2.0	1000	40.4	2	47.326283286850455	8.424072456736086	57.28046459557054	29.462160814581733	40.1551952064165
0.1	2.1	360.0	5.06	false	0.5	1.25	100	4.08	0.72	1.1	2000	0.375	1.0	1.32	2.0	1000	40.4	1	44.05455748511085	28.3407039087669	91.87650385612615
0.1	2.1	360.0	5.06	false	0.5	1.25	100	4.08	0.72	1.1	2000	0.375	1.0	1.32	2.0	1000	40.4	1	29.866210470078464	2.369208337168275	57.024183803153676
0.1	2.1	360.0	5.06	false	0.5	1.25	100	4.08	0.72	1.1	2000	0.375	1.0	1.32	2.0	1000	40.4	2	38.75019141366242	17.398269354138396	38.12382087731919	37.437920470972934	54.486968699788896
0.1	2.1	360.0	5.06	false	0.5	1.25	100	4.08	0.72	1.1	2000	0.375	1.0	1.32	2.0	1000	40.4	1	38.55997789794538	17.399914741369944	80.36824981142674
0.1	2.1	360.0	5.06	false	0.5	1.25	100	4.08	0.72	1.1	2000	0.375	1.0	1.32	2.0	1000	40.4	2	41.283531845397135	0.9385391932183219	57.75546264939593	18.15361868590966	30.974799063170902
0.1	2.1	360.0	5.06	false	0.5	1.25	100	4.08	0.72	1.1	2000	0.375	1.0	1.32	2.0	1000	40.4	2	44.0995933413598	14.488785436581008	59.48621327264161	36.48000066825069	37.297650065560745
0.1	2.1	360.0	5.06	false	0.5	1.25	100	4.08	0.72	1.1	2000	0.375	1.0	1.32	2.0	1000	40.4	1	36.08730952927757	18.0907650671541	71.18901281971331
0.1	2.1	360.0	5.06	false	0.5	1.25	100	4.08	0.72	1.1	2000	0.375	1.0	1.32	2.0	1000	40.4	1	44.559768331126364	11.648096705733929	74.04075556583606
0.1	2.1	360.0	5.06	false	0.5	1.25	100	4.08	0.72	1.1	2000	0.375	1.0	1.32	2.0	1000	40.4	1	44.59982557756421	29.782331665459726	94.31897035611927
0.1	2.1	360.0	5.06	false	0.5	1.25	100	4.08	0.72	1.1	2000	0.375	1.0	1.32	2.0	1000	40.4	1	38.89648539453763	22.121008244830083	71.74581941154675
0.1	2.1	360.0	5.06	false	0.5	1.25	100	4.08	0.72	1.1	2000	0.375	1.0	1.32	2.0	1000	40.4	1	44.90775387214635	21.68727760601323	97.4461302320592
0.1	2.1	360.0	5.06	false	0.5	1.25	100	4.08	0.72	1.1	2000	0.375	1.0	1.32	2.0	1000	40.4	1	40.43364303651003	16.074802034812407	81.01420722406993
0.1	2.1	360.0	5.06	false	0.5	1.25	100	4.08	0.72	1.1	2000	0.375	1.0	1.32	2.0	1000	40.4	2	45.87690461926895	3.7381029923182796	52.27145401286399	44.18225144139059	53.06641351203345
0.1	2.1	360.0	5.06	false	0.5	1.25	100	4.08	0.72	1.1	2000	0.375	1.0	1.32	2.0	1000	40.4	1	33.18634328768243	22.95238244508896	68.77578549847044
0.1	2.1	360.0	5.06	false	0.5	1.25	100	4.08	0.72	1.1	2000	0.375	1.0	1.32	2.0	1000	40.4	1	46.97582727460949	16.82304679523585	92.28265193163288
0.1	2.1	360.0	5.06	false	0.5	1.25	100	4.08	0.72	1.1	2000	0.375	1.0	1.32	2.0	1000	40.4	2	44.3197505017485	21.87184325418458	77.19508978509867	44.096085310917886	36.10289801499272
0.1	2.1	360.0	5.06	false	0.5	1.25	100	4.08	0.72	1.1	2000	0.375	1.0	1.32	2.0	1000	40.4	1	42.75079149822477	22.289533491328818	90.34091638275181
0.1	2.1	360.0	5.06	false	0.5	1.25	100	4.08	0.72	1.1	2000	0.375	1.0	1.32	2.0	1000	40.4	2	42.25762313178399	2.782348804420367	36.3059286629386	30.265098872230457	50.87579193700748
0.1	2.1	360.0	5.06	false	0.5	1.25	100	4.08	0.72	1.1	2000	0.375	1.0	1.32	2.0	1000	40.4	1	30.333448253530243	15.796392833727111	67.0140304129062
0.1	2.1	360.0	5.06	false	0.5	1.25	100	4.08	0.72	1.1	2000	0.375	1.0	1.32	2.0	1000	40.4	1	32.86221866631941	2.598695790978792	67.84865286575709
0.1	2.1	360.0	5.06	false	0.5	1.25	100	4.08	0.72	1.1	2000	0.375	1.0	1.32	2.0	1000	40.4	1	43.60880059059438	27.511637016088663	86.07516701539322
0.1	2.1	360.0	5.06	false	0.5	1.25	100	4.08	0.72	1.1	2000	0.375	1.0	1.32	2.0	1000	40.4	1	32.06771315337963	21.973069024024692	77.94102701904667
0.1	2.1	360.0	5.06	false	0.5	1.25	100	4.08	0.72	1.1	2000	0.375	1.0	1.32	2.0	1000	40.4	2	36.27185229268741	1.8357411320791324	42.79564219624127	35.92049972356913	50.19836528239849
0.1	2.1	360.0	5.06	false	0.5	1.25	100	4.08	0.72	1.1	2000	0.375	1.0	1.32	2.0	1000	40.4	2	49.051154642697654	9.540301608032653	71.44489973448819	46.98905207251483	31.876113723537994
0.1	2.1	360.0	5.06	false	0.5	1.25	100	4.08	0.72	1.1	2000	0.375	1.0	1.32	2.0	1000	40.4	1	45.792592489433005	29.628023145569866	82.39440501710243
0.1	2.1	360.0	5.06	false	0.5	1.25	100	4.08	0.72	1.1	2000	0.375	1.0	1.32	2.0	1000	40.4	1	41.97421240234974	25.76053002993567	90.97072137009162
0.1	2.1	360.0	5.06	false	0.5	1.25	100	4.08	0.72	1.1	2000	0.375	1.0	1.32	2.0	1000	40.4	1	38.60045742999202	21.463921391924018	80.21900741745081
0.1	2.1	360.0	5.06	false	0.5	1.25	100	4.08	0.72	1.1	2000	0.375	1.0	1.32	2.0	1000	40.4	2	50.36918852062627	1.5733887209110922	44.858572376321554	45.92670718128726	75.23936223888064
0.1	2.1	360.0	5.06	false	0.5	1.25	100	4.08	0.72	1.1	2000	0.375	1.0	1.32	2.0	1000	40.4	2	44.19322418980118	13.996741970627518	66.99455749325861	21.030159873007417	28.810284660836555
0.1	2.1	360.0	5.06	false	0.5	1.25	100	4.08	0.72	1.1	2000	0.375	1.0	1.32	2.0	1000	40.4	1	38.21778934157152	12.808834011926237	69.64452003202827
0.1	2.1	360.0	5.06	false	0.5	1.25	100	4.08	0.72	1.1	2000	0.375	1.0	1.32	2.0	1000	40.4	1	39.36426997711517	11.216454614576499	89.9161002592124
0.1	2.1	360.0	5.06	false	0.5	1.25	100	4.08	0.72	1.1	2000	0.375	1.0	1.32	2.0	1000	40.4	1	37.01751912893373	16.983614539125696	77.96367464321993
0.1	2.1	360.0	5.06	false	0.5	1.25	100	4.08	0.72	1.1	2000	0.375	1.0	1.32	2.0	1000	40.4	1	39.26253450282708	30.04720603964065	88.33673167272232
0.1	2.1	360.0	5.06	false	0.5	1.25	100	4.08	0.72	1.1	2000	0.375	1.0	1.32	2.0	1000	40.4	1	35.90991216738008	28.5933911553974	75.48142634750931
0.1	2.1	360.0	5.06	false	0.5	1.25	100	4.08	0.72	1.1	2000	0.375	1.0	1.32	2.0	1000	40.4	1	42.30890443462185	19.152852598929417	90.50559636132978
0.1	2.1	360.0	5.06	false	0.5	1.25	100	4.08	0.72	1.1	2000	0.375	1.0	1.32	2.0	1000	40.4	1	42.31853072985423	1.2435417055925255	82.71096050702688
0.1	2.1	360.0	5.06	false	0.5	1.25	100	4.08	0.72	1.1	2000	0.375	1.0	1.32	2.0	1000	40.4	1	30.54015511504179	14.458018379456469	70.76611309739447
0.1	2.1	360.0	5.06	false	0.5	1.25	100	4.08	0.72	1.1	2000	0.375	1.0	1.32	2.0	1000	40.4	1	43.40795000027894	14.451131649620374	84.6181859606791
0.1	2.1	360.0	5.06	false	0.5	1.25	100	4.08	0.72	1.1	2000	0.375	1.0	1.32	2.0	1000	40.4	2	46.878555965574435	6.718831565478295	33.16669733316349	29.3949934194564	64.89352968875887
0.1	2.1	360.0	5.06	false	0.5	1.25	100	4.08	0.72	1.1	2000	0.375	1.0	1.32	2.0	1000	40.4	2	42.55630098477241	5.900149199062827	26.765131538051804	26.45819287854348	58.15503607735722
0.1	2.1	360.0	5.06	false	0.5	1.25	100	4.08	0.72	1.1	2000	0.375	1.0	1.32	2.0	1000	40.4	2	39.54592757206708	10.625270037273486	42.33573805463999	36.737270964494975	44.27299318853232
0.1	2.1	360.0	5.06	false	0.5	1.25	100	4.08	0.72	1.1	2000	0.375	1.0	1.32	2.0	1000	40.4	1	37.807396022871664	14.111737597475791	76.23240357973094
0.1	2.1	360.0	5.06	false	0.5	1.25	100	4.08	0.72	1.1	2000	0.375	1.0	1.32	2.0	1000	40.4	1	43.265782470284	26.562931834664006	83.99242857096944
0.1	2.1	360.0	5.06	false	0.5	1.25	100	4.08	0.72	1.1	2000	0.375	1.0	1.32	2.0	1000	40.4	1	38.941867351675924	19.195550107952535	77.42165477647531
0.1	2.1	360.0	5.06	false	0.5	1.25	100	4.08	0.72	1.1	2000	0.375	1.0	1.32	2.0	1000	40.4	1	48.65376646232089	39.77621605339451	96.77707642563065
0.1	2.1	360.0	5.06	false	0.5	1.25	100	4.08	0.72	1.1	2000	0.375	1.0	1.32	2.0	1000	40.4	1	29.051864155483457	17.802742201521983	68.10469101309023
0.1	2.1	360.0	5.06	false	0.5	1.25	100	4.08	0.72	1.1	2000	0.375	1.0	1.32	2.0	1000	40.4	1	29.508380602742243	29.174618262870606	74.92627935202941
0.1	2.1	360.0	5.06	false	0.5	1.25	100	4.08	0.72	1.1	2000	0.375	1.0	1.32	2.0	1000	40.4	1	46.45049748068713	22.231640934410493	106.61889529317087
0.1	2.1	360.0	5.06	false	0.5	1.25	100	4.08	0.72	1.1	2000	0.375	1.0	1.32	2.0	1000	40.4	1	32.17715362757471	16.742066494939948	75.62453551054081
0.1	2.1	360.0	5.06	false	0.5	1.25	100	4.08	0.72	1.1	2000	0.375	1.0	1.32	2.0	1000	40.4	1	46.04070732556223	18.910666803679238	94.36812154685084
0.1	2.1	360.0	5.06	false	0.5	1.25	100	4.08	0.72	1.1	2000	0.375	1.0	1.32	2.0	1000	40.4	2	40.93246490298934	19.791537528429142	50.79167262248088	33.604883883883005	25.071509308576307
0.1	2.1	360.0	5.06	false	0.5	1.25	100	4.08	0.72	1.1	2000	0.375	1.0	1.32	2.0	1000	40.4	1	34.15868362599025	13.934792166828839	64.84017195682154
0.1	2.1	360.0	5.06	false	0.5	1.25	100	4.08	0.72	1.1	2000	0.375	1.0	1.32	2.0	1000	40.4	2	51.66798555958444	7.965328944331565	37.35866856897754	49.61223104765323	70.94952832591935
0.1	2.1	360.0	5.06	false	0.5	1.25	100	4.08	0.72	1.1	2000	0.375	1.0	1.32	2.0	1000	40.4	1	39.75341706082099	26.641835468135703	63.08065924853826
0.1	2.1	360.0	5.06	false	0.5	1.25	100	4.08	0.72	1.1	2000	0.375	1.0	1.32	2.0	1000	40.4	1	42.71538434808464	34.968788420971066	73.04708485205403
0.1	2.1	360.0	5.06	false	0.5	1.25	100	4.08	0.72	1.1	2000	0.375	1.0	1.32	2.0	1000	40.4	1	50.71996320963055	14.408382583365077	112.86152481177065
0.1	2.1	360.0	5.06	false	0.5	1.25	100	4.08	0.72	1.1	2000	0.375	1.0	1.32	2.0	1000	40.4	2	32.60703772405262	1.451272531261343	31.655214881014583	31.06336437321874	45.63001587406595
0.1	2.1	360.0	5.06	false	0.5	1.25	100	4.08	0.72	1.1	2000	0.375	1.0	1.32	2.0	1000	40.4	2	49.69853309254839	8.971613620123652	62.31184898290703	44.42535674007141	58.49568160776716
0.1	2.1	360.0	5.06	false	0.5	1.25	100	4.08	0.72	1.1	2000	0.375	1.0	1.32	2.0	1000	40.4	1	39.89481756532762	13.284703882596249	78.9839385803139
0.1	2.1	360.0	5.06	false	0.5	1.25	100	4.08	0.72	1.1	2000	0.375	1.0	1.32	2.0	1000	40.4	1	36.618052440382485	26.761789950711748	82.86041943355919
0.1	2.1	360.0	5.06	false	0.5	1.25	100	4.08	0.72	1.1	2000	0.375	1.0	1.32	2.0	1000	40.4	1	43.7011514072639	30.45839151407177	88.25782096184975
0.1	2.1	360.0	5.06	false	0.5	1.25	100	4.08	0.72	1.1	2000	0.375	1.0	1.32	2.0	1000	40.4	1	39.2820555048274	27.072461853876472	92.25331886554137
0.1	2.1	360.0	5.06	false	0.5	1.25	100	4.08	0.72	1.1	2000	0.375	1.0	1.32	2.0	1000	40.4	2	34.570157982042836	6.936497385369667	39.970028523094804	32.673907112949095	27.8701044187447
0.1	2.1	360.0	5.06	false	0.5	1.25	100	4.08	0.72	1.1	2000	0.375	1.0	1.32	2.0	1000	40.4	2	37.13138533525075	14.225348064841304	55.119707560170205	33.70948354611886	26.350288719233376
0.1	2.1	360.0	5.06	false	0.5	1.25	100	4.08	0.72	1.1	2000	0.375	1.0	1.32	2.0	1000	40.4	1	41.401060041356686	7.65645821175288	64.66573207670446
0.1	2.1	360.0	5.06	false	0.5	1.25	100	4.08	0.72	1.1	2000	0.375	1.0	1.32	2.0	1000	40.4	1	38.59775488527441	17.195556091542652	71.45886707714371
0.1	2.1	360.0	5.06	false	0.5	1.25	100	4.08	0.72	1.1	2000	0.375	1.0	1.32	2.0	1000	40.4	1	37.93186224119341	19.878319642768112	78.20002958606422
0.1	2.1	360.0	5.06	false	0.5	1.25	100	4.08	0.72	1.1	2000	0.375	1.0	1.32	2.0	1000	40.4	2	40.07522769010531	8.068352667319703	48.17744088330754	36.29497289302672	43.93158841403028
0.1	2.1	360.0	5.06	false	0.5	1.25	100	4.08	0.72	1.1	2000	0.375	1.0	1.32	2.0	1000	40.4	2	45.21000705188561	0.19070638841025503	52.09374760007579	37.93203996858149	40.220589710227884
0.1	2.1	360.0	5.06	false	0.5	1.25	100	4.08	0.72	1.1	2000	0.375	1.0	1.32	2.0	1000	40.4	1	43.35389072448083	18.523152469169876	89.60705092363531
0.1	2.1	360.0	5.06	false	0.5	1.25	100	4.08	0.72	1.1	2000	0.375	1.0	1.32	2.0	1000	40.4	1	37.53301442245859	16.402934674048197	91.84761216145613
0.1	2.1	360.0	5.06	false	0.5	1.25	100	4.08	0.72	1.1	2000	0.375	1.0	1.32	2.0	1000	40.4	2	32.46984406992717	13.14076885238949	24.10138455125717	31.014364432174926	41.834027298485836
0.1	2.1	360.0	5.06	false	0.5	1.25	100	4.08	0.72	1.1	2000	0.375	1.0	1.32	2.0	1000	40.4	1	41.50012295478005	29.631037536626096	97.44396443834306
0.1	2.1	360.0	5.06	false	0.5	1.25	100	4.08	0.72	1.1	2000	0.375	1.0	1.32	2.0	1000	40.4	1	36.495860953687966	2.74259544445761	61.4343508855142
0.1	2.1	360.0	5.06	false	0.5	1.25	100	4.08	0.72	1.1	2000	0.375	1.0	1.32	2.0	1000	40.4	1	37.10037600959781	15.198416121890348	79.08950645439195
0.1	2.1	360.0	5.06	false	0.5	1.25	100	4.08	0.72	1.1	2000	0.375	1.0	1.32	2.0	1000	40.4	1	38.89793025353506	14.853901027810123	78.36229083538953
0.1	2.1	360.0	5.06	false	0.5	1.25	100	4.08	0.72	1.1	2000	0.375	1.0	1.32	2.0	1000	40.4	1	30.42164948917992	12.295122148806945	61.260675055671825
0.1	2.1	360.0	5.06	false	0.5	1.25	100	4.08	0.72	1.1	2000	0.375	1.0	1.32	2.0	1000	40.4	1	41.02535679834644	29.16889456088182	59.85136827798702
0.1	2.1	360.0	5.06	false	0.5	1.25	100	4.08	0.72	1.1	2000	0.375	1.0	1.32	2.0	1000	40.4	2	39.575938765367894	23.782522047332915	43.286554442252246	37.672986917495365	57.249297480538985
0.1	2.1	360.0	5.06	false	0.5	1.25	100	4.08	0.72	1.1	2000	0.375	1.0	1.32	2.0	1000	40.4	1	43.50235287858822	24.2237235368446	85.09194614990787
0.1	2.1	360.0	5.06	false	0.5	1.25	100	4.08	0.72	1.1	2000	0.375	1.0	1.32	2.0	1000	40.4	2	45.06296772963006	2.121088606925483	44.75029246923761	44.50787294412538	74.32096011638957
0.1	2.1	360.0	5.06	false	0.5	1.25	100	4.08	0.72	1.1	2000	0.375	1.0	1.32	2.0	1000	40.4	1	38.43888300764179	14.517284318184497	86.7103531724908
0.1	2.1	360.0	5.06	false	0.5	1.25	100	4.08	0.72	1.1	2000	0.375	1.0	1.32	2.0	1000	40.4	1	47.020901740780324	36.56022980158743	86.58994791662352
0.1	2.1	360.0	5.06	false	0.5	1.25	100	4.08	0.72	1.1	2000	0.375	1.0	1.32	2.0	1000	40.4	1	33.63398465052938	6.11759995471304	74.64675318004218
0.1	2.1	360.0	5.06	false	0.5	1.25	100	4.08	0.72	1.1	2000	0.375	1.0	1.32	2.0	1000	40.4	1	41.12553202577884	31.21494621908496	85.45658260430753
0.1	2.1	360.0	5.06	false	0.5	1.25	100	4.08	0.72	1.1	2000	0.375	1.0	1.32	2.0	1000	40.4	2	36.19795748619441	2.4782841601084313	38.093457324288416	24.77027234543159	49.45295503645878
0.1	2.1	360.0	5.06	false	0.5	1.25	100	4.08	0.72	1.1	2000	0.375	1.0	1.32	2.0	1000	40.4	2	29.175916016851325	1.051346664511176	22.44697163653196	28.67914521643005	38.19940550894657
0.1	2.1	360.0	5.06	false	0.5	1.25	100	4.08	0.72	1.1	2000	0.375	1.0	1.32	2.0	1000	40.4	2	38.207777961598765	16.84714352899889	29.602067536017532	36.90553181999559	54.889177446652134
0.1	2.1	360.0	5.06	false	0.5	1.25	100	4.08	0.72	1.1	2000	0.375	1.0	1.32	2.0	1000	40.4	2	49.94880622867413	10.874658090098565	74.79917172017814	41.54666574782669	46.57013903077286
0.1	2.1	360.0	5.06	false	0.5	1.25	100	4.08	0.72	1.1	2000	0.375	1.0	1.32	2.0	1000	40.4	2	45.086916363687074	9.909131324697368	38.65084202248246	42.34693636727601	57.31699210401871
0.1	2.1	360.0	5.06	false	0.5	1.25	100	4.08	0.72	1.1	2000	0.375	1.0	1.32	2.0	1000	40.4	1	39.85826928484019	31.39346500723706	85.46281092701784
0.1	2.1	360.0	5.06	false	0.5	1.25	100	4.08	0.72	1.1	2000	0.375	1.0	1.32	2.0	1000	40.4	1	34.9628108260517	14.778637354355817	77.27246094994356
0.1	2.1	360.0	5.06	false	0.5	1.25	100	4.08	0.72	1.1	2000	0.375	1.0	1.32	2.0	1000	40.4	1	36.06760044448784	23.25652255099322	81.94285965470883
0.1	2.1	360.0	5.06	false	0.5	1.25	100	4.08	0.72	1.1	2000	0.375	1.0	1.32	2.0	1000	40.4	2	47.457290905385385	1.9797083173190677	41.72161305894215	36.17266154882559	77.43882335523709
0.1	2.1	360.0	5.06	false	0.5	1.25	100	4.08	0.72	1.1	2000	0.375	1.0	1.32	2.0	1000	40.4	1	51.173556534142094	35.63354853348504	70.47572950555045
0.1	2.1	360.0	5.06	false	0.5	1.25	100	4.08	0.72	1.1	2000	0.375	1.0	1.32	2.0	1000	40.4	1	39.86306048505367	13.369470833392988	63.6999797839699
0.1	2.1	360.0	5.06	false	0.5	1.25	100	4.08	0.72	1.1	2000	0.375	1.0	1.32	2.0	1000	40.4	1	42.45440565922292	37.39952762577742	67.80571744977075
0.1	2.1	360.0	5.06	false	0.5	1.25	100	4.08	0.72	1.1	2000	0.375	1.0	1.32	2.0	1000	40.4	1	37.08924993036444	15.822590745973569	84.72545286014719
0.1	2.1	360.0	5.06	false	0.5	1.25	100	4.08	0.72	1.1	2000	0.375	1.0	1.32	2.0	1000	40.4	1	33.23936025770786	11.227312783934044	63.89342617001007
0.1	2.1	360.0	5.06	false	0.5	1.25	100	4.08	0.72	1.1	2000	0.375	1.0	1.32	2.0	1000	40.4	2	48.16674129993581	13.879956590058425	44.60219989466294	38.737707746279135	68.68655494346919
0.1	2.1	360.0	5.06	false	0.5	1.25	100	4.08	0.72	1.1	2000	0.375	1.0	1.32	2.0	1000	40.4	1	43.65583112775063	20.450210614863497	89.47342429888238
0.1	2.1	360.0	5.06	false	0.5	1.25	100	4.08	0.72	1.1	2000	0.375	1.0	1.32	2.0	1000	40.4	1	31.65371034726946	20.75569489015285	68.78781019211394
0.1	2.1	360.0	5.06	false	0.5	1.25	100	4.08	0.72	1.1	2000	0.375	1.0	1.32	2.0	1000	40.4	1	39.93772084653737	19.660294087230888	85.772857485339
0.1	2.1	360.0	5.06	false	0.5	1.25	100	4.08	0.72	1.1	2000	0.375	1.0	1.32	2.0	1000	40.4	1	43.662959450894576	4.9492686334750635	63.77053703127738
0.1	2.1	360.0	5.06	false	0.5	1.25	100	4.08	0.72	1.1	2000	0.375	1.0	1.32	2.0	1000	40.4	1	39.619990876488885	23.894399728003897	100.27636403887617
0.1	2.1	360.0	5.06	false	0.5	1.25	100	4.08	0.72	1.1	2000	0.375	1.0	1.32	2.0	1000	40.4	1	37.47186121607572	26.348773633389605	82.55344977415012
0.1	2.1	360.0	5.06	false	0.5	1.25	100	4.08	0.72	1.1	2000	0.375	1.0	1.32	2.0	1000	40.4	1	41.84555684965397	28.489746780809707	97.62980103108599
0.1	2.1	360.0	5.06	false	0.5	1.25	100	4.08	0.72	1.1	2000	0.375	1.0	1.32	2.0	1000	40.4	2	42.58833067896071	13.341407573978781	30.449897982225373	29.573929033081416	56.67849137100692
0.1	2.1	360.0	5.06	false	0.5	1.25	100	4.08	0.72	1.1	2000	0.375	1.0	1.32	2.0	1000	40.4	1	34.380731178963984	21.912537759850274	68.52953203562471
0.1	2.1	360.0	5.06	false	0.5	1.25	100	4.08	0.72	1.1	2000	0.375	1.0	1.32	2.0	1000	40.4	1	40.50940880033594	18.023246823045962	85.83755507281779
0.1	2.1	360.0	5.06	false	0.5	1.25	100	4.08	0.72	1.1	2000	0.375	1.0	1.32	2.0	1000	40.4	1	49.48378692145787	38.91067121574102	82.17914766980186
0.1	2.1	360.0	5.06	false	0.5	1.25	100	4.08	0.72	1.1	2000	0.375	1.0	1.32	2.0	1000	40.4	1	34.03134754412448	27.11323386465893	67.38027906296837
0.1	2.1	360.0	5.06	false	0.5	1.25	100	4.08	0.72	1.1	2000	0.375	1.0	1.32	2.0	1000	40.4	2	45.4072902884437	3.1905637588630746	48.76475354682321	41.54475653491391	55.577006463224606
0.1	2.1	360.0	5.06	false	0.5	1.25	100	4.08	0.72	1.1	2000	0.375	1.0	1.32	2.0	1000	40.4	1	39.50255861355385	26.140500513118322	72.39076674548886
0.1	2.1	360.0	5.06	false	0.5	1.25	100	4.08	0.72	1.1	2000	0.375	1.0	1.32	2.0	1000	40.4	1	38.40931289317247	14.410660058815202	73.94296082935207
0.1	2.1	360.0	5.06	false	0.5	1.25	100	4.08	0.72	1.1	2000	0.375	1.0	1.32	2.0	1000	40.4	2	37.96788939829441	16.770151556477295	41.33143160871069	34.73900351463356	31.089302292025867
0.1	2.1	360.0	5.06	false	0.5	1.25	100	4.08	0.72	1.1	2000	0.375	1.0	1.32	2.0	1000	40.4	1	42.98591390642053	16.723037289674078	87.77246327180251
0.1	2.1	360.0	5.06	false	0.5	1.25	100	4.08	0.72	1.1	2000	0.375	1.0	1.32	2.0	1000	40.4	1	35.61959839608445	26.96314541870477	74.94857451180582
0.1	2.1	360.0	5.06	false	0.5	1.25	100	4.08	0.72	1.1	2000	0.375	1.0	1.32	2.0	1000	40.4	2	38.71688915146037	2.4498501033004816	36.73394290327324	31.10894458995192	63.676616502849505
0.1	2.1	360.0	5.06	false	0.5	1.25	100	4.08	0.72	1.1	2000	0.375	1.0	1.32	2.0	1000	40.4	1	49.00168650060667	27.57447290297198	111.6985513128339
0.1	2.1	360.0	5.06	false	0.5	1.25	100	4.08	0.72	1.1	2000	0.375	1.0	1.32	2.0	1000	40.4	2	34.87422149641759	8.949472170449223	47.124124386586665	26.416896171910427	33.70049516109863
0.1	2.1	360.0	5.06	false	0.5	1.25	100	4.08	0.72	1.1	2000	0.375	1.0	1.32	2.0	1000	40.4	1	38.79107386040302	19.534438185707327	82.20812268564005
0.1	2.1	360.0	5.06	false	0.5	1.25	100	4.08	0.72	1.1	2000	0.375	1.0	1.32	2.0	1000	40.4	1	44.85589464639055	27.299826228358764	94.14709909540069
0.1	2.1	360.0	5.06	false	0.5	1.25	100	4.08	0.72	1.1	2000	0.375	1.0	1.32	2.0	1000	40.4	1	36.99991913189284	17.70195342476214	76.21553893264364
0.1	2.1	360.0	5.06	false	0.5	1.25	100	4.08	0.72	1.1	2000	0.375	1.0	1.32	2.0	1000	40.4	1	39.080418104733354	22.128424695578016	76.55372256107927
0.1	2.1	360.0	5.06	false	0.5	1.25	100	4.08	0.72	1.1	2000	0.375	1.0	1.32	2.0	1000	40.4	1	40.58947666335096	14.639309234571048	79.66832778976124
0.1	2.1	360.0	5.06	false	0.5	1.25	100	4.08	0.72	1.1	2000	0.375	1.0	1.32	2.0	1000	40.4	1	50.18321865025098	28.063921415000262	67.74089896898452
0.1	2.1	360.0	5.06	false	0.5	1.25	100	4.08	0.72	1.1	2000	0.375	1.0	1.32	2.0	1000	40.4	1	42.74028683096509	0.9428733647331645	81.6323376952282
0.1	2.1	360.0	5.06	false	0.5	1.25	100	4.08	0.72	1.1	2000	0.375	1.0	1.32	2.0	1000	40.4	2	45.36589250681358	6.928940642087502	70.57882612171375	44.06320031816647	36.45557559274431
0.1	2.1	360.0	5.06	false	0.5	1.25	100	4.08	0.72	1.1	2000	0.375	1.0	1.32	2.0	1000	40.4	1	44.673101069946526	33.82408827920377	89.25847021982716
0.1	2.1	360.0	5.06	false	0.5	1.25	100	4.08	0.72	1.1	2000	0.375	1.0	1.32	2.0	1000	40.4	1	39.79187579446185	15.420280535590647	86.41194526644402
0.1	2.1	360.0	5.06	false	0.5	1.25	100	4.08	0.72	1.1	2000	0.375	1.0	1.32	2.0	1000	40.4	1	43.776932922189374	23.122017619167828	99.25433485532432
0.1	2.1	360.0	5.06	false	0.5	1.25	100	4.08	0.72	1.1	2000	0.375	1.0	1.32	2.0	1000	40.4	1	48.360883906601345	31.23056213701589	92.14757694760718
0.1	2.1	360.0	5.06	false	0.5	1.25	100	4.08	0.72	1.1	2000	0.375	1.0	1.32	2.0	1000	40.4	2	45.74428268740905	20.998700336146424	40.53574601052701	39.52216645954874	56.371198654571685
0.1	2.1	360.0	5.06	false	0.5	1.25	100	4.08	0.72	1.1	2000	0.375	1.0	1.32	2.0	1000	40.4	1	45.32645561646381	35.533043724593156	85.48956573722366
0.1	2.1	360.0	5.06	false	0.5	1.25	100	4.08	0.72	1.1	2000	0.375	1.0	1.32	2.0	1000	40.4	2	39.56837307455433	19.019815287698236	62.165035486743605	39.37617987930439	42.09639120387935
0.1	2.1	360.0	5.06	false	0.5	1.25	100	4.08	0.72	1.1	2000	0.375	1.0	1.32	2.0	1000	40.4	2	44.5504060468092	1.565083740194356	31.228535805009233	36.02860837296223	72.94146635309956
0.1	2.1	360.0	5.06	false	0.5	1.25	100	4.08	0.72	1.1	2000	0.375	1.0	1.32	2.0	1000	40.4	1	45.03107443002011	19.535837666132537	96.1662581391023
0.1	2.1	360.0	5.06	false	0.5	1.25	100	4.08	0.72	1.1	2000	0.375	1.0	1.32	2.0	1000	40.4	1	44.092838668358816	22.256945955313736	102.52808802118835
0.1	2.1	360.0	5.06	false	0.5	1.25	100	4.08	0.72	1.1	2000	0.375	1.0	1.32	2.0	1000	40.4	1	39.88438518875361	17.6287338263441	85.96328786856166
0.1	2.1	360.0	5.06	false	0.5	1.25	100	4.08	0.72	1.1	2000	0.375	1.0	1.32	2.0	1000	40.4	1	41.88255841532361	15.217963839344655	89.04974747487438
0.1	2.1	360.0	5.06	false	0.5	1.25	100	4.08	0.72	1.1	2000	0.375	1.0	1.32	2.0	1000	40.4	1	44.41121107749841	25.230126809318257	79.56925549399367
0.1	2.1	360.0	5.06	false	0.5	1.25	100	4.08	0.72	1.1	2000	0.375	1.0	1.32	2.0	1000	40.4	2	41.33251198686022	10.91818479332939	49.57729639500839	32.10888446563332	31.02408525803258
0.1	2.1	360.0	5.06	false	0.5	1.25	100	4.08	0.72	1.1	2000	0.375	1.0	1.32	2.0	1000	40.4	2	45.52448537897736	21.79229320571911	46.31026497917339	32.68446036459653	42.49490938760706
0.1	2.1	360.0	5.06	false	0.5	1.25	100	4.08	0.72	1.1	2000	0.375	1.0	1.32	2.0	1000	40.4	1	34.89410837951791	2.8636326838156356	65.83065390576375
0.1	2.1	360.0	5.06	false	0.5	1.25	100	4.08	0.72	1.1	2000	0.375	1.0	1.32	2.0	1000	40.4	1	39.23748205570795	14.944303976313565	88.62920096025006
0.1	2.1	360.0	5.06	false	0.5	1.25	100	4.08	0.72	1.1	2000	0.375	1.0	1.32	2.0	1000	40.4	2	38.58428624903512	0.053951195394453165	45.832215003271855	30.893452227554658	33.165223631290424
0.1	2.1	360.0	5.06	false	0.5	1.25	100	4.08	0.72	1.1	2000	0.375	1.0	1.32	2.0	1000	40.4	1	35.14711348409766	12.946904869240587	76.15431626566213
0.1	2.1	360.0	5.06	false	0.5	1.25	100	4.08	0.72	1.1	2000	0.375	1.0	1.32	2.0	1000	40.4	2	45.80361805819012	7.186886170756384	45.19099634551955	36.133267750820956	51.85148051631811
0.1	2.1	360.0	5.06	false	0.5	1.25	100	4.08	0.72	1.1	2000	0.375	1.0	1.32	2.0	1000	40.4	1	40.941374544085946	28.050357636107133	79.7330323583341
0.1	2.1	360.0	5.06	false	0.5	1.25	100	4.08	0.72	1.1	2000	0.375	1.0	1.32	2.0	1000	40.4	1	42.745501294548276	10.846177104942631	84.66238391038678
0.1	2.1	360.0	5.06	false	0.5	1.25	100	4.08	0.72	1.1	2000	0.375	1.0	1.32	2.0	1000	40.4	1	38.3480791630325	16.680119068510187	77.18914838341341
0.1	2.1	360.0	5.06	false	0.5	1.25	100	4.08	0.72	1.1	2000	0.375	1.0	1.32	2.0	1000	40.4	2	47.26385296301975	9.517920221885188	70.94118537156567	38.612852869629	30.387003177824326
0.1	2.1	360.0	5.06	false	0.5	1.25	100	4.08	0.72	1.1	2000	0.375	1.0	1.32	2.0	1000	40.4	1	40.49999894376888	16.95831901949977	92.525372398818
0.1	2.1	360.0	5.06	false	0.5	1.25	100	4.08	0.72	1.1	2000	0.375	1.0	1.32	2.0	1000	40.4	1	31.68392728563991	21.03316914475331	56.22706737754707
0.1	2.1	360.0	5.06	false	0.5	1.25	100	4.08	0.72	1.1	2000	0.375	1.0	1.32	2.0	1000	40.4	1	43.356544778162664	26.7514169839825	98.19420688214352
0.1	2.1	360.0	5.06	false	0.5	1.25	100	4.08	0.72	1.1	2000	0.375	1.0	1.32	2.0	1000	40.4	1	35.43242729294851	18.14279297015595	66.13089941137773
0.1	2.1	360.0	5.06	false	0.5	1.25	100	4.08	0.72	1.1	2000	0.375	1.0	1.32	2.0	1000	40.4	2	43.40197672360708	16.69458610583789	41.78901317630152	41.85670421900497	53.851268106169506
0.1	2.1	360.0	5.06	false	0.5	1.25	100	4.08	0.72	1.1	2000	0.375	1.0	1.32	2.0	1000	40.4	1	37.526481684420844	10.572860015943288	91.46971205304196
0.1	2.1	360.0	5.06	false	0.5	1.25	100	4.08	0.72	1.1	2000	0.375	1.0	1.32	2.0	1000	40.4	1	49.15126147766371	39.35575667755397	75.35347955092382
0.1	2.1	360.0	5.06	false	0.5	1.25	100	4.08	0.72	1.1	2000	0.375	1.0	1.32	2.0	1000	40.4	2	41.563746803525085	6.739732291652482	38.471088834608594	31.480509478639913	40.72634936873383
0.1	2.1	360.0	5.06	false	0.5	1.25	100	4.08	0.72	1.1	2000	0.375	1.0	1.32	2.0	1000	40.4	1	40.155083898186106	7.5681466263879305	79.76586648594215
0.1	2.1	360.0	5.06	false	0.5	1.25	100	4.08	0.72	1.1	2000	0.375	1.0	1.32	2.0	1000	40.4	2	34.44053024090462	2.0920566932949933	24.29720616365476	18.851806545127857	38.89879511100426
0.1	2.1	360.0	5.06	false	0.5	1.25	100	4.08	0.72	1.1	2000	0.375	1.0	1.32	2.0	1000	40.4	1	41.29594225353732	15.978296838714847	67.05785946837534
0.1	2.1	360.0	5.06	false	0.5	1.25	100	4.08	0.72	1.1	2000	0.375	1.0	1.32	2.0	1000	40.4	1	29.123446780130237	19.878628120993287	65.41238429010077
0.1	2.1	360.0	5.06	false	0.5	1.25	100	4.08	0.72	1.1	2000	0.375	1.0	1.32	2.0	1000	40.4	1	38.464562869812035	23.896797006340197	87.60890146803877
0.1	2.1	360.0	5.06	false	0.5	1.25	100	4.08	0.72	1.1	2000	0.375	1.0	1.32	2.0	1000	40.4	2	46.40737272010967	13.58671533849111	38.22656639325576	33.122136560832324	64.7873545061794
0.1	2.1	360.0	5.06	false	0.5	1.25	100	4.08	0.72	1.1	2000	0.375	1.0	1.32	2.0	1000	40.4	1	39.32071942105115	23.0695757658199	78.93325699671264
0.1	2.1	360.0	5.06	false	0.5	1.25	100	4.08	0.72	1.1	2000	0.375	1.0	1.32	2.0	1000	40.4	1	42.49737642869977	28.770740551161577	102.95206619034902
0.1	2.1	360.0	5.06	false	0.5	1.25	100	4.08	0.72	1.1	2000	0.375	1.0	1.32	2.0	1000	40.4	1	29.6212858000424	12.880403272110238	56.642527938118604
0.1	2.1	360.0	5.06	false	0.5	1.25	100	4.08	0.72	1.1	2000	0.375	1.0	1.32	2.0	1000	40.4	1	37.0213436659808	2.3277770798289223	71.6124689598388
0.1	2.1	360.0	5.06	false	0.5	1.25	100	4.08	0.72	1.1	2000	0.375	1.0	1.32	2.0	1000	40.4	1	34.975427253043605	10.66038086910085	72.58719282417141
0.1	2.1	360.0	5.06	false	0.5	1.25	100	4.08	0.72	1.1	2000	0.375	1.0	1.32	2.0	1000	40.4	1	39.34670402810466	23.441361138489754	81.81421047419508
0.1	2.1	360.0	5.06	false	0.5	1.25	100	4.08	0.72	1.1	2000	0.375	1.0	1.32	2.0	1000	40.4	1	30.05740150343221	11.033722321192473	60.96522265632223
0.1	2.1	360.0	5.06	false	0.5	1.25	100	4.08	0.72	1.1	2000	0.375	1.0	1.32	2.0	1000	40.4	1	37.828957002438685	22.076430545463882	92.35669218794274
0.1	2.1	360.0	5.06	false	0.5	1.25	100	4.08	0.72	1.1	2000	0.375	1.0	1.32	2.0	1000	40.4	1	44.06179676778598	15.745671180487491	85.0524007906017
0.1	2.1	360.0	5.06	false	0.5	1.25	100	4.08	0.72	1.1	2000	0.375	1.0	1.32	2.0	1000	40.4	1	41.85702980785305	23.023611763885526	82.42676892269347
0.1	2.1	360.0	5.06	false	0.5	1.25	100	4.08	0.72	1.1	2000	0.375	1.0	1.32	2.0	1000	40.4	1	33.54099140930716	11.076035427907797	67.78955006341597
0.1	2.1	360.0	5.06	false	0.5	1.25	100	4.08	0.72	1.1	2000	0.375	1.0	1.32	2.0	1000	40.4	1	41.23227171270697	39.97970947634688	78.1364963065643
0.1	2.1	360.0	5.06	false	0.5	1.25	100	4.08	0.72	1.1	2000	0.375	1.0	1.32	2.0	1000	40.4	1	44.34608180658045	27.84656525224588	82.94901304084297
0.1	2.1	360.0	5.06	false	0.5	1.25	100	4.08	0.72	1.1	2000	0.375	1.0	1.32	2.0	1000	40.4	1	47.58081235879386	38.66934343773987	77.76338945092176
0.1	2.1	360.0	5.06	false	0.5	1.25	100	4.08	0.72	1.1	2000	0.375	1.0	1.32	2.0	1000	40.4	1	47.02942372793778	30.080637635768305	119.03348913781706
0.1	2.1	360.0	5.06	false	0.5	1.25	100	4.08	0.72	1.1	2000	0.375	1.0	1.32	2.0	1000	40.4	1	40.62416950960452	31.013175326757057	78.405894317299
0.1	2.1	360.0	5.06	false	0.5	1.25	100	4.08	0.72	1.1	2000	0.375	1.0	1.32	2.0	1000	40.4	1	30.05154193774965	11.265021416017651	62.814044629042186
0.1	2.1	360.0	5.06	false	0.5	1.25	100	4.08	0.72	1.1	2000	0.375	1.0	1.32	2.0	1000	40.4	1	38.770150609103624	14.555759211055216	84.12745687461558
0.1	2.1	360.0	5.06	false	0.5	1.25	100	4.08	0.72	1.1	2000	0.375	1.0	1.32	2.0	1000	40.4	1	36.06841210531091	24.013627261374097	68.51741476270392
0.1	2.1	360.0	5.06	false	0.5	1.25	100	4.08	0.72	1.1	2000	0.375	1.0	1.32	2.0	1000	40.4	2	42.88451555364742	3.9955202335275617	49.25499083422155	21.840536409833305	49.786982441379735
0.1	2.1	360.0	5.06	false	0.5	1.25	100	4.08	0.72	1.1	2000	0.375	1.0	1.32	2.0	1000	40.4	1	43.845275770321436	3.688509421027432	70.14727450945686
0.1	2.1	360.0	5.06	false	0.5	1.25	100	4.08	0.72	1.1	2000	0.375	1.0	1.32	2.0	1000	40.4	1	40.72955377474847	29.03494766010208	83.48219643219376
0.1	2.1	360.0	5.06	false	0.5	1.25	100	4.08	0.72	1.1	2000	0.375	1.0	1.32	2.0	1000	40.4	1	42.73510045846102	14.675309646058325	83.26604910256525
0.1	2.1	360.0	5.06	false	0.5	1.25	100	4.08	0.72	1.1	2000	0.375	1.0	1.32	2.0	1000	40.4	1	43.40699906612981	25.180866271589878	104.98528199428974
0.1	2.1	360.0	5.06	false	0.5	1.25	100	4.08	0.72	1.1	2000	0.375	1.0	1.32	2.0	1000	40.4	1	40.69113800176143	14.610322432329141	84.31581506019408
0.1	2.1	360.0	5.06	false	0.5	1.25	100	4.08	0.72	1.1	2000	0.375	1.0	1.32	2.0	1000	40.4	1	36.91563266600873	18.046218991860787	79.28301622847022
0.1	2.1	360.0	5.06	false	0.5	1.25	100	4.08	0.72	1.1	2000	0.375	1.0	1.32	2.0	1000	40.4	1	45.00551009587707	22.860738366479374	109.40219417418626
0.1	2.1	360.0	5.06	false	0.5	1.25	100	4.08	0.72	1.1	2000	0.375	1.0	1.32	2.0	1000	40.4	1	40.23716874409192	13.485500968372246	74.1731695543705
0.1	2.1	360.0	5.06	false	0.5	1.25	100	4.08	0.72	1.1	2000	0.375	1.0	1.32	2.0	1000	40.4	1	33.887893423702735	32.41535270021636	79.25456573646645
0.1	2.1	360.0	5.06	false	0.5	1.25	100	4.08	0.72	1.1	2000	0.375	1.0	1.32	2.0	1000	40.4	1	38.313264049142475	19.314461651396147	82.14406424067361
0.1	2.1	360.0	5.06	false	0.5	1.25	100	4.08	0.72	1.1	2000	0.375	1.0	1.32	2.0	1000	40.4	1	41.67004925254046	13.122680086904142	98.02928699711606
0.1	2.1	360.0	5.06	false	0.5	1.25	100	4.08	0.72	1.1	2000	0.375	1.0	1.32	2.0	1000	40.4	1	32.302820889724906	7.0637178712387	70.09929602664913
0.1	2.1	360.0	5.06	false	0.5	1.25	100	4.08	0.72	1.1	2000	0.375	1.0	1.32	2.0	1000	40.4	2	42.613941905485916	1.0589676321718946	50.737758006804306	33.6983825950439	50.10755924021988
0.1	2.1	360.0	5.06	false	0.5	1.25	100	4.08	0.72	1.1	2000	0.375	1.0	1.32	2.0	1000	40.4	1	31.608056466551986	11.556080645504823	73.9654896289961
0.1	2.1	360.0	5.06	false	0.5	1.25	100	4.08	0.72	1.1	2000	0.375	1.0	1.32	2.0	1000	40.4	1	45.98518585512419	25.4577904819976	102.47733893050317
0.1	2.1	360.0	5.06	false	0.5	1.25	100	4.08	0.72	1.1	2000	0.375	1.0	1.32	2.0	1000	40.4	1	41.12153803525025	26.931861652416373	94.51504588851708
0.1	2.1	360.0	5.06	false	0.5	1.25	100	4.08	0.72	1.1	2000	0.375	1.0	1.32	2.0	1000	40.4	2	50.32174409547743	6.30820985975807	44.45432293914529	49.509525746047856	65.20675256416598
0.1	2.1	360.0	5.06	false	0.5	1.25	100	4.08	0.72	1.1	2000	0.375	1.0	1.32	2.0	1000	40.4	1	38.8011133468744	26.821201144045812	85.64262063987653
0.1	2.1	360.0	5.06	false	0.5	1.25	100	4.08	0.72	1.1	2000	0.375	1.0	1.32	2.0	1000	40.4	1	40.65004232971193	29.846836505302967	61.581151145210384
0.1	2.1	360.0	5.06	false	0.5	1.25	100	4.08	0.72	1.1	2000	0.375	1.0	1.32	2.0	1000	40.4	2	40.114503034642055	9.593824220794708	25.04426008802164	23.47960093065948	49.460265139861946
0.1	2.1	360.0	5.06	false	0.5	1.25	100	4.08	0.72	1.1	2000	0.375	1.0	1.32	2.0	1000	40.4	1	46.56358936103151	14.288489790065462	91.98513801520686
0.1	2.1	360.0	5.06	false	0.5	1.25	100	4.08	0.72	1.1	2000	0.375	1.0	1.32	2.0	1000	40.4	2	46.18476622364872	1.1014445689133072	57.819611836833005	40.13658432438791	44.232583212879526
0.1	2.1	360.0	5.06	false	0.5	1.25	100	4.08	0.72	1.1	2000	0.375	1.0	1.32	2.0	1000	40.4	1	33.86300254681116	23.82569253034506	73.12539871451975
0.1	2.1	360.0	5.06	false	0.5	1.25	100	4.08	0.72	1.1	2000	0.375	1.0	1.32	2.0	1000	40.4	1	38.66487836280437	33.874841105502135	56.10330698587398
0.1	2.1	360.0	5.06	false	0.5	1.25	100	4.08	0.72	1.1	2000	0.375	1.0	1.32	2.0	1000	40.4	1	46.671670804482304	12.0428184314744	72.37097773790497
0.1	2.1	360.0	5.06	false	0.5	1.25	100	4.08	0.72	1.1	2000	0.375	1.0	1.32	2.0	1000	40.4	1	31.349176750363576	5.928874813285538	60.37256193793369
0.1	2.1	360.0	5.06	false	0.5	1.25	100	4.08	0.72	1.1	2000	0.375	1.0	1.32	2.0	1000	40.4	2	42.13013367273445	6.680708457993579	36.43369964403508	38.250553016031155	56.351780763607444
0.1	2.1	360.0	5.06	false	0.5	1.25	100	4.08	0.72	1.1	2000	0.375	1.0	1.32	2.0	1000	40.4	1	34.79115423602212	17.26304073508987	79.22650170892447
0.1	2.1	360.0	5.06	false	0.5	1.25	100	4.08	0.72	1.1	2000	0.375	1.0	1.32	2.0	1000	40.4	1	45.118867540004175	20.339307819821	103.5396932791977
0.1	2.1	360.0	5.06	false	0.5	1.25	100	4.08	0.72	1.1	2000	0.375	1.0	1.32	2.0	1000	40.4	1	32.82580992083524	28.58393875461361	69.98097333462131
0.1	2.1	360.0	5.06	false	0.5	1.25	100	4.08	0.72	1.1	2000	0.375	1.0	1.32	2.0	1000	40.4	1	35.42210030748193	10.837432869827266	53.90942668933271
0.1	2.1	360.0	5.06	false	0.5	1.25	100	4.08	0.72	1.1	2000	0.375	1.0	1.32	2.0	1000	40.4	1	35.58882836007525	13.45832842562144	73.5547372832391
0.1	2.1	360.0	5.06	false	0.5	1.25	100	4.08	0.72	1.1	2000	0.375	1.0	1.32	2.0	1000	40.4	1	40.69118098215506	31.207864678142883	77.1298404337442
0.1	2.1	360.0	5.06	false	0.5	1.25	100	4.08	0.72	1.1	2000	0.375	1.0	1.32	2.0	1000	40.4	1	31.73734265623353	12.203292227576034	62.95489000450792
0.1	2.1	360.0	5.06	false	0.5	1.25	100	4.08	0.72	1.1	2000	0.375	1.0	1.32	2.0	1000	40.4	1	44.92265633220864	11.094700449038374	84.54459356818384
0.1	2.1	360.0	5.06	false	0.5	1.25	100	4.08	0.72	1.1	2000	0.375	1.0	1.32	2.0	1000	40.4	1	38.81580981077683	23.508978629444584	80.2260352147866
0.1	2.1	360.0	5.06	false	0.5	1.25	100	4.08	0.72	1.1	2000	0.375	1.0	1.32	2.0	1000	40.4	1	47.28152926805381	25.319149675734604	107.34341983932543
0.1	2.1	360.0	5.06	false	0.5	1.25	100	4.08	0.72	1.1	2000	0.375	1.0	1.32	2.0	1000	40.4	1	52.81823825469766	16.876478598703457	102.47159070400622
0.1	2.1	360.0	5.06	false	0.5	1.25	100	4.08	0.72	1.1	2000	0.375	1.0	1.32	2.0	1000	40.4	1	34.89110707119975	24.617070690462793	73.39203456862559
0.1	2.1	360.0	5.06	false	0.5	1.25	100	4.08	0.72	1.1	2000	0.375	1.0	1.32	2.0	1000	40.4	2	42.212912870160324	3.62763472581304	59.643541502435	32.39155322801136	29.199958654221753
0.1	2.1	360.0	5.06	false	0.5	1.25	100	4.08	0.72	1.1	2000	0.375	1.0	1.32	2.0	1000	40.4	1	44.04179517353555	14.407764815594126	101.43864990388444
0.1	2.1	360.0	5.06	false	0.5	1.25	100	4.08	0.72	1.1	2000	0.375	1.0	1.32	2.0	1000	40.4	1	41.79666738201784	22.995847715339966	92.71829140847281
0.1	2.1	360.0	5.06	false	0.5	1.25	100	4.08	0.72	1.1	2000	0.375	1.0	1.32	2.0	1000	40.4	1	35.9949130398249	25.455151589569134	71.3237015616508
0.1	2.1	360.0	5.06	false	0.5	1.25	100	4.08	0.72	1.1	2000	0.375	1.0	1.32	2.0	1000	40.4	2	43.69826049597947	1.5460763908000354	42.421869426908025	32.245582232902365	58.58830205854412
0.1	2.1	360.0	5.06	false	0.5	1.25	100	4.08	0.72	1.1	2000	0.375	1.0	1.32	2.0	1000	40.4	1	38.82384369535773	30.361391369185217	82.20945897265929
0.1	2.1	360.0	5.06	false	0.5	1.25	100	4.08	0.72	1.1	2000	0.375	1.0	1.32	2.0	1000	40.4	1	26.94917090977301	26.7624540135826	53.99930267148642
0.1	2.1	360.0	5.06	false	0.5	1.25	100	4.08	0.72	1.1	2000	0.375	1.0	1.32	2.0	1000	40.4	1	32.74541829883798	16.271045379980485	67.4113887903239
0.1	2.1	360.0	5.06	false	0.5	1.25	100	4.08	0.72	1.1	2000	0.375	1.0	1.32	2.0	1000	40.4	1	39.08503947986872	21.772957652782466	84.14033779367865
0.1	2.1	360.0	5.06	false	0.5	1.25	100	4.08	0.72	1.1	2000	0.375	1.0	1.32	2.0	1000	40.4	1	39.49393105548929	8.363464434950304	83.0717686135015
0.1	2.1	360.0	5.06	false	0.5	1.25	100	4.08	0.72	1.1	2000	0.375	1.0	1.32	2.0	1000	40.4	1	44.17534051775025	21.87191081164275	67.73250005880213
0.1	2.1	360.0	5.06	false	0.5	1.25	100	4.08	0.72	1.1	2000	0.375	1.0	1.32	2.0	1000	40.4	1	36.93160055356976	16.988980710319876	78.2949155555364
0.1	2.1	360.0	5.06	false	0.5	1.25	100	4.08	0.72	1.1	2000	0.375	1.0	1.32	2.0	1000	40.4	1	40.871114699817106	17.11739503999332	78.81014172166466
0.1	2.1	360.0	5.06	false	0.5	1.25	100	4.08	0.72	1.1	2000	0.375	1.0	1.32	2.0	1000	40.4	2	38.72362341961334	2.7921448900286694	53.36519828774622	37.34253023707011	26.734450430032876
0.1	2.1	360.0	5.06	false	0.5	1.25	100	4.08	0.72	1.1	2000	0.375	1.0	1.32	2.0	1000	40.4	1	48.83233240289666	18.955402069978497	97.56721974062381
0.1	2.1	360.0	5.06	false	0.5	1.25	100	4.08	0.72	1.1	2000	0.375	1.0	1.32	2.0	1000	40.4	1	41.60788926084611	28.41468936985815	89.97112949129009
0.1	2.1	360.0	5.06	false	0.5	1.25	100	4.08	0.72	1.1	2000	0.375	1.0	1.32	2.0	1000	40.4	1	44.982681949854104	32.61462417972409	108.25209210764926
0.1	2.1	360.0	5.06	false	0.5	1.25	100	4.08	0.72	1.1	2000	0.375	1.0	1.32	2.0	1000	40.4	2	40.7144112500742	5.355970826367111	40.995409661149864	39.78357028804327	53.5821931635433
0.1	2.1	360.0	5.06	false	0.5	1.25	100	4.08	0.72	1.1	2000	0.375	1.0	1.32	2.0	1000	40.4	1	39.50673288749309	13.271628090677103	82.41909056061677
0.1	2.1	360.0	5.06	false	0.5	1.25	100	4.08	0.72	1.1	2000	0.375	1.0	1.32	2.0	1000	40.4	2	47.630683342769274	12.785438300938278	60.953239901166754	35.14769189455501	40.21728897474014
0.1	2.1	360.0	5.06	false	0.5	1.25	100	4.08	0.72	1.1	2000	0.375	1.0	1.32	2.0	1000	40.4	1	36.06892932515515	17.184159453935933	83.68049575529831
0.1	2.1	360.0	5.06	false	0.5	1.25	100	4.08	0.72	1.1	2000	0.375	1.0	1.32	2.0	1000	40.4	1	36.95377499910213	19.21187299161732	77.12858380118087
0.1	2.1	360.0	5.06	false	0.5	1.25	100	4.08	0.72	1.1	2000	0.375	1.0	1.32	2.0	1000	40.4	1	35.29224138614174	18.61718955297118	63.57607590517367
0.1	2.1	360.0	5.06	false	0.5	1.25	100	4.08	0.72	1.1	2000	0.375	1.0	1.32	2.0	1000	40.4	1	40.91139804836474	15.008382643760761	75.67585139019064
0.1	2.1	360.0	5.06	false	0.5	1.25	100	4.08	0.72	1.1	2000	0.375	1.0	1.32	2.0	1000	40.4	1	34.29226578154826	23.460464573424765	84.98238114430119
0.1	2.1	360.0	5.06	false	0.5	1.25	100	4.08	0.72	1.1	2000	0.375	1.0	1.32	2.0	1000	40.4	1	35.16875173593721	32.59807809082436	79.97441633103536
0.1	2.1	360.0	5.06	false	0.5	1.25	100	4.08	0.72	1.1	2000	0.375	1.0	1.32	2.0	1000	40.4	2	42.23216734317752	16.81696480433609	65.11633581796359	41.61826698170324	29.344593154931935
0.1	2.1	360.0	5.06	false	0.5	1.25	100	4.08	0.72	1.1	2000	0.375	1.0	1.32	2.0	1000	40.4	2	43.15622586272233	0.3987702799260637	30.36563030440908	22.48944149038758	50.97837077686082
0.1	2.1	360.0	5.06	false	0.5	1.25	100	4.08	0.72	1.1	2000	0.375	1.0	1.32	2.0	1000	40.4	1	39.973013364032326	24.42442372654562	82.61887393347048
0.1	2.1	360.0	5.06	false	0.5	1.25	100	4.08	0.72	1.1	2000	0.375	1.0	1.32	2.0	1000	40.4	1	37.3273408384767	17.733561497135216	73.82820190516182
0.1	2.1	360.0	5.06	false	0.5	1.25	100	4.08	0.72	1.1	2000	0.375	1.0	1.32	2.0	1000	40.4	2	39.33560867470099	7.462159868309314	32.15780757968312	29.718569720781588	33.5647330387143
0.1	2.1	360.0	5.06	false	0.5	1.25	100	4.08	0.72	1.1	2000	0.375	1.0	1.32	2.0	1000	40.4	1	35.95245937394263	5.922402667021074	45.883889648643816
0.1	2.1	360.0	5.06	false	0.5	1.25	100	4.08	0.72	1.1	2000	0.375	1.0	1.32	2.0	1000	40.4	1	33.91718225559678	21.453296601462004	77.93227338379408
0.1	2.1	360.0	5.06	false	0.5	1.25	100	4.08	0.72	1.1	2000	0.375	1.0	1.32	2.0	1000	40.4	1	42.54845063346654	31.085422703987902	70.66909380812801
0.1	2.1	360.0	5.06	false	0.5	1.25	100	4.08	0.72	1.1	2000	0.375	1.0	1.32	2.0	1000	40.4	1	47.40236860646435	12.949538489323144	99.01897206561019
0.1	2.1	360.0	5.06	false	0.5	1.25	100	4.08	0.72	1.1	2000	0.375	1.0	1.32	2.0	1000	40.4	1	46.012955158002036	28.86716006209277	74.62801430155312
0.1	2.1	360.0	5.06	false	0.5	1.25	100	4.08	0.72	1.1	2000	0.375	1.0	1.32	2.0	1000	40.4	1	35.72704426323472	17.877490222174117	69.65110041573875
0.1	2.1	360.0	5.06	false	0.5	1.25	100	4.08	0.72	1.1	2000	0.375	1.0	1.32	2.0	1000	40.4	2	39.8556807587277	8.070514974327876	34.42113856360272	33.597996763077184	56.964385854261096
0.1	2.1	360.0	5.06	false	0.5	1.25	100	4.08	0.72	1.1	2000	0.375	1.0	1.32	2.0	1000	40.4	1	32.976327072420304	12.350271436157813	76.11535822282886
0.1	2.1	360.0	5.06	false	0.5	1.25	100	4.08	0.72	1.1	2000	0.375	1.0	1.32	2.0	1000	40.4	1	40.52555878260209	20.26912948143186	75.30698770042179
0.1	2.1	360.0	5.06	false	0.5	1.25	100	4.08	0.72	1.1	2000	0.375	1.0	1.32	2.0	1000	40.4	1	33.988779072064744	13.99219955029405	77.54677308345616
0.1	2.1	360.0	5.06	false	0.5	1.25	100	4.08	0.72	1.1	2000	0.375	1.0	1.32	2.0	1000	40.4	2	42.86141822667149	22.517902491659665	61.813893847119665	39.97638826207579	27.649447913931695
0.1	2.1	360.0	5.06	false	0.5	1.25	100	4.08	0.72	1.1	2000	0.375	1.0	1.32	2.0	1000	40.4	2	44.39819765061908	1.5452307324759742	32.3463184819693	24.729540399945545	68.8373554250559
0.1	2.1	360.0	5.06	false	0.5	1.25	100	4.08	0.72	1.1	2000	0.375	1.0	1.32	2.0	1000	40.4	1	44.76823222095136	27.83538662385826	99.15316901867983
0.1	2.1	360.0	5.06	false	0.5	1.25	100	4.08	0.72	1.1	2000	0.375	1.0	1.32	2.0	1000	40.4	1	47.11074302852039	20.351119826395927	94.1395102276195
0.1	2.1	360.0	5.06	false	0.5	1.25	100	4.08	0.72	1.1	2000	0.375	1.0	1.32	2.0	1000	40.4	2	43.953269083415464	13.793498224038643	55.30619306246424	40.814971022266334	47.88243955661294
0.1	2.1	360.0	5.06	false	0.5	1.25	100	4.08	0.72	1.1	2000	0.375	1.0	1.32	2.0	1000	40.4	1	45.18779922167177	34.24243084247817	101.6906075971312
0.1	2.1	360.0	5.06	false	0.5	1.25	100	4.08	0.72	1.1	2000	0.375	1.0	1.32	2.0	1000	40.4	1	36.44350310796734	6.528817612749186	50.99659669636684
0.1	2.1	360.0	5.06	false	0.5	1.25	100	4.08	0.72	1.1	2000	0.375	1.0	1.32	2.0	1000	40.4	1	45.90588632295507	18.514696303268583	97.36808655137861
0.1	2.1	360.0	5.06	false	0.5	1.25	100	4.08	0.72	1.1	2000	0.375	1.0	1.32	2.0	1000	40.4	1	45.86897909182527	14.562593766608463	94.66417447181519
0.1	2.1	360.0	5.06	false	0.5	1.25	100	4.08	0.72	1.1	2000	0.375	1.0	1.32	2.0	1000	40.4	1	38.041680144462156	10.195862239113472	79.65321481946364
0.1	2.1	360.0	5.06	false	0.5	1.25	100	4.08	0.72	1.1	2000	0.375	1.0	1.32	2.0	1000	40.4	2	46.209473713012514	9.006827213739921	31.08551522958814	34.495175579178714	65.07504130680663
0.1	2.1	360.0	5.06	false	0.5	1.25	100	4.08	0.72	1.1	2000	0.375	1.0	1.32	2.0	1000	40.4	1	30.091288354910454	23.39513067884684	62.740852730812975
0.1	2.1	360.0	5.06	false	0.5	1.25	100	4.08	0.72	1.1	2000	0.375	1.0	1.32	2.0	1000	40.4	1	34.515761258316395	24.460651974362882	67.02113993269143
0.1	2.1	360.0	5.06	false	0.5	1.25	100	4.08	0.72	1.1	2000	0.375	1.0	1.32	2.0	1000	40.4	1	34.29969126731927	21.073199171231977	68.78213988357493
0.1	2.1	360.0	5.06	false	0.5	1.25	100	4.08	0.72	1.1	2000	0.375	1.0	1.32	2.0	1000	40.4	1	41.803676638515526	25.60182241393349	89.40797530098126
0.1	2.1	360.0	5.06	false	0.5	1.25	100	4.08	0.72	1.1	2000	0.375	1.0	1.32	2.0	1000	40.4	1	36.17599043764874	23.154644246972858	74.8541488785438
0.1	2.1	360.0	5.06	false	0.5	1.25	100	4.08	0.72	1.1	2000	0.375	1.0	1.32	2.0	1000	40.4	1	45.57493838542569	32.507699497936684	68.51576931094499
0.1	2.1	360.0	5.06	false	0.5	1.25	100	4.08	0.72	1.1	2000	0.375	1.0	1.32	2.0	1000	40.4	1	49.52955903384641	19.04167104057665	107.59187662617414
0.1	2.1	360.0	5.06	false	0.5	1.25	100	4.08	0.72	1.1	2000	0.375	1.0	1.32	2.0	1000	40.4	1	35.879166793225465	21.877914354956363	80.24625350697485
0.1	2.1	360.0	5.06	false	0.5	1.25	100	4.08	0.72	1.1	2000	0.375	1.0	1.32	2.0	1000	40.4	1	30.51538068767023	14.604284091638181	72.3711929309729
0.1	2.1	360.0	5.06	false	0.5	1.25	100	4.08	0.72	1.1	2000	0.375	1.0	1.32	2.0	1000	40.4	1	28.832658255560773	12.748497359721474	70.06886143302205
0.1	2.1	360.0	5.06	false	0.5	1.25	100	4.08	0.72	1.1	2000	0.375	1.0	1.32	2.0	1000	40.4	1	30.28335369648547	10.909935643484468	51.46918764624709
0.1	2.1	360.0	5.06	false	0.5	1.25	100	4.08	0.72	1.1	2000	0.375	1.0	1.32	2.0	1000	40.4	1	39.410353039469655	21.71101378146676	80.26612361336468
0.1	2.1	360.0	5.06	false	0.5	1.25	100	4.08	0.72	1.1	2000	0.375	1.0	1.32	2.0	1000	40.4	2	45.24024587687998	18.087941226409516	61.18214542272637	33.823550096825876	27.906601542544667
0.1	2.1	360.0	5.06	false	0.5	1.25	100	4.08	0.72	1.1	2000	0.375	1.0	1.32	2.0	1000	40.4	1	41.12479588989597	20.65656397732635	84.35483608446133
0.1	2.1	360.0	5.06	false	0.5	1.25	100	4.08	0.72	1.1	2000	0.375	1.0	1.32	2.0	1000	40.4	2	43.35407629773785	13.247151518737493	60.49087055998085	42.47100732453386	41.72224751009689
0.1	2.1	360.0	5.06	false	0.5	1.25	100	4.08	0.72	1.1	2000	0.375	1.0	1.32	2.0	1000	40.4	1	36.941958974875334	24.226641847666926	84.66997398176902
0.1	2.1	360.0	5.06	false	0.5	1.25	100	4.08	0.72	1.1	2000	0.375	1.0	1.32	2.0	1000	40.4	2	31.35056710930254	1.1458811015739787	30.32894976236411	21.960836888278617	42.10736431698724
0.1	2.1	360.0	5.06	false	0.5	1.25	100	4.08	0.72	1.1	2000	0.375	1.0	1.32	2.0	1000	40.4	2	44.675985369922486	15.924915593250711	41.212362778221	44.19701362025552	55.355509570513604
0.1	2.1	360.0	5.06	false	0.5	1.25	100	4.08	0.72	1.1	2000	0.375	1.0	1.32	2.0	1000	40.4	1	39.752154372238714	18.923381695063075	75.46385624444234
0.1	2.1	360.0	5.06	false	0.5	1.25	100	4.08	0.72	1.1	2000	0.375	1.0	1.32	2.0	1000	40.4	2	32.42189149850409	8.64299363171448	33.62249273702094	17.42177785725297	36.869493059006054
0.1	2.1	360.0	5.06	false	0.5	1.25	100	4.08	0.72	1.1	2000	0.375	1.0	1.32	2.0	1000	40.4	2	41.65697320370972	1.5365619489710065	57.50878772446944	39.96144420247784	33.952438964806994
0.1	2.1	360.0	5.06	false	0.5	1.25	100	4.08	0.72	1.1	2000	0.375	1.0	1.32	2.0	1000	40.4	1	44.18562479105603	9.889643870553911	98.1115791004312
0.1	2.1	360.0	5.06	false	0.5	1.25	100	4.08	0.72	1.1	2000	0.375	1.0	1.32	2.0	1000	40.4	2	41.4117154859578	0.9953084420932677	48.359533674139115	35.727346928892594	36.542819217479725
0.1	2.1	360.0	5.06	false	0.5	1.25	100	4.08	0.72	1.1	2000	0.375	1.0	1.32	2.0	1000	40.4	1	40.69488953318254	27.16481836139394	85.96182488359693
0.1	2.1	360.0	5.06	false	0.5	1.25	100	4.08	0.72	1.1	2000	0.375	1.0	1.32	2.0	1000	40.4	1	40.99161582405771	32.60783758950262	93.10826290708651
0.1	2.1	360.0	5.06	false	0.5	1.25	100	4.08	0.72	1.1	2000	0.375	1.0	1.32	2.0	1000	40.4	1	43.4758004640231	15.911024506896679	75.75357911017052
0.1	2.1	360.0	5.06	false	0.5	1.25	100	4.08	0.72	1.1	2000	0.375	1.0	1.32	2.0	1000	40.4	1	38.4083918861478	27.163870929951447	69.43405035423679
0.1	2.1	360.0	5.06	false	0.5	1.25	100	4.08	0.72	1.1	2000	0.375	1.0	1.32	2.0	1000	40.4	1	37.06383950355303	1.9760765307830106	77.77819937142577
0.1	2.1	360.0	5.06	false	0.5	1.25	100	4.08	0.72	1.1	2000	0.375	1.0	1.32	2.0	1000	40.4	1	39.18647966474827	17.756418555228787	64.38650179046876
0.1	2.1	360.0	5.06	false	0.5	1.25	100	4.08	0.72	1.1	2000	0.375	1.0	1.32	2.0	1000	40.4	1	38.249571410718076	20.59691677570474	79.1940182179355
0.1	2.1	360.0	5.06	false	0.5	1.25	100	4.08	0.72	1.1	2000	0.375	1.0	1.32	2.0	1000	40.4	1	39.44615473487439	17.11436447363629	83.25114636548247
0.1	2.1	360.0	5.06	false	0.5	1.25	100	4.08	0.72	1.1	2000	0.375	1.0	1.32	2.0	1000	40.4	1	39.74959167356709	10.73089907134258	85.60161762780862
0.1	2.1	360.0	5.06	false	0.5	1.25	100	4.08	0.72	1.1	2000	0.375	1.0	1.32	2.0	1000	40.4	2	39.76607119942616	9.923685362493988	29.35744407024796	34.632170326415086	49.07436031483593
0.1	2.1	360.0	5.06	false	0.5	1.25	100	4.08	0.72	1.1	2000	0.375	1.0	1.32	2.0	1000	40.4	1	42.305951048233574	19.07261126191177	91.39273660596446
0.1	2.1	360.0	5.06	false	0.5	1.25	100	4.08	0.72	1.1	2000	0.375	1.0	1.32	2.0	1000	40.4	2	42.15636507729724	9.799940713819813	42.0504243953275	40.74616572899071	45.966595459194004
0.1	2.1	360.0	5.06	false	0.5	1.25	100	4.08	0.72	1.1	2000	0.375	1.0	1.32	2.0	1000	40.4	1	44.448610497312835	13.611401323396777	96.42030351379981
0.1	2.1	360.0	5.06	false	0.5	1.25	100	4.08	0.72	1.1	2000	0.375	1.0	1.32	2.0	1000	40.4	1	40.66127038765952	22.694731928631654	94.0176722877903
0.1	2.1	360.0	5.06	false	0.5	1.25	100	4.08	0.72	1.1	2000	0.375	1.0	1.32	2.0	1000	40.4	1	36.90194887687555	15.24784532206001	81.43618370114594
0.1	2.1	360.0	5.06	false	0.5	1.25	100	4.08	0.72	1.1	2000	0.375	1.0	1.32	2.0	1000	40.4	2	39.332844327131724	7.838801545964404	46.63777728328648	31.46402355252133	38.74248106892363
0.1	2.1	360.0	5.06	false	0.5	1.25	100	4.08	0.72	1.1	2000	0.375	1.0	1.32	2.0	1000	40.4	2	48.911047951835315	1.774639938123156	32.6658198769332	41.4537410886898	75.82172943939811
0.1	2.1	360.0	5.06	false	0.5	1.25	100	4.08	0.72	1.1	2000	0.375	1.0	1.32	2.0	1000	40.4	1	41.507997792474974	17.31285841101106	88.75786952993298
0.1	2.1	360.0	5.06	false	0.5	1.25	100	4.08	0.72	1.1	2000	0.375	1.0	1.32	2.0	1000	40.4	2	40.6045537027247	0.0192887141629479	47.40843212013185	39.898598870678356	46.275186843996416
0.1	2.1	360.0	5.06	false	0.5	1.25	100	4.08	0.72	1.1	2000	0.375	1.0	1.32	2.0	1000	40.4	2	51.42948852584857	16.12667792863848	80.29575303883405	37.51327557236137	36.0383984582908
0.1	2.1	360.0	5.06	false	0.5	1.25	100	4.08	0.72	1.1	2000	0.375	1.0	1.32	2.0	1000	40.4	1	37.67393807952066	32.433354820176405	70.71373213946003
0.1	2.1	360.0	5.06	false	0.5	1.25	100	4.08	0.72	1.1	2000	0.375	1.0	1.32	2.0	1000	40.4	1	33.7123515490791	7.116469791448007	73.01230509901963
0.1	2.1	360.0	5.06	false	0.5	1.25	100	4.08	0.72	1.1	2000	0.375	1.0	1.32	2.0	1000	40.4	1	40.77691000782904	28.8714209215332	88.68578828128308
0.1	2.1	360.0	5.06	false	0.5	1.25	100	4.08	0.72	1.1	2000	0.375	1.0	1.32	2.0	1000	40.4	2	48.1129278046183	21.933992986663654	50.83068942706121	46.671515701456094	63.02394413009147
0.1	2.1	360.0	5.06	false	0.5	1.25	100	4.08	0.72	1.1	2000	0.375	1.0	1.32	2.0	1000	40.4	1	42.84499621927283	9.364531266500531	93.00132125280764
0.1	2.1	360.0	5.06	false	0.5	1.25	100	4.08	0.72	1.1	2000	0.375	1.0	1.32	2.0	1000	40.4	1	31.244283630927335	8.562271649096822	79.83728886130226
0.1	2.1	360.0	5.06	false	0.5	1.25	100	4.08	0.72	1.1	2000	0.375	1.0	1.32	2.0	1000	40.4	2	39.01659848159316	0.5009260215971085	29.976065156462326	38.00222411902268	71.70949852623248
0.1	2.1	360.0	5.06	false	0.5	1.25	100	4.08	0.72	1.1	2000	0.375	1.0	1.32	2.0	1000	40.4	2	39.807336533542625	14.30326130603892	49.02752743737342	32.219506954702695	30.864321690945907
0.1	2.1	360.0	5.06	false	0.5	1.25	100	4.08	0.72	1.1	2000	0.375	1.0	1.32	2.0	1000	40.4	1	36.80777464830508	13.66922749911211	80.63580204389879
0.1	2.1	360.0	5.06	false	0.5	1.25	100	4.08	0.72	1.1	2000	0.375	1.0	1.32	2.0	1000	40.4	2	38.46994655331145	2.2440257222127133	47.87171060102319	28.180257442337616	32.74984517473817
0.1	2.1	360.0	5.06	false	0.5	1.25	100	4.08	0.72	1.1	2000	0.375	1.0	1.32	2.0	1000	40.4	1	42.48601588556796	18.33567730134223	101.1171409502325
0.1	2.1	360.0	5.06	false	0.5	1.25	100	4.08	0.72	1.1	2000	0.375	1.0	1.32	2.0	1000	40.4	1	41.66661711367194	12.992100057661212	94.26908699467832
0.1	2.1	360.0	5.06	false	0.5	1.25	100	4.08	0.72	1.1	2000	0.375	1.0	1.32	2.0	1000	40.4	1	47.59443265504953	4.367072289901719	82.86478411867947
0.1	2.1	360.0	5.06	false	0.5	1.25	100	4.08	0.72	1.1	2000	0.375	1.0	1.32	2.0	1000	40.4	1	42.48244813134318	30.727537975118057	69.84703681916969
0.1	2.1	360.0	5.06	false	0.5	1.25	100	4.08	0.72	1.1	2000	0.375	1.0	1.32	2.0	1000	40.4	1	42.98217566971559	20.401875819545072	72.75898951405954
0.1	2.1	360.0	5.06	false	0.5	1.25	100	4.08	0.72	1.1	2000	0.375	1.0	1.32	2.0	1000	40.4	1	42.11683128149437	34.16856797019281	59.59702457864253
0.1	2.1	360.0	5.06	false	0.5	1.25	100	4.08	0.72	1.1	2000	0.375	1.0	1.32	2.0	1000	40.4	1	44.65257376315585	13.531890353669294	90.53596789313114
0.1	2.1	360.0	5.06	false	0.5	1.25	100	4.08	0.72	1.1	2000	0.375	1.0	1.32	2.0	1000	40.4	1	38.38752513446576	20.164254411201497	68.36887216517813
0.1	2.1	360.0	5.06	false	0.5	1.25	100	4.08	0.72	1.1	2000	0.375	1.0	1.32	2.0	1000	40.4	1	37.04897633572002	17.276172366447266	79.95039802343346
0.1	2.1	360.0	5.06	false	0.5	1.25	100	4.08	0.72	1.1	2000	0.375	1.0	1.32	2.0	1000	40.4	1	41.249301830756686	37.84299652526013	95.16657888562192
0.1	2.1	360.0	5.06	false	0.5	1.25	100	4.08	0.72	1.1	2000	0.375	1.0	1.32	2.0	1000	40.4	1	32.118262135980416	16.52886471274888	74.51065650593041
0.1	2.1	360.0	5.06	false	0.5	1.25	100	4.08	0.72	1.1	2000	0.375	1.0	1.32	2.0	1000	40.4	1	35.80964367450964	23.481840123086496	78.06870634082898
0.1	2.1	360.0	5.06	false	0.5	1.25	100	4.08	0.72	1.1	2000	0.375	1.0	1.32	2.0	1000	40.4	1	31.298413882579112	20.285389489716714	70.19596677218834
0.1	2.1	360.0	5.06	false	0.5	1.25	100	4.08	0.72	1.1	2000	0.375	1.0	1.32	2.0	1000	40.4	1	30.981929031115993	19.18557302452546	63.89928031459593
0.1	2.1	360.0	5.06	false	0.5	1.25	100	4.08	0.72	1.1	2000	0.375	1.0	1.32	2.0	1000	40.4	1	34.90287210136531	33.059007722175856	65.63273970375236
0.1	2.1	360.0	5.06	false	0.5	1.25	100	4.08	0.72	1.1	2000	0.375	1.0	1.32	2.0	1000	40.4	2	36.61449986905449	6.78417878045401	42.11002635597733	32.89791782986181	36.831559377873475
0.1	2.1	360.0	5.06	false	0.5	1.25	100	4.08	0.72	1.1	2000	0.375	1.0	1.32	2.0	1000	40.4	1	31.871627384458975	10.354899193987334	70.23027026818316
0.1	2.1	360.0	5.06	false	0.5	1.25	100	4.08	0.72	1.1	2000	0.375	1.0	1.32	2.0	1000	40.4	1	39.77374979957123	14.858610953607961	72.1397759724996
0.1	2.1	360.0	5.06	false	0.5	1.25	100	4.08	0.72	1.1	2000	0.375	1.0	1.32	2.0	1000	40.4	1	32.92765359267949	32.278514651886255	56.87229841490298
0.1	2.1	360.0	5.06	false	0.5	1.25	100	4.08	0.72	1.1	2000	0.375	1.0	1.32	2.0	1000	40.4	2	41.71680785985551	2.0500621960171728	57.042672850783234	41.08455615404247	49.699524614757685
0.1	2.1	360.0	5.06	false	0.5	1.25	100	4.08	0.72	1.1	2000	0.375	1.0	1.32	2.0	1000	40.4	1	39.47963800207017	6.314343564749285	84.4083066101835
0.1	2.1	360.0	5.06	false	0.5	1.25	100	4.08	0.72	1.1	2000	0.375	1.0	1.32	2.0	1000	40.4	1	31.227828484361595	20.467842101321967	70.50844636635918
0.1	2.1	360.0	5.06	false	0.5	1.25	100	4.08	0.72	1.1	2000	0.375	1.0	1.32	2.0	1000	40.4	1	44.26733303678584	2.914465502880703	83.81372733357111
0.1	2.1	360.0	5.06	false	0.5	1.25	100	4.08	0.72	1.1	2000	0.375	1.0	1.32	2.0	1000	40.4	1	39.104684817887474	14.432419686698633	71.82110339124864
0.1	2.1	360.0	5.06	false	0.5	1.25	100	4.08	0.72	1.1	2000	0.375	1.0	1.32	2.0	1000	40.4	1	35.48934478720091	20.82809022328744	73.51179032144019
0.1	2.1	360.0	5.06	false	0.5	1.25	100	4.08	0.72	1.1	2000	0.375	1.0	1.32	2.0	1000	40.4	1	38.055082562444035	24.496053968255225	67.60872753505333
0.1	2.1	360.0	5.06	false	0.5	1.25	100	4.08	0.72	1.1	2000	0.375	1.0	1.32	2.0	1000	40.4	1	34.289736584202956	7.444633270792983	67.37842402155937
0.1	2.1	360.0	5.06	false	0.5	1.25	100	4.08	0.72	1.1	2000	0.375	1.0	1.32	2.0	1000	40.4	1	42.62488346661629	25.298558240242027	99.965529887416
0.1	2.1	360.0	5.06	false	0.5	1.25	100	4.08	0.72	1.1	2000	0.375	1.0	1.32	2.0	1000	40.4	1	38.14226709571043	28.938952946236327	89.40672198727167
0.1	2.1	360.0	5.06	false	0.5	1.25	100	4.08	0.72	1.1	2000	0.375	1.0	1.32	2.0	1000	40.4	1	43.78137302797196	5.631742685529577	61.33756145786702
0.1	2.1	360.0	5.06	false	0.5	1.25	100	4.08	0.72	1.1	2000	0.375	1.0	1.32	2.0	1000	40.4	1	43.02145947045151	19.40168863911558	70.16462593497002
0.1	2.1	360.0	5.06	false	0.5	1.25	100	4.08	0.72	1.1	2000	0.375	1.0	1.32	2.0	1000	40.4	1	44.626174637308246	16.478546237371898	95.85699285209604
0.1	2.1	360.0	5.06	false	0.5	1.25	100	4.08	0.72	1.1	2000	0.375	1.0	1.32	2.0	1000	40.4	1	39.96599849209675	17.48674194134875	89.4252299634921
0.1	2.1	360.0	5.06	false	0.5	1.25	100	4.08	0.72	1.1	2000	0.375	1.0	1.32	2.0	1000	40.4	1	32.332058546270375	9.342486300755251	71.62347040050778
0.1	2.1	360.0	5.06	false	0.5	1.25	100	4.08	0.72	1.1	2000	0.375	1.0	1.32	2.0	1000	40.4	1	37.720834414973154	35.95344096849338	66.36310369115472
0.1	2.1	360.0	5.06	false	0.5	1.25	100	4.08	0.72	1.1	2000	0.375	1.0	1.32	2.0	1000	40.4	1	37.322473905202166	17.873000558741726	74.59972898723878
0.1	2.1	360.0	5.06	false	0.5	1.25	100	4.08	0.72	1.1	2000	0.375	1.0	1.32	2.0	1000	40.4	1	40.438545937772496	7.881868986108481	81.09610214625306
0.1	2.1	360.0	5.06	false	0.5	1.25	100	4.08	0.72	1.1	2000	0.375	1.0	1.32	2.0	1000	40.4	1	40.23538586933268	10.09989452042532	58.40928646896445
0.1	2.1	360.0	5.06	false	0.5	1.25	100	4.08	0.72	1.1	2000	0.375	1.0	1.32	2.0	1000	40.4	1	43.48567728188392	30.01507886702289	91.57840397799716
0.1	2.1	360.0	5.06	false	0.5	1.25	100	4.08	0.72	1.1	2000	0.375	1.0	1.32	2.0	1000	40.4	2	51.20279221594158	7.909618554678753	72.96306554179169	37.49244472510223	36.483506749632376
0.1	2.1	360.0	5.06	false	0.5	1.25	100	4.08	0.72	1.1	2000	0.375	1.0	1.32	2.0	1000	40.4	1	40.13124049192486	18.364243344894973	82.29431740804965
0.1	2.1	360.0	5.06	false	0.5	1.25	100	4.08	0.72	1.1	2000	0.375	1.0	1.32	2.0	1000	40.4	1	40.21788510574694	18.224387427504052	85.64499869665137
0.1	2.1	360.0	5.06	false	0.5	1.25	100	4.08	0.72	1.1	2000	0.375	1.0	1.32	2.0	1000	40.4	1	34.98500742375809	6.657510332617321	67.49743658551661
0.1	2.1	360.0	5.06	false	0.5	1.25	100	4.08	0.72	1.1	2000	0.375	1.0	1.32	2.0	1000	40.4	1	32.7659058758425	9.89462656552006	69.66661048533479
0.1	2.1	360.0	5.06	false	0.5	1.25	100	4.08	0.72	1.1	2000	0.375	1.0	1.32	2.0	1000	40.4	1	40.80679085037549	6.94362269341263	89.13538951811017
0.1	2.1	360.0	5.06	false	0.5	1.25	100	4.08	0.72	1.1	2000	0.375	1.0	1.32	2.0	1000	40.4	1	49.34252226813765	39.36491720225199	95.11682132142786
0.1	2.1	360.0	5.06	false	0.5	1.25	100	4.08	0.72	1.1	2000	0.375	1.0	1.32	2.0	1000	40.4	1	36.857381327896434	6.165889715046508	67.89430666229791
0.1	2.1	360.0	5.06	false	0.5	1.25	100	4.08	0.72	1.1	2000	0.375	1.0	1.32	2.0	1000	40.4	1	41.488660609447834	35.24990674820981	84.89674057875743
0.1	2.1	360.0	5.06	false	0.5	1.25	100	4.08	0.72	1.1	2000	0.375	1.0	1.32	2.0	1000	40.4	2	44.39539083836614	1.6079212427065093	50.26748678978814	12.97870335044351	58.72739635501728
0.1	2.1	360.0	5.06	false	0.5	1.25	100	4.08	0.72	1.1	2000	0.375	1.0	1.32	2.0	1000	40.4	2	34.66255871618515	10.789659189513864	54.0496687816105	27.536048530122063	25.391905427232114
0.1	2.1	360.0	5.06	false	0.5	1.25	100	4.08	0.72	1.1	2000	0.375	1.0	1.32	2.0	1000	40.4	2	43.74555659168709	15.982172012241394	41.16198424790962	34.6933397902883	52.899781948914935
0.1	2.1	360.0	5.06	false	0.5	1.25	100	4.08	0.72	1.1	2000	0.375	1.0	1.32	2.0	1000	40.4	1	40.61610685243846	21.022276611826634	78.00094367931656
0.1	2.1	360.0	5.06	false	0.5	1.25	100	4.08	0.72	1.1	2000	0.375	1.0	1.32	2.0	1000	40.4	1	41.66449328735346	34.11487328375387	72.8730224827842
0.1	2.1	360.0	5.06	false	0.5	1.25	100	4.08	0.72	1.1	2000	0.375	1.0	1.32	2.0	1000	40.4	1	39.430260726337835	12.212260133463825	69.1558173855591
0.1	2.1	360.0	5.06	false	0.5	1.25	100	4.08	0.72	1.1	2000	0.375	1.0	1.32	2.0	1000	40.4	2	38.0643428122639	6.969135675259222	55.91416458162895	24.2745300675553	30.102132188129286
0.1	2.1	360.0	5.06	false	0.5	1.25	100	4.08	0.72	1.1	2000	0.375	1.0	1.32	2.0	1000	40.4	1	35.857232655746884	11.511826759304416	72.31311111147178
0.1	2.1	360.0	5.06	false	0.5	1.25	100	4.08	0.72	1.1	2000	0.375	1.0	1.32	2.0	1000	40.4	1	42.42754574995371	29.529053355054344	68.60567287248998
0.1	2.1	360.0	5.06	false	0.5	1.25	100	4.08	0.72	1.1	2000	0.375	1.0	1.32	2.0	1000	40.4	1	31.073717438409005	13.754718406450177	68.1931768640764
0.1	2.1	360.0	5.06	false	0.5	1.25	100	4.08	0.72	1.1	2000	0.375	1.0	1.32	2.0	1000	40.4	1	45.25647645380803	19.601935315775336	86.97006303566768
0.1	2.1	360.0	5.06	false	0.5	1.25	100	4.08	0.72	1.1	2000	0.375	1.0	1.32	2.0	1000	40.4	1	32.210778739560496	9.2366087551799	59.284217177736146
0.1	2.1	360.0	5.06	false	0.5	1.25	100	4.08	0.72	1.1	2000	0.375	1.0	1.32	2.0	1000	40.4	1	41.583053698512664	18.77519773494602	94.55674210535408
0.1	2.1	360.0	5.06	false	0.5	1.25	100	4.08	0.72	1.1	2000	0.375	1.0	1.32	2.0	1000	40.4	1	41.67037615825399	28.97972468809314	81.69163308725314
0.1	2.1	360.0	5.06	false	0.5	1.25	100	4.08	0.72	1.1	2000	0.375	1.0	1.32	2.0	1000	40.4	1	36.59140730060705	23.160273318843927	89.57938539161418
0.1	2.1	360.0	5.06	false	0.5	1.25	100	4.08	0.72	1.1	2000	0.375	1.0	1.32	2.0	1000	40.4	1	37.48652724942086	11.235371296941112	87.78365600732423
0.1	2.1	360.0	5.06	false	0.5	1.25	100	4.08	0.72	1.1	2000	0.375	1.0	1.32	2.0	1000	40.4	1	31.317516446554123	10.332347477604314	68.9375305511913
0.1	2.1	360.0	5.06	false	0.5	1.25	100	4.08	0.72	1.1	2000	0.375	1.0	1.32	2.0	1000	40.4	1	39.43242390414586	17.36592704356453	89.94542992989055
0.1	2.1	360.0	5.06	false	0.5	1.25	100	4.08	0.72	1.1	2000	0.375	1.0	1.32	2.0	1000	40.4	1	44.2886091996681	28.366895016681717	85.67548038660355
0.1	2.1	360.0	5.06	false	0.5	1.25	100	4.08	0.72	1.1	2000	0.375	1.0	1.32	2.0	1000	40.4	1	41.1696982875046	36.98829759228213	84.8898731327467
0.1	2.1	360.0	5.06	false	0.5	1.25	100	4.08	0.72	1.1	2000	0.375	1.0	1.32	2.0	1000	40.4	1	36.61427829072598	34.86306244644564	93.58850722808705
0.1	2.1	360.0	5.06	false	0.5	1.25	100	4.08	0.72	1.1	2000	0.375	1.0	1.32	2.0	1000	40.4	1	41.79980812991932	9.295012072061878	79.49390793878776
0.1	2.1	360.0	5.06	false	0.5	1.25	100	4.08	0.72	1.1	2000	0.375	1.0	1.32	2.0	1000	40.4	2	46.019015055831844	24.601993867087508	61.005235637245825	45.57740090343801	42.072729619268635
0.1	2.1	360.0	5.06	false	0.5	1.25	100	4.08	0.72	1.1	2000	0.375	1.0	1.32	2.0	1000	40.4	1	36.85854413187527	21.62822949694268	69.79855694224626
0.1	2.1	360.0	5.06	false	0.5	1.25	100	4.08	0.72	1.1	2000	0.375	1.0	1.32	2.0	1000	40.4	1	36.06830961243578	5.322884099196721	55.90178685530724
0.1	2.1	360.0	5.06	false	0.5	1.25	100	4.08	0.72	1.1	2000	0.375	1.0	1.32	2.0	1000	40.4	1	37.2277205996057	24.43571941140613	66.71402051133948
0.1	2.1	360.0	5.06	false	0.5	1.25	100	4.08	0.72	1.1	2000	0.375	1.0	1.32	2.0	1000	40.4	1	42.398478218925725	28.843706726486612	88.93287896495733
0.1	2.1	360.0	5.06	false	0.5	1.25	100	4.08	0.72	1.1	2000	0.375	1.0	1.32	2.0	1000	40.4	1	41.87736633194662	19.025315078573865	94.91751853820568
0.1	2.1	360.0	5.06	false	0.5	1.25	100	4.08	0.72	1.1	2000	0.375	1.0	1.32	2.0	1000	40.4	1	37.164661102421896	25.28076322733849	73.830887229706
0.1	2.1	360.0	5.06	false	0.5	1.25	100	4.08	0.72	1.1	2000	0.375	1.0	1.32	2.0	1000	40.4	1	33.16116919582383	26.45172595474767	62.39256918510157
0.1	2.1	360.0	5.06	false	0.5	1.25	100	4.08	0.72	1.1	2000	0.375	1.0	1.32	2.0	1000	40.4	1	40.49418252893207	25.38950638411054	85.94846742814634
0.1	2.1	360.0	5.06	false	0.5	1.25	100	4.08	0.72	1.1	2000	0.375	1.0	1.32	2.0	1000	40.4	2	37.78503780608385	10.485494174736038	39.390838879112394	25.046553880898863	39.278989625470295
0.1	2.1	360.0	5.06	false	0.5	1.25	100	4.08	0.72	1.1	2000	0.375	1.0	1.32	2.0	1000	40.4	1	44.91665618337721	18.986569834192213	88.11595866305989
0.1	2.1	360.0	5.06	false	0.5	1.25	100	4.08	0.72	1.1	2000	0.375	1.0	1.32	2.0	1000	40.4	1	35.8456908668551	23.76698112037897	56.01831627048543
0.1	2.1	360.0	5.06	false	0.5	1.25	100	4.08	0.72	1.1	2000	0.375	1.0	1.32	2.0	1000	40.4	1	40.18067873122727	29.249221803266828	78.71080432897332
0.1	2.1	360.0	5.06	false	0.5	1.25	100	4.08	0.72	1.1	2000	0.375	1.0	1.32	2.0	1000	40.4	1	43.74239095937366	34.45930042786498	61.17372563391833
0.1	2.1	360.0	5.06	false	0.5	1.25	100	4.08	0.72	1.1	2000	0.375	1.0	1.32	2.0	1000	40.4	1	39.06970325053938	7.665371774447004	77.78171848777403
0.1	2.1	360.0	5.06	false	0.5	1.25	100	4.08	0.72	1.1	2000	0.375	1.0	1.32	2.0	1000	40.4	1	39.36261032449601	19.983216416514317	73.12163093383899
0.1	2.1	360.0	5.06	false	0.5	1.25	100	4.08	0.72	1.1	2000	0.375	1.0	1.32	2.0	1000	40.4	1	34.34553439677117	10.29739929790613	69.90830558394232
0.1	2.1	360.0	5.06	false	0.5	1.25	100	4.08	0.72	1.1	2000	0.375	1.0	1.32	2.0	1000	40.4	2	38.902167786493436	13.814819437609613	37.74577490747802	33.169773509021795	39.23481749508348
0.1	2.1	360.0	5.06	false	0.5	1.25	100	4.08	0.72	1.1	2000	0.375	1.0	1.32	2.0	1000	40.4	1	40.374914246807236	19.89745186392863	81.82026382164622
0.1	2.1	360.0	5.06	false	0.5	1.25	100	4.08	0.72	1.1	2000	0.375	1.0	1.32	2.0	1000	40.4	2	43.837415172924274	9.518111879474919	52.83531866244711	29.59497325558522	42.40102646490554
0.1	2.1	360.0	5.06	false	0.5	1.25	100	4.08	0.72	1.1	2000	0.375	1.0	1.32	2.0	1000	40.4	2	45.53430500725793	26.31848995551224	47.95051002685277	42.9312100242644	51.55221205952199
0.1	2.1	360.0	5.06	false	0.5	1.25	100	4.08	0.72	1.1	2000	0.375	1.0	1.32	2.0	1000	40.4	1	39.67876933836768	32.908441328122265	79.05475244386693
0.1	2.1	360.0	5.06	false	0.5	1.25	100	4.08	0.72	1.1	2000	0.375	1.0	1.32	2.0	1000	40.4	2	44.75109338697851	17.023844128742333	76.86832044520813	44.368817598696005	35.26094607776519
0.1	2.1	360.0	5.06	false	0.5	1.25	100	4.08	0.72	1.1	2000	0.375	1.0	1.32	2.0	1000	40.4	1	37.828889106630726	23.849285720532492	74.22985011339327
0.1	2.1	360.0	5.06	false	0.5	1.25	100	4.08	0.72	1.1	2000	0.375	1.0	1.32	2.0	1000	40.4	1	43.2056382255682	11.238193068355333	72.18186371260532
0.1	2.1	360.0	5.06	false	0.5	1.25	100	4.08	0.72	1.1	2000	0.375	1.0	1.32	2.0	1000	40.4	1	36.87827840848772	17.138253894122904	78.46840079635219
0.1	2.1	360.0	5.06	false	0.5	1.25	100	4.08	0.72	1.1	2000	0.375	1.0	1.32	2.0	1000	40.4	2	41.21407639843826	1.8368475826307236	42.96612695268022	39.631918933965395	52.50474678907546
0.1	2.1	360.0	5.06	false	0.5	1.25	100	4.08	0.72	1.1	2000	0.375	1.0	1.32	2.0	1000	40.4	1	41.99550341660413	25.80262371071161	93.3880225060321
0.1	2.1	360.0	5.06	false	0.5	1.25	100	4.08	0.72	1.1	2000	0.375	1.0	1.32	2.0	1000	40.4	1	44.42463314990018	27.46843476227364	100.21348683784515
0.1	2.1	360.0	5.06	false	0.5	1.25	100	4.08	0.72	1.1	2000	0.375	1.0	1.32	2.0	1000	40.4	2	40.674840496069876	5.58273726979586	27.247387286124173	35.732489940533775	51.64944450349741
0.1	2.1	360.0	5.06	false	0.5	1.25	100	4.08	0.72	1.1	2000	0.375	1.0	1.32	2.0	1000	40.4	1	51.1352383658163	33.120495494403656	71.97478133219559
0.1	2.1	360.0	5.06	false	0.5	1.25	100	4.08	0.72	1.1	2000	0.375	1.0	1.32	2.0	1000	40.4	1	39.48891972301489	17.198495888703988	77.97010547617121
0.1	2.1	360.0	5.06	false	0.5	1.25	100	4.08	0.72	1.1	2000	0.375	1.0	1.32	2.0	1000	40.4	2	36.632929631410974	7.126711442544047	49.61701837778743	35.33696204478824	35.15691162720801
0.1	2.1	360.0	5.06	false	0.5	1.25	100	4.08	0.72	1.1	2000	0.375	1.0	1.32	2.0	1000	40.4	2	37.10627771224837	7.071181702316053	38.96914253846512	34.02201144261688	36.32939602986438
0.1	2.1	360.0	5.06	false	0.5	1.25	100	4.08	0.72	1.1	2000	0.375	1.0	1.32	2.0	1000	40.4	1	34.438647365972024	17.59004573014081	78.23291503154914
0.1	2.1	360.0	5.06	false	0.5	1.25	100	4.08	0.72	1.1	2000	0.375	1.0	1.32	2.0	1000	40.4	1	38.45878919441675	29.001181704006363	63.960865132777215
0.1	2.1	360.0	5.06	false	0.5	1.25	100	4.08	0.72	1.1	2000	0.375	1.0	1.32	2.0	1000	40.4	2	43.3376441375581	18.218502699095918	45.3839945304838	31.565748508159366	37.794271418905296
0.1	2.1	360.0	5.06	false	0.5	1.25	100	4.08	0.72	1.1	2000	0.375	1.0	1.32	2.0	1000	40.4	1	45.26167635965035	33.29115930613413	63.286166704680966
0.1	2.1	360.0	5.06	false	0.5	1.25	100	4.08	0.72	1.1	2000	0.375	1.0	1.32	2.0	1000	40.4	1	31.94804239086009	30.852537501778773	67.47830621800045
0.1	2.1	360.0	5.06	false	0.5	1.25	100	4.08	0.72	1.1	2000	0.375	1.0	1.32	2.0	1000	40.4	2	43.81584247095913	1.4304100058654883	34.24742018267841	24.201921351623408	56.14881568604913
0.1	2.1	360.0	5.06	false	0.5	1.25	100	4.08	0.72	1.1	2000	0.375	1.0	1.32	2.0	1000	40.4	1	46.61110088299577	25.929789405721763	101.49065811952349
0.1	2.1	360.0	5.06	false	0.5	1.25	100	4.08	0.72	1.1	2000	0.375	1.0	1.32	2.0	1000	40.4	2	37.1189939992132	6.8084543043005645	27.74812737214366	36.12406407389338	50.41839183187302
0.1	2.1	360.0	5.06	false	0.5	1.25	100	4.08	0.72	1.1	2000	0.375	1.0	1.32	2.0	1000	40.4	1	42.59297095935282	12.914659895530804	99.05558563467251
0.1	2.1	360.0	5.06	false	0.5	1.25	100	4.08	0.72	1.1	2000	0.375	1.0	1.32	2.0	1000	40.4	1	37.1162897147413	20.97263694843659	82.57788235869637
0.1	2.1	360.0	5.06	false	0.5	1.25	100	4.08	0.72	1.1	2000	0.375	1.0	1.32	2.0	1000	40.4	1	38.252767760846275	18.753280399759316	75.60046474346052
0.1	2.1	360.0	5.06	false	0.5	1.25	100	4.08	0.72	1.1	2000	0.375	1.0	1.32	2.0	1000	40.4	2	46.43288086361731	3.052103217060426	42.43132189494476	44.61668931858939	63.03819995363872
0.1	2.1	360.0	5.06	false	0.5	1.25	100	4.08	0.72	1.1	2000	0.375	1.0	1.32	2.0	1000	40.4	2	50.14066092053209	14.899185367221927	41.58463759365273	45.47384832966322	65.31114022223676
0.1	2.1	360.0	5.06	false	0.5	1.25	100	4.08	0.72	1.1	2000	0.375	1.0	1.32	2.0	1000	40.4	1	34.25440565012312	26.93950519614207	70.44217615504284
0.1	2.1	360.0	5.06	false	0.5	1.25	100	4.08	0.72	1.1	2000	0.375	1.0	1.32	2.0	1000	40.4	1	42.854954421092316	42.55214240434854	75.38444397121224
0.1	2.1	360.0	5.06	false	0.5	1.25	100	4.08	0.72	1.1	2000	0.375	1.0	1.32	2.0	1000	40.4	2	42.0074916775119	0.9442438386194021	24.20547620587017	20.105829347538023	59.16531304906813
0.1	2.1	360.0	5.06	false	0.5	1.25	100	4.08	0.72	1.1	2000	0.375	1.0	1.32	2.0	1000	40.4	1	49.37458518577184	18.013916774392715	84.1950123055677
0.1	2.1	360.0	5.06	false	0.5	1.25	100	4.08	0.72	1.1	2000	0.375	1.0	1.32	2.0	1000	40.4	1	35.37797960321427	16.855568284388013	78.91035492338182
0.1	2.1	360.0	5.06	false	0.5	1.25	100	4.08	0.72	1.1	2000	0.375	1.0	1.32	2.0	1000	40.4	2	37.11427695398072	1.9154768715625468	54.165922207138294	28.990920502328475	29.89934879496331
0.1	2.1	360.0	5.06	false	0.5	1.25	100	4.08	0.72	1.1	2000	0.375	1.0	1.32	2.0	1000	40.4	1	43.57017181196799	12.734554712017864	76.79143246591234
0.1	2.1	360.0	5.06	false	0.5	1.25	100	4.08	0.72	1.1	2000	0.375	1.0	1.32	2.0	1000	40.4	1	44.14400501800642	15.367217674641	74.37813586476321
0.1	2.1	360.0	5.06	false	0.5	1.25	100	4.08	0.72	1.1	2000	0.375	1.0	1.32	2.0	1000	40.4	1	39.95581066717443	23.803114459604593	88.26307607472086
0.1	2.1	360.0	5.06	false	0.5	1.25	100	4.08	0.72	1.1	2000	0.375	1.0	1.32	2.0	1000	40.4	1	32.66701698194006	25.368701745487378	70.51409654519152
0.1	2.1	360.0	5.06	false	0.5	1.25	100	4.08	0.72	1.1	2000	0.375	1.0	1.32	2.0	1000	40.4	1	42.26935801500891	20.24910262400628	79.03646074737497
0.1	2.1	360.0	5.06	false	0.5	1.25	100	4.08	0.72	1.1	2000	0.375	1.0	1.32	2.0	1000	40.4	2	37.211293684523405	10.410558811106071	43.21396312872091	33.75776991409753	36.60147284228798
0.1	2.1	360.0	5.06	false	0.5	1.25	100	4.08	0.72	1.1	2000	0.375	1.0	1.32	2.0	1000	40.4	1	33.777607675631415	28.17054138118232	75.49537762237254
0.1	2.1	360.0	5.06	false	0.5	1.25	100	4.08	0.72	1.1	2000	0.375	1.0	1.32	2.0	1000	40.4	1	38.909570097645634	25.472643538746652	66.12722281696948
0.1	2.1	360.0	5.06	false	0.5	1.25	100	4.08	0.72	1.1	2000	0.375	1.0	1.32	2.0	1000	40.4	1	41.41652898726004	25.166893102223817	84.50629871097254
0.1	2.1	360.0	5.06	false	0.5	1.25	100	4.08	0.72	1.1	2000	0.375	1.0	1.32	2.0	1000	40.4	1	36.14769691212658	12.968623291448969	76.45159521368414
0.1	2.1	360.0	5.06	false	0.5	1.25	100	4.08	0.72	1.1	2000	0.375	1.0	1.32	2.0	1000	40.4	2	47.32565802199543	0.5087435723720198	41.7483182621207	35.39631370361611	62.172018110011784
0.1	2.1	360.0	5.06	false	0.5	1.25	100	4.08	0.72	1.1	2000	0.375	1.0	1.32	2.0	1000	40.4	2	38.696140245736856	9.383721593748106	59.54106057565845	25.91973558748944	26.51015372047007
0.1	2.1	360.0	5.06	false	0.5	1.25	100	4.08	0.72	1.1	2000	0.375	1.0	1.32	2.0	1000	40.4	1	43.703631327443105	24.49621612158879	96.19216692972341
0.1	2.1	360.0	5.06	false	0.5	1.25	100	4.08	0.72	1.1	2000	0.375	1.0	1.32	2.0	1000	40.4	1	42.399657579236845	31.714829964002753	62.10411633069271
0.1	2.1	360.0	5.06	false	0.5	1.25	100	4.08	0.72	1.1	2000	0.375	1.0	1.32	2.0	1000	40.4	1	33.32032404183068	17.129392987413723	66.39862464826476
0.1	2.1	360.0	5.06	false	0.5	1.25	100	4.08	0.72	1.1	2000	0.375	1.0	1.32	2.0	1000	40.4	1	32.084719498708395	17.252083605843715	59.77655378217526
0.1	2.1	360.0	5.06	false	0.5	1.25	100	4.08	0.72	1.1	2000	0.375	1.0	1.32	2.0	1000	40.4	2	34.25756363682976	5.736193683303166	24.745241408637717	28.19943541893631	53.48273175798937
0.1	2.1	360.0	5.06	false	0.5	1.25	100	4.08	0.72	1.1	2000	0.375	1.0	1.32	2.0	1000	40.4	1	43.887686838883276	8.045557759146547	74.30177440273212
0.1	2.1	360.0	5.06	false	0.5	1.25	100	4.08	0.72	1.1	2000	0.375	1.0	1.32	2.0	1000	40.4	1	34.19547872968757	17.042149523819862	67.98563173668438
0.1	2.1	360.0	5.06	false	0.5	1.25	100	4.08	0.72	1.1	2000	0.375	1.0	1.32	2.0	1000	40.4	2	39.02885431402256	0.013580123544858791	38.700852187831494	30.122221939506126	52.3660177749324
0.1	2.1	360.0	5.06	false	0.5	1.25	100	4.08	0.72	1.1	2000	0.375	1.0	1.32	2.0	1000	40.4	2	42.21088907752258	1.6638158317894685	36.718298897748305	23.25881085603788	62.310655342708834
0.1	2.1	360.0	5.06	false	0.5	1.25	100	4.08	0.72	1.1	2000	0.375	1.0	1.32	2.0	1000	40.4	1	28.265214155764603	13.938537565212185	73.84859546324998
0.1	2.1	360.0	5.06	false	0.5	1.25	100	4.08	0.72	1.1	2000	0.375	1.0	1.32	2.0	1000	40.4	2	43.98241436021041	17.100585012923545	32.41886884416926	38.848352510375605	65.18082613567121
0.1	2.1	360.0	5.06	false	0.5	1.25	100	4.08	0.72	1.1	2000	0.375	1.0	1.32	2.0	1000	40.4	2	39.0562875917217	7.830788729800784	52.069398116976686	36.07390500595447	36.3569100306935
0.1	2.1	360.0	5.06	false	0.5	1.25	100	4.08	0.72	1.1	2000	0.375	1.0	1.32	2.0	1000	40.4	1	39.22330599207496	28.73505835625476	85.46794383825538
0.1	2.1	360.0	5.06	false	0.5	1.25	100	4.08	0.72	1.1	2000	0.375	1.0	1.32	2.0	1000	40.4	1	41.406321002261244	14.337013764452818	92.35866787853963
0.1	2.1	360.0	5.06	false	0.5	1.25	100	4.08	0.72	1.1	2000	0.375	1.0	1.32	2.0	1000	40.4	1	36.23287021539262	25.81603717153979	75.03371112334726
0.1	2.1	360.0	5.06	false	0.5	1.25	100	4.08	0.72	1.1	2000	0.375	1.0	1.32	2.0	1000	40.4	1	45.12352734429803	20.028330994059445	86.77525735894761
0.1	2.1	360.0	5.06	false	0.5	1.25	100	4.08	0.72	1.1	2000	0.375	1.0	1.32	2.0	1000	40.4	1	34.75971434065666	7.6998392599590675	70.81793543644538
0.1	2.1	360.0	5.06	false	0.5	1.25	100	4.08	0.72	1.1	2000	0.375	1.0	1.32	2.0	1000	40.4	2	48.81547223486993	14.686322762919417	52.60576783390286	32.685681030524066	40.61992777405938
0.1	2.1	360.0	5.06	false	0.5	1.25	100	4.08	0.72	1.1	2000	0.375	1.0	1.32	2.0	1000	40.4	2	49.12509444514453	18.922349007708902	63.00596650964151	47.69747088672051	39.63029401646811
0.1	2.1	360.0	5.06	false	0.5	1.25	100	4.08	0.72	1.1	2000	0.375	1.0	1.32	2.0	1000	40.4	1	29.87266485394447	10.661505624767438	57.74589034865558
0.1	2.1	360.0	5.06	false	0.5	1.25	100	4.08	0.72	1.1	2000	0.375	1.0	1.32	2.0	1000	40.4	2	48.877240458691034	0.8436681164542931	75.26717292225166	44.833929486121434	39.75738459501852
0.1	2.1	360.0	5.06	false	0.5	1.25	100	4.08	0.72	1.1	2000	0.375	1.0	1.32	2.0	1000	40.4	1	37.05507010279993	33.1710911134071	59.59309730672827
0.1	2.1	360.0	5.06	false	0.5	1.25	100	4.08	0.72	1.1	2000	0.375	1.0	1.32	2.0	1000	40.4	1	37.009114303664674	18.999869141025556	75.09493419765457
0.1	2.1	360.0	5.06	false	0.5	1.25	100	4.08	0.72	1.1	2000	0.375	1.0	1.32	2.0	1000	40.4	1	41.669436729648396	29.45179702728027	87.59670511660538
0.1	2.1	360.0	5.06	false	0.5	1.25	100	4.08	0.72	1.1	2000	0.375	1.0	1.32	2.0	1000	40.4	2	38.11382313217754	1.2736147635592485	36.84946704400983	36.836867184530554	54.07895714410356
0.1	2.1	360.0	5.06	false	0.5	1.25	100	4.08	0.72	1.1	2000	0.375	1.0	1.32	2.0	1000	40.4	2	43.671667715945695	11.865345376062598	30.052463678567218	33.01870066505843	63.78855203745341
0.1	2.1	360.0	5.06	false	0.5	1.25	100	4.08	0.72	1.1	2000	0.375	1.0	1.32	2.0	1000	40.4	1	34.71409729593442	13.611341155677826	62.196022732634496
0.1	2.1	360.0	5.06	false	0.5	1.25	100	4.08	0.72	1.1	2000	0.375	1.0	1.32	2.0	1000	40.4	1	32.00791781849851	11.058801762900217	60.935598770120926
0.1	2.1	360.0	5.06	false	0.5	1.25	100	4.08	0.72	1.1	2000	0.375	1.0	1.32	2.0	1000	40.4	2	42.64523926662494	0.3789084889425522	36.54016504133449	36.74060320518895	52.69799901967478
0.1	2.1	360.0	5.06	false	0.5	1.25	100	4.08	0.72	1.1	2000	0.375	1.0	1.32	2.0	1000	40.4	1	38.66222474463925	23.325031785257302	80.07843906221997
0.1	2.1	360.0	5.06	false	0.5	1.25	100	4.08	0.72	1.1	2000	0.375	1.0	1.32	2.0	1000	40.4	2	40.2522375987849	13.61041591470379	53.673390877326774	37.87638585513266	40.002151134353156
0.1	2.1	360.0	5.06	false	0.5	1.25	100	4.08	0.72	1.1	2000	0.375	1.0	1.32	2.0	1000	40.4	1	40.56239905658857	14.376197923600175	79.38968198968553
0.1	2.1	360.0	5.06	false	0.5	1.25	100	4.08	0.72	1.1	2000	0.375	1.0	1.32	2.0	1000	40.4	1	43.34157110353889	27.204073244792692	95.49971231604879
0.1	2.1	360.0	5.06	false	0.5	1.25	100	4.08	0.72	1.1	2000	0.375	1.0	1.32	2.0	1000	40.4	1	40.78336013289751	12.277724084747726	66.0858746761311
0.1	2.1	360.0	5.06	false	0.5	1.25	100	4.08	0.72	1.1	2000	0.375	1.0	1.32	2.0	1000	40.4	1	36.46461214196693	4.926472226414594	77.27425742189749
0.1	2.1	360.0	5.06	false	0.5	1.25	100	4.08	0.72	1.1	2000	0.375	1.0	1.32	2.0	1000	40.4	1	50.44945043166631	22.506809702701656	88.5350050422075
0.1	2.1	360.0	5.06	false	0.5	1.25	100	4.08	0.72	1.1	2000	0.375	1.0	1.32	2.0	1000	40.4	1	42.08263189290647	15.951696895999612	84.16749928203318
0.1	2.1	360.0	5.06	false	0.5	1.25	100	4.08	0.72	1.1	2000	0.375	1.0	1.32	2.0	1000	40.4	1	41.372047931573086	8.164295697304027	85.07384498308225
0.1	2.1	360.0	5.06	false	0.5	1.25	100	4.08	0.72	1.1	2000	0.375	1.0	1.32	2.0	1000	40.4	1	40.70771702304515	22.02129196918384	91.23924023626888
0.1	2.1	360.0	5.06	false	0.5	1.25	100	4.08	0.72	1.1	2000	0.375	1.0	1.32	2.0	1000	40.4	1	46.14190640971404	21.614344194372386	98.2167111554053
0.1	2.1	360.0	5.06	false	0.5	1.25	100	4.08	0.72	1.1	2000	0.375	1.0	1.32	2.0	1000	40.4	1	39.248981183822856	23.827148055021574	94.10519253596219
0.1	2.1	360.0	5.06	false	0.5	1.25	100	4.08	0.72	1.1	2000	0.375	1.0	1.32	2.0	1000	40.4	1	37.320714417339666	15.47901044550664	71.66563802170676
0.1	2.1	360.0	5.06	false	0.5	1.25	100	4.08	0.72	1.1	2000	0.375	1.0	1.32	2.0	1000	40.4	1	43.59131346269076	5.035877726451728	77.21101479972782
0.1	2.1	360.0	5.06	false	0.5	1.25	100	4.08	0.72	1.1	2000	0.375	1.0	1.32	2.0	1000	40.4	1	38.8933191279531	27.438766060114762	86.88505226192682
0.1	2.1	360.0	5.06	false	0.5	1.25	100	4.08	0.72	1.1	2000	0.375	1.0	1.32	2.0	1000	40.4	1	31.7775928184864	20.309102603148023	66.20273847227146
0.1	2.1	360.0	5.06	false	0.5	1.25	100	4.08	0.72	1.1	2000	0.375	1.0	1.32	2.0	1000	40.4	1	36.63997017912194	17.762717896187365	78.1757420761061
0.1	2.1	360.0	5.06	false	0.5	1.25	100	4.08	0.72	1.1	2000	0.375	1.0	1.32	2.0	1000	40.4	1	47.273895777759435	19.29017089319283	115.6676870835391
0.1	2.1	360.0	5.06	false	0.5	1.25	100	4.08	0.72	1.1	2000	0.375	1.0	1.32	2.0	1000	40.4	2	41.60300551976798	9.714248022298632	42.25456408070697	38.4083678351468	40.453944880577076
0.1	2.1	360.0	5.06	false	0.5	1.25	100	4.08	0.72	1.1	2000	0.375	1.0	1.32	2.0	1000	40.4	2	41.07592415362364	6.959039208900219	35.82096413834897	26.588581067133013	39.15394739908411
0.1	2.1	360.0	5.06	false	0.5	1.25	100	4.08	0.72	1.1	2000	0.375	1.0	1.32	2.0	1000	40.4	2	42.834712261376154	15.788547908559876	38.811559241021456	38.823085431996425	56.470154224892326
0.1	2.1	360.0	5.06	false	0.5	1.25	100	4.08	0.72	1.1	2000	0.375	1.0	1.32	2.0	1000	40.4	2	40.544795001080665	11.384595326078253	38.982656719682	30.922027413420455	59.3586383315854
0.1	2.1	360.0	5.06	false	0.5	1.25	100	4.08	0.72	1.1	2000	0.375	1.0	1.32	2.0	1000	40.4	1	35.01523957107612	9.53860507034919	81.08034403309904
0.1	2.1	360.0	5.06	false	0.5	1.25	100	4.08	0.72	1.1	2000	0.375	1.0	1.32	2.0	1000	40.4	2	45.426214235127524	1.4890567003629394	42.20408604379769	35.381042694382195	53.195524839843564
0.1	2.1	360.0	5.06	false	0.5	1.25	100	4.08	0.72	1.1	2000	0.375	1.0	1.32	2.0	1000	40.4	1	44.96426363176063	17.717532065806452	77.08897630260066
0.1	2.1	360.0	5.06	false	0.5	1.25	100	4.08	0.72	1.1	2000	0.375	1.0	1.32	2.0	1000	40.4	2	45.62546965098895	2.1030264012437603	30.8905697520757	19.55877154252296	71.26865477842985
0.1	2.1	360.0	5.06	false	0.5	1.25	100	4.08	0.72	1.1	2000	0.375	1.0	1.32	2.0	1000	40.4	1	37.48094937911323	13.731426166568747	82.89943209164652
0.1	2.1	360.0	5.06	false	0.5	1.25	100	4.08	0.72	1.1	2000	0.375	1.0	1.32	2.0	1000	40.4	1	34.888767175327324	22.58122354229177	72.87972872243837
0.1	2.1	360.0	5.06	false	0.5	1.25	100	4.08	0.72	1.1	2000	0.375	1.0	1.32	2.0	1000	40.4	1	46.654957524839595	32.08082561585876	91.71846414463937
0.1	2.1	360.0	5.06	false	0.5	1.25	100	4.08	0.72	1.1	2000	0.375	1.0	1.32	2.0	1000	40.4	1	41.449599183984525	13.343860524972271	73.2046916098414
0.1	2.1	360.0	5.06	false	0.5	1.25	100	4.08	0.72	1.1	2000	0.375	1.0	1.32	2.0	1000	40.4	1	34.32256732065881	9.919502004605375	75.24091673478468
0.1	2.1	360.0	5.06	false	0.5	1.25	100	4.08	0.72	1.1	2000	0.375	1.0	1.32	2.0	1000	40.4	1	39.43987849162478	20.60664384063364	78.20848951620951
0.1	2.1	360.0	5.06	false	0.5	1.25	100	4.08	0.72	1.1	2000	0.375	1.0	1.32	2.0	1000	40.4	1	35.50370468030108	6.345450703469225	52.82885247810945
0.1	2.1	360.0	5.06	false	0.5	1.25	100	4.08	0.72	1.1	2000	0.375	1.0	1.32	2.0	1000	40.4	1	38.89845796237611	20.4047989539416	81.30714937183313
0.1	2.1	360.0	5.06	false	0.5	1.25	100	4.08	0.72	1.1	2000	0.375	1.0	1.32	2.0	1000	40.4	2	41.77205205258685	9.950178845552765	41.41497203016607	37.15606691766092	46.47184957342916
0.1	2.1	360.0	5.06	false	0.5	1.25	100	4.08	0.72	1.1	2000	0.375	1.0	1.32	2.0	1000	40.4	2	38.18957085493862	1.0554448206123235	46.040220634762	27.52504022557068	39.0787742135295
0.1	2.1	360.0	5.06	false	0.5	1.25	100	4.08	0.72	1.1	2000	0.375	1.0	1.32	2.0	1000	40.4	2	45.55444057651424	9.461353918591637	31.843951126850143	30.132500861172463	66.26563690257008
0.1	2.1	360.0	5.06	false	0.5	1.25	100	4.08	0.72	1.1	2000	0.375	1.0	1.32	2.0	1000	40.4	1	44.047309719163714	29.158377643645412	73.42828923522653
0.1	2.1	360.0	5.06	false	0.5	1.25	100	4.08	0.72	1.1	2000	0.375	1.0	1.32	2.0	1000	40.4	1	41.78928809388687	15.73908900510588	106.72585935998201
0.1	2.1	360.0	5.06	false	0.5	1.25	100	4.08	0.72	1.1	2000	0.375	1.0	1.32	2.0	1000	40.4	1	40.96299608440302	18.771219082799607	85.55594984735579
0.1	2.1	360.0	5.06	false	0.5	1.25	100	4.08	0.72	1.1	2000	0.375	1.0	1.32	2.0	1000	40.4	1	39.00316140816799	23.61764036548024	76.67890202419245
0.1	2.1	360.0	5.06	false	0.5	1.25	100	4.08	0.72	1.1	2000	0.375	1.0	1.32	2.0	1000	40.4	1	35.84795787799958	23.811935604421112	68.55240159971896
0.1	2.1	360.0	5.06	false	0.5	1.25	100	4.08	0.72	1.1	2000	0.375	1.0	1.32	2.0	1000	40.4	1	41.37785898529357	17.32841475585501	90.2713267248717
0.1	2.1	360.0	5.06	false	0.5	1.25	100	4.08	0.72	1.1	2000	0.375	1.0	1.32	2.0	1000	40.4	1	39.06442561949227	2.1120767061826604	87.57488713030813
0.1	2.1	360.0	5.06	false	0.5	1.25	100	4.08	0.72	1.1	2000	0.375	1.0	1.32	2.0	1000	40.4	1	27.40447486583509	13.47990102682597	52.30185625557368
0.1	2.1	360.0	5.06	false	0.5	1.25	100	4.08	0.72	1.1	2000	0.375	1.0	1.32	2.0	1000	40.4	1	40.57657939073852	33.82860386070008	80.75764708735635
0.1	2.1	360.0	5.06	false	0.5	1.25	100	4.08	0.72	1.1	2000	0.375	1.0	1.32	2.0	1000	40.4	1	49.21040799554565	24.38170910662129	96.1223635058666
0.1	2.1	360.0	5.06	false	0.5	1.25	100	4.08	0.72	1.1	2000	0.375	1.0	1.32	2.0	1000	40.4	2	51.29375559897753	15.507967022560086	59.218023842579676	28.107823321512722	49.4770778060545
0.1	2.1	360.0	5.06	false	0.5	1.25	100	4.08	0.72	1.1	2000	0.375	1.0	1.32	2.0	1000	40.4	1	44.012645012597545	15.361536065636697	91.79645915721252
0.1	2.1	360.0	5.06	false	0.5	1.25	100	4.08	0.72	1.1	2000	0.375	1.0	1.32	2.0	1000	40.4	2	42.01861013509651	0.6481348721154674	48.9671576993166	35.95420446458497	45.525687121111936
0.1	2.1	360.0	5.06	false	0.5	1.25	100	4.08	0.72	1.1	2000	0.375	1.0	1.32	2.0	1000	40.4	1	34.910694859634205	23.456342395916597	72.17958621682756
0.1	2.1	360.0	5.06	false	0.5	1.25	100	4.08	0.72	1.1	2000	0.375	1.0	1.32	2.0	1000	40.4	1	46.57519963344569	24.1529137903338	88.2063957722664
0.1	2.1	360.0	5.06	false	0.5	1.25	100	4.08	0.72	1.1	2000	0.375	1.0	1.32	2.0	1000	40.4	2	39.04675769253555	15.323893460787422	42.523161014846146	37.69760597107307	52.11733408282176
0.1	2.1	360.0	5.06	false	0.5	1.25	100	4.08	0.72	1.1	2000	0.375	1.0	1.32	2.0	1000	40.4	1	39.322500380398814	24.487710126144844	85.68466412175046
0.1	2.1	360.0	5.06	false	0.5	1.25	100	4.08	0.72	1.1	2000	0.375	1.0	1.32	2.0	1000	40.4	1	46.11550972150701	24.78187369574796	104.62439351068835
0.1	2.1	360.0	5.06	false	0.5	1.25	100	4.08	0.72	1.1	2000	0.375	1.0	1.32	2.0	1000	40.4	2	35.65145432420671	7.210696550493212	34.948531978201466	25.255583792803957	40.51252541460838
0.1	2.1	360.0	5.06	false	0.5	1.25	100	4.08	0.72	1.1	2000	0.375	1.0	1.32	2.0	1000	40.4	1	40.74949046907119	18.828664598674123	93.1155364567661
0.1	2.1	360.0	5.06	false	0.5	1.25	100	4.08	0.72	1.1	2000	0.375	1.0	1.32	2.0	1000	40.4	1	46.75140789497546	21.525122331798993	84.00409491283988
0.1	2.1	360.0	5.06	false	0.5	1.25	100	4.08	0.72	1.1	2000	0.375	1.0	1.32	2.0	1000	40.4	2	48.80585817222957	2.0158017007081748	52.25520385262638	37.969458556498	50.593482552436555
0.1	2.1	360.0	5.06	false	0.5	1.25	100	4.08	0.72	1.1	2000	0.375	1.0	1.32	2.0	1000	40.4	1	39.99572208506172	27.170446738562415	78.92551087929468
0.1	2.1	360.0	5.06	false	0.5	1.25	100	4.08	0.72	1.1	2000	0.375	1.0	1.32	2.0	1000	40.4	1	30.80508863092817	8.261608191596732	71.30039973744951
0.1	2.1	360.0	5.06	false	0.5	1.25	100	4.08	0.72	1.1	2000	0.375	1.0	1.32	2.0	1000	40.4	2	41.40489908593756	2.1681133888301605	42.84438912122077	34.4771756426587	40.2332837348949
0.1	2.1	360.0	5.06	false	0.5	1.25	100	4.08	0.72	1.1	2000	0.375	1.0	1.32	2.0	1000	40.4	1	34.50474296744173	11.874350598993756	74.18030850738208
0.1	2.1	360.0	5.06	false	0.5	1.25	100	4.08	0.72	1.1	2000	0.375	1.0	1.32	2.0	1000	40.4	1	48.28166820730469	30.20815512876364	94.90555121850035
0.1	2.1	360.0	5.06	false	0.5	1.25	100	4.08	0.72	1.1	2000	0.375	1.0	1.32	2.0	1000	40.4	1	34.22083059302073	0.1562087265011506	79.3881813767591
0.1	2.1	360.0	5.06	false	0.5	1.25	100	4.08	0.72	1.1	2000	0.375	1.0	1.32	2.0	1000	40.4	1	40.80589708697283	25.417399574657775	86.45032715842763
0.1	2.1	360.0	5.06	false	0.5	1.25	100	4.08	0.72	1.1	2000	0.375	1.0	1.32	2.0	1000	40.4	1	33.80813779508752	10.631440620481527	66.253374637579
0.1	2.1	360.0	5.06	false	0.5	1.25	100	4.08	0.72	1.1	2000	0.375	1.0	1.32	2.0	1000	40.4	1	42.27416725887632	12.45681255296583	78.9841878735943
0.1	2.1	360.0	5.06	false	0.5	1.25	100	4.08	0.72	1.1	2000	0.375	1.0	1.32	2.0	1000	40.4	1	34.63438563725673	15.617299715256422	77.96146314195718
0.1	2.1	360.0	5.06	false	0.5	1.25	100	4.08	0.72	1.1	2000	0.375	1.0	1.32	2.0	1000	40.4	1	38.46037657250749	36.07115132077716	86.17931388205398
0.1	2.1	360.0	5.06	false	0.5	1.25	100	4.08	0.72	1.1	2000	0.375	1.0	1.32	2.0	1000	40.4	1	37.509578522858305	14.598949606027107	84.00145865131293
0.1	2.1	360.0	5.06	false	0.5	1.25	100	4.08	0.72	1.1	2000	0.375	1.0	1.32	2.0	1000	40.4	1	36.84970126694095	12.64457765443301	89.48368137427236
0.1	2.1	360.0	5.06	false	0.5	1.25	100	4.08	0.72	1.1	2000	0.375	1.0	1.32	2.0	1000	40.4	1	40.96667697169829	2.5086368739336673	82.65059041237976
0.1	2.1	360.0	5.06	false	0.5	1.25	100	4.08	0.72	1.1	2000	0.375	1.0	1.32	2.0	1000	40.4	2	41.92610125430663	16.606625811777505	62.13076078427892	41.40360802224543	31.827167443721002
0.1	2.1	360.0	5.06	false	0.5	1.25	100	4.08	0.72	1.1	2000	0.375	1.0	1.32	2.0	1000	40.4	1	32.414639635883596	19.858881842062825	72.0684112451657
0.1	2.1	360.0	5.06	false	0.5	1.25	100	4.08	0.72	1.1	2000	0.375	1.0	1.32	2.0	1000	40.4	1	39.34772433333189	30.167945912564253	73.10520956515208
0.1	2.1	360.0	5.06	false	0.5	1.25	100	4.08	0.72	1.1	2000	0.375	1.0	1.32	2.0	1000	40.4	1	39.05612410844574	9.743743329739013	72.90993227999773
0.1	2.1	360.0	5.06	false	0.5	1.25	100	4.08	0.72	1.1	2000	0.375	1.0	1.32	2.0	1000	40.4	2	38.72720445181091	11.409770857620929	24.576832462859404	33.2472814880551	49.40789362162086
0.1	2.1	360.0	5.06	false	0.5	1.25	100	4.08	0.72	1.1	2000	0.375	1.0	1.32	2.0	1000	40.4	1	47.83941493977044	14.194208497296197	73.92531485451431
0.1	2.1	360.0	5.06	false	0.5	1.25	100	4.08	0.72	1.1	2000	0.375	1.0	1.32	2.0	1000	40.4	1	40.962909677437665	1.5014285588007776	71.83079071821814
0.1	2.1	360.0	5.06	false	0.5	1.25	100	4.08	0.72	1.1	2000	0.375	1.0	1.32	2.0	1000	40.4	1	39.06426206945452	15.127727646360178	80.7270978553334
0.1	2.1	360.0	5.06	false	0.5	1.25	100	4.08	0.72	1.1	2000	0.375	1.0	1.32	2.0	1000	40.4	1	48.30460438308009	32.50483351242545	75.65001320160198
0.1	2.1	360.0	5.06	false	0.5	1.25	100	4.08	0.72	1.1	2000	0.375	1.0	1.32	2.0	1000	40.4	1	41.67211684493999	9.879668624458414	82.53077331760682
0.1	2.1	360.0	5.06	false	0.5	1.25	100	4.08	0.72	1.1	2000	0.375	1.0	1.32	2.0	1000	40.4	1	40.207718148515596	6.827468363085305	77.94129772655
0.1	2.1	360.0	5.06	false	0.5	1.25	100	4.08	0.72	1.1	2000	0.375	1.0	1.32	2.0	1000	40.4	1	42.291971900521204	24.076830368621092	84.67359103025328
0.1	2.1	360.0	5.06	false	0.5	1.25	100	4.08	0.72	1.1	2000	0.375	1.0	1.32	2.0	1000	40.4	1	42.17129614922026	25.456776877569922	102.59589800454471
0.1	2.1	360.0	5.06	false	0.5	1.25	100	4.08	0.72	1.1	2000	0.375	1.0	1.32	2.0	1000	40.4	1	43.85356705229976	23.151708977391895	86.03672233374817
0.1	2.1	360.0	5.06	false	0.5	1.25	100	4.08	0.72	1.1	2000	0.375	1.0	1.32	2.0	1000	40.4	1	46.897844988312485	33.06286011339389	93.08003830608831
0.1	2.1	360.0	5.06	false	0.5	1.25	100	4.08	0.72	1.1	2000	0.375	1.0	1.32	2.0	1000	40.4	1	48.04995334363375	25.168167872743346	99.80311161694115
0.1	2.1	360.0	5.06	false	0.5	1.25	100	4.08	0.72	1.1	2000	0.375	1.0	1.32	2.0	1000	40.4	1	39.81556851580568	8.282273714459404	81.23869067843493
0.1	2.1	360.0	5.06	false	0.5	1.25	100	4.08	0.72	1.1	2000	0.375	1.0	1.32	2.0	1000	40.4	1	33.64065539562153	21.032223557610667	69.6093244926827
0.1	2.1	360.0	5.06	false	0.5	1.25	100	4.08	0.72	1.1	2000	0.375	1.0	1.32	2.0	1000	40.4	2	41.264665128474135	6.746829668237755	31.33339210085892	28.02937018576894	47.271198307054206
0.1	2.1	360.0	5.06	false	0.5	1.25	100	4.08	0.72	1.1	2000	0.375	1.0	1.32	2.0	1000	40.4	2	44.88785857062593	9.574786389246812	45.76939689669624	41.30358689334524	54.60572154531808
0.1	2.1	360.0	5.06	false	0.5	1.25	100	4.08	0.72	1.1	2000	0.375	1.0	1.32	2.0	1000	40.4	2	52.25906620016896	2.6693319719862068	59.18470555009669	43.918209510494215	57.863812719360375
0.1	2.1	360.0	5.06	false	0.5	1.25	100	4.08	0.72	1.1	2000	0.375	1.0	1.32	2.0	1000	40.4	1	35.97835999314283	12.867976765871736	83.50012940885678
0.1	2.1	360.0	5.06	false	0.5	1.25	100	4.08	0.72	1.1	2000	0.375	1.0	1.32	2.0	1000	40.4	2	43.109371657601294	1.7395947267612282	49.199327512477126	42.53662760990438	52.177536252704115
0.1	2.1	360.0	5.06	false	0.5	1.25	100	4.08	0.72	1.1	2000	0.375	1.0	1.32	2.0	1000	40.4	1	48.74712538946264	13.702510780021678	92.61685424084531
0.1	2.1	360.0	5.06	false	0.5	1.25	100	4.08	0.72	1.1	2000	0.375	1.0	1.32	2.0	1000	40.4	1	44.45562162902427	2.4207855110666356	92.59244840945557
0.1	2.1	360.0	5.06	false	0.5	1.25	100	4.08	0.72	1.1	2000	0.375	1.0	1.32	2.0	1000	40.4	1	48.78883454485036	33.063209875904384	91.41917036331772
0.1	2.1	360.0	5.06	false	0.5	1.25	100	4.08	0.72	1.1	2000	0.375	1.0	1.32	2.0	1000	40.4	2	47.40204105562753	1.5935176675417517	32.80237804863607	26.77778500119079	67.0401288566012
0.1	2.1	360.0	5.06	false	0.5	1.25	100	4.08	0.72	1.1	2000	0.375	1.0	1.32	2.0	1000	40.4	1	43.351408491000306	18.271426156686633	83.83567679587414
0.1	2.1	360.0	5.06	false	0.5	1.25	100	4.08	0.72	1.1	2000	0.375	1.0	1.32	2.0	1000	40.4	1	46.454379372918204	30.581375433681533	72.55313254827293
0.1	2.1	360.0	5.06	false	0.5	1.25	100	4.08	0.72	1.1	2000	0.375	1.0	1.32	2.0	1000	40.4	1	47.60432899514066	19.708776609961415	116.76628794567853
0.1	2.1	360.0	5.06	false	0.5	1.25	100	4.08	0.72	1.1	2000	0.375	1.0	1.32	2.0	1000	40.4	1	40.760514626401005	22.48078407051518	70.35223404668139
0.1	2.1	360.0	5.06	false	0.5	1.25	100	4.08	0.72	1.1	2000	0.375	1.0	1.32	2.0	1000	40.4	1	38.22969089756374	20.770263382855138	68.16531079423602
0.1	2.1	360.0	5.06	false	0.5	1.25	100	4.08	0.72	1.1	2000	0.375	1.0	1.32	2.0	1000	40.4	1	36.40669060214024	12.418496607710663	82.12444221506237
0.1	2.1	360.0	5.06	false	0.5	1.25	100	4.08	0.72	1.1	2000	0.375	1.0	1.32	2.0	1000	40.4	1	40.098455502084555	22.718217029849498	87.58576769159238
0.1	2.1	360.0	5.06	false	0.5	1.25	100	4.08	0.72	1.1	2000	0.375	1.0	1.32	2.0	1000	40.4	1	40.666456754374565	8.134591823642666	65.12737386664027
0.1	2.1	360.0	5.06	false	0.5	1.25	100	4.08	0.72	1.1	2000	0.375	1.0	1.32	2.0	1000	40.4	1	43.693930905496046	17.56504232399074	82.38291521253534
0.1	2.1	360.0	5.06	false	0.5	1.25	100	4.08	0.72	1.1	2000	0.375	1.0	1.32	2.0	1000	40.4	1	34.466237813505735	11.118966374444527	75.11992162937713
0.1	2.1	360.0	5.06	false	0.5	1.25	100	4.08	0.72	1.1	2000	0.375	1.0	1.32	2.0	1000	40.4	2	39.21339904680429	5.623235435843135	37.494710977172225	37.67854563015851	47.19068226443202
0.1	2.1	360.0	5.06	false	0.5	1.25	100	4.08	0.72	1.1	2000	0.375	1.0	1.32	2.0	1000	40.4	1	43.667104075665684	16.592947534361045	77.76978892075863
0.1	2.1	360.0	5.06	false	0.5	1.25	100	4.08	0.72	1.1	2000	0.375	1.0	1.32	2.0	1000	40.4	2	49.12641544798981	21.371373734876933	74.37311454079283	35.350806664393474	36.1663109245816
0.1	2.1	360.0	5.06	false	0.5	1.25	100	4.08	0.72	1.1	2000	0.375	1.0	1.32	2.0	1000	40.4	2	39.78443400432111	6.015911733917594	49.33466329173964	22.97397030497563	30.685509925896277
0.1	2.1	360.0	5.06	false	0.5	1.25	100	4.08	0.72	1.1	2000	0.375	1.0	1.32	2.0	1000	40.4	2	38.896253621312006	11.472243850049802	47.88677523094907	32.829264386507205	29.772670210435194
0.1	2.1	360.0	5.06	false	0.5	1.25	100	4.08	0.72	1.1	2000	0.375	1.0	1.32	2.0	1000	40.4	2	38.06478342713659	3.306714437180538	31.177208820718047	36.892046836213844	59.0578603183017
0.1	2.1	360.0	5.06	false	0.5	1.25	100	4.08	0.72	1.1	2000	0.375	1.0	1.32	2.0	1000	40.4	2	40.475892551457704	18.44580041606231	51.7065217095431	38.086718674081986	28.288346666155718
0.1	2.1	360.0	5.06	false	0.5	1.25	100	4.08	0.72	1.1	2000	0.375	1.0	1.32	2.0	1000	40.4	2	39.28472421336012	0.17427879888054343	51.63608542320721	22.650237204668397	45.92627738069876
0.1	2.1	360.0	5.06	false	0.5	1.25	100	4.08	0.72	1.1	2000	0.375	1.0	1.32	2.0	1000	40.4	1	36.43797436956268	15.944002074769436	90.48966156030113
0.1	2.1	360.0	5.06	false	0.5	1.25	100	4.08	0.72	1.1	2000	0.375	1.0	1.32	2.0	1000	40.4	1	36.14125683845402	12.928246944941908	68.6362375540685
0.1	2.1	360.0	5.06	false	0.5	1.25	100	4.08	0.72	1.1	2000	0.375	1.0	1.32	2.0	1000	40.4	1	45.496311872354795	26.9624866526062	89.06469194492993
0.1	2.1	360.0	5.06	false	0.5	1.25	100	4.08	0.72	1.1	2000	0.375	1.0	1.32	2.0	1000	40.4	1	40.89770178118203	14.11997875306307	68.73441772220686
0.1	2.1	360.0	5.06	false	0.5	1.25	100	4.08	0.72	1.1	2000	0.375	1.0	1.32	2.0	1000	40.4	1	27.493392986738872	18.011812180438444	50.558502386568065
0.1	2.1	360.0	5.06	false	0.5	1.25	100	4.08	0.72	1.1	2000	0.375	1.0	1.32	2.0	1000	40.4	1	45.68623239463371	22.73631342045281	96.63670682489895
0.1	2.1	360.0	5.06	false	0.5	1.25	100	4.08	0.72	1.1	2000	0.375	1.0	1.32	2.0	1000	40.4	1	44.68141717011922	18.92982355109779	91.18243397490257
0.1	2.1	360.0	5.06	false	0.5	1.25	100	4.08	0.72	1.1	2000	0.375	1.0	1.32	2.0	1000	40.4	2	37.977026193715	15.094861768461787	47.31267447021346	26.120305703196408	32.043977915051215
0.1	2.1	360.0	5.06	false	0.5	1.25	100	4.08	0.72	1.1	2000	0.375	1.0	1.32	2.0	1000	40.4	1	26.469372650400345	6.468915381587477	47.802465839817046
0.1	2.1	360.0	5.06	false	0.5	1.25	100	4.08	0.72	1.1	2000	0.375	1.0	1.32	2.0	1000	40.4	1	37.816518567737084	10.750428482905681	89.02540730262942
0.1	2.1	360.0	5.06	false	0.5	1.25	100	4.08	0.72	1.1	2000	0.375	1.0	1.32	2.0	1000	40.4	2	44.95583393122121	11.172607907105343	60.46707211774477	36.833004058736016	34.23697691978952
0.1	2.1	360.0	5.06	false	0.5	1.25	100	4.08	0.72	1.1	2000	0.375	1.0	1.32	2.0	1000	40.4	1	46.06640294698477	25.947779073905075	101.07136570302062
0.1	2.1	360.0	5.06	false	0.5	1.25	100	4.08	0.72	1.1	2000	0.375	1.0	1.32	2.0	1000	40.4	1	41.776080326964845	25.965651526515433	94.4137055607391
0.1	2.1	360.0	5.06	false	0.5	1.25	100	4.08	0.72	1.1	2000	0.375	1.0	1.32	2.0	1000	40.4	1	45.77634175500985	20.234141532898207	99.712019010263
0.1	2.1	360.0	5.06	false	0.5	1.25	100	4.08	0.72	1.1	2000	0.375	1.0	1.32	2.0	1000	40.4	1	48.79332316930763	29.744582364913796	103.10034248026234
0.1	2.1	360.0	5.06	false	0.5	1.25	100	4.08	0.72	1.1	2000	0.375	1.0	1.32	2.0	1000	40.4	1	42.490168313583595	23.469313701536702	87.6453708949131
0.1	2.1	360.0	5.06	false	0.5	1.25	100	4.08	0.72	1.1	2000	0.375	1.0	1.32	2.0	1000	40.4	1	40.013770524442755	39.05254250944072	81.8088878873094
0.1	2.1	360.0	5.06	false	0.5	1.25	100	4.08	0.72	1.1	2000	0.375	1.0	1.32	2.0	1000	40.4	1	35.678192354885326	31.02683050581385	70.07302036408386
0.1	2.1	360.0	5.06	false	0.5	1.25	100	4.08	0.72	1.1	2000	0.375	1.0	1.32	2.0	1000	40.4	1	45.702318415703445	30.748234403157714	97.12497763419867
0.1	2.1	360.0	5.06	false	0.5	1.25	100	4.08	0.72	1.1	2000	0.375	1.0	1.32	2.0	1000	40.4	2	45.01255114229349	12.820951800596612	51.32002242173536	44.89061577231251	53.64181631022156
0.1	2.1	360.0	5.06	false	0.5	1.25	100	4.08	0.72	1.1	2000	0.375	1.0	1.32	2.0	1000	40.4	2	35.303750035244946	9.789348185859291	44.90589032451553	34.13094294354843	29.217948978668712
0.1	2.1	360.0	5.06	false	0.5	1.25	100	4.08	0.72	1.1	2000	0.375	1.0	1.32	2.0	1000	40.4	1	30.578791223164053	21.916151650709725	69.4393510946747
0.1	2.1	360.0	5.06	false	0.5	1.25	100	4.08	0.72	1.1	2000	0.375	1.0	1.32	2.0	1000	40.4	2	46.212842939597316	13.018183035593403	48.569791368511204	40.4506193314646	34.71772787077595
0.1	2.1	360.0	5.06	false	0.5	1.25	100	4.08	0.72	1.1	2000	0.375	1.0	1.32	2.0	1000	40.4	1	38.469379057594786	24.343943085752393	90.54175078039692
0.1	2.1	360.0	5.06	false	0.5	1.25	100	4.08	0.72	1.1	2000	0.375	1.0	1.32	2.0	1000	40.4	1	43.897599429223916	17.55511005768129	93.36294074156135
0.1	2.1	360.0	5.06	false	0.5	1.25	100	4.08	0.72	1.1	2000	0.375	1.0	1.32	2.0	1000	40.4	1	45.833592149249014	27.653639643634836	99.41309497895654
0.1	2.1	360.0	5.06	false	0.5	1.25	100	4.08	0.72	1.1	2000	0.375	1.0	1.32	2.0	1000	40.4	1	40.92909509746243	19.4968733211039	85.06891677667333
0.1	2.1	360.0	5.06	false	0.5	1.25	100	4.08	0.72	1.1	2000	0.375	1.0	1.32	2.0	1000	40.4	1	44.030595175540164	21.04706593397791	93.39313547045045
0.1	2.1	360.0	5.06	false	0.5	1.25	100	4.08	0.72	1.1	2000	0.375	1.0	1.32	2.0	1000	40.4	1	41.067356344378986	33.62555699711153	63.3940887387707
0.1	2.1	360.0	5.06	false	0.5	1.25	100	4.08	0.72	1.1	2000	0.375	1.0	1.32	2.0	1000	40.4	1	36.175735700157816	26.534022081278295	79.19217678113918
0.1	2.1	360.0	5.06	false	0.5	1.25	100	4.08	0.72	1.1	2000	0.375	1.0	1.32	2.0	1000	40.4	1	46.70661825650991	16.844351819385917	92.74801491111313
0.1	2.1	360.0	5.06	false	0.5	1.25	100	4.08	0.72	1.1	2000	0.375	1.0	1.32	2.0	1000	40.4	1	44.7620364108126	13.390637468680527	83.98647133260309
0.1	2.1	360.0	5.06	false	0.5	1.25	100	4.08	0.72	1.1	2000	0.375	1.0	1.32	2.0	1000	40.4	1	36.57478172089182	35.23951439413713	64.73689977465973
0.1	2.1	360.0	5.06	false	0.5	1.25	100	4.08	0.72	1.1	2000	0.375	1.0	1.32	2.0	1000	40.4	1	39.197777370286005	17.612424516683514	90.636894406713
0.1	2.1	360.0	5.06	false	0.5	1.25	100	4.08	0.72	1.1	2000	0.375	1.0	1.32	2.0	1000	40.4	1	46.62127937803042	31.735213171831532	100.87812159636574
0.1	2.1	360.0	5.06	false	0.5	1.25	100	4.08	0.72	1.1	2000	0.375	1.0	1.32	2.0	1000	40.4	1	34.25196275273849	0.7444266754410104	59.23405350982552
0.1	2.1	360.0	5.06	false	0.5	1.25	100	4.08	0.72	1.1	2000	0.375	1.0	1.32	2.0	1000	40.4	2	50.54411060847554	5.950731041055763	35.13299193238974	44.395577867679435	77.7933917371085
0.1	2.1	360.0	5.06	false	0.5	1.25	100	4.08	0.72	1.1	2000	0.375	1.0	1.32	2.0	1000	40.4	2	36.26265639978439	2.565643032191501	37.43662162415462	36.04453443081736	37.65463031969116
0.1	2.1	360.0	5.06	false	0.5	1.25	100	4.08	0.72	1.1	2000	0.375	1.0	1.32	2.0	1000	40.4	1	43.37189802843888	27.824449264887697	85.89650844954485
0.1	2.1	360.0	5.06	false	0.5	1.25	100	4.08	0.72	1.1	2000	0.375	1.0	1.32	2.0	1000	40.4	1	37.5850127407392	26.448621963514015	74.91923496512595
0.1	2.1	360.0	5.06	false	0.5	1.25	100	4.08	0.72	1.1	2000	0.375	1.0	1.32	2.0	1000	40.4	1	33.75533390233444	23.265391852288104	66.55381093976075
0.1	2.1	360.0	5.06	false	0.5	1.25	100	4.08	0.72	1.1	2000	0.375	1.0	1.32	2.0	1000	40.4	1	37.08243122754231	18.2142674038686	80.69962600985009
0.1	2.1	360.0	5.06	false	0.5	1.25	100	4.08	0.72	1.1	2000	0.375	1.0	1.32	2.0	1000	40.4	1	42.85187885299224	24.320096776601737	82.56115982460452
0.1	2.1	360.0	5.06	false	0.5	1.25	100	4.08	0.72	1.1	2000	0.375	1.0	1.32	2.0	1000	40.4	1	43.71070531280566	22.567714960811205	84.36562283316286
0.1	2.1	360.0	5.06	false	0.5	1.25	100	4.08	0.72	1.1	2000	0.375	1.0	1.32	2.0	1000	40.4	2	38.4092410769826	16.785635063506568	54.834623741279714	35.21448955722511	25.633316363354947
0.1	2.1	360.0	5.06	false	0.5	1.25	100	4.08	0.72	1.1	2000	0.375	1.0	1.32	2.0	1000	40.4	1	38.337149992860816	11.429078666901406	83.55056004031503
0.1	2.1	360.0	5.06	false	0.5	1.25	100	4.08	0.72	1.1	2000	0.375	1.0	1.32	2.0	1000	40.4	1	38.25511384060282	14.51502880514413	86.2563516488895
0.1	2.1	360.0	5.06	false	0.5	1.25	100	4.08	0.72	1.1	2000	0.375	1.0	1.32	2.0	1000	40.4	1	37.34020630949232	2.820290538875483	86.15239016575978
0.1	2.1	360.0	5.06	false	0.5	1.25	100	4.08	0.72	1.1	2000	0.375	1.0	1.32	2.0	1000	40.4	1	40.517527857874256	32.21100000859139	62.49114914060714
0.1	2.1	360.0	5.06	false	0.5	1.25	100	4.08	0.72	1.1	2000	0.375	1.0	1.32	2.0	1000	40.4	1	45.170265043701704	20.684749193555156	107.12412980023036
0.1	2.1	360.0	5.06	false	0.5	1.25	100	4.08	0.72	1.1	2000	0.375	1.0	1.32	2.0	1000	40.4	1	37.05038942864709	26.894716998193342	81.2728617193296
0.1	2.1	360.0	5.06	false	0.5	1.25	100	4.08	0.72	1.1	2000	0.375	1.0	1.32	2.0	1000	40.4	1	36.349542569174936	13.568340662179518	80.34204319518946
0.1	2.1	360.0	5.06	false	0.5	1.25	100	4.08	0.72	1.1	2000	0.375	1.0	1.32	2.0	1000	40.4	1	43.32500263255493	25.080448314139435	82.4070732066437
0.1	2.1	360.0	5.06	false	0.5	1.25	100	4.08	0.72	1.1	2000	0.375	1.0	1.32	2.0	1000	40.4	1	43.01473897239275	22.002058889840526	84.65678589925709
0.1	2.1	360.0	5.06	false	0.5	1.25	100	4.08	0.72	1.1	2000	0.375	1.0	1.32	2.0	1000	40.4	1	42.01658778500345	14.801709898712835	95.62742215114257
0.1	2.1	360.0	5.06	false	0.5	1.25	100	4.08	0.72	1.1	2000	0.375	1.0	1.32	2.0	1000	40.4	2	39.30701299661517	6.12728183313997	36.72814096690748	38.32471813543886	47.31434016463634
0.1	2.1	360.0	5.06	false	0.5	1.25	100	4.08	0.72	1.1	2000	0.375	1.0	1.32	2.0	1000	40.4	1	48.86985088166674	28.070788698306647	99.74473450563069
0.1	2.1	360.0	5.06	false	0.5	1.25	100	4.08	0.72	1.1	2000	0.375	1.0	1.32	2.0	1000	40.4	1	37.018199395348	11.556589229534183	62.830371408389574
0.1	2.1	360.0	5.06	false	0.5	1.25	100	4.08	0.72	1.1	2000	0.375	1.0	1.32	2.0	1000	40.4	1	36.888168627236574	23.787358716129475	73.56745640125706
0.1	2.1	360.0	5.06	false	0.5	1.25	100	4.08	0.72	1.1	2000	0.375	1.0	1.32	2.0	1000	40.4	1	38.24439154826497	16.588430724905702	87.80351556870872
0.1	2.1	360.0	5.06	false	0.5	1.25	100	4.08	0.72	1.1	2000	0.375	1.0	1.32	2.0	1000	40.4	2	40.54446690002712	7.718189115813624	24.56036019349762	28.916127782441297	57.542726373961465
0.1	2.1	360.0	5.06	false	0.5	1.25	100	4.08	0.72	1.1	2000	0.375	1.0	1.32	2.0	1000	40.4	2	35.88442789326134	0.5233248808957716	45.756482145129105	29.762974423126153	28.90908051937974
0.1	2.1	360.0	5.06	false	0.5	1.25	100	4.08	0.72	1.1	2000	0.375	1.0	1.32	2.0	1000	40.4	2	45.96383376237038	11.190702285998958	54.94864959164386	43.15794719906502	44.2163047583874
0.1	2.1	360.0	5.06	false	0.5	1.25	100	4.08	0.72	1.1	2000	0.375	1.0	1.32	2.0	1000	40.4	1	48.29312161976272	20.211241985627357	97.20768099628675
0.1	2.1	360.0	5.06	false	0.5	1.25	100	4.08	0.72	1.1	2000	0.375	1.0	1.32	2.0	1000	40.4	2	37.756898296242106	7.603057159434544	29.124660142562618	33.02268626943767	52.43108679156573
0.1	2.1	360.0	5.06	false	0.5	1.25	100	4.08	0.72	1.1	2000	0.375	1.0	1.32	2.0	1000	40.4	2	44.048758370778785	4.834949556163712	68.06118529697832	43.29606672488922	31.1162597651237
0.1	2.1	360.0	5.06	false	0.5	1.25	100	4.08	0.72	1.1	2000	0.375	1.0	1.32	2.0	1000	40.4	1	45.69766798293762	18.938232222777213	89.39730647627775
0.1	2.1	360.0	5.06	false	0.5	1.25	100	4.08	0.72	1.1	2000	0.375	1.0	1.32	2.0	1000	40.4	1	38.41029859439415	20.283912571589518	85.83059603720336
0.1	2.1	360.0	5.06	false	0.5	1.25	100	4.08	0.72	1.1	2000	0.375	1.0	1.32	2.0	1000	40.4	1	47.645789374479946	22.5317670707791	93.63160061298395
0.1	2.1	360.0	5.06	false	0.5	1.25	100	4.08	0.72	1.1	2000	0.375	1.0	1.32	2.0	1000	40.4	1	36.24563333858188	14.082903029089879	85.4775967477848
0.1	2.1	360.0	5.06	false	0.5	1.25	100	4.08	0.72	1.1	2000	0.375	1.0	1.32	2.0	1000	40.4	1	30.79330475039405	18.553997297935126	66.19240065691284
0.1	2.1	360.0	5.06	false	0.5	1.25	100	4.08	0.72	1.1	2000	0.375	1.0	1.32	2.0	1000	40.4	1	44.284808084338785	30.423842310382128	87.10509130844112
0.1	2.1	360.0	5.06	false	0.5	1.25	100	4.08	0.72	1.1	2000	0.375	1.0	1.32	2.0	1000	40.4	1	40.38889081961304	24.571777303483966	84.04672502201193
0.1	2.1	360.0	5.06	false	0.5	1.25	100	4.08	0.72	1.1	2000	0.375	1.0	1.32	2.0	1000	40.4	1	37.665576635409735	23.64055518676619	84.39014925835862
0.1	2.1	360.0	5.06	false	0.5	1.25	100	4.08	0.72	1.1	2000	0.375	1.0	1.32	2.0	1000	40.4	2	44.09100227638563	17.708198338416743	25.102925549458185	27.475431318062633	60.45993160017989
0.1	2.1	360.0	5.06	false	0.5	1.25	100	4.08	0.72	1.1	2000	0.375	1.0	1.32	2.0	1000	40.4	2	44.95321398745781	8.228376050806409	58.08479908224361	36.841066545693124	32.26358463586736
0.1	2.1	360.0	5.06	false	0.5	1.25	100	4.08	0.72	1.1	2000	0.375	1.0	1.32	2.0	1000	40.4	1	43.76976849898107	29.61535640144184	80.21864851137249
0.1	2.1	360.0	5.06	false	0.5	1.25	100	4.08	0.72	1.1	2000	0.375	1.0	1.32	2.0	1000	40.4	1	44.35935855993473	26.984222625447277	88.15160663212598
0.1	2.1	360.0	5.06	false	0.5	1.25	100	4.08	0.72	1.1	2000	0.375	1.0	1.32	2.0	1000	40.4	2	32.764152105980536	1.4321056953337186	25.40669430846713	19.065668842585723	45.47041938244378
0.1	2.1	360.0	5.06	false	0.5	1.25	100	4.08	0.72	1.1	2000	0.375	1.0	1.32	2.0	1000	40.4	1	28.21980206606574	13.545369728728176	63.713219680451
0.1	2.1	360.0	5.06	false	0.5	1.25	100	4.08	0.72	1.1	2000	0.375	1.0	1.32	2.0	1000	40.4	1	31.788687459577343	6.900586499605928	55.07789737584291
0.1	2.1	360.0	5.06	false	0.5	1.25	100	4.08	0.72	1.1	2000	0.375	1.0	1.32	2.0	1000	40.4	1	48.10120349549553	26.020498432976684	85.91949024548852
0.1	2.1	360.0	5.06	false	0.5	1.25	100	4.08	0.72	1.1	2000	0.375	1.0	1.32	2.0	1000	40.4	1	34.9818810558486	22.38965258212072	68.31687834385636
0.1	2.1	360.0	5.06	false	0.5	1.25	100	4.08	0.72	1.1	2000	0.375	1.0	1.32	2.0	1000	40.4	1	40.018805635647496	10.652514338391418	79.61948964085622
0.1	2.1	360.0	5.06	false	0.5	1.25	100	4.08	0.72	1.1	2000	0.375	1.0	1.32	2.0	1000	40.4	1	43.43129955936763	6.675927965205334	66.40425768133004
0.1	2.1	360.0	5.06	false	0.5	1.25	100	4.08	0.72	1.1	2000	0.375	1.0	1.32	2.0	1000	40.4	1	36.286047224878835	24.498432335686655	78.85023849469377
0.1	2.1	360.0	5.06	false	0.5	1.25	100	4.08	0.72	1.1	2000	0.375	1.0	1.32	2.0	1000	40.4	1	34.22710674399121	17.86701452528677	69.30512883688482
0.1	2.1	360.0	5.06	false	0.5	1.25	100	4.08	0.72	1.1	2000	0.375	1.0	1.32	2.0	1000	40.4	1	38.102479326423214	25.14358075977062	75.27053105635355
[truncated: 3,001 more rows]
