# Supplementary material for: Diffusion-mediated HEI10 coarsening can explain meiotic crossover positioning in Arabidopsis
Source: Nat Commun. 2021 Aug 3;12:4674. doi: 10.1038/s41467-021-24827-w (PMC8333306; doi:10.1038/s41467-021-24827-w)
Supplement: Supplementary file 4 — Source Data File [file 41467_2021_24827_MOESM4_ESM.zip › source_data/fig4_simulations_density_0.5.csv]

t_L	a_nodes	dt	Ls	t_exp	b_nodes	n_c	n_ts	C0	u0	D	m	density	K	C0_noise	t_C0_ratio2	n	Lm	Number COs	L	position_0	intensity_0	position_1	intensity_1	position_2	intensity_2	position_3	intensity_3
0.1	2.1	360.0	4.93	false	0.5	1.25	100	4.08	0.72	1.1	2000	0.5	1.0	1.32	2.0	1000	37.5	1	38.96562976375983	11.210470609808317	88.26710377519922
0.1	2.1	360.0	4.93	false	0.5	1.25	100	4.08	0.72	1.1	2000	0.5	1.0	1.32	2.0	1000	37.5	2	41.14632985324012	6.240341134143286	61.43571136160566	32.315631627697435	45.9660338195966
0.1	2.1	360.0	4.93	false	0.5	1.25	100	4.08	0.72	1.1	2000	0.5	1.0	1.32	2.0	1000	37.5	2	43.37436996300289	12.470524155248052	74.32934252785446	42.87263110466135	59.39926240251842
0.1	2.1	360.0	4.93	false	0.5	1.25	100	4.08	0.72	1.1	2000	0.5	1.0	1.32	2.0	1000	37.5	1	28.8176938879001	26.78132667357616	75.84385185626272
0.1	2.1	360.0	4.93	false	0.5	1.25	100	4.08	0.72	1.1	2000	0.5	1.0	1.32	2.0	1000	37.5	2	44.71903415172844	16.209007369120894	74.31999119327354	37.49054452630072	36.31134624993547
0.1	2.1	360.0	4.93	false	0.5	1.25	100	4.08	0.72	1.1	2000	0.5	1.0	1.32	2.0	1000	37.5	2	31.02196191413459	9.421746759431059	59.809302278972766	29.029399386930457	30.5916778797709
0.1	2.1	360.0	4.93	false	0.5	1.25	100	4.08	0.72	1.1	2000	0.5	1.0	1.32	2.0	1000	37.5	1	44.377782751493605	32.07951392907834	102.62890489675657
0.1	2.1	360.0	4.93	false	0.5	1.25	100	4.08	0.72	1.1	2000	0.5	1.0	1.32	2.0	1000	37.5	1	37.46241648680151	23.40195906059547	95.3173949451221
0.1	2.1	360.0	4.93	false	0.5	1.25	100	4.08	0.72	1.1	2000	0.5	1.0	1.32	2.0	1000	37.5	1	32.406135040526564	23.332221509971234	76.42478932215306
0.1	2.1	360.0	4.93	false	0.5	1.25	100	4.08	0.72	1.1	2000	0.5	1.0	1.32	2.0	1000	37.5	1	36.73348202043233	24.60891285907768	65.83836426580962
0.1	2.1	360.0	4.93	false	0.5	1.25	100	4.08	0.72	1.1	2000	0.5	1.0	1.32	2.0	1000	37.5	1	40.868433390631196	12.914015591891607	104.63125823790654
0.1	2.1	360.0	4.93	false	0.5	1.25	100	4.08	0.72	1.1	2000	0.5	1.0	1.32	2.0	1000	37.5	2	36.42379511310165	17.271341246292042	37.5181458466958	35.1777352658316	57.13394759169414
0.1	2.1	360.0	4.93	false	0.5	1.25	100	4.08	0.72	1.1	2000	0.5	1.0	1.32	2.0	1000	37.5	1	37.86957216051076	25.89721887063263	91.89682743816837
0.1	2.1	360.0	4.93	false	0.5	1.25	100	4.08	0.72	1.1	2000	0.5	1.0	1.32	2.0	1000	37.5	2	44.18442580246311	7.947510487604052	60.93080454899759	35.99397521220004	58.235427192779426
0.1	2.1	360.0	4.93	false	0.5	1.25	100	4.08	0.72	1.1	2000	0.5	1.0	1.32	2.0	1000	37.5	1	33.6351003107397	16.113189046339947	89.18001397490139
0.1	2.1	360.0	4.93	false	0.5	1.25	100	4.08	0.72	1.1	2000	0.5	1.0	1.32	2.0	1000	37.5	1	31.14239985566872	19.196008748441464	84.57260940869313
0.1	2.1	360.0	4.93	false	0.5	1.25	100	4.08	0.72	1.1	2000	0.5	1.0	1.32	2.0	1000	37.5	1	36.89687839025139	24.78217548325863	76.15239280149174
0.1	2.1	360.0	4.93	false	0.5	1.25	100	4.08	0.72	1.1	2000	0.5	1.0	1.32	2.0	1000	37.5	2	45.969879366389456	9.542210155310375	34.66994346449908	27.409121597556645	79.49146980078318
0.1	2.1	360.0	4.93	false	0.5	1.25	100	4.08	0.72	1.1	2000	0.5	1.0	1.32	2.0	1000	37.5	2	51.56158289656237	6.686733294136805	66.77500188681617	42.46101192244551	74.0020603239761
0.1	2.1	360.0	4.93	false	0.5	1.25	100	4.08	0.72	1.1	2000	0.5	1.0	1.32	2.0	1000	37.5	2	40.25094573593563	17.70654724474675	76.83946975998771	38.56416774059523	40.803509281106855
0.1	2.1	360.0	4.93	false	0.5	1.25	100	4.08	0.72	1.1	2000	0.5	1.0	1.32	2.0	1000	37.5	1	38.27156075201525	31.62242127891387	95.50700868641512
0.1	2.1	360.0	4.93	false	0.5	1.25	100	4.08	0.72	1.1	2000	0.5	1.0	1.32	2.0	1000	37.5	1	34.075007898906975	31.429002104914893	69.34652601469375
0.1	2.1	360.0	4.93	false	0.5	1.25	100	4.08	0.72	1.1	2000	0.5	1.0	1.32	2.0	1000	37.5	1	38.92763334202561	29.928818254425728	89.32508318478655
0.1	2.1	360.0	4.93	false	0.5	1.25	100	4.08	0.72	1.1	2000	0.5	1.0	1.32	2.0	1000	37.5	2	45.69500608619943	25.580164191197966	54.10604476180254	43.42661349831194	72.31543569264512
0.1	2.1	360.0	4.93	false	0.5	1.25	100	4.08	0.72	1.1	2000	0.5	1.0	1.32	2.0	1000	37.5	1	46.40033530357277	24.720365851492975	132.69726637498835
0.1	2.1	360.0	4.93	false	0.5	1.25	100	4.08	0.72	1.1	2000	0.5	1.0	1.32	2.0	1000	37.5	1	26.43710495865036	14.580883793394499	66.3234938654926
0.1	2.1	360.0	4.93	false	0.5	1.25	100	4.08	0.72	1.1	2000	0.5	1.0	1.32	2.0	1000	37.5	2	41.308750752629784	21.088623979529185	61.736515052304846	32.01904102706329	47.65278951518961
0.1	2.1	360.0	4.93	false	0.5	1.25	100	4.08	0.72	1.1	2000	0.5	1.0	1.32	2.0	1000	37.5	2	36.047287999719224	11.424873727000708	34.113724339530414	23.504037793541308	56.21243218368152
0.1	2.1	360.0	4.93	false	0.5	1.25	100	4.08	0.72	1.1	2000	0.5	1.0	1.32	2.0	1000	37.5	1	42.68618965619973	21.142721276387444	117.16719150500877
0.1	2.1	360.0	4.93	false	0.5	1.25	100	4.08	0.72	1.1	2000	0.5	1.0	1.32	2.0	1000	37.5	1	37.812173257477575	25.79754794725272	103.92191013876871
0.1	2.1	360.0	4.93	false	0.5	1.25	100	4.08	0.72	1.1	2000	0.5	1.0	1.32	2.0	1000	37.5	1	37.56615915962164	19.98161827144454	99.93268518639739
0.1	2.1	360.0	4.93	false	0.5	1.25	100	4.08	0.72	1.1	2000	0.5	1.0	1.32	2.0	1000	37.5	1	46.274396075595384	22.830552699331598	99.82629330217952
0.1	2.1	360.0	4.93	false	0.5	1.25	100	4.08	0.72	1.1	2000	0.5	1.0	1.32	2.0	1000	37.5	1	30.369968392544905	21.17483312398335	89.65838095033651
0.1	2.1	360.0	4.93	false	0.5	1.25	100	4.08	0.72	1.1	2000	0.5	1.0	1.32	2.0	1000	37.5	1	32.79711998333649	22.383584386916244	74.9480914113169
0.1	2.1	360.0	4.93	false	0.5	1.25	100	4.08	0.72	1.1	2000	0.5	1.0	1.32	2.0	1000	37.5	1	41.765155312260696	22.080165525155927	96.01182285239287
0.1	2.1	360.0	4.93	false	0.5	1.25	100	4.08	0.72	1.1	2000	0.5	1.0	1.32	2.0	1000	37.5	1	34.82379214482886	16.022724703340142	93.62267715813817
0.1	2.1	360.0	4.93	false	0.5	1.25	100	4.08	0.72	1.1	2000	0.5	1.0	1.32	2.0	1000	37.5	2	45.88299968244068	5.7517912850401	55.584518594656956	39.210185842303304	49.38814256835432
0.1	2.1	360.0	4.93	false	0.5	1.25	100	4.08	0.72	1.1	2000	0.5	1.0	1.32	2.0	1000	37.5	1	32.66054898409213	23.034692006639666	81.45930960859032
0.1	2.1	360.0	4.93	false	0.5	1.25	100	4.08	0.72	1.1	2000	0.5	1.0	1.32	2.0	1000	37.5	1	33.414521021971375	15.210385574324185	87.21165982752196
0.1	2.1	360.0	4.93	false	0.5	1.25	100	4.08	0.72	1.1	2000	0.5	1.0	1.32	2.0	1000	37.5	2	35.80441557934261	3.5489077370349427	37.17638521931157	22.635323263365308	55.44286990824216
0.1	2.1	360.0	4.93	false	0.5	1.25	100	4.08	0.72	1.1	2000	0.5	1.0	1.32	2.0	1000	37.5	1	43.47576479386947	20.9451151301457	118.30027139275323
0.1	2.1	360.0	4.93	false	0.5	1.25	100	4.08	0.72	1.1	2000	0.5	1.0	1.32	2.0	1000	37.5	2	34.75878750059832	13.329688945030515	64.17128815463488	33.26123378547847	27.99190630549967
0.1	2.1	360.0	4.93	false	0.5	1.25	100	4.08	0.72	1.1	2000	0.5	1.0	1.32	2.0	1000	37.5	2	38.61150143638231	5.037799574710743	33.088359907700884	29.938475357296227	58.25332143274029
0.1	2.1	360.0	4.93	false	0.5	1.25	100	4.08	0.72	1.1	2000	0.5	1.0	1.32	2.0	1000	37.5	1	29.585869954957197	18.408120855444718	87.90186863892514
0.1	2.1	360.0	4.93	false	0.5	1.25	100	4.08	0.72	1.1	2000	0.5	1.0	1.32	2.0	1000	37.5	1	35.429859592828365	22.837109906264985	115.2599263159029
0.1	2.1	360.0	4.93	false	0.5	1.25	100	4.08	0.72	1.1	2000	0.5	1.0	1.32	2.0	1000	37.5	1	40.66250226150598	25.652822113506424	102.40005440775039
0.1	2.1	360.0	4.93	false	0.5	1.25	100	4.08	0.72	1.1	2000	0.5	1.0	1.32	2.0	1000	37.5	1	30.78215993606465	7.22009800574579	59.59124815190297
0.1	2.1	360.0	4.93	false	0.5	1.25	100	4.08	0.72	1.1	2000	0.5	1.0	1.32	2.0	1000	37.5	1	30.465014732840267	11.204227668247155	81.29476545269324
0.1	2.1	360.0	4.93	false	0.5	1.25	100	4.08	0.72	1.1	2000	0.5	1.0	1.32	2.0	1000	37.5	1	34.63424103041674	16.359966495145418	84.2099413617023
0.1	2.1	360.0	4.93	false	0.5	1.25	100	4.08	0.72	1.1	2000	0.5	1.0	1.32	2.0	1000	37.5	2	42.62380250116671	9.996005222665456	40.60650464494476	28.05344507733366	63.64721300568094
0.1	2.1	360.0	4.93	false	0.5	1.25	100	4.08	0.72	1.1	2000	0.5	1.0	1.32	2.0	1000	37.5	1	30.601222038702865	4.734718052489827	81.63615494063518
0.1	2.1	360.0	4.93	false	0.5	1.25	100	4.08	0.72	1.1	2000	0.5	1.0	1.32	2.0	1000	37.5	1	44.342414581972015	11.998634596762155	113.3939582254168
0.1	2.1	360.0	4.93	false	0.5	1.25	100	4.08	0.72	1.1	2000	0.5	1.0	1.32	2.0	1000	37.5	2	44.82995532773293	8.23095935622172	59.60003923559039	28.307318811250642	51.77307560967512
0.1	2.1	360.0	4.93	false	0.5	1.25	100	4.08	0.72	1.1	2000	0.5	1.0	1.32	2.0	1000	37.5	1	31.890798123412257	8.924968828850922	57.80324172538368
0.1	2.1	360.0	4.93	false	0.5	1.25	100	4.08	0.72	1.1	2000	0.5	1.0	1.32	2.0	1000	37.5	1	39.12668313279253	18.999521262241018	77.75570099947763
0.1	2.1	360.0	4.93	false	0.5	1.25	100	4.08	0.72	1.1	2000	0.5	1.0	1.32	2.0	1000	37.5	1	34.04124729048539	22.51191649301299	93.53877229719404
0.1	2.1	360.0	4.93	false	0.5	1.25	100	4.08	0.72	1.1	2000	0.5	1.0	1.32	2.0	1000	37.5	2	31.57735690362683	2.9510510056475323	39.578935345451335	25.645416621944218	38.56805931562669
0.1	2.1	360.0	4.93	false	0.5	1.25	100	4.08	0.72	1.1	2000	0.5	1.0	1.32	2.0	1000	37.5	1	42.404591268073105	13.801287406669465	121.43040832440431
0.1	2.1	360.0	4.93	false	0.5	1.25	100	4.08	0.72	1.1	2000	0.5	1.0	1.32	2.0	1000	37.5	2	40.24715259984101	3.5064990265108062	59.9595144086745	32.41509719904348	48.42444651319968
0.1	2.1	360.0	4.93	false	0.5	1.25	100	4.08	0.72	1.1	2000	0.5	1.0	1.32	2.0	1000	37.5	1	36.89128149172416	16.113685816260713	92.49598515938109
0.1	2.1	360.0	4.93	false	0.5	1.25	100	4.08	0.72	1.1	2000	0.5	1.0	1.32	2.0	1000	37.5	1	44.11793929233536	18.295607717603975	105.78802930974786
0.1	2.1	360.0	4.93	false	0.5	1.25	100	4.08	0.72	1.1	2000	0.5	1.0	1.32	2.0	1000	37.5	1	42.64877581020566	14.73034405468525	99.85544690095153
0.1	2.1	360.0	4.93	false	0.5	1.25	100	4.08	0.72	1.1	2000	0.5	1.0	1.32	2.0	1000	37.5	1	36.74152866991565	21.72499055788646	86.01144151499005
0.1	2.1	360.0	4.93	false	0.5	1.25	100	4.08	0.72	1.1	2000	0.5	1.0	1.32	2.0	1000	37.5	1	25.665386553127615	16.98721598867528	72.05748568812572
0.1	2.1	360.0	4.93	false	0.5	1.25	100	4.08	0.72	1.1	2000	0.5	1.0	1.32	2.0	1000	37.5	1	38.991008621682205	11.907510815778116	95.84691789628262
0.1	2.1	360.0	4.93	false	0.5	1.25	100	4.08	0.72	1.1	2000	0.5	1.0	1.32	2.0	1000	37.5	1	39.72558188202569	24.939066060241203	110.02683321851944
0.1	2.1	360.0	4.93	false	0.5	1.25	100	4.08	0.72	1.1	2000	0.5	1.0	1.32	2.0	1000	37.5	1	42.38795349887892	24.62579284432164	80.96667651594609
0.1	2.1	360.0	4.93	false	0.5	1.25	100	4.08	0.72	1.1	2000	0.5	1.0	1.32	2.0	1000	37.5	2	43.301639225418135	16.979627267387702	72.70712073920222	41.43559438536722	42.30366156825251
0.1	2.1	360.0	4.93	false	0.5	1.25	100	4.08	0.72	1.1	2000	0.5	1.0	1.32	2.0	1000	37.5	1	36.716059814905876	27.683106592683494	91.33876734417983
0.1	2.1	360.0	4.93	false	0.5	1.25	100	4.08	0.72	1.1	2000	0.5	1.0	1.32	2.0	1000	37.5	1	37.19517983784923	8.968414351660805	90.00137522355547
0.1	2.1	360.0	4.93	false	0.5	1.25	100	4.08	0.72	1.1	2000	0.5	1.0	1.32	2.0	1000	37.5	1	36.124092067660996	9.081079660725827	86.50099960800327
0.1	2.1	360.0	4.93	false	0.5	1.25	100	4.08	0.72	1.1	2000	0.5	1.0	1.32	2.0	1000	37.5	1	38.1057933663937	27.900776728626234	97.21728228296236
0.1	2.1	360.0	4.93	false	0.5	1.25	100	4.08	0.72	1.1	2000	0.5	1.0	1.32	2.0	1000	37.5	1	33.835861498489955	19.917103319649698	77.12758174082173
0.1	2.1	360.0	4.93	false	0.5	1.25	100	4.08	0.72	1.1	2000	0.5	1.0	1.32	2.0	1000	37.5	2	38.78813192517935	1.2980710493640877	31.125868256828372	27.8964413488762	69.01088925459808
0.1	2.1	360.0	4.93	false	0.5	1.25	100	4.08	0.72	1.1	2000	0.5	1.0	1.32	2.0	1000	37.5	2	40.10187622045828	1.8783159564276493	68.99891225706149	34.5264531097736	39.501384239949154
0.1	2.1	360.0	4.93	false	0.5	1.25	100	4.08	0.72	1.1	2000	0.5	1.0	1.32	2.0	1000	37.5	1	40.32871690896076	18.57831538759261	112.28365825401802
0.1	2.1	360.0	4.93	false	0.5	1.25	100	4.08	0.72	1.1	2000	0.5	1.0	1.32	2.0	1000	37.5	1	38.40137624721467	9.40961948972465	89.95154131351796
0.1	2.1	360.0	4.93	false	0.5	1.25	100	4.08	0.72	1.1	2000	0.5	1.0	1.32	2.0	1000	37.5	1	39.11609355834928	23.69012321116175	93.87014910726128
0.1	2.1	360.0	4.93	false	0.5	1.25	100	4.08	0.72	1.1	2000	0.5	1.0	1.32	2.0	1000	37.5	2	38.77314896295378	5.191666647511306	40.90111312025621	38.74998665161948	64.38063177001881
0.1	2.1	360.0	4.93	false	0.5	1.25	100	4.08	0.72	1.1	2000	0.5	1.0	1.32	2.0	1000	37.5	1	34.92230407320019	21.589283869944946	95.03458707966443
0.1	2.1	360.0	4.93	false	0.5	1.25	100	4.08	0.72	1.1	2000	0.5	1.0	1.32	2.0	1000	37.5	2	49.811769611632805	10.837503367518394	37.82604639830693	31.172703463492127	84.78709812360717
0.1	2.1	360.0	4.93	false	0.5	1.25	100	4.08	0.72	1.1	2000	0.5	1.0	1.32	2.0	1000	37.5	1	29.792668861594443	23.08170621086313	69.9944748258622
0.1	2.1	360.0	4.93	false	0.5	1.25	100	4.08	0.72	1.1	2000	0.5	1.0	1.32	2.0	1000	37.5	2	45.02190027093815	14.607533023389255	80.64433193730599	43.50863441177826	42.69465331014923
0.1	2.1	360.0	4.93	false	0.5	1.25	100	4.08	0.72	1.1	2000	0.5	1.0	1.32	2.0	1000	37.5	1	31.41098094653835	13.181618791010521	78.810824128309
0.1	2.1	360.0	4.93	false	0.5	1.25	100	4.08	0.72	1.1	2000	0.5	1.0	1.32	2.0	1000	37.5	1	35.14733518888365	26.66241727943368	83.91211848908941
0.1	2.1	360.0	4.93	false	0.5	1.25	100	4.08	0.72	1.1	2000	0.5	1.0	1.32	2.0	1000	37.5	1	33.79909597997142	19.526344390793284	83.97126875978165
0.1	2.1	360.0	4.93	false	0.5	1.25	100	4.08	0.72	1.1	2000	0.5	1.0	1.32	2.0	1000	37.5	1	32.85713801317015	15.202702446527821	88.41313921336027
0.1	2.1	360.0	4.93	false	0.5	1.25	100	4.08	0.72	1.1	2000	0.5	1.0	1.32	2.0	1000	37.5	1	40.203157478976	38.08608540780649	75.66970471905545
0.1	2.1	360.0	4.93	false	0.5	1.25	100	4.08	0.72	1.1	2000	0.5	1.0	1.32	2.0	1000	37.5	1	38.344329773948594	23.044455491016848	100.26615068335582
0.1	2.1	360.0	4.93	false	0.5	1.25	100	4.08	0.72	1.1	2000	0.5	1.0	1.32	2.0	1000	37.5	1	31.786159322224172	30.671506436187656	91.30879394693599
0.1	2.1	360.0	4.93	false	0.5	1.25	100	4.08	0.72	1.1	2000	0.5	1.0	1.32	2.0	1000	37.5	1	39.26363940595832	18.207159807787658	108.61553003595233
0.1	2.1	360.0	4.93	false	0.5	1.25	100	4.08	0.72	1.1	2000	0.5	1.0	1.32	2.0	1000	37.5	2	38.108747100256124	6.514685323495752	35.98547531774046	35.160083961357095	56.21648000545647
0.1	2.1	360.0	4.93	false	0.5	1.25	100	4.08	0.72	1.1	2000	0.5	1.0	1.32	2.0	1000	37.5	1	46.26642258525946	16.31195919233256	96.59127713665177
0.1	2.1	360.0	4.93	false	0.5	1.25	100	4.08	0.72	1.1	2000	0.5	1.0	1.32	2.0	1000	37.5	1	43.079990822364515	9.030607474987589	95.36259164666504
0.1	2.1	360.0	4.93	false	0.5	1.25	100	4.08	0.72	1.1	2000	0.5	1.0	1.32	2.0	1000	37.5	2	37.52602017457766	22.11094628166997	68.604977514772	28.50605133615525	28.000749389671157
0.1	2.1	360.0	4.93	false	0.5	1.25	100	4.08	0.72	1.1	2000	0.5	1.0	1.32	2.0	1000	37.5	1	36.15031398125323	6.6465961887052085	102.45386465514468
0.1	2.1	360.0	4.93	false	0.5	1.25	100	4.08	0.72	1.1	2000	0.5	1.0	1.32	2.0	1000	37.5	1	48.13180842245352	20.66267662795281	111.41733743101048
0.1	2.1	360.0	4.93	false	0.5	1.25	100	4.08	0.72	1.1	2000	0.5	1.0	1.32	2.0	1000	37.5	1	36.27422727976894	16.948540571361985	92.38335712541068
0.1	2.1	360.0	4.93	false	0.5	1.25	100	4.08	0.72	1.1	2000	0.5	1.0	1.32	2.0	1000	37.5	1	34.23232518848586	11.106172382335327	88.96999557113324
0.1	2.1	360.0	4.93	false	0.5	1.25	100	4.08	0.72	1.1	2000	0.5	1.0	1.32	2.0	1000	37.5	1	34.255389267579616	18.047275166468605	99.71808397813051
0.1	2.1	360.0	4.93	false	0.5	1.25	100	4.08	0.72	1.1	2000	0.5	1.0	1.32	2.0	1000	37.5	1	36.63092601489994	29.893362755306764	115.25210159167369
0.1	2.1	360.0	4.93	false	0.5	1.25	100	4.08	0.72	1.1	2000	0.5	1.0	1.32	2.0	1000	37.5	1	37.181924503668306	17.57512414288852	92.88169932392218
0.1	2.1	360.0	4.93	false	0.5	1.25	100	4.08	0.72	1.1	2000	0.5	1.0	1.32	2.0	1000	37.5	1	30.56457094884876	20.091347026048652	63.23926067192545
0.1	2.1	360.0	4.93	false	0.5	1.25	100	4.08	0.72	1.1	2000	0.5	1.0	1.32	2.0	1000	37.5	2	41.38555158671367	11.480774778424097	28.789951524493556	26.08946393157537	61.73191981582996
0.1	2.1	360.0	4.93	false	0.5	1.25	100	4.08	0.72	1.1	2000	0.5	1.0	1.32	2.0	1000	37.5	2	40.715026874533066	2.854271530649743	83.49114954047273	30.176840928801855	36.192054400406754
0.1	2.1	360.0	4.93	false	0.5	1.25	100	4.08	0.72	1.1	2000	0.5	1.0	1.32	2.0	1000	37.5	1	35.81187033270311	21.137218885516074	90.03499094109172
0.1	2.1	360.0	4.93	false	0.5	1.25	100	4.08	0.72	1.1	2000	0.5	1.0	1.32	2.0	1000	37.5	1	41.61208894803419	26.307731805830766	125.86859397446914
0.1	2.1	360.0	4.93	false	0.5	1.25	100	4.08	0.72	1.1	2000	0.5	1.0	1.32	2.0	1000	37.5	1	35.962769975602846	27.24643078250688	67.41624678201654
0.1	2.1	360.0	4.93	false	0.5	1.25	100	4.08	0.72	1.1	2000	0.5	1.0	1.32	2.0	1000	37.5	1	30.559408105858704	0.8600372967793316	67.8797148340404
0.1	2.1	360.0	4.93	false	0.5	1.25	100	4.08	0.72	1.1	2000	0.5	1.0	1.32	2.0	1000	37.5	1	36.092753216194026	11.161784856039166	91.96489994464154
0.1	2.1	360.0	4.93	false	0.5	1.25	100	4.08	0.72	1.1	2000	0.5	1.0	1.32	2.0	1000	37.5	1	41.29394575830155	34.07035062075149	93.21391828367936
0.1	2.1	360.0	4.93	false	0.5	1.25	100	4.08	0.72	1.1	2000	0.5	1.0	1.32	2.0	1000	37.5	1	32.11655505513672	19.287156446567018	88.58895281232968
0.1	2.1	360.0	4.93	false	0.5	1.25	100	4.08	0.72	1.1	2000	0.5	1.0	1.32	2.0	1000	37.5	2	32.65636839907219	7.039502745348997	62.76960190142694	31.6774638575994	36.70736288299741
0.1	2.1	360.0	4.93	false	0.5	1.25	100	4.08	0.72	1.1	2000	0.5	1.0	1.32	2.0	1000	37.5	2	46.0041633397768	14.445009467417002	85.49047492297895	36.71951575926838	46.778675979105195
0.1	2.1	360.0	4.93	false	0.5	1.25	100	4.08	0.72	1.1	2000	0.5	1.0	1.32	2.0	1000	37.5	1	35.06944570659386	11.002499192042254	99.22147189031848
0.1	2.1	360.0	4.93	false	0.5	1.25	100	4.08	0.72	1.1	2000	0.5	1.0	1.32	2.0	1000	37.5	1	44.37897646049633	8.229969839823609	96.89556411378611
0.1	2.1	360.0	4.93	false	0.5	1.25	100	4.08	0.72	1.1	2000	0.5	1.0	1.32	2.0	1000	37.5	1	32.37337170669983	18.715339220136652	76.28879608345912
0.1	2.1	360.0	4.93	false	0.5	1.25	100	4.08	0.72	1.1	2000	0.5	1.0	1.32	2.0	1000	37.5	1	45.28382100616006	19.79706880406269	111.16309160568613
0.1	2.1	360.0	4.93	false	0.5	1.25	100	4.08	0.72	1.1	2000	0.5	1.0	1.32	2.0	1000	37.5	2	40.03335313804264	13.435095626373444	48.39838996925886	37.23764062261821	52.69868849940288
0.1	2.1	360.0	4.93	false	0.5	1.25	100	4.08	0.72	1.1	2000	0.5	1.0	1.32	2.0	1000	37.5	1	32.96706716239095	11.684694179492451	89.19790576492508
0.1	2.1	360.0	4.93	false	0.5	1.25	100	4.08	0.72	1.1	2000	0.5	1.0	1.32	2.0	1000	37.5	1	36.18868805492627	0.8027393845221472	105.48789595677997
0.1	2.1	360.0	4.93	false	0.5	1.25	100	4.08	0.72	1.1	2000	0.5	1.0	1.32	2.0	1000	37.5	1	36.8688773820299	24.831844629482546	90.93284361763922
0.1	2.1	360.0	4.93	false	0.5	1.25	100	4.08	0.72	1.1	2000	0.5	1.0	1.32	2.0	1000	37.5	1	43.36802065326234	12.189271543687676	109.27746208749903
0.1	2.1	360.0	4.93	false	0.5	1.25	100	4.08	0.72	1.1	2000	0.5	1.0	1.32	2.0	1000	37.5	2	41.25243248701526	13.455317941324587	81.07016588515363	31.879337576470412	33.01733742284859
0.1	2.1	360.0	4.93	false	0.5	1.25	100	4.08	0.72	1.1	2000	0.5	1.0	1.32	2.0	1000	37.5	1	39.75962183647008	17.63823429935437	109.60252673561752
0.1	2.1	360.0	4.93	false	0.5	1.25	100	4.08	0.72	1.1	2000	0.5	1.0	1.32	2.0	1000	37.5	1	41.61451871413653	10.099989718658119	105.51321363412757
0.1	2.1	360.0	4.93	false	0.5	1.25	100	4.08	0.72	1.1	2000	0.5	1.0	1.32	2.0	1000	37.5	1	38.28542264512236	31.228987440508742	102.37308957763125
0.1	2.1	360.0	4.93	false	0.5	1.25	100	4.08	0.72	1.1	2000	0.5	1.0	1.32	2.0	1000	37.5	2	39.873846216128264	13.456484721418484	67.22420867729956	33.3413473805217	40.67307061194811
0.1	2.1	360.0	4.93	false	0.5	1.25	100	4.08	0.72	1.1	2000	0.5	1.0	1.32	2.0	1000	37.5	2	45.43974830456747	8.552639492422152	43.89739606150715	28.279871144450194	76.15135699676584
0.1	2.1	360.0	4.93	false	0.5	1.25	100	4.08	0.72	1.1	2000	0.5	1.0	1.32	2.0	1000	37.5	2	38.786502240916086	11.316961437835996	46.051541141980195	32.78410221986882	53.097872301275224
0.1	2.1	360.0	4.93	false	0.5	1.25	100	4.08	0.72	1.1	2000	0.5	1.0	1.32	2.0	1000	37.5	2	44.21172466655824	18.012134911719503	88.87941827217477	43.72544002656758	36.87051285445402
0.1	2.1	360.0	4.93	false	0.5	1.25	100	4.08	0.72	1.1	2000	0.5	1.0	1.32	2.0	1000	37.5	1	39.36831490157905	30.818437691982197	87.74127465945892
0.1	2.1	360.0	4.93	false	0.5	1.25	100	4.08	0.72	1.1	2000	0.5	1.0	1.32	2.0	1000	37.5	1	45.54526693424536	18.500174501334328	110.59274563868944
0.1	2.1	360.0	4.93	false	0.5	1.25	100	4.08	0.72	1.1	2000	0.5	1.0	1.32	2.0	1000	37.5	1	34.09515988943336	13.548941490998608	88.69316544341721
0.1	2.1	360.0	4.93	false	0.5	1.25	100	4.08	0.72	1.1	2000	0.5	1.0	1.32	2.0	1000	37.5	2	37.48121780302978	17.114912254923002	40.45939505161745	36.739821772254615	47.4664118426643
0.1	2.1	360.0	4.93	false	0.5	1.25	100	4.08	0.72	1.1	2000	0.5	1.0	1.32	2.0	1000	37.5	2	41.427108157497884	8.64914761657766	64.63879274926029	40.48598983561509	53.14380493284087
0.1	2.1	360.0	4.93	false	0.5	1.25	100	4.08	0.72	1.1	2000	0.5	1.0	1.32	2.0	1000	37.5	1	36.29759811950594	20.244116334576002	105.77282911554062
0.1	2.1	360.0	4.93	false	0.5	1.25	100	4.08	0.72	1.1	2000	0.5	1.0	1.32	2.0	1000	37.5	1	44.316966893885635	17.673679791691132	91.5003799860383
0.1	2.1	360.0	4.93	false	0.5	1.25	100	4.08	0.72	1.1	2000	0.5	1.0	1.32	2.0	1000	37.5	3	43.58357130652854	2.440369407042932	39.3683736223054	23.592875070758286	56.400490205463875	41.62363328634534	35.60072955648754
0.1	2.1	360.0	4.93	false	0.5	1.25	100	4.08	0.72	1.1	2000	0.5	1.0	1.32	2.0	1000	37.5	1	40.16265344806071	29.84272169871481	100.97228818751583
0.1	2.1	360.0	4.93	false	0.5	1.25	100	4.08	0.72	1.1	2000	0.5	1.0	1.32	2.0	1000	37.5	1	32.44519217433288	10.562926837918987	77.75476158429957
0.1	2.1	360.0	4.93	false	0.5	1.25	100	4.08	0.72	1.1	2000	0.5	1.0	1.32	2.0	1000	37.5	1	36.47402791465609	22.095968562608643	102.78559804018778
0.1	2.1	360.0	4.93	false	0.5	1.25	100	4.08	0.72	1.1	2000	0.5	1.0	1.32	2.0	1000	37.5	1	33.6099447234441	32.678898390495085	71.2660126019359
0.1	2.1	360.0	4.93	false	0.5	1.25	100	4.08	0.72	1.1	2000	0.5	1.0	1.32	2.0	1000	37.5	1	38.788786725622415	36.94274224537821	83.4886649216971
0.1	2.1	360.0	4.93	false	0.5	1.25	100	4.08	0.72	1.1	2000	0.5	1.0	1.32	2.0	1000	37.5	2	40.01762837495935	11.062997349499085	51.23265872574273	35.74602289086604	52.391039013187125
0.1	2.1	360.0	4.93	false	0.5	1.25	100	4.08	0.72	1.1	2000	0.5	1.0	1.32	2.0	1000	37.5	2	39.33409487761478	2.753143789422148	61.68184967224983	20.698074608474265	42.169229866008415
0.1	2.1	360.0	4.93	false	0.5	1.25	100	4.08	0.72	1.1	2000	0.5	1.0	1.32	2.0	1000	37.5	2	46.5324458749484	7.029637183505156	55.28588279315498	27.00310173246319	58.1930067713283
0.1	2.1	360.0	4.93	false	0.5	1.25	100	4.08	0.72	1.1	2000	0.5	1.0	1.32	2.0	1000	37.5	2	32.922344558163886	2.779172645724803	43.80036354617339	17.534118039386517	41.2000396245843
0.1	2.1	360.0	4.93	false	0.5	1.25	100	4.08	0.72	1.1	2000	0.5	1.0	1.32	2.0	1000	37.5	2	42.25356627249944	11.544005551954395	61.65612747969994	27.68991983176001	55.539364946154286
0.1	2.1	360.0	4.93	false	0.5	1.25	100	4.08	0.72	1.1	2000	0.5	1.0	1.32	2.0	1000	37.5	1	33.446636425319944	13.3074011697078	76.04998552650217
0.1	2.1	360.0	4.93	false	0.5	1.25	100	4.08	0.72	1.1	2000	0.5	1.0	1.32	2.0	1000	37.5	1	39.48654730808035	18.005278815081578	108.10146099756835
0.1	2.1	360.0	4.93	false	0.5	1.25	100	4.08	0.72	1.1	2000	0.5	1.0	1.32	2.0	1000	37.5	1	36.15287909724368	20.95907816986081	100.65677154998879
0.1	2.1	360.0	4.93	false	0.5	1.25	100	4.08	0.72	1.1	2000	0.5	1.0	1.32	2.0	1000	37.5	1	34.39305177685743	23.753854709301216	89.30969913899781
0.1	2.1	360.0	4.93	false	0.5	1.25	100	4.08	0.72	1.1	2000	0.5	1.0	1.32	2.0	1000	37.5	1	37.62748949523014	16.942587837612948	82.35803574451796
0.1	2.1	360.0	4.93	false	0.5	1.25	100	4.08	0.72	1.1	2000	0.5	1.0	1.32	2.0	1000	37.5	1	39.77659275161477	27.2247836437354	100.88969341885013
0.1	2.1	360.0	4.93	false	0.5	1.25	100	4.08	0.72	1.1	2000	0.5	1.0	1.32	2.0	1000	37.5	1	45.982443252480245	23.864816517293068	92.11104541583113
0.1	2.1	360.0	4.93	false	0.5	1.25	100	4.08	0.72	1.1	2000	0.5	1.0	1.32	2.0	1000	37.5	1	32.7108996385746	1.6274774181383984	64.47200660265571
0.1	2.1	360.0	4.93	false	0.5	1.25	100	4.08	0.72	1.1	2000	0.5	1.0	1.32	2.0	1000	37.5	2	42.26390806248633	11.787071454656614	57.18624892568307	25.9592289484556	48.6271561632508
0.1	2.1	360.0	4.93	false	0.5	1.25	100	4.08	0.72	1.1	2000	0.5	1.0	1.32	2.0	1000	37.5	1	49.71118069922525	32.61826209802805	97.73242642943013
0.1	2.1	360.0	4.93	false	0.5	1.25	100	4.08	0.72	1.1	2000	0.5	1.0	1.32	2.0	1000	37.5	1	42.12296251190276	17.6427221743192	111.38362693881004
0.1	2.1	360.0	4.93	false	0.5	1.25	100	4.08	0.72	1.1	2000	0.5	1.0	1.32	2.0	1000	37.5	1	32.46322211841279	31.94095939691308	106.9719140278502
0.1	2.1	360.0	4.93	false	0.5	1.25	100	4.08	0.72	1.1	2000	0.5	1.0	1.32	2.0	1000	37.5	1	35.08174668732359	19.58215535058974	97.81946886587306
0.1	2.1	360.0	4.93	false	0.5	1.25	100	4.08	0.72	1.1	2000	0.5	1.0	1.32	2.0	1000	37.5	1	40.48487423364273	17.53952085005492	88.84808854909383
0.1	2.1	360.0	4.93	false	0.5	1.25	100	4.08	0.72	1.1	2000	0.5	1.0	1.32	2.0	1000	37.5	2	49.03308670794017	27.406152252116904	98.88087774618748	48.58212632062751	44.64566647326407
0.1	2.1	360.0	4.93	false	0.5	1.25	100	4.08	0.72	1.1	2000	0.5	1.0	1.32	2.0	1000	37.5	1	30.74582213312937	8.801271717344337	77.92662044302969
0.1	2.1	360.0	4.93	false	0.5	1.25	100	4.08	0.72	1.1	2000	0.5	1.0	1.32	2.0	1000	37.5	2	43.10863877430917	3.6690120432533355	40.58452895913766	28.600324769509818	62.32056800377061
0.1	2.1	360.0	4.93	false	0.5	1.25	100	4.08	0.72	1.1	2000	0.5	1.0	1.32	2.0	1000	37.5	2	39.41240769366867	16.374246434019266	41.916303210815585	37.24385987854338	77.67625168296263
0.1	2.1	360.0	4.93	false	0.5	1.25	100	4.08	0.72	1.1	2000	0.5	1.0	1.32	2.0	1000	37.5	1	46.39780483841193	16.545758147017438	118.29694292894683
0.1	2.1	360.0	4.93	false	0.5	1.25	100	4.08	0.72	1.1	2000	0.5	1.0	1.32	2.0	1000	37.5	2	34.550241637621895	2.407933526279199	48.29298965279321	25.520763844955514	41.39013713816904
0.1	2.1	360.0	4.93	false	0.5	1.25	100	4.08	0.72	1.1	2000	0.5	1.0	1.32	2.0	1000	37.5	1	34.141819377163884	9.194731898623465	87.746725041903
0.1	2.1	360.0	4.93	false	0.5	1.25	100	4.08	0.72	1.1	2000	0.5	1.0	1.32	2.0	1000	37.5	1	42.64798162564107	9.405978600267158	110.15573697185195
0.1	2.1	360.0	4.93	false	0.5	1.25	100	4.08	0.72	1.1	2000	0.5	1.0	1.32	2.0	1000	37.5	1	31.48181898291626	21.434816180944328	86.4716759435094
0.1	2.1	360.0	4.93	false	0.5	1.25	100	4.08	0.72	1.1	2000	0.5	1.0	1.32	2.0	1000	37.5	1	34.02627909848572	8.024596013942503	95.59553567867447
0.1	2.1	360.0	4.93	false	0.5	1.25	100	4.08	0.72	1.1	2000	0.5	1.0	1.32	2.0	1000	37.5	1	32.04275797160136	18.23854133540686	85.32803703706622
0.1	2.1	360.0	4.93	false	0.5	1.25	100	4.08	0.72	1.1	2000	0.5	1.0	1.32	2.0	1000	37.5	1	33.1840367974995	17.62531837541859	83.05015357642327
0.1	2.1	360.0	4.93	false	0.5	1.25	100	4.08	0.72	1.1	2000	0.5	1.0	1.32	2.0	1000	37.5	1	38.68231489648742	23.902731999192792	101.86693492113653
0.1	2.1	360.0	4.93	false	0.5	1.25	100	4.08	0.72	1.1	2000	0.5	1.0	1.32	2.0	1000	37.5	1	45.649104673843354	29.624306970910887	117.29275142458658
0.1	2.1	360.0	4.93	false	0.5	1.25	100	4.08	0.72	1.1	2000	0.5	1.0	1.32	2.0	1000	37.5	1	33.026586902870385	13.66811808064541	87.8366643445414
0.1	2.1	360.0	4.93	false	0.5	1.25	100	4.08	0.72	1.1	2000	0.5	1.0	1.32	2.0	1000	37.5	2	38.41672273765185	6.456713494873424	60.34363595645124	37.36931052297899	46.96354692533655
0.1	2.1	360.0	4.93	false	0.5	1.25	100	4.08	0.72	1.1	2000	0.5	1.0	1.32	2.0	1000	37.5	1	38.67491881094986	16.614832179090172	110.51898716780256
0.1	2.1	360.0	4.93	false	0.5	1.25	100	4.08	0.72	1.1	2000	0.5	1.0	1.32	2.0	1000	37.5	1	32.147271235721945	23.24532931402217	80.82215662343734
0.1	2.1	360.0	4.93	false	0.5	1.25	100	4.08	0.72	1.1	2000	0.5	1.0	1.32	2.0	1000	37.5	2	37.4679792375088	10.278292895863977	61.15473863799243	28.07050272878161	36.21173838947583
0.1	2.1	360.0	4.93	false	0.5	1.25	100	4.08	0.72	1.1	2000	0.5	1.0	1.32	2.0	1000	37.5	1	43.92052556110329	22.450601083854274	120.80831369982934
0.1	2.1	360.0	4.93	false	0.5	1.25	100	4.08	0.72	1.1	2000	0.5	1.0	1.32	2.0	1000	37.5	1	37.400822919240404	28.335994007874515	85.98946455467667
0.1	2.1	360.0	4.93	false	0.5	1.25	100	4.08	0.72	1.1	2000	0.5	1.0	1.32	2.0	1000	37.5	1	36.58921083504275	27.56244304805734	81.31414517955864
0.1	2.1	360.0	4.93	false	0.5	1.25	100	4.08	0.72	1.1	2000	0.5	1.0	1.32	2.0	1000	37.5	2	41.92111630872165	13.962210719100545	54.79081479093188	31.264703661368653	34.54719639700786
0.1	2.1	360.0	4.93	false	0.5	1.25	100	4.08	0.72	1.1	2000	0.5	1.0	1.32	2.0	1000	37.5	2	34.38779267392288	6.254925124356711	39.516266885532104	28.263767412886562	54.16315561420053
0.1	2.1	360.0	4.93	false	0.5	1.25	100	4.08	0.72	1.1	2000	0.5	1.0	1.32	2.0	1000	37.5	1	38.19237240613742	8.41220707980713	92.11979783653217
0.1	2.1	360.0	4.93	false	0.5	1.25	100	4.08	0.72	1.1	2000	0.5	1.0	1.32	2.0	1000	37.5	1	42.05077936360258	21.596870591975694	122.9027356846436
0.1	2.1	360.0	4.93	false	0.5	1.25	100	4.08	0.72	1.1	2000	0.5	1.0	1.32	2.0	1000	37.5	1	38.30224513566347	8.686614791369552	80.1444007926982
0.1	2.1	360.0	4.93	false	0.5	1.25	100	4.08	0.72	1.1	2000	0.5	1.0	1.32	2.0	1000	37.5	1	42.65415114105154	13.913528775219165	124.5572574211767
0.1	2.1	360.0	4.93	false	0.5	1.25	100	4.08	0.72	1.1	2000	0.5	1.0	1.32	2.0	1000	37.5	2	44.274440134079335	2.052316995225406	40.41172728948442	35.825733115876744	75.14240766909475
0.1	2.1	360.0	4.93	false	0.5	1.25	100	4.08	0.72	1.1	2000	0.5	1.0	1.32	2.0	1000	37.5	1	28.660947218550085	6.0756999627653405	78.41185892433538
0.1	2.1	360.0	4.93	false	0.5	1.25	100	4.08	0.72	1.1	2000	0.5	1.0	1.32	2.0	1000	37.5	1	30.633371359917042	15.131153101205467	78.40714550540255
0.1	2.1	360.0	4.93	false	0.5	1.25	100	4.08	0.72	1.1	2000	0.5	1.0	1.32	2.0	1000	37.5	1	47.08480041279324	26.91810535549522	138.58860306200495
0.1	2.1	360.0	4.93	false	0.5	1.25	100	4.08	0.72	1.1	2000	0.5	1.0	1.32	2.0	1000	37.5	1	40.09744954917424	15.663821458784984	103.66693308179673
0.1	2.1	360.0	4.93	false	0.5	1.25	100	4.08	0.72	1.1	2000	0.5	1.0	1.32	2.0	1000	37.5	2	38.18367664263124	11.880839811502351	32.67649776507876	37.139532152887405	77.7497459923115
0.1	2.1	360.0	4.93	false	0.5	1.25	100	4.08	0.72	1.1	2000	0.5	1.0	1.32	2.0	1000	37.5	1	29.808192405495088	12.186323267752817	71.43868821120995
0.1	2.1	360.0	4.93	false	0.5	1.25	100	4.08	0.72	1.1	2000	0.5	1.0	1.32	2.0	1000	37.5	1	41.18154281427282	26.93255091466637	102.53294105960762
0.1	2.1	360.0	4.93	false	0.5	1.25	100	4.08	0.72	1.1	2000	0.5	1.0	1.32	2.0	1000	37.5	1	43.45316593116938	19.72058011148437	94.77100989133339
0.1	2.1	360.0	4.93	false	0.5	1.25	100	4.08	0.72	1.1	2000	0.5	1.0	1.32	2.0	1000	37.5	2	49.28763143034868	8.912039224508867	63.229626081305135	35.375231623157575	68.11707133440221
0.1	2.1	360.0	4.93	false	0.5	1.25	100	4.08	0.72	1.1	2000	0.5	1.0	1.32	2.0	1000	37.5	1	35.99604565873	12.894839296275036	94.61738079552732
0.1	2.1	360.0	4.93	false	0.5	1.25	100	4.08	0.72	1.1	2000	0.5	1.0	1.32	2.0	1000	37.5	1	39.519385679178924	19.479526214280185	122.50026649876759
0.1	2.1	360.0	4.93	false	0.5	1.25	100	4.08	0.72	1.1	2000	0.5	1.0	1.32	2.0	1000	37.5	1	35.49097547288774	12.551046816444885	81.03684979318342
0.1	2.1	360.0	4.93	false	0.5	1.25	100	4.08	0.72	1.1	2000	0.5	1.0	1.32	2.0	1000	37.5	1	40.84392528695528	19.7753016915306	105.06145167437361
0.1	2.1	360.0	4.93	false	0.5	1.25	100	4.08	0.72	1.1	2000	0.5	1.0	1.32	2.0	1000	37.5	2	41.89236600483781	8.71726131055734	46.245261181763155	26.79523746756101	74.95309250159471
0.1	2.1	360.0	4.93	false	0.5	1.25	100	4.08	0.72	1.1	2000	0.5	1.0	1.32	2.0	1000	37.5	1	44.01872978271167	28.793801371376784	94.4048458421873
0.1	2.1	360.0	4.93	false	0.5	1.25	100	4.08	0.72	1.1	2000	0.5	1.0	1.32	2.0	1000	37.5	1	39.29594564654971	26.779416265746505	76.33521592234213
0.1	2.1	360.0	4.93	false	0.5	1.25	100	4.08	0.72	1.1	2000	0.5	1.0	1.32	2.0	1000	37.5	1	38.625674354408794	20.37494619153006	99.43130558124511
0.1	2.1	360.0	4.93	false	0.5	1.25	100	4.08	0.72	1.1	2000	0.5	1.0	1.32	2.0	1000	37.5	1	40.85084024953089	21.212734488517167	102.14734166994832
0.1	2.1	360.0	4.93	false	0.5	1.25	100	4.08	0.72	1.1	2000	0.5	1.0	1.32	2.0	1000	37.5	2	39.99787242593281	2.5236857467229297	50.325577327163444	38.13184471494936	62.57073146964582
0.1	2.1	360.0	4.93	false	0.5	1.25	100	4.08	0.72	1.1	2000	0.5	1.0	1.32	2.0	1000	37.5	1	49.12557662249988	21.183692810038274	136.46887011546588
0.1	2.1	360.0	4.93	false	0.5	1.25	100	4.08	0.72	1.1	2000	0.5	1.0	1.32	2.0	1000	37.5	1	42.54387566758336	19.863914673378492	100.53364969221616
0.1	2.1	360.0	4.93	false	0.5	1.25	100	4.08	0.72	1.1	2000	0.5	1.0	1.32	2.0	1000	37.5	2	30.552181491222818	3.840501011261646	39.57565408318329	22.74433267459847	37.54066756448009
0.1	2.1	360.0	4.93	false	0.5	1.25	100	4.08	0.72	1.1	2000	0.5	1.0	1.32	2.0	1000	37.5	1	39.1285312531542	12.523925157161264	77.18159688996859
0.1	2.1	360.0	4.93	false	0.5	1.25	100	4.08	0.72	1.1	2000	0.5	1.0	1.32	2.0	1000	37.5	2	31.164678024913457	0.4063845952103819	32.77320036886101	29.06005941153569	58.60804498741779
0.1	2.1	360.0	4.93	false	0.5	1.25	100	4.08	0.72	1.1	2000	0.5	1.0	1.32	2.0	1000	37.5	2	43.99252383545911	21.595326161836493	78.2428549620624	33.82905480561534	34.373009130792916
0.1	2.1	360.0	4.93	false	0.5	1.25	100	4.08	0.72	1.1	2000	0.5	1.0	1.32	2.0	1000	37.5	1	32.541192130413364	24.912364582497528	74.20528904801006
0.1	2.1	360.0	4.93	false	0.5	1.25	100	4.08	0.72	1.1	2000	0.5	1.0	1.32	2.0	1000	37.5	1	22.71	7.9103670502719	60.41795647828061
0.1	2.1	360.0	4.93	false	0.5	1.25	100	4.08	0.72	1.1	2000	0.5	1.0	1.32	2.0	1000	37.5	1	32.9778390158714	16.267633313942	96.77326207137695
0.1	2.1	360.0	4.93	false	0.5	1.25	100	4.08	0.72	1.1	2000	0.5	1.0	1.32	2.0	1000	37.5	1	42.52233826168545	12.053411589272272	103.03802956244243
0.1	2.1	360.0	4.93	false	0.5	1.25	100	4.08	0.72	1.1	2000	0.5	1.0	1.32	2.0	1000	37.5	1	35.13213557628568	9.510851817161942	69.78440124210817
0.1	2.1	360.0	4.93	false	0.5	1.25	100	4.08	0.72	1.1	2000	0.5	1.0	1.32	2.0	1000	37.5	1	38.60291232959223	27.14424659188382	87.19902477485631
0.1	2.1	360.0	4.93	false	0.5	1.25	100	4.08	0.72	1.1	2000	0.5	1.0	1.32	2.0	1000	37.5	2	38.462399973229864	8.195325714555514	40.362179035093256	28.512970084845584	62.0313235654031
0.1	2.1	360.0	4.93	false	0.5	1.25	100	4.08	0.72	1.1	2000	0.5	1.0	1.32	2.0	1000	37.5	1	38.365786157896174	14.380439741882368	107.24564558034675
0.1	2.1	360.0	4.93	false	0.5	1.25	100	4.08	0.72	1.1	2000	0.5	1.0	1.32	2.0	1000	37.5	2	43.69846451222866	1.4653239284149027	51.66051784124353	29.387953225893572	57.891105122129616
0.1	2.1	360.0	4.93	false	0.5	1.25	100	4.08	0.72	1.1	2000	0.5	1.0	1.32	2.0	1000	37.5	1	32.753016855592314	14.864864900245076	77.49622598833069
0.1	2.1	360.0	4.93	false	0.5	1.25	100	4.08	0.72	1.1	2000	0.5	1.0	1.32	2.0	1000	37.5	2	38.86721147770646	19.528709689833185	58.41685126263942	38.34650963163954	53.74958745313478
0.1	2.1	360.0	4.93	false	0.5	1.25	100	4.08	0.72	1.1	2000	0.5	1.0	1.32	2.0	1000	37.5	1	36.67036674862076	7.5852764694706885	89.00456708612715
0.1	2.1	360.0	4.93	false	0.5	1.25	100	4.08	0.72	1.1	2000	0.5	1.0	1.32	2.0	1000	37.5	2	42.37058280508182	8.431083016577603	66.57260929115334	39.980972166506156	46.13844806422705
0.1	2.1	360.0	4.93	false	0.5	1.25	100	4.08	0.72	1.1	2000	0.5	1.0	1.32	2.0	1000	37.5	2	40.608472283521195	8.203008764027688	35.36345233278898	33.63364804664432	71.13048189634381
0.1	2.1	360.0	4.93	false	0.5	1.25	100	4.08	0.72	1.1	2000	0.5	1.0	1.32	2.0	1000	37.5	1	26.702909978218347	18.596469445769618	71.2456930017525
0.1	2.1	360.0	4.93	false	0.5	1.25	100	4.08	0.72	1.1	2000	0.5	1.0	1.32	2.0	1000	37.5	1	23.970103828171418	18.243896781934545	63.11043319153471
0.1	2.1	360.0	4.93	false	0.5	1.25	100	4.08	0.72	1.1	2000	0.5	1.0	1.32	2.0	1000	37.5	1	41.19751460584035	17.18293536114525	114.12649159965844
0.1	2.1	360.0	4.93	false	0.5	1.25	100	4.08	0.72	1.1	2000	0.5	1.0	1.32	2.0	1000	37.5	2	27.694003613518813	0.7724920856512526	47.41248637382231	18.672627379659673	28.84048188672723
0.1	2.1	360.0	4.93	false	0.5	1.25	100	4.08	0.72	1.1	2000	0.5	1.0	1.32	2.0	1000	37.5	1	45.752752613629	20.738519104347525	89.61433815864628
0.1	2.1	360.0	4.93	false	0.5	1.25	100	4.08	0.72	1.1	2000	0.5	1.0	1.32	2.0	1000	37.5	1	32.480952920523386	1.2996999698678358	81.49037922802754
0.1	2.1	360.0	4.93	false	0.5	1.25	100	4.08	0.72	1.1	2000	0.5	1.0	1.32	2.0	1000	37.5	2	33.8042876540024	0.9177142659773221	54.962156377413635	27.74022781037246	36.12092056392233
0.1	2.1	360.0	4.93	false	0.5	1.25	100	4.08	0.72	1.1	2000	0.5	1.0	1.32	2.0	1000	37.5	2	41.71343896754988	10.019330830266984	42.193100966106655	25.84421480621846	66.92562896928047
0.1	2.1	360.0	4.93	false	0.5	1.25	100	4.08	0.72	1.1	2000	0.5	1.0	1.32	2.0	1000	37.5	1	38.905171447404236	15.05087545407883	115.3635494992
0.1	2.1	360.0	4.93	false	0.5	1.25	100	4.08	0.72	1.1	2000	0.5	1.0	1.32	2.0	1000	37.5	1	45.69063355928483	15.9697511258226	118.60673381581951
0.1	2.1	360.0	4.93	false	0.5	1.25	100	4.08	0.72	1.1	2000	0.5	1.0	1.32	2.0	1000	37.5	1	41.73888162347201	18.723589016317966	127.21180825011534
0.1	2.1	360.0	4.93	false	0.5	1.25	100	4.08	0.72	1.1	2000	0.5	1.0	1.32	2.0	1000	37.5	1	32.722910673092414	31.582229322457547	68.4753609905091
0.1	2.1	360.0	4.93	false	0.5	1.25	100	4.08	0.72	1.1	2000	0.5	1.0	1.32	2.0	1000	37.5	1	36.89822689027869	10.633167970802337	67.33403061241997
0.1	2.1	360.0	4.93	false	0.5	1.25	100	4.08	0.72	1.1	2000	0.5	1.0	1.32	2.0	1000	37.5	1	35.68885934791395	18.636474885908815	100.32603850740855
0.1	2.1	360.0	4.93	false	0.5	1.25	100	4.08	0.72	1.1	2000	0.5	1.0	1.32	2.0	1000	37.5	1	29.885532858953745	23.23716666169029	76.81226114810623
0.1	2.1	360.0	4.93	false	0.5	1.25	100	4.08	0.72	1.1	2000	0.5	1.0	1.32	2.0	1000	37.5	2	37.91074036837224	5.8839510535353305	65.7382279591667	29.680144689206163	36.94248320083197
0.1	2.1	360.0	4.93	false	0.5	1.25	100	4.08	0.72	1.1	2000	0.5	1.0	1.32	2.0	1000	37.5	2	37.90401269537421	1.4722109996568997	54.61954927630512	32.78443084893361	49.757714417673256
0.1	2.1	360.0	4.93	false	0.5	1.25	100	4.08	0.72	1.1	2000	0.5	1.0	1.32	2.0	1000	37.5	1	39.30737067645977	17.728245966870304	113.41342153268309
0.1	2.1	360.0	4.93	false	0.5	1.25	100	4.08	0.72	1.1	2000	0.5	1.0	1.32	2.0	1000	37.5	1	32.27975395125103	0.6160176733263163	63.92556434461797
0.1	2.1	360.0	4.93	false	0.5	1.25	100	4.08	0.72	1.1	2000	0.5	1.0	1.32	2.0	1000	37.5	2	31.27076599996508	0.9275590545502111	34.14332541692397	21.785162786322378	54.413732423544225
0.1	2.1	360.0	4.93	false	0.5	1.25	100	4.08	0.72	1.1	2000	0.5	1.0	1.32	2.0	1000	37.5	1	36.09051363620488	22.10198416346515	99.16307865935929
0.1	2.1	360.0	4.93	false	0.5	1.25	100	4.08	0.72	1.1	2000	0.5	1.0	1.32	2.0	1000	37.5	2	38.04151755415896	0.36188120787479044	41.6306941896504	26.13575651521946	59.49762600527198
0.1	2.1	360.0	4.93	false	0.5	1.25	100	4.08	0.72	1.1	2000	0.5	1.0	1.32	2.0	1000	37.5	2	34.372637553110444	0.33305248260368253	57.7688949840537	22.05734521368853	52.333543385294696
0.1	2.1	360.0	4.93	false	0.5	1.25	100	4.08	0.72	1.1	2000	0.5	1.0	1.32	2.0	1000	37.5	1	38.13986917977738	24.43709738552383	88.72918944755918
0.1	2.1	360.0	4.93	false	0.5	1.25	100	4.08	0.72	1.1	2000	0.5	1.0	1.32	2.0	1000	37.5	1	37.39950345190347	6.715034515007085	97.51200268395118
0.1	2.1	360.0	4.93	false	0.5	1.25	100	4.08	0.72	1.1	2000	0.5	1.0	1.32	2.0	1000	37.5	1	25.142628137148925	13.438426802374781	79.19075765779377
0.1	2.1	360.0	4.93	false	0.5	1.25	100	4.08	0.72	1.1	2000	0.5	1.0	1.32	2.0	1000	37.5	1	36.90392951249676	9.073159090595212	102.45721718836602
0.1	2.1	360.0	4.93	false	0.5	1.25	100	4.08	0.72	1.1	2000	0.5	1.0	1.32	2.0	1000	37.5	2	39.56100818017469	7.071728401192514	43.352133852706665	24.06756933918227	65.95392092909971
0.1	2.1	360.0	4.93	false	0.5	1.25	100	4.08	0.72	1.1	2000	0.5	1.0	1.32	2.0	1000	37.5	1	39.266559129661395	27.594005622365	96.6421780311179
0.1	2.1	360.0	4.93	false	0.5	1.25	100	4.08	0.72	1.1	2000	0.5	1.0	1.32	2.0	1000	37.5	1	29.065721101993624	26.548645757584886	55.569981153702315
0.1	2.1	360.0	4.93	false	0.5	1.25	100	4.08	0.72	1.1	2000	0.5	1.0	1.32	2.0	1000	37.5	1	36.74801313721277	23.881487798464	71.93594348917236
0.1	2.1	360.0	4.93	false	0.5	1.25	100	4.08	0.72	1.1	2000	0.5	1.0	1.32	2.0	1000	37.5	1	37.89405029248054	25.00131244507739	114.93839688487772
0.1	2.1	360.0	4.93	false	0.5	1.25	100	4.08	0.72	1.1	2000	0.5	1.0	1.32	2.0	1000	37.5	2	36.07361117223787	7.5463896603444045	66.43437892851183	35.18186315001486	31.233060810004027
0.1	2.1	360.0	4.93	false	0.5	1.25	100	4.08	0.72	1.1	2000	0.5	1.0	1.32	2.0	1000	37.5	1	42.69645570495042	27.905781112833953	90.00690953098575
0.1	2.1	360.0	4.93	false	0.5	1.25	100	4.08	0.72	1.1	2000	0.5	1.0	1.32	2.0	1000	37.5	2	52.29	15.174153128599748	75.25160151580818	44.19749964325735	55.21081100916724
0.1	2.1	360.0	4.93	false	0.5	1.25	100	4.08	0.72	1.1	2000	0.5	1.0	1.32	2.0	1000	37.5	2	38.40314999906074	12.830926427960943	40.2239109218407	37.41741345470447	67.61737256834289
0.1	2.1	360.0	4.93	false	0.5	1.25	100	4.08	0.72	1.1	2000	0.5	1.0	1.32	2.0	1000	37.5	1	39.745378580741445	16.445034374349397	96.71710864831708
0.1	2.1	360.0	4.93	false	0.5	1.25	100	4.08	0.72	1.1	2000	0.5	1.0	1.32	2.0	1000	37.5	1	35.89311365768036	19.205525468081625	101.85633985464383
0.1	2.1	360.0	4.93	false	0.5	1.25	100	4.08	0.72	1.1	2000	0.5	1.0	1.32	2.0	1000	37.5	2	32.10306280087211	0.7358269862567657	33.93070975954847	29.174212125581278	49.0877258083903
0.1	2.1	360.0	4.93	false	0.5	1.25	100	4.08	0.72	1.1	2000	0.5	1.0	1.32	2.0	1000	37.5	1	34.25426711855934	28.036467938690706	59.13459029740214
0.1	2.1	360.0	4.93	false	0.5	1.25	100	4.08	0.72	1.1	2000	0.5	1.0	1.32	2.0	1000	37.5	1	34.736717881142674	22.253831767887974	94.5952815612216
0.1	2.1	360.0	4.93	false	0.5	1.25	100	4.08	0.72	1.1	2000	0.5	1.0	1.32	2.0	1000	37.5	2	27.86570162295149	4.415211089507151	36.0848668676618	27.151312540920348	31.87337277883782
0.1	2.1	360.0	4.93	false	0.5	1.25	100	4.08	0.72	1.1	2000	0.5	1.0	1.32	2.0	1000	37.5	1	34.32883515233092	21.084485183917334	86.42545003707914
0.1	2.1	360.0	4.93	false	0.5	1.25	100	4.08	0.72	1.1	2000	0.5	1.0	1.32	2.0	1000	37.5	2	36.142838317706556	4.613690695510917	26.96536049175492	24.71269409394254	64.62253091863347
0.1	2.1	360.0	4.93	false	0.5	1.25	100	4.08	0.72	1.1	2000	0.5	1.0	1.32	2.0	1000	37.5	2	37.71005259046603	0.3070134864294975	77.10224190364629	35.10667062327406	34.51438412386858
0.1	2.1	360.0	4.93	false	0.5	1.25	100	4.08	0.72	1.1	2000	0.5	1.0	1.32	2.0	1000	37.5	2	44.135290991781645	11.21606430642991	44.48153961201194	32.13403183525427	71.41382269593505
0.1	2.1	360.0	4.93	false	0.5	1.25	100	4.08	0.72	1.1	2000	0.5	1.0	1.32	2.0	1000	37.5	1	35.03654997630646	7.835849237067405	85.40992552151695
0.1	2.1	360.0	4.93	false	0.5	1.25	100	4.08	0.72	1.1	2000	0.5	1.0	1.32	2.0	1000	37.5	2	34.425072847774004	5.454397661460729	49.52787207524953	32.539055621739195	31.71648525647754
0.1	2.1	360.0	4.93	false	0.5	1.25	100	4.08	0.72	1.1	2000	0.5	1.0	1.32	2.0	1000	37.5	2	38.12235257567295	17.606774465777015	48.192668653090955	29.899594609228977	40.16252481714246
0.1	2.1	360.0	4.93	false	0.5	1.25	100	4.08	0.72	1.1	2000	0.5	1.0	1.32	2.0	1000	37.5	1	25.50921659343519	0.33373578265575954	82.96768729541391
0.1	2.1	360.0	4.93	false	0.5	1.25	100	4.08	0.72	1.1	2000	0.5	1.0	1.32	2.0	1000	37.5	1	36.22494074164614	18.30945859330234	90.48562533100166
0.1	2.1	360.0	4.93	false	0.5	1.25	100	4.08	0.72	1.1	2000	0.5	1.0	1.32	2.0	1000	37.5	1	39.32898760712319	17.673453383442894	107.76291545753591
0.1	2.1	360.0	4.93	false	0.5	1.25	100	4.08	0.72	1.1	2000	0.5	1.0	1.32	2.0	1000	37.5	1	37.5406836191302	24.33652567547893	87.73287838781563
0.1	2.1	360.0	4.93	false	0.5	1.25	100	4.08	0.72	1.1	2000	0.5	1.0	1.32	2.0	1000	37.5	1	35.01620966462643	24.802909994089354	99.37971871409589
0.1	2.1	360.0	4.93	false	0.5	1.25	100	4.08	0.72	1.1	2000	0.5	1.0	1.32	2.0	1000	37.5	1	40.388889465611186	27.934834717898827	85.98312877578957
0.1	2.1	360.0	4.93	false	0.5	1.25	100	4.08	0.72	1.1	2000	0.5	1.0	1.32	2.0	1000	37.5	2	38.34219629485503	10.492668540276036	63.60344510706067	36.100961594368215	47.02719184900632
0.1	2.1	360.0	4.93	false	0.5	1.25	100	4.08	0.72	1.1	2000	0.5	1.0	1.32	2.0	1000	37.5	2	40.15998642169243	17.81185922551531	55.396100252423736	28.883166752659843	49.59971605415402
0.1	2.1	360.0	4.93	false	0.5	1.25	100	4.08	0.72	1.1	2000	0.5	1.0	1.32	2.0	1000	37.5	2	37.51044444690962	4.252780244939071	46.53548942474492	30.322931626798844	59.765893830112795
0.1	2.1	360.0	4.93	false	0.5	1.25	100	4.08	0.72	1.1	2000	0.5	1.0	1.32	2.0	1000	37.5	2	36.781948324908214	9.298055792937713	58.648237996860026	32.166113858753796	27.711719921598398
0.1	2.1	360.0	4.93	false	0.5	1.25	100	4.08	0.72	1.1	2000	0.5	1.0	1.32	2.0	1000	37.5	1	33.90675457684346	17.504250769739482	75.68912187420182
0.1	2.1	360.0	4.93	false	0.5	1.25	100	4.08	0.72	1.1	2000	0.5	1.0	1.32	2.0	1000	37.5	1	29.73269465155547	15.257295455235719	81.0378697564454
0.1	2.1	360.0	4.93	false	0.5	1.25	100	4.08	0.72	1.1	2000	0.5	1.0	1.32	2.0	1000	37.5	2	41.103039740161655	14.100991192218537	81.04658378139534	40.901559044533144	35.28597598542154
0.1	2.1	360.0	4.93	false	0.5	1.25	100	4.08	0.72	1.1	2000	0.5	1.0	1.32	2.0	1000	37.5	1	39.95789282855406	21.421557535261435	111.11465134642589
0.1	2.1	360.0	4.93	false	0.5	1.25	100	4.08	0.72	1.1	2000	0.5	1.0	1.32	2.0	1000	37.5	2	39.527702620580364	6.46399362231095	44.20935357850429	21.281155705978307	70.08515803332737
0.1	2.1	360.0	4.93	false	0.5	1.25	100	4.08	0.72	1.1	2000	0.5	1.0	1.32	2.0	1000	37.5	1	33.95358438361353	32.69592541157207	77.13833141426328
0.1	2.1	360.0	4.93	false	0.5	1.25	100	4.08	0.72	1.1	2000	0.5	1.0	1.32	2.0	1000	37.5	1	34.499636065626675	31.69245343027357	80.57514598221637
0.1	2.1	360.0	4.93	false	0.5	1.25	100	4.08	0.72	1.1	2000	0.5	1.0	1.32	2.0	1000	37.5	2	44.24833529726734	12.229355274520948	46.57905644337318	35.517311075626814	68.30730332092571
0.1	2.1	360.0	4.93	false	0.5	1.25	100	4.08	0.72	1.1	2000	0.5	1.0	1.32	2.0	1000	37.5	1	41.060665692015114	19.568218995080287	109.64852426766457
0.1	2.1	360.0	4.93	false	0.5	1.25	100	4.08	0.72	1.1	2000	0.5	1.0	1.32	2.0	1000	37.5	1	27.2368414263808	10.36838189111211	78.06974183750137
0.1	2.1	360.0	4.93	false	0.5	1.25	100	4.08	0.72	1.1	2000	0.5	1.0	1.32	2.0	1000	37.5	1	35.89257780026793	15.79489476903963	90.88206746880365
0.1	2.1	360.0	4.93	false	0.5	1.25	100	4.08	0.72	1.1	2000	0.5	1.0	1.32	2.0	1000	37.5	2	35.70725119305745	10.444431583816371	57.28786871175738	34.41492431085563	42.76595702067249
0.1	2.1	360.0	4.93	false	0.5	1.25	100	4.08	0.72	1.1	2000	0.5	1.0	1.32	2.0	1000	37.5	1	38.360832410633975	14.134693002560962	103.40635546866578
0.1	2.1	360.0	4.93	false	0.5	1.25	100	4.08	0.72	1.1	2000	0.5	1.0	1.32	2.0	1000	37.5	1	41.10454450057388	34.00244077631304	86.01388930159013
0.1	2.1	360.0	4.93	false	0.5	1.25	100	4.08	0.72	1.1	2000	0.5	1.0	1.32	2.0	1000	37.5	1	33.298109877339606	18.184384136477902	89.78937244531492
0.1	2.1	360.0	4.93	false	0.5	1.25	100	4.08	0.72	1.1	2000	0.5	1.0	1.32	2.0	1000	37.5	2	41.55289681273774	12.830527865209753	62.884348092500645	35.58596581066511	40.96854491570439
0.1	2.1	360.0	4.93	false	0.5	1.25	100	4.08	0.72	1.1	2000	0.5	1.0	1.32	2.0	1000	37.5	1	41.591924920433115	27.773752173783492	108.6992752329341
0.1	2.1	360.0	4.93	false	0.5	1.25	100	4.08	0.72	1.1	2000	0.5	1.0	1.32	2.0	1000	37.5	1	36.03511324013252	27.389378805508045	98.2051643592786
0.1	2.1	360.0	4.93	false	0.5	1.25	100	4.08	0.72	1.1	2000	0.5	1.0	1.32	2.0	1000	37.5	1	41.89194201377105	20.841805539291084	107.61105726689713
0.1	2.1	360.0	4.93	false	0.5	1.25	100	4.08	0.72	1.1	2000	0.5	1.0	1.32	2.0	1000	37.5	1	37.53277868972222	15.313627188725263	100.72551588577235
0.1	2.1	360.0	4.93	false	0.5	1.25	100	4.08	0.72	1.1	2000	0.5	1.0	1.32	2.0	1000	37.5	2	42.83619363102686	8.739778043335772	74.93652790016898	32.143087240024826	40.948374341421335
0.1	2.1	360.0	4.93	false	0.5	1.25	100	4.08	0.72	1.1	2000	0.5	1.0	1.32	2.0	1000	37.5	1	30.47167438898704	19.35943227295749	72.26174044410108
0.1	2.1	360.0	4.93	false	0.5	1.25	100	4.08	0.72	1.1	2000	0.5	1.0	1.32	2.0	1000	37.5	1	43.90688309561755	16.63312781401036	107.0493842591797
0.1	2.1	360.0	4.93	false	0.5	1.25	100	4.08	0.72	1.1	2000	0.5	1.0	1.32	2.0	1000	37.5	2	41.319045449332044	16.97552082632488	83.50377634110062	40.395671412898416	49.225134354313425
0.1	2.1	360.0	4.93	false	0.5	1.25	100	4.08	0.72	1.1	2000	0.5	1.0	1.32	2.0	1000	37.5	2	39.790395669219	11.024572677489196	44.609925119385665	25.431067699851592	55.97741852599667
0.1	2.1	360.0	4.93	false	0.5	1.25	100	4.08	0.72	1.1	2000	0.5	1.0	1.32	2.0	1000	37.5	1	39.309897636303376	25.22084252298424	100.64899097885966
0.1	2.1	360.0	4.93	false	0.5	1.25	100	4.08	0.72	1.1	2000	0.5	1.0	1.32	2.0	1000	37.5	1	27.692075077056145	12.085178159534658	72.95310778595234
0.1	2.1	360.0	4.93	false	0.5	1.25	100	4.08	0.72	1.1	2000	0.5	1.0	1.32	2.0	1000	37.5	2	30.155877080030574	1.85475653573218	48.771104467042534	14.613267088411614	24.312992837241037
0.1	2.1	360.0	4.93	false	0.5	1.25	100	4.08	0.72	1.1	2000	0.5	1.0	1.32	2.0	1000	37.5	2	40.62636104972931	16.126831851740853	62.33833518462574	32.49877062771931	32.84429611653362
0.1	2.1	360.0	4.93	false	0.5	1.25	100	4.08	0.72	1.1	2000	0.5	1.0	1.32	2.0	1000	37.5	1	29.381783764063556	20.257112725166728	87.50376595657478
0.1	2.1	360.0	4.93	false	0.5	1.25	100	4.08	0.72	1.1	2000	0.5	1.0	1.32	2.0	1000	37.5	1	33.47791142350769	23.73495078524761	76.53632404242748
0.1	2.1	360.0	4.93	false	0.5	1.25	100	4.08	0.72	1.1	2000	0.5	1.0	1.32	2.0	1000	37.5	2	45.92889177638329	8.521379065538735	54.25269173390364	39.055839450175256	59.994568318138334
0.1	2.1	360.0	4.93	false	0.5	1.25	100	4.08	0.72	1.1	2000	0.5	1.0	1.32	2.0	1000	37.5	1	42.7540476231037	28.14215125264178	110.51569791439375
0.1	2.1	360.0	4.93	false	0.5	1.25	100	4.08	0.72	1.1	2000	0.5	1.0	1.32	2.0	1000	37.5	1	39.033768210194516	20.209261358402593	108.61867103361126
0.1	2.1	360.0	4.93	false	0.5	1.25	100	4.08	0.72	1.1	2000	0.5	1.0	1.32	2.0	1000	37.5	1	35.74669073712661	12.427829358504713	93.77954918778885
0.1	2.1	360.0	4.93	false	0.5	1.25	100	4.08	0.72	1.1	2000	0.5	1.0	1.32	2.0	1000	37.5	2	47.213063123851285	10.85950722606485	88.04779252005584	45.0475870040203	38.201963024160655
0.1	2.1	360.0	4.93	false	0.5	1.25	100	4.08	0.72	1.1	2000	0.5	1.0	1.32	2.0	1000	37.5	1	41.19576981338336	13.662871797888736	109.22220446592407
0.1	2.1	360.0	4.93	false	0.5	1.25	100	4.08	0.72	1.1	2000	0.5	1.0	1.32	2.0	1000	37.5	1	35.37385404228213	11.77247750801998	87.02652255777338
0.1	2.1	360.0	4.93	false	0.5	1.25	100	4.08	0.72	1.1	2000	0.5	1.0	1.32	2.0	1000	37.5	1	36.49087964173474	14.815661407825578	94.99024586391485
0.1	2.1	360.0	4.93	false	0.5	1.25	100	4.08	0.72	1.1	2000	0.5	1.0	1.32	2.0	1000	37.5	1	34.204420811391955	19.555338880202463	103.28789363280175
0.1	2.1	360.0	4.93	false	0.5	1.25	100	4.08	0.72	1.1	2000	0.5	1.0	1.32	2.0	1000	37.5	1	36.391757924691206	19.806032302051875	96.91283620392798
0.1	2.1	360.0	4.93	false	0.5	1.25	100	4.08	0.72	1.1	2000	0.5	1.0	1.32	2.0	1000	37.5	1	33.12527015517466	15.915052967140888	83.05819218690854
0.1	2.1	360.0	4.93	false	0.5	1.25	100	4.08	0.72	1.1	2000	0.5	1.0	1.32	2.0	1000	37.5	2	39.359861435313384	7.552175313978008	41.40843365517715	24.54048688222538	60.57695427121571
0.1	2.1	360.0	4.93	false	0.5	1.25	100	4.08	0.72	1.1	2000	0.5	1.0	1.32	2.0	1000	37.5	1	39.36924041466035	21.624551145209754	71.52544239744304
0.1	2.1	360.0	4.93	false	0.5	1.25	100	4.08	0.72	1.1	2000	0.5	1.0	1.32	2.0	1000	37.5	1	27.8934712879755	13.205051481541542	87.66457925206008
0.1	2.1	360.0	4.93	false	0.5	1.25	100	4.08	0.72	1.1	2000	0.5	1.0	1.32	2.0	1000	37.5	2	40.430670652445684	10.637860628003267	53.06539056991235	29.982906546207534	38.06395406004695
0.1	2.1	360.0	4.93	false	0.5	1.25	100	4.08	0.72	1.1	2000	0.5	1.0	1.32	2.0	1000	37.5	2	43.81211085183438	2.9632400386228226	58.342231940014535	33.709915697580044	62.80080417810312
0.1	2.1	360.0	4.93	false	0.5	1.25	100	4.08	0.72	1.1	2000	0.5	1.0	1.32	2.0	1000	37.5	1	39.600901947614226	23.686899711459883	75.99894940850243
0.1	2.1	360.0	4.93	false	0.5	1.25	100	4.08	0.72	1.1	2000	0.5	1.0	1.32	2.0	1000	37.5	2	36.66787014432622	10.361993901394237	58.0338911206101	34.06362080464954	36.410893745469
0.1	2.1	360.0	4.93	false	0.5	1.25	100	4.08	0.72	1.1	2000	0.5	1.0	1.32	2.0	1000	37.5	1	34.97400442544611	8.218604817546948	83.71414935309987
0.1	2.1	360.0	4.93	false	0.5	1.25	100	4.08	0.72	1.1	2000	0.5	1.0	1.32	2.0	1000	37.5	1	40.29215564792493	17.638656551483233	100.67698284817907
0.1	2.1	360.0	4.93	false	0.5	1.25	100	4.08	0.72	1.1	2000	0.5	1.0	1.32	2.0	1000	37.5	1	36.07932925766054	21.97670038047334	60.07929665243093
0.1	2.1	360.0	4.93	false	0.5	1.25	100	4.08	0.72	1.1	2000	0.5	1.0	1.32	2.0	1000	37.5	1	45.54171317376324	27.320660849201847	121.79586659304205
0.1	2.1	360.0	4.93	false	0.5	1.25	100	4.08	0.72	1.1	2000	0.5	1.0	1.32	2.0	1000	37.5	1	26.443417052674597	14.686858121919105	80.44063209953576
0.1	2.1	360.0	4.93	false	0.5	1.25	100	4.08	0.72	1.1	2000	0.5	1.0	1.32	2.0	1000	37.5	1	26.888204816505784	18.122288589075808	75.9872486645991
0.1	2.1	360.0	4.93	false	0.5	1.25	100	4.08	0.72	1.1	2000	0.5	1.0	1.32	2.0	1000	37.5	1	43.395049916954065	16.206257386989268	126.88603263427196
0.1	2.1	360.0	4.93	false	0.5	1.25	100	4.08	0.72	1.1	2000	0.5	1.0	1.32	2.0	1000	37.5	2	29.488412526471016	7.2845107092816574	34.13831493375709	29.10796989729178	46.8860522327552
0.1	2.1	360.0	4.93	false	0.5	1.25	100	4.08	0.72	1.1	2000	0.5	1.0	1.32	2.0	1000	37.5	1	42.995787967395614	17.660002798472004	105.55042911280648
0.1	2.1	360.0	4.93	false	0.5	1.25	100	4.08	0.72	1.1	2000	0.5	1.0	1.32	2.0	1000	37.5	1	38.018784974651666	19.47799270780942	99.39636860058333
0.1	2.1	360.0	4.93	false	0.5	1.25	100	4.08	0.72	1.1	2000	0.5	1.0	1.32	2.0	1000	37.5	2	31.419033651409475	3.8178814245376844	42.528253425673384	26.212338559723964	36.59241263257619
0.1	2.1	360.0	4.93	false	0.5	1.25	100	4.08	0.72	1.1	2000	0.5	1.0	1.32	2.0	1000	37.5	1	48.47849185943701	23.521140790071676	111.45238847650356
0.1	2.1	360.0	4.93	false	0.5	1.25	100	4.08	0.72	1.1	2000	0.5	1.0	1.32	2.0	1000	37.5	1	36.87002887546393	23.33791557503732	81.63124179664356
0.1	2.1	360.0	4.93	false	0.5	1.25	100	4.08	0.72	1.1	2000	0.5	1.0	1.32	2.0	1000	37.5	1	39.75589818894412	21.78394409959834	113.28683815753612
0.1	2.1	360.0	4.93	false	0.5	1.25	100	4.08	0.72	1.1	2000	0.5	1.0	1.32	2.0	1000	37.5	2	47.55482581491672	1.8650191997773493	45.288890075211725	29.094338930013897	84.42107423156287
0.1	2.1	360.0	4.93	false	0.5	1.25	100	4.08	0.72	1.1	2000	0.5	1.0	1.32	2.0	1000	37.5	1	29.907252169877356	23.264938890877847	73.6327842377707
0.1	2.1	360.0	4.93	false	0.5	1.25	100	4.08	0.72	1.1	2000	0.5	1.0	1.32	2.0	1000	37.5	2	46.55963797356987	3.224794112560967	50.46198511456942	38.27922241536179	89.2886432494668
0.1	2.1	360.0	4.93	false	0.5	1.25	100	4.08	0.72	1.1	2000	0.5	1.0	1.32	2.0	1000	37.5	1	37.00779656068482	20.3454735501929	94.03565106873215
0.1	2.1	360.0	4.93	false	0.5	1.25	100	4.08	0.72	1.1	2000	0.5	1.0	1.32	2.0	1000	37.5	1	33.81521710100507	18.05343393865443	94.28858722597622
0.1	2.1	360.0	4.93	false	0.5	1.25	100	4.08	0.72	1.1	2000	0.5	1.0	1.32	2.0	1000	37.5	1	40.7163392169587	16.380383988671387	100.1727367405288
0.1	2.1	360.0	4.93	false	0.5	1.25	100	4.08	0.72	1.1	2000	0.5	1.0	1.32	2.0	1000	37.5	2	36.41077739897215	10.539392014676276	64.65935946437605	24.34290362706896	36.65999154979354
0.1	2.1	360.0	4.93	false	0.5	1.25	100	4.08	0.72	1.1	2000	0.5	1.0	1.32	2.0	1000	37.5	1	31.819936531911303	24.292998823153024	82.9156258066739
0.1	2.1	360.0	4.93	false	0.5	1.25	100	4.08	0.72	1.1	2000	0.5	1.0	1.32	2.0	1000	37.5	2	34.315361601341145	3.6399272172034736	45.017046575222395	31.15297495193002	44.95544413625621
0.1	2.1	360.0	4.93	false	0.5	1.25	100	4.08	0.72	1.1	2000	0.5	1.0	1.32	2.0	1000	37.5	2	38.47534110748784	1.5823497689295216	33.133059640119754	24.36988686697968	69.20190211245223
0.1	2.1	360.0	4.93	false	0.5	1.25	100	4.08	0.72	1.1	2000	0.5	1.0	1.32	2.0	1000	37.5	1	35.74405762537606	26.202389340363133	73.15188774411085
0.1	2.1	360.0	4.93	false	0.5	1.25	100	4.08	0.72	1.1	2000	0.5	1.0	1.32	2.0	1000	37.5	2	35.09527289507579	0.6139161619504382	41.3893317681418	23.503538337705077	62.140568792734946
0.1	2.1	360.0	4.93	false	0.5	1.25	100	4.08	0.72	1.1	2000	0.5	1.0	1.32	2.0	1000	37.5	1	37.18357164273106	14.48295436870294	103.97747936539739
0.1	2.1	360.0	4.93	false	0.5	1.25	100	4.08	0.72	1.1	2000	0.5	1.0	1.32	2.0	1000	37.5	1	42.18642979561187	21.850039606861632	90.62947309857516
0.1	2.1	360.0	4.93	false	0.5	1.25	100	4.08	0.72	1.1	2000	0.5	1.0	1.32	2.0	1000	37.5	1	40.378000251322234	21.184485189483443	112.82773200778169
0.1	2.1	360.0	4.93	false	0.5	1.25	100	4.08	0.72	1.1	2000	0.5	1.0	1.32	2.0	1000	37.5	1	34.706672154687915	16.533730281400405	104.41964042760216
0.1	2.1	360.0	4.93	false	0.5	1.25	100	4.08	0.72	1.1	2000	0.5	1.0	1.32	2.0	1000	37.5	1	29.773583253901375	28.279836199762205	77.2401922849928
0.1	2.1	360.0	4.93	false	0.5	1.25	100	4.08	0.72	1.1	2000	0.5	1.0	1.32	2.0	1000	37.5	1	38.571858926297566	27.234661419838083	103.05799290946332
0.1	2.1	360.0	4.93	false	0.5	1.25	100	4.08	0.72	1.1	2000	0.5	1.0	1.32	2.0	1000	37.5	2	33.69616492128097	2.5322035429187157	34.548946079804956	29.560528043552114	53.38592609710056
0.1	2.1	360.0	4.93	false	0.5	1.25	100	4.08	0.72	1.1	2000	0.5	1.0	1.32	2.0	1000	37.5	1	34.28514895796783	14.543680300972675	95.90103439086987
0.1	2.1	360.0	4.93	false	0.5	1.25	100	4.08	0.72	1.1	2000	0.5	1.0	1.32	2.0	1000	37.5	1	36.03652097824661	16.618108480766015	83.9830717259625
0.1	2.1	360.0	4.93	false	0.5	1.25	100	4.08	0.72	1.1	2000	0.5	1.0	1.32	2.0	1000	37.5	1	27.778010273054747	11.289220076446824	65.67189999436081
0.1	2.1	360.0	4.93	false	0.5	1.25	100	4.08	0.72	1.1	2000	0.5	1.0	1.32	2.0	1000	37.5	2	38.10929031933754	9.242410131516658	48.886643276872455	31.75023749632895	43.414479791585904
0.1	2.1	360.0	4.93	false	0.5	1.25	100	4.08	0.72	1.1	2000	0.5	1.0	1.32	2.0	1000	37.5	2	36.69711029906397	13.378775568418282	58.8762951153118	34.93258275951019	49.21698390099221
0.1	2.1	360.0	4.93	false	0.5	1.25	100	4.08	0.72	1.1	2000	0.5	1.0	1.32	2.0	1000	37.5	1	40.52264816036362	21.093021596283243	101.99734372914939
0.1	2.1	360.0	4.93	false	0.5	1.25	100	4.08	0.72	1.1	2000	0.5	1.0	1.32	2.0	1000	37.5	2	42.04316816345379	11.371108782553009	66.62280148026237	40.05197547375681	60.5480941358823
0.1	2.1	360.0	4.93	false	0.5	1.25	100	4.08	0.72	1.1	2000	0.5	1.0	1.32	2.0	1000	37.5	1	35.58926743629922	12.820439504098475	93.47334115656058
0.1	2.1	360.0	4.93	false	0.5	1.25	100	4.08	0.72	1.1	2000	0.5	1.0	1.32	2.0	1000	37.5	2	43.95079952214368	13.043762991756191	69.36511046710909	36.37816774493268	64.68457757008795
0.1	2.1	360.0	4.93	false	0.5	1.25	100	4.08	0.72	1.1	2000	0.5	1.0	1.32	2.0	1000	37.5	2	30.907815084409062	2.7607485626470907	56.50128253404821	29.468584420238155	37.83516142354754
0.1	2.1	360.0	4.93	false	0.5	1.25	100	4.08	0.72	1.1	2000	0.5	1.0	1.32	2.0	1000	37.5	1	38.20689187491891	21.530568152238754	110.6583656428367
0.1	2.1	360.0	4.93	false	0.5	1.25	100	4.08	0.72	1.1	2000	0.5	1.0	1.32	2.0	1000	37.5	2	33.40591510018546	2.0233539761228174	64.36999854529256	31.93443339282091	26.282234817654032
0.1	2.1	360.0	4.93	false	0.5	1.25	100	4.08	0.72	1.1	2000	0.5	1.0	1.32	2.0	1000	37.5	1	26.564281810884793	24.548971475062917	66.26369302151691
0.1	2.1	360.0	4.93	false	0.5	1.25	100	4.08	0.72	1.1	2000	0.5	1.0	1.32	2.0	1000	37.5	2	35.36409987167627	14.660286699522347	60.13706873954357	33.963451077914634	36.4896904064465
0.1	2.1	360.0	4.93	false	0.5	1.25	100	4.08	0.72	1.1	2000	0.5	1.0	1.32	2.0	1000	37.5	2	46.80348116746313	0.8262292940088198	53.38623687968715	37.609957408032855	83.05512784173611
0.1	2.1	360.0	4.93	false	0.5	1.25	100	4.08	0.72	1.1	2000	0.5	1.0	1.32	2.0	1000	37.5	1	42.066501516398674	27.83252956669674	114.91317093540246
0.1	2.1	360.0	4.93	false	0.5	1.25	100	4.08	0.72	1.1	2000	0.5	1.0	1.32	2.0	1000	37.5	1	36.97218726764074	29.85980227086542	92.91355532208738
0.1	2.1	360.0	4.93	false	0.5	1.25	100	4.08	0.72	1.1	2000	0.5	1.0	1.32	2.0	1000	37.5	1	32.202501457002946	13.772597025569052	83.59884642755001
0.1	2.1	360.0	4.93	false	0.5	1.25	100	4.08	0.72	1.1	2000	0.5	1.0	1.32	2.0	1000	37.5	1	33.278907152435785	21.458362772267943	87.68647060958205
0.1	2.1	360.0	4.93	false	0.5	1.25	100	4.08	0.72	1.1	2000	0.5	1.0	1.32	2.0	1000	37.5	2	44.37597710742094	5.093215190705211	53.63383283162584	26.04491711416845	70.5584183442962
0.1	2.1	360.0	4.93	false	0.5	1.25	100	4.08	0.72	1.1	2000	0.5	1.0	1.32	2.0	1000	37.5	1	47.9967655559922	33.57604680721084	111.96410139052969
0.1	2.1	360.0	4.93	false	0.5	1.25	100	4.08	0.72	1.1	2000	0.5	1.0	1.32	2.0	1000	37.5	2	36.97685537377759	16.229047611281366	54.449591420170066	31.824245602673805	32.60596618309034
0.1	2.1	360.0	4.93	false	0.5	1.25	100	4.08	0.72	1.1	2000	0.5	1.0	1.32	2.0	1000	37.5	1	39.50162448615988	16.89934676227671	80.36472267081768
0.1	2.1	360.0	4.93	false	0.5	1.25	100	4.08	0.72	1.1	2000	0.5	1.0	1.32	2.0	1000	37.5	1	34.2743087266199	7.417153426294629	90.24837480357354
0.1	2.1	360.0	4.93	false	0.5	1.25	100	4.08	0.72	1.1	2000	0.5	1.0	1.32	2.0	1000	37.5	1	30.52332926294461	21.57231973789931	73.86477616455934
0.1	2.1	360.0	4.93	false	0.5	1.25	100	4.08	0.72	1.1	2000	0.5	1.0	1.32	2.0	1000	37.5	2	45.06720051555011	4.618007835684601	53.93680595668871	30.497808871330562	72.97488577184542
0.1	2.1	360.0	4.93	false	0.5	1.25	100	4.08	0.72	1.1	2000	0.5	1.0	1.32	2.0	1000	37.5	1	40.672183292452694	19.737187035643828	110.09252635840325
0.1	2.1	360.0	4.93	false	0.5	1.25	100	4.08	0.72	1.1	2000	0.5	1.0	1.32	2.0	1000	37.5	1	28.978417393683486	8.480790380008532	68.25298791177
0.1	2.1	360.0	4.93	false	0.5	1.25	100	4.08	0.72	1.1	2000	0.5	1.0	1.32	2.0	1000	37.5	2	37.04959758368167	5.723275210521232	50.03537949673238	36.46094468164439	55.260511962206685
0.1	2.1	360.0	4.93	false	0.5	1.25	100	4.08	0.72	1.1	2000	0.5	1.0	1.32	2.0	1000	37.5	1	40.67912847685974	9.30612033444275	72.88695591112298
0.1	2.1	360.0	4.93	false	0.5	1.25	100	4.08	0.72	1.1	2000	0.5	1.0	1.32	2.0	1000	37.5	1	36.74003063657909	29.194251337561358	110.3991906289801
0.1	2.1	360.0	4.93	false	0.5	1.25	100	4.08	0.72	1.1	2000	0.5	1.0	1.32	2.0	1000	37.5	1	34.64709007811331	24.362503059555035	90.7924438238372
0.1	2.1	360.0	4.93	false	0.5	1.25	100	4.08	0.72	1.1	2000	0.5	1.0	1.32	2.0	1000	37.5	2	38.90841803731108	0.3248060905042506	38.83078892680238	31.194170814176715	68.35076706186298
0.1	2.1	360.0	4.93	false	0.5	1.25	100	4.08	0.72	1.1	2000	0.5	1.0	1.32	2.0	1000	37.5	1	39.63210874452101	27.521087414230443	107.49273337715093
0.1	2.1	360.0	4.93	false	0.5	1.25	100	4.08	0.72	1.1	2000	0.5	1.0	1.32	2.0	1000	37.5	1	31.635376425354238	23.059026768193068	80.4921102680871
0.1	2.1	360.0	4.93	false	0.5	1.25	100	4.08	0.72	1.1	2000	0.5	1.0	1.32	2.0	1000	37.5	1	37.60659790230359	7.900362104476719	101.91724787029092
0.1	2.1	360.0	4.93	false	0.5	1.25	100	4.08	0.72	1.1	2000	0.5	1.0	1.32	2.0	1000	37.5	1	46.35040899659828	19.8184942654461	117.1753681401201
0.1	2.1	360.0	4.93	false	0.5	1.25	100	4.08	0.72	1.1	2000	0.5	1.0	1.32	2.0	1000	37.5	1	31.294969049907845	20.545960572517686	76.81564154281172
0.1	2.1	360.0	4.93	false	0.5	1.25	100	4.08	0.72	1.1	2000	0.5	1.0	1.32	2.0	1000	37.5	1	42.37864449051925	23.337848594077325	104.54813428735159
0.1	2.1	360.0	4.93	false	0.5	1.25	100	4.08	0.72	1.1	2000	0.5	1.0	1.32	2.0	1000	37.5	1	36.62561540806729	20.546565550589918	100.65836375924458
0.1	2.1	360.0	4.93	false	0.5	1.25	100	4.08	0.72	1.1	2000	0.5	1.0	1.32	2.0	1000	37.5	1	35.56045702832812	13.341807472490194	87.95053984385851
0.1	2.1	360.0	4.93	false	0.5	1.25	100	4.08	0.72	1.1	2000	0.5	1.0	1.32	2.0	1000	37.5	1	35.13037445327895	27.67010223425956	86.78980163947945
0.1	2.1	360.0	4.93	false	0.5	1.25	100	4.08	0.72	1.1	2000	0.5	1.0	1.32	2.0	1000	37.5	1	40.019477383133044	17.07822144506544	102.16073848080032
0.1	2.1	360.0	4.93	false	0.5	1.25	100	4.08	0.72	1.1	2000	0.5	1.0	1.32	2.0	1000	37.5	1	32.84241503808228	19.58882105324208	78.44792411755554
0.1	2.1	360.0	4.93	false	0.5	1.25	100	4.08	0.72	1.1	2000	0.5	1.0	1.32	2.0	1000	37.5	1	35.86013112978254	29.0007590426056	76.92805486525964
0.1	2.1	360.0	4.93	false	0.5	1.25	100	4.08	0.72	1.1	2000	0.5	1.0	1.32	2.0	1000	37.5	2	45.880694554938906	23.887888582217293	75.59543811159008	44.70383723344028	30.776322469189495
0.1	2.1	360.0	4.93	false	0.5	1.25	100	4.08	0.72	1.1	2000	0.5	1.0	1.32	2.0	1000	37.5	1	32.11618813781398	10.505044704489677	90.86261767722732
0.1	2.1	360.0	4.93	false	0.5	1.25	100	4.08	0.72	1.1	2000	0.5	1.0	1.32	2.0	1000	37.5	2	35.932409907467765	2.0704500784011173	57.22178778879612	23.41604033811132	42.43609485375822
0.1	2.1	360.0	4.93	false	0.5	1.25	100	4.08	0.72	1.1	2000	0.5	1.0	1.32	2.0	1000	37.5	1	41.8414151396651	25.46517846687051	102.9989345296028
0.1	2.1	360.0	4.93	false	0.5	1.25	100	4.08	0.72	1.1	2000	0.5	1.0	1.32	2.0	1000	37.5	1	34.187272988188084	8.358389074295248	91.64287463427566
0.1	2.1	360.0	4.93	false	0.5	1.25	100	4.08	0.72	1.1	2000	0.5	1.0	1.32	2.0	1000	37.5	1	36.21432040639041	22.878727872160535	80.59877253025589
0.1	2.1	360.0	4.93	false	0.5	1.25	100	4.08	0.72	1.1	2000	0.5	1.0	1.32	2.0	1000	37.5	1	37.684608685834036	8.439651172868583	70.45258246863554
0.1	2.1	360.0	4.93	false	0.5	1.25	100	4.08	0.72	1.1	2000	0.5	1.0	1.32	2.0	1000	37.5	1	47.031871135521214	27.18296933682186	103.5351873903408
0.1	2.1	360.0	4.93	false	0.5	1.25	100	4.08	0.72	1.1	2000	0.5	1.0	1.32	2.0	1000	37.5	2	39.780160884715	0.15468335387841425	44.2010228920285	26.534915494198998	69.70507400828764
0.1	2.1	360.0	4.93	false	0.5	1.25	100	4.08	0.72	1.1	2000	0.5	1.0	1.32	2.0	1000	37.5	1	42.33831028825908	6.31763038116714	88.2234031739969
0.1	2.1	360.0	4.93	false	0.5	1.25	100	4.08	0.72	1.1	2000	0.5	1.0	1.32	2.0	1000	37.5	1	41.66331784087675	31.712510142398123	97.39462481308439
0.1	2.1	360.0	4.93	false	0.5	1.25	100	4.08	0.72	1.1	2000	0.5	1.0	1.32	2.0	1000	37.5	1	36.90749953887291	2.6189699718616897	97.1126372261839
0.1	2.1	360.0	4.93	false	0.5	1.25	100	4.08	0.72	1.1	2000	0.5	1.0	1.32	2.0	1000	37.5	1	40.79017377596712	27.43063474878156	104.34962618578177
0.1	2.1	360.0	4.93	false	0.5	1.25	100	4.08	0.72	1.1	2000	0.5	1.0	1.32	2.0	1000	37.5	2	45.256355268684715	13.057855618467888	77.46977439893905	35.17390243316107	33.930748708170775
0.1	2.1	360.0	4.93	false	0.5	1.25	100	4.08	0.72	1.1	2000	0.5	1.0	1.32	2.0	1000	37.5	2	42.7069789820013	20.295394062613703	85.44663947321962	37.92492424830604	41.48733544863992
0.1	2.1	360.0	4.93	false	0.5	1.25	100	4.08	0.72	1.1	2000	0.5	1.0	1.32	2.0	1000	37.5	1	42.29988659864952	18.312552016851814	105.88261232949526
0.1	2.1	360.0	4.93	false	0.5	1.25	100	4.08	0.72	1.1	2000	0.5	1.0	1.32	2.0	1000	37.5	2	36.6897389837061	19.09746818289064	47.76888929840956	36.511528013169645	56.87698872109745
0.1	2.1	360.0	4.93	false	0.5	1.25	100	4.08	0.72	1.1	2000	0.5	1.0	1.32	2.0	1000	37.5	2	41.54377506141687	7.105994974615254	44.411753115236664	17.743291600240124	74.38122209558308
0.1	2.1	360.0	4.93	false	0.5	1.25	100	4.08	0.72	1.1	2000	0.5	1.0	1.32	2.0	1000	37.5	1	42.01209425691683	18.226113052062473	103.19210220271484
0.1	2.1	360.0	4.93	false	0.5	1.25	100	4.08	0.72	1.1	2000	0.5	1.0	1.32	2.0	1000	37.5	2	41.09796336660256	11.753263272289535	73.4791541647609	39.928682619665274	38.282804132467135
0.1	2.1	360.0	4.93	false	0.5	1.25	100	4.08	0.72	1.1	2000	0.5	1.0	1.32	2.0	1000	37.5	1	36.99763220959591	7.5586843691283905	85.17148209805661
0.1	2.1	360.0	4.93	false	0.5	1.25	100	4.08	0.72	1.1	2000	0.5	1.0	1.32	2.0	1000	37.5	2	38.944468969870634	10.016287357642975	52.6850689319341	23.907867780954458	42.08390691983024
0.1	2.1	360.0	4.93	false	0.5	1.25	100	4.08	0.72	1.1	2000	0.5	1.0	1.32	2.0	1000	37.5	1	41.408156247444104	24.44409236614739	105.2190885918405
0.1	2.1	360.0	4.93	false	0.5	1.25	100	4.08	0.72	1.1	2000	0.5	1.0	1.32	2.0	1000	37.5	1	38.408554169015986	11.681782761058273	66.17566513782869
0.1	2.1	360.0	4.93	false	0.5	1.25	100	4.08	0.72	1.1	2000	0.5	1.0	1.32	2.0	1000	37.5	1	42.49282863999177	31.571830307550066	117.14676548117255
0.1	2.1	360.0	4.93	false	0.5	1.25	100	4.08	0.72	1.1	2000	0.5	1.0	1.32	2.0	1000	37.5	1	32.13556409308761	1.142938507015172	78.12996620211617
0.1	2.1	360.0	4.93	false	0.5	1.25	100	4.08	0.72	1.1	2000	0.5	1.0	1.32	2.0	1000	37.5	1	36.36734911751783	13.496739246421768	96.23399099662275
0.1	2.1	360.0	4.93	false	0.5	1.25	100	4.08	0.72	1.1	2000	0.5	1.0	1.32	2.0	1000	37.5	1	35.73093502129311	11.287704977226356	91.65794543461386
0.1	2.1	360.0	4.93	false	0.5	1.25	100	4.08	0.72	1.1	2000	0.5	1.0	1.32	2.0	1000	37.5	1	32.38206906652203	20.419307908926555	59.62659951543509
0.1	2.1	360.0	4.93	false	0.5	1.25	100	4.08	0.72	1.1	2000	0.5	1.0	1.32	2.0	1000	37.5	1	42.764789926260335	18.486149120400537	115.5732420931085
0.1	2.1	360.0	4.93	false	0.5	1.25	100	4.08	0.72	1.1	2000	0.5	1.0	1.32	2.0	1000	37.5	2	38.027465711925636	15.241335383345556	61.18121370646654	25.093611888424977	33.55095928273744
0.1	2.1	360.0	4.93	false	0.5	1.25	100	4.08	0.72	1.1	2000	0.5	1.0	1.32	2.0	1000	37.5	1	39.78524137986621	12.312040269553695	74.11643013036188
0.1	2.1	360.0	4.93	false	0.5	1.25	100	4.08	0.72	1.1	2000	0.5	1.0	1.32	2.0	1000	37.5	1	35.50079649678859	16.938399705400933	100.14533431090517
0.1	2.1	360.0	4.93	false	0.5	1.25	100	4.08	0.72	1.1	2000	0.5	1.0	1.32	2.0	1000	37.5	1	44.18750891456273	9.30138873128742	105.59983715121317
0.1	2.1	360.0	4.93	false	0.5	1.25	100	4.08	0.72	1.1	2000	0.5	1.0	1.32	2.0	1000	37.5	1	37.59742980094478	18.48159996200507	99.84929319302523
0.1	2.1	360.0	4.93	false	0.5	1.25	100	4.08	0.72	1.1	2000	0.5	1.0	1.32	2.0	1000	37.5	1	29.007858007550347	23.83856221395004	75.06568655574435
0.1	2.1	360.0	4.93	false	0.5	1.25	100	4.08	0.72	1.1	2000	0.5	1.0	1.32	2.0	1000	37.5	1	40.380586117854136	22.537111599375944	109.39690668881482
0.1	2.1	360.0	4.93	false	0.5	1.25	100	4.08	0.72	1.1	2000	0.5	1.0	1.32	2.0	1000	37.5	1	32.660052678702804	9.345404933572112	81.22244010970242
0.1	2.1	360.0	4.93	false	0.5	1.25	100	4.08	0.72	1.1	2000	0.5	1.0	1.32	2.0	1000	37.5	2	40.42485083940373	21.54884247815123	58.09719367932473	37.3074434822788	46.58860966589377
0.1	2.1	360.0	4.93	false	0.5	1.25	100	4.08	0.72	1.1	2000	0.5	1.0	1.32	2.0	1000	37.5	1	34.70030725379343	10.079072932273416	102.05722043930481
0.1	2.1	360.0	4.93	false	0.5	1.25	100	4.08	0.72	1.1	2000	0.5	1.0	1.32	2.0	1000	37.5	1	46.026426696617015	26.2734505384656	116.97610821567193
0.1	2.1	360.0	4.93	false	0.5	1.25	100	4.08	0.72	1.1	2000	0.5	1.0	1.32	2.0	1000	37.5	1	38.633848170232945	14.86854547428514	92.89729876198504
0.1	2.1	360.0	4.93	false	0.5	1.25	100	4.08	0.72	1.1	2000	0.5	1.0	1.32	2.0	1000	37.5	1	37.26137620910227	7.022761037344699	89.0775590992797
0.1	2.1	360.0	4.93	false	0.5	1.25	100	4.08	0.72	1.1	2000	0.5	1.0	1.32	2.0	1000	37.5	1	31.69363914775885	10.676562090112638	78.95744626487739
0.1	2.1	360.0	4.93	false	0.5	1.25	100	4.08	0.72	1.1	2000	0.5	1.0	1.32	2.0	1000	37.5	1	38.37292397429624	14.847317590343229	92.75865847754356
0.1	2.1	360.0	4.93	false	0.5	1.25	100	4.08	0.72	1.1	2000	0.5	1.0	1.32	2.0	1000	37.5	1	26.51316059803203	15.610972476959542	77.32183440598553
0.1	2.1	360.0	4.93	false	0.5	1.25	100	4.08	0.72	1.1	2000	0.5	1.0	1.32	2.0	1000	37.5	1	35.61428753916469	25.501247987718703	94.83209812801863
0.1	2.1	360.0	4.93	false	0.5	1.25	100	4.08	0.72	1.1	2000	0.5	1.0	1.32	2.0	1000	37.5	1	43.35303310477089	25.88732588981364	119.29611964223042
0.1	2.1	360.0	4.93	false	0.5	1.25	100	4.08	0.72	1.1	2000	0.5	1.0	1.32	2.0	1000	37.5	1	36.44844797347474	19.632364317533938	91.82503636740128
0.1	2.1	360.0	4.93	false	0.5	1.25	100	4.08	0.72	1.1	2000	0.5	1.0	1.32	2.0	1000	37.5	1	39.54349126353555	26.770959132949802	115.35983913737503
0.1	2.1	360.0	4.93	false	0.5	1.25	100	4.08	0.72	1.1	2000	0.5	1.0	1.32	2.0	1000	37.5	1	26.998209287393088	7.997373452691272	67.85076846524616
0.1	2.1	360.0	4.93	false	0.5	1.25	100	4.08	0.72	1.1	2000	0.5	1.0	1.32	2.0	1000	37.5	2	34.208147089582084	1.8251978212047342	48.20105303416991	33.08626562215461	56.64318930314718
0.1	2.1	360.0	4.93	false	0.5	1.25	100	4.08	0.72	1.1	2000	0.5	1.0	1.32	2.0	1000	37.5	1	32.21479374654248	11.650037400618888	86.6782794663641
0.1	2.1	360.0	4.93	false	0.5	1.25	100	4.08	0.72	1.1	2000	0.5	1.0	1.32	2.0	1000	37.5	1	36.47376499180948	17.84046100350263	93.61306411513993
0.1	2.1	360.0	4.93	false	0.5	1.25	100	4.08	0.72	1.1	2000	0.5	1.0	1.32	2.0	1000	37.5	1	27.4231204371385	18.6497869355131	73.70209305091214
0.1	2.1	360.0	4.93	false	0.5	1.25	100	4.08	0.72	1.1	2000	0.5	1.0	1.32	2.0	1000	37.5	1	34.99501146680291	20.63329045742002	104.12045120292993
0.1	2.1	360.0	4.93	false	0.5	1.25	100	4.08	0.72	1.1	2000	0.5	1.0	1.32	2.0	1000	37.5	2	41.067718985214405	3.4091023481679095	42.730969894127426	28.52507142775638	62.87206442326521
0.1	2.1	360.0	4.93	false	0.5	1.25	100	4.08	0.72	1.1	2000	0.5	1.0	1.32	2.0	1000	37.5	1	38.919596235714536	27.183848440334447	95.54097149427994
0.1	2.1	360.0	4.93	false	0.5	1.25	100	4.08	0.72	1.1	2000	0.5	1.0	1.32	2.0	1000	37.5	1	30.817210997605596	19.907110678128046	71.65622670747167
0.1	2.1	360.0	4.93	false	0.5	1.25	100	4.08	0.72	1.1	2000	0.5	1.0	1.32	2.0	1000	37.5	1	38.31088923787458	36.56197411729562	106.95095919595946
0.1	2.1	360.0	4.93	false	0.5	1.25	100	4.08	0.72	1.1	2000	0.5	1.0	1.32	2.0	1000	37.5	1	41.344700258190045	16.24891601151387	114.72450853650852
0.1	2.1	360.0	4.93	false	0.5	1.25	100	4.08	0.72	1.1	2000	0.5	1.0	1.32	2.0	1000	37.5	2	44.4963250847537	19.73959553182442	71.49460355196665	39.3080327586686	40.824639105731194
0.1	2.1	360.0	4.93	false	0.5	1.25	100	4.08	0.72	1.1	2000	0.5	1.0	1.32	2.0	1000	37.5	2	43.95910256496705	14.825521138542769	83.80152376484608	34.112351385923446	50.885174876105324
0.1	2.1	360.0	4.93	false	0.5	1.25	100	4.08	0.72	1.1	2000	0.5	1.0	1.32	2.0	1000	37.5	1	37.71841021390322	15.287565881857239	97.7662281879982
0.1	2.1	360.0	4.93	false	0.5	1.25	100	4.08	0.72	1.1	2000	0.5	1.0	1.32	2.0	1000	37.5	1	27.41741141365727	4.84879799308376	71.39252988977094
0.1	2.1	360.0	4.93	false	0.5	1.25	100	4.08	0.72	1.1	2000	0.5	1.0	1.32	2.0	1000	37.5	1	35.91202421005551	19.703296375633823	101.46905014670723
0.1	2.1	360.0	4.93	false	0.5	1.25	100	4.08	0.72	1.1	2000	0.5	1.0	1.32	2.0	1000	37.5	1	33.2796979603128	24.413478147193118	79.89951495099132
0.1	2.1	360.0	4.93	false	0.5	1.25	100	4.08	0.72	1.1	2000	0.5	1.0	1.32	2.0	1000	37.5	1	39.9206841263798	7.886992182887785	101.24152037094129
0.1	2.1	360.0	4.93	false	0.5	1.25	100	4.08	0.72	1.1	2000	0.5	1.0	1.32	2.0	1000	37.5	2	40.85676078017484	6.106415498815784	53.58553396788057	29.30394372927704	52.81220329831792
0.1	2.1	360.0	4.93	false	0.5	1.25	100	4.08	0.72	1.1	2000	0.5	1.0	1.32	2.0	1000	37.5	1	37.821086978164026	6.4235191745869455	84.60278209767228
0.1	2.1	360.0	4.93	false	0.5	1.25	100	4.08	0.72	1.1	2000	0.5	1.0	1.32	2.0	1000	37.5	1	39.77510775893534	17.577830893964567	97.75605093488339
0.1	2.1	360.0	4.93	false	0.5	1.25	100	4.08	0.72	1.1	2000	0.5	1.0	1.32	2.0	1000	37.5	1	40.429744149411064	23.742985497588904	115.17708478409975
0.1	2.1	360.0	4.93	false	0.5	1.25	100	4.08	0.72	1.1	2000	0.5	1.0	1.32	2.0	1000	37.5	3	37.783658171676656	3.1678437817980205	29.833680114667715	21.44347381838004	37.72637435724295	35.968160603098426	28.986904413535186
0.1	2.1	360.0	4.93	false	0.5	1.25	100	4.08	0.72	1.1	2000	0.5	1.0	1.32	2.0	1000	37.5	1	34.10515198486622	8.464470425196858	90.38685827578288
0.1	2.1	360.0	4.93	false	0.5	1.25	100	4.08	0.72	1.1	2000	0.5	1.0	1.32	2.0	1000	37.5	1	41.98718671396719	21.304665441216986	121.15868072467443
0.1	2.1	360.0	4.93	false	0.5	1.25	100	4.08	0.72	1.1	2000	0.5	1.0	1.32	2.0	1000	37.5	1	37.34135215580497	16.96765035371467	101.23962140276016
0.1	2.1	360.0	4.93	false	0.5	1.25	100	4.08	0.72	1.1	2000	0.5	1.0	1.32	2.0	1000	37.5	1	31.15520050965504	20.309024282068478	87.85461745403282
0.1	2.1	360.0	4.93	false	0.5	1.25	100	4.08	0.72	1.1	2000	0.5	1.0	1.32	2.0	1000	37.5	1	35.466875842346326	26.652867529350484	96.66233296019196
0.1	2.1	360.0	4.93	false	0.5	1.25	100	4.08	0.72	1.1	2000	0.5	1.0	1.32	2.0	1000	37.5	1	38.737419528660965	12.19913998147769	88.23482709323869
0.1	2.1	360.0	4.93	false	0.5	1.25	100	4.08	0.72	1.1	2000	0.5	1.0	1.32	2.0	1000	37.5	1	29.610851183071894	1.5275968502582105	83.29705901305833
0.1	2.1	360.0	4.93	false	0.5	1.25	100	4.08	0.72	1.1	2000	0.5	1.0	1.32	2.0	1000	37.5	1	39.657061975107815	7.028705460035256	91.89245271611749
0.1	2.1	360.0	4.93	false	0.5	1.25	100	4.08	0.72	1.1	2000	0.5	1.0	1.32	2.0	1000	37.5	2	28.933936438755197	8.939851775319452	23.46459820379926	25.214949830651314	47.1894526438295
0.1	2.1	360.0	4.93	false	0.5	1.25	100	4.08	0.72	1.1	2000	0.5	1.0	1.32	2.0	1000	37.5	1	42.941692937897685	24.061612202821514	111.10088499833272
0.1	2.1	360.0	4.93	false	0.5	1.25	100	4.08	0.72	1.1	2000	0.5	1.0	1.32	2.0	1000	37.5	1	38.203000496795205	13.703286861528936	98.69088658256749
0.1	2.1	360.0	4.93	false	0.5	1.25	100	4.08	0.72	1.1	2000	0.5	1.0	1.32	2.0	1000	37.5	2	47.166837626621295	14.977723457538225	40.09200905534478	45.94923379113586	98.2763673014057
0.1	2.1	360.0	4.93	false	0.5	1.25	100	4.08	0.72	1.1	2000	0.5	1.0	1.32	2.0	1000	37.5	1	35.94219146246854	12.527719070251095	95.61577678869027
0.1	2.1	360.0	4.93	false	0.5	1.25	100	4.08	0.72	1.1	2000	0.5	1.0	1.32	2.0	1000	37.5	1	37.7436183172885	23.157038736499647	68.76085076007742
0.1	2.1	360.0	4.93	false	0.5	1.25	100	4.08	0.72	1.1	2000	0.5	1.0	1.32	2.0	1000	37.5	1	37.2218379369141	11.318473218309576	100.6223424771252
0.1	2.1	360.0	4.93	false	0.5	1.25	100	4.08	0.72	1.1	2000	0.5	1.0	1.32	2.0	1000	37.5	1	43.505236274680904	18.848115794509486	108.68820357436489
0.1	2.1	360.0	4.93	false	0.5	1.25	100	4.08	0.72	1.1	2000	0.5	1.0	1.32	2.0	1000	37.5	2	43.136145747547076	0.019227099418121146	64.9788290149929	40.949410089629595	64.3640520259439
0.1	2.1	360.0	4.93	false	0.5	1.25	100	4.08	0.72	1.1	2000	0.5	1.0	1.32	2.0	1000	37.5	1	31.13094912169546	24.492099320634455	86.09970746683857
0.1	2.1	360.0	4.93	false	0.5	1.25	100	4.08	0.72	1.1	2000	0.5	1.0	1.32	2.0	1000	37.5	1	35.809456586684895	11.595727111461565	74.38267409072031
0.1	2.1	360.0	4.93	false	0.5	1.25	100	4.08	0.72	1.1	2000	0.5	1.0	1.32	2.0	1000	37.5	2	43.6105409221537	12.13270648920077	56.07050981995165	28.66835028086674	45.224630043943264
0.1	2.1	360.0	4.93	false	0.5	1.25	100	4.08	0.72	1.1	2000	0.5	1.0	1.32	2.0	1000	37.5	1	28.68170778246886	20.913279603310905	61.26173055450954
0.1	2.1	360.0	4.93	false	0.5	1.25	100	4.08	0.72	1.1	2000	0.5	1.0	1.32	2.0	1000	37.5	2	39.18568359813851	10.854257488539208	33.0109858740707	35.87109866400033	72.43582515788064
0.1	2.1	360.0	4.93	false	0.5	1.25	100	4.08	0.72	1.1	2000	0.5	1.0	1.32	2.0	1000	37.5	2	32.03525501651958	2.5005881815150244	39.337094209753445	27.726443211328853	54.38769326409514
0.1	2.1	360.0	4.93	false	0.5	1.25	100	4.08	0.72	1.1	2000	0.5	1.0	1.32	2.0	1000	37.5	2	42.097631812691816	19.560770426037205	78.15941551990245	39.26176513805669	37.082195710547225
0.1	2.1	360.0	4.93	false	0.5	1.25	100	4.08	0.72	1.1	2000	0.5	1.0	1.32	2.0	1000	37.5	1	30.120403737098364	28.082483272970777	75.40290337338068
0.1	2.1	360.0	4.93	false	0.5	1.25	100	4.08	0.72	1.1	2000	0.5	1.0	1.32	2.0	1000	37.5	1	32.64999101104465	16.70115569120175	64.68627961025066
0.1	2.1	360.0	4.93	false	0.5	1.25	100	4.08	0.72	1.1	2000	0.5	1.0	1.32	2.0	1000	37.5	1	32.81243553659505	21.83128914473971	90.54417412282886
0.1	2.1	360.0	4.93	false	0.5	1.25	100	4.08	0.72	1.1	2000	0.5	1.0	1.32	2.0	1000	37.5	1	37.78370004783092	13.500851959474069	89.08009794876087
0.1	2.1	360.0	4.93	false	0.5	1.25	100	4.08	0.72	1.1	2000	0.5	1.0	1.32	2.0	1000	37.5	1	29.059901046488402	10.143050116816497	74.20970904470464
0.1	2.1	360.0	4.93	false	0.5	1.25	100	4.08	0.72	1.1	2000	0.5	1.0	1.32	2.0	1000	37.5	1	41.906461604306045	27.275070516363403	95.25034489239151
0.1	2.1	360.0	4.93	false	0.5	1.25	100	4.08	0.72	1.1	2000	0.5	1.0	1.32	2.0	1000	37.5	1	35.95651034923513	22.091439647734887	99.02960508212172
0.1	2.1	360.0	4.93	false	0.5	1.25	100	4.08	0.72	1.1	2000	0.5	1.0	1.32	2.0	1000	37.5	1	44.20473108527773	23.671531358017226	106.3466923006296
0.1	2.1	360.0	4.93	false	0.5	1.25	100	4.08	0.72	1.1	2000	0.5	1.0	1.32	2.0	1000	37.5	1	49.59919260783784	19.83849898903493	120.9957288373593
0.1	2.1	360.0	4.93	false	0.5	1.25	100	4.08	0.72	1.1	2000	0.5	1.0	1.32	2.0	1000	37.5	1	32.132639893481176	26.75236803076411	96.47727754752815
0.1	2.1	360.0	4.93	false	0.5	1.25	100	4.08	0.72	1.1	2000	0.5	1.0	1.32	2.0	1000	37.5	2	39.266336057290594	0.0038450164239332164	69.8281991472259	37.28050408917931	41.407181212776656
0.1	2.1	360.0	4.93	false	0.5	1.25	100	4.08	0.72	1.1	2000	0.5	1.0	1.32	2.0	1000	37.5	1	41.04823126591507	21.99440081064613	115.19115426445606
0.1	2.1	360.0	4.93	false	0.5	1.25	100	4.08	0.72	1.1	2000	0.5	1.0	1.32	2.0	1000	37.5	2	38.86078462319129	11.1086536729687	71.16858960764044	38.163983980354345	32.499156815893215
0.1	2.1	360.0	4.93	false	0.5	1.25	100	4.08	0.72	1.1	2000	0.5	1.0	1.32	2.0	1000	37.5	2	33.20808721073849	5.404318457313838	39.35906734878712	32.063892203898725	52.0001093223692
0.1	2.1	360.0	4.93	false	0.5	1.25	100	4.08	0.72	1.1	2000	0.5	1.0	1.32	2.0	1000	37.5	2	40.713522578098576	2.025169436518083	51.883262203333004	29.568836499470603	58.205346558144896
0.1	2.1	360.0	4.93	false	0.5	1.25	100	4.08	0.72	1.1	2000	0.5	1.0	1.32	2.0	1000	37.5	1	35.964337829666725	23.788265533605102	90.81074279631132
0.1	2.1	360.0	4.93	false	0.5	1.25	100	4.08	0.72	1.1	2000	0.5	1.0	1.32	2.0	1000	37.5	1	24.394745570193862	16.60962457369112	60.21809679381811
0.1	2.1	360.0	4.93	false	0.5	1.25	100	4.08	0.72	1.1	2000	0.5	1.0	1.32	2.0	1000	37.5	1	30.0420775125042	14.92776797211332	71.6969479369424
0.1	2.1	360.0	4.93	false	0.5	1.25	100	4.08	0.72	1.1	2000	0.5	1.0	1.32	2.0	1000	37.5	1	36.21882305054403	13.117415443787237	79.28700246928447
0.1	2.1	360.0	4.93	false	0.5	1.25	100	4.08	0.72	1.1	2000	0.5	1.0	1.32	2.0	1000	37.5	1	36.61720950663285	24.68091779002252	72.55426148249451
0.1	2.1	360.0	4.93	false	0.5	1.25	100	4.08	0.72	1.1	2000	0.5	1.0	1.32	2.0	1000	37.5	2	41.1783456032626	0.4608623035394822	52.26411548153091	31.895781783546052	53.28094777364137
0.1	2.1	360.0	4.93	false	0.5	1.25	100	4.08	0.72	1.1	2000	0.5	1.0	1.32	2.0	1000	37.5	1	34.1207096302567	15.695937057751644	91.47414267434534
0.1	2.1	360.0	4.93	false	0.5	1.25	100	4.08	0.72	1.1	2000	0.5	1.0	1.32	2.0	1000	37.5	1	37.959010962470025	22.858362899296726	98.43683516080341
0.1	2.1	360.0	4.93	false	0.5	1.25	100	4.08	0.72	1.1	2000	0.5	1.0	1.32	2.0	1000	37.5	1	35.86669238314106	13.852337646549158	92.86774119937272
0.1	2.1	360.0	4.93	false	0.5	1.25	100	4.08	0.72	1.1	2000	0.5	1.0	1.32	2.0	1000	37.5	2	45.715691451834104	8.692871698616692	69.55124761875061	43.403680198908674	57.377018122233515
0.1	2.1	360.0	4.93	false	0.5	1.25	100	4.08	0.72	1.1	2000	0.5	1.0	1.32	2.0	1000	37.5	1	38.676856532800656	19.427465839994863	100.53653177260979
0.1	2.1	360.0	4.93	false	0.5	1.25	100	4.08	0.72	1.1	2000	0.5	1.0	1.32	2.0	1000	37.5	1	41.964945061814376	26.374779535864732	131.8006883209783
0.1	2.1	360.0	4.93	false	0.5	1.25	100	4.08	0.72	1.1	2000	0.5	1.0	1.32	2.0	1000	37.5	1	37.80633349068494	25.439248269345196	79.17223296578364
0.1	2.1	360.0	4.93	false	0.5	1.25	100	4.08	0.72	1.1	2000	0.5	1.0	1.32	2.0	1000	37.5	1	36.62968243781442	5.2738790571882115	64.66714192344605
0.1	2.1	360.0	4.93	false	0.5	1.25	100	4.08	0.72	1.1	2000	0.5	1.0	1.32	2.0	1000	37.5	1	44.544914798389826	17.77316353008151	119.6297531904074
0.1	2.1	360.0	4.93	false	0.5	1.25	100	4.08	0.72	1.1	2000	0.5	1.0	1.32	2.0	1000	37.5	1	33.280201891900184	9.921252597613663	91.53967949048392
0.1	2.1	360.0	4.93	false	0.5	1.25	100	4.08	0.72	1.1	2000	0.5	1.0	1.32	2.0	1000	37.5	1	34.14231437659555	15.641136524531749	82.88731740846332
0.1	2.1	360.0	4.93	false	0.5	1.25	100	4.08	0.72	1.1	2000	0.5	1.0	1.32	2.0	1000	37.5	1	32.52346838610253	25.343384385430674	70.94284088274316
0.1	2.1	360.0	4.93	false	0.5	1.25	100	4.08	0.72	1.1	2000	0.5	1.0	1.32	2.0	1000	37.5	1	37.9982593633277	26.020146758051084	80.2261718484704
0.1	2.1	360.0	4.93	false	0.5	1.25	100	4.08	0.72	1.1	2000	0.5	1.0	1.32	2.0	1000	37.5	1	31.549183854354332	14.027867367707588	109.21084572352282
0.1	2.1	360.0	4.93	false	0.5	1.25	100	4.08	0.72	1.1	2000	0.5	1.0	1.32	2.0	1000	37.5	1	32.40315139489534	30.874665271600087	79.33478335798392
0.1	2.1	360.0	4.93	false	0.5	1.25	100	4.08	0.72	1.1	2000	0.5	1.0	1.32	2.0	1000	37.5	1	39.28509585017098	18.86633370275776	101.76639373908552
0.1	2.1	360.0	4.93	false	0.5	1.25	100	4.08	0.72	1.1	2000	0.5	1.0	1.32	2.0	1000	37.5	1	40.18541373581445	25.490106318856956	98.67074693548155
0.1	2.1	360.0	4.93	false	0.5	1.25	100	4.08	0.72	1.1	2000	0.5	1.0	1.32	2.0	1000	37.5	1	37.08398337641885	26.206243205640487	98.45891727262173
0.1	2.1	360.0	4.93	false	0.5	1.25	100	4.08	0.72	1.1	2000	0.5	1.0	1.32	2.0	1000	37.5	1	34.50628267464232	13.919652652149033	92.59429063369767
0.1	2.1	360.0	4.93	false	0.5	1.25	100	4.08	0.72	1.1	2000	0.5	1.0	1.32	2.0	1000	37.5	1	36.46295469689247	28.813915470800378	59.9018318777223
0.1	2.1	360.0	4.93	false	0.5	1.25	100	4.08	0.72	1.1	2000	0.5	1.0	1.32	2.0	1000	37.5	1	33.16672425168719	10.946845623780101	81.88838105645672
0.1	2.1	360.0	4.93	false	0.5	1.25	100	4.08	0.72	1.1	2000	0.5	1.0	1.32	2.0	1000	37.5	2	31.183736861678284	2.2566438479626334	28.635359469631645	19.715043507636235	58.01650242343433
0.1	2.1	360.0	4.93	false	0.5	1.25	100	4.08	0.72	1.1	2000	0.5	1.0	1.32	2.0	1000	37.5	1	39.5932532851759	17.514536534008084	111.40776899960252
0.1	2.1	360.0	4.93	false	0.5	1.25	100	4.08	0.72	1.1	2000	0.5	1.0	1.32	2.0	1000	37.5	1	44.32246585570539	14.946273322939422	94.2599487378353
0.1	2.1	360.0	4.93	false	0.5	1.25	100	4.08	0.72	1.1	2000	0.5	1.0	1.32	2.0	1000	37.5	1	42.968748800187754	16.97864666070525	102.24418682963115
0.1	2.1	360.0	4.93	false	0.5	1.25	100	4.08	0.72	1.1	2000	0.5	1.0	1.32	2.0	1000	37.5	2	32.94710043828995	4.755972807505778	41.806354329842684	23.03418669898744	35.50963832422602
0.1	2.1	360.0	4.93	false	0.5	1.25	100	4.08	0.72	1.1	2000	0.5	1.0	1.32	2.0	1000	37.5	2	36.96966524516355	8.38025033362963	68.94487516107026	33.95761069938508	32.90301901857184
0.1	2.1	360.0	4.93	false	0.5	1.25	100	4.08	0.72	1.1	2000	0.5	1.0	1.32	2.0	1000	37.5	1	30.267053847239545	2.67635060528255	81.17765952029532
0.1	2.1	360.0	4.93	false	0.5	1.25	100	4.08	0.72	1.1	2000	0.5	1.0	1.32	2.0	1000	37.5	1	37.62233296407675	18.759840408810504	98.53889116264118
0.1	2.1	360.0	4.93	false	0.5	1.25	100	4.08	0.72	1.1	2000	0.5	1.0	1.32	2.0	1000	37.5	2	31.253494234244897	0.5801591296879473	27.93158668453765	22.512869730290948	61.00124265921842
0.1	2.1	360.0	4.93	false	0.5	1.25	100	4.08	0.72	1.1	2000	0.5	1.0	1.32	2.0	1000	37.5	1	39.898180208990205	21.12849541734791	98.16810603386148
0.1	2.1	360.0	4.93	false	0.5	1.25	100	4.08	0.72	1.1	2000	0.5	1.0	1.32	2.0	1000	37.5	1	41.39547715761899	9.7240539713619	84.42858975316996
0.1	2.1	360.0	4.93	false	0.5	1.25	100	4.08	0.72	1.1	2000	0.5	1.0	1.32	2.0	1000	37.5	1	41.75600491092692	26.01623380590518	115.25499315085526
0.1	2.1	360.0	4.93	false	0.5	1.25	100	4.08	0.72	1.1	2000	0.5	1.0	1.32	2.0	1000	37.5	1	44.03833263450702	22.46142930321903	97.57611782886977
0.1	2.1	360.0	4.93	false	0.5	1.25	100	4.08	0.72	1.1	2000	0.5	1.0	1.32	2.0	1000	37.5	1	40.96197956150954	12.427710202853184	83.04628804131093
0.1	2.1	360.0	4.93	false	0.5	1.25	100	4.08	0.72	1.1	2000	0.5	1.0	1.32	2.0	1000	37.5	2	42.16479252230075	11.710827076554887	64.16106426213486	28.354523674056818	52.609935363208635
0.1	2.1	360.0	4.93	false	0.5	1.25	100	4.08	0.72	1.1	2000	0.5	1.0	1.32	2.0	1000	37.5	2	33.64515223760454	3.005544672535455	25.074959620061282	26.98143143330392	49.90186717397816
0.1	2.1	360.0	4.93	false	0.5	1.25	100	4.08	0.72	1.1	2000	0.5	1.0	1.32	2.0	1000	37.5	1	42.864430745487844	18.032665476751536	112.06387716065053
0.1	2.1	360.0	4.93	false	0.5	1.25	100	4.08	0.72	1.1	2000	0.5	1.0	1.32	2.0	1000	37.5	2	42.828471723853475	0.79167030185705	68.62355111829844	33.284170828835	43.05482194038881
0.1	2.1	360.0	4.93	false	0.5	1.25	100	4.08	0.72	1.1	2000	0.5	1.0	1.32	2.0	1000	37.5	1	35.202269389762535	20.885693870427236	92.84650679049716
0.1	2.1	360.0	4.93	false	0.5	1.25	100	4.08	0.72	1.1	2000	0.5	1.0	1.32	2.0	1000	37.5	2	43.160218459516145	17.022064638396	74.55722838188059	42.429295218518	47.11796106339874
0.1	2.1	360.0	4.93	false	0.5	1.25	100	4.08	0.72	1.1	2000	0.5	1.0	1.32	2.0	1000	37.5	1	27.45613667780801	15.804822630244384	76.69032674511894
0.1	2.1	360.0	4.93	false	0.5	1.25	100	4.08	0.72	1.1	2000	0.5	1.0	1.32	2.0	1000	37.5	1	31.766937352470322	22.512613673932552	86.7096683705433
0.1	2.1	360.0	4.93	false	0.5	1.25	100	4.08	0.72	1.1	2000	0.5	1.0	1.32	2.0	1000	37.5	1	31.55641856677549	12.52658986149961	78.22531993673744
0.1	2.1	360.0	4.93	false	0.5	1.25	100	4.08	0.72	1.1	2000	0.5	1.0	1.32	2.0	1000	37.5	1	38.86761379997659	30.09285387989053	105.76117170338074
0.1	2.1	360.0	4.93	false	0.5	1.25	100	4.08	0.72	1.1	2000	0.5	1.0	1.32	2.0	1000	37.5	1	33.38451242245224	14.097961771512514	91.81393649411632
0.1	2.1	360.0	4.93	false	0.5	1.25	100	4.08	0.72	1.1	2000	0.5	1.0	1.32	2.0	1000	37.5	2	42.541985422954276	10.11645023274087	49.77992404227801	27.855094819076054	57.502904571303084
0.1	2.1	360.0	4.93	false	0.5	1.25	100	4.08	0.72	1.1	2000	0.5	1.0	1.32	2.0	1000	37.5	1	46.39500514562506	18.362594815207046	110.32291918134173
0.1	2.1	360.0	4.93	false	0.5	1.25	100	4.08	0.72	1.1	2000	0.5	1.0	1.32	2.0	1000	37.5	1	33.09531468193707	20.428681086932993	101.60752898106298
0.1	2.1	360.0	4.93	false	0.5	1.25	100	4.08	0.72	1.1	2000	0.5	1.0	1.32	2.0	1000	37.5	1	27.869333357749852	7.351690767083107	83.16736688047096
0.1	2.1	360.0	4.93	false	0.5	1.25	100	4.08	0.72	1.1	2000	0.5	1.0	1.32	2.0	1000	37.5	1	26.229842924884316	16.90978010830306	73.97768546581743
0.1	2.1	360.0	4.93	false	0.5	1.25	100	4.08	0.72	1.1	2000	0.5	1.0	1.32	2.0	1000	37.5	1	27.643267534322803	25.164142816408688	73.61275629206071
0.1	2.1	360.0	4.93	false	0.5	1.25	100	4.08	0.72	1.1	2000	0.5	1.0	1.32	2.0	1000	37.5	2	36.53577875189435	5.0680457736426385	58.11108587011182	34.67085997554113	41.9814068268422
0.1	2.1	360.0	4.93	false	0.5	1.25	100	4.08	0.72	1.1	2000	0.5	1.0	1.32	2.0	1000	37.5	2	42.21589173379809	8.520987827225765	52.285071470079814	31.562413096212204	52.36430708622652
0.1	2.1	360.0	4.93	false	0.5	1.25	100	4.08	0.72	1.1	2000	0.5	1.0	1.32	2.0	1000	37.5	1	38.206174651618014	13.217847138738993	91.43627240752755
0.1	2.1	360.0	4.93	false	0.5	1.25	100	4.08	0.72	1.1	2000	0.5	1.0	1.32	2.0	1000	37.5	1	40.37818105688687	26.151604292802247	104.41200238113865
0.1	2.1	360.0	4.93	false	0.5	1.25	100	4.08	0.72	1.1	2000	0.5	1.0	1.32	2.0	1000	37.5	1	34.13080192611372	14.873825381383233	93.51836466743713
0.1	2.1	360.0	4.93	false	0.5	1.25	100	4.08	0.72	1.1	2000	0.5	1.0	1.32	2.0	1000	37.5	2	28.68306242072362	1.0483822843964234	46.25503057898118	16.970649554849164	31.70016878503782
0.1	2.1	360.0	4.93	false	0.5	1.25	100	4.08	0.72	1.1	2000	0.5	1.0	1.32	2.0	1000	37.5	1	41.66612803828416	27.74429837188612	108.34216774656196
0.1	2.1	360.0	4.93	false	0.5	1.25	100	4.08	0.72	1.1	2000	0.5	1.0	1.32	2.0	1000	37.5	2	36.868798627497405	5.926448917615198	37.135404223579194	24.73386168717331	66.43036558384081
0.1	2.1	360.0	4.93	false	0.5	1.25	100	4.08	0.72	1.1	2000	0.5	1.0	1.32	2.0	1000	37.5	1	29.726862665538572	13.430996857821352	82.43687941712787
0.1	2.1	360.0	4.93	false	0.5	1.25	100	4.08	0.72	1.1	2000	0.5	1.0	1.32	2.0	1000	37.5	2	38.724679425748796	8.822364873476477	39.2831735932465	37.158034879949234	65.88442531135772
0.1	2.1	360.0	4.93	false	0.5	1.25	100	4.08	0.72	1.1	2000	0.5	1.0	1.32	2.0	1000	37.5	1	41.18836565610795	3.169722019869557	108.47948535099344
0.1	2.1	360.0	4.93	false	0.5	1.25	100	4.08	0.72	1.1	2000	0.5	1.0	1.32	2.0	1000	37.5	2	38.4857227956071	0.9249837720805812	51.06250425087475	33.266137774698294	46.39774205013142
0.1	2.1	360.0	4.93	false	0.5	1.25	100	4.08	0.72	1.1	2000	0.5	1.0	1.32	2.0	1000	37.5	1	37.78731331987943	12.544065428778127	104.96993210871872
0.1	2.1	360.0	4.93	false	0.5	1.25	100	4.08	0.72	1.1	2000	0.5	1.0	1.32	2.0	1000	37.5	2	38.07641620802461	13.289650029549426	38.613979913981495	31.814875215169373	63.62116578435012
0.1	2.1	360.0	4.93	false	0.5	1.25	100	4.08	0.72	1.1	2000	0.5	1.0	1.32	2.0	1000	37.5	1	40.49677792245729	14.949368681562726	109.33698209959573
0.1	2.1	360.0	4.93	false	0.5	1.25	100	4.08	0.72	1.1	2000	0.5	1.0	1.32	2.0	1000	37.5	1	35.559559683539256	15.241523576846195	82.41214013237312
0.1	2.1	360.0	4.93	false	0.5	1.25	100	4.08	0.72	1.1	2000	0.5	1.0	1.32	2.0	1000	37.5	1	34.24955113686095	13.505315775230525	87.00703234075793
0.1	2.1	360.0	4.93	false	0.5	1.25	100	4.08	0.72	1.1	2000	0.5	1.0	1.32	2.0	1000	37.5	1	36.31765706466581	30.874645807676306	78.84444523857522
0.1	2.1	360.0	4.93	false	0.5	1.25	100	4.08	0.72	1.1	2000	0.5	1.0	1.32	2.0	1000	37.5	1	35.40481957605536	15.732842990850566	101.8215711178365
0.1	2.1	360.0	4.93	false	0.5	1.25	100	4.08	0.72	1.1	2000	0.5	1.0	1.32	2.0	1000	37.5	1	36.570660640895404	7.709278095212797	66.2510889080119
0.1	2.1	360.0	4.93	false	0.5	1.25	100	4.08	0.72	1.1	2000	0.5	1.0	1.32	2.0	1000	37.5	1	36.86630176891023	10.130340634732898	88.1029956153292
0.1	2.1	360.0	4.93	false	0.5	1.25	100	4.08	0.72	1.1	2000	0.5	1.0	1.32	2.0	1000	37.5	1	36.8823579077413	22.64588385205504	90.90575215947216
0.1	2.1	360.0	4.93	false	0.5	1.25	100	4.08	0.72	1.1	2000	0.5	1.0	1.32	2.0	1000	37.5	1	39.35698392644102	14.974572462809009	103.93316168066137
0.1	2.1	360.0	4.93	false	0.5	1.25	100	4.08	0.72	1.1	2000	0.5	1.0	1.32	2.0	1000	37.5	2	39.21124107333505	8.049609048644669	40.1300606711737	36.048336146959265	61.711905560341165
0.1	2.1	360.0	4.93	false	0.5	1.25	100	4.08	0.72	1.1	2000	0.5	1.0	1.32	2.0	1000	37.5	1	41.44459481259927	7.755985393498952	93.40481527357558
0.1	2.1	360.0	4.93	false	0.5	1.25	100	4.08	0.72	1.1	2000	0.5	1.0	1.32	2.0	1000	37.5	2	37.75455790734416	15.334480474383438	60.72473372604062	23.596832841102326	54.057158710597676
0.1	2.1	360.0	4.93	false	0.5	1.25	100	4.08	0.72	1.1	2000	0.5	1.0	1.32	2.0	1000	37.5	1	34.091819755532896	9.805479395122644	85.38088403647846
0.1	2.1	360.0	4.93	false	0.5	1.25	100	4.08	0.72	1.1	2000	0.5	1.0	1.32	2.0	1000	37.5	1	36.46026137011055	24.948062491488734	93.51300582035415
0.1	2.1	360.0	4.93	false	0.5	1.25	100	4.08	0.72	1.1	2000	0.5	1.0	1.32	2.0	1000	37.5	2	45.7923846645352	0.49205930946962145	51.907583349536814	30.37893997618073	77.575844170267
0.1	2.1	360.0	4.93	false	0.5	1.25	100	4.08	0.72	1.1	2000	0.5	1.0	1.32	2.0	1000	37.5	1	38.57953144602799	11.551450094759636	74.75591496417675
0.1	2.1	360.0	4.93	false	0.5	1.25	100	4.08	0.72	1.1	2000	0.5	1.0	1.32	2.0	1000	37.5	1	37.69929837044126	20.77806638327551	104.35728860234816
0.1	2.1	360.0	4.93	false	0.5	1.25	100	4.08	0.72	1.1	2000	0.5	1.0	1.32	2.0	1000	37.5	2	48.24612221984851	0.4259567736590637	36.049835912435555	15.128473890114151	80.16968378536093
0.1	2.1	360.0	4.93	false	0.5	1.25	100	4.08	0.72	1.1	2000	0.5	1.0	1.32	2.0	1000	37.5	1	34.843975243485545	17.743754891387265	96.97509854544978
0.1	2.1	360.0	4.93	false	0.5	1.25	100	4.08	0.72	1.1	2000	0.5	1.0	1.32	2.0	1000	37.5	1	30.98416860414229	23.71928096481526	67.72426495368346
0.1	2.1	360.0	4.93	false	0.5	1.25	100	4.08	0.72	1.1	2000	0.5	1.0	1.32	2.0	1000	37.5	1	37.867226549129875	26.81126737217409	82.42780448529722
0.1	2.1	360.0	4.93	false	0.5	1.25	100	4.08	0.72	1.1	2000	0.5	1.0	1.32	2.0	1000	37.5	2	45.01476958038898	0.9419565791104678	51.94183597164025	44.012748776501674	72.21088891693206
0.1	2.1	360.0	4.93	false	0.5	1.25	100	4.08	0.72	1.1	2000	0.5	1.0	1.32	2.0	1000	37.5	1	39.88218011087254	4.200910513940463	85.79774618612409
0.1	2.1	360.0	4.93	false	0.5	1.25	100	4.08	0.72	1.1	2000	0.5	1.0	1.32	2.0	1000	37.5	1	28.57950954554778	1.0419200134650057	60.387040466753525
0.1	2.1	360.0	4.93	false	0.5	1.25	100	4.08	0.72	1.1	2000	0.5	1.0	1.32	2.0	1000	37.5	1	36.15214041783681	34.496758219270454	96.50865160977855
0.1	2.1	360.0	4.93	false	0.5	1.25	100	4.08	0.72	1.1	2000	0.5	1.0	1.32	2.0	1000	37.5	1	36.92256306528955	25.624793870134415	93.18918970378411
0.1	2.1	360.0	4.93	false	0.5	1.25	100	4.08	0.72	1.1	2000	0.5	1.0	1.32	2.0	1000	37.5	1	34.000065022953365	17.827595238492492	92.99354285806979
0.1	2.1	360.0	4.93	false	0.5	1.25	100	4.08	0.72	1.1	2000	0.5	1.0	1.32	2.0	1000	37.5	1	35.619532906684874	13.171031972869656	69.60432876859147
0.1	2.1	360.0	4.93	false	0.5	1.25	100	4.08	0.72	1.1	2000	0.5	1.0	1.32	2.0	1000	37.5	1	39.532422592065224	21.969604981734964	120.33734874732693
0.1	2.1	360.0	4.93	false	0.5	1.25	100	4.08	0.72	1.1	2000	0.5	1.0	1.32	2.0	1000	37.5	1	38.73407556727326	12.077702013535893	89.0957599929958
0.1	2.1	360.0	4.93	false	0.5	1.25	100	4.08	0.72	1.1	2000	0.5	1.0	1.32	2.0	1000	37.5	2	44.509595452449446	2.1012641423819858	58.094655508602365	32.49340407608532	51.48226168476305
0.1	2.1	360.0	4.93	false	0.5	1.25	100	4.08	0.72	1.1	2000	0.5	1.0	1.32	2.0	1000	37.5	1	39.528946499510255	18.961397741993842	94.7835876898581
0.1	2.1	360.0	4.93	false	0.5	1.25	100	4.08	0.72	1.1	2000	0.5	1.0	1.32	2.0	1000	37.5	1	40.01583518808258	37.32197641291732	111.23312078663045
0.1	2.1	360.0	4.93	false	0.5	1.25	100	4.08	0.72	1.1	2000	0.5	1.0	1.32	2.0	1000	37.5	1	39.17272296793819	18.65302156581699	102.64815760132629
0.1	2.1	360.0	4.93	false	0.5	1.25	100	4.08	0.72	1.1	2000	0.5	1.0	1.32	2.0	1000	37.5	2	41.64331791548584	7.20620249017432	38.62578890142314	30.08804921813792	67.83282952324969
0.1	2.1	360.0	4.93	false	0.5	1.25	100	4.08	0.72	1.1	2000	0.5	1.0	1.32	2.0	1000	37.5	2	35.53922903417316	5.008416510926019	31.436143772165742	30.16074781933801	48.89540209192996
0.1	2.1	360.0	4.93	false	0.5	1.25	100	4.08	0.72	1.1	2000	0.5	1.0	1.32	2.0	1000	37.5	1	34.23506982907109	15.964029936615413	89.41437622885772
0.1	2.1	360.0	4.93	false	0.5	1.25	100	4.08	0.72	1.1	2000	0.5	1.0	1.32	2.0	1000	37.5	2	38.32748182324713	2.383317262784369	34.216420898216654	37.0875642250285	70.41672135915361
0.1	2.1	360.0	4.93	false	0.5	1.25	100	4.08	0.72	1.1	2000	0.5	1.0	1.32	2.0	1000	37.5	1	29.43103405738804	9.965009746694765	82.56493165364424
0.1	2.1	360.0	4.93	false	0.5	1.25	100	4.08	0.72	1.1	2000	0.5	1.0	1.32	2.0	1000	37.5	1	33.027577730302866	14.982648750985044	92.08710927040235
0.1	2.1	360.0	4.93	false	0.5	1.25	100	4.08	0.72	1.1	2000	0.5	1.0	1.32	2.0	1000	37.5	1	28.632249099034592	25.43586450312494	77.33283958963791
0.1	2.1	360.0	4.93	false	0.5	1.25	100	4.08	0.72	1.1	2000	0.5	1.0	1.32	2.0	1000	37.5	1	28.323895281304715	15.822139252288153	74.47795314812042
0.1	2.1	360.0	4.93	false	0.5	1.25	100	4.08	0.72	1.1	2000	0.5	1.0	1.32	2.0	1000	37.5	1	32.14410266002589	23.818323423074254	81.94754234035038
0.1	2.1	360.0	4.93	false	0.5	1.25	100	4.08	0.72	1.1	2000	0.5	1.0	1.32	2.0	1000	37.5	1	33.81175580127246	1.8159322009404606	71.6295681732514
0.1	2.1	360.0	4.93	false	0.5	1.25	100	4.08	0.72	1.1	2000	0.5	1.0	1.32	2.0	1000	37.5	1	29.190735771814772	15.872978934099624	73.91385643090833
0.1	2.1	360.0	4.93	false	0.5	1.25	100	4.08	0.72	1.1	2000	0.5	1.0	1.32	2.0	1000	37.5	1	36.88983923159805	13.78124446514642	100.82320746467931
0.1	2.1	360.0	4.93	false	0.5	1.25	100	4.08	0.72	1.1	2000	0.5	1.0	1.32	2.0	1000	37.5	1	30.21963087191895	27.83495321632198	84.51950938132508
0.1	2.1	360.0	4.93	false	0.5	1.25	100	4.08	0.72	1.1	2000	0.5	1.0	1.32	2.0	1000	37.5	2	38.78297682788293	2.296621217573078	42.31049866778184	29.020505925168536	65.22809843855876
0.1	2.1	360.0	4.93	false	0.5	1.25	100	4.08	0.72	1.1	2000	0.5	1.0	1.32	2.0	1000	37.5	1	36.603283666048604	5.285904133695676	95.54313926339884
0.1	2.1	360.0	4.93	false	0.5	1.25	100	4.08	0.72	1.1	2000	0.5	1.0	1.32	2.0	1000	37.5	1	28.56347715966456	9.069314473575325	75.92698630176432
0.1	2.1	360.0	4.93	false	0.5	1.25	100	4.08	0.72	1.1	2000	0.5	1.0	1.32	2.0	1000	37.5	2	41.26797467813324	0.5839810609089934	51.27996986523741	24.272137330636895	59.080760917667945
0.1	2.1	360.0	4.93	false	0.5	1.25	100	4.08	0.72	1.1	2000	0.5	1.0	1.32	2.0	1000	37.5	1	36.237963666439775	18.4788893761752	89.16392664228641
0.1	2.1	360.0	4.93	false	0.5	1.25	100	4.08	0.72	1.1	2000	0.5	1.0	1.32	2.0	1000	37.5	1	32.71550786579061	9.177676736808378	88.68316523658632
0.1	2.1	360.0	4.93	false	0.5	1.25	100	4.08	0.72	1.1	2000	0.5	1.0	1.32	2.0	1000	37.5	1	35.21532747684765	18.56217871663633	88.42384584022265
0.1	2.1	360.0	4.93	false	0.5	1.25	100	4.08	0.72	1.1	2000	0.5	1.0	1.32	2.0	1000	37.5	1	31.54671963638747	5.140533835427692	78.29227167101583
0.1	2.1	360.0	4.93	false	0.5	1.25	100	4.08	0.72	1.1	2000	0.5	1.0	1.32	2.0	1000	37.5	1	39.66772242893642	23.476902046979525	87.08275648356299
0.1	2.1	360.0	4.93	false	0.5	1.25	100	4.08	0.72	1.1	2000	0.5	1.0	1.32	2.0	1000	37.5	1	35.30027209127518	15.83652291795279	99.74066290064552
0.1	2.1	360.0	4.93	false	0.5	1.25	100	4.08	0.72	1.1	2000	0.5	1.0	1.32	2.0	1000	37.5	2	40.79449980788572	21.63740800811977	41.65602132961269	29.523140728778852	48.05117492888018
0.1	2.1	360.0	4.93	false	0.5	1.25	100	4.08	0.72	1.1	2000	0.5	1.0	1.32	2.0	1000	37.5	2	40.054109721210665	9.101474667563561	53.48653559484301	34.181482842728194	40.54485812663125
0.1	2.1	360.0	4.93	false	0.5	1.25	100	4.08	0.72	1.1	2000	0.5	1.0	1.32	2.0	1000	37.5	1	41.61759702804934	12.542777397719746	110.71687984016963
0.1	2.1	360.0	4.93	false	0.5	1.25	100	4.08	0.72	1.1	2000	0.5	1.0	1.32	2.0	1000	37.5	1	37.07714872846581	26.589420320050195	83.59439304551333
0.1	2.1	360.0	4.93	false	0.5	1.25	100	4.08	0.72	1.1	2000	0.5	1.0	1.32	2.0	1000	37.5	1	29.63933767452825	7.583019945950871	81.31171103458152
0.1	2.1	360.0	4.93	false	0.5	1.25	100	4.08	0.72	1.1	2000	0.5	1.0	1.32	2.0	1000	37.5	2	34.889666732375034	5.029579988690787	47.1971598409059	33.78470178937435	51.08284908855593
0.1	2.1	360.0	4.93	false	0.5	1.25	100	4.08	0.72	1.1	2000	0.5	1.0	1.32	2.0	1000	37.5	1	34.50154078115547	18.05303152651665	86.13441086516818
0.1	2.1	360.0	4.93	false	0.5	1.25	100	4.08	0.72	1.1	2000	0.5	1.0	1.32	2.0	1000	37.5	2	37.537555627118266	2.052644287745791	50.173604158855284	28.142450501172362	51.41885589729536
0.1	2.1	360.0	4.93	false	0.5	1.25	100	4.08	0.72	1.1	2000	0.5	1.0	1.32	2.0	1000	37.5	1	37.33961508612848	19.739716504427967	94.37429181086816
0.1	2.1	360.0	4.93	false	0.5	1.25	100	4.08	0.72	1.1	2000	0.5	1.0	1.32	2.0	1000	37.5	1	40.506400988080586	27.958695742402398	94.01182075522001
0.1	2.1	360.0	4.93	false	0.5	1.25	100	4.08	0.72	1.1	2000	0.5	1.0	1.32	2.0	1000	37.5	1	48.025250123437154	10.875753881985508	92.84124823500979
0.1	2.1	360.0	4.93	false	0.5	1.25	100	4.08	0.72	1.1	2000	0.5	1.0	1.32	2.0	1000	37.5	2	37.238145380472254	2.338880301436078	33.852089458248834	25.933910456479843	69.05400723313718
0.1	2.1	360.0	4.93	false	0.5	1.25	100	4.08	0.72	1.1	2000	0.5	1.0	1.32	2.0	1000	37.5	1	37.32256394690364	20.26121552403017	102.89227702388554
0.1	2.1	360.0	4.93	false	0.5	1.25	100	4.08	0.72	1.1	2000	0.5	1.0	1.32	2.0	1000	37.5	1	32.22412778638881	9.9386548884993	82.27246840867817
0.1	2.1	360.0	4.93	false	0.5	1.25	100	4.08	0.72	1.1	2000	0.5	1.0	1.32	2.0	1000	37.5	1	30.062038728834686	9.078114554413256	74.73614884266442
0.1	2.1	360.0	4.93	false	0.5	1.25	100	4.08	0.72	1.1	2000	0.5	1.0	1.32	2.0	1000	37.5	1	37.89633970204569	9.187420566276769	98.50842221303196
0.1	2.1	360.0	4.93	false	0.5	1.25	100	4.08	0.72	1.1	2000	0.5	1.0	1.32	2.0	1000	37.5	2	46.21277367231593	14.294960498343055	75.51947275810426	41.06560066592323	49.61763356170191
0.1	2.1	360.0	4.93	false	0.5	1.25	100	4.08	0.72	1.1	2000	0.5	1.0	1.32	2.0	1000	37.5	2	34.04839722263427	5.948485848859852	40.62291507532987	24.701992932564657	45.176111371611285
0.1	2.1	360.0	4.93	false	0.5	1.25	100	4.08	0.72	1.1	2000	0.5	1.0	1.32	2.0	1000	37.5	2	38.560691068098386	16.8335821182385	76.52321306278655	35.436371720804686	39.60682384131354
0.1	2.1	360.0	4.93	false	0.5	1.25	100	4.08	0.72	1.1	2000	0.5	1.0	1.32	2.0	1000	37.5	1	41.39274245714329	0.4705858251599296	95.79610761957512
0.1	2.1	360.0	4.93	false	0.5	1.25	100	4.08	0.72	1.1	2000	0.5	1.0	1.32	2.0	1000	37.5	2	31.909963334148777	10.598151317640166	49.92114958119936	30.428084892949634	43.14484642742834
0.1	2.1	360.0	4.93	false	0.5	1.25	100	4.08	0.72	1.1	2000	0.5	1.0	1.32	2.0	1000	37.5	1	40.7596035567228	23.327540103474867	108.37939006209926
0.1	2.1	360.0	4.93	false	0.5	1.25	100	4.08	0.72	1.1	2000	0.5	1.0	1.32	2.0	1000	37.5	1	37.71055470010309	25.397552474996324	93.9974065849318
0.1	2.1	360.0	4.93	false	0.5	1.25	100	4.08	0.72	1.1	2000	0.5	1.0	1.32	2.0	1000	37.5	1	38.73200630566256	32.80405528236078	80.69282892670724
0.1	2.1	360.0	4.93	false	0.5	1.25	100	4.08	0.72	1.1	2000	0.5	1.0	1.32	2.0	1000	37.5	1	36.55517497645168	18.70896893501007	90.50576488956351
0.1	2.1	360.0	4.93	false	0.5	1.25	100	4.08	0.72	1.1	2000	0.5	1.0	1.32	2.0	1000	37.5	1	35.22434981511088	19.720938923043388	98.64962309280534
0.1	2.1	360.0	4.93	false	0.5	1.25	100	4.08	0.72	1.1	2000	0.5	1.0	1.32	2.0	1000	37.5	2	33.07394406972968	0.3196766351001325	36.6000357893562	27.31432546316533	57.569582657253534
0.1	2.1	360.0	4.93	false	0.5	1.25	100	4.08	0.72	1.1	2000	0.5	1.0	1.32	2.0	1000	37.5	2	39.47545465361103	17.221364382808446	74.17566519942338	38.01717232698133	33.28227338103021
0.1	2.1	360.0	4.93	false	0.5	1.25	100	4.08	0.72	1.1	2000	0.5	1.0	1.32	2.0	1000	37.5	1	28.413325488410358	11.532596553781376	88.18496099025324
0.1	2.1	360.0	4.93	false	0.5	1.25	100	4.08	0.72	1.1	2000	0.5	1.0	1.32	2.0	1000	37.5	2	42.23170531961928	19.189854380937135	65.41789787573569	39.86872567963359	44.593159630714545
0.1	2.1	360.0	4.93	false	0.5	1.25	100	4.08	0.72	1.1	2000	0.5	1.0	1.32	2.0	1000	37.5	1	29.521173752180488	17.14416286017957	70.22143339509682
0.1	2.1	360.0	4.93	false	0.5	1.25	100	4.08	0.72	1.1	2000	0.5	1.0	1.32	2.0	1000	37.5	2	38.6526590382742	0.42711990080377915	67.79140907652	33.40699260254964	40.022915782417996
0.1	2.1	360.0	4.93	false	0.5	1.25	100	4.08	0.72	1.1	2000	0.5	1.0	1.32	2.0	1000	37.5	1	38.7377380356111	23.615332227731837	101.69530296102221
0.1	2.1	360.0	4.93	false	0.5	1.25	100	4.08	0.72	1.1	2000	0.5	1.0	1.32	2.0	1000	37.5	1	33.78925652015667	21.568158402730514	87.91868916888025
0.1	2.1	360.0	4.93	false	0.5	1.25	100	4.08	0.72	1.1	2000	0.5	1.0	1.32	2.0	1000	37.5	1	34.66137931613534	10.707024015479982	92.07588606948005
0.1	2.1	360.0	4.93	false	0.5	1.25	100	4.08	0.72	1.1	2000	0.5	1.0	1.32	2.0	1000	37.5	1	28.650860885674273	10.279302603547173	77.09391481609175
0.1	2.1	360.0	4.93	false	0.5	1.25	100	4.08	0.72	1.1	2000	0.5	1.0	1.32	2.0	1000	37.5	1	36.557282578545276	16.099723002400637	97.15449269533053
0.1	2.1	360.0	4.93	false	0.5	1.25	100	4.08	0.72	1.1	2000	0.5	1.0	1.32	2.0	1000	37.5	2	41.28870422022999	13.793763887122452	67.63136629178793	28.163446599072635	40.77566612919168
0.1	2.1	360.0	4.93	false	0.5	1.25	100	4.08	0.72	1.1	2000	0.5	1.0	1.32	2.0	1000	37.5	1	38.249923430315754	35.51235555196717	103.39337234778442
0.1	2.1	360.0	4.93	false	0.5	1.25	100	4.08	0.72	1.1	2000	0.5	1.0	1.32	2.0	1000	37.5	1	33.8115399156678	25.0620029271501	96.54042461826954
0.1	2.1	360.0	4.93	false	0.5	1.25	100	4.08	0.72	1.1	2000	0.5	1.0	1.32	2.0	1000	37.5	2	38.86384467994116	1.450324656787071	36.36524371156533	31.086850497055824	51.85153448450999
0.1	2.1	360.0	4.93	false	0.5	1.25	100	4.08	0.72	1.1	2000	0.5	1.0	1.32	2.0	1000	37.5	2	42.97465300894289	24.843697058870347	61.664855677906566	42.24255723991481	64.58183311521553
0.1	2.1	360.0	4.93	false	0.5	1.25	100	4.08	0.72	1.1	2000	0.5	1.0	1.32	2.0	1000	37.5	1	34.04953015220259	25.054988213507013	84.48062661487518
0.1	2.1	360.0	4.93	false	0.5	1.25	100	4.08	0.72	1.1	2000	0.5	1.0	1.32	2.0	1000	37.5	1	33.27959810065384	3.1584845407682156	77.93213660092638
0.1	2.1	360.0	4.93	false	0.5	1.25	100	4.08	0.72	1.1	2000	0.5	1.0	1.32	2.0	1000	37.5	1	34.40922184902295	13.678212034593098	71.89974853604132
0.1	2.1	360.0	4.93	false	0.5	1.25	100	4.08	0.72	1.1	2000	0.5	1.0	1.32	2.0	1000	37.5	1	39.44713391685846	26.835905666784516	109.5638181118766
0.1	2.1	360.0	4.93	false	0.5	1.25	100	4.08	0.72	1.1	2000	0.5	1.0	1.32	2.0	1000	37.5	1	38.93941027994009	20.592178357032747	107.03133911943077
0.1	2.1	360.0	4.93	false	0.5	1.25	100	4.08	0.72	1.1	2000	0.5	1.0	1.32	2.0	1000	37.5	1	34.34778245749801	25.77475905738191	70.95069329352648
0.1	2.1	360.0	4.93	false	0.5	1.25	100	4.08	0.72	1.1	2000	0.5	1.0	1.32	2.0	1000	37.5	1	30.447147062334288	21.245232320046945	73.07663254045353
0.1	2.1	360.0	4.93	false	0.5	1.25	100	4.08	0.72	1.1	2000	0.5	1.0	1.32	2.0	1000	37.5	1	37.591762819690736	30.013984865014105	91.51088062922052
0.1	2.1	360.0	4.93	false	0.5	1.25	100	4.08	0.72	1.1	2000	0.5	1.0	1.32	2.0	1000	37.5	1	34.952220629247705	22.217164864937434	97.06438393777887
0.1	2.1	360.0	4.93	false	0.5	1.25	100	4.08	0.72	1.1	2000	0.5	1.0	1.32	2.0	1000	37.5	1	41.90061560949598	26.667821725945316	76.55972212670024
0.1	2.1	360.0	4.93	false	0.5	1.25	100	4.08	0.72	1.1	2000	0.5	1.0	1.32	2.0	1000	37.5	1	33.062698809010996	7.867383706651879	88.51160032787325
0.1	2.1	360.0	4.93	false	0.5	1.25	100	4.08	0.72	1.1	2000	0.5	1.0	1.32	2.0	1000	37.5	2	37.28631346738151	16.09968817435702	64.7790976644452	27.142290455785588	30.300524227069456
0.1	2.1	360.0	4.93	false	0.5	1.25	100	4.08	0.72	1.1	2000	0.5	1.0	1.32	2.0	1000	37.5	2	40.75651925488383	13.859375397266335	61.695362981179805	39.37078075693485	34.33917719847557
0.1	2.1	360.0	4.93	false	0.5	1.25	100	4.08	0.72	1.1	2000	0.5	1.0	1.32	2.0	1000	37.5	2	36.203880835011695	11.467714585763137	36.23971825103182	22.618533264793545	54.51673369691771
0.1	2.1	360.0	4.93	false	0.5	1.25	100	4.08	0.72	1.1	2000	0.5	1.0	1.32	2.0	1000	37.5	1	36.48926262841212	22.867549888082056	89.39087986449375
0.1	2.1	360.0	4.93	false	0.5	1.25	100	4.08	0.72	1.1	2000	0.5	1.0	1.32	2.0	1000	37.5	1	31.601083908316575	9.412198620715285	87.11409374215351
0.1	2.1	360.0	4.93	false	0.5	1.25	100	4.08	0.72	1.1	2000	0.5	1.0	1.32	2.0	1000	37.5	1	36.04064964178116	21.449991870663666	86.50410077831805
0.1	2.1	360.0	4.93	false	0.5	1.25	100	4.08	0.72	1.1	2000	0.5	1.0	1.32	2.0	1000	37.5	1	37.47555874244263	21.492385805817644	91.16337388170132
0.1	2.1	360.0	4.93	false	0.5	1.25	100	4.08	0.72	1.1	2000	0.5	1.0	1.32	2.0	1000	37.5	1	40.84910213488472	8.869280334212604	77.57627572132554
0.1	2.1	360.0	4.93	false	0.5	1.25	100	4.08	0.72	1.1	2000	0.5	1.0	1.32	2.0	1000	37.5	1	42.50239598533233	33.17420335375393	78.94313648519417
0.1	2.1	360.0	4.93	false	0.5	1.25	100	4.08	0.72	1.1	2000	0.5	1.0	1.32	2.0	1000	37.5	1	36.79729897987207	25.848911215971476	87.71506505362203
0.1	2.1	360.0	4.93	false	0.5	1.25	100	4.08	0.72	1.1	2000	0.5	1.0	1.32	2.0	1000	37.5	1	41.739306402728076	22.77077287328432	87.49249222737743
0.1	2.1	360.0	4.93	false	0.5	1.25	100	4.08	0.72	1.1	2000	0.5	1.0	1.32	2.0	1000	37.5	1	34.994945315353654	22.88674158291444	82.94188641016586
0.1	2.1	360.0	4.93	false	0.5	1.25	100	4.08	0.72	1.1	2000	0.5	1.0	1.32	2.0	1000	37.5	1	40.23355661107732	17.71778170501106	94.6868725305772
0.1	2.1	360.0	4.93	false	0.5	1.25	100	4.08	0.72	1.1	2000	0.5	1.0	1.32	2.0	1000	37.5	1	34.0687574217084	17.34254682317874	81.59280199584951
0.1	2.1	360.0	4.93	false	0.5	1.25	100	4.08	0.72	1.1	2000	0.5	1.0	1.32	2.0	1000	37.5	1	38.293161392154275	8.51279989013114	77.18809447256011
0.1	2.1	360.0	4.93	false	0.5	1.25	100	4.08	0.72	1.1	2000	0.5	1.0	1.32	2.0	1000	37.5	1	39.054512222106396	23.995637653767766	99.90617016857948
0.1	2.1	360.0	4.93	false	0.5	1.25	100	4.08	0.72	1.1	2000	0.5	1.0	1.32	2.0	1000	37.5	1	41.42123348399366	17.287614146895777	108.86007721272647
0.1	2.1	360.0	4.93	false	0.5	1.25	100	4.08	0.72	1.1	2000	0.5	1.0	1.32	2.0	1000	37.5	1	37.76777937660563	24.326214319381513	94.99630103105683
0.1	2.1	360.0	4.93	false	0.5	1.25	100	4.08	0.72	1.1	2000	0.5	1.0	1.32	2.0	1000	37.5	2	47.95943184653643	0.7677265581769797	41.64552321106317	36.091372197741165	82.46908565082222
0.1	2.1	360.0	4.93	false	0.5	1.25	100	4.08	0.72	1.1	2000	0.5	1.0	1.32	2.0	1000	37.5	1	36.612326923807004	15.945661681598077	86.25821915238706
0.1	2.1	360.0	4.93	false	0.5	1.25	100	4.08	0.72	1.1	2000	0.5	1.0	1.32	2.0	1000	37.5	2	33.82971207171069	10.508828577645982	61.13848112754152	30.531423796021578	32.63855556821114
0.1	2.1	360.0	4.93	false	0.5	1.25	100	4.08	0.72	1.1	2000	0.5	1.0	1.32	2.0	1000	37.5	2	34.290899035846735	6.424687876463716	25.821198767231834	31.44064647018208	59.398248996016555
0.1	2.1	360.0	4.93	false	0.5	1.25	100	4.08	0.72	1.1	2000	0.5	1.0	1.32	2.0	1000	37.5	1	31.691804647083416	11.4317143785579	80.41659221243914
0.1	2.1	360.0	4.93	false	0.5	1.25	100	4.08	0.72	1.1	2000	0.5	1.0	1.32	2.0	1000	37.5	2	35.60866219930328	0.10141368663734082	53.78777096457536	29.308043762686232	41.09056042626122
0.1	2.1	360.0	4.93	false	0.5	1.25	100	4.08	0.72	1.1	2000	0.5	1.0	1.32	2.0	1000	37.5	1	40.36217106683033	18.02543464457874	108.16214741708939
0.1	2.1	360.0	4.93	false	0.5	1.25	100	4.08	0.72	1.1	2000	0.5	1.0	1.32	2.0	1000	37.5	2	42.236771631042735	14.743229025741185	51.44223932136391	31.134220108067574	59.935670052616466
0.1	2.1	360.0	4.93	false	0.5	1.25	100	4.08	0.72	1.1	2000	0.5	1.0	1.32	2.0	1000	37.5	1	29.265187546826134	11.404127520817866	76.50070572511397
0.1	2.1	360.0	4.93	false	0.5	1.25	100	4.08	0.72	1.1	2000	0.5	1.0	1.32	2.0	1000	37.5	2	40.82808367229813	1.5454135017515107	48.788043822298334	29.49840747216519	59.633365132785904
0.1	2.1	360.0	4.93	false	0.5	1.25	100	4.08	0.72	1.1	2000	0.5	1.0	1.32	2.0	1000	37.5	3	43.55152714489509	1.043169030072086	37.45505367246343	27.848661920235468	63.21157308295801	43.50432237529851	32.121917589920095
0.1	2.1	360.0	4.93	false	0.5	1.25	100	4.08	0.72	1.1	2000	0.5	1.0	1.32	2.0	1000	37.5	2	34.30328861978678	2.417843436758834	40.89381327946398	28.73373985192302	46.10082956078049
0.1	2.1	360.0	4.93	false	0.5	1.25	100	4.08	0.72	1.1	2000	0.5	1.0	1.32	2.0	1000	37.5	1	39.6366298082232	10.127203412378137	111.98932266004873
0.1	2.1	360.0	4.93	false	0.5	1.25	100	4.08	0.72	1.1	2000	0.5	1.0	1.32	2.0	1000	37.5	2	34.30065381297917	14.842963710835924	46.93396214996679	33.65584458092475	53.57327842324315
0.1	2.1	360.0	4.93	false	0.5	1.25	100	4.08	0.72	1.1	2000	0.5	1.0	1.32	2.0	1000	37.5	1	35.40793380651623	27.65522329141334	88.02306142456167
0.1	2.1	360.0	4.93	false	0.5	1.25	100	4.08	0.72	1.1	2000	0.5	1.0	1.32	2.0	1000	37.5	2	43.377885900718056	10.103840683570022	64.84739841955272	43.27858235599094	62.31247270603217
0.1	2.1	360.0	4.93	false	0.5	1.25	100	4.08	0.72	1.1	2000	0.5	1.0	1.32	2.0	1000	37.5	1	46.990406786210116	28.464202834780508	130.78083470493678
0.1	2.1	360.0	4.93	false	0.5	1.25	100	4.08	0.72	1.1	2000	0.5	1.0	1.32	2.0	1000	37.5	1	31.51229641405276	25.10721684795752	90.86284578682063
0.1	2.1	360.0	4.93	false	0.5	1.25	100	4.08	0.72	1.1	2000	0.5	1.0	1.32	2.0	1000	37.5	1	39.891882469562276	21.583125470255162	103.89668701924751
0.1	2.1	360.0	4.93	false	0.5	1.25	100	4.08	0.72	1.1	2000	0.5	1.0	1.32	2.0	1000	37.5	2	39.06619248421614	2.5987486306948493	53.9833985570769	32.86458230004894	38.26700228632489
0.1	2.1	360.0	4.93	false	0.5	1.25	100	4.08	0.72	1.1	2000	0.5	1.0	1.32	2.0	1000	37.5	2	46.24401283910181	2.5127946348322796	41.581681242475454	27.66218566223363	92.98123387721927
0.1	2.1	360.0	4.93	false	0.5	1.25	100	4.08	0.72	1.1	2000	0.5	1.0	1.32	2.0	1000	37.5	1	32.607003842657384	17.061259335112684	73.24047883521482
0.1	2.1	360.0	4.93	false	0.5	1.25	100	4.08	0.72	1.1	2000	0.5	1.0	1.32	2.0	1000	37.5	1	34.29869276346343	1.7701638858465587	70.42516038132764
0.1	2.1	360.0	4.93	false	0.5	1.25	100	4.08	0.72	1.1	2000	0.5	1.0	1.32	2.0	1000	37.5	1	40.58872471007948	15.551980702797621	94.44558168487796
0.1	2.1	360.0	4.93	false	0.5	1.25	100	4.08	0.72	1.1	2000	0.5	1.0	1.32	2.0	1000	37.5	1	41.147815165765145	16.215510906349323	87.86839707879227
0.1	2.1	360.0	4.93	false	0.5	1.25	100	4.08	0.72	1.1	2000	0.5	1.0	1.32	2.0	1000	37.5	1	37.067222646081014	24.385991956467915	103.90544506607539
0.1	2.1	360.0	4.93	false	0.5	1.25	100	4.08	0.72	1.1	2000	0.5	1.0	1.32	2.0	1000	37.5	1	29.965690458688634	23.697642406781117	77.04101347733082
0.1	2.1	360.0	4.93	false	0.5	1.25	100	4.08	0.72	1.1	2000	0.5	1.0	1.32	2.0	1000	37.5	1	39.32133103043358	17.938437647055657	101.30802686945826
0.1	2.1	360.0	4.93	false	0.5	1.25	100	4.08	0.72	1.1	2000	0.5	1.0	1.32	2.0	1000	37.5	1	34.39321696930838	21.59605257230576	93.26184754279603
0.1	2.1	360.0	4.93	false	0.5	1.25	100	4.08	0.72	1.1	2000	0.5	1.0	1.32	2.0	1000	37.5	1	31.04774818989385	17.124709823571802	87.5750586535552
0.1	2.1	360.0	4.93	false	0.5	1.25	100	4.08	0.72	1.1	2000	0.5	1.0	1.32	2.0	1000	37.5	1	36.04786177497885	29.623130390769663	83.84696032565259
0.1	2.1	360.0	4.93	false	0.5	1.25	100	4.08	0.72	1.1	2000	0.5	1.0	1.32	2.0	1000	37.5	1	38.490412629879835	27.21906943681492	96.31728355580692
0.1	2.1	360.0	4.93	false	0.5	1.25	100	4.08	0.72	1.1	2000	0.5	1.0	1.32	2.0	1000	37.5	1	33.35694580568855	25.437149753285563	78.36180921581747
0.1	2.1	360.0	4.93	false	0.5	1.25	100	4.08	0.72	1.1	2000	0.5	1.0	1.32	2.0	1000	37.5	1	44.24772609652914	14.291901646056385	103.16851673924599
0.1	2.1	360.0	4.93	false	0.5	1.25	100	4.08	0.72	1.1	2000	0.5	1.0	1.32	2.0	1000	37.5	1	35.83991529871199	12.708961724976351	110.96580064588872
0.1	2.1	360.0	4.93	false	0.5	1.25	100	4.08	0.72	1.1	2000	0.5	1.0	1.32	2.0	1000	37.5	1	40.71875542377362	22.608001180082397	106.40186084587216
0.1	2.1	360.0	4.93	false	0.5	1.25	100	4.08	0.72	1.1	2000	0.5	1.0	1.32	2.0	1000	37.5	1	39.44828297739875	11.539913621925821	80.93271607155677
0.1	2.1	360.0	4.93	false	0.5	1.25	100	4.08	0.72	1.1	2000	0.5	1.0	1.32	2.0	1000	37.5	1	30.602212949846887	17.583600908677752	78.82200840861469
0.1	2.1	360.0	4.93	false	0.5	1.25	100	4.08	0.72	1.1	2000	0.5	1.0	1.32	2.0	1000	37.5	1	29.398353187476758	15.87983250188852	71.58075282009789
0.1	2.1	360.0	4.93	false	0.5	1.25	100	4.08	0.72	1.1	2000	0.5	1.0	1.32	2.0	1000	37.5	2	31.51537326671358	14.01178450131035	59.77576493339049	28.536909060116525	27.456727908256898
0.1	2.1	360.0	4.93	false	0.5	1.25	100	4.08	0.72	1.1	2000	0.5	1.0	1.32	2.0	1000	37.5	1	40.89808223630327	18.008639102776133	110.67503301675083
0.1	2.1	360.0	4.93	false	0.5	1.25	100	4.08	0.72	1.1	2000	0.5	1.0	1.32	2.0	1000	37.5	1	31.45488342635568	15.484531706103933	79.58663390172302
0.1	2.1	360.0	4.93	false	0.5	1.25	100	4.08	0.72	1.1	2000	0.5	1.0	1.32	2.0	1000	37.5	2	36.164081377101034	6.901428463204503	53.95926534600259	27.44636588443941	42.7854479500618
0.1	2.1	360.0	4.93	false	0.5	1.25	100	4.08	0.72	1.1	2000	0.5	1.0	1.32	2.0	1000	37.5	1	39.264364259325355	20.484610418469128	114.27830539403462
0.1	2.1	360.0	4.93	false	0.5	1.25	100	4.08	0.72	1.1	2000	0.5	1.0	1.32	2.0	1000	37.5	1	25.67697742844259	17.680657851082668	71.41445183629735
0.1	2.1	360.0	4.93	false	0.5	1.25	100	4.08	0.72	1.1	2000	0.5	1.0	1.32	2.0	1000	37.5	2	40.990376046608176	15.93726539329922	69.89483599607003	40.72314946664529	46.06263152774453
0.1	2.1	360.0	4.93	false	0.5	1.25	100	4.08	0.72	1.1	2000	0.5	1.0	1.32	2.0	1000	37.5	2	36.19080984727035	7.131700179887582	59.950802587899844	32.13002944393701	40.87815422201006
0.1	2.1	360.0	4.93	false	0.5	1.25	100	4.08	0.72	1.1	2000	0.5	1.0	1.32	2.0	1000	37.5	1	36.353537261053276	26.63266107308019	97.45832306207001
0.1	2.1	360.0	4.93	false	0.5	1.25	100	4.08	0.72	1.1	2000	0.5	1.0	1.32	2.0	1000	37.5	2	38.480466905365205	8.96486548983477	67.2171645107778	26.56595860961832	35.843031985592155
0.1	2.1	360.0	4.93	false	0.5	1.25	100	4.08	0.72	1.1	2000	0.5	1.0	1.32	2.0	1000	37.5	1	33.43993086203274	13.15752145173515	90.9627549094776
0.1	2.1	360.0	4.93	false	0.5	1.25	100	4.08	0.72	1.1	2000	0.5	1.0	1.32	2.0	1000	37.5	1	42.10217189869354	12.886238320103923	93.8298787487704
0.1	2.1	360.0	4.93	false	0.5	1.25	100	4.08	0.72	1.1	2000	0.5	1.0	1.32	2.0	1000	37.5	1	32.00462286550145	8.548820439366484	76.9469932816546
0.1	2.1	360.0	4.93	false	0.5	1.25	100	4.08	0.72	1.1	2000	0.5	1.0	1.32	2.0	1000	37.5	2	45.6992644501796	9.366098332413767	47.89243497435859	32.279546403217104	65.48600043254285
0.1	2.1	360.0	4.93	false	0.5	1.25	100	4.08	0.72	1.1	2000	0.5	1.0	1.32	2.0	1000	37.5	1	46.00093193963687	34.597405601476765	105.31707626065938
0.1	2.1	360.0	4.93	false	0.5	1.25	100	4.08	0.72	1.1	2000	0.5	1.0	1.32	2.0	1000	37.5	1	27.243129986155385	6.809334256027301	70.87191724601136
0.1	2.1	360.0	4.93	false	0.5	1.25	100	4.08	0.72	1.1	2000	0.5	1.0	1.32	2.0	1000	37.5	2	45.75944574334917	14.420734089126354	92.96730152093235	42.95969219973688	41.94353997289701
0.1	2.1	360.0	4.93	false	0.5	1.25	100	4.08	0.72	1.1	2000	0.5	1.0	1.32	2.0	1000	37.5	1	34.241007036917715	24.525366201268646	86.23178837987518
0.1	2.1	360.0	4.93	false	0.5	1.25	100	4.08	0.72	1.1	2000	0.5	1.0	1.32	2.0	1000	37.5	1	34.19623192036894	17.241212376112557	91.6196831692897
0.1	2.1	360.0	4.93	false	0.5	1.25	100	4.08	0.72	1.1	2000	0.5	1.0	1.32	2.0	1000	37.5	1	38.736822742523046	18.144055193403915	98.97301346765492
0.1	2.1	360.0	4.93	false	0.5	1.25	100	4.08	0.72	1.1	2000	0.5	1.0	1.32	2.0	1000	37.5	1	35.272558901508944	16.23709641883692	105.71813740552359
0.1	2.1	360.0	4.93	false	0.5	1.25	100	4.08	0.72	1.1	2000	0.5	1.0	1.32	2.0	1000	37.5	1	40.68761301178109	23.826782261664377	108.57171090682887
0.1	2.1	360.0	4.93	false	0.5	1.25	100	4.08	0.72	1.1	2000	0.5	1.0	1.32	2.0	1000	37.5	1	31.960177800189072	16.279772964267917	80.86247097058641
0.1	2.1	360.0	4.93	false	0.5	1.25	100	4.08	0.72	1.1	2000	0.5	1.0	1.32	2.0	1000	37.5	1	29.32352467296397	20.271817530760725	76.5847818582348
0.1	2.1	360.0	4.93	false	0.5	1.25	100	4.08	0.72	1.1	2000	0.5	1.0	1.32	2.0	1000	37.5	2	39.68755525384604	5.456849605087925	70.51634633255604	37.52696700993637	35.54362388820683
0.1	2.1	360.0	4.93	false	0.5	1.25	100	4.08	0.72	1.1	2000	0.5	1.0	1.32	2.0	1000	37.5	1	35.80687114448054	21.602388716428585	83.18651628712853
0.1	2.1	360.0	4.93	false	0.5	1.25	100	4.08	0.72	1.1	2000	0.5	1.0	1.32	2.0	1000	37.5	1	37.356033866009795	35.460782817651825	77.12958611495957
0.1	2.1	360.0	4.93	false	0.5	1.25	100	4.08	0.72	1.1	2000	0.5	1.0	1.32	2.0	1000	37.5	1	37.658226748810605	20.897061707278	101.15153396002037
0.1	2.1	360.0	4.93	false	0.5	1.25	100	4.08	0.72	1.1	2000	0.5	1.0	1.32	2.0	1000	37.5	2	40.36599714238078	2.699845338434304	55.587474034117015	35.52427229358873	44.40795750876251
0.1	2.1	360.0	4.93	false	0.5	1.25	100	4.08	0.72	1.1	2000	0.5	1.0	1.32	2.0	1000	37.5	1	37.873510959522676	12.796352494550925	98.60439309353066
0.1	2.1	360.0	4.93	false	0.5	1.25	100	4.08	0.72	1.1	2000	0.5	1.0	1.32	2.0	1000	37.5	1	33.66571894464367	4.548333839870659	85.4367001202171
0.1	2.1	360.0	4.93	false	0.5	1.25	100	4.08	0.72	1.1	2000	0.5	1.0	1.32	2.0	1000	37.5	2	47.29126296998318	18.73024044576073	39.476693619140825	37.405864103293375	76.48659407742001
0.1	2.1	360.0	4.93	false	0.5	1.25	100	4.08	0.72	1.1	2000	0.5	1.0	1.32	2.0	1000	37.5	1	39.139402219768556	29.187677574070605	72.91880364119598
0.1	2.1	360.0	4.93	false	0.5	1.25	100	4.08	0.72	1.1	2000	0.5	1.0	1.32	2.0	1000	37.5	2	38.4470743681137	5.6495884696179886	29.682910780030554	20.864167075301882	64.56002081507361
0.1	2.1	360.0	4.93	false	0.5	1.25	100	4.08	0.72	1.1	2000	0.5	1.0	1.32	2.0	1000	37.5	2	37.799811249725806	0.18453690121504343	47.63703445247732	25.195158180939885	75.34411820088171
0.1	2.1	360.0	4.93	false	0.5	1.25	100	4.08	0.72	1.1	2000	0.5	1.0	1.32	2.0	1000	37.5	1	43.094387075077115	13.378588951990197	85.64681842905453
0.1	2.1	360.0	4.93	false	0.5	1.25	100	4.08	0.72	1.1	2000	0.5	1.0	1.32	2.0	1000	37.5	1	36.37855281348749	22.084577427748705	99.91115847088332
0.1	2.1	360.0	4.93	false	0.5	1.25	100	4.08	0.72	1.1	2000	0.5	1.0	1.32	2.0	1000	37.5	1	34.4998264975266	29.92308996083717	90.23703723960149
0.1	2.1	360.0	4.93	false	0.5	1.25	100	4.08	0.72	1.1	2000	0.5	1.0	1.32	2.0	1000	37.5	1	40.60932319586274	22.37327654776231	100.98969754661299
0.1	2.1	360.0	4.93	false	0.5	1.25	100	4.08	0.72	1.1	2000	0.5	1.0	1.32	2.0	1000	37.5	1	36.03202832031794	24.410288982668447	104.59066067504271
0.1	2.1	360.0	4.93	false	0.5	1.25	100	4.08	0.72	1.1	2000	0.5	1.0	1.32	2.0	1000	37.5	1	29.099117113663628	24.162374015608123	78.42352282156926
0.1	2.1	360.0	4.93	false	0.5	1.25	100	4.08	0.72	1.1	2000	0.5	1.0	1.32	2.0	1000	37.5	1	33.836571735784815	17.087388499785632	91.2157390919549
0.1	2.1	360.0	4.93	false	0.5	1.25	100	4.08	0.72	1.1	2000	0.5	1.0	1.32	2.0	1000	37.5	2	44.197293712322924	3.5933147657593536	82.90741760251086	26.17742833613317	49.135557421553955
0.1	2.1	360.0	4.93	false	0.5	1.25	100	4.08	0.72	1.1	2000	0.5	1.0	1.32	2.0	1000	37.5	1	38.67209826333126	28.221921403099632	88.12551201282044
0.1	2.1	360.0	4.93	false	0.5	1.25	100	4.08	0.72	1.1	2000	0.5	1.0	1.32	2.0	1000	37.5	1	38.15855851331315	22.17467646287432	93.90601009732548
0.1	2.1	360.0	4.93	false	0.5	1.25	100	4.08	0.72	1.1	2000	0.5	1.0	1.32	2.0	1000	37.5	1	39.872160365332896	23.437553077394984	117.45891086219774
0.1	2.1	360.0	4.93	false	0.5	1.25	100	4.08	0.72	1.1	2000	0.5	1.0	1.32	2.0	1000	37.5	1	37.641074971408635	29.047446462922967	81.30606880983314
0.1	2.1	360.0	4.93	false	0.5	1.25	100	4.08	0.72	1.1	2000	0.5	1.0	1.32	2.0	1000	37.5	1	32.25358321845954	13.512032952905473	87.45706815511637
0.1	2.1	360.0	4.93	false	0.5	1.25	100	4.08	0.72	1.1	2000	0.5	1.0	1.32	2.0	1000	37.5	1	42.39708224884955	15.211674418312418	113.3174070750808
0.1	2.1	360.0	4.93	false	0.5	1.25	100	4.08	0.72	1.1	2000	0.5	1.0	1.32	2.0	1000	37.5	1	41.94699994161658	15.907995237400087	74.78420368687915
0.1	2.1	360.0	4.93	false	0.5	1.25	100	4.08	0.72	1.1	2000	0.5	1.0	1.32	2.0	1000	37.5	2	42.59121845442204	20.138151401701947	78.60436515164017	38.40747342550029	36.48432252299574
0.1	2.1	360.0	4.93	false	0.5	1.25	100	4.08	0.72	1.1	2000	0.5	1.0	1.32	2.0	1000	37.5	1	34.655944750796095	25.146706167142636	88.20886704810772
0.1	2.1	360.0	4.93	false	0.5	1.25	100	4.08	0.72	1.1	2000	0.5	1.0	1.32	2.0	1000	37.5	1	32.13036011351062	9.250119337020939	80.09885320896751
0.1	2.1	360.0	4.93	false	0.5	1.25	100	4.08	0.72	1.1	2000	0.5	1.0	1.32	2.0	1000	37.5	2	43.59425703507099	16.03100413470428	50.13145071815074	40.586982035427596	78.85450285155743
0.1	2.1	360.0	4.93	false	0.5	1.25	100	4.08	0.72	1.1	2000	0.5	1.0	1.32	2.0	1000	37.5	1	38.52263319704421	19.586567901890877	98.32735797570322
0.1	2.1	360.0	4.93	false	0.5	1.25	100	4.08	0.72	1.1	2000	0.5	1.0	1.32	2.0	1000	37.5	1	31.5787068954245	17.944258557177193	79.10364283958214
0.1	2.1	360.0	4.93	false	0.5	1.25	100	4.08	0.72	1.1	2000	0.5	1.0	1.32	2.0	1000	37.5	1	36.56454564500201	20.801929929871445	91.9452169052831
0.1	2.1	360.0	4.93	false	0.5	1.25	100	4.08	0.72	1.1	2000	0.5	1.0	1.32	2.0	1000	37.5	1	32.72949882883089	25.41556529103795	83.65627009118307
0.1	2.1	360.0	4.93	false	0.5	1.25	100	4.08	0.72	1.1	2000	0.5	1.0	1.32	2.0	1000	37.5	1	36.03703512935064	25.879615186608856	66.76195858054578
0.1	2.1	360.0	4.93	false	0.5	1.25	100	4.08	0.72	1.1	2000	0.5	1.0	1.32	2.0	1000	37.5	1	38.83680170340972	23.237783921621645	108.85453085870563
0.1	2.1	360.0	4.93	false	0.5	1.25	100	4.08	0.72	1.1	2000	0.5	1.0	1.32	2.0	1000	37.5	2	35.34636053653111	1.5307080858858764	34.04426287758204	25.475803310047603	66.3720333385587
0.1	2.1	360.0	4.93	false	0.5	1.25	100	4.08	0.72	1.1	2000	0.5	1.0	1.32	2.0	1000	37.5	2	42.52201423759193	9.963312443518143	74.32600824951578	35.60937717603961	38.71661581310034
0.1	2.1	360.0	4.93	false	0.5	1.25	100	4.08	0.72	1.1	2000	0.5	1.0	1.32	2.0	1000	37.5	2	41.0536041334935	9.678882090629557	69.61473978598649	20.020017266773365	39.2418399666536
0.1	2.1	360.0	4.93	false	0.5	1.25	100	4.08	0.72	1.1	2000	0.5	1.0	1.32	2.0	1000	37.5	1	38.85359492151428	9.102846601659168	91.46722226640784
0.1	2.1	360.0	4.93	false	0.5	1.25	100	4.08	0.72	1.1	2000	0.5	1.0	1.32	2.0	1000	37.5	1	38.048531758123886	17.69372425688593	99.25365701535388
0.1	2.1	360.0	4.93	false	0.5	1.25	100	4.08	0.72	1.1	2000	0.5	1.0	1.32	2.0	1000	37.5	2	36.139048565665654	13.994875416434393	52.44054983364887	28.443519096502104	41.74235347046725
0.1	2.1	360.0	4.93	false	0.5	1.25	100	4.08	0.72	1.1	2000	0.5	1.0	1.32	2.0	1000	37.5	1	33.064907576786155	19.102403664893057	92.46737013591904
0.1	2.1	360.0	4.93	false	0.5	1.25	100	4.08	0.72	1.1	2000	0.5	1.0	1.32	2.0	1000	37.5	2	38.452736125987606	3.829965469184886	39.5731889645838	24.96984990160118	58.41567324781791
0.1	2.1	360.0	4.93	false	0.5	1.25	100	4.08	0.72	1.1	2000	0.5	1.0	1.32	2.0	1000	37.5	1	36.198738795276064	4.117250844407582	92.67412999299265
0.1	2.1	360.0	4.93	false	0.5	1.25	100	4.08	0.72	1.1	2000	0.5	1.0	1.32	2.0	1000	37.5	1	24.838351993787946	19.755034769735325	50.94382423481018
0.1	2.1	360.0	4.93	false	0.5	1.25	100	4.08	0.72	1.1	2000	0.5	1.0	1.32	2.0	1000	37.5	1	37.672042766075286	18.20807862478267	75.07694720798908
0.1	2.1	360.0	4.93	false	0.5	1.25	100	4.08	0.72	1.1	2000	0.5	1.0	1.32	2.0	1000	37.5	1	46.08405363992887	15.57311202433515	103.71731235321347
0.1	2.1	360.0	4.93	false	0.5	1.25	100	4.08	0.72	1.1	2000	0.5	1.0	1.32	2.0	1000	37.5	1	48.11387650256112	31.768465022729057	95.7680112306451
0.1	2.1	360.0	4.93	false	0.5	1.25	100	4.08	0.72	1.1	2000	0.5	1.0	1.32	2.0	1000	37.5	1	41.01983002215532	5.37907329090145	78.03853014133989
0.1	2.1	360.0	4.93	false	0.5	1.25	100	4.08	0.72	1.1	2000	0.5	1.0	1.32	2.0	1000	37.5	1	39.07702528972842	23.01386381513783	99.10671551666361
0.1	2.1	360.0	4.93	false	0.5	1.25	100	4.08	0.72	1.1	2000	0.5	1.0	1.32	2.0	1000	37.5	2	32.15172443833926	14.107530021492046	43.19390844958584	27.454209689735784	38.19852542142252
0.1	2.1	360.0	4.93	false	0.5	1.25	100	4.08	0.72	1.1	2000	0.5	1.0	1.32	2.0	1000	37.5	1	43.51654825946389	18.79238746588382	118.50067615557003
0.1	2.1	360.0	4.93	false	0.5	1.25	100	4.08	0.72	1.1	2000	0.5	1.0	1.32	2.0	1000	37.5	2	36.18152478739135	14.199433291149173	39.86370920166559	34.931373191286404	73.2327571378342
0.1	2.1	360.0	4.93	false	0.5	1.25	100	4.08	0.72	1.1	2000	0.5	1.0	1.32	2.0	1000	37.5	1	36.450183176949835	24.839155989949088	97.27762256131884
0.1	2.1	360.0	4.93	false	0.5	1.25	100	4.08	0.72	1.1	2000	0.5	1.0	1.32	2.0	1000	37.5	1	43.06866856265407	23.144540980015538	124.52339390880822
0.1	2.1	360.0	4.93	false	0.5	1.25	100	4.08	0.72	1.1	2000	0.5	1.0	1.32	2.0	1000	37.5	1	32.87345253326859	15.877189310142647	81.680101011029
0.1	2.1	360.0	4.93	false	0.5	1.25	100	4.08	0.72	1.1	2000	0.5	1.0	1.32	2.0	1000	37.5	1	37.84051146492509	9.152103532548942	84.33893693340715
0.1	2.1	360.0	4.93	false	0.5	1.25	100	4.08	0.72	1.1	2000	0.5	1.0	1.32	2.0	1000	37.5	2	43.68822943127056	1.2063714535470087	49.64416633533184	27.221555954246952	71.81052416494803
0.1	2.1	360.0	4.93	false	0.5	1.25	100	4.08	0.72	1.1	2000	0.5	1.0	1.32	2.0	1000	37.5	2	45.68989738914857	1.8871048745257675	66.28666675609843	35.54533677588385	62.978726711088946
0.1	2.1	360.0	4.93	false	0.5	1.25	100	4.08	0.72	1.1	2000	0.5	1.0	1.32	2.0	1000	37.5	1	37.10610867180915	25.20743461509488	85.66669990626761
0.1	2.1	360.0	4.93	false	0.5	1.25	100	4.08	0.72	1.1	2000	0.5	1.0	1.32	2.0	1000	37.5	1	28.151598211556504	6.200542394814408	72.09151730421901
0.1	2.1	360.0	4.93	false	0.5	1.25	100	4.08	0.72	1.1	2000	0.5	1.0	1.32	2.0	1000	37.5	1	38.47908152048857	7.74047154414078	70.87357389266622
0.1	2.1	360.0	4.93	false	0.5	1.25	100	4.08	0.72	1.1	2000	0.5	1.0	1.32	2.0	1000	37.5	1	31.756202140214967	14.622229955944507	87.35505919318258
0.1	2.1	360.0	4.93	false	0.5	1.25	100	4.08	0.72	1.1	2000	0.5	1.0	1.32	2.0	1000	37.5	2	45.179174755338366	15.607369850644796	65.0959418563022	36.246619229395385	48.782775127416464
0.1	2.1	360.0	4.93	false	0.5	1.25	100	4.08	0.72	1.1	2000	0.5	1.0	1.32	2.0	1000	37.5	1	31.479583957231657	0.6102856969907651	92.15014385082104
0.1	2.1	360.0	4.93	false	0.5	1.25	100	4.08	0.72	1.1	2000	0.5	1.0	1.32	2.0	1000	37.5	1	37.89546890094388	15.766871597990708	103.99046615958095
0.1	2.1	360.0	4.93	false	0.5	1.25	100	4.08	0.72	1.1	2000	0.5	1.0	1.32	2.0	1000	37.5	1	31.077493938691987	22.788374916567577	82.15513567440259
0.1	2.1	360.0	4.93	false	0.5	1.25	100	4.08	0.72	1.1	2000	0.5	1.0	1.32	2.0	1000	37.5	2	39.32601671665222	22.28824439366919	56.46981162740786	38.65653973664964	58.58423345145987
0.1	2.1	360.0	4.93	false	0.5	1.25	100	4.08	0.72	1.1	2000	0.5	1.0	1.32	2.0	1000	37.5	2	31.882514069501124	10.780831579615308	55.253189000189906	24.26685107519088	27.553493194634132
0.1	2.1	360.0	4.93	false	0.5	1.25	100	4.08	0.72	1.1	2000	0.5	1.0	1.32	2.0	1000	37.5	1	35.61020879495295	21.785208182500902	95.07989700631228
0.1	2.1	360.0	4.93	false	0.5	1.25	100	4.08	0.72	1.1	2000	0.5	1.0	1.32	2.0	1000	37.5	1	34.68383836318013	13.91107100587797	90.79361409784569
0.1	2.1	360.0	4.93	false	0.5	1.25	100	4.08	0.72	1.1	2000	0.5	1.0	1.32	2.0	1000	37.5	1	34.0409144754978	11.68077275295309	95.14429638791275
0.1	2.1	360.0	4.93	false	0.5	1.25	100	4.08	0.72	1.1	2000	0.5	1.0	1.32	2.0	1000	37.5	1	38.052118077168494	2.8749575442080513	94.27653932018154
0.1	2.1	360.0	4.93	false	0.5	1.25	100	4.08	0.72	1.1	2000	0.5	1.0	1.32	2.0	1000	37.5	1	38.986893119314566	37.27293247927016	85.34814784819348
0.1	2.1	360.0	4.93	false	0.5	1.25	100	4.08	0.72	1.1	2000	0.5	1.0	1.32	2.0	1000	37.5	1	29.719797115594098	14.32222375314178	81.97761595880544
0.1	2.1	360.0	4.93	false	0.5	1.25	100	4.08	0.72	1.1	2000	0.5	1.0	1.32	2.0	1000	37.5	1	36.474759083661304	21.656488111635756	89.32950426615203
0.1	2.1	360.0	4.93	false	0.5	1.25	100	4.08	0.72	1.1	2000	0.5	1.0	1.32	2.0	1000	37.5	1	36.19065056415761	21.82667647253683	97.29605345976387
0.1	2.1	360.0	4.93	false	0.5	1.25	100	4.08	0.72	1.1	2000	0.5	1.0	1.32	2.0	1000	37.5	1	35.87018141253514	13.146781449801228	85.34382674847258
0.1	2.1	360.0	4.93	false	0.5	1.25	100	4.08	0.72	1.1	2000	0.5	1.0	1.32	2.0	1000	37.5	1	44.74828372590282	39.3021874786068	79.49729719377306
0.1	2.1	360.0	4.93	false	0.5	1.25	100	4.08	0.72	1.1	2000	0.5	1.0	1.32	2.0	1000	37.5	2	38.04844757110033	1.3946037098226358	49.610307931537484	22.891597455068887	36.64686938726936
0.1	2.1	360.0	4.93	false	0.5	1.25	100	4.08	0.72	1.1	2000	0.5	1.0	1.32	2.0	1000	37.5	1	36.19857944711676	9.346875843405732	82.40738361545914
0.1	2.1	360.0	4.93	false	0.5	1.25	100	4.08	0.72	1.1	2000	0.5	1.0	1.32	2.0	1000	37.5	1	45.20152166177566	30.416726415400653	99.28701486051494
0.1	2.1	360.0	4.93	false	0.5	1.25	100	4.08	0.72	1.1	2000	0.5	1.0	1.32	2.0	1000	37.5	2	38.73943400109766	4.350191049069418	61.7344986994932	22.379802673207514	29.1807949949275
0.1	2.1	360.0	4.93	false	0.5	1.25	100	4.08	0.72	1.1	2000	0.5	1.0	1.32	2.0	1000	37.5	1	37.31265819608338	16.595659128649597	92.9505199040177
0.1	2.1	360.0	4.93	false	0.5	1.25	100	4.08	0.72	1.1	2000	0.5	1.0	1.32	2.0	1000	37.5	1	39.3433639267924	21.919956726406458	99.21987492630149
0.1	2.1	360.0	4.93	false	0.5	1.25	100	4.08	0.72	1.1	2000	0.5	1.0	1.32	2.0	1000	37.5	1	39.22578854064346	23.380905512438115	113.68196082209033
0.1	2.1	360.0	4.93	false	0.5	1.25	100	4.08	0.72	1.1	2000	0.5	1.0	1.32	2.0	1000	37.5	1	40.86483904502724	16.07966701032163	92.06758503788865
0.1	2.1	360.0	4.93	false	0.5	1.25	100	4.08	0.72	1.1	2000	0.5	1.0	1.32	2.0	1000	37.5	2	43.83090430679458	23.415235366816297	72.94873967488655	38.08407158309087	44.25831467720932
0.1	2.1	360.0	4.93	false	0.5	1.25	100	4.08	0.72	1.1	2000	0.5	1.0	1.32	2.0	1000	37.5	2	44.953413040338816	9.509605547172365	61.6434450160546	33.73195594914382	40.08991809085498
0.1	2.1	360.0	4.93	false	0.5	1.25	100	4.08	0.72	1.1	2000	0.5	1.0	1.32	2.0	1000	37.5	1	36.930583553937154	17.75796840709546	85.8937459329498
0.1	2.1	360.0	4.93	false	0.5	1.25	100	4.08	0.72	1.1	2000	0.5	1.0	1.32	2.0	1000	37.5	1	30.914314446722162	11.38316369409909	63.61299151656266
0.1	2.1	360.0	4.93	false	0.5	1.25	100	4.08	0.72	1.1	2000	0.5	1.0	1.32	2.0	1000	37.5	1	38.34245041173468	20.82140091323152	100.667333081184
0.1	2.1	360.0	4.93	false	0.5	1.25	100	4.08	0.72	1.1	2000	0.5	1.0	1.32	2.0	1000	37.5	1	41.872557856360835	22.99882636411407	101.50756917926718
0.1	2.1	360.0	4.93	false	0.5	1.25	100	4.08	0.72	1.1	2000	0.5	1.0	1.32	2.0	1000	37.5	1	49.05438663376146	27.787198116307504	108.73698411103163
0.1	2.1	360.0	4.93	false	0.5	1.25	100	4.08	0.72	1.1	2000	0.5	1.0	1.32	2.0	1000	37.5	1	33.19195943995932	11.871396110566401	98.02934766295887
0.1	2.1	360.0	4.93	false	0.5	1.25	100	4.08	0.72	1.1	2000	0.5	1.0	1.32	2.0	1000	37.5	2	40.1397632948566	5.9444910570982	31.300648255996926	39.67279810403345	73.66305799347084
0.1	2.1	360.0	4.93	false	0.5	1.25	100	4.08	0.72	1.1	2000	0.5	1.0	1.32	2.0	1000	37.5	1	45.632673551393445	13.428463734212395	113.83107923398829
0.1	2.1	360.0	4.93	false	0.5	1.25	100	4.08	0.72	1.1	2000	0.5	1.0	1.32	2.0	1000	37.5	2	41.45142581642088	0.9017320977595901	61.031450288178	27.10894198820295	59.66887408554396
0.1	2.1	360.0	4.93	false	0.5	1.25	100	4.08	0.72	1.1	2000	0.5	1.0	1.32	2.0	1000	37.5	1	45.67331112769017	30.849573906273196	109.67591106885409
0.1	2.1	360.0	4.93	false	0.5	1.25	100	4.08	0.72	1.1	2000	0.5	1.0	1.32	2.0	1000	37.5	1	44.32214672020627	19.236213369979772	79.24004532906025
0.1	2.1	360.0	4.93	false	0.5	1.25	100	4.08	0.72	1.1	2000	0.5	1.0	1.32	2.0	1000	37.5	2	40.37558179063864	5.777391074759437	53.116419972527034	33.70715423423003	42.87639496863668
0.1	2.1	360.0	4.93	false	0.5	1.25	100	4.08	0.72	1.1	2000	0.5	1.0	1.32	2.0	1000	37.5	1	43.39883207677604	33.957565684823706	86.44810941063339
0.1	2.1	360.0	4.93	false	0.5	1.25	100	4.08	0.72	1.1	2000	0.5	1.0	1.32	2.0	1000	37.5	1	44.519237538743766	17.9165448102755	96.58367019128455
0.1	2.1	360.0	4.93	false	0.5	1.25	100	4.08	0.72	1.1	2000	0.5	1.0	1.32	2.0	1000	37.5	1	37.85125239291639	22.352859348114073	113.75522802670771
0.1	2.1	360.0	4.93	false	0.5	1.25	100	4.08	0.72	1.1	2000	0.5	1.0	1.32	2.0	1000	37.5	1	35.385449827072975	20.18614932811184	87.3985998177408
0.1	2.1	360.0	4.93	false	0.5	1.25	100	4.08	0.72	1.1	2000	0.5	1.0	1.32	2.0	1000	37.5	1	33.60928550761885	21.309330818071082	94.91174046700662
0.1	2.1	360.0	4.93	false	0.5	1.25	100	4.08	0.72	1.1	2000	0.5	1.0	1.32	2.0	1000	37.5	2	37.206202692742465	14.305071411175	63.23501333848851	27.773371944933853	45.11968827618212
0.1	2.1	360.0	4.93	false	0.5	1.25	100	4.08	0.72	1.1	2000	0.5	1.0	1.32	2.0	1000	37.5	1	37.759611027483515	8.259763768024497	78.40721715965152
0.1	2.1	360.0	4.93	false	0.5	1.25	100	4.08	0.72	1.1	2000	0.5	1.0	1.32	2.0	1000	37.5	1	40.709304222153264	25.77808355963629	107.0238094537857
0.1	2.1	360.0	4.93	false	0.5	1.25	100	4.08	0.72	1.1	2000	0.5	1.0	1.32	2.0	1000	37.5	2	31.71868624912713	6.622021305745201	54.71103039701117	30.74767786202522	40.36707378525277
0.1	2.1	360.0	4.93	false	0.5	1.25	100	4.08	0.72	1.1	2000	0.5	1.0	1.32	2.0	1000	37.5	1	36.3438848420445	27.994403164427382	81.88433926850264
0.1	2.1	360.0	4.93	false	0.5	1.25	100	4.08	0.72	1.1	2000	0.5	1.0	1.32	2.0	1000	37.5	1	40.68316661917625	13.17311406045587	79.82539208131743
0.1	2.1	360.0	4.93	false	0.5	1.25	100	4.08	0.72	1.1	2000	0.5	1.0	1.32	2.0	1000	37.5	2	46.002219003673865	0.7233190903051151	71.32125427485381	38.74579602765577	72.97605969381976
0.1	2.1	360.0	4.93	false	0.5	1.25	100	4.08	0.72	1.1	2000	0.5	1.0	1.32	2.0	1000	37.5	1	36.90024894096899	21.027596111054084	92.90972509933671
0.1	2.1	360.0	4.93	false	0.5	1.25	100	4.08	0.72	1.1	2000	0.5	1.0	1.32	2.0	1000	37.5	1	36.034887421554984	30.255239153183602	93.86132798512267
0.1	2.1	360.0	4.93	false	0.5	1.25	100	4.08	0.72	1.1	2000	0.5	1.0	1.32	2.0	1000	37.5	1	35.224779109838614	6.896427149159606	102.02350644556252
0.1	2.1	360.0	4.93	false	0.5	1.25	100	4.08	0.72	1.1	2000	0.5	1.0	1.32	2.0	1000	37.5	1	37.57394274282342	29.38175464364992	87.40473257517819
0.1	2.1	360.0	4.93	false	0.5	1.25	100	4.08	0.72	1.1	2000	0.5	1.0	1.32	2.0	1000	37.5	1	36.41337754384692	10.789827932545553	98.09698593396556
0.1	2.1	360.0	4.93	false	0.5	1.25	100	4.08	0.72	1.1	2000	0.5	1.0	1.32	2.0	1000	37.5	2	33.63976554188617	5.3875760060005575	65.1907543970864	33.15483057648517	28.684396169125787
0.1	2.1	360.0	4.93	false	0.5	1.25	100	4.08	0.72	1.1	2000	0.5	1.0	1.32	2.0	1000	37.5	1	33.350671188454214	17.280157877399702	88.99880531936863
0.1	2.1	360.0	4.93	false	0.5	1.25	100	4.08	0.72	1.1	2000	0.5	1.0	1.32	2.0	1000	37.5	1	42.465378958638176	27.981223626385038	110.24289636830311
0.1	2.1	360.0	4.93	false	0.5	1.25	100	4.08	0.72	1.1	2000	0.5	1.0	1.32	2.0	1000	37.5	1	37.98491497652715	22.99890053843087	99.65494366841551
0.1	2.1	360.0	4.93	false	0.5	1.25	100	4.08	0.72	1.1	2000	0.5	1.0	1.32	2.0	1000	37.5	1	24.924985657040047	16.617796393942633	59.438538183261755
0.1	2.1	360.0	4.93	false	0.5	1.25	100	4.08	0.72	1.1	2000	0.5	1.0	1.32	2.0	1000	37.5	2	42.65042009990992	15.728656900828186	75.54749756265248	41.112594888670465	38.399059327025896
0.1	2.1	360.0	4.93	false	0.5	1.25	100	4.08	0.72	1.1	2000	0.5	1.0	1.32	2.0	1000	37.5	1	41.67142028630193	6.246423080531279	85.0092312095647
0.1	2.1	360.0	4.93	false	0.5	1.25	100	4.08	0.72	1.1	2000	0.5	1.0	1.32	2.0	1000	37.5	1	35.13927650889623	24.168523357245306	95.79937291369612
0.1	2.1	360.0	4.93	false	0.5	1.25	100	4.08	0.72	1.1	2000	0.5	1.0	1.32	2.0	1000	37.5	1	23.92727414357188	8.432264534604577	65.88647077665665
0.1	2.1	360.0	4.93	false	0.5	1.25	100	4.08	0.72	1.1	2000	0.5	1.0	1.32	2.0	1000	37.5	1	34.98289259662922	10.91656425675771	94.3855103052809
0.1	2.1	360.0	4.93	false	0.5	1.25	100	4.08	0.72	1.1	2000	0.5	1.0	1.32	2.0	1000	37.5	1	41.93878681441118	21.640188192863892	111.36074840812138
0.1	2.1	360.0	4.93	false	0.5	1.25	100	4.08	0.72	1.1	2000	0.5	1.0	1.32	2.0	1000	37.5	2	43.02082342463141	24.232298386407486	84.8621409645712	41.456662789681076	35.43453356755245
0.1	2.1	360.0	4.93	false	0.5	1.25	100	4.08	0.72	1.1	2000	0.5	1.0	1.32	2.0	1000	37.5	1	38.84072648457247	25.324894588902293	112.30686791088597
0.1	2.1	360.0	4.93	false	0.5	1.25	100	4.08	0.72	1.1	2000	0.5	1.0	1.32	2.0	1000	37.5	1	42.738214397667704	25.292053925910796	117.38707392064494
0.1	2.1	360.0	4.93	false	0.5	1.25	100	4.08	0.72	1.1	2000	0.5	1.0	1.32	2.0	1000	37.5	2	45.67768443175625	11.975226897569694	39.60709216121283	32.6237809844534	70.11262704865624
0.1	2.1	360.0	4.93	false	0.5	1.25	100	4.08	0.72	1.1	2000	0.5	1.0	1.32	2.0	1000	37.5	2	39.53646833714765	11.291623179904905	51.27162103852005	28.78914156706035	43.79460555451576
0.1	2.1	360.0	4.93	false	0.5	1.25	100	4.08	0.72	1.1	2000	0.5	1.0	1.32	2.0	1000	37.5	1	37.123693416107265	36.23189207711296	95.57542118605515
0.1	2.1	360.0	4.93	false	0.5	1.25	100	4.08	0.72	1.1	2000	0.5	1.0	1.32	2.0	1000	37.5	1	32.899503618495	21.359460568479	78.15004793239132
0.1	2.1	360.0	4.93	false	0.5	1.25	100	4.08	0.72	1.1	2000	0.5	1.0	1.32	2.0	1000	37.5	1	42.6660928437585	27.230977577970975	109.03475132656051
0.1	2.1	360.0	4.93	false	0.5	1.25	100	4.08	0.72	1.1	2000	0.5	1.0	1.32	2.0	1000	37.5	2	41.99404686393417	11.961189425866932	60.57269135141807	38.818523291650344	72.3251381349265
0.1	2.1	360.0	4.93	false	0.5	1.25	100	4.08	0.72	1.1	2000	0.5	1.0	1.32	2.0	1000	37.5	2	32.534681358450115	4.593547633859024	29.74952641743878	31.13298959873641	61.99682543138888
0.1	2.1	360.0	4.93	false	0.5	1.25	100	4.08	0.72	1.1	2000	0.5	1.0	1.32	2.0	1000	37.5	1	27.93111476881399	4.962709803517277	80.54321383988983
0.1	2.1	360.0	4.93	false	0.5	1.25	100	4.08	0.72	1.1	2000	0.5	1.0	1.32	2.0	1000	37.5	1	43.16350112494363	11.276114931504818	77.34749842541991
0.1	2.1	360.0	4.93	false	0.5	1.25	100	4.08	0.72	1.1	2000	0.5	1.0	1.32	2.0	1000	37.5	1	35.618979990897685	21.707111755463913	108.33452268887027
0.1	2.1	360.0	4.93	false	0.5	1.25	100	4.08	0.72	1.1	2000	0.5	1.0	1.32	2.0	1000	37.5	1	40.90774015535058	35.43366745962353	81.02188955554114
0.1	2.1	360.0	4.93	false	0.5	1.25	100	4.08	0.72	1.1	2000	0.5	1.0	1.32	2.0	1000	37.5	1	42.79399393197582	20.707861220285267	107.59717238487904
0.1	2.1	360.0	4.93	false	0.5	1.25	100	4.08	0.72	1.1	2000	0.5	1.0	1.32	2.0	1000	37.5	1	38.01550174515609	19.678070050519807	100.81961744752523
0.1	2.1	360.0	4.93	false	0.5	1.25	100	4.08	0.72	1.1	2000	0.5	1.0	1.32	2.0	1000	37.5	1	41.03731901490376	13.051375973675347	100.42629205683969
0.1	2.1	360.0	4.93	false	0.5	1.25	100	4.08	0.72	1.1	2000	0.5	1.0	1.32	2.0	1000	37.5	1	38.15021082564988	19.714142692791608	97.43704124236369
0.1	2.1	360.0	4.93	false	0.5	1.25	100	4.08	0.72	1.1	2000	0.5	1.0	1.32	2.0	1000	37.5	1	33.384264229600404	20.227491813358377	91.3583839159599
0.1	2.1	360.0	4.93	false	0.5	1.25	100	4.08	0.72	1.1	2000	0.5	1.0	1.32	2.0	1000	37.5	1	43.64459051474187	15.209877530952935	88.97354185718967
0.1	2.1	360.0	4.93	false	0.5	1.25	100	4.08	0.72	1.1	2000	0.5	1.0	1.32	2.0	1000	37.5	2	41.74996828168105	2.5840113127266053	69.64985840471513	30.875415392947886	47.35653429144404
0.1	2.1	360.0	4.93	false	0.5	1.25	100	4.08	0.72	1.1	2000	0.5	1.0	1.32	2.0	1000	37.5	1	33.77305807984124	24.74062310108502	93.27947747658236
0.1	2.1	360.0	4.93	false	0.5	1.25	100	4.08	0.72	1.1	2000	0.5	1.0	1.32	2.0	1000	37.5	2	36.328664512946645	0.8066435827168781	52.70977668949453	19.957597015416958	49.69976941467388
0.1	2.1	360.0	4.93	false	0.5	1.25	100	4.08	0.72	1.1	2000	0.5	1.0	1.32	2.0	1000	37.5	2	43.561444137092884	12.89617613069888	55.38013703528572	38.968621368415384	55.76210091446687
0.1	2.1	360.0	4.93	false	0.5	1.25	100	4.08	0.72	1.1	2000	0.5	1.0	1.32	2.0	1000	37.5	2	31.509916278853908	0.6848314763222257	67.81365671278935	30.71409620553343	29.25572459537088
0.1	2.1	360.0	4.93	false	0.5	1.25	100	4.08	0.72	1.1	2000	0.5	1.0	1.32	2.0	1000	37.5	2	47.3834911659653	5.229859903415498	49.751842084528704	41.512574148750204	85.77741237766853
0.1	2.1	360.0	4.93	false	0.5	1.25	100	4.08	0.72	1.1	2000	0.5	1.0	1.32	2.0	1000	37.5	1	33.468951788722734	25.009482336623897	80.68185884887906
0.1	2.1	360.0	4.93	false	0.5	1.25	100	4.08	0.72	1.1	2000	0.5	1.0	1.32	2.0	1000	37.5	1	40.3955449170363	21.782027459933172	100.72641742518068
0.1	2.1	360.0	4.93	false	0.5	1.25	100	4.08	0.72	1.1	2000	0.5	1.0	1.32	2.0	1000	37.5	1	34.75733454779531	18.742087823035735	86.21865199283366
0.1	2.1	360.0	4.93	false	0.5	1.25	100	4.08	0.72	1.1	2000	0.5	1.0	1.32	2.0	1000	37.5	1	31.02604666768949	13.236082478023707	74.02906530330537
0.1	2.1	360.0	4.93	false	0.5	1.25	100	4.08	0.72	1.1	2000	0.5	1.0	1.32	2.0	1000	37.5	1	34.267665207862365	18.976741005290094	85.59354017608202
0.1	2.1	360.0	4.93	false	0.5	1.25	100	4.08	0.72	1.1	2000	0.5	1.0	1.32	2.0	1000	37.5	1	39.88888591803394	30.19107621235475	99.15815387481038
0.1	2.1	360.0	4.93	false	0.5	1.25	100	4.08	0.72	1.1	2000	0.5	1.0	1.32	2.0	1000	37.5	2	40.725647666429225	8.527843838620441	57.268493434247326	35.49694700349147	39.35342540842503
0.1	2.1	360.0	4.93	false	0.5	1.25	100	4.08	0.72	1.1	2000	0.5	1.0	1.32	2.0	1000	37.5	1	35.56038705721823	15.540626763833982	97.35889405280822
0.1	2.1	360.0	4.93	false	0.5	1.25	100	4.08	0.72	1.1	2000	0.5	1.0	1.32	2.0	1000	37.5	1	35.49014811557388	11.061931098219427	102.06331981905977
0.1	2.1	360.0	4.93	false	0.5	1.25	100	4.08	0.72	1.1	2000	0.5	1.0	1.32	2.0	1000	37.5	1	35.41021961149642	11.798343479029773	98.65106859173314
0.1	2.1	360.0	4.93	false	0.5	1.25	100	4.08	0.72	1.1	2000	0.5	1.0	1.32	2.0	1000	37.5	1	34.51881760984133	5.6225703941057965	89.57588921911285
0.1	2.1	360.0	4.93	false	0.5	1.25	100	4.08	0.72	1.1	2000	0.5	1.0	1.32	2.0	1000	37.5	2	37.61450836745456	11.249366181234427	53.50662557571203	30.675658672490254	39.24751802158298
0.1	2.1	360.0	4.93	false	0.5	1.25	100	4.08	0.72	1.1	2000	0.5	1.0	1.32	2.0	1000	37.5	2	42.14770882716392	12.308366349938682	80.22524500326945	32.07688097327136	43.67278825422187
0.1	2.1	360.0	4.93	false	0.5	1.25	100	4.08	0.72	1.1	2000	0.5	1.0	1.32	2.0	1000	37.5	1	34.23644661723916	16.61039423142079	96.53928842257193
0.1	2.1	360.0	4.93	false	0.5	1.25	100	4.08	0.72	1.1	2000	0.5	1.0	1.32	2.0	1000	37.5	1	33.553605704749494	18.43144412314707	86.61141347887336
0.1	2.1	360.0	4.93	false	0.5	1.25	100	4.08	0.72	1.1	2000	0.5	1.0	1.32	2.0	1000	37.5	2	40.34985434357624	1.0941010966315126	30.653186195780027	31.790061828166767	73.24442362543465
0.1	2.1	360.0	4.93	false	0.5	1.25	100	4.08	0.72	1.1	2000	0.5	1.0	1.32	2.0	1000	37.5	1	40.04756188416923	10.83179641684281	73.56197527106119
0.1	2.1	360.0	4.93	false	0.5	1.25	100	4.08	0.72	1.1	2000	0.5	1.0	1.32	2.0	1000	37.5	2	39.075054897246446	6.8683331310316325	65.61678153355476	38.83674400084466	66.99291601938037
0.1	2.1	360.0	4.93	false	0.5	1.25	100	4.08	0.72	1.1	2000	0.5	1.0	1.32	2.0	1000	37.5	2	36.435093690378025	9.661721113460821	43.46996874973828	34.32027919391177	53.18301427180536
0.1	2.1	360.0	4.93	false	0.5	1.25	100	4.08	0.72	1.1	2000	0.5	1.0	1.32	2.0	1000	37.5	2	45.752246017118	15.604463585329503	71.53517711294825	32.329501160962344	48.19635721363221
0.1	2.1	360.0	4.93	false	0.5	1.25	100	4.08	0.72	1.1	2000	0.5	1.0	1.32	2.0	1000	37.5	2	34.20508360060586	0.6804803747210078	36.26941332949189	23.339539741109544	61.23214466134229
0.1	2.1	360.0	4.93	false	0.5	1.25	100	4.08	0.72	1.1	2000	0.5	1.0	1.32	2.0	1000	37.5	1	34.07839354392812	14.017461410212695	86.48679450916558
0.1	2.1	360.0	4.93	false	0.5	1.25	100	4.08	0.72	1.1	2000	0.5	1.0	1.32	2.0	1000	37.5	1	35.399772793072394	9.151309725112787	78.76144122024371
0.1	2.1	360.0	4.93	false	0.5	1.25	100	4.08	0.72	1.1	2000	0.5	1.0	1.32	2.0	1000	37.5	1	37.64075529982879	25.18359006123076	94.60902719505611
0.1	2.1	360.0	4.93	false	0.5	1.25	100	4.08	0.72	1.1	2000	0.5	1.0	1.32	2.0	1000	37.5	1	33.10044061537123	5.45681617221337	88.31411830187353
0.1	2.1	360.0	4.93	false	0.5	1.25	100	4.08	0.72	1.1	2000	0.5	1.0	1.32	2.0	1000	37.5	1	42.92088941669683	26.605170708805563	114.09812703592641
0.1	2.1	360.0	4.93	false	0.5	1.25	100	4.08	0.72	1.1	2000	0.5	1.0	1.32	2.0	1000	37.5	1	45.19033391016407	16.91695838406828	90.09143657620666
0.1	2.1	360.0	4.93	false	0.5	1.25	100	4.08	0.72	1.1	2000	0.5	1.0	1.32	2.0	1000	37.5	1	34.92480407123984	14.169217076771618	101.99120972277578
0.1	2.1	360.0	4.93	false	0.5	1.25	100	4.08	0.72	1.1	2000	0.5	1.0	1.32	2.0	1000	37.5	1	41.05501556678645	13.149803716035528	110.87468104969061
0.1	2.1	360.0	4.93	false	0.5	1.25	100	4.08	0.72	1.1	2000	0.5	1.0	1.32	2.0	1000	37.5	1	42.66156188851432	39.26108405456564	82.73111919621316
0.1	2.1	360.0	4.93	false	0.5	1.25	100	4.08	0.72	1.1	2000	0.5	1.0	1.32	2.0	1000	37.5	1	35.56141740521011	8.503459769075263	94.79601415967767
0.1	2.1	360.0	4.93	false	0.5	1.25	100	4.08	0.72	1.1	2000	0.5	1.0	1.32	2.0	1000	37.5	2	44.55963273047157	7.372011418237183	50.11870775042624	35.955058489061145	68.385568148982
0.1	2.1	360.0	4.93	false	0.5	1.25	100	4.08	0.72	1.1	2000	0.5	1.0	1.32	2.0	1000	37.5	1	33.452366078895	6.011416732489267	88.4311261408506
0.1	2.1	360.0	4.93	false	0.5	1.25	100	4.08	0.72	1.1	2000	0.5	1.0	1.32	2.0	1000	37.5	1	28.140117078941238	18.47285242932409	77.49174085777497
0.1	2.1	360.0	4.93	false	0.5	1.25	100	4.08	0.72	1.1	2000	0.5	1.0	1.32	2.0	1000	37.5	1	41.28500076201388	31.004756783978788	105.56934036954335
0.1	2.1	360.0	4.93	false	0.5	1.25	100	4.08	0.72	1.1	2000	0.5	1.0	1.32	2.0	1000	37.5	1	37.4891762333384	17.25678673682745	90.03065368881154
0.1	2.1	360.0	4.93	false	0.5	1.25	100	4.08	0.72	1.1	2000	0.5	1.0	1.32	2.0	1000	37.5	1	34.83582861908498	21.71671586236806	94.19875455587629
0.1	2.1	360.0	4.93	false	0.5	1.25	100	4.08	0.72	1.1	2000	0.5	1.0	1.32	2.0	1000	37.5	1	41.09617415466031	14.493748833229057	104.62141409644553
0.1	2.1	360.0	4.93	false	0.5	1.25	100	4.08	0.72	1.1	2000	0.5	1.0	1.32	2.0	1000	37.5	2	41.93623418145593	9.486163472719044	66.21326015806466	34.36852356287239	32.25105876690647
0.1	2.1	360.0	4.93	false	0.5	1.25	100	4.08	0.72	1.1	2000	0.5	1.0	1.32	2.0	1000	37.5	2	40.78319341896773	0.8225607763977377	45.943999374480555	33.484892867149654	58.140809635859654
0.1	2.1	360.0	4.93	false	0.5	1.25	100	4.08	0.72	1.1	2000	0.5	1.0	1.32	2.0	1000	37.5	2	41.35763590918542	5.413845409838846	34.730649782384496	28.73518054832591	77.26268816713227
0.1	2.1	360.0	4.93	false	0.5	1.25	100	4.08	0.72	1.1	2000	0.5	1.0	1.32	2.0	1000	37.5	1	30.060330016301194	15.081259390162748	76.40193986955828
0.1	2.1	360.0	4.93	false	0.5	1.25	100	4.08	0.72	1.1	2000	0.5	1.0	1.32	2.0	1000	37.5	1	25.632732052510693	12.244735951854851	69.7289069133816
0.1	2.1	360.0	4.93	false	0.5	1.25	100	4.08	0.72	1.1	2000	0.5	1.0	1.32	2.0	1000	37.5	1	29.109926714568438	20.35546993923282	67.50223518809449
0.1	2.1	360.0	4.93	false	0.5	1.25	100	4.08	0.72	1.1	2000	0.5	1.0	1.32	2.0	1000	37.5	1	45.00334648869426	31.275505511394307	83.98768649190126
0.1	2.1	360.0	4.93	false	0.5	1.25	100	4.08	0.72	1.1	2000	0.5	1.0	1.32	2.0	1000	37.5	2	32.22108174018451	15.555222993980072	24.286387011368074	26.02791790287412	55.2156778996518
0.1	2.1	360.0	4.93	false	0.5	1.25	100	4.08	0.72	1.1	2000	0.5	1.0	1.32	2.0	1000	37.5	1	37.12859916674746	13.209192540291012	96.98988808559214
0.1	2.1	360.0	4.93	false	0.5	1.25	100	4.08	0.72	1.1	2000	0.5	1.0	1.32	2.0	1000	37.5	2	40.45342032167637	1.3988547862284266	51.18109995290996	36.471368535150916	43.87786033846825
0.1	2.1	360.0	4.93	false	0.5	1.25	100	4.08	0.72	1.1	2000	0.5	1.0	1.32	2.0	1000	37.5	2	33.491741663765346	10.413490870350648	32.696505590957834	26.156437648207227	51.66995144837249
0.1	2.1	360.0	4.93	false	0.5	1.25	100	4.08	0.72	1.1	2000	0.5	1.0	1.32	2.0	1000	37.5	1	31.48569886321673	16.03884836084276	79.2983602717978
0.1	2.1	360.0	4.93	false	0.5	1.25	100	4.08	0.72	1.1	2000	0.5	1.0	1.32	2.0	1000	37.5	1	35.261506537404436	23.268841109758718	104.64477792871116
0.1	2.1	360.0	4.93	false	0.5	1.25	100	4.08	0.72	1.1	2000	0.5	1.0	1.32	2.0	1000	37.5	2	29.83604743188976	1.838861291171547	41.41115074160709	24.75045878338478	48.59378412746943
0.1	2.1	360.0	5.06	false	0.5	1.25	100	4.08	0.72	1.1	2000	0.5	1.0	1.32	2.0	1000	40.4	1	41.90427720174944	10.533864089890121	110.94409144961676
0.1	2.1	360.0	5.06	false	0.5	1.25	100	4.08	0.72	1.1	2000	0.5	1.0	1.32	2.0	1000	40.4	2	44.14248053902535	6.349261108569672	46.49650023719324	33.18629339283216	67.28433718830966
0.1	2.1	360.0	5.06	false	0.5	1.25	100	4.08	0.72	1.1	2000	0.5	1.0	1.32	2.0	1000	40.4	2	46.42927221354861	25.871557637441146	79.8669231837811	45.04061191663999	46.12839226436715
0.1	2.1	360.0	5.06	false	0.5	1.25	100	4.08	0.72	1.1	2000	0.5	1.0	1.32	2.0	1000	40.4	1	31.488748696303144	13.963145202270772	88.95056121023086
0.1	2.1	360.0	5.06	false	0.5	1.25	100	4.08	0.72	1.1	2000	0.5	1.0	1.32	2.0	1000	40.4	2	47.80939407865028	17.00820719342612	59.471981677279906	38.38907879820862	65.53147486099043
0.1	2.1	360.0	5.06	false	0.5	1.25	100	4.08	0.72	1.1	2000	0.5	1.0	1.32	2.0	1000	40.4	1	33.75114143722536	14.47780540875532	101.31943667004087
0.1	2.1	360.0	5.06	false	0.5	1.25	100	4.08	0.72	1.1	2000	0.5	1.0	1.32	2.0	1000	40.4	2	47.459144162790594	18.101598552344992	39.54337690583012	36.04711913122998	71.58405523945828
0.1	2.1	360.0	5.06	false	0.5	1.25	100	4.08	0.72	1.1	2000	0.5	1.0	1.32	2.0	1000	40.4	1	40.36142544081453	14.658424207816845	83.28648328959345
0.1	2.1	360.0	5.06	false	0.5	1.25	100	4.08	0.72	1.1	2000	0.5	1.0	1.32	2.0	1000	40.4	1	35.171814057822395	25.323493698904795	84.14011535516075
0.1	2.1	360.0	5.06	false	0.5	1.25	100	4.08	0.72	1.1	2000	0.5	1.0	1.32	2.0	1000	40.4	1	39.61326957878044	15.12485116006197	88.76156371353736
0.1	2.1	360.0	5.06	false	0.5	1.25	100	4.08	0.72	1.1	2000	0.5	1.0	1.32	2.0	1000	40.4	1	43.85725617780808	10.9795491465527	104.21111942977397
0.1	2.1	360.0	5.06	false	0.5	1.25	100	4.08	0.72	1.1	2000	0.5	1.0	1.32	2.0	1000	40.4	1	39.295416485252396	37.91323786929123	100.15102692538836
0.1	2.1	360.0	5.06	false	0.5	1.25	100	4.08	0.72	1.1	2000	0.5	1.0	1.32	2.0	1000	40.4	1	40.77931747103132	27.887056802916565	90.96336897895543
0.1	2.1	360.0	5.06	false	0.5	1.25	100	4.08	0.72	1.1	2000	0.5	1.0	1.32	2.0	1000	40.4	2	47.26068855181812	13.251708823880728	75.20995889784889	31.888840504289	48.660150231403016
0.1	2.1	360.0	5.06	false	0.5	1.25	100	4.08	0.72	1.1	2000	0.5	1.0	1.32	2.0	1000	40.4	1	36.433186120150694	17.453636531211114	92.31428508435656
0.1	2.1	360.0	5.06	false	0.5	1.25	100	4.08	0.72	1.1	2000	0.5	1.0	1.32	2.0	1000	40.4	1	33.874755227116374	19.676874690798943	91.00397065083227
0.1	2.1	360.0	5.06	false	0.5	1.25	100	4.08	0.72	1.1	2000	0.5	1.0	1.32	2.0	1000	40.4	1	39.780974574984185	26.71930894492105	100.29443881906874
0.1	2.1	360.0	5.06	false	0.5	1.25	100	4.08	0.72	1.1	2000	0.5	1.0	1.32	2.0	1000	40.4	2	49.09322304136524	9.437143270905187	41.81067339198042	23.573171280082626	80.9929046835578
0.1	2.1	360.0	5.06	false	0.5	1.25	100	4.08	0.72	1.1	2000	0.5	1.0	1.32	2.0	1000	40.4	2	54.83237514332771	6.104310484766702	55.64275218076708	43.32992745010874	88.38592297951143
0.1	2.1	360.0	5.06	false	0.5	1.25	100	4.08	0.72	1.1	2000	0.5	1.0	1.32	2.0	1000	40.4	1	43.223485887187486	27.816971966443038	129.10652190974125
0.1	2.1	360.0	5.06	false	0.5	1.25	100	4.08	0.72	1.1	2000	0.5	1.0	1.32	2.0	1000	40.4	1	41.19190616738279	33.640277718546606	77.48626104572523
0.1	2.1	360.0	5.06	false	0.5	1.25	100	4.08	0.72	1.1	2000	0.5	1.0	1.32	2.0	1000	40.4	1	36.88469370557186	23.911253376469443	104.28239506622985
0.1	2.1	360.0	5.06	false	0.5	1.25	100	4.08	0.72	1.1	2000	0.5	1.0	1.32	2.0	1000	40.4	1	41.86527884597354	32.585604106536096	83.8463895178125
0.1	2.1	360.0	5.06	false	0.5	1.25	100	4.08	0.72	1.1	2000	0.5	1.0	1.32	2.0	1000	40.4	2	48.81110158137304	23.82481094863046	67.40374055360705	44.89666088096294	60.45454502189684
0.1	2.1	360.0	5.06	false	0.5	1.25	100	4.08	0.72	1.1	2000	0.5	1.0	1.32	2.0	1000	40.4	1	49.53502974362641	25.773820025103714	127.19479655589406
0.1	2.1	360.0	5.06	false	0.5	1.25	100	4.08	0.72	1.1	2000	0.5	1.0	1.32	2.0	1000	40.4	1	29.04538561678921	19.351606939025487	76.13395109814468
0.1	2.1	360.0	5.06	false	0.5	1.25	100	4.08	0.72	1.1	2000	0.5	1.0	1.32	2.0	1000	40.4	1	44.30918434245572	22.631958145858253	104.7546256489987
0.1	2.1	360.0	5.06	false	0.5	1.25	100	4.08	0.72	1.1	2000	0.5	1.0	1.32	2.0	1000	40.4	2	38.90898119240959	12.331862440608223	48.32207108273552	25.04159129290048	48.80372817525966
0.1	2.1	360.0	5.06	false	0.5	1.25	100	4.08	0.72	1.1	2000	0.5	1.0	1.32	2.0	1000	40.4	2	45.72294516437538	0.8701251860233306	81.61830051383298	29.24230192548177	67.56708128559158
0.1	2.1	360.0	5.06	false	0.5	1.25	100	4.08	0.72	1.1	2000	0.5	1.0	1.32	2.0	1000	40.4	1	40.72040500666055	26.717758624502533	107.92041002005416
0.1	2.1	360.0	5.06	false	0.5	1.25	100	4.08	0.72	1.1	2000	0.5	1.0	1.32	2.0	1000	40.4	1	40.46790372164006	17.89773316916919	103.12422007996419
0.1	2.1	360.0	5.06	false	0.5	1.25	100	4.08	0.72	1.1	2000	0.5	1.0	1.32	2.0	1000	40.4	1	49.40576960294374	26.075421061518792	107.98941038585829
0.1	2.1	360.0	5.06	false	0.5	1.25	100	4.08	0.72	1.1	2000	0.5	1.0	1.32	2.0	1000	40.4	1	33.0819553886972	13.478370998785653	95.00789459817778
0.1	2.1	360.0	5.06	false	0.5	1.25	100	4.08	0.72	1.1	2000	0.5	1.0	1.32	2.0	1000	40.4	1	35.57310894841433	19.346442312234117	85.03749326995008
0.1	2.1	360.0	5.06	false	0.5	1.25	100	4.08	0.72	1.1	2000	0.5	1.0	1.32	2.0	1000	40.4	1	44.77762391075844	22.529558630196192	106.88175506536898
0.1	2.1	360.0	5.06	false	0.5	1.25	100	4.08	0.72	1.1	2000	0.5	1.0	1.32	2.0	1000	40.4	1	37.65322276933753	23.0058047390197	105.81501621205587
0.1	2.1	360.0	5.06	false	0.5	1.25	100	4.08	0.72	1.1	2000	0.5	1.0	1.32	2.0	1000	40.4	2	49.00405241240362	3.0927532334640886	46.77864218773168	37.80172386718515	75.3364009468703
0.1	2.1	360.0	5.06	false	0.5	1.25	100	4.08	0.72	1.1	2000	0.5	1.0	1.32	2.0	1000	40.4	1	35.43293668549821	15.813008720613034	87.26677453488338
0.1	2.1	360.0	5.06	false	0.5	1.25	100	4.08	0.72	1.1	2000	0.5	1.0	1.32	2.0	1000	40.4	1	36.20679033898076	16.641278392220116	91.32434162877811
0.1	2.1	360.0	5.06	false	0.5	1.25	100	4.08	0.72	1.1	2000	0.5	1.0	1.32	2.0	1000	40.4	2	38.65970442829079	1.487517353790141	47.17598569187393	21.081131133909167	57.13320101987885
0.1	2.1	360.0	5.06	false	0.5	1.25	100	4.08	0.72	1.1	2000	0.5	1.0	1.32	2.0	1000	40.4	2	46.53334074178083	13.374642527389884	80.3855781496316	34.45352152971625	34.62926015130738
0.1	2.1	360.0	5.06	false	0.5	1.25	100	4.08	0.72	1.1	2000	0.5	1.0	1.32	2.0	1000	40.4	1	37.586504006699286	22.285473223146163	101.36269365552174
0.1	2.1	360.0	5.06	false	0.5	1.25	100	4.08	0.72	1.1	2000	0.5	1.0	1.32	2.0	1000	40.4	2	41.54081080488732	5.210759373641717	51.1582853304228	38.4201008260363	54.718239507874664
0.1	2.1	360.0	5.06	false	0.5	1.25	100	4.08	0.72	1.1	2000	0.5	1.0	1.32	2.0	1000	40.4	1	32.27718092740029	20.082635673354137	93.53446437526226
0.1	2.1	360.0	5.06	false	0.5	1.25	100	4.08	0.72	1.1	2000	0.5	1.0	1.32	2.0	1000	40.4	1	38.275271711909035	23.779931700238485	115.83675714667831
0.1	2.1	360.0	5.06	false	0.5	1.25	100	4.08	0.72	1.1	2000	0.5	1.0	1.32	2.0	1000	40.4	1	43.64589481606901	20.52638826895746	88.77426601002436
0.1	2.1	360.0	5.06	false	0.5	1.25	100	4.08	0.72	1.1	2000	0.5	1.0	1.32	2.0	1000	40.4	1	33.50501608042335	24.573202190509704	74.27003584599491
0.1	2.1	360.0	5.06	false	0.5	1.25	100	4.08	0.72	1.1	2000	0.5	1.0	1.32	2.0	1000	40.4	2	33.17950802194153	9.109287358416607	30.96703564777031	26.99928256756187	52.03709352589646
0.1	2.1	360.0	5.06	false	0.5	1.25	100	4.08	0.72	1.1	2000	0.5	1.0	1.32	2.0	1000	40.4	2	37.45867334967722	1.5135258553444604	41.468381117145995	26.25654241019718	51.453175303054124
0.1	2.1	360.0	5.06	false	0.5	1.25	100	4.08	0.72	1.1	2000	0.5	1.0	1.32	2.0	1000	40.4	1	45.65891291194798	19.530606104879713	113.02355161370554
0.1	2.1	360.0	5.06	false	0.5	1.25	100	4.08	0.72	1.1	2000	0.5	1.0	1.32	2.0	1000	40.4	2	33.31930700118387	11.377125588329793	54.12917083887723	31.96870936500402	23.398437736384132
0.1	2.1	360.0	5.06	false	0.5	1.25	100	4.08	0.72	1.1	2000	0.5	1.0	1.32	2.0	1000	40.4	1	47.42284336405241	10.319940343032592	97.35956280639307
0.1	2.1	360.0	5.06	false	0.5	1.25	100	4.08	0.72	1.1	2000	0.5	1.0	1.32	2.0	1000	40.4	1	47.923240153819194	19.501462673814263	124.8317140636693
0.1	2.1	360.0	5.06	false	0.5	1.25	100	4.08	0.72	1.1	2000	0.5	1.0	1.32	2.0	1000	40.4	2	34.64288813478012	8.735628085041723	26.891142472253247	28.126968659823927	63.88120429341151
0.1	2.1	360.0	5.06	false	0.5	1.25	100	4.08	0.72	1.1	2000	0.5	1.0	1.32	2.0	1000	40.4	2	42.06957741418462	19.891646336566396	54.40643479074706	40.312500422110695	59.736584278244955
0.1	2.1	360.0	5.06	false	0.5	1.25	100	4.08	0.72	1.1	2000	0.5	1.0	1.32	2.0	1000	40.4	1	36.85004285798298	23.435063614733714	94.41807079508972
0.1	2.1	360.0	5.06	false	0.5	1.25	100	4.08	0.72	1.1	2000	0.5	1.0	1.32	2.0	1000	40.4	2	34.321181730700154	1.6577477535591676	47.28841742685723	31.381356290532658	42.772054132411284
0.1	2.1	360.0	5.06	false	0.5	1.25	100	4.08	0.72	1.1	2000	0.5	1.0	1.32	2.0	1000	40.4	1	45.43392126094318	15.77185794228291	128.70157753816525
0.1	2.1	360.0	5.06	false	0.5	1.25	100	4.08	0.72	1.1	2000	0.5	1.0	1.32	2.0	1000	40.4	2	43.21959272924858	10.38321769565348	43.02480948281406	25.29799907410792	72.31964432542355
0.1	2.1	360.0	5.06	false	0.5	1.25	100	4.08	0.72	1.1	2000	0.5	1.0	1.32	2.0	1000	40.4	1	39.775230090897416	11.834762134520654	102.38173278436169
0.1	2.1	360.0	5.06	false	0.5	1.25	100	4.08	0.72	1.1	2000	0.5	1.0	1.32	2.0	1000	40.4	1	47.19244884771134	17.71927615580704	103.53534579915089
0.1	2.1	360.0	5.06	false	0.5	1.25	100	4.08	0.72	1.1	2000	0.5	1.0	1.32	2.0	1000	40.4	1	45.68454474637741	14.183972156626057	106.70876587755855
0.1	2.1	360.0	5.06	false	0.5	1.25	100	4.08	0.72	1.1	2000	0.5	1.0	1.32	2.0	1000	40.4	1	39.6215284117187	22.345308452410627	94.41266285083559
0.1	2.1	360.0	5.06	false	0.5	1.25	100	4.08	0.72	1.1	2000	0.5	1.0	1.32	2.0	1000	40.4	1	28.253317638707045	18.444090669735214	76.28688155873711
0.1	2.1	360.0	5.06	false	0.5	1.25	100	4.08	0.72	1.1	2000	0.5	1.0	1.32	2.0	1000	40.4	1	41.93032527904908	11.829645653686214	76.57650592110043
0.1	2.1	360.0	5.06	false	0.5	1.25	100	4.08	0.72	1.1	2000	0.5	1.0	1.32	2.0	1000	40.4	1	42.684268625365114	26.530597134769554	121.87132793341382
0.1	2.1	360.0	5.06	false	0.5	1.25	100	4.08	0.72	1.1	2000	0.5	1.0	1.32	2.0	1000	40.4	2	45.416844767612034	6.962526272968663	62.89625283841742	43.47042151081123	56.9602679667804
0.1	2.1	360.0	5.06	false	0.5	1.25	100	4.08	0.72	1.1	2000	0.5	1.0	1.32	2.0	1000	40.4	1	46.354623626899745	23.508736607372622	91.33307459610786
0.1	2.1	360.0	5.06	false	0.5	1.25	100	4.08	0.72	1.1	2000	0.5	1.0	1.32	2.0	1000	40.4	1	39.59538796418332	32.32365548750169	79.3344616087747
0.1	2.1	360.0	5.06	false	0.5	1.25	100	4.08	0.72	1.1	2000	0.5	1.0	1.32	2.0	1000	40.4	1	40.08714198367487	9.477917261946565	111.16344282431152
0.1	2.1	360.0	5.06	false	0.5	1.25	100	4.08	0.72	1.1	2000	0.5	1.0	1.32	2.0	1000	40.4	1	38.98781051974942	5.750262357838127	72.21855239717753
0.1	2.1	360.0	5.06	false	0.5	1.25	100	4.08	0.72	1.1	2000	0.5	1.0	1.32	2.0	1000	40.4	1	41.02176763366168	26.847221273890153	115.88099191118543
0.1	2.1	360.0	5.06	false	0.5	1.25	100	4.08	0.72	1.1	2000	0.5	1.0	1.32	2.0	1000	40.4	1	36.639241213460274	21.873638547023745	76.51144188180525
0.1	2.1	360.0	5.06	false	0.5	1.25	100	4.08	0.72	1.1	2000	0.5	1.0	1.32	2.0	1000	40.4	1	41.72209889278043	27.757157425442138	87.01862325031033
0.1	2.1	360.0	5.06	false	0.5	1.25	100	4.08	0.72	1.1	2000	0.5	1.0	1.32	2.0	1000	40.4	2	43.070485532559616	2.017361476608947	65.36387357486228	34.98550101390015	60.91750440122792
0.1	2.1	360.0	5.06	false	0.5	1.25	100	4.08	0.72	1.1	2000	0.5	1.0	1.32	2.0	1000	40.4	2	43.303307821367426	19.770339947213227	90.34738459640232	41.70000530686688	40.397295465888675
0.1	2.1	360.0	5.06	false	0.5	1.25	100	4.08	0.72	1.1	2000	0.5	1.0	1.32	2.0	1000	40.4	2	41.32514478923047	6.889956329724777	57.83696216694993	38.31097158211963	42.05865572974727
0.1	2.1	360.0	5.06	false	0.5	1.25	100	4.08	0.72	1.1	2000	0.5	1.0	1.32	2.0	1000	40.4	1	42.058708601470045	28.796237771020984	93.66065995531262
0.1	2.1	360.0	5.06	false	0.5	1.25	100	4.08	0.72	1.1	2000	0.5	1.0	1.32	2.0	1000	40.4	2	41.70672084230145	4.486881030060015	48.452687818533484	41.68180607322233	74.77074594553491
0.1	2.1	360.0	5.06	false	0.5	1.25	100	4.08	0.72	1.1	2000	0.5	1.0	1.32	2.0	1000	40.4	1	37.754332375333256	14.083309161672142	93.2864273982339
0.1	2.1	360.0	5.06	false	0.5	1.25	100	4.08	0.72	1.1	2000	0.5	1.0	1.32	2.0	1000	40.4	2	53.03642073729452	11.36743048742162	49.19046347872865	31.01949601240193	86.56143767763538
0.1	2.1	360.0	5.06	false	0.5	1.25	100	4.08	0.72	1.1	2000	0.5	1.0	1.32	2.0	1000	40.4	1	32.489432949222696	18.570305097892586	79.65220939593053
0.1	2.1	360.0	5.06	false	0.5	1.25	100	4.08	0.72	1.1	2000	0.5	1.0	1.32	2.0	1000	40.4	2	48.12024652554707	10.939582910678014	79.402333559789	45.536327829715866	46.07385803391478
0.1	2.1	360.0	5.06	false	0.5	1.25	100	4.08	0.72	1.1	2000	0.5	1.0	1.32	2.0	1000	40.4	1	34.150418577988646	14.050989953021734	80.75648290095855
0.1	2.1	360.0	5.06	false	0.5	1.25	100	4.08	0.72	1.1	2000	0.5	1.0	1.32	2.0	1000	40.4	1	37.985297374391735	23.2945795287704	96.27605439227132
0.1	2.1	360.0	5.06	false	0.5	1.25	100	4.08	0.72	1.1	2000	0.5	1.0	1.32	2.0	1000	40.4	1	36.60150621879419	28.534075177380796	69.61508004113124
0.1	2.1	360.0	5.06	false	0.5	1.25	100	4.08	0.72	1.1	2000	0.5	1.0	1.32	2.0	1000	40.4	1	35.634709603781126	14.914934089081662	91.97047303504738
0.1	2.1	360.0	5.06	false	0.5	1.25	100	4.08	0.72	1.1	2000	0.5	1.0	1.32	2.0	1000	40.4	2	43.1744374936346	14.810543973002245	64.45547853361411	41.636096299931744	51.60569762980267
0.1	2.1	360.0	5.06	false	0.5	1.25	100	4.08	0.72	1.1	2000	0.5	1.0	1.32	2.0	1000	40.4	1	41.266594047906665	19.21115319549913	79.17920057486128
0.1	2.1	360.0	5.06	false	0.5	1.25	100	4.08	0.72	1.1	2000	0.5	1.0	1.32	2.0	1000	40.4	1	34.53549009542684	25.527767684262507	110.80842105953674
0.1	2.1	360.0	5.06	false	0.5	1.25	100	4.08	0.72	1.1	2000	0.5	1.0	1.32	2.0	1000	40.4	1	42.21014511037507	17.247894257935	115.8060100287083
0.1	2.1	360.0	5.06	false	0.5	1.25	100	4.08	0.72	1.1	2000	0.5	1.0	1.32	2.0	1000	40.4	2	41.02479925502961	0.9349563523407305	46.34786419937131	37.92552881837183	61.27002026779603
0.1	2.1	360.0	5.06	false	0.5	1.25	100	4.08	0.72	1.1	2000	0.5	1.0	1.32	2.0	1000	40.4	2	49.39758585829876	13.186543530689722	61.73214734272221	39.25640760729774	77.95445889383791
0.1	2.1	360.0	5.06	false	0.5	1.25	100	4.08	0.72	1.1	2000	0.5	1.0	1.32	2.0	1000	40.4	2	46.127130539789945	9.634663044429576	95.86204466070178	45.705529483963566	39.926160251712794
0.1	2.1	360.0	5.06	false	0.5	1.25	100	4.08	0.72	1.1	2000	0.5	1.0	1.32	2.0	1000	40.4	1	40.426706304941774	25.84782876931896	106.38012922562686
0.1	2.1	360.0	5.06	false	0.5	1.25	100	4.08	0.72	1.1	2000	0.5	1.0	1.32	2.0	1000	40.4	2	39.01472388339581	6.4814149256835325	50.69732898991821	18.572830174728182	57.17407283165235
0.1	2.1	360.0	5.06	false	0.5	1.25	100	4.08	0.72	1.1	2000	0.5	1.0	1.32	2.0	1000	40.4	1	51.312160368684545	21.86444144113154	116.36536972605832
0.1	2.1	360.0	5.06	false	0.5	1.25	100	4.08	0.72	1.1	2000	0.5	1.0	1.32	2.0	1000	40.4	1	39.14190467254175	17.844884988287827	105.90573727389659
0.1	2.1	360.0	5.06	false	0.5	1.25	100	4.08	0.72	1.1	2000	0.5	1.0	1.32	2.0	1000	40.4	2	37.04615932124512	7.5434884318006485	70.1781555993921	27.58732890999243	34.33217331911884
0.1	2.1	360.0	5.06	false	0.5	1.25	100	4.08	0.72	1.1	2000	0.5	1.0	1.32	2.0	1000	40.4	2	37.0698315809235	12.021857406920741	64.3823892677556	36.05984568162604	39.58135978885316
0.1	2.1	360.0	5.06	false	0.5	1.25	100	4.08	0.72	1.1	2000	0.5	1.0	1.32	2.0	1000	40.4	1	39.50800925667215	31.760763459166085	126.04142432974879
0.1	2.1	360.0	5.06	false	0.5	1.25	100	4.08	0.72	1.1	2000	0.5	1.0	1.32	2.0	1000	40.4	1	40.0735371173553	13.612798639569036	102.09557909854885
0.1	2.1	360.0	5.06	false	0.5	1.25	100	4.08	0.72	1.1	2000	0.5	1.0	1.32	2.0	1000	40.4	1	33.28168945257094	9.991544572029184	70.67916080062442
0.1	2.1	360.0	5.06	false	0.5	1.25	100	4.08	0.72	1.1	2000	0.5	1.0	1.32	2.0	1000	40.4	1	44.38801035066352	24.386565766744713	93.04159318278246
0.1	2.1	360.0	5.06	false	0.5	1.25	100	4.08	0.72	1.1	2000	0.5	1.0	1.32	2.0	1000	40.4	1	43.699804459459905	1.1628135323155218	104.36908302942015
0.1	2.1	360.0	5.06	false	0.5	1.25	100	4.08	0.72	1.1	2000	0.5	1.0	1.32	2.0	1000	40.4	1	38.66735575729771	23.751362657130265	96.5941900012021
0.1	2.1	360.0	5.06	false	0.5	1.25	100	4.08	0.72	1.1	2000	0.5	1.0	1.32	2.0	1000	40.4	1	44.620521313803856	27.57269168250297	132.18538868367142
0.1	2.1	360.0	5.06	false	0.5	1.25	100	4.08	0.72	1.1	2000	0.5	1.0	1.32	2.0	1000	40.4	1	38.822234498286086	28.491238812270492	99.6316710616263
0.1	2.1	360.0	5.06	false	0.5	1.25	100	4.08	0.72	1.1	2000	0.5	1.0	1.32	2.0	1000	40.4	2	33.27639046970488	1.358599841307794	52.431973113027254	30.67580009984454	38.84297656138657
0.1	2.1	360.0	5.06	false	0.5	1.25	100	4.08	0.72	1.1	2000	0.5	1.0	1.32	2.0	1000	40.4	1	38.955645288832	14.539886596810888	101.12581144264885
0.1	2.1	360.0	5.06	false	0.5	1.25	100	4.08	0.72	1.1	2000	0.5	1.0	1.32	2.0	1000	40.4	1	44.29398895273952	42.450134851011875	84.55933012302874
0.1	2.1	360.0	5.06	false	0.5	1.25	100	4.08	0.72	1.1	2000	0.5	1.0	1.32	2.0	1000	40.4	1	34.87459808904499	13.790738275370192	78.43744887270286
0.1	2.1	360.0	5.06	false	0.5	1.25	100	4.08	0.72	1.1	2000	0.5	1.0	1.32	2.0	1000	40.4	1	35.428645861928054	7.584623951663221	98.63291380877915
0.1	2.1	360.0	5.06	false	0.5	1.25	100	4.08	0.72	1.1	2000	0.5	1.0	1.32	2.0	1000	40.4	2	49.12841105461878	14.283537127135274	85.51794030696088	40.308435155588434	54.31874953019371
0.1	2.1	360.0	5.06	false	0.5	1.25	100	4.08	0.72	1.1	2000	0.5	1.0	1.32	2.0	1000	40.4	1	37.90535401123021	24.115920511998418	110.39223261323616
0.1	2.1	360.0	5.06	false	0.5	1.25	100	4.08	0.72	1.1	2000	0.5	1.0	1.32	2.0	1000	40.4	1	47.46036934890698	8.159220974811891	100.74644098714974
0.1	2.1	360.0	5.06	false	0.5	1.25	100	4.08	0.72	1.1	2000	0.5	1.0	1.32	2.0	1000	40.4	1	35.13818678213005	12.96878838670652	90.42806613499144
0.1	2.1	360.0	5.06	false	0.5	1.25	100	4.08	0.72	1.1	2000	0.5	1.0	1.32	2.0	1000	40.4	2	48.389073892732235	15.747506144909655	87.76764496746904	41.53352073851695	37.45111997995541
0.1	2.1	360.0	5.06	false	0.5	1.25	100	4.08	0.72	1.1	2000	0.5	1.0	1.32	2.0	1000	40.4	2	43.000155553447414	25.71059731761644	55.28092761338863	42.79021380352614	73.07712294929901
0.1	2.1	360.0	5.06	false	0.5	1.25	100	4.08	0.72	1.1	2000	0.5	1.0	1.32	2.0	1000	40.4	2	35.74753749324506	5.668296227753884	65.06147619216567	27.06156607962552	30.695723672749732
0.1	2.1	360.0	5.06	false	0.5	1.25	100	4.08	0.72	1.1	2000	0.5	1.0	1.32	2.0	1000	40.4	2	39.054109849478074	0.9911515907173838	73.62527065458468	19.793415604399314	41.944545826522734
0.1	2.1	360.0	5.06	false	0.5	1.25	100	4.08	0.72	1.1	2000	0.5	1.0	1.32	2.0	1000	40.4	1	39.75223520346273	20.59530747024862	97.47083437367876
0.1	2.1	360.0	5.06	false	0.5	1.25	100	4.08	0.72	1.1	2000	0.5	1.0	1.32	2.0	1000	40.4	1	46.42275547779056	12.804283338375	96.5739854523402
0.1	2.1	360.0	5.06	false	0.5	1.25	100	4.08	0.72	1.1	2000	0.5	1.0	1.32	2.0	1000	40.4	1	44.251381011013635	13.291627853535783	91.09667371990605
0.1	2.1	360.0	5.06	false	0.5	1.25	100	4.08	0.72	1.1	2000	0.5	1.0	1.32	2.0	1000	40.4	1	42.71920618509911	17.95101944833611	118.05505687882967
0.1	2.1	360.0	5.06	false	0.5	1.25	100	4.08	0.72	1.1	2000	0.5	1.0	1.32	2.0	1000	40.4	2	44.623015150817615	8.465107961635361	75.00081453363462	35.248189191144185	35.30689619505886
0.1	2.1	360.0	5.06	false	0.5	1.25	100	4.08	0.72	1.1	2000	0.5	1.0	1.32	2.0	1000	40.4	2	41.20613358708299	14.854985741083386	51.08035962717917	34.08825060273493	56.03618639779007
0.1	2.1	360.0	5.06	false	0.5	1.25	100	4.08	0.72	1.1	2000	0.5	1.0	1.32	2.0	1000	40.4	2	42.836442566654966	13.378676887425058	54.5705024085392	31.63366420968654	57.55193071786791
0.1	2.1	360.0	5.06	false	0.5	1.25	100	4.08	0.72	1.1	2000	0.5	1.0	1.32	2.0	1000	40.4	2	48.5491128643228	1.024743274780824	39.17542771342644	32.552661527277024	85.01194232241161
0.1	2.1	360.0	5.06	false	0.5	1.25	100	4.08	0.72	1.1	2000	0.5	1.0	1.32	2.0	1000	40.4	1	41.72042623509846	18.533842325368063	87.57363221842488
0.1	2.1	360.0	5.06	false	0.5	1.25	100	4.08	0.72	1.1	2000	0.5	1.0	1.32	2.0	1000	40.4	1	47.28870726425652	26.817874605802864	112.43626143722766
0.1	2.1	360.0	5.06	false	0.5	1.25	100	4.08	0.72	1.1	2000	0.5	1.0	1.32	2.0	1000	40.4	1	42.317580811762674	30.934978455767023	86.6568642304267
0.1	2.1	360.0	5.06	false	0.5	1.25	100	4.08	0.72	1.1	2000	0.5	1.0	1.32	2.0	1000	40.4	1	48.65741393251146	19.468650587980587	91.72284780080817
0.1	2.1	360.0	5.06	false	0.5	1.25	100	4.08	0.72	1.1	2000	0.5	1.0	1.32	2.0	1000	40.4	1	36.90537708732917	14.722885421494894	100.10507611904622
0.1	2.1	360.0	5.06	false	0.5	1.25	100	4.08	0.72	1.1	2000	0.5	1.0	1.32	2.0	1000	40.4	2	40.38072253211576	8.667910283636184	30.126096376446473	39.581972940721116	67.39694362040434
0.1	2.1	360.0	5.06	false	0.5	1.25	100	4.08	0.72	1.1	2000	0.5	1.0	1.32	2.0	1000	40.4	2	44.430662733659084	9.276229449200432	65.8736935417529	42.37058470156294	55.09203918898408
0.1	2.1	360.0	5.06	false	0.5	1.25	100	4.08	0.72	1.1	2000	0.5	1.0	1.32	2.0	1000	40.4	1	39.16589178188642	11.676625770341888	114.60332527647823
0.1	2.1	360.0	5.06	false	0.5	1.25	100	4.08	0.72	1.1	2000	0.5	1.0	1.32	2.0	1000	40.4	1	47.39672464159459	22.117610641279455	136.796026709652
0.1	2.1	360.0	5.06	false	0.5	1.25	100	4.08	0.72	1.1	2000	0.5	1.0	1.32	2.0	1000	40.4	3	46.64399002252219	0.7268872312795653	53.63280068866331	25.249556115155233	27.895416145288273	44.55790336852445	60.98431374135242
0.1	2.1	360.0	5.06	false	0.5	1.25	100	4.08	0.72	1.1	2000	0.5	1.0	1.32	2.0	1000	40.4	1	43.132865405108966	25.738129056001863	109.97112738413487
0.1	2.1	360.0	5.06	false	0.5	1.25	100	4.08	0.72	1.1	2000	0.5	1.0	1.32	2.0	1000	40.4	1	35.21190109576559	20.474609420057686	89.18226475721146
0.1	2.1	360.0	5.06	false	0.5	1.25	100	4.08	0.72	1.1	2000	0.5	1.0	1.32	2.0	1000	40.4	1	39.34697388400807	19.9550973933476	113.16449046753635
0.1	2.1	360.0	5.06	false	0.5	1.25	100	4.08	0.72	1.1	2000	0.5	1.0	1.32	2.0	1000	40.4	2	36.40736720093857	12.26958443385715	36.8001461204512	35.44995733808958	52.94394282080209
0.1	2.1	360.0	5.06	false	0.5	1.25	100	4.08	0.72	1.1	2000	0.5	1.0	1.32	2.0	1000	40.4	1	41.72277095976662	28.850418582970967	112.78055126015019
0.1	2.1	360.0	5.06	false	0.5	1.25	100	4.08	0.72	1.1	2000	0.5	1.0	1.32	2.0	1000	40.4	2	42.98401614143901	11.42324558824718	40.162141509075454	34.752081907652006	65.8694973093011
0.1	2.1	360.0	5.06	false	0.5	1.25	100	4.08	0.72	1.1	2000	0.5	1.0	1.32	2.0	1000	40.4	2	42.28245843422531	2.5481820759395113	68.07391098301795	26.342247627235224	40.37131959189342
0.1	2.1	360.0	5.06	false	0.5	1.25	100	4.08	0.72	1.1	2000	0.5	1.0	1.32	2.0	1000	40.4	2	49.670623960900386	8.390326648043354	55.92730017248201	25.632930147660378	70.86968923833645
0.1	2.1	360.0	5.06	false	0.5	1.25	100	4.08	0.72	1.1	2000	0.5	1.0	1.32	2.0	1000	40.4	1	35.70163559113778	1.0699964494456482	75.34773256961428
0.1	2.1	360.0	5.06	false	0.5	1.25	100	4.08	0.72	1.1	2000	0.5	1.0	1.32	2.0	1000	40.4	2	45.27891386183512	9.500099755718189	78.90953226716552	33.68515025314821	47.54208724528498
0.1	2.1	360.0	5.06	false	0.5	1.25	100	4.08	0.72	1.1	2000	0.5	1.0	1.32	2.0	1000	40.4	1	36.23975259880709	23.931567508592536	103.18263532248908
0.1	2.1	360.0	5.06	false	0.5	1.25	100	4.08	0.72	1.1	2000	0.5	1.0	1.32	2.0	1000	40.4	1	42.43893090849626	19.35152186539975	114.67677834607477
0.1	2.1	360.0	5.06	false	0.5	1.25	100	4.08	0.72	1.1	2000	0.5	1.0	1.32	2.0	1000	40.4	1	39.017356639361665	20.038454231980587	103.6656222564449
0.1	2.1	360.0	5.06	false	0.5	1.25	100	4.08	0.72	1.1	2000	0.5	1.0	1.32	2.0	1000	40.4	1	37.211124136084905	21.46635628665675	93.21173956063042
0.1	2.1	360.0	5.06	false	0.5	1.25	100	4.08	0.72	1.1	2000	0.5	1.0	1.32	2.0	1000	40.4	1	40.530851287193606	10.79692320921026	104.98081287938538
0.1	2.1	360.0	5.06	false	0.5	1.25	100	4.08	0.72	1.1	2000	0.5	1.0	1.32	2.0	1000	40.4	1	42.73662460916242	25.96602288691164	106.08145302992355
0.1	2.1	360.0	5.06	false	0.5	1.25	100	4.08	0.72	1.1	2000	0.5	1.0	1.32	2.0	1000	40.4	2	49.10611822668358	10.149049552601765	62.35374246264192	41.20173269620687	69.76351037763156
0.1	2.1	360.0	5.06	false	0.5	1.25	100	4.08	0.72	1.1	2000	0.5	1.0	1.32	2.0	1000	40.4	1	35.48461504486561	18.067899035625402	92.82791466542339
0.1	2.1	360.0	5.06	false	0.5	1.25	100	4.08	0.72	1.1	2000	0.5	1.0	1.32	2.0	1000	40.4	1	45.28952835622329	16.26299516483912	120.78740429909435
0.1	2.1	360.0	5.06	false	0.5	1.25	100	4.08	0.72	1.1	2000	0.5	1.0	1.32	2.0	1000	40.4	1	52.93317937892084	22.12408464558224	136.03819491819314
0.1	2.1	360.0	5.06	false	0.5	1.25	100	4.08	0.72	1.1	2000	0.5	1.0	1.32	2.0	1000	40.4	2	45.14486618868722	12.577988206374856	55.215508282452056	32.88159571526203	63.40906023692091
0.1	2.1	360.0	5.06	false	0.5	1.25	100	4.08	0.72	1.1	2000	0.5	1.0	1.32	2.0	1000	40.4	1	35.23040647447641	34.350426680422835	108.25899453781385
0.1	2.1	360.0	5.06	false	0.5	1.25	100	4.08	0.72	1.1	2000	0.5	1.0	1.32	2.0	1000	40.4	1	37.91797935859175	20.618134863448606	104.12067332916934
0.1	2.1	360.0	5.06	false	0.5	1.25	100	4.08	0.72	1.1	2000	0.5	1.0	1.32	2.0	1000	40.4	1	43.46358288483412	28.434921520722796	122.45262905539168
0.1	2.1	360.0	5.06	false	0.5	1.25	100	4.08	0.72	1.1	2000	0.5	1.0	1.32	2.0	1000	40.4	3	52.237204613017695	14.451571206308527	37.76891583547756	27.85631697382396	46.93476678320016	51.178035123415235	65.36822275363247
0.1	2.1	360.0	5.06	false	0.5	1.25	100	4.08	0.72	1.1	2000	0.5	1.0	1.32	2.0	1000	40.4	2	33.467720079844746	9.580439804383724	50.48274640786257	31.93992264846775	42.48592751020595
0.1	2.1	360.0	5.06	false	0.5	1.25	100	4.08	0.72	1.1	2000	0.5	1.0	1.32	2.0	1000	40.4	2	46.156533914402516	3.295348950185517	40.06053384900881	29.018611636552176	69.34008578560852
0.1	2.1	360.0	5.06	false	0.5	1.25	100	4.08	0.72	1.1	2000	0.5	1.0	1.32	2.0	1000	40.4	2	42.36283629411024	22.590412152633323	56.81743108896741	38.390569747987676	64.23289657512045
0.1	2.1	360.0	5.06	false	0.5	1.25	100	4.08	0.72	1.1	2000	0.5	1.0	1.32	2.0	1000	40.4	2	49.53243255220373	21.240369270878357	95.15602905063041	45.24149722252633	39.425108666329926
0.1	2.1	360.0	5.06	false	0.5	1.25	100	4.08	0.72	1.1	2000	0.5	1.0	1.32	2.0	1000	40.4	2	37.37245896275188	9.36459073921046	48.32522095608111	27.593115867059115	51.52244193103771
0.1	2.1	360.0	5.06	false	0.5	1.25	100	4.08	0.72	1.1	2000	0.5	1.0	1.32	2.0	1000	40.4	1	36.95326694694711	11.188176972172695	94.56863108514099
0.1	2.1	360.0	5.06	false	0.5	1.25	100	4.08	0.72	1.1	2000	0.5	1.0	1.32	2.0	1000	40.4	1	45.68372961982633	12.591050261819664	115.57179008288699
0.1	2.1	360.0	5.06	false	0.5	1.25	100	4.08	0.72	1.1	2000	0.5	1.0	1.32	2.0	1000	40.4	1	34.223124554473884	14.052061719266153	74.95554722719751
0.1	2.1	360.0	5.06	false	0.5	1.25	100	4.08	0.72	1.1	2000	0.5	1.0	1.32	2.0	1000	40.4	2	36.834679967208466	1.801649021957627	73.92575354118105	35.040303963806096	37.60539061787589
0.1	2.1	360.0	5.06	false	0.5	1.25	100	4.08	0.72	1.1	2000	0.5	1.0	1.32	2.0	1000	40.4	1	34.79885503778963	25.976590234247947	90.73072633923374
0.1	2.1	360.0	5.06	false	0.5	1.25	100	4.08	0.72	1.1	2000	0.5	1.0	1.32	2.0	1000	40.4	1	35.97022843719016	16.119724143941635	91.36579420378204
0.1	2.1	360.0	5.06	false	0.5	1.25	100	4.08	0.72	1.1	2000	0.5	1.0	1.32	2.0	1000	40.4	2	41.613491557043886	26.62831306578965	59.18881281515749	40.58476484333291	61.714554552655095
0.1	2.1	360.0	5.06	false	0.5	1.25	100	4.08	0.72	1.1	2000	0.5	1.0	1.32	2.0	1000	40.4	1	48.76398978694672	30.764606899001958	124.57145844721984
0.1	2.1	360.0	5.06	false	0.5	1.25	100	4.08	0.72	1.1	2000	0.5	1.0	1.32	2.0	1000	40.4	1	35.80862671978177	14.634920951852486	90.43256881070684
0.1	2.1	360.0	5.06	false	0.5	1.25	100	4.08	0.72	1.1	2000	0.5	1.0	1.32	2.0	1000	40.4	1	41.340895953857675	19.321471456245153	90.57414513291178
0.1	2.1	360.0	5.06	false	0.5	1.25	100	4.08	0.72	1.1	2000	0.5	1.0	1.32	2.0	1000	40.4	1	41.605900442881605	17.873988485858014	120.42546088582671
0.1	2.1	360.0	5.06	false	0.5	1.25	100	4.08	0.72	1.1	2000	0.5	1.0	1.32	2.0	1000	40.4	1	34.90612422976734	25.59034092537144	85.33859811520269
0.1	2.1	360.0	5.06	false	0.5	1.25	100	4.08	0.72	1.1	2000	0.5	1.0	1.32	2.0	1000	40.4	2	40.367134876631745	10.826161195194935	30.809604705184572	28.36406408675186	71.98072645355217
0.1	2.1	360.0	5.06	false	0.5	1.25	100	4.08	0.72	1.1	2000	0.5	1.0	1.32	2.0	1000	40.4	1	46.98982948056443	22.73432127803843	126.34665525046802
0.1	2.1	360.0	5.06	false	0.5	1.25	100	4.08	0.72	1.1	2000	0.5	1.0	1.32	2.0	1000	40.4	1	40.2982077021007	29.770984991789355	92.93099692237337
0.1	2.1	360.0	5.06	false	0.5	1.25	100	4.08	0.72	1.1	2000	0.5	1.0	1.32	2.0	1000	40.4	2	39.46519408221426	16.24782185106733	36.27822019015569	29.728904763088728	75.39117359078739
0.1	2.1	360.0	5.06	false	0.5	1.25	100	4.08	0.72	1.1	2000	0.5	1.0	1.32	2.0	1000	40.4	2	44.9376974689922	15.316367901281648	62.880769306775754	30.899282544544995	38.47495789457957
0.1	2.1	360.0	5.06	false	0.5	1.25	100	4.08	0.72	1.1	2000	0.5	1.0	1.32	2.0	1000	40.4	2	37.205726354979674	6.601933823715224	45.03367058599967	33.36562188373001	58.115170684025244
0.1	2.1	360.0	5.06	false	0.5	1.25	100	4.08	0.72	1.1	2000	0.5	1.0	1.32	2.0	1000	40.4	1	41.110629690680604	8.940062349721297	88.97932921925005
0.1	2.1	360.0	5.06	false	0.5	1.25	100	4.08	0.72	1.1	2000	0.5	1.0	1.32	2.0	1000	40.4	1	45.07077963079696	23.47144418939603	115.73303172420786
0.1	2.1	360.0	5.06	false	0.5	1.25	100	4.08	0.72	1.1	2000	0.5	1.0	1.32	2.0	1000	40.4	2	41.22339967270936	2.0502379320780246	37.36867712832447	26.40351968992269	77.76493674226032
0.1	2.1	360.0	5.06	false	0.5	1.25	100	4.08	0.72	1.1	2000	0.5	1.0	1.32	2.0	1000	40.4	2	45.69006182022734	0.9534177882314784	43.512463607693306	26.85003689295384	89.82812530071415
0.1	2.1	360.0	5.06	false	0.5	1.25	100	4.08	0.72	1.1	2000	0.5	1.0	1.32	2.0	1000	40.4	1	47.353076486499276	24.08534547405046	113.51212705652053
0.1	2.1	360.0	5.06	false	0.5	1.25	100	4.08	0.72	1.1	2000	0.5	1.0	1.32	2.0	1000	40.4	1	31.327868747639638	2.325611485919971	81.74919981270524
0.1	2.1	360.0	5.06	false	0.5	1.25	100	4.08	0.72	1.1	2000	0.5	1.0	1.32	2.0	1000	40.4	1	33.352304073261706	17.3623852880128	87.11504871598389
0.1	2.1	360.0	5.06	false	0.5	1.25	100	4.08	0.72	1.1	2000	0.5	1.0	1.32	2.0	1000	40.4	1	50.23754362854641	30.133761378117832	143.41953454195178
0.1	2.1	360.0	5.06	false	0.5	1.25	100	4.08	0.72	1.1	2000	0.5	1.0	1.32	2.0	1000	40.4	1	43.065942133635225	25.501634668852546	116.22558017093347
0.1	2.1	360.0	5.06	false	0.5	1.25	100	4.08	0.72	1.1	2000	0.5	1.0	1.32	2.0	1000	40.4	2	41.10170462712253	25.193767837714166	50.73434845745232	40.12531585745348	54.603890039367705
0.1	2.1	360.0	5.06	false	0.5	1.25	100	4.08	0.72	1.1	2000	0.5	1.0	1.32	2.0	1000	40.4	1	32.50536583606595	13.288994200864181	75.17863157917836
0.1	2.1	360.0	5.06	false	0.5	1.25	100	4.08	0.72	1.1	2000	0.5	1.0	1.32	2.0	1000	40.4	1	44.17862203655587	26.21673805947552	109.51023993805107
0.1	2.1	360.0	5.06	false	0.5	1.25	100	4.08	0.72	1.1	2000	0.5	1.0	1.32	2.0	1000	40.4	1	46.510145965865526	24.043100353449464	120.76189970501785
0.1	2.1	360.0	5.06	false	0.5	1.25	100	4.08	0.72	1.1	2000	0.5	1.0	1.32	2.0	1000	40.4	2	52.498461468065784	9.286520481194565	70.31457617045011	36.50246637592792	63.15748576473131
0.1	2.1	360.0	5.06	false	0.5	1.25	100	4.08	0.72	1.1	2000	0.5	1.0	1.32	2.0	1000	40.4	2	38.85638763350381	1.797780340839117	48.27657904447501	37.39706776257113	53.02875356065288
0.1	2.1	360.0	5.06	false	0.5	1.25	100	4.08	0.72	1.1	2000	0.5	1.0	1.32	2.0	1000	40.4	1	42.4726352001309	20.745978954852685	104.58047921310786
0.1	2.1	360.0	5.06	false	0.5	1.25	100	4.08	0.72	1.1	2000	0.5	1.0	1.32	2.0	1000	40.4	1	38.337999166898975	14.615470124647596	89.64233843765348
0.1	2.1	360.0	5.06	false	0.5	1.25	100	4.08	0.72	1.1	2000	0.5	1.0	1.32	2.0	1000	40.4	1	43.83210181582023	19.009481670578364	115.41755306614024
0.1	2.1	360.0	5.06	false	0.5	1.25	100	4.08	0.72	1.1	2000	0.5	1.0	1.32	2.0	1000	40.4	1	44.90818904350493	29.639952965825977	112.08959687742734
0.1	2.1	360.0	5.06	false	0.5	1.25	100	4.08	0.72	1.1	2000	0.5	1.0	1.32	2.0	1000	40.4	1	47.09062326582577	28.19999690985294	119.1164088424814
0.1	2.1	360.0	5.06	false	0.5	1.25	100	4.08	0.72	1.1	2000	0.5	1.0	1.32	2.0	1000	40.4	2	42.2433032396636	14.273538514506761	70.0249740604856	40.79776926927774	39.28238260855499
0.1	2.1	360.0	5.06	false	0.5	1.25	100	4.08	0.72	1.1	2000	0.5	1.0	1.32	2.0	1000	40.4	1	41.55535745097535	25.7218835258084	104.88181223348205
0.1	2.1	360.0	5.06	false	0.5	1.25	100	4.08	0.72	1.1	2000	0.5	1.0	1.32	2.0	1000	40.4	1	43.83919912020817	16.27704674454886	107.03731239165147
0.1	2.1	360.0	5.06	false	0.5	1.25	100	4.08	0.72	1.1	2000	0.5	1.0	1.32	2.0	1000	40.4	2	42.96373924446654	1.5521544732577066	53.318398105677026	38.31644553695625	63.60061151144808
0.1	2.1	360.0	5.06	false	0.5	1.25	100	4.08	0.72	1.1	2000	0.5	1.0	1.32	2.0	1000	40.4	1	52.33213340970576	21.965706805488058	126.49040580998698
0.1	2.1	360.0	5.06	false	0.5	1.25	100	4.08	0.72	1.1	2000	0.5	1.0	1.32	2.0	1000	40.4	2	45.576878474233624	0.28433263948433873	77.66929861071466	28.01020839916711	37.05148353297609
0.1	2.1	360.0	5.06	false	0.5	1.25	100	4.08	0.72	1.1	2000	0.5	1.0	1.32	2.0	1000	40.4	2	33.268973295251	0.5447870391941855	60.041568568781365	24.766827095044075	25.291043294857342
0.1	2.1	360.0	5.06	false	0.5	1.25	100	4.08	0.72	1.1	2000	0.5	1.0	1.32	2.0	1000	40.4	1	42.07147426794325	21.72499670799622	112.32949255198419
0.1	2.1	360.0	5.06	false	0.5	1.25	100	4.08	0.72	1.1	2000	0.5	1.0	1.32	2.0	1000	40.4	1	33.89762085315661	30.236107824878868	75.68693025569738
0.1	2.1	360.0	5.06	false	0.5	1.25	100	4.08	0.72	1.1	2000	0.5	1.0	1.32	2.0	1000	40.4	1	47.06372628953815	29.234690481130198	103.10198349168226
0.1	2.1	360.0	5.06	false	0.5	1.25	100	4.08	0.72	1.1	2000	0.5	1.0	1.32	2.0	1000	40.4	2	35.310432490850225	9.23993540395368	34.37281660997451	30.526977346943283	60.79841050583098
0.1	2.1	360.0	5.06	false	0.5	1.25	100	4.08	0.72	1.1	2000	0.5	1.0	1.32	2.0	1000	40.4	1	25.22	8.801360246296483	73.18849381148813
0.1	2.1	360.0	5.06	false	0.5	1.25	100	4.08	0.72	1.1	2000	0.5	1.0	1.32	2.0	1000	40.4	1	35.75859339154347	17.639351227229216	90.07529346537342
0.1	2.1	360.0	5.06	false	0.5	1.25	100	4.08	0.72	1.1	2000	0.5	1.0	1.32	2.0	1000	40.4	2	45.55477314485362	10.813877163722132	48.949489387320575	30.958308032607288	64.30586169415268
0.1	2.1	360.0	5.06	false	0.5	1.25	100	4.08	0.72	1.1	2000	0.5	1.0	1.32	2.0	1000	40.4	1	37.969696960650204	10.057901824192944	66.62552226317729
0.1	2.1	360.0	5.06	false	0.5	1.25	100	4.08	0.72	1.1	2000	0.5	1.0	1.32	2.0	1000	40.4	1	41.53199521049426	29.203877412699406	68.69951073351237
0.1	2.1	360.0	5.06	false	0.5	1.25	100	4.08	0.72	1.1	2000	0.5	1.0	1.32	2.0	1000	40.4	2	41.38777766015073	7.406387566678245	52.615470445822304	30.38498613793969	54.002222818825565
0.1	2.1	360.0	5.06	false	0.5	1.25	100	4.08	0.72	1.1	2000	0.5	1.0	1.32	2.0	1000	40.4	2	41.2886162188549	11.118339631510919	32.67459312224023	26.624320082140336	77.75341391025376
0.1	2.1	360.0	5.06	false	0.5	1.25	100	4.08	0.72	1.1	2000	0.5	1.0	1.32	2.0	1000	40.4	1	46.7619128665065	30.546742937784767	84.33374190462901
0.1	2.1	360.0	5.06	false	0.5	1.25	100	4.08	0.72	1.1	2000	0.5	1.0	1.32	2.0	1000	40.4	2	35.527842857869594	13.707637046721764	43.072292223834935	30.640632232980384	48.357775955123294
0.1	2.1	360.0	5.06	false	0.5	1.25	100	4.08	0.72	1.1	2000	0.5	1.0	1.32	2.0	1000	40.4	2	41.80326370734172	12.026615237348524	72.60162502772219	38.94173567090338	52.05671317768245
0.1	2.1	360.0	5.06	false	0.5	1.25	100	4.08	0.72	1.1	2000	0.5	1.0	1.32	2.0	1000	40.4	1	39.548490009740576	8.180617137821914	90.09493532839056
0.1	2.1	360.0	5.06	false	0.5	1.25	100	4.08	0.72	1.1	2000	0.5	1.0	1.32	2.0	1000	40.4	1	45.39901602306571	28.226794642720396	108.58599071976245
0.1	2.1	360.0	5.06	false	0.5	1.25	100	4.08	0.72	1.1	2000	0.5	1.0	1.32	2.0	1000	40.4	2	43.59044011249842	7.640876285851826	56.04601200297889	42.00741961586501	64.30536802023056
0.1	2.1	360.0	5.06	false	0.5	1.25	100	4.08	0.72	1.1	2000	0.5	1.0	1.32	2.0	1000	40.4	1	29.318199693668323	10.55176978592114	76.67253949801936
0.1	2.1	360.0	5.06	false	0.5	1.25	100	4.08	0.72	1.1	2000	0.5	1.0	1.32	2.0	1000	40.4	1	26.51333171816377	19.087076320649192	63.168765824432334
0.1	2.1	360.0	5.06	false	0.5	1.25	100	4.08	0.72	1.1	2000	0.5	1.0	1.32	2.0	1000	40.4	2	44.195014990984205	15.209301944286299	74.00141736358121	41.56331294926323	46.036962461355294
0.1	2.1	360.0	5.06	false	0.5	1.25	100	4.08	0.72	1.1	2000	0.5	1.0	1.32	2.0	1000	40.4	2	30.335427643895574	0.4509387751667063	42.549216180270065	23.350721294021078	43.40931360104942
0.1	2.1	360.0	5.06	false	0.5	1.25	100	4.08	0.72	1.1	2000	0.5	1.0	1.32	2.0	1000	40.4	2	48.87037083670643	12.404597383046488	59.7979041057962	45.887445101289785	59.76730588311825
0.1	2.1	360.0	5.06	false	0.5	1.25	100	4.08	0.72	1.1	2000	0.5	1.0	1.32	2.0	1000	40.4	2	35.24860482309297	5.8174564061973895	32.77634527624931	23.115475101121795	68.89269005931898
0.1	2.1	360.0	5.06	false	0.5	1.25	100	4.08	0.72	1.1	2000	0.5	1.0	1.32	2.0	1000	40.4	2	36.60683479295175	3.9498089574733526	37.00585067248016	24.643020395429048	58.541233566654164
0.1	2.1	360.0	5.06	false	0.5	1.25	100	4.08	0.72	1.1	2000	0.5	1.0	1.32	2.0	1000	40.4	2	44.72454384904713	8.53777957471836	36.14330769439718	25.211845537566	81.8325981692212
0.1	2.1	360.0	5.06	false	0.5	1.25	100	4.08	0.72	1.1	2000	0.5	1.0	1.32	2.0	1000	40.4	1	41.842224649871284	15.910841937288161	103.53407149142572
0.1	2.1	360.0	5.06	false	0.5	1.25	100	4.08	0.72	1.1	2000	0.5	1.0	1.32	2.0	1000	40.4	1	48.80661375456008	20.21775767031923	95.18076450226695
0.1	2.1	360.0	5.06	false	0.5	1.25	100	4.08	0.72	1.1	2000	0.5	1.0	1.32	2.0	1000	40.4	1	44.75065740664673	25.437313891685868	94.62164184448766
0.1	2.1	360.0	5.06	false	0.5	1.25	100	4.08	0.72	1.1	2000	0.5	1.0	1.32	2.0	1000	40.4	2	35.49694280037477	18.335975688657843	50.09750588375847	34.25956202268512	50.7110817352843
0.1	2.1	360.0	5.06	false	0.5	1.25	100	4.08	0.72	1.1	2000	0.5	1.0	1.32	2.0	1000	40.4	2	39.782358633835734	8.131753775525048	64.84712562604497	29.305551375300574	37.34528042979995
0.1	2.1	360.0	5.06	false	0.5	1.25	100	4.08	0.72	1.1	2000	0.5	1.0	1.32	2.0	1000	40.4	1	38.54110107514088	24.473782313490503	106.40312845788206
0.1	2.1	360.0	5.06	false	0.5	1.25	100	4.08	0.72	1.1	2000	0.5	1.0	1.32	2.0	1000	40.4	1	32.58474569296266	21.156855055491572	78.5050921630216
0.1	2.1	360.0	5.06	false	0.5	1.25	100	4.08	0.72	1.1	2000	0.5	1.0	1.32	2.0	1000	40.4	1	40.82157125029686	14.652617707428835	112.17403561846685
0.1	2.1	360.0	5.06	false	0.5	1.25	100	4.08	0.72	1.1	2000	0.5	1.0	1.32	2.0	1000	40.4	2	40.8146661741569	1.5852622510400136	61.41202152629811	35.36172302034964	46.952128089541105
0.1	2.1	360.0	5.06	false	0.5	1.25	100	4.08	0.72	1.1	2000	0.5	1.0	1.32	2.0	1000	40.4	1	42.25502953811083	12.858279948621353	113.0166996222427
0.1	2.1	360.0	5.06	false	0.5	1.25	100	4.08	0.72	1.1	2000	0.5	1.0	1.32	2.0	1000	40.4	2	35.04210040432661	6.977299325465218	68.20584005435903	26.126458328963615	27.970181637047723
0.1	2.1	360.0	5.06	false	0.5	1.25	100	4.08	0.72	1.1	2000	0.5	1.0	1.32	2.0	1000	40.4	2	34.00650627988302	0.9102402358925015	27.233460049372916	22.12621063938894	65.53072674085271
0.1	2.1	360.0	5.06	false	0.5	1.25	100	4.08	0.72	1.1	2000	0.5	1.0	1.32	2.0	1000	40.4	1	38.95334665298107	10.045641409254863	95.75223240227237
0.1	2.1	360.0	5.06	false	0.5	1.25	100	4.08	0.72	1.1	2000	0.5	1.0	1.32	2.0	1000	40.4	2	40.955796921712846	0.7299785226762121	43.618385117969005	27.72418664083383	67.96520431530438
0.1	2.1	360.0	5.06	false	0.5	1.25	100	4.08	0.72	1.1	2000	0.5	1.0	1.32	2.0	1000	40.4	2	37.190171606235054	1.7505120748776193	56.50595641240893	20.181036230151474	58.13282654793466
0.1	2.1	360.0	5.06	false	0.5	1.25	100	4.08	0.72	1.1	2000	0.5	1.0	1.32	2.0	1000	40.4	1	41.05674199790538	23.62169677797946	101.35624382938266
0.1	2.1	360.0	5.06	false	0.5	1.25	100	4.08	0.72	1.1	2000	0.5	1.0	1.32	2.0	1000	40.4	2	40.296853441507416	5.964753626488718	41.66998220476099	22.854521868489574	65.39909329005357
0.1	2.1	360.0	5.06	false	0.5	1.25	100	4.08	0.72	1.1	2000	0.5	1.0	1.32	2.0	1000	40.4	1	27.716774518047377	14.373620515870254	86.1400097187421
0.1	2.1	360.0	5.06	false	0.5	1.25	100	4.08	0.72	1.1	2000	0.5	1.0	1.32	2.0	1000	40.4	1	39.78821162945915	7.121929399710624	111.50265157338244
0.1	2.1	360.0	5.06	false	0.5	1.25	100	4.08	0.72	1.1	2000	0.5	1.0	1.32	2.0	1000	40.4	1	42.515355251862864	12.522923816418059	116.79161524716358
0.1	2.1	360.0	5.06	false	0.5	1.25	100	4.08	0.72	1.1	2000	0.5	1.0	1.32	2.0	1000	40.4	1	42.21314182476402	28.68237337514191	108.26450389064168
0.1	2.1	360.0	5.06	false	0.5	1.25	100	4.08	0.72	1.1	2000	0.5	1.0	1.32	2.0	1000	40.4	1	31.743316181762218	25.819889065826334	87.34694326950141
0.1	2.1	360.0	5.06	false	0.5	1.25	100	4.08	0.72	1.1	2000	0.5	1.0	1.32	2.0	1000	40.4	1	39.62818386902568	31.344335951586196	95.3941973886302
0.1	2.1	360.0	5.06	false	0.5	1.25	100	4.08	0.72	1.1	2000	0.5	1.0	1.32	2.0	1000	40.4	2	40.80444107098408	9.09864705695147	54.50696279753888	35.201473674572	59.987848881848805
0.1	2.1	360.0	5.06	false	0.5	1.25	100	4.08	0.72	1.1	2000	0.5	1.0	1.32	2.0	1000	40.4	2	38.935998485096064	8.145184439123799	71.5372505874876	37.973491585618156	35.62949657220816
0.1	2.1	360.0	5.06	false	0.5	1.25	100	4.08	0.72	1.1	2000	0.5	1.0	1.32	2.0	1000	40.4	1	45.73348192029394	26.344552431947825	90.04825311590453
0.1	2.1	360.0	5.06	false	0.5	1.25	100	4.08	0.72	1.1	2000	0.5	1.0	1.32	2.0	1000	40.4	1	55.58	21.12706067345855	115.86536589003556
0.1	2.1	360.0	5.06	false	0.5	1.25	100	4.08	0.72	1.1	2000	0.5	1.0	1.32	2.0	1000	40.4	2	41.32696531343759	15.608684047820521	54.765214928219365	41.094392357683205	74.6064630308691
0.1	2.1	360.0	5.06	false	0.5	1.25	100	4.08	0.72	1.1	2000	0.5	1.0	1.32	2.0	1000	40.4	1	42.704587346562214	17.346938533956312	101.40347601076188
0.1	2.1	360.0	5.06	false	0.5	1.25	100	4.08	0.72	1.1	2000	0.5	1.0	1.32	2.0	1000	40.4	2	38.750741401189174	0.9523776792032943	38.969023356829354	21.686759859742377	73.6702479800554
0.1	2.1	360.0	5.06	false	0.5	1.25	100	4.08	0.72	1.1	2000	0.5	1.0	1.32	2.0	1000	40.4	2	34.86075005525616	12.525184555522918	25.475458393102745	25.85443574693909	57.826223548229414
0.1	2.1	360.0	5.06	false	0.5	1.25	100	4.08	0.72	1.1	2000	0.5	1.0	1.32	2.0	1000	40.4	1	37.06867984176678	23.974950113836925	92.34210286167007
0.1	2.1	360.0	5.06	false	0.5	1.25	100	4.08	0.72	1.1	2000	0.5	1.0	1.32	2.0	1000	40.4	1	37.56385242973264	15.483585052958905	111.72167993119012
0.1	2.1	360.0	5.06	false	0.5	1.25	100	4.08	0.72	1.1	2000	0.5	1.0	1.32	2.0	1000	40.4	1	30.511653187045546	28.58991076799118	54.45836736790995
0.1	2.1	360.0	5.06	false	0.5	1.25	100	4.08	0.72	1.1	2000	0.5	1.0	1.32	2.0	1000	40.4	1	37.14521417257494	26.340993661850984	68.02852938380573
0.1	2.1	360.0	5.06	false	0.5	1.25	100	4.08	0.72	1.1	2000	0.5	1.0	1.32	2.0	1000	40.4	1	39.00705109281849	26.67110182908234	74.28848767829012
0.1	2.1	360.0	5.06	false	0.5	1.25	100	4.08	0.72	1.1	2000	0.5	1.0	1.32	2.0	1000	40.4	1	40.615591502587854	0.5195016228764301	82.74741624685025
0.1	2.1	360.0	5.06	false	0.5	1.25	100	4.08	0.72	1.1	2000	0.5	1.0	1.32	2.0	1000	40.4	1	47.2102580970416	30.449249446616978	109.06310542167645
0.1	2.1	360.0	5.06	false	0.5	1.25	100	4.08	0.72	1.1	2000	0.5	1.0	1.32	2.0	1000	40.4	2	37.871590847892634	7.393503127811837	63.83464887723893	33.17772123157755	29.407515512720384
0.1	2.1	360.0	5.06	false	0.5	1.25	100	4.08	0.72	1.1	2000	0.5	1.0	1.32	2.0	1000	40.4	2	37.24398957601145	16.680919375226743	60.99683099077232	34.44175830256275	29.444712677629568
0.1	2.1	360.0	5.06	false	0.5	1.25	100	4.08	0.72	1.1	2000	0.5	1.0	1.32	2.0	1000	40.4	1	41.03876349551828	30.125607636895595	96.05265083307248
0.1	2.1	360.0	5.06	false	0.5	1.25	100	4.08	0.72	1.1	2000	0.5	1.0	1.32	2.0	1000	40.4	1	28.093029607055186	0.26727926625913506	89.82901576786439
0.1	2.1	360.0	5.06	false	0.5	1.25	100	4.08	0.72	1.1	2000	0.5	1.0	1.32	2.0	1000	40.4	2	39.09131848939745	9.510498654065785	52.58644369896416	31.773294169228777	44.3248303496046
0.1	2.1	360.0	5.06	false	0.5	1.25	100	4.08	0.72	1.1	2000	0.5	1.0	1.32	2.0	1000	40.4	1	42.27721648925828	18.714262295156615	115.41640496060421
0.1	2.1	360.0	5.06	false	0.5	1.25	100	4.08	0.72	1.1	2000	0.5	1.0	1.32	2.0	1000	40.4	2	40.44175641233241	12.01365981481373	41.88548141083646	32.718614496988884	69.05246295314141
0.1	2.1	360.0	5.06	false	0.5	1.25	100	4.08	0.72	1.1	2000	0.5	1.0	1.32	2.0	1000	40.4	1	37.85071417910948	23.652170448367546	99.85602606887889
0.1	2.1	360.0	5.06	false	0.5	1.25	100	4.08	0.72	1.1	2000	0.5	1.0	1.32	2.0	1000	40.4	2	43.36506707829464	12.642706036453058	38.29314329025077	30.669635687048817	73.77697236263192
0.1	2.1	360.0	5.06	false	0.5	1.25	100	4.08	0.72	1.1	2000	0.5	1.0	1.32	2.0	1000	40.4	2	41.2644043107437	13.281764028973742	88.34982881883876	38.85235639035458	36.149655311613174
0.1	2.1	360.0	5.06	false	0.5	1.25	100	4.08	0.72	1.1	2000	0.5	1.0	1.32	2.0	1000	40.4	2	43.13012805147336	14.47093243099164	79.5176721027191	25.384920004225005	38.61257261467977
0.1	2.1	360.0	5.06	false	0.5	1.25	100	4.08	0.72	1.1	2000	0.5	1.0	1.32	2.0	1000	40.4	2	40.410719858288566	3.570888478366363	38.32677437989858	28.025721318033273	73.95796866085014
0.1	2.1	360.0	5.06	false	0.5	1.25	100	4.08	0.72	1.1	2000	0.5	1.0	1.32	2.0	1000	40.4	1	39.66301389939869	25.512818298265866	87.26794555964506
0.1	2.1	360.0	5.06	false	0.5	1.25	100	4.08	0.72	1.1	2000	0.5	1.0	1.32	2.0	1000	40.4	1	36.712003683332235	26.167664040024835	79.36641420493534
0.1	2.1	360.0	5.06	false	0.5	1.25	100	4.08	0.72	1.1	2000	0.5	1.0	1.32	2.0	1000	40.4	1	32.42787726914212	15.352245021122261	89.11358705279436
0.1	2.1	360.0	5.06	false	0.5	1.25	100	4.08	0.72	1.1	2000	0.5	1.0	1.32	2.0	1000	40.4	2	44.098048901666935	13.877515850386613	57.50045311531429	39.16469452537742	63.7072600964299
0.1	2.1	360.0	5.06	false	0.5	1.25	100	4.08	0.72	1.1	2000	0.5	1.0	1.32	2.0	1000	40.4	1	42.92270541835366	25.725998877494483	113.01831100837462
0.1	2.1	360.0	5.06	false	0.5	1.25	100	4.08	0.72	1.1	2000	0.5	1.0	1.32	2.0	1000	40.4	1	42.48117145236037	4.879778760916602	92.1890559728571
0.1	2.1	360.0	5.06	false	0.5	1.25	100	4.08	0.72	1.1	2000	0.5	1.0	1.32	2.0	1000	40.4	1	36.760068353161145	33.32867138129858	73.39172901901917
0.1	2.1	360.0	5.06	false	0.5	1.25	100	4.08	0.72	1.1	2000	0.5	1.0	1.32	2.0	1000	40.4	1	37.32051896390892	22.22828926653834	98.74430860924693
0.1	2.1	360.0	5.06	false	0.5	1.25	100	4.08	0.72	1.1	2000	0.5	1.0	1.32	2.0	1000	40.4	2	47.326283286850455	10.906144633326521	61.41609900736297	41.26702612463618	63.877544475136126
0.1	2.1	360.0	5.06	false	0.5	1.25	100	4.08	0.72	1.1	2000	0.5	1.0	1.32	2.0	1000	40.4	1	44.05455748511085	28.88226712928597	87.46515419125659
0.1	2.1	360.0	5.06	false	0.5	1.25	100	4.08	0.72	1.1	2000	0.5	1.0	1.32	2.0	1000	40.4	2	29.866210470078464	9.097768936100604	30.154264582811834	17.641248554821455	53.717706675401374
0.1	2.1	360.0	5.06	false	0.5	1.25	100	4.08	0.72	1.1	2000	0.5	1.0	1.32	2.0	1000	40.4	1	38.75019141366242	18.80797669606652	105.71844028902574
0.1	2.1	360.0	5.06	false	0.5	1.25	100	4.08	0.72	1.1	2000	0.5	1.0	1.32	2.0	1000	40.4	1	38.55997789794538	21.615405630421414	110.70128198122711
0.1	2.1	360.0	5.06	false	0.5	1.25	100	4.08	0.72	1.1	2000	0.5	1.0	1.32	2.0	1000	40.4	1	41.283531845397135	19.935149962276157	88.84011100024972
0.1	2.1	360.0	5.06	false	0.5	1.25	100	4.08	0.72	1.1	2000	0.5	1.0	1.32	2.0	1000	40.4	1	44.0995933413598	35.48149556066318	76.32435516677977
0.1	2.1	360.0	5.06	false	0.5	1.25	100	4.08	0.72	1.1	2000	0.5	1.0	1.32	2.0	1000	40.4	1	36.08730952927757	19.141794771386316	96.88458404851634
0.1	2.1	360.0	5.06	false	0.5	1.25	100	4.08	0.72	1.1	2000	0.5	1.0	1.32	2.0	1000	40.4	1	44.559768331126364	21.126807615277666	111.21446014306441
0.1	2.1	360.0	5.06	false	0.5	1.25	100	4.08	0.72	1.1	2000	0.5	1.0	1.32	2.0	1000	40.4	1	44.59982557756421	29.330679069101475	82.8601154057175
0.1	2.1	360.0	5.06	false	0.5	1.25	100	4.08	0.72	1.1	2000	0.5	1.0	1.32	2.0	1000	40.4	1	38.89648539453763	28.18863268424498	100.79589241617546
0.1	2.1	360.0	5.06	false	0.5	1.25	100	4.08	0.72	1.1	2000	0.5	1.0	1.32	2.0	1000	40.4	2	44.90775387214635	21.68727760601323	85.24185982837136	44.90663513449335	38.20926726604233
0.1	2.1	360.0	5.06	false	0.5	1.25	100	4.08	0.72	1.1	2000	0.5	1.0	1.32	2.0	1000	40.4	1	40.43364303651003	23.36499944458748	104.7758223382463
0.1	2.1	360.0	5.06	false	0.5	1.25	100	4.08	0.72	1.1	2000	0.5	1.0	1.32	2.0	1000	40.4	2	45.87690461926895	5.1584552492505304	66.02976448384686	44.75643892149008	64.46663347905407
0.1	2.1	360.0	5.06	false	0.5	1.25	100	4.08	0.72	1.1	2000	0.5	1.0	1.32	2.0	1000	40.4	1	33.18634328768243	22.95238244508896	89.55263417072504
0.1	2.1	360.0	5.06	false	0.5	1.25	100	4.08	0.72	1.1	2000	0.5	1.0	1.32	2.0	1000	40.4	1	46.97582727460949	16.82304679523585	92.52725087379322
0.1	2.1	360.0	5.06	false	0.5	1.25	100	4.08	0.72	1.1	2000	0.5	1.0	1.32	2.0	1000	40.4	2	44.3197505017485	2.5068234028473575	72.38326427637635	39.48653538969617	64.97039753675881
0.1	2.1	360.0	5.06	false	0.5	1.25	100	4.08	0.72	1.1	2000	0.5	1.0	1.32	2.0	1000	40.4	1	42.75079149822477	22.905623713574023	110.31926230958808
0.1	2.1	360.0	5.06	false	0.5	1.25	100	4.08	0.72	1.1	2000	0.5	1.0	1.32	2.0	1000	40.4	2	42.25762313178399	14.312194494657334	70.2121119785662	33.48943602935039	33.850057955833954
0.1	2.1	360.0	5.06	false	0.5	1.25	100	4.08	0.72	1.1	2000	0.5	1.0	1.32	2.0	1000	40.4	1	30.333448253530243	15.157654645966188	80.61781539510592
0.1	2.1	360.0	5.06	false	0.5	1.25	100	4.08	0.72	1.1	2000	0.5	1.0	1.32	2.0	1000	40.4	1	32.86221866631941	14.08559110060169	82.9769815447339
0.1	2.1	360.0	5.06	false	0.5	1.25	100	4.08	0.72	1.1	2000	0.5	1.0	1.32	2.0	1000	40.4	1	43.60880059059438	29.112921655207256	106.1884197666316
0.1	2.1	360.0	5.06	false	0.5	1.25	100	4.08	0.72	1.1	2000	0.5	1.0	1.32	2.0	1000	40.4	1	32.06771315337963	24.732718005333293	94.09865016464346
0.1	2.1	360.0	5.06	false	0.5	1.25	100	4.08	0.72	1.1	2000	0.5	1.0	1.32	2.0	1000	40.4	2	36.27185229268741	1.8357411320791324	65.8549063069254	35.18782871650795	38.496534490588665
0.1	2.1	360.0	5.06	false	0.5	1.25	100	4.08	0.72	1.1	2000	0.5	1.0	1.32	2.0	1000	40.4	2	49.051154642697654	9.540301608032653	61.941088048889895	43.0795377159374	68.97742957154726
0.1	2.1	360.0	5.06	false	0.5	1.25	100	4.08	0.72	1.1	2000	0.5	1.0	1.32	2.0	1000	40.4	2	45.792592489433005	9.645020613932223	66.01544543966452	34.97059453511736	47.63806982797809
0.1	2.1	360.0	5.06	false	0.5	1.25	100	4.08	0.72	1.1	2000	0.5	1.0	1.32	2.0	1000	40.4	1	41.97421240234974	25.631207935113352	119.05443060090067
0.1	2.1	360.0	5.06	false	0.5	1.25	100	4.08	0.72	1.1	2000	0.5	1.0	1.32	2.0	1000	40.4	1	38.60045742999202	9.510661328438802	89.64094222852887
0.1	2.1	360.0	5.06	false	0.5	1.25	100	4.08	0.72	1.1	2000	0.5	1.0	1.32	2.0	1000	40.4	2	50.36918852062627	10.593446681833473	84.11790147034124	48.05895343525264	46.76068579571767
0.1	2.1	360.0	5.06	false	0.5	1.25	100	4.08	0.72	1.1	2000	0.5	1.0	1.32	2.0	1000	40.4	1	44.19322418980118	14.097624570104811	120.53443468041002
0.1	2.1	360.0	5.06	false	0.5	1.25	100	4.08	0.72	1.1	2000	0.5	1.0	1.32	2.0	1000	40.4	2	38.21778934157152	3.614508931623443	51.05611963216491	31.636776080158747	36.24521236813597
0.1	2.1	360.0	5.06	false	0.5	1.25	100	4.08	0.72	1.1	2000	0.5	1.0	1.32	2.0	1000	40.4	1	39.36426997711517	16.26244272098579	97.79971244953221
0.1	2.1	360.0	5.06	false	0.5	1.25	100	4.08	0.72	1.1	2000	0.5	1.0	1.32	2.0	1000	40.4	1	37.01751912893373	16.983614539125696	108.87757329341476
0.1	2.1	360.0	5.06	false	0.5	1.25	100	4.08	0.72	1.1	2000	0.5	1.0	1.32	2.0	1000	40.4	2	39.26253450282708	1.5296576309537344	32.93811454485183	30.04720603964065	73.61649137925141
0.1	2.1	360.0	5.06	false	0.5	1.25	100	4.08	0.72	1.1	2000	0.5	1.0	1.32	2.0	1000	40.4	1	35.90991216738008	16.925992817398154	88.56620914349088
0.1	2.1	360.0	5.06	false	0.5	1.25	100	4.08	0.72	1.1	2000	0.5	1.0	1.32	2.0	1000	40.4	1	42.30890443462185	25.038878542904193	85.49269101756096
0.1	2.1	360.0	5.06	false	0.5	1.25	100	4.08	0.72	1.1	2000	0.5	1.0	1.32	2.0	1000	40.4	1	42.31853072985423	4.45007646395647	80.48969375585918
0.1	2.1	360.0	5.06	false	0.5	1.25	100	4.08	0.72	1.1	2000	0.5	1.0	1.32	2.0	1000	40.4	1	30.54015511504179	7.66883890171227	80.67216111731248
0.1	2.1	360.0	5.06	false	0.5	1.25	100	4.08	0.72	1.1	2000	0.5	1.0	1.32	2.0	1000	40.4	1	43.40795000027894	25.678832016823716	89.81061783938398
0.1	2.1	360.0	5.06	false	0.5	1.25	100	4.08	0.72	1.1	2000	0.5	1.0	1.32	2.0	1000	40.4	2	46.878555965574435	3.85842854327568	46.063058487563914	33.06641003834289	82.09621128135039
0.1	2.1	360.0	5.06	false	0.5	1.25	100	4.08	0.72	1.1	2000	0.5	1.0	1.32	2.0	1000	40.4	1	42.55630098477241	21.35238852926548	98.3008996126891
0.1	2.1	360.0	5.06	false	0.5	1.25	100	4.08	0.72	1.1	2000	0.5	1.0	1.32	2.0	1000	40.4	2	39.54592757206708	8.14012228940264	45.44982306846025	32.904076773353964	55.69478361518964
0.1	2.1	360.0	5.06	false	0.5	1.25	100	4.08	0.72	1.1	2000	0.5	1.0	1.32	2.0	1000	40.4	1	37.807396022871664	8.884428654855554	80.40734161931188
0.1	2.1	360.0	5.06	false	0.5	1.25	100	4.08	0.72	1.1	2000	0.5	1.0	1.32	2.0	1000	40.4	1	43.265782470284	19.872425833501207	107.80766490687849
0.1	2.1	360.0	5.06	false	0.5	1.25	100	4.08	0.72	1.1	2000	0.5	1.0	1.32	2.0	1000	40.4	2	38.941867351675924	2.1211158086152384	25.11283832967618	25.121578777194653	60.72800663994062
0.1	2.1	360.0	5.06	false	0.5	1.25	100	4.08	0.72	1.1	2000	0.5	1.0	1.32	2.0	1000	40.4	1	48.65376646232089	27.9172731336028	140.13413912504058
0.1	2.1	360.0	5.06	false	0.5	1.25	100	4.08	0.72	1.1	2000	0.5	1.0	1.32	2.0	1000	40.4	1	29.051864155483457	16.646196738645163	84.56928226875498
0.1	2.1	360.0	5.06	false	0.5	1.25	100	4.08	0.72	1.1	2000	0.5	1.0	1.32	2.0	1000	40.4	1	29.508380602742243	17.032925391642816	82.3145359018852
0.1	2.1	360.0	5.06	false	0.5	1.25	100	4.08	0.72	1.1	2000	0.5	1.0	1.32	2.0	1000	40.4	1	46.45049748068713	15.840273375737052	132.1268494986005
0.1	2.1	360.0	5.06	false	0.5	1.25	100	4.08	0.72	1.1	2000	0.5	1.0	1.32	2.0	1000	40.4	1	32.17715362757471	21.293978797122126	88.74381605196372
0.1	2.1	360.0	5.06	false	0.5	1.25	100	4.08	0.72	1.1	2000	0.5	1.0	1.32	2.0	1000	40.4	1	46.04070732556223	11.978002317623	112.3283341322671
0.1	2.1	360.0	5.06	false	0.5	1.25	100	4.08	0.72	1.1	2000	0.5	1.0	1.32	2.0	1000	40.4	2	40.93246490298934	2.1609573354086806	41.55299092006919	35.79183527505045	58.574615253179346
0.1	2.1	360.0	5.06	false	0.5	1.25	100	4.08	0.72	1.1	2000	0.5	1.0	1.32	2.0	1000	40.4	2	34.15868362599025	2.554174074120587	26.233467866448596	27.95752354866091	59.26307419198094
0.1	2.1	360.0	5.06	false	0.5	1.25	100	4.08	0.72	1.1	2000	0.5	1.0	1.32	2.0	1000	40.4	1	51.66798555958444	25.068642114736146	126.57217221216278
0.1	2.1	360.0	5.06	false	0.5	1.25	100	4.08	0.72	1.1	2000	0.5	1.0	1.32	2.0	1000	40.4	2	39.75341706082099	3.160802759143192	33.38720707786496	27.33006275889057	68.12691046299553
0.1	2.1	360.0	5.06	false	0.5	1.25	100	4.08	0.72	1.1	2000	0.5	1.0	1.32	2.0	1000	40.4	1	42.71538434808464	25.233173616806138	117.20473564873492
0.1	2.1	360.0	5.06	false	0.5	1.25	100	4.08	0.72	1.1	2000	0.5	1.0	1.32	2.0	1000	40.4	2	50.71996320963055	0.3762440504778555	51.22542485347707	28.630239820141856	83.49608878751243
0.1	2.1	360.0	5.06	false	0.5	1.25	100	4.08	0.72	1.1	2000	0.5	1.0	1.32	2.0	1000	40.4	1	32.60703772405262	24.003503486105952	79.10322883600561
0.1	2.1	360.0	5.06	false	0.5	1.25	100	4.08	0.72	1.1	2000	0.5	1.0	1.32	2.0	1000	40.4	2	49.69853309254839	4.748625209253354	54.37964958981335	44.34761893752434	82.41645178997669
0.1	2.1	360.0	5.06	false	0.5	1.25	100	4.08	0.72	1.1	2000	0.5	1.0	1.32	2.0	1000	40.4	1	39.89481756532762	9.745691535024495	87.63011522927573
0.1	2.1	360.0	5.06	false	0.5	1.25	100	4.08	0.72	1.1	2000	0.5	1.0	1.32	2.0	1000	40.4	1	36.618052440382485	20.425613968433463	101.02635434179511
0.1	2.1	360.0	5.06	false	0.5	1.25	100	4.08	0.72	1.1	2000	0.5	1.0	1.32	2.0	1000	40.4	2	43.7011514072639	15.891935650640928	79.93321178313053	30.45839151407177	35.81893861181521
0.1	2.1	360.0	5.06	false	0.5	1.25	100	4.08	0.72	1.1	2000	0.5	1.0	1.32	2.0	1000	40.4	2	39.2820555048274	8.522195126392326	65.76071768804788	27.072461853876472	45.237704605317475
0.1	2.1	360.0	5.06	false	0.5	1.25	100	4.08	0.72	1.1	2000	0.5	1.0	1.32	2.0	1000	40.4	1	34.570157982042836	23.232133964278905	93.968710633988
0.1	2.1	360.0	5.06	false	0.5	1.25	100	4.08	0.72	1.1	2000	0.5	1.0	1.32	2.0	1000	40.4	2	37.13138533525075	3.295053509445136	54.46383542503682	34.02342776120328	47.43555256077863
0.1	2.1	360.0	5.06	false	0.5	1.25	100	4.08	0.72	1.1	2000	0.5	1.0	1.32	2.0	1000	40.4	1	41.401060041356686	26.223007264893145	82.4518129544463
0.1	2.1	360.0	5.06	false	0.5	1.25	100	4.08	0.72	1.1	2000	0.5	1.0	1.32	2.0	1000	40.4	1	38.59775488527441	16.680701202555802	87.70688147729292
0.1	2.1	360.0	5.06	false	0.5	1.25	100	4.08	0.72	1.1	2000	0.5	1.0	1.32	2.0	1000	40.4	1	37.93186224119341	23.751544992913455	94.5054973416951
0.1	2.1	360.0	5.06	false	0.5	1.25	100	4.08	0.72	1.1	2000	0.5	1.0	1.32	2.0	1000	40.4	1	40.07522769010531	14.081402891081318	108.17616829018051
0.1	2.1	360.0	5.06	false	0.5	1.25	100	4.08	0.72	1.1	2000	0.5	1.0	1.32	2.0	1000	40.4	3	45.21000705188561	0.19070638841025503	46.84359287210852	16.468940257570537	43.69229146681898	35.73241113685602	32.09759958459907
0.1	2.1	360.0	5.06	false	0.5	1.25	100	4.08	0.72	1.1	2000	0.5	1.0	1.32	2.0	1000	40.4	1	43.35389072448083	19.5479026317364	122.91417093102984
0.1	2.1	360.0	5.06	false	0.5	1.25	100	4.08	0.72	1.1	2000	0.5	1.0	1.32	2.0	1000	40.4	1	37.53301442245859	17.880156712893633	106.21950396268767
0.1	2.1	360.0	5.06	false	0.5	1.25	100	4.08	0.72	1.1	2000	0.5	1.0	1.32	2.0	1000	40.4	1	32.46984406992717	15.098905282929769	66.4480082135476
0.1	2.1	360.0	5.06	false	0.5	1.25	100	4.08	0.72	1.1	2000	0.5	1.0	1.32	2.0	1000	40.4	2	41.50012295478005	11.608609911426269	36.46664480801518	34.50300915034978	70.0894380937002
0.1	2.1	360.0	5.06	false	0.5	1.25	100	4.08	0.72	1.1	2000	0.5	1.0	1.32	2.0	1000	40.4	1	36.495860953687966	30.0636271812331	78.10808544155066
0.1	2.1	360.0	5.06	false	0.5	1.25	100	4.08	0.72	1.1	2000	0.5	1.0	1.32	2.0	1000	40.4	2	37.10037600959781	13.161988937175165	71.67582516284504	28.507454790045983	34.44884319694628
0.1	2.1	360.0	5.06	false	0.5	1.25	100	4.08	0.72	1.1	2000	0.5	1.0	1.32	2.0	1000	40.4	1	38.89793025353506	16.030813150071076	95.90859957741145
0.1	2.1	360.0	5.06	false	0.5	1.25	100	4.08	0.72	1.1	2000	0.5	1.0	1.32	2.0	1000	40.4	1	30.42164948917992	11.394770858854017	72.2151239223582
0.1	2.1	360.0	5.06	false	0.5	1.25	100	4.08	0.72	1.1	2000	0.5	1.0	1.32	2.0	1000	40.4	1	41.02535679834644	29.16889456088182	108.24443014992693
0.1	2.1	360.0	5.06	false	0.5	1.25	100	4.08	0.72	1.1	2000	0.5	1.0	1.32	2.0	1000	40.4	2	39.575938765367894	22.848458331786095	76.99946556231347	38.79789787376495	54.71342155707799
0.1	2.1	360.0	5.06	false	0.5	1.25	100	4.08	0.72	1.1	2000	0.5	1.0	1.32	2.0	1000	40.4	1	43.50235287858822	22.952083255979407	92.58818515140536
0.1	2.1	360.0	5.06	false	0.5	1.25	100	4.08	0.72	1.1	2000	0.5	1.0	1.32	2.0	1000	40.4	2	45.06296772963006	17.531992447049245	89.34324389080595	44.122246761815354	62.905429575945476
0.1	2.1	360.0	5.06	false	0.5	1.25	100	4.08	0.72	1.1	2000	0.5	1.0	1.32	2.0	1000	40.4	1	38.43888300764179	13.749358027272264	97.5652696738092
0.1	2.1	360.0	5.06	false	0.5	1.25	100	4.08	0.72	1.1	2000	0.5	1.0	1.32	2.0	1000	40.4	2	47.020901740780324	13.954911051308216	74.50616999261169	45.33506701881193	70.75409428381639
0.1	2.1	360.0	5.06	false	0.5	1.25	100	4.08	0.72	1.1	2000	0.5	1.0	1.32	2.0	1000	40.4	2	33.63398465052938	0.7093428818550555	54.48772902367871	24.64243355508291	46.00627698035764
0.1	2.1	360.0	5.06	false	0.5	1.25	100	4.08	0.72	1.1	2000	0.5	1.0	1.32	2.0	1000	40.4	2	41.12553202577884	4.613267601659238	58.42411515975638	38.90920560223643	55.621821661130504
0.1	2.1	360.0	5.06	false	0.5	1.25	100	4.08	0.72	1.1	2000	0.5	1.0	1.32	2.0	1000	40.4	2	36.19795748619441	0.30275124216801025	57.88874750653809	35.20356097217436	41.38339729527428
0.1	2.1	360.0	5.06	false	0.5	1.25	100	4.08	0.72	1.1	2000	0.5	1.0	1.32	2.0	1000	40.4	1	29.175916016851325	12.727507956989843	77.78924720704575
0.1	2.1	360.0	5.06	false	0.5	1.25	100	4.08	0.72	1.1	2000	0.5	1.0	1.32	2.0	1000	40.4	2	38.207777961598765	16.84714352899889	62.97592070872265	36.90553181999559	41.25527140608798
0.1	2.1	360.0	5.06	false	0.5	1.25	100	4.08	0.72	1.1	2000	0.5	1.0	1.32	2.0	1000	40.4	3	49.94880622867413	0.8817542173677092	31.876914694027317	20.39829247185559	49.192290764469384	40.38729014316235	56.967844773087236
0.1	2.1	360.0	5.06	false	0.5	1.25	100	4.08	0.72	1.1	2000	0.5	1.0	1.32	2.0	1000	40.4	2	45.086916363687074	10.670180690906848	48.023224570984254	32.11622208575556	77.84768368614169
0.1	2.1	360.0	5.06	false	0.5	1.25	100	4.08	0.72	1.1	2000	0.5	1.0	1.32	2.0	1000	40.4	1	39.85826928484019	30.584430968680994	99.0878617787756
0.1	2.1	360.0	5.06	false	0.5	1.25	100	4.08	0.72	1.1	2000	0.5	1.0	1.32	2.0	1000	40.4	1	34.9628108260517	14.40391551280474	86.6539525619962
0.1	2.1	360.0	5.06	false	0.5	1.25	100	4.08	0.72	1.1	2000	0.5	1.0	1.32	2.0	1000	40.4	1	36.06760044448784	20.75614072319708	94.56052380184256
0.1	2.1	360.0	5.06	false	0.5	1.25	100	4.08	0.72	1.1	2000	0.5	1.0	1.32	2.0	1000	40.4	2	47.457290905385385	3.888651518721297	69.72009348646463	43.850772469985955	41.91178177985445
0.1	2.1	360.0	5.06	false	0.5	1.25	100	4.08	0.72	1.1	2000	0.5	1.0	1.32	2.0	1000	40.4	1	51.173556534142094	35.02427984369046	84.04772244541608
0.1	2.1	360.0	5.06	false	0.5	1.25	100	4.08	0.72	1.1	2000	0.5	1.0	1.32	2.0	1000	40.4	1	39.86306048505367	25.828875665733516	98.61701140844377
0.1	2.1	360.0	5.06	false	0.5	1.25	100	4.08	0.72	1.1	2000	0.5	1.0	1.32	2.0	1000	40.4	1	42.45440565922292	14.734643926826458	77.78595461650912
0.1	2.1	360.0	5.06	false	0.5	1.25	100	4.08	0.72	1.1	2000	0.5	1.0	1.32	2.0	1000	40.4	2	37.08924993036444	8.026322555297535	29.91011686883586	25.949038860028583	69.74481809622463
0.1	2.1	360.0	5.06	false	0.5	1.25	100	4.08	0.72	1.1	2000	0.5	1.0	1.32	2.0	1000	40.4	1	33.23936025770786	21.148656099059437	83.69848863984835
0.1	2.1	360.0	5.06	false	0.5	1.25	100	4.08	0.72	1.1	2000	0.5	1.0	1.32	2.0	1000	40.4	2	48.16674129993581	4.08671198225705	63.30894387525178	26.173221851842634	46.02528142869784
0.1	2.1	360.0	5.06	false	0.5	1.25	100	4.08	0.72	1.1	2000	0.5	1.0	1.32	2.0	1000	40.4	1	43.65583112775063	21.34748502085631	117.64300733320367
0.1	2.1	360.0	5.06	false	0.5	1.25	100	4.08	0.72	1.1	2000	0.5	1.0	1.32	2.0	1000	40.4	1	31.65371034726946	8.899078577951173	83.6191507050259
0.1	2.1	360.0	5.06	false	0.5	1.25	100	4.08	0.72	1.1	2000	0.5	1.0	1.32	2.0	1000	40.4	2	39.93772084653737	5.7558616184359455	40.14134239475987	38.051808271556425	68.46350960893868
0.1	2.1	360.0	5.06	false	0.5	1.25	100	4.08	0.72	1.1	2000	0.5	1.0	1.32	2.0	1000	40.4	2	43.662959450894576	0.19748700688297668	60.80768194692082	43.186423923758426	60.05685420037445
0.1	2.1	360.0	5.06	false	0.5	1.25	100	4.08	0.72	1.1	2000	0.5	1.0	1.32	2.0	1000	40.4	1	39.619990876488885	31.482716579133584	85.22878020676383
0.1	2.1	360.0	5.06	false	0.5	1.25	100	4.08	0.72	1.1	2000	0.5	1.0	1.32	2.0	1000	40.4	1	37.47186121607572	23.69093408790575	99.0027056562034
0.1	2.1	360.0	5.06	false	0.5	1.25	100	4.08	0.72	1.1	2000	0.5	1.0	1.32	2.0	1000	40.4	2	41.84555684965397	7.751569079536158	45.86259830371948	28.489746780809707	70.4041430151292
0.1	2.1	360.0	5.06	false	0.5	1.25	100	4.08	0.72	1.1	2000	0.5	1.0	1.32	2.0	1000	40.4	1	42.58833067896071	23.85988309855332	114.66804039134693
0.1	2.1	360.0	5.06	false	0.5	1.25	100	4.08	0.72	1.1	2000	0.5	1.0	1.32	2.0	1000	40.4	1	34.380731178963984	23.186973337829883	85.36971306561047
0.1	2.1	360.0	5.06	false	0.5	1.25	100	4.08	0.72	1.1	2000	0.5	1.0	1.32	2.0	1000	40.4	2	40.50940880033594	8.170654242762655	58.44772537278824	23.94326659854784	49.184279037825355
0.1	2.1	360.0	5.06	false	0.5	1.25	100	4.08	0.72	1.1	2000	0.5	1.0	1.32	2.0	1000	40.4	1	49.48378692145787	19.00928052848655	112.46179953152335
0.1	2.1	360.0	5.06	false	0.5	1.25	100	4.08	0.72	1.1	2000	0.5	1.0	1.32	2.0	1000	40.4	1	34.03134754412448	30.925118123545825	84.3672000938363
0.1	2.1	360.0	5.06	false	0.5	1.25	100	4.08	0.72	1.1	2000	0.5	1.0	1.32	2.0	1000	40.4	1	45.4072902884437	22.15059921019071	90.71687155549067
0.1	2.1	360.0	5.06	false	0.5	1.25	100	4.08	0.72	1.1	2000	0.5	1.0	1.32	2.0	1000	40.4	2	39.50255861355385	1.2998341326649723	31.889888277682328	22.160498900194025	77.14465284914627
0.1	2.1	360.0	5.06	false	0.5	1.25	100	4.08	0.72	1.1	2000	0.5	1.0	1.32	2.0	1000	40.4	1	38.40931289317247	13.39107834487979	98.03204104750064
0.1	2.1	360.0	5.06	false	0.5	1.25	100	4.08	0.72	1.1	2000	0.5	1.0	1.32	2.0	1000	40.4	1	37.96788939829441	32.872679632543864	97.90877253133787
0.1	2.1	360.0	5.06	false	0.5	1.25	100	4.08	0.72	1.1	2000	0.5	1.0	1.32	2.0	1000	40.4	1	42.98591390642053	17.71955368739256	113.08363137902715
0.1	2.1	360.0	5.06	false	0.5	1.25	100	4.08	0.72	1.1	2000	0.5	1.0	1.32	2.0	1000	40.4	1	35.61959839608445	26.96314541870477	86.21846290214852
0.1	2.1	360.0	5.06	false	0.5	1.25	100	4.08	0.72	1.1	2000	0.5	1.0	1.32	2.0	1000	40.4	2	38.71688915146037	2.376409865001834	41.391228641997266	31.311072709052365	70.99459870786656
0.1	2.1	360.0	5.06	false	0.5	1.25	100	4.08	0.72	1.1	2000	0.5	1.0	1.32	2.0	1000	40.4	1	49.00168650060667	27.860948523775615	84.64746238908654
0.1	2.1	360.0	5.06	false	0.5	1.25	100	4.08	0.72	1.1	2000	0.5	1.0	1.32	2.0	1000	40.4	1	34.87422149641759	6.794022013125869	67.59285314560637
0.1	2.1	360.0	5.06	false	0.5	1.25	100	4.08	0.72	1.1	2000	0.5	1.0	1.32	2.0	1000	40.4	2	38.79107386040302	1.1630449157068705	65.90386341028827	37.246570768598666	36.25023802578696
0.1	2.1	360.0	5.06	false	0.5	1.25	100	4.08	0.72	1.1	2000	0.5	1.0	1.32	2.0	1000	40.4	1	44.85589464639055	27.14209228204098	110.95688180754108
0.1	2.1	360.0	5.06	false	0.5	1.25	100	4.08	0.72	1.1	2000	0.5	1.0	1.32	2.0	1000	40.4	1	36.99991913189284	17.660608645394458	74.98224352296758
0.1	2.1	360.0	5.06	false	0.5	1.25	100	4.08	0.72	1.1	2000	0.5	1.0	1.32	2.0	1000	40.4	1	39.080418104733354	22.128424695578016	94.35166207605921
0.1	2.1	360.0	5.06	false	0.5	1.25	100	4.08	0.72	1.1	2000	0.5	1.0	1.32	2.0	1000	40.4	1	40.58947666335096	13.780517193402638	100.01901559338896
0.1	2.1	360.0	5.06	false	0.5	1.25	100	4.08	0.72	1.1	2000	0.5	1.0	1.32	2.0	1000	40.4	1	50.18321865025098	28.063921415000262	92.84084491444419
0.1	2.1	360.0	5.06	false	0.5	1.25	100	4.08	0.72	1.1	2000	0.5	1.0	1.32	2.0	1000	40.4	1	42.74028683096509	27.202727143338095	85.87134706104627
0.1	2.1	360.0	5.06	false	0.5	1.25	100	4.08	0.72	1.1	2000	0.5	1.0	1.32	2.0	1000	40.4	2	45.36589250681358	2.845663131819671	78.95445043199575	44.54039713549796	47.888764843870696
0.1	2.1	360.0	5.06	false	0.5	1.25	100	4.08	0.72	1.1	2000	0.5	1.0	1.32	2.0	1000	40.4	1	44.673101069946526	33.27012013159917	83.4615802625845
0.1	2.1	360.0	5.06	false	0.5	1.25	100	4.08	0.72	1.1	2000	0.5	1.0	1.32	2.0	1000	40.4	1	39.79187579446185	15.420280535590647	107.17902076889648
0.1	2.1	360.0	5.06	false	0.5	1.25	100	4.08	0.72	1.1	2000	0.5	1.0	1.32	2.0	1000	40.4	1	43.776932922189374	23.122017619167828	110.97190243684737
0.1	2.1	360.0	5.06	false	0.5	1.25	100	4.08	0.72	1.1	2000	0.5	1.0	1.32	2.0	1000	40.4	1	48.360883906601345	29.904892612397838	92.17060047311574
0.1	2.1	360.0	5.06	false	0.5	1.25	100	4.08	0.72	1.1	2000	0.5	1.0	1.32	2.0	1000	40.4	2	45.74428268740905	1.9658855034035407	50.72884395065021	42.39786712603685	92.12636290550978
0.1	2.1	360.0	5.06	false	0.5	1.25	100	4.08	0.72	1.1	2000	0.5	1.0	1.32	2.0	1000	40.4	2	45.32645561646381	13.38212083254334	59.17583635543929	35.2959336480045	48.88959056940909
0.1	2.1	360.0	5.06	false	0.5	1.25	100	4.08	0.72	1.1	2000	0.5	1.0	1.32	2.0	1000	40.4	2	39.56837307455433	19.019815287698236	67.08685809719614	38.44537500491107	48.54606261687032
0.1	2.1	360.0	5.06	false	0.5	1.25	100	4.08	0.72	1.1	2000	0.5	1.0	1.32	2.0	1000	40.4	2	44.5504060468092	2.487793074948992	50.78829079680044	32.50328437827207	76.98091796060639
0.1	2.1	360.0	5.06	false	0.5	1.25	100	4.08	0.72	1.1	2000	0.5	1.0	1.32	2.0	1000	40.4	2	45.03107443002011	11.461463411875483	71.9927322230829	29.169877424287268	39.815258003926274
0.1	2.1	360.0	5.06	false	0.5	1.25	100	4.08	0.72	1.1	2000	0.5	1.0	1.32	2.0	1000	40.4	1	44.092838668358816	22.759158575834523	113.69426832570194
0.1	2.1	360.0	5.06	false	0.5	1.25	100	4.08	0.72	1.1	2000	0.5	1.0	1.32	2.0	1000	40.4	1	39.88438518875361	14.232742195030843	93.39561625526025
0.1	2.1	360.0	5.06	false	0.5	1.25	100	4.08	0.72	1.1	2000	0.5	1.0	1.32	2.0	1000	40.4	1	41.88255841532361	15.254462477173222	106.66795373386189
0.1	2.1	360.0	5.06	false	0.5	1.25	100	4.08	0.72	1.1	2000	0.5	1.0	1.32	2.0	1000	40.4	1	44.41121107749841	25.230126809318257	107.96456008845561
0.1	2.1	360.0	5.06	false	0.5	1.25	100	4.08	0.72	1.1	2000	0.5	1.0	1.32	2.0	1000	40.4	2	41.33251198686022	10.91818479332939	57.83503185202687	27.945885954515646	39.968313870375006
0.1	2.1	360.0	5.06	false	0.5	1.25	100	4.08	0.72	1.1	2000	0.5	1.0	1.32	2.0	1000	40.4	1	45.52448537897736	33.824326909386365	129.31894700891806
0.1	2.1	360.0	5.06	false	0.5	1.25	100	4.08	0.72	1.1	2000	0.5	1.0	1.32	2.0	1000	40.4	2	34.89410837951791	0.7219491769975929	50.45692960451201	33.28868938070832	33.81226067787932
0.1	2.1	360.0	5.06	false	0.5	1.25	100	4.08	0.72	1.1	2000	0.5	1.0	1.32	2.0	1000	40.4	1	39.23748205570795	14.920551227323694	111.24554086524647
0.1	2.1	360.0	5.06	false	0.5	1.25	100	4.08	0.72	1.1	2000	0.5	1.0	1.32	2.0	1000	40.4	1	38.58428624903512	11.473737529795388	97.01707410291229
0.1	2.1	360.0	5.06	false	0.5	1.25	100	4.08	0.72	1.1	2000	0.5	1.0	1.32	2.0	1000	40.4	2	35.14711348409766	0.10606609151167994	55.60512353589431	26.220722900640688	39.79775335902313
0.1	2.1	360.0	5.06	false	0.5	1.25	100	4.08	0.72	1.1	2000	0.5	1.0	1.32	2.0	1000	40.4	1	45.80361805819012	12.465162675351156	99.07725986065003
0.1	2.1	360.0	5.06	false	0.5	1.25	100	4.08	0.72	1.1	2000	0.5	1.0	1.32	2.0	1000	40.4	2	40.941374544085946	14.34102582604962	42.88805589783894	26.441035119479217	62.127729439813436
0.1	2.1	360.0	5.06	false	0.5	1.25	100	4.08	0.72	1.1	2000	0.5	1.0	1.32	2.0	1000	40.4	2	42.745501294548276	12.450123307295005	46.1484540364232	31.514514276501906	55.75930149000792
0.1	2.1	360.0	5.06	false	0.5	1.25	100	4.08	0.72	1.1	2000	0.5	1.0	1.32	2.0	1000	40.4	1	38.3480791630325	27.63225020738968	103.36613792039499
0.1	2.1	360.0	5.06	false	0.5	1.25	100	4.08	0.72	1.1	2000	0.5	1.0	1.32	2.0	1000	40.4	2	47.26385296301975	12.253530601781007	53.79777277063322	24.765987090575443	76.28650262648378
0.1	2.1	360.0	5.06	false	0.5	1.25	100	4.08	0.72	1.1	2000	0.5	1.0	1.32	2.0	1000	40.4	1	40.49999894376888	16.95831901949977	106.71465685956662
0.1	2.1	360.0	5.06	false	0.5	1.25	100	4.08	0.72	1.1	2000	0.5	1.0	1.32	2.0	1000	40.4	1	31.68392728563991	22.670991211734417	80.36836964116084
0.1	2.1	360.0	5.06	false	0.5	1.25	100	4.08	0.72	1.1	2000	0.5	1.0	1.32	2.0	1000	40.4	1	43.356544778162664	25.573083467315993	104.68794461441921
0.1	2.1	360.0	5.06	false	0.5	1.25	100	4.08	0.72	1.1	2000	0.5	1.0	1.32	2.0	1000	40.4	1	35.43242729294851	18.14279297015595	94.45050316323936
0.1	2.1	360.0	5.06	false	0.5	1.25	100	4.08	0.72	1.1	2000	0.5	1.0	1.32	2.0	1000	40.4	2	43.40197672360708	5.416483089945266	43.21603902125066	40.48695058570079	76.95818355378775
0.1	2.1	360.0	5.06	false	0.5	1.25	100	4.08	0.72	1.1	2000	0.5	1.0	1.32	2.0	1000	40.4	2	37.526481684420844	1.4650067179432267	45.923481644721484	19.15306973088211	50.75938866160823
0.1	2.1	360.0	5.06	false	0.5	1.25	100	4.08	0.72	1.1	2000	0.5	1.0	1.32	2.0	1000	40.4	2	49.15126147766371	17.273280455073625	62.71774608127231	39.977896657933634	61.50260205448125
0.1	2.1	360.0	5.06	false	0.5	1.25	100	4.08	0.72	1.1	2000	0.5	1.0	1.32	2.0	1000	40.4	1	41.563746803525085	9.999789040618591	85.86005725114553
0.1	2.1	360.0	5.06	false	0.5	1.25	100	4.08	0.72	1.1	2000	0.5	1.0	1.32	2.0	1000	40.4	2	40.155083898186106	2.1498697001172635	76.80791232227824	38.98298075762023	36.44951402887023
0.1	2.1	360.0	5.06	false	0.5	1.25	100	4.08	0.72	1.1	2000	0.5	1.0	1.32	2.0	1000	40.4	1	34.44053024090462	18.851806545127857	85.47831560700011
0.1	2.1	360.0	5.06	false	0.5	1.25	100	4.08	0.72	1.1	2000	0.5	1.0	1.32	2.0	1000	40.4	1	41.29594225353732	23.156308482831136	103.2969513628655
0.1	2.1	360.0	5.06	false	0.5	1.25	100	4.08	0.72	1.1	2000	0.5	1.0	1.32	2.0	1000	40.4	1	29.123446780130237	19.878628120993287	84.80988769222787
0.1	2.1	360.0	5.06	false	0.5	1.25	100	4.08	0.72	1.1	2000	0.5	1.0	1.32	2.0	1000	40.4	1	38.464562869812035	25.73890333035342	104.04104319912202
0.1	2.1	360.0	5.06	false	0.5	1.25	100	4.08	0.72	1.1	2000	0.5	1.0	1.32	2.0	1000	40.4	1	46.40737272010967	22.46781700330434	92.31779532266447
0.1	2.1	360.0	5.06	false	0.5	1.25	100	4.08	0.72	1.1	2000	0.5	1.0	1.32	2.0	1000	40.4	1	39.32071942105115	25.642770524037406	81.34046908283263
0.1	2.1	360.0	5.06	false	0.5	1.25	100	4.08	0.72	1.1	2000	0.5	1.0	1.32	2.0	1000	40.4	2	42.49737642869977	27.627182105165428	85.74575582880564	41.9051446273368	35.20512969689029
0.1	2.1	360.0	5.06	false	0.5	1.25	100	4.08	0.72	1.1	2000	0.5	1.0	1.32	2.0	1000	40.4	1	29.6212858000424	1.1776908006628797	55.02740816463807
0.1	2.1	360.0	5.06	false	0.5	1.25	100	4.08	0.72	1.1	2000	0.5	1.0	1.32	2.0	1000	40.4	1	37.0213436659808	26.735745175028878	91.1762732763749
0.1	2.1	360.0	5.06	false	0.5	1.25	100	4.08	0.72	1.1	2000	0.5	1.0	1.32	2.0	1000	40.4	1	34.975427253043605	11.342079701108192	93.90369596380825
0.1	2.1	360.0	5.06	false	0.5	1.25	100	4.08	0.72	1.1	2000	0.5	1.0	1.32	2.0	1000	40.4	1	39.34670402810466	19.112893958097303	100.22932553677089
0.1	2.1	360.0	5.06	false	0.5	1.25	100	4.08	0.72	1.1	2000	0.5	1.0	1.32	2.0	1000	40.4	1	30.05740150343221	20.622319981150092	79.80371903482344
0.1	2.1	360.0	5.06	false	0.5	1.25	100	4.08	0.72	1.1	2000	0.5	1.0	1.32	2.0	1000	40.4	1	37.828957002438685	16.820364391327747	112.05864243408519
0.1	2.1	360.0	5.06	false	0.5	1.25	100	4.08	0.72	1.1	2000	0.5	1.0	1.32	2.0	1000	40.4	1	44.06179676778598	20.93576877051651	112.5238085395308
0.1	2.1	360.0	5.06	false	0.5	1.25	100	4.08	0.72	1.1	2000	0.5	1.0	1.32	2.0	1000	40.4	1	41.85702980785305	32.93049667510235	87.88081889711896
0.1	2.1	360.0	5.06	false	0.5	1.25	100	4.08	0.72	1.1	2000	0.5	1.0	1.32	2.0	1000	40.4	1	33.54099140930716	11.294532952113737	79.91061086204145
0.1	2.1	360.0	5.06	false	0.5	1.25	100	4.08	0.72	1.1	2000	0.5	1.0	1.32	2.0	1000	40.4	1	41.23227171270697	39.34999372624659	103.46670528925556
0.1	2.1	360.0	5.06	false	0.5	1.25	100	4.08	0.72	1.1	2000	0.5	1.0	1.32	2.0	1000	40.4	1	44.34608180658045	17.428491540995243	120.33356656865642
0.1	2.1	360.0	5.06	false	0.5	1.25	100	4.08	0.72	1.1	2000	0.5	1.0	1.32	2.0	1000	40.4	2	47.58081235879386	10.46209331869271	39.50574905213808	35.01452437774755	85.2565468066454
0.1	2.1	360.0	5.06	false	0.5	1.25	100	4.08	0.72	1.1	2000	0.5	1.0	1.32	2.0	1000	40.4	4	47.02942372793778	1.3452121592711366	31.65558244087191	15.861008867994599	39.2805100869113	28.21635525097425	48.21868446714983	42.340449719922105	21.999496437499896
0.1	2.1	360.0	5.06	false	0.5	1.25	100	4.08	0.72	1.1	2000	0.5	1.0	1.32	2.0	1000	40.4	1	40.62416950960452	13.827123811986855	98.2279366191811
0.1	2.1	360.0	5.06	false	0.5	1.25	100	4.08	0.72	1.1	2000	0.5	1.0	1.32	2.0	1000	40.4	1	30.05154193774965	11.265021416017651	78.80082900341617
0.1	2.1	360.0	5.06	false	0.5	1.25	100	4.08	0.72	1.1	2000	0.5	1.0	1.32	2.0	1000	40.4	1	38.770150609103624	20.667835405033472	106.08798213991004
0.1	2.1	360.0	5.06	false	0.5	1.25	100	4.08	0.72	1.1	2000	0.5	1.0	1.32	2.0	1000	40.4	1	36.06841210531091	24.013627261374097	93.3065816163469
0.1	2.1	360.0	5.06	false	0.5	1.25	100	4.08	0.72	1.1	2000	0.5	1.0	1.32	2.0	1000	40.4	1	42.88451555364742	5.405056401361745	81.22412532727887
0.1	2.1	360.0	5.06	false	0.5	1.25	100	4.08	0.72	1.1	2000	0.5	1.0	1.32	2.0	1000	40.4	2	43.845275770321436	6.584524690918575	50.95319180656759	30.748034309271603	64.16692851155982
0.1	2.1	360.0	5.06	false	0.5	1.25	100	4.08	0.72	1.1	2000	0.5	1.0	1.32	2.0	1000	40.4	2	40.72955377474847	4.752938255636961	36.59825121803644	31.34160017958888	60.58991091105178
0.1	2.1	360.0	5.06	false	0.5	1.25	100	4.08	0.72	1.1	2000	0.5	1.0	1.32	2.0	1000	40.4	1	42.73510045846102	18.226259626217644	90.59433519743091
0.1	2.1	360.0	5.06	false	0.5	1.25	100	4.08	0.72	1.1	2000	0.5	1.0	1.32	2.0	1000	40.4	1	43.40699906612981	25.491423975187043	120.61852530255675
0.1	2.1	360.0	5.06	false	0.5	1.25	100	4.08	0.72	1.1	2000	0.5	1.0	1.32	2.0	1000	40.4	1	40.69113800176143	26.039788428865464	89.79003594653533
0.1	2.1	360.0	5.06	false	0.5	1.25	100	4.08	0.72	1.1	2000	0.5	1.0	1.32	2.0	1000	40.4	2	36.91563266600873	9.082645125440228	64.7878686684952	29.643518790528354	31.61745840724774
0.1	2.1	360.0	5.06	false	0.5	1.25	100	4.08	0.72	1.1	2000	0.5	1.0	1.32	2.0	1000	40.4	1	45.00551009587707	22.767373626477163	128.17178819975413
0.1	2.1	360.0	5.06	false	0.5	1.25	100	4.08	0.72	1.1	2000	0.5	1.0	1.32	2.0	1000	40.4	1	40.23716874409192	18.7265018976437	110.91398006870595
0.1	2.1	360.0	5.06	false	0.5	1.25	100	4.08	0.72	1.1	2000	0.5	1.0	1.32	2.0	1000	40.4	1	33.887893423702735	18.58482046326237	86.28048780944586
0.1	2.1	360.0	5.06	false	0.5	1.25	100	4.08	0.72	1.1	2000	0.5	1.0	1.32	2.0	1000	40.4	1	38.313264049142475	26.81641810528255	103.66506556161798
0.1	2.1	360.0	5.06	false	0.5	1.25	100	4.08	0.72	1.1	2000	0.5	1.0	1.32	2.0	1000	40.4	1	41.67004925254046	18.685786895391917	116.26643597833139
0.1	2.1	360.0	5.06	false	0.5	1.25	100	4.08	0.72	1.1	2000	0.5	1.0	1.32	2.0	1000	40.4	1	32.302820889724906	0.9729584513545805	86.71955162029184
0.1	2.1	360.0	5.06	false	0.5	1.25	100	4.08	0.72	1.1	2000	0.5	1.0	1.32	2.0	1000	40.4	2	42.613941905485916	1.8024875545364436	74.96274377708804	34.51235596259849	51.39849350616673
0.1	2.1	360.0	5.06	false	0.5	1.25	100	4.08	0.72	1.1	2000	0.5	1.0	1.32	2.0	1000	40.4	1	31.608056466551986	12.586479448302352	84.84856477287389
0.1	2.1	360.0	5.06	false	0.5	1.25	100	4.08	0.72	1.1	2000	0.5	1.0	1.32	2.0	1000	40.4	1	45.98518585512419	24.35315270565131	113.20938588933404
0.1	2.1	360.0	5.06	false	0.5	1.25	100	4.08	0.72	1.1	2000	0.5	1.0	1.32	2.0	1000	40.4	1	41.12153803525025	27.896733703719494	117.28483258009656
0.1	2.1	360.0	5.06	false	0.5	1.25	100	4.08	0.72	1.1	2000	0.5	1.0	1.32	2.0	1000	40.4	1	50.32174409547743	46.38563606997032	104.16789516009983
0.1	2.1	360.0	5.06	false	0.5	1.25	100	4.08	0.72	1.1	2000	0.5	1.0	1.32	2.0	1000	40.4	1	38.8011133468744	11.594203160500198	99.8716235558004
0.1	2.1	360.0	5.06	false	0.5	1.25	100	4.08	0.72	1.1	2000	0.5	1.0	1.32	2.0	1000	40.4	2	40.65004232971193	7.1844480931296	70.6220919838959	24.64890161427421	31.96247626383814
0.1	2.1	360.0	5.06	false	0.5	1.25	100	4.08	0.72	1.1	2000	0.5	1.0	1.32	2.0	1000	40.4	1	40.114503034642055	9.65771394702533	109.1704952081569
0.1	2.1	360.0	5.06	false	0.5	1.25	100	4.08	0.72	1.1	2000	0.5	1.0	1.32	2.0	1000	40.4	1	46.56358936103151	20.01329980219456	118.70849111795343
0.1	2.1	360.0	5.06	false	0.5	1.25	100	4.08	0.72	1.1	2000	0.5	1.0	1.32	2.0	1000	40.4	2	46.18476622364872	0.42386444998691425	36.596972422036515	32.607165486899376	91.39466751697408
0.1	2.1	360.0	5.06	false	0.5	1.25	100	4.08	0.72	1.1	2000	0.5	1.0	1.32	2.0	1000	40.4	1	33.86300254681116	26.538508603731245	93.95745530752389
0.1	2.1	360.0	5.06	false	0.5	1.25	100	4.08	0.72	1.1	2000	0.5	1.0	1.32	2.0	1000	40.4	1	38.66487836280437	11.641451120695523	81.68102361957635
0.1	2.1	360.0	5.06	false	0.5	1.25	100	4.08	0.72	1.1	2000	0.5	1.0	1.32	2.0	1000	40.4	2	46.671670804482304	12.0428184314744	53.525531691972176	30.340214992476447	49.18636636180135
0.1	2.1	360.0	5.06	false	0.5	1.25	100	4.08	0.72	1.1	2000	0.5	1.0	1.32	2.0	1000	40.4	2	31.349176750363576	4.67515461835884	43.35465840387031	27.440649872324713	25.71994561147178
0.1	2.1	360.0	5.06	false	0.5	1.25	100	4.08	0.72	1.1	2000	0.5	1.0	1.32	2.0	1000	40.4	2	42.13013367273445	11.301080693528867	39.61068479530405	38.250553016031155	71.75917013069947
0.1	2.1	360.0	5.06	false	0.5	1.25	100	4.08	0.72	1.1	2000	0.5	1.0	1.32	2.0	1000	40.4	2	34.79115423602212	0.2669207108860838	64.2014344684202	28.027388550947702	37.67750238979407
0.1	2.1	360.0	5.06	false	0.5	1.25	100	4.08	0.72	1.1	2000	0.5	1.0	1.32	2.0	1000	40.4	1	45.118867540004175	19.929749388573153	99.40394857289779
0.1	2.1	360.0	5.06	false	0.5	1.25	100	4.08	0.72	1.1	2000	0.5	1.0	1.32	2.0	1000	40.4	1	32.82580992083524	29.282608530877074	97.71264763157701
0.1	2.1	360.0	5.06	false	0.5	1.25	100	4.08	0.72	1.1	2000	0.5	1.0	1.32	2.0	1000	40.4	2	35.42210030748193	8.461976017985748	41.84348304671399	27.83411340122373	33.03703247885563
0.1	2.1	360.0	5.06	false	0.5	1.25	100	4.08	0.72	1.1	2000	0.5	1.0	1.32	2.0	1000	40.4	1	35.58882836007525	13.831960396290311	94.5195551048109
0.1	2.1	360.0	5.06	false	0.5	1.25	100	4.08	0.72	1.1	2000	0.5	1.0	1.32	2.0	1000	40.4	2	40.69118098215506	14.265128129378995	70.18915566422525	38.791443566556595	31.246138387122567
0.1	2.1	360.0	5.06	false	0.5	1.25	100	4.08	0.72	1.1	2000	0.5	1.0	1.32	2.0	1000	40.4	2	31.73734265623353	11.039283457544736	29.42115258943684	23.65371816882378	42.551109651860976
0.1	2.1	360.0	5.06	false	0.5	1.25	100	4.08	0.72	1.1	2000	0.5	1.0	1.32	2.0	1000	40.4	1	44.92265633220864	28.929209728675648	106.05858932970062
0.1	2.1	360.0	5.06	false	0.5	1.25	100	4.08	0.72	1.1	2000	0.5	1.0	1.32	2.0	1000	40.4	1	38.81580981077683	23.453112857258617	95.9110547344512
0.1	2.1	360.0	5.06	false	0.5	1.25	100	4.08	0.72	1.1	2000	0.5	1.0	1.32	2.0	1000	40.4	2	47.28152926805381	15.635351328630536	40.61373039830611	32.2100727630076	88.82326785187055
0.1	2.1	360.0	5.06	false	0.5	1.25	100	4.08	0.72	1.1	2000	0.5	1.0	1.32	2.0	1000	40.4	1	52.81823825469766	16.98221074954559	108.9116653466277
0.1	2.1	360.0	5.06	false	0.5	1.25	100	4.08	0.72	1.1	2000	0.5	1.0	1.32	2.0	1000	40.4	2	34.89110707119975	18.838874718106307	60.94488662851328	27.3870433506956	40.068284100746865
0.1	2.1	360.0	5.06	false	0.5	1.25	100	4.08	0.72	1.1	2000	0.5	1.0	1.32	2.0	1000	40.4	2	42.212912870160324	3.1964040060036294	65.5496485089265	40.428709020709384	53.18488074761902
0.1	2.1	360.0	5.06	false	0.5	1.25	100	4.08	0.72	1.1	2000	0.5	1.0	1.32	2.0	1000	40.4	1	44.04179517353555	20.41397090548284	121.8646354082178
0.1	2.1	360.0	5.06	false	0.5	1.25	100	4.08	0.72	1.1	2000	0.5	1.0	1.32	2.0	1000	40.4	2	41.79666738201784	2.968445487894287	55.704523816461126	33.190512187532946	52.92229376521492
0.1	2.1	360.0	5.06	false	0.5	1.25	100	4.08	0.72	1.1	2000	0.5	1.0	1.32	2.0	1000	40.4	1	35.9949130398249	30.10835836683985	75.94492178833995
0.1	2.1	360.0	5.06	false	0.5	1.25	100	4.08	0.72	1.1	2000	0.5	1.0	1.32	2.0	1000	40.4	2	43.69826049597947	6.592103108323088	52.79023762364598	32.245582232902365	70.30639792117663
0.1	2.1	360.0	5.06	false	0.5	1.25	100	4.08	0.72	1.1	2000	0.5	1.0	1.32	2.0	1000	40.4	1	38.82384369535773	30.361391369185217	91.94328037430583
0.1	2.1	360.0	5.06	false	0.5	1.25	100	4.08	0.72	1.1	2000	0.5	1.0	1.32	2.0	1000	40.4	1	26.94917090977301	11.370230021609194	62.66788850621278
0.1	2.1	360.0	5.06	false	0.5	1.25	100	4.08	0.72	1.1	2000	0.5	1.0	1.32	2.0	1000	40.4	1	32.74541829883798	16.157101488062967	81.43395211057148
0.1	2.1	360.0	5.06	false	0.5	1.25	100	4.08	0.72	1.1	2000	0.5	1.0	1.32	2.0	1000	40.4	2	39.08503947986872	11.094353029767076	68.56366924824725	36.09348017453443	43.00551546786053
0.1	2.1	360.0	5.06	false	0.5	1.25	100	4.08	0.72	1.1	2000	0.5	1.0	1.32	2.0	1000	40.4	1	39.49393105548929	14.895513907561973	101.98488801034888
0.1	2.1	360.0	5.06	false	0.5	1.25	100	4.08	0.72	1.1	2000	0.5	1.0	1.32	2.0	1000	40.4	1	44.17534051775025	30.42468588267447	78.2312184047886
0.1	2.1	360.0	5.06	false	0.5	1.25	100	4.08	0.72	1.1	2000	0.5	1.0	1.32	2.0	1000	40.4	1	36.93160055356976	18.87988018202975	71.31214776953937
0.1	2.1	360.0	5.06	false	0.5	1.25	100	4.08	0.72	1.1	2000	0.5	1.0	1.32	2.0	1000	40.4	1	40.871114699817106	24.06493423382918	104.53451464277896
0.1	2.1	360.0	5.06	false	0.5	1.25	100	4.08	0.72	1.1	2000	0.5	1.0	1.32	2.0	1000	40.4	1	38.72362341961334	14.955733881902095	103.06752293569492
0.1	2.1	360.0	5.06	false	0.5	1.25	100	4.08	0.72	1.1	2000	0.5	1.0	1.32	2.0	1000	40.4	2	48.83233240289666	6.724242580972071	61.57989573900629	41.66982278735682	70.98993060140465
0.1	2.1	360.0	5.06	false	0.5	1.25	100	4.08	0.72	1.1	2000	0.5	1.0	1.32	2.0	1000	40.4	2	41.60788926084611	14.439650767738136	74.36659860007794	38.82872065245748	31.31656612840141
0.1	2.1	360.0	5.06	false	0.5	1.25	100	4.08	0.72	1.1	2000	0.5	1.0	1.32	2.0	1000	40.4	2	44.982681949854104	2.312568786837137	51.16205653649771	35.52357413547992	78.82492817781628
0.1	2.1	360.0	5.06	false	0.5	1.25	100	4.08	0.72	1.1	2000	0.5	1.0	1.32	2.0	1000	40.4	2	40.7144112500742	4.855597150862075	52.213751612862104	33.239274910003616	65.2959171563876
0.1	2.1	360.0	5.06	false	0.5	1.25	100	4.08	0.72	1.1	2000	0.5	1.0	1.32	2.0	1000	40.4	2	39.50673288749309	0.9003686206639433	43.66528723456137	29.35425429498088	55.07871316190601
0.1	2.1	360.0	5.06	false	0.5	1.25	100	4.08	0.72	1.1	2000	0.5	1.0	1.32	2.0	1000	40.4	1	47.630683342769274	13.052416688569418	123.01511108384774
0.1	2.1	360.0	5.06	false	0.5	1.25	100	4.08	0.72	1.1	2000	0.5	1.0	1.32	2.0	1000	40.4	1	36.06892932515515	16.301756753528036	107.22143388206015
0.1	2.1	360.0	5.06	false	0.5	1.25	100	4.08	0.72	1.1	2000	0.5	1.0	1.32	2.0	1000	40.4	1	36.95377499910213	17.00118649440262	94.11507245218559
0.1	2.1	360.0	5.06	false	0.5	1.25	100	4.08	0.72	1.1	2000	0.5	1.0	1.32	2.0	1000	40.4	1	35.29224138614174	18.61718955297118	83.5435178555107
0.1	2.1	360.0	5.06	false	0.5	1.25	100	4.08	0.72	1.1	2000	0.5	1.0	1.32	2.0	1000	40.4	1	40.91139804836474	23.466342236893784	113.08921903615787
0.1	2.1	360.0	5.06	false	0.5	1.25	100	4.08	0.72	1.1	2000	0.5	1.0	1.32	2.0	1000	40.4	2	34.29226578154826	13.058576368871552	70.5016119234862	26.73944782576201	39.19917850811565
0.1	2.1	360.0	5.06	false	0.5	1.25	100	4.08	0.72	1.1	2000	0.5	1.0	1.32	2.0	1000	40.4	2	35.16875173593721	0.031032824151406176	61.24237478492695	34.65609110627728	59.247328855618605
0.1	2.1	360.0	5.06	false	0.5	1.25	100	4.08	0.72	1.1	2000	0.5	1.0	1.32	2.0	1000	40.4	1	42.23216734317752	20.281639762974585	112.17326095298189
0.1	2.1	360.0	5.06	false	0.5	1.25	100	4.08	0.72	1.1	2000	0.5	1.0	1.32	2.0	1000	40.4	1	43.15622586272233	22.48944149038758	117.33107260671638
0.1	2.1	360.0	5.06	false	0.5	1.25	100	4.08	0.72	1.1	2000	0.5	1.0	1.32	2.0	1000	40.4	1	39.973013364032326	26.98678048447395	106.48268567784328
0.1	2.1	360.0	5.06	false	0.5	1.25	100	4.08	0.72	1.1	2000	0.5	1.0	1.32	2.0	1000	40.4	2	37.3273408384767	8.915028676199242	30.106585598263077	23.673744876803962	72.17887526372195
0.1	2.1	360.0	5.06	false	0.5	1.25	100	4.08	0.72	1.1	2000	0.5	1.0	1.32	2.0	1000	40.4	1	39.33560867470099	26.116721649665347	70.0511056375947
0.1	2.1	360.0	5.06	false	0.5	1.25	100	4.08	0.72	1.1	2000	0.5	1.0	1.32	2.0	1000	40.4	1	35.95245937394263	18.600432407238024	88.3606008159523
0.1	2.1	360.0	5.06	false	0.5	1.25	100	4.08	0.72	1.1	2000	0.5	1.0	1.32	2.0	1000	40.4	1	33.91718225559678	12.623381756561137	96.58374609459827
0.1	2.1	360.0	5.06	false	0.5	1.25	100	4.08	0.72	1.1	2000	0.5	1.0	1.32	2.0	1000	40.4	1	42.54845063346654	17.581165541691565	118.3577770288971
0.1	2.1	360.0	5.06	false	0.5	1.25	100	4.08	0.72	1.1	2000	0.5	1.0	1.32	2.0	1000	40.4	1	47.40236860646435	25.824146205720858	116.9981211406532
0.1	2.1	360.0	5.06	false	0.5	1.25	100	4.08	0.72	1.1	2000	0.5	1.0	1.32	2.0	1000	40.4	1	46.012955158002036	13.32427778728352	85.67505854791013
0.1	2.1	360.0	5.06	false	0.5	1.25	100	4.08	0.72	1.1	2000	0.5	1.0	1.32	2.0	1000	40.4	1	35.72704426323472	17.652170391967545	87.67878476409881
0.1	2.1	360.0	5.06	false	0.5	1.25	100	4.08	0.72	1.1	2000	0.5	1.0	1.32	2.0	1000	40.4	2	39.8556807587277	8.070514974327876	51.00079542308715	33.26916725451631	53.00160779818909
0.1	2.1	360.0	5.06	false	0.5	1.25	100	4.08	0.72	1.1	2000	0.5	1.0	1.32	2.0	1000	40.4	2	32.976327072420304	1.3338893598399726	49.09175025698951	22.939111012068647	39.63614597154133
0.1	2.1	360.0	5.06	false	0.5	1.25	100	4.08	0.72	1.1	2000	0.5	1.0	1.32	2.0	1000	40.4	1	40.52555878260209	19.473587798060823	106.10251163299917
0.1	2.1	360.0	5.06	false	0.5	1.25	100	4.08	0.72	1.1	2000	0.5	1.0	1.32	2.0	1000	40.4	2	33.988779072064744	8.216351366104707	28.558477355729426	23.3418603485612	58.416598126183814
0.1	2.1	360.0	5.06	false	0.5	1.25	100	4.08	0.72	1.1	2000	0.5	1.0	1.32	2.0	1000	40.4	1	42.86141822667149	22.517902491659665	101.68585825198295
0.1	2.1	360.0	5.06	false	0.5	1.25	100	4.08	0.72	1.1	2000	0.5	1.0	1.32	2.0	1000	40.4	2	44.39819765061908	8.542281277473405	79.2687710003108	29.74143224431583	32.175297415617244
0.1	2.1	360.0	5.06	false	0.5	1.25	100	4.08	0.72	1.1	2000	0.5	1.0	1.32	2.0	1000	40.4	1	44.76823222095136	27.83538662385826	116.96811603200297
0.1	2.1	360.0	5.06	false	0.5	1.25	100	4.08	0.72	1.1	2000	0.5	1.0	1.32	2.0	1000	40.4	1	47.11074302852039	23.167722403454793	116.51851833613175
0.1	2.1	360.0	5.06	false	0.5	1.25	100	4.08	0.72	1.1	2000	0.5	1.0	1.32	2.0	1000	40.4	2	43.953269083415464	9.006636883164886	64.2266913690231	41.53938630830044	50.03665465780553
0.1	2.1	360.0	5.06	false	0.5	1.25	100	4.08	0.72	1.1	2000	0.5	1.0	1.32	2.0	1000	40.4	2	45.18779922167177	10.264157329750523	52.34317203701951	36.29166152589421	69.85930154621747
0.1	2.1	360.0	5.06	false	0.5	1.25	100	4.08	0.72	1.1	2000	0.5	1.0	1.32	2.0	1000	40.4	2	36.44350310796734	2.4746961034814956	30.21446623730653	29.225544094819277	51.59909962391199
0.1	2.1	360.0	5.06	false	0.5	1.25	100	4.08	0.72	1.1	2000	0.5	1.0	1.32	2.0	1000	40.4	1	45.90588632295507	20.046613272830058	122.2469949332435
0.1	2.1	360.0	5.06	false	0.5	1.25	100	4.08	0.72	1.1	2000	0.5	1.0	1.32	2.0	1000	40.4	2	45.86897909182527	0.8478730868016312	78.26397440190087	39.5059435886203	43.68759830146745
0.1	2.1	360.0	5.06	false	0.5	1.25	100	4.08	0.72	1.1	2000	0.5	1.0	1.32	2.0	1000	40.4	1	38.041680144462156	15.37023504203869	96.62565853614839
0.1	2.1	360.0	5.06	false	0.5	1.25	100	4.08	0.72	1.1	2000	0.5	1.0	1.32	2.0	1000	40.4	2	46.209473713012514	28.093788179265882	71.87776954270637	45.76917605831515	42.20466663360442
0.1	2.1	360.0	5.06	false	0.5	1.25	100	4.08	0.72	1.1	2000	0.5	1.0	1.32	2.0	1000	40.4	1	30.091288354910454	17.321718665150055	80.05370256972023
0.1	2.1	360.0	5.06	false	0.5	1.25	100	4.08	0.72	1.1	2000	0.5	1.0	1.32	2.0	1000	40.4	1	34.515761258316395	24.42126605184842	68.61211143793405
0.1	2.1	360.0	5.06	false	0.5	1.25	100	4.08	0.72	1.1	2000	0.5	1.0	1.32	2.0	1000	40.4	1	34.29969126731927	11.42624462221235	81.30055525708745
0.1	2.1	360.0	5.06	false	0.5	1.25	100	4.08	0.72	1.1	2000	0.5	1.0	1.32	2.0	1000	40.4	1	41.803676638515526	31.870566423462208	115.52407355953146
0.1	2.1	360.0	5.06	false	0.5	1.25	100	4.08	0.72	1.1	2000	0.5	1.0	1.32	2.0	1000	40.4	1	36.17599043764874	13.374030415153177	73.96764154188965
0.1	2.1	360.0	5.06	false	0.5	1.25	100	4.08	0.72	1.1	2000	0.5	1.0	1.32	2.0	1000	40.4	1	45.57493838542569	10.83768403031842	96.29724663855556
0.1	2.1	360.0	5.06	false	0.5	1.25	100	4.08	0.72	1.1	2000	0.5	1.0	1.32	2.0	1000	40.4	2	49.52955903384641	8.569264832256273	87.0568420931068	45.60164671794492	42.8451203533564
0.1	2.1	360.0	5.06	false	0.5	1.25	100	4.08	0.72	1.1	2000	0.5	1.0	1.32	2.0	1000	40.4	1	35.879166793225465	21.858906198425654	108.08657361728726
0.1	2.1	360.0	5.06	false	0.5	1.25	100	4.08	0.72	1.1	2000	0.5	1.0	1.32	2.0	1000	40.4	1	30.51538068767023	0.4642843659865493	88.10078403517636
0.1	2.1	360.0	5.06	false	0.5	1.25	100	4.08	0.72	1.1	2000	0.5	1.0	1.32	2.0	1000	40.4	1	28.832658255560773	7.519639398176004	83.35037303132637
0.1	2.1	360.0	5.06	false	0.5	1.25	100	4.08	0.72	1.1	2000	0.5	1.0	1.32	2.0	1000	40.4	1	30.28335369648547	24.431461150558633	77.96125545491962
0.1	2.1	360.0	5.06	false	0.5	1.25	100	4.08	0.72	1.1	2000	0.5	1.0	1.32	2.0	1000	40.4	1	39.410353039469655	21.71101378146676	105.30015769836898
0.1	2.1	360.0	5.06	false	0.5	1.25	100	4.08	0.72	1.1	2000	0.5	1.0	1.32	2.0	1000	40.4	1	45.24024587687998	31.982814814607877	85.14094470772956
0.1	2.1	360.0	5.06	false	0.5	1.25	100	4.08	0.72	1.1	2000	0.5	1.0	1.32	2.0	1000	40.4	2	41.12479588989597	13.07516323032277	31.62576132839941	20.65656397732635	71.76627355666189
0.1	2.1	360.0	5.06	false	0.5	1.25	100	4.08	0.72	1.1	2000	0.5	1.0	1.32	2.0	1000	40.4	1	43.35407629773785	26.57255103702674	99.48758261900257
0.1	2.1	360.0	5.06	false	0.5	1.25	100	4.08	0.72	1.1	2000	0.5	1.0	1.32	2.0	1000	40.4	1	36.941958974875334	15.533862582546922	98.84726135843424
0.1	2.1	360.0	5.06	false	0.5	1.25	100	4.08	0.72	1.1	2000	0.5	1.0	1.32	2.0	1000	40.4	1	31.35056710930254	21.167661656011358	93.68516804612548
0.1	2.1	360.0	5.06	false	0.5	1.25	100	4.08	0.72	1.1	2000	0.5	1.0	1.32	2.0	1000	40.4	1	44.675985369922486	29.386184881482077	82.97076273956787
0.1	2.1	360.0	5.06	false	0.5	1.25	100	4.08	0.72	1.1	2000	0.5	1.0	1.32	2.0	1000	40.4	1	39.752154372238714	18.923381695063075	124.10572912230869
0.1	2.1	360.0	5.06	false	0.5	1.25	100	4.08	0.72	1.1	2000	0.5	1.0	1.32	2.0	1000	40.4	1	32.42189149850409	11.213763138490556	88.14805561705643
0.1	2.1	360.0	5.06	false	0.5	1.25	100	4.08	0.72	1.1	2000	0.5	1.0	1.32	2.0	1000	40.4	2	41.65697320370972	1.5365619489710065	35.67392962049523	26.799409911751457	86.30245867456992
0.1	2.1	360.0	5.06	false	0.5	1.25	100	4.08	0.72	1.1	2000	0.5	1.0	1.32	2.0	1000	40.4	1	44.18562479105603	2.592398020095581	88.10126982666019
0.1	2.1	360.0	5.06	false	0.5	1.25	100	4.08	0.72	1.1	2000	0.5	1.0	1.32	2.0	1000	40.4	2	41.4117154859578	10.47614143135764	57.17705257876677	36.747140981495384	50.02111201657778
0.1	2.1	360.0	5.06	false	0.5	1.25	100	4.08	0.72	1.1	2000	0.5	1.0	1.32	2.0	1000	40.4	2	40.69488953318254	11.617167641168681	60.325067919609616	29.07687404099921	43.981504675615064
0.1	2.1	360.0	5.06	false	0.5	1.25	100	4.08	0.72	1.1	2000	0.5	1.0	1.32	2.0	1000	40.4	1	40.99161582405771	32.60783758950262	86.82282089495858
0.1	2.1	360.0	5.06	false	0.5	1.25	100	4.08	0.72	1.1	2000	0.5	1.0	1.32	2.0	1000	40.4	1	43.4758004640231	16.049073610429595	110.74482561013403
0.1	2.1	360.0	5.06	false	0.5	1.25	100	4.08	0.72	1.1	2000	0.5	1.0	1.32	2.0	1000	40.4	2	38.4083918861478	14.405591239214553	40.28651571420304	36.67254899664854	82.95583902840814
0.1	2.1	360.0	5.06	false	0.5	1.25	100	4.08	0.72	1.1	2000	0.5	1.0	1.32	2.0	1000	40.4	1	37.06383950355303	24.328861519051536	96.02194025808636
0.1	2.1	360.0	5.06	false	0.5	1.25	100	4.08	0.72	1.1	2000	0.5	1.0	1.32	2.0	1000	40.4	1	39.18647966474827	30.010591320883925	86.99575615750479
0.1	2.1	360.0	5.06	false	0.5	1.25	100	4.08	0.72	1.1	2000	0.5	1.0	1.32	2.0	1000	40.4	1	38.249571410718076	20.59691677570474	111.36689213227145
0.1	2.1	360.0	5.06	false	0.5	1.25	100	4.08	0.72	1.1	2000	0.5	1.0	1.32	2.0	1000	40.4	2	39.44615473487439	7.485873493759005	63.137452496085416	37.910615009955634	46.394368460702
0.1	2.1	360.0	5.06	false	0.5	1.25	100	4.08	0.72	1.1	2000	0.5	1.0	1.32	2.0	1000	40.4	2	39.74959167356709	9.533174011141739	62.629269481225386	28.353065981337956	52.31580858965823
0.1	2.1	360.0	5.06	false	0.5	1.25	100	4.08	0.72	1.1	2000	0.5	1.0	1.32	2.0	1000	40.4	1	39.76607119942616	24.416492890378365	93.10471375272654
0.1	2.1	360.0	5.06	false	0.5	1.25	100	4.08	0.72	1.1	2000	0.5	1.0	1.32	2.0	1000	40.4	1	42.305951048233574	19.07261126191177	110.42346106908997
0.1	2.1	360.0	5.06	false	0.5	1.25	100	4.08	0.72	1.1	2000	0.5	1.0	1.32	2.0	1000	40.4	2	42.15636507729724	7.891892602419901	39.19675851384198	37.63387848914792	67.08441045169333
0.1	2.1	360.0	5.06	false	0.5	1.25	100	4.08	0.72	1.1	2000	0.5	1.0	1.32	2.0	1000	40.4	2	44.448610497312835	8.233909386784227	76.56071971566293	32.48094979983796	38.96143950529276
0.1	2.1	360.0	5.06	false	0.5	1.25	100	4.08	0.72	1.1	2000	0.5	1.0	1.32	2.0	1000	40.4	1	40.66127038765952	24.515038181182863	126.27503193476454
0.1	2.1	360.0	5.06	false	0.5	1.25	100	4.08	0.72	1.1	2000	0.5	1.0	1.32	2.0	1000	40.4	1	36.90194887687555	6.028525432498023	94.317185190347
0.1	2.1	360.0	5.06	false	0.5	1.25	100	4.08	0.72	1.1	2000	0.5	1.0	1.32	2.0	1000	40.4	2	39.332844327131724	9.286759196019945	58.25154341490069	32.972959211847424	46.20694389162133
0.1	2.1	360.0	5.06	false	0.5	1.25	100	4.08	0.72	1.1	2000	0.5	1.0	1.32	2.0	1000	40.4	2	48.911047951835315	0.3533001807905433	42.48900798040209	29.920171334159974	86.9898396092024
0.1	2.1	360.0	5.06	false	0.5	1.25	100	4.08	0.72	1.1	2000	0.5	1.0	1.32	2.0	1000	40.4	2	41.507997792474974	3.6808461242896926	54.80584242431039	33.49120913768188	61.03367697935479
0.1	2.1	360.0	5.06	false	0.5	1.25	100	4.08	0.72	1.1	2000	0.5	1.0	1.32	2.0	1000	40.4	1	40.6045537027247	21.544044498942185	107.78877080259178
0.1	2.1	360.0	5.06	false	0.5	1.25	100	4.08	0.72	1.1	2000	0.5	1.0	1.32	2.0	1000	40.4	2	51.42948852584857	0.03889756443164384	83.43602501500983	40.04917501522277	57.10233704563008
0.1	2.1	360.0	5.06	false	0.5	1.25	100	4.08	0.72	1.1	2000	0.5	1.0	1.32	2.0	1000	40.4	1	37.67393807952066	10.865835020642683	86.77864131208224
0.1	2.1	360.0	5.06	false	0.5	1.25	100	4.08	0.72	1.1	2000	0.5	1.0	1.32	2.0	1000	40.4	1	33.7123515490791	17.517707523594254	78.2838177289575
0.1	2.1	360.0	5.06	false	0.5	1.25	100	4.08	0.72	1.1	2000	0.5	1.0	1.32	2.0	1000	40.4	1	40.77691000782904	30.474303121840776	87.71026675052194
0.1	2.1	360.0	5.06	false	0.5	1.25	100	4.08	0.72	1.1	2000	0.5	1.0	1.32	2.0	1000	40.4	2	48.1129278046183	0.41835457872764054	53.17677101717489	47.04194254698947	87.91242051308498
0.1	2.1	360.0	5.06	false	0.5	1.25	100	4.08	0.72	1.1	2000	0.5	1.0	1.32	2.0	1000	40.4	1	42.84499621927283	11.995903679340108	99.70029859433987
0.1	2.1	360.0	5.06	false	0.5	1.25	100	4.08	0.72	1.1	2000	0.5	1.0	1.32	2.0	1000	40.4	1	31.244283630927335	20.4300840155464	87.0376823429482
0.1	2.1	360.0	5.06	false	0.5	1.25	100	4.08	0.72	1.1	2000	0.5	1.0	1.32	2.0	1000	40.4	2	39.01659848159316	0.5009260215971085	49.695431202045384	37.739990030252	72.61539553888319
0.1	2.1	360.0	5.06	false	0.5	1.25	100	4.08	0.72	1.1	2000	0.5	1.0	1.32	2.0	1000	40.4	1	39.807336533542625	15.889787670918649	105.7853137738667
0.1	2.1	360.0	5.06	false	0.5	1.25	100	4.08	0.72	1.1	2000	0.5	1.0	1.32	2.0	1000	40.4	2	36.80777464830508	10.156598805386155	49.81571654391106	34.29761459717494	42.6918321637552
0.1	2.1	360.0	5.06	false	0.5	1.25	100	4.08	0.72	1.1	2000	0.5	1.0	1.32	2.0	1000	40.4	1	38.46994655331145	14.269155700334537	94.86442109548825
0.1	2.1	360.0	5.06	false	0.5	1.25	100	4.08	0.72	1.1	2000	0.5	1.0	1.32	2.0	1000	40.4	1	42.48601588556796	23.30928719570672	127.11826747478965
0.1	2.1	360.0	5.06	false	0.5	1.25	100	4.08	0.72	1.1	2000	0.5	1.0	1.32	2.0	1000	40.4	1	41.66661711367194	11.261670726610333	89.55574789043817
0.1	2.1	360.0	5.06	false	0.5	1.25	100	4.08	0.72	1.1	2000	0.5	1.0	1.32	2.0	1000	40.4	1	47.59443265504953	19.67813906995231	106.29814317340954
0.1	2.1	360.0	5.06	false	0.5	1.25	100	4.08	0.72	1.1	2000	0.5	1.0	1.32	2.0	1000	40.4	1	42.48244813134318	28.31886256892447	108.87434839337388
0.1	2.1	360.0	5.06	false	0.5	1.25	100	4.08	0.72	1.1	2000	0.5	1.0	1.32	2.0	1000	40.4	1	42.98217566971559	40.08862339074075	112.8457842551766
0.1	2.1	360.0	5.06	false	0.5	1.25	100	4.08	0.72	1.1	2000	0.5	1.0	1.32	2.0	1000	40.4	1	42.11683128149437	17.569533206364135	74.08449920208531
0.1	2.1	360.0	5.06	false	0.5	1.25	100	4.08	0.72	1.1	2000	0.5	1.0	1.32	2.0	1000	40.4	2	44.65257376315585	9.560725183741154	53.77230429157499	32.2622909113291	61.3706677972736
0.1	2.1	360.0	5.06	false	0.5	1.25	100	4.08	0.72	1.1	2000	0.5	1.0	1.32	2.0	1000	40.4	1	38.38752513446576	14.426546682721947	89.29892511253047
0.1	2.1	360.0	5.06	false	0.5	1.25	100	4.08	0.72	1.1	2000	0.5	1.0	1.32	2.0	1000	40.4	1	37.04897633572002	3.311101773575501	77.82728937369922
0.1	2.1	360.0	5.06	false	0.5	1.25	100	4.08	0.72	1.1	2000	0.5	1.0	1.32	2.0	1000	40.4	1	41.249301830756686	36.7374355212938	87.69435958437658
0.1	2.1	360.0	5.06	false	0.5	1.25	100	4.08	0.72	1.1	2000	0.5	1.0	1.32	2.0	1000	40.4	1	32.118262135980416	8.369257175953397	91.07447917025014
0.1	2.1	360.0	5.06	false	0.5	1.25	100	4.08	0.72	1.1	2000	0.5	1.0	1.32	2.0	1000	40.4	1	35.80964367450964	19.047148647640405	100.30002727104969
0.1	2.1	360.0	5.06	false	0.5	1.25	100	4.08	0.72	1.1	2000	0.5	1.0	1.32	2.0	1000	40.4	1	31.298413882579112	23.873401650769985	86.97598760108265
0.1	2.1	360.0	5.06	false	0.5	1.25	100	4.08	0.72	1.1	2000	0.5	1.0	1.32	2.0	1000	40.4	1	30.981929031115993	21.88948959446848	82.54458664582468
0.1	2.1	360.0	5.06	false	0.5	1.25	100	4.08	0.72	1.1	2000	0.5	1.0	1.32	2.0	1000	40.4	1	34.90287210136531	27.66549803356602	88.92669275464696
0.1	2.1	360.0	5.06	false	0.5	1.25	100	4.08	0.72	1.1	2000	0.5	1.0	1.32	2.0	1000	40.4	2	36.61449986905449	0.5445901480715925	57.26641427497102	33.40680833483152	50.2478711740029
0.1	2.1	360.0	5.06	false	0.5	1.25	100	4.08	0.72	1.1	2000	0.5	1.0	1.32	2.0	1000	40.4	1	31.871627384458975	21.957874559655888	77.6701198464555
0.1	2.1	360.0	5.06	false	0.5	1.25	100	4.08	0.72	1.1	2000	0.5	1.0	1.32	2.0	1000	40.4	2	39.77374979957123	9.42747389958466	61.590213568447325	32.18380212129139	43.48774813728889
0.1	2.1	360.0	5.06	false	0.5	1.25	100	4.08	0.72	1.1	2000	0.5	1.0	1.32	2.0	1000	40.4	1	32.92765359267949	32.278514651886255	75.39275759662385
0.1	2.1	360.0	5.06	false	0.5	1.25	100	4.08	0.72	1.1	2000	0.5	1.0	1.32	2.0	1000	40.4	2	41.71680785985551	2.88003831180666	33.337033154480075	26.73151942661816	79.25208110448749
0.1	2.1	360.0	5.06	false	0.5	1.25	100	4.08	0.72	1.1	2000	0.5	1.0	1.32	2.0	1000	40.4	1	39.47963800207017	8.706391756323837	103.20204765290386
0.1	2.1	360.0	5.06	false	0.5	1.25	100	4.08	0.72	1.1	2000	0.5	1.0	1.32	2.0	1000	40.4	2	31.227828484361595	5.711824692119688	46.20120044618017	30.38888452622349	50.65272075126369
0.1	2.1	360.0	5.06	false	0.5	1.25	100	4.08	0.72	1.1	2000	0.5	1.0	1.32	2.0	1000	40.4	2	44.26733303678584	0.54711218224304	32.52226679978739	24.16536476385393	78.33878572247293
0.1	2.1	360.0	5.06	false	0.5	1.25	100	4.08	0.72	1.1	2000	0.5	1.0	1.32	2.0	1000	40.4	1	39.104684817887474	14.96416012249582	101.47001967895761
0.1	2.1	360.0	5.06	false	0.5	1.25	100	4.08	0.72	1.1	2000	0.5	1.0	1.32	2.0	1000	40.4	1	35.48934478720091	9.18142790081897	101.20636543211413
0.1	2.1	360.0	5.06	false	0.5	1.25	100	4.08	0.72	1.1	2000	0.5	1.0	1.32	2.0	1000	40.4	1	38.055082562444035	24.242080532546602	92.95325408223644
0.1	2.1	360.0	5.06	false	0.5	1.25	100	4.08	0.72	1.1	2000	0.5	1.0	1.32	2.0	1000	40.4	1	34.289736584202956	11.682072297241158	85.69117824990987
0.1	2.1	360.0	5.06	false	0.5	1.25	100	4.08	0.72	1.1	2000	0.5	1.0	1.32	2.0	1000	40.4	2	42.62488346661629	7.909993292081871	44.388525042111944	39.50103831988769	66.89195774503554
0.1	2.1	360.0	5.06	false	0.5	1.25	100	4.08	0.72	1.1	2000	0.5	1.0	1.32	2.0	1000	40.4	1	38.14226709571043	17.111507963509144	109.42907700907428
0.1	2.1	360.0	5.06	false	0.5	1.25	100	4.08	0.72	1.1	2000	0.5	1.0	1.32	2.0	1000	40.4	1	43.78137302797196	26.245782360056108	108.25570500455201
0.1	2.1	360.0	5.06	false	0.5	1.25	100	4.08	0.72	1.1	2000	0.5	1.0	1.32	2.0	1000	40.4	1	43.02145947045151	12.637498369287536	79.61816519819062
0.1	2.1	360.0	5.06	false	0.5	1.25	100	4.08	0.72	1.1	2000	0.5	1.0	1.32	2.0	1000	40.4	1	44.626174637308246	22.9476151177261	102.39015671893691
0.1	2.1	360.0	5.06	false	0.5	1.25	100	4.08	0.72	1.1	2000	0.5	1.0	1.32	2.0	1000	40.4	2	39.96599849209675	11.782527373782896	40.260230847734704	37.2876190357011	71.8086370830504
0.1	2.1	360.0	5.06	false	0.5	1.25	100	4.08	0.72	1.1	2000	0.5	1.0	1.32	2.0	1000	40.4	2	32.332058546270375	2.198428117991817	25.40069137727912	23.829922050407387	58.1735074305076
0.1	2.1	360.0	5.06	false	0.5	1.25	100	4.08	0.72	1.1	2000	0.5	1.0	1.32	2.0	1000	40.4	3	37.720834414973154	5.113434762721357	49.19050567077922	25.745801569038406	41.94157221468133	36.85907541691913	26.49826856490596
0.1	2.1	360.0	5.06	false	0.5	1.25	100	4.08	0.72	1.1	2000	0.5	1.0	1.32	2.0	1000	40.4	1	37.322473905202166	25.887890710863545	94.82395010664708
0.1	2.1	360.0	5.06	false	0.5	1.25	100	4.08	0.72	1.1	2000	0.5	1.0	1.32	2.0	1000	40.4	1	40.438545937772496	8.208364202960999	77.15624307983492
0.1	2.1	360.0	5.06	false	0.5	1.25	100	4.08	0.72	1.1	2000	0.5	1.0	1.32	2.0	1000	40.4	1	40.23538586933268	20.514484927793294	100.19935511905214
0.1	2.1	360.0	5.06	false	0.5	1.25	100	4.08	0.72	1.1	2000	0.5	1.0	1.32	2.0	1000	40.4	2	43.48567728188392	1.0721260255756198	47.073851114523265	30.140239560690066	79.43301630110354
0.1	2.1	360.0	5.06	false	0.5	1.25	100	4.08	0.72	1.1	2000	0.5	1.0	1.32	2.0	1000	40.4	1	51.20279221594158	18.92472094709009	122.38672668863961
0.1	2.1	360.0	5.06	false	0.5	1.25	100	4.08	0.72	1.1	2000	0.5	1.0	1.32	2.0	1000	40.4	1	40.13124049192486	22.971588219551947	114.01003534868335
0.1	2.1	360.0	5.06	false	0.5	1.25	100	4.08	0.72	1.1	2000	0.5	1.0	1.32	2.0	1000	40.4	1	40.21788510574694	25.60489033982666	105.8962181169303
0.1	2.1	360.0	5.06	false	0.5	1.25	100	4.08	0.72	1.1	2000	0.5	1.0	1.32	2.0	1000	40.4	1	34.98500742375809	7.567791016263958	83.87681213787283
0.1	2.1	360.0	5.06	false	0.5	1.25	100	4.08	0.72	1.1	2000	0.5	1.0	1.32	2.0	1000	40.4	1	32.7659058758425	19.88294103245916	78.20533803073431
0.1	2.1	360.0	5.06	false	0.5	1.25	100	4.08	0.72	1.1	2000	0.5	1.0	1.32	2.0	1000	40.4	1	40.80679085037549	9.5793963796198	86.64010932922032
0.1	2.1	360.0	5.06	false	0.5	1.25	100	4.08	0.72	1.1	2000	0.5	1.0	1.32	2.0	1000	40.4	2	49.34252226813765	11.26944352203557	67.31841534505945	41.25553458549558	61.5270112736128
0.1	2.1	360.0	5.06	false	0.5	1.25	100	4.08	0.72	1.1	2000	0.5	1.0	1.32	2.0	1000	40.4	1	36.857381327896434	26.739901062635045	67.77995406055089
0.1	2.1	360.0	5.06	false	0.5	1.25	100	4.08	0.72	1.1	2000	0.5	1.0	1.32	2.0	1000	40.4	2	41.488660609447834	14.091592814051749	78.91046448407158	40.056799135534945	43.95002535264322
0.1	2.1	360.0	5.06	false	0.5	1.25	100	4.08	0.72	1.1	2000	0.5	1.0	1.32	2.0	1000	40.4	2	44.39539083836614	1.688575289520681	90.24826067172323	44.10353528105773	39.03294169915311
0.1	2.1	360.0	5.06	false	0.5	1.25	100	4.08	0.72	1.1	2000	0.5	1.0	1.32	2.0	1000	40.4	1	34.66255871618515	10.789659189513864	71.77924121117795
0.1	2.1	360.0	5.06	false	0.5	1.25	100	4.08	0.72	1.1	2000	0.5	1.0	1.32	2.0	1000	40.4	2	43.74555659168709	20.22541315913441	72.51547382241893	34.6933397902883	40.57250792918314
0.1	2.1	360.0	5.06	false	0.5	1.25	100	4.08	0.72	1.1	2000	0.5	1.0	1.32	2.0	1000	40.4	1	40.61610685243846	21.44275459712733	99.03618727422166
0.1	2.1	360.0	5.06	false	0.5	1.25	100	4.08	0.72	1.1	2000	0.5	1.0	1.32	2.0	1000	40.4	2	41.66449328735346	17.126988318109454	84.55451329764409	34.11487328375387	36.24932811223889
0.1	2.1	360.0	5.06	false	0.5	1.25	100	4.08	0.72	1.1	2000	0.5	1.0	1.32	2.0	1000	40.4	1	39.430260726337835	17.565051515208438	106.54338722242188
0.1	2.1	360.0	5.06	false	0.5	1.25	100	4.08	0.72	1.1	2000	0.5	1.0	1.32	2.0	1000	40.4	1	38.0643428122639	21.81881622641908	102.16577030743974
0.1	2.1	360.0	5.06	false	0.5	1.25	100	4.08	0.72	1.1	2000	0.5	1.0	1.32	2.0	1000	40.4	1	35.857232655746884	27.22855019838103	86.11402683006305
0.1	2.1	360.0	5.06	false	0.5	1.25	100	4.08	0.72	1.1	2000	0.5	1.0	1.32	2.0	1000	40.4	1	42.42754574995371	17.673799484640494	81.99594196492968
0.1	2.1	360.0	5.06	false	0.5	1.25	100	4.08	0.72	1.1	2000	0.5	1.0	1.32	2.0	1000	40.4	1	31.073717438409005	10.088055768873176	96.87203547009454
0.1	2.1	360.0	5.06	false	0.5	1.25	100	4.08	0.72	1.1	2000	0.5	1.0	1.32	2.0	1000	40.4	2	45.25647645380803	17.593480752260366	53.42561104821618	42.9537475456899	63.29637730780323
0.1	2.1	360.0	5.06	false	0.5	1.25	100	4.08	0.72	1.1	2000	0.5	1.0	1.32	2.0	1000	40.4	1	32.210778739560496	17.222922443415904	71.73995822660541
0.1	2.1	360.0	5.06	false	0.5	1.25	100	4.08	0.72	1.1	2000	0.5	1.0	1.32	2.0	1000	40.4	1	41.583053698512664	19.911429228209567	84.7886576385491
0.1	2.1	360.0	5.06	false	0.5	1.25	100	4.08	0.72	1.1	2000	0.5	1.0	1.32	2.0	1000	40.4	1	41.67037615825399	28.54190297834569	111.12632834014657
0.1	2.1	360.0	5.06	false	0.5	1.25	100	4.08	0.72	1.1	2000	0.5	1.0	1.32	2.0	1000	40.4	1	36.59140730060705	23.160273318843927	99.00540640773558
0.1	2.1	360.0	5.06	false	0.5	1.25	100	4.08	0.72	1.1	2000	0.5	1.0	1.32	2.0	1000	40.4	1	37.48652724942086	12.063745803843823	95.57224547659973
0.1	2.1	360.0	5.06	false	0.5	1.25	100	4.08	0.72	1.1	2000	0.5	1.0	1.32	2.0	1000	40.4	1	31.317516446554123	20.426686960202932	81.86342354555356
0.1	2.1	360.0	5.06	false	0.5	1.25	100	4.08	0.72	1.1	2000	0.5	1.0	1.32	2.0	1000	40.4	1	39.43242390414586	13.366299749781776	113.90879025088341
0.1	2.1	360.0	5.06	false	0.5	1.25	100	4.08	0.72	1.1	2000	0.5	1.0	1.32	2.0	1000	40.4	2	44.2886091996681	9.343153253747095	37.73970786315926	27.35659376517715	76.24680769209877
0.1	2.1	360.0	5.06	false	0.5	1.25	100	4.08	0.72	1.1	2000	0.5	1.0	1.32	2.0	1000	40.4	2	41.1696982875046	17.600714070087182	63.14566841978163	39.870540382119536	47.328193648935844
0.1	2.1	360.0	5.06	false	0.5	1.25	100	4.08	0.72	1.1	2000	0.5	1.0	1.32	2.0	1000	40.4	1	36.61427829072598	25.254338789782942	104.4532775301011
0.1	2.1	360.0	5.06	false	0.5	1.25	100	4.08	0.72	1.1	2000	0.5	1.0	1.32	2.0	1000	40.4	2	41.79980812991932	10.048856934938833	34.35885337702735	25.217722310353455	60.33126680885188
0.1	2.1	360.0	5.06	false	0.5	1.25	100	4.08	0.72	1.1	2000	0.5	1.0	1.32	2.0	1000	40.4	1	46.019015055831844	28.271372063818422	125.057910352184
0.1	2.1	360.0	5.06	false	0.5	1.25	100	4.08	0.72	1.1	2000	0.5	1.0	1.32	2.0	1000	40.4	1	36.85854413187527	25.577470318736232	91.17764001665944
0.1	2.1	360.0	5.06	false	0.5	1.25	100	4.08	0.72	1.1	2000	0.5	1.0	1.32	2.0	1000	40.4	1	36.06830961243578	3.1172691943920685	65.16452311244683
0.1	2.1	360.0	5.06	false	0.5	1.25	100	4.08	0.72	1.1	2000	0.5	1.0	1.32	2.0	1000	40.4	2	37.2277205996057	4.672634289819586	24.732563955410328	31.38798844909679	60.3759439817343
0.1	2.1	360.0	5.06	false	0.5	1.25	100	4.08	0.72	1.1	2000	0.5	1.0	1.32	2.0	1000	40.4	1	42.398478218925725	27.440097784470815	111.86218733262008
0.1	2.1	360.0	5.06	false	0.5	1.25	100	4.08	0.72	1.1	2000	0.5	1.0	1.32	2.0	1000	40.4	1	41.87736633194662	19.265247946462527	114.16211816996906
0.1	2.1	360.0	5.06	false	0.5	1.25	100	4.08	0.72	1.1	2000	0.5	1.0	1.32	2.0	1000	40.4	1	37.164661102421896	25.9169319605801	94.76721000061156
0.1	2.1	360.0	5.06	false	0.5	1.25	100	4.08	0.72	1.1	2000	0.5	1.0	1.32	2.0	1000	40.4	1	33.16116919582383	25.468841257000214	82.52549363444632
0.1	2.1	360.0	5.06	false	0.5	1.25	100	4.08	0.72	1.1	2000	0.5	1.0	1.32	2.0	1000	40.4	1	40.49418252893207	29.804642647646883	97.18897140592682
0.1	2.1	360.0	5.06	false	0.5	1.25	100	4.08	0.72	1.1	2000	0.5	1.0	1.32	2.0	1000	40.4	1	37.78503780608385	23.560589464219397	103.2979889920093
0.1	2.1	360.0	5.06	false	0.5	1.25	100	4.08	0.72	1.1	2000	0.5	1.0	1.32	2.0	1000	40.4	1	44.91665618337721	19.893006561035453	110.5727043197503
0.1	2.1	360.0	5.06	false	0.5	1.25	100	4.08	0.72	1.1	2000	0.5	1.0	1.32	2.0	1000	40.4	2	35.8456908668551	2.3225034401722775	29.315486514828702	21.580551630295236	70.48923335270108
0.1	2.1	360.0	5.06	false	0.5	1.25	100	4.08	0.72	1.1	2000	0.5	1.0	1.32	2.0	1000	40.4	1	40.18067873122727	28.6291345176809	92.70460160816451
0.1	2.1	360.0	5.06	false	0.5	1.25	100	4.08	0.72	1.1	2000	0.5	1.0	1.32	2.0	1000	40.4	1	43.74239095937366	42.25513158951282	90.35760900016797
0.1	2.1	360.0	5.06	false	0.5	1.25	100	4.08	0.72	1.1	2000	0.5	1.0	1.32	2.0	1000	40.4	1	39.06970325053938	13.158246704291193	104.41568102847533
0.1	2.1	360.0	5.06	false	0.5	1.25	100	4.08	0.72	1.1	2000	0.5	1.0	1.32	2.0	1000	40.4	1	39.36261032449601	24.66825554922748	106.55041355275334
0.1	2.1	360.0	5.06	false	0.5	1.25	100	4.08	0.72	1.1	2000	0.5	1.0	1.32	2.0	1000	40.4	1	34.34553439677117	10.29739929790613	90.42904953363772
0.1	2.1	360.0	5.06	false	0.5	1.25	100	4.08	0.72	1.1	2000	0.5	1.0	1.32	2.0	1000	40.4	1	38.902167786493436	19.37327147528298	92.02813867129431
0.1	2.1	360.0	5.06	false	0.5	1.25	100	4.08	0.72	1.1	2000	0.5	1.0	1.32	2.0	1000	40.4	1	40.374914246807236	21.09034090298252	98.62353546762886
0.1	2.1	360.0	5.06	false	0.5	1.25	100	4.08	0.72	1.1	2000	0.5	1.0	1.32	2.0	1000	40.4	2	43.837415172924274	9.518111879474919	68.68060192329064	34.888946567847206	38.79667824875424
0.1	2.1	360.0	5.06	false	0.5	1.25	100	4.08	0.72	1.1	2000	0.5	1.0	1.32	2.0	1000	40.4	1	45.53430500725793	26.198991106519358	121.1981640779079
0.1	2.1	360.0	5.06	false	0.5	1.25	100	4.08	0.72	1.1	2000	0.5	1.0	1.32	2.0	1000	40.4	1	39.67876933836768	22.67762975517983	95.32812374844046
0.1	2.1	360.0	5.06	false	0.5	1.25	100	4.08	0.72	1.1	2000	0.5	1.0	1.32	2.0	1000	40.4	2	44.75109338697851	3.3350579876922533	48.88758029168701	28.040728487250238	86.30941892722248
0.1	2.1	360.0	5.06	false	0.5	1.25	100	4.08	0.72	1.1	2000	0.5	1.0	1.32	2.0	1000	40.4	1	37.828889106630726	17.646811185545413	102.13595699397567
0.1	2.1	360.0	5.06	false	0.5	1.25	100	4.08	0.72	1.1	2000	0.5	1.0	1.32	2.0	1000	40.4	1	43.2056382255682	31.006615810840923	79.12455118473474
0.1	2.1	360.0	5.06	false	0.5	1.25	100	4.08	0.72	1.1	2000	0.5	1.0	1.32	2.0	1000	40.4	1	36.87827840848772	20.862982874874422	88.18913401754985
0.1	2.1	360.0	5.06	false	0.5	1.25	100	4.08	0.72	1.1	2000	0.5	1.0	1.32	2.0	1000	40.4	1	41.21407639843826	10.946983814681982	94.97341760936915
0.1	2.1	360.0	5.06	false	0.5	1.25	100	4.08	0.72	1.1	2000	0.5	1.0	1.32	2.0	1000	40.4	1	41.99550341660413	23.00546729703735	103.92157251491308
0.1	2.1	360.0	5.06	false	0.5	1.25	100	4.08	0.72	1.1	2000	0.5	1.0	1.32	2.0	1000	40.4	1	44.42463314990018	17.27187607505439	118.38169997030766
0.1	2.1	360.0	5.06	false	0.5	1.25	100	4.08	0.72	1.1	2000	0.5	1.0	1.32	2.0	1000	40.4	1	40.674840496069876	24.195226345006294	97.44787055164751
0.1	2.1	360.0	5.06	false	0.5	1.25	100	4.08	0.72	1.1	2000	0.5	1.0	1.32	2.0	1000	40.4	1	51.1352383658163	33.50583172042867	94.07557155216826
0.1	2.1	360.0	5.06	false	0.5	1.25	100	4.08	0.72	1.1	2000	0.5	1.0	1.32	2.0	1000	40.4	1	39.48891972301489	15.262862744464673	94.69148519234403
0.1	2.1	360.0	5.06	false	0.5	1.25	100	4.08	0.72	1.1	2000	0.5	1.0	1.32	2.0	1000	40.4	1	36.632929631410974	25.54480341280029	72.67029166786773
0.1	2.1	360.0	5.06	false	0.5	1.25	100	4.08	0.72	1.1	2000	0.5	1.0	1.32	2.0	1000	40.4	1	37.10627771224837	30.093163125231694	98.95293466435476
0.1	2.1	360.0	5.06	false	0.5	1.25	100	4.08	0.72	1.1	2000	0.5	1.0	1.32	2.0	1000	40.4	2	34.438647365972024	7.588677581716967	32.08916387731936	32.62551258779883	61.13430608002478
0.1	2.1	360.0	5.06	false	0.5	1.25	100	4.08	0.72	1.1	2000	0.5	1.0	1.32	2.0	1000	40.4	2	38.45878919441675	6.3008686139257595	37.75558265968978	29.144000189081044	63.31278465751641
0.1	2.1	360.0	5.06	false	0.5	1.25	100	4.08	0.72	1.1	2000	0.5	1.0	1.32	2.0	1000	40.4	1	43.3376441375581	17.543620317372902	113.85012161023195
0.1	2.1	360.0	5.06	false	0.5	1.25	100	4.08	0.72	1.1	2000	0.5	1.0	1.32	2.0	1000	40.4	2	45.26167635965035	15.260290993088775	66.42207394330333	33.29115930613413	55.20564203824355
0.1	2.1	360.0	5.06	false	0.5	1.25	100	4.08	0.72	1.1	2000	0.5	1.0	1.32	2.0	1000	40.4	2	31.94804239086009	11.429771223167387	46.64916987176088	29.821470726331874	35.16084331654587
0.1	2.1	360.0	5.06	false	0.5	1.25	100	4.08	0.72	1.1	2000	0.5	1.0	1.32	2.0	1000	40.4	2	43.81584247095913	0.9836366811454185	61.31393405022165	35.31533871342846	62.83987922560218
0.1	2.1	360.0	5.06	false	0.5	1.25	100	4.08	0.72	1.1	2000	0.5	1.0	1.32	2.0	1000	40.4	1	46.61110088299577	25.929789405721763	128.37138328487137
0.1	2.1	360.0	5.06	false	0.5	1.25	100	4.08	0.72	1.1	2000	0.5	1.0	1.32	2.0	1000	40.4	2	37.1189939992132	3.085588288136844	37.37422955412568	35.830854995069394	59.20290115907012
0.1	2.1	360.0	5.06	false	0.5	1.25	100	4.08	0.72	1.1	2000	0.5	1.0	1.32	2.0	1000	40.4	1	42.59297095935282	9.562993115210283	97.0758218577144
0.1	2.1	360.0	5.06	false	0.5	1.25	100	4.08	0.72	1.1	2000	0.5	1.0	1.32	2.0	1000	40.4	1	37.1162897147413	20.97263694843659	112.64441564367898
0.1	2.1	360.0	5.06	false	0.5	1.25	100	4.08	0.72	1.1	2000	0.5	1.0	1.32	2.0	1000	40.4	1	38.252767760846275	29.802101233520744	84.25972854871746
0.1	2.1	360.0	5.06	false	0.5	1.25	100	4.08	0.72	1.1	2000	0.5	1.0	1.32	2.0	1000	40.4	2	46.43288086361731	21.85382177368153	69.28479669687893	46.32658362100381	66.669942264618
0.1	2.1	360.0	5.06	false	0.5	1.25	100	4.08	0.72	1.1	2000	0.5	1.0	1.32	2.0	1000	40.4	2	50.14066092053209	21.814170657949383	44.79042326191652	35.68887335785432	95.86601531796232
0.1	2.1	360.0	5.06	false	0.5	1.25	100	4.08	0.72	1.1	2000	0.5	1.0	1.32	2.0	1000	40.4	1	34.25440565012312	26.87098509792116	90.41586835899491
0.1	2.1	360.0	5.06	false	0.5	1.25	100	4.08	0.72	1.1	2000	0.5	1.0	1.32	2.0	1000	40.4	2	42.854954421092316	21.74856600177623	87.1724967358689	42.769252729059126	43.21383719271315
0.1	2.1	360.0	5.06	false	0.5	1.25	100	4.08	0.72	1.1	2000	0.5	1.0	1.32	2.0	1000	40.4	2	42.0074916775119	0.9442438386194021	41.57678182381178	34.39813342664084	60.03330605876433
0.1	2.1	360.0	5.06	false	0.5	1.25	100	4.08	0.72	1.1	2000	0.5	1.0	1.32	2.0	1000	40.4	2	49.37458518577184	3.14071144917497	50.521401705659954	30.30993664045722	95.13632667374365
0.1	2.1	360.0	5.06	false	0.5	1.25	100	4.08	0.72	1.1	2000	0.5	1.0	1.32	2.0	1000	40.4	1	35.37797960321427	17.398857970971186	96.14706911734226
0.1	2.1	360.0	5.06	false	0.5	1.25	100	4.08	0.72	1.1	2000	0.5	1.0	1.32	2.0	1000	40.4	2	37.11427695398072	1.9154768715625468	40.8814089348334	28.990920502328475	58.29699397113638
0.1	2.1	360.0	5.06	false	0.5	1.25	100	4.08	0.72	1.1	2000	0.5	1.0	1.32	2.0	1000	40.4	1	43.57017181196799	14.676137399430406	91.65572752868572
0.1	2.1	360.0	5.06	false	0.5	1.25	100	4.08	0.72	1.1	2000	0.5	1.0	1.32	2.0	1000	40.4	1	44.14400501800642	15.709004687340622	114.95492331202472
0.1	2.1	360.0	5.06	false	0.5	1.25	100	4.08	0.72	1.1	2000	0.5	1.0	1.32	2.0	1000	40.4	1	39.95581066717443	26.286352415639815	111.09816988507202
0.1	2.1	360.0	5.06	false	0.5	1.25	100	4.08	0.72	1.1	2000	0.5	1.0	1.32	2.0	1000	40.4	1	32.66701698194006	26.60869472854411	82.27894507574419
0.1	2.1	360.0	5.06	false	0.5	1.25	100	4.08	0.72	1.1	2000	0.5	1.0	1.32	2.0	1000	40.4	1	42.26935801500891	18.910123291581776	111.68147596199836
0.1	2.1	360.0	5.06	false	0.5	1.25	100	4.08	0.72	1.1	2000	0.5	1.0	1.32	2.0	1000	40.4	1	37.211293684523405	25.13018938319282	101.9017770364011
0.1	2.1	360.0	5.06	false	0.5	1.25	100	4.08	0.72	1.1	2000	0.5	1.0	1.32	2.0	1000	40.4	1	33.777607675631415	21.019093059613052	94.50005935095899
0.1	2.1	360.0	5.06	false	0.5	1.25	100	4.08	0.72	1.1	2000	0.5	1.0	1.32	2.0	1000	40.4	1	38.909570097645634	30.356376456247734	89.29297434046491
0.1	2.1	360.0	5.06	false	0.5	1.25	100	4.08	0.72	1.1	2000	0.5	1.0	1.32	2.0	1000	40.4	1	41.41652898726004	26.12546747309271	107.70572700853396
0.1	2.1	360.0	5.06	false	0.5	1.25	100	4.08	0.72	1.1	2000	0.5	1.0	1.32	2.0	1000	40.4	1	36.14769691212658	28.55565938688847	83.09674984092736
0.1	2.1	360.0	5.06	false	0.5	1.25	100	4.08	0.72	1.1	2000	0.5	1.0	1.32	2.0	1000	40.4	2	47.32565802199543	1.2162300479934054	79.9287957692979	43.819117471195526	55.65071112988954
0.1	2.1	360.0	5.06	false	0.5	1.25	100	4.08	0.72	1.1	2000	0.5	1.0	1.32	2.0	1000	40.4	2	38.696140245736856	12.374936784602168	73.6596265025425	25.91973558748944	37.62257488253917
0.1	2.1	360.0	5.06	false	0.5	1.25	100	4.08	0.72	1.1	2000	0.5	1.0	1.32	2.0	1000	40.4	1	43.703631327443105	28.1663104879807	99.35888994587769
0.1	2.1	360.0	5.06	false	0.5	1.25	100	4.08	0.72	1.1	2000	0.5	1.0	1.32	2.0	1000	40.4	2	42.399657579236845	8.596770500146626	61.553239428863755	33.41635006967329	43.0948050082527
0.1	2.1	360.0	5.06	false	0.5	1.25	100	4.08	0.72	1.1	2000	0.5	1.0	1.32	2.0	1000	40.4	1	33.32032404183068	17.032492244463697	92.48877086143172
0.1	2.1	360.0	5.06	false	0.5	1.25	100	4.08	0.72	1.1	2000	0.5	1.0	1.32	2.0	1000	40.4	1	32.084719498708395	16.83541653724695	76.09370128417059
0.1	2.1	360.0	5.06	false	0.5	1.25	100	4.08	0.72	1.1	2000	0.5	1.0	1.32	2.0	1000	40.4	1	34.25756363682976	28.57829023232701	76.41415754792847
0.1	2.1	360.0	5.06	false	0.5	1.25	100	4.08	0.72	1.1	2000	0.5	1.0	1.32	2.0	1000	40.4	1	43.887686838883276	21.359960198066695	112.84739485195925
0.1	2.1	360.0	5.06	false	0.5	1.25	100	4.08	0.72	1.1	2000	0.5	1.0	1.32	2.0	1000	40.4	1	34.19547872968757	16.4930297232277	89.24647515814199
0.1	2.1	360.0	5.06	false	0.5	1.25	100	4.08	0.72	1.1	2000	0.5	1.0	1.32	2.0	1000	40.4	1	39.02885431402256	24.31512616130956	81.57373567194142
0.1	2.1	360.0	5.06	false	0.5	1.25	100	4.08	0.72	1.1	2000	0.5	1.0	1.32	2.0	1000	40.4	1	42.21088907752258	22.021841801880246	120.32347210541757
0.1	2.1	360.0	5.06	false	0.5	1.25	100	4.08	0.72	1.1	2000	0.5	1.0	1.32	2.0	1000	40.4	1	28.265214155764603	19.877391745606722	78.76491511698778
0.1	2.1	360.0	5.06	false	0.5	1.25	100	4.08	0.72	1.1	2000	0.5	1.0	1.32	2.0	1000	40.4	2	43.98241436021041	14.264573597160208	66.80781503323179	43.20297835838319	50.57205560575967
0.1	2.1	360.0	5.06	false	0.5	1.25	100	4.08	0.72	1.1	2000	0.5	1.0	1.32	2.0	1000	40.4	1	39.0562875917217	30.586478063519444	97.38265592065423
0.1	2.1	360.0	5.06	false	0.5	1.25	100	4.08	0.72	1.1	2000	0.5	1.0	1.32	2.0	1000	40.4	2	39.22330599207496	8.996665245100688	47.17849957959662	29.162661708792534	65.00883421418838
0.1	2.1	360.0	5.06	false	0.5	1.25	100	4.08	0.72	1.1	2000	0.5	1.0	1.32	2.0	1000	40.4	2	41.406321002261244	3.170604723868859	58.3300694769128	28.61098857861669	54.8876817545929
0.1	2.1	360.0	5.06	false	0.5	1.25	100	4.08	0.72	1.1	2000	0.5	1.0	1.32	2.0	1000	40.4	2	36.23287021539262	12.405448993447008	67.66137811703543	33.39879287999382	30.217153458654543
0.1	2.1	360.0	5.06	false	0.5	1.25	100	4.08	0.72	1.1	2000	0.5	1.0	1.32	2.0	1000	40.4	1	45.12352734429803	19.573532255070095	97.16661787051858
0.1	2.1	360.0	5.06	false	0.5	1.25	100	4.08	0.72	1.1	2000	0.5	1.0	1.32	2.0	1000	40.4	1	34.75971434065666	8.792431176855956	83.16291290895458
0.1	2.1	360.0	5.06	false	0.5	1.25	100	4.08	0.72	1.1	2000	0.5	1.0	1.32	2.0	1000	40.4	2	48.81547223486993	9.91287049274392	39.49514167842395	33.650143422912386	79.72124525887557
0.1	2.1	360.0	5.06	false	0.5	1.25	100	4.08	0.72	1.1	2000	0.5	1.0	1.32	2.0	1000	40.4	2	49.12509444514453	8.55736562602772	55.14009775767879	44.394897263171934	84.83212268681521
0.1	2.1	360.0	5.06	false	0.5	1.25	100	4.08	0.72	1.1	2000	0.5	1.0	1.32	2.0	1000	40.4	1	29.87266485394447	7.031848475699107	83.47439165683787
0.1	2.1	360.0	5.06	false	0.5	1.25	100	4.08	0.72	1.1	2000	0.5	1.0	1.32	2.0	1000	40.4	1	48.877240458691034	13.81994587997825	98.6515273132067
0.1	2.1	360.0	5.06	false	0.5	1.25	100	4.08	0.72	1.1	2000	0.5	1.0	1.32	2.0	1000	40.4	1	37.05507010279993	17.325399309003	83.7793996644792
0.1	2.1	360.0	5.06	false	0.5	1.25	100	4.08	0.72	1.1	2000	0.5	1.0	1.32	2.0	1000	40.4	2	37.009114303664674	4.0003350333080085	45.03351584278894	20.955251728370584	48.14828943513221
0.1	2.1	360.0	5.06	false	0.5	1.25	100	4.08	0.72	1.1	2000	0.5	1.0	1.32	2.0	1000	40.4	1	41.669436729648396	24.181707501956677	76.12252267436355
0.1	2.1	360.0	5.06	false	0.5	1.25	100	4.08	0.72	1.1	2000	0.5	1.0	1.32	2.0	1000	40.4	1	38.11382313217754	16.112720899211286	110.10255204241366
0.1	2.1	360.0	5.06	false	0.5	1.25	100	4.08	0.72	1.1	2000	0.5	1.0	1.32	2.0	1000	40.4	2	43.671667715945695	12.471938615847804	70.03805168270635	36.76076349223033	42.48200964491338
0.1	2.1	360.0	5.06	false	0.5	1.25	100	4.08	0.72	1.1	2000	0.5	1.0	1.32	2.0	1000	40.4	1	34.71409729593442	15.978069647376131	89.74858676423919
0.1	2.1	360.0	5.06	false	0.5	1.25	100	4.08	0.72	1.1	2000	0.5	1.0	1.32	2.0	1000	40.4	1	32.00791781849851	16.595978817139596	86.2440700791722
0.1	2.1	360.0	5.06	false	0.5	1.25	100	4.08	0.72	1.1	2000	0.5	1.0	1.32	2.0	1000	40.4	2	42.64523926662494	2.560505783651545	67.97462448506653	36.74060320518895	41.7311646742438
0.1	2.1	360.0	5.06	false	0.5	1.25	100	4.08	0.72	1.1	2000	0.5	1.0	1.32	2.0	1000	40.4	1	38.66222474463925	20.539957853296823	69.91926481766839
0.1	2.1	360.0	5.06	false	0.5	1.25	100	4.08	0.72	1.1	2000	0.5	1.0	1.32	2.0	1000	40.4	2	40.2522375987849	14.384909683436181	41.58998646757667	36.6091065141995	74.345848533867
0.1	2.1	360.0	5.06	false	0.5	1.25	100	4.08	0.72	1.1	2000	0.5	1.0	1.32	2.0	1000	40.4	1	40.56239905658857	22.04711986027953	106.3442005533592
0.1	2.1	360.0	5.06	false	0.5	1.25	100	4.08	0.72	1.1	2000	0.5	1.0	1.32	2.0	1000	40.4	2	43.34157110353889	2.4063141512827033	50.566255098723694	28.58890752177208	64.53963679784927
0.1	2.1	360.0	5.06	false	0.5	1.25	100	4.08	0.72	1.1	2000	0.5	1.0	1.32	2.0	1000	40.4	1	40.78336013289751	21.823099609570146	98.48213859200656
0.1	2.1	360.0	5.06	false	0.5	1.25	100	4.08	0.72	1.1	2000	0.5	1.0	1.32	2.0	1000	40.4	1	36.46461214196693	4.317063827475817	87.55910769432889
0.1	2.1	360.0	5.06	false	0.5	1.25	100	4.08	0.72	1.1	2000	0.5	1.0	1.32	2.0	1000	40.4	2	50.44945043166631	16.953253857188944	53.92542342825778	39.94540842756779	68.68356011527509
0.1	2.1	360.0	5.06	false	0.5	1.25	100	4.08	0.72	1.1	2000	0.5	1.0	1.32	2.0	1000	40.4	1	42.08263189290647	22.451830600755425	90.42727911013132
0.1	2.1	360.0	5.06	false	0.5	1.25	100	4.08	0.72	1.1	2000	0.5	1.0	1.32	2.0	1000	40.4	1	41.372047931573086	15.570306782764018	112.03054762818047
0.1	2.1	360.0	5.06	false	0.5	1.25	100	4.08	0.72	1.1	2000	0.5	1.0	1.32	2.0	1000	40.4	1	40.70771702304515	23.57807142676303	109.41071678689401
0.1	2.1	360.0	5.06	false	0.5	1.25	100	4.08	0.72	1.1	2000	0.5	1.0	1.32	2.0	1000	40.4	1	46.14190640971404	18.79721700258231	115.08825024205979
0.1	2.1	360.0	5.06	false	0.5	1.25	100	4.08	0.72	1.1	2000	0.5	1.0	1.32	2.0	1000	40.4	2	39.248981183822856	2.6226558102434274	36.11074025479927	31.86845115874523	71.57105681781707
0.1	2.1	360.0	5.06	false	0.5	1.25	100	4.08	0.72	1.1	2000	0.5	1.0	1.32	2.0	1000	40.4	1	37.320714417339666	26.806966198493726	99.7479506461355
0.1	2.1	360.0	5.06	false	0.5	1.25	100	4.08	0.72	1.1	2000	0.5	1.0	1.32	2.0	1000	40.4	2	43.59131346269076	3.0787893341882167	60.47000371991707	29.860268688056152	60.01300235340601
0.1	2.1	360.0	5.06	false	0.5	1.25	100	4.08	0.72	1.1	2000	0.5	1.0	1.32	2.0	1000	40.4	1	38.8933191279531	30.536332211208833	76.42205487548014
0.1	2.1	360.0	5.06	false	0.5	1.25	100	4.08	0.72	1.1	2000	0.5	1.0	1.32	2.0	1000	40.4	1	31.7775928184864	24.981752682811123	93.13982241283344
0.1	2.1	360.0	5.06	false	0.5	1.25	100	4.08	0.72	1.1	2000	0.5	1.0	1.32	2.0	1000	40.4	1	36.63997017912194	18.692040878925294	89.9188098276264
0.1	2.1	360.0	5.06	false	0.5	1.25	100	4.08	0.72	1.1	2000	0.5	1.0	1.32	2.0	1000	40.4	2	47.273895777759435	2.017588336878033	49.07159658035369	20.764813839809765	97.71640884579958
0.1	2.1	360.0	5.06	false	0.5	1.25	100	4.08	0.72	1.1	2000	0.5	1.0	1.32	2.0	1000	40.4	2	41.60300551976798	12.389769018835844	45.775383777772866	38.03534798194696	52.8985424185273
0.1	2.1	360.0	5.06	false	0.5	1.25	100	4.08	0.72	1.1	2000	0.5	1.0	1.32	2.0	1000	40.4	2	41.07592415362364	16.955080619188998	66.68063461982418	31.819042845050944	30.52441005072416
0.1	2.1	360.0	5.06	false	0.5	1.25	100	4.08	0.72	1.1	2000	0.5	1.0	1.32	2.0	1000	40.4	1	42.834712261376154	21.88527721517253	119.44432639607422
0.1	2.1	360.0	5.06	false	0.5	1.25	100	4.08	0.72	1.1	2000	0.5	1.0	1.32	2.0	1000	40.4	2	40.544795001080665	11.15645793540894	43.72596766749497	30.922027413420455	66.52995646450313
0.1	2.1	360.0	5.06	false	0.5	1.25	100	4.08	0.72	1.1	2000	0.5	1.0	1.32	2.0	1000	40.4	1	35.01523957107612	12.64617630096109	102.66969976443642
0.1	2.1	360.0	5.06	false	0.5	1.25	100	4.08	0.72	1.1	2000	0.5	1.0	1.32	2.0	1000	40.4	2	45.426214235127524	1.4890567003629394	47.34377909303539	29.499626077165395	71.11485399212098
0.1	2.1	360.0	5.06	false	0.5	1.25	100	4.08	0.72	1.1	2000	0.5	1.0	1.32	2.0	1000	40.4	2	44.96426363176063	17.011439459369637	61.52521438068006	28.250055022878215	40.434787350090126
0.1	2.1	360.0	5.06	false	0.5	1.25	100	4.08	0.72	1.1	2000	0.5	1.0	1.32	2.0	1000	40.4	1	45.62546965098895	24.028377651553427	115.12860393936226
0.1	2.1	360.0	5.06	false	0.5	1.25	100	4.08	0.72	1.1	2000	0.5	1.0	1.32	2.0	1000	40.4	1	37.48094937911323	15.371106432073896	100.35897975689689
0.1	2.1	360.0	5.06	false	0.5	1.25	100	4.08	0.72	1.1	2000	0.5	1.0	1.32	2.0	1000	40.4	1	34.888767175327324	18.233316758744028	85.04341596818016
0.1	2.1	360.0	5.06	false	0.5	1.25	100	4.08	0.72	1.1	2000	0.5	1.0	1.32	2.0	1000	40.4	2	46.654957524839595	13.557003093316531	58.42829596789307	46.10506316529801	67.70924891986887
0.1	2.1	360.0	5.06	false	0.5	1.25	100	4.08	0.72	1.1	2000	0.5	1.0	1.32	2.0	1000	40.4	1	41.449599183984525	14.87490479545824	94.97949276020111
0.1	2.1	360.0	5.06	false	0.5	1.25	100	4.08	0.72	1.1	2000	0.5	1.0	1.32	2.0	1000	40.4	1	34.32256732065881	16.61105221286311	87.47680356932054
0.1	2.1	360.0	5.06	false	0.5	1.25	100	4.08	0.72	1.1	2000	0.5	1.0	1.32	2.0	1000	40.4	1	39.43987849162478	22.624236219588166	108.0221428968791
0.1	2.1	360.0	5.06	false	0.5	1.25	100	4.08	0.72	1.1	2000	0.5	1.0	1.32	2.0	1000	40.4	1	35.50370468030108	13.985044771969903	92.10793880233186
0.1	2.1	360.0	5.06	false	0.5	1.25	100	4.08	0.72	1.1	2000	0.5	1.0	1.32	2.0	1000	40.4	1	38.89845796237611	22.219570249692428	103.37043326204734
0.1	2.1	360.0	5.06	false	0.5	1.25	100	4.08	0.72	1.1	2000	0.5	1.0	1.32	2.0	1000	40.4	1	41.77205205258685	20.339327677491987	118.5202299837001
0.1	2.1	360.0	5.06	false	0.5	1.25	100	4.08	0.72	1.1	2000	0.5	1.0	1.32	2.0	1000	40.4	1	38.18957085493862	22.140735002760316	83.33195435109336
0.1	2.1	360.0	5.06	false	0.5	1.25	100	4.08	0.72	1.1	2000	0.5	1.0	1.32	2.0	1000	40.4	2	45.55444057651424	8.375688566063612	72.06491069636921	38.148833859767876	50.057624580471675
0.1	2.1	360.0	5.06	false	0.5	1.25	100	4.08	0.72	1.1	2000	0.5	1.0	1.32	2.0	1000	40.4	2	44.047309719163714	10.384684272663103	81.08490984401188	25.633520454054803	32.881730613809
0.1	2.1	360.0	5.06	false	0.5	1.25	100	4.08	0.72	1.1	2000	0.5	1.0	1.32	2.0	1000	40.4	1	41.78928809388687	17.67700667818779	118.64106987755932
0.1	2.1	360.0	5.06	false	0.5	1.25	100	4.08	0.72	1.1	2000	0.5	1.0	1.32	2.0	1000	40.4	1	40.96299608440302	18.771219082799607	103.627270531257
0.1	2.1	360.0	5.06	false	0.5	1.25	100	4.08	0.72	1.1	2000	0.5	1.0	1.32	2.0	1000	40.4	1	39.00316140816799	23.321467926876327	105.3329273329432
0.1	2.1	360.0	5.06	false	0.5	1.25	100	4.08	0.72	1.1	2000	0.5	1.0	1.32	2.0	1000	40.4	1	35.84795787799958	20.2856534356934	97.62944042985237
0.1	2.1	360.0	5.06	false	0.5	1.25	100	4.08	0.72	1.1	2000	0.5	1.0	1.32	2.0	1000	40.4	2	41.37785898529357	1.5458090346233162	37.01882359173427	29.446158814706767	75.85729306466376
0.1	2.1	360.0	5.06	false	0.5	1.25	100	4.08	0.72	1.1	2000	0.5	1.0	1.32	2.0	1000	40.4	2	39.06442561949227	2.5653525412868983	67.5792538167546	27.193344167992212	44.150427922528024
0.1	2.1	360.0	5.06	false	0.5	1.25	100	4.08	0.72	1.1	2000	0.5	1.0	1.32	2.0	1000	40.4	1	27.40447486583509	22.298341579681942	59.03297510800423
0.1	2.1	360.0	5.06	false	0.5	1.25	100	4.08	0.72	1.1	2000	0.5	1.0	1.32	2.0	1000	40.4	1	40.57657939073852	19.40893643617496	73.74676420336887
0.1	2.1	360.0	5.06	false	0.5	1.25	100	4.08	0.72	1.1	2000	0.5	1.0	1.32	2.0	1000	40.4	1	49.21040799554565	17.557767759691437	113.6292507902221
0.1	2.1	360.0	5.06	false	0.5	1.25	100	4.08	0.72	1.1	2000	0.5	1.0	1.32	2.0	1000	40.4	2	51.29375559897753	14.239587598335824	42.70836450497035	32.3593452516496	86.94051953960438
0.1	2.1	360.0	5.06	false	0.5	1.25	100	4.08	0.72	1.1	2000	0.5	1.0	1.32	2.0	1000	40.4	2	44.012645012597545	3.476478123168263	65.29059794254393	30.171089483395146	41.913642722653066
0.1	2.1	360.0	5.06	false	0.5	1.25	100	4.08	0.72	1.1	2000	0.5	1.0	1.32	2.0	1000	40.4	1	42.01861013509651	23.155843986278335	107.33225029788308
0.1	2.1	360.0	5.06	false	0.5	1.25	100	4.08	0.72	1.1	2000	0.5	1.0	1.32	2.0	1000	40.4	1	34.910694859634205	23.456342395916597	89.89545989356662
0.1	2.1	360.0	5.06	false	0.5	1.25	100	4.08	0.72	1.1	2000	0.5	1.0	1.32	2.0	1000	40.4	1	46.57519963344569	19.359385896768817	127.94518152362647
0.1	2.1	360.0	5.06	false	0.5	1.25	100	4.08	0.72	1.1	2000	0.5	1.0	1.32	2.0	1000	40.4	1	39.04675769253555	24.526972977547384	103.64633325714591
0.1	2.1	360.0	5.06	false	0.5	1.25	100	4.08	0.72	1.1	2000	0.5	1.0	1.32	2.0	1000	40.4	2	39.322500380398814	7.68695478879611	38.19443548105233	34.70020071542741	64.72820011562784
0.1	2.1	360.0	5.06	false	0.5	1.25	100	4.08	0.72	1.1	2000	0.5	1.0	1.32	2.0	1000	40.4	1	46.11550972150701	24.39742865590752	128.11043099315268
0.1	2.1	360.0	5.06	false	0.5	1.25	100	4.08	0.72	1.1	2000	0.5	1.0	1.32	2.0	1000	40.4	1	35.65145432420671	13.059645323671019	93.15625260679644
0.1	2.1	360.0	5.06	false	0.5	1.25	100	4.08	0.72	1.1	2000	0.5	1.0	1.32	2.0	1000	40.4	1	40.74949046907119	23.685931026767477	114.47017747452082
0.1	2.1	360.0	5.06	false	0.5	1.25	100	4.08	0.72	1.1	2000	0.5	1.0	1.32	2.0	1000	40.4	1	46.75140789497546	25.082338901942148	99.96662531207159
0.1	2.1	360.0	5.06	false	0.5	1.25	100	4.08	0.72	1.1	2000	0.5	1.0	1.32	2.0	1000	40.4	2	48.80585817222957	2.1693223224111664	55.02104261406521	37.855373922459734	78.21963013669718
0.1	2.1	360.0	5.06	false	0.5	1.25	100	4.08	0.72	1.1	2000	0.5	1.0	1.32	2.0	1000	40.4	1	39.99572208506172	25.653465631346965	111.80253635756624
0.1	2.1	360.0	5.06	false	0.5	1.25	100	4.08	0.72	1.1	2000	0.5	1.0	1.32	2.0	1000	40.4	1	30.80508863092817	17.165999164535062	77.6235522205942
0.1	2.1	360.0	5.06	false	0.5	1.25	100	4.08	0.72	1.1	2000	0.5	1.0	1.32	2.0	1000	40.4	2	41.40489908593756	7.153877587940055	34.97963650554028	31.194772895747057	72.42962518217276
0.1	2.1	360.0	5.06	false	0.5	1.25	100	4.08	0.72	1.1	2000	0.5	1.0	1.32	2.0	1000	40.4	1	34.50474296744173	14.116998614391898	96.78380917719848
0.1	2.1	360.0	5.06	false	0.5	1.25	100	4.08	0.72	1.1	2000	0.5	1.0	1.32	2.0	1000	40.4	2	48.28166820730469	5.917639465422648	36.452257307728495	36.33783774130728	83.75331832779969
0.1	2.1	360.0	5.06	false	0.5	1.25	100	4.08	0.72	1.1	2000	0.5	1.0	1.32	2.0	1000	40.4	1	34.22083059302073	8.126656080425855	96.99199378227642
0.1	2.1	360.0	5.06	false	0.5	1.25	100	4.08	0.72	1.1	2000	0.5	1.0	1.32	2.0	1000	40.4	1	40.80589708697283	16.66354714998459	118.48804617702821
0.1	2.1	360.0	5.06	false	0.5	1.25	100	4.08	0.72	1.1	2000	0.5	1.0	1.32	2.0	1000	40.4	1	33.80813779508752	19.270292715225107	91.73647903440038
0.1	2.1	360.0	5.06	false	0.5	1.25	100	4.08	0.72	1.1	2000	0.5	1.0	1.32	2.0	1000	40.4	2	42.27416725887632	23.408995460738137	78.82941611888106	40.495768253339094	38.516591206801884
0.1	2.1	360.0	5.06	false	0.5	1.25	100	4.08	0.72	1.1	2000	0.5	1.0	1.32	2.0	1000	40.4	1	34.63438563725673	13.473154105050483	91.91323175692608
0.1	2.1	360.0	5.06	false	0.5	1.25	100	4.08	0.72	1.1	2000	0.5	1.0	1.32	2.0	1000	40.4	1	38.46037657250749	19.54734391350368	101.72106533809666
0.1	2.1	360.0	5.06	false	0.5	1.25	100	4.08	0.72	1.1	2000	0.5	1.0	1.32	2.0	1000	40.4	1	37.509578522858305	10.592474194978813	101.48998609449104
0.1	2.1	360.0	5.06	false	0.5	1.25	100	4.08	0.72	1.1	2000	0.5	1.0	1.32	2.0	1000	40.4	2	36.84970126694095	10.589258170912474	74.64935277987858	36.84847029809755	31.985229597859394
0.1	2.1	360.0	5.06	false	0.5	1.25	100	4.08	0.72	1.1	2000	0.5	1.0	1.32	2.0	1000	40.4	1	40.96667697169829	2.5086368739336673	73.71088326183565
0.1	2.1	360.0	5.06	false	0.5	1.25	100	4.08	0.72	1.1	2000	0.5	1.0	1.32	2.0	1000	40.4	2	41.92610125430663	28.459897387372553	34.641831947478785	41.40360802224543	83.1807704786617
0.1	2.1	360.0	5.06	false	0.5	1.25	100	4.08	0.72	1.1	2000	0.5	1.0	1.32	2.0	1000	40.4	1	32.414639635883596	14.89793422640084	86.43265487484841
0.1	2.1	360.0	5.06	false	0.5	1.25	100	4.08	0.72	1.1	2000	0.5	1.0	1.32	2.0	1000	40.4	1	39.34772433333189	17.83111532835571	105.36720307742398
0.1	2.1	360.0	5.06	false	0.5	1.25	100	4.08	0.72	1.1	2000	0.5	1.0	1.32	2.0	1000	40.4	1	39.05612410844574	17.94029268501951	112.2382342367056
0.1	2.1	360.0	5.06	false	0.5	1.25	100	4.08	0.72	1.1	2000	0.5	1.0	1.32	2.0	1000	40.4	1	38.72720445181091	14.193909064307231	78.27819232409259
0.1	2.1	360.0	5.06	false	0.5	1.25	100	4.08	0.72	1.1	2000	0.5	1.0	1.32	2.0	1000	40.4	1	47.83941493977044	34.754727824095376	107.94479070344389
0.1	2.1	360.0	5.06	false	0.5	1.25	100	4.08	0.72	1.1	2000	0.5	1.0	1.32	2.0	1000	40.4	1	40.962909677437665	2.908466086744906	66.50754203617831
0.1	2.1	360.0	5.06	false	0.5	1.25	100	4.08	0.72	1.1	2000	0.5	1.0	1.32	2.0	1000	40.4	1	39.06426206945452	8.75874141861302	65.00938570332585
0.1	2.1	360.0	5.06	false	0.5	1.25	100	4.08	0.72	1.1	2000	0.5	1.0	1.32	2.0	1000	40.4	1	48.30460438308009	30.51282320568362	103.09871508737483
0.1	2.1	360.0	5.06	false	0.5	1.25	100	4.08	0.72	1.1	2000	0.5	1.0	1.32	2.0	1000	40.4	2	41.67211684493999	2.9288449625094506	31.667344917824636	23.629961582227352	65.17769915608348
0.1	2.1	360.0	5.06	false	0.5	1.25	100	4.08	0.72	1.1	2000	0.5	1.0	1.32	2.0	1000	40.4	1	40.207718148515596	14.486891985482306	100.15281323640014
0.1	2.1	360.0	5.06	false	0.5	1.25	100	4.08	0.72	1.1	2000	0.5	1.0	1.32	2.0	1000	40.4	1	42.291971900521204	21.468404337859745	111.06407637628219
0.1	2.1	360.0	5.06	false	0.5	1.25	100	4.08	0.72	1.1	2000	0.5	1.0	1.32	2.0	1000	40.4	1	42.17129614922026	26.27348285597254	125.7354261507861
0.1	2.1	360.0	5.06	false	0.5	1.25	100	4.08	0.72	1.1	2000	0.5	1.0	1.32	2.0	1000	40.4	1	43.85356705229976	22.67691492890435	105.91872521623712
0.1	2.1	360.0	5.06	false	0.5	1.25	100	4.08	0.72	1.1	2000	0.5	1.0	1.32	2.0	1000	40.4	1	46.897844988312485	32.713633268930835	124.59053552608572
0.1	2.1	360.0	5.06	false	0.5	1.25	100	4.08	0.72	1.1	2000	0.5	1.0	1.32	2.0	1000	40.4	2	48.04995334363375	4.820514887692355	64.31294830184694	42.12727828813928	45.01620228991545
0.1	2.1	360.0	5.06	false	0.5	1.25	100	4.08	0.72	1.1	2000	0.5	1.0	1.32	2.0	1000	40.4	1	39.81556851580568	18.563960205549545	97.69046981465333
0.1	2.1	360.0	5.06	false	0.5	1.25	100	4.08	0.72	1.1	2000	0.5	1.0	1.32	2.0	1000	40.4	1	33.64065539562153	24.587096736328526	84.28109572540947
0.1	2.1	360.0	5.06	false	0.5	1.25	100	4.08	0.72	1.1	2000	0.5	1.0	1.32	2.0	1000	40.4	2	41.264665128474135	6.746829668237755	39.63583062546108	22.970381954140677	61.397883476346685
0.1	2.1	360.0	5.06	false	0.5	1.25	100	4.08	0.72	1.1	2000	0.5	1.0	1.32	2.0	1000	40.4	1	44.88785857062593	24.103079138053737	95.27781926009916
0.1	2.1	360.0	5.06	false	0.5	1.25	100	4.08	0.72	1.1	2000	0.5	1.0	1.32	2.0	1000	40.4	1	52.25906620016896	28.888903723216757	108.76970957806678
0.1	2.1	360.0	5.06	false	0.5	1.25	100	4.08	0.72	1.1	2000	0.5	1.0	1.32	2.0	1000	40.4	1	35.97835999314283	10.798501996224672	99.26929056274912
0.1	2.1	360.0	5.06	false	0.5	1.25	100	4.08	0.72	1.1	2000	0.5	1.0	1.32	2.0	1000	40.4	2	43.109371657601294	1.7395947267612282	39.21766032038675	42.53662760990438	78.85890834714577
0.1	2.1	360.0	5.06	false	0.5	1.25	100	4.08	0.72	1.1	2000	0.5	1.0	1.32	2.0	1000	40.4	1	48.74712538946264	14.253928173611033	104.69086339538266
0.1	2.1	360.0	5.06	false	0.5	1.25	100	4.08	0.72	1.1	2000	0.5	1.0	1.32	2.0	1000	40.4	2	44.45562162902427	0.9670852126120658	75.6266217388341	43.91224336873019	50.32519617362071
0.1	2.1	360.0	5.06	false	0.5	1.25	100	4.08	0.72	1.1	2000	0.5	1.0	1.32	2.0	1000	40.4	2	48.78883454485036	11.958490996404041	51.091418648295814	40.126523280435144	63.6475499431711
0.1	2.1	360.0	5.06	false	0.5	1.25	100	4.08	0.72	1.1	2000	0.5	1.0	1.32	2.0	1000	40.4	1	47.40204105562753	20.52380570197746	89.34259343700055
0.1	2.1	360.0	5.06	false	0.5	1.25	100	4.08	0.72	1.1	2000	0.5	1.0	1.32	2.0	1000	40.4	1	43.351408491000306	27.658988575471152	80.74880209935718
0.1	2.1	360.0	5.06	false	0.5	1.25	100	4.08	0.72	1.1	2000	0.5	1.0	1.32	2.0	1000	40.4	2	46.454379372918204	16.482257919894458	46.14490022575195	34.55209936186455	65.7853734838019
0.1	2.1	360.0	5.06	false	0.5	1.25	100	4.08	0.72	1.1	2000	0.5	1.0	1.32	2.0	1000	40.4	1	47.60432899514066	19.708776609961415	119.11458277579791
0.1	2.1	360.0	5.06	false	0.5	1.25	100	4.08	0.72	1.1	2000	0.5	1.0	1.32	2.0	1000	40.4	1	40.760514626401005	22.223567032802915	114.24559724156238
0.1	2.1	360.0	5.06	false	0.5	1.25	100	4.08	0.72	1.1	2000	0.5	1.0	1.32	2.0	1000	40.4	2	38.22969089756374	9.779147485189815	58.30533912035772	35.69199890053382	38.391719363877705
0.1	2.1	360.0	5.06	false	0.5	1.25	100	4.08	0.72	1.1	2000	0.5	1.0	1.32	2.0	1000	40.4	1	36.40669060214024	23.082972527229124	91.1738537785677
0.1	2.1	360.0	5.06	false	0.5	1.25	100	4.08	0.72	1.1	2000	0.5	1.0	1.32	2.0	1000	40.4	2	40.098455502084555	1.0397311008263876	37.14569171107045	28.18405021787664	81.87512777728942
0.1	2.1	360.0	5.06	false	0.5	1.25	100	4.08	0.72	1.1	2000	0.5	1.0	1.32	2.0	1000	40.4	1	40.666456754374565	8.134591823642666	71.68917539483903
0.1	2.1	360.0	5.06	false	0.5	1.25	100	4.08	0.72	1.1	2000	0.5	1.0	1.32	2.0	1000	40.4	1	43.693930905496046	30.901506802616495	115.09546576156703
0.1	2.1	360.0	5.06	false	0.5	1.25	100	4.08	0.72	1.1	2000	0.5	1.0	1.32	2.0	1000	40.4	2	34.466237813505735	7.002532754609755	40.74181747333355	32.93998375122555	61.28204520664582
0.1	2.1	360.0	5.06	false	0.5	1.25	100	4.08	0.72	1.1	2000	0.5	1.0	1.32	2.0	1000	40.4	1	39.21339904680429	22.17706409931983	101.07764414433396
0.1	2.1	360.0	5.06	false	0.5	1.25	100	4.08	0.72	1.1	2000	0.5	1.0	1.32	2.0	1000	40.4	2	43.667104075665684	11.811765266514534	67.89473833564497	37.16631587564868	33.22227666562623
0.1	2.1	360.0	5.06	false	0.5	1.25	100	4.08	0.72	1.1	2000	0.5	1.0	1.32	2.0	1000	40.4	3	49.12641544798981	6.138957362525089	33.58933071379933	21.841266657641718	53.83251943268566	42.06346727590433	56.71801586152109
0.1	2.1	360.0	5.06	false	0.5	1.25	100	4.08	0.72	1.1	2000	0.5	1.0	1.32	2.0	1000	40.4	1	39.78443400432111	25.21166143697055	103.37188585223903
0.1	2.1	360.0	5.06	false	0.5	1.25	100	4.08	0.72	1.1	2000	0.5	1.0	1.32	2.0	1000	40.4	1	38.896253621312006	32.62216499193042	108.00960066668549
0.1	2.1	360.0	5.06	false	0.5	1.25	100	4.08	0.72	1.1	2000	0.5	1.0	1.32	2.0	1000	40.4	1	38.06478342713659	7.433823807607582	79.0623809073628
0.1	2.1	360.0	5.06	false	0.5	1.25	100	4.08	0.72	1.1	2000	0.5	1.0	1.32	2.0	1000	40.4	1	40.475892551457704	17.149083735078474	90.63602570334064
0.1	2.1	360.0	5.06	false	0.5	1.25	100	4.08	0.72	1.1	2000	0.5	1.0	1.32	2.0	1000	40.4	1	39.28472421336012	0.9422593203747698	90.39603023543448
0.1	2.1	360.0	5.06	false	0.5	1.25	100	4.08	0.72	1.1	2000	0.5	1.0	1.32	2.0	1000	40.4	2	36.43797436956268	5.2872861741277895	57.919604852418445	34.547863079368334	44.89221214177629
0.1	2.1	360.0	5.06	false	0.5	1.25	100	4.08	0.72	1.1	2000	0.5	1.0	1.32	2.0	1000	40.4	1	36.14125683845402	17.525084756669145	94.26097670424618
0.1	2.1	360.0	5.06	false	0.5	1.25	100	4.08	0.72	1.1	2000	0.5	1.0	1.32	2.0	1000	40.4	1	45.496311872354795	26.9624866526062	121.37739650532382
0.1	2.1	360.0	5.06	false	0.5	1.25	100	4.08	0.72	1.1	2000	0.5	1.0	1.32	2.0	1000	40.4	1	40.89770178118203	29.159356733393107	82.9296733449525
0.1	2.1	360.0	5.06	false	0.5	1.25	100	4.08	0.72	1.1	2000	0.5	1.0	1.32	2.0	1000	40.4	1	27.493392986738872	5.646302485746564	53.69065726913054
0.1	2.1	360.0	5.06	false	0.5	1.25	100	4.08	0.72	1.1	2000	0.5	1.0	1.32	2.0	1000	40.4	2	45.68623239463371	14.268013982485101	68.8436374950037	44.69501269893093	63.37279008174936
0.1	2.1	360.0	5.06	false	0.5	1.25	100	4.08	0.72	1.1	2000	0.5	1.0	1.32	2.0	1000	40.4	2	44.68141717011922	6.200952820436661	64.2957951258953	31.934367821391074	41.43064328635762
0.1	2.1	360.0	5.06	false	0.5	1.25	100	4.08	0.72	1.1	2000	0.5	1.0	1.32	2.0	1000	40.4	1	37.977026193715	25.82616468411059	98.22818234720695
0.1	2.1	360.0	5.06	false	0.5	1.25	100	4.08	0.72	1.1	2000	0.5	1.0	1.32	2.0	1000	40.4	1	26.469372650400345	17.999690545650505	69.97960145636647
0.1	2.1	360.0	5.06	false	0.5	1.25	100	4.08	0.72	1.1	2000	0.5	1.0	1.32	2.0	1000	40.4	2	37.816518567737084	9.50693718758702	67.8613518823912	34.73241726147894	33.543738414300066
0.1	2.1	360.0	5.06	false	0.5	1.25	100	4.08	0.72	1.1	2000	0.5	1.0	1.32	2.0	1000	40.4	2	44.95583393122121	3.5051707859471826	61.402004597736216	41.35783827134299	50.9061977233063
0.1	2.1	360.0	5.06	false	0.5	1.25	100	4.08	0.72	1.1	2000	0.5	1.0	1.32	2.0	1000	40.4	2	46.06640294698477	24.702969112778646	76.80093201220568	44.34374669503878	44.69483527278904
0.1	2.1	360.0	5.06	false	0.5	1.25	100	4.08	0.72	1.1	2000	0.5	1.0	1.32	2.0	1000	40.4	1	41.776080326964845	25.965651526515433	123.30766044687304
0.1	2.1	360.0	5.06	false	0.5	1.25	100	4.08	0.72	1.1	2000	0.5	1.0	1.32	2.0	1000	40.4	1	45.77634175500985	25.14255282136065	131.66815015220502
0.1	2.1	360.0	5.06	false	0.5	1.25	100	4.08	0.72	1.1	2000	0.5	1.0	1.32	2.0	1000	40.4	2	48.79332316930763	11.213451966319193	36.86534647156568	33.75818247381764	78.31938804482554
0.1	2.1	360.0	5.06	false	0.5	1.25	100	4.08	0.72	1.1	2000	0.5	1.0	1.32	2.0	1000	40.4	2	42.490168313583595	12.046246880415103	44.76655796844375	29.888984050568148	54.765792583450384
0.1	2.1	360.0	5.06	false	0.5	1.25	100	4.08	0.72	1.1	2000	0.5	1.0	1.32	2.0	1000	40.4	2	40.013770524442755	21.50440918245611	60.5651619966839	37.33747309960736	40.929221741440095
0.1	2.1	360.0	5.06	false	0.5	1.25	100	4.08	0.72	1.1	2000	0.5	1.0	1.32	2.0	1000	40.4	1	35.678192354885326	31.30477879650974	67.63773072939657
0.1	2.1	360.0	5.06	false	0.5	1.25	100	4.08	0.72	1.1	2000	0.5	1.0	1.32	2.0	1000	40.4	1	45.702318415703445	30.002624938379117	116.51460998151697
0.1	2.1	360.0	5.06	false	0.5	1.25	100	4.08	0.72	1.1	2000	0.5	1.0	1.32	2.0	1000	40.4	2	45.01255114229349	1.1501482171513469	58.97620345686014	41.60877303859888	84.89236604230109
0.1	2.1	360.0	5.06	false	0.5	1.25	100	4.08	0.72	1.1	2000	0.5	1.0	1.32	2.0	1000	40.4	1	35.303750035244946	24.999032336521527	108.5624179957186
0.1	2.1	360.0	5.06	false	0.5	1.25	100	4.08	0.72	1.1	2000	0.5	1.0	1.32	2.0	1000	40.4	1	30.578791223164053	7.2229399159493965	87.99963725313323
0.1	2.1	360.0	5.06	false	0.5	1.25	100	4.08	0.72	1.1	2000	0.5	1.0	1.32	2.0	1000	40.4	2	46.212842939597316	7.252873881183655	61.21983184183222	40.4506193314646	35.50023839323829
0.1	2.1	360.0	5.06	false	0.5	1.25	100	4.08	0.72	1.1	2000	0.5	1.0	1.32	2.0	1000	40.4	1	38.469379057594786	21.676021599199547	94.12172174004554
0.1	2.1	360.0	5.06	false	0.5	1.25	100	4.08	0.72	1.1	2000	0.5	1.0	1.32	2.0	1000	40.4	2	43.897599429223916	17.41859753713963	33.44753467455676	35.09125908485761	72.01522502608897
0.1	2.1	360.0	5.06	false	0.5	1.25	100	4.08	0.72	1.1	2000	0.5	1.0	1.32	2.0	1000	40.4	2	45.833592149249014	9.586569588479056	46.71454764900927	33.64906783190412	84.25125573498948
0.1	2.1	360.0	5.06	false	0.5	1.25	100	4.08	0.72	1.1	2000	0.5	1.0	1.32	2.0	1000	40.4	1	40.92909509746243	22.76503349279711	107.44568148496825
0.1	2.1	360.0	5.06	false	0.5	1.25	100	4.08	0.72	1.1	2000	0.5	1.0	1.32	2.0	1000	40.4	1	44.030595175540164	13.98699212057561	102.5852983781635
0.1	2.1	360.0	5.06	false	0.5	1.25	100	4.08	0.72	1.1	2000	0.5	1.0	1.32	2.0	1000	40.4	1	41.067356344378986	14.853653961354528	108.2941151303332
0.1	2.1	360.0	5.06	false	0.5	1.25	100	4.08	0.72	1.1	2000	0.5	1.0	1.32	2.0	1000	40.4	1	36.175735700157816	15.694560255963019	90.45856265209179
0.1	2.1	360.0	5.06	false	0.5	1.25	100	4.08	0.72	1.1	2000	0.5	1.0	1.32	2.0	1000	40.4	2	46.70661825650991	15.875691950072133	86.72223792730605	45.928201158342645	39.137396290704494
0.1	2.1	360.0	5.06	false	0.5	1.25	100	4.08	0.72	1.1	2000	0.5	1.0	1.32	2.0	1000	40.4	2	44.7620364108126	2.7448439403834044	90.64739624254487	43.481293030526544	36.937768844380024
0.1	2.1	360.0	5.06	false	0.5	1.25	100	4.08	0.72	1.1	2000	0.5	1.0	1.32	2.0	1000	40.4	2	36.57478172089182	11.31218085750653	42.30244941898332	36.13832470271816	57.281984088574376
0.1	2.1	360.0	5.06	false	0.5	1.25	100	4.08	0.72	1.1	2000	0.5	1.0	1.32	2.0	1000	40.4	2	39.197777370286005	0.7779033230452627	44.726069754128055	25.49183859107432	66.90820792787912
0.1	2.1	360.0	5.06	false	0.5	1.25	100	4.08	0.72	1.1	2000	0.5	1.0	1.32	2.0	1000	40.4	2	46.62127937803042	13.87993001507387	46.40422556419119	38.85977852021696	70.29166862801735
0.1	2.1	360.0	5.06	false	0.5	1.25	100	4.08	0.72	1.1	2000	0.5	1.0	1.32	2.0	1000	40.4	2	34.25196275273849	0.20155942333297985	60.658157027760176	33.386889063934454	46.05823372272297
0.1	2.1	360.0	5.06	false	0.5	1.25	100	4.08	0.72	1.1	2000	0.5	1.0	1.32	2.0	1000	40.4	2	50.54411060847554	4.001627564235058	61.961199779865254	42.68326768372978	81.68279610076576
0.1	2.1	360.0	5.06	false	0.5	1.25	100	4.08	0.72	1.1	2000	0.5	1.0	1.32	2.0	1000	40.4	1	36.26265639978439	28.84702268429766	67.51029173236482
0.1	2.1	360.0	5.06	false	0.5	1.25	100	4.08	0.72	1.1	2000	0.5	1.0	1.32	2.0	1000	40.4	1	43.37189802843888	22.213917879851603	127.02289137479727
0.1	2.1	360.0	5.06	false	0.5	1.25	100	4.08	0.72	1.1	2000	0.5	1.0	1.32	2.0	1000	40.4	1	37.5850127407392	26.820920444778896	94.48433592255789
0.1	2.1	360.0	5.06	false	0.5	1.25	100	4.08	0.72	1.1	2000	0.5	1.0	1.32	2.0	1000	40.4	1	33.75533390233444	14.045470763270625	78.40112654309222
0.1	2.1	360.0	5.06	false	0.5	1.25	100	4.08	0.72	1.1	2000	0.5	1.0	1.32	2.0	1000	40.4	1	37.08243122754231	16.58395757628126	100.50325429608505
0.1	2.1	360.0	5.06	false	0.5	1.25	100	4.08	0.72	1.1	2000	0.5	1.0	1.32	2.0	1000	40.4	1	42.85187885299224	30.87421286787536	106.5674267956034
0.1	2.1	360.0	5.06	false	0.5	1.25	100	4.08	0.72	1.1	2000	0.5	1.0	1.32	2.0	1000	40.4	1	43.71070531280566	35.90824057731624	84.35252435997582
0.1	2.1	360.0	5.06	false	0.5	1.25	100	4.08	0.72	1.1	2000	0.5	1.0	1.32	2.0	1000	40.4	1	38.4092410769826	16.773444623846906	98.74926666549247
0.1	2.1	360.0	5.06	false	0.5	1.25	100	4.08	0.72	1.1	2000	0.5	1.0	1.32	2.0	1000	40.4	2	38.337149992860816	5.217231585224718	33.080167232226586	14.411006356865366	70.87728168305581
0.1	2.1	360.0	5.06	false	0.5	1.25	100	4.08	0.72	1.1	2000	0.5	1.0	1.32	2.0	1000	40.4	1	38.25511384060282	12.746234783991053	111.86855032544362
0.1	2.1	360.0	5.06	false	0.5	1.25	100	4.08	0.72	1.1	2000	0.5	1.0	1.32	2.0	1000	40.4	1	37.34020630949232	2.0769004194662886	71.05857788537004
0.1	2.1	360.0	5.06	false	0.5	1.25	100	4.08	0.72	1.1	2000	0.5	1.0	1.32	2.0	1000	40.4	2	40.517527857874256	11.158529119636345	74.99415961270273	38.780793467596645	30.640976316997985
0.1	2.1	360.0	5.06	false	0.5	1.25	100	4.08	0.72	1.1	2000	0.5	1.0	1.32	2.0	1000	40.4	1	45.170265043701704	14.081874416229663	109.98217352493278
0.1	2.1	360.0	5.06	false	0.5	1.25	100	4.08	0.72	1.1	2000	0.5	1.0	1.32	2.0	1000	40.4	1	37.05038942864709	17.975626434538004	109.52811929792749
0.1	2.1	360.0	5.06	false	0.5	1.25	100	4.08	0.72	1.1	2000	0.5	1.0	1.32	2.0	1000	40.4	1	36.349542569174936	19.48230223237113	89.44930139404315
0.1	2.1	360.0	5.06	false	0.5	1.25	100	4.08	0.72	1.1	2000	0.5	1.0	1.32	2.0	1000	40.4	1	43.32500263255493	28.757138138642755	109.82092685722495
0.1	2.1	360.0	5.06	false	0.5	1.25	100	4.08	0.72	1.1	2000	0.5	1.0	1.32	2.0	1000	40.4	2	43.01473897239275	6.751854305029945	39.46407260344827	39.48062634054253	63.91942030033783
0.1	2.1	360.0	5.06	false	0.5	1.25	100	4.08	0.72	1.1	2000	0.5	1.0	1.32	2.0	1000	40.4	2	42.01658778500345	7.3853747024927205	78.25452934875038	41.86861078279632	58.19375740723625
0.1	2.1	360.0	5.06	false	0.5	1.25	100	4.08	0.72	1.1	2000	0.5	1.0	1.32	2.0	1000	40.4	2	39.30701299661517	6.442023612530237	40.00701487634257	38.32471813543886	67.70047378796646
0.1	2.1	360.0	5.06	false	0.5	1.25	100	4.08	0.72	1.1	2000	0.5	1.0	1.32	2.0	1000	40.4	2	48.86985088166674	16.461257529688968	69.8883646976905	38.27981037804801	58.28354301973792
0.1	2.1	360.0	5.06	false	0.5	1.25	100	4.08	0.72	1.1	2000	0.5	1.0	1.32	2.0	1000	40.4	2	37.018199395348	11.950177090444004	75.33058841422336	29.631006307667366	32.200821043755504
0.1	2.1	360.0	5.06	false	0.5	1.25	100	4.08	0.72	1.1	2000	0.5	1.0	1.32	2.0	1000	40.4	2	36.888168627236574	12.47050549742746	30.396982639603365	23.787358716129475	62.0823706399728
0.1	2.1	360.0	5.06	false	0.5	1.25	100	4.08	0.72	1.1	2000	0.5	1.0	1.32	2.0	1000	40.4	1	38.24439154826497	11.73058701520893	104.89900336551375
0.1	2.1	360.0	5.06	false	0.5	1.25	100	4.08	0.72	1.1	2000	0.5	1.0	1.32	2.0	1000	40.4	1	40.54446690002712	26.33049430409963	94.48443347810417
0.1	2.1	360.0	5.06	false	0.5	1.25	100	4.08	0.72	1.1	2000	0.5	1.0	1.32	2.0	1000	40.4	1	35.88442789326134	5.524195822436021	99.08160676360379
0.1	2.1	360.0	5.06	false	0.5	1.25	100	4.08	0.72	1.1	2000	0.5	1.0	1.32	2.0	1000	40.4	1	45.96383376237038	22.002197003039417	123.06244291538148
0.1	2.1	360.0	5.06	false	0.5	1.25	100	4.08	0.72	1.1	2000	0.5	1.0	1.32	2.0	1000	40.4	1	48.29312161976272	20.211241985627357	97.33867182811369
0.1	2.1	360.0	5.06	false	0.5	1.25	100	4.08	0.72	1.1	2000	0.5	1.0	1.32	2.0	1000	40.4	2	37.756898296242106	10.876279793328798	41.39307283037456	32.47041675229813	58.98075772650453
0.1	2.1	360.0	5.06	false	0.5	1.25	100	4.08	0.72	1.1	2000	0.5	1.0	1.32	2.0	1000	40.4	2	44.048758370778785	1.374278704998178	68.26407394982519	29.943298983744203	49.629154575475376
0.1	2.1	360.0	5.06	false	0.5	1.25	100	4.08	0.72	1.1	2000	0.5	1.0	1.32	2.0	1000	40.4	1	45.69766798293762	38.18444567912821	106.56278091946541
0.1	2.1	360.0	5.06	false	0.5	1.25	100	4.08	0.72	1.1	2000	0.5	1.0	1.32	2.0	1000	40.4	1	38.41029859439415	20.49520530200449	100.26077627030863
0.1	2.1	360.0	5.06	false	0.5	1.25	100	4.08	0.72	1.1	2000	0.5	1.0	1.32	2.0	1000	40.4	1	47.645789374479946	26.42914456083471	123.48166322975348
0.1	2.1	360.0	5.06	false	0.5	1.25	100	4.08	0.72	1.1	2000	0.5	1.0	1.32	2.0	1000	40.4	1	36.24563333858188	14.082903029089879	96.9862112298931
0.1	2.1	360.0	5.06	false	0.5	1.25	100	4.08	0.72	1.1	2000	0.5	1.0	1.32	2.0	1000	40.4	1	30.79330475039405	13.708503679305455	88.45992474374141
0.1	2.1	360.0	5.06	false	0.5	1.25	100	4.08	0.72	1.1	2000	0.5	1.0	1.32	2.0	1000	40.4	2	44.284808084338785	14.984753558143403	41.67150372152637	33.48739243666462	58.95809237419369
0.1	2.1	360.0	5.06	false	0.5	1.25	100	4.08	0.72	1.1	2000	0.5	1.0	1.32	2.0	1000	40.4	2	40.38889081961304	12.169042155590871	42.655770043866276	30.10328044130813	64.23753095174797
0.1	2.1	360.0	5.06	false	0.5	1.25	100	4.08	0.72	1.1	2000	0.5	1.0	1.32	2.0	1000	40.4	1	37.665576635409735	24.34070866131834	96.91102896096999
0.1	2.1	360.0	5.06	false	0.5	1.25	100	4.08	0.72	1.1	2000	0.5	1.0	1.32	2.0	1000	40.4	1	44.09100227638563	15.39935235906376	107.13777058303098
0.1	2.1	360.0	5.06	false	0.5	1.25	100	4.08	0.72	1.1	2000	0.5	1.0	1.32	2.0	1000	40.4	2	44.95321398745781	8.228376050806409	65.70452979764868	35.057022031109526	40.21577851679343
0.1	2.1	360.0	5.06	false	0.5	1.25	100	4.08	0.72	1.1	2000	0.5	1.0	1.32	2.0	1000	40.4	1	43.76976849898107	30.447856808746383	81.2621796658291
0.1	2.1	360.0	5.06	false	0.5	1.25	100	4.08	0.72	1.1	2000	0.5	1.0	1.32	2.0	1000	40.4	2	44.35935855993473	4.1824034883340255	34.99210032488734	27.98025742249762	81.39700231170892
0.1	2.1	360.0	5.06	false	0.5	1.25	100	4.08	0.72	1.1	2000	0.5	1.0	1.32	2.0	1000	40.4	1	32.764152105980536	15.282569114832402	85.23560447330925
0.1	2.1	360.0	5.06	false	0.5	1.25	100	4.08	0.72	1.1	2000	0.5	1.0	1.32	2.0	1000	40.4	1	28.21980206606574	19.089019233744988	77.57626947446788
0.1	2.1	360.0	5.06	false	0.5	1.25	100	4.08	0.72	1.1	2000	0.5	1.0	1.32	2.0	1000	40.4	1	31.788687459577343	23.43025676881736	71.38597004527973
0.1	2.1	360.0	5.06	false	0.5	1.25	100	4.08	0.72	1.1	2000	0.5	1.0	1.32	2.0	1000	40.4	1	48.10120349549553	25.70975433097412	90.2117994864827
0.1	2.1	360.0	5.06	false	0.5	1.25	100	4.08	0.72	1.1	2000	0.5	1.0	1.32	2.0	1000	40.4	1	34.9818810558486	26.215120699996064	85.14866480531563
0.1	2.1	360.0	5.06	false	0.5	1.25	100	4.08	0.72	1.1	2000	0.5	1.0	1.32	2.0	1000	40.4	1	40.018805635647496	10.652514338391418	102.84553357717294
0.1	2.1	360.0	5.06	false	0.5	1.25	100	4.08	0.72	1.1	2000	0.5	1.0	1.32	2.0	1000	40.4	1	43.43129955936763	38.177774862669395	74.54333343041846
0.1	2.1	360.0	5.06	false	0.5	1.25	100	4.08	0.72	1.1	2000	0.5	1.0	1.32	2.0	1000	40.4	1	36.286047224878835	27.59700359625308	90.34074705707134
0.1	2.1	360.0	5.06	false	0.5	1.25	100	4.08	0.72	1.1	2000	0.5	1.0	1.32	2.0	1000	40.4	1	34.22710674399121	16.987187059655078	90.40912508564224
0.1	2.1	360.0	5.06	false	0.5	1.25	100	4.08	0.72	1.1	2000	0.5	1.0	1.32	2.0	1000	40.4	1	38.102479326423214	21.772719868646597	105.42108334704973
[truncated: 3,001 more rows]
