# Supplementary material for: Diffusion-mediated HEI10 coarsening can explain meiotic crossover positioning in Arabidopsis
Source: Nat Commun. 2021 Aug 3;12:4674. doi: 10.1038/s41467-021-24827-w (PMC8333306; doi:10.1038/s41467-021-24827-w)
Supplement: Supplementary file 4 — Source Data File [file 41467_2021_24827_MOESM4_ESM.zip › source_data/fig4a_HEI10_trace.csv]

4290.593301435407
4348.684210526316
4348.081339712919
4356.354066985646
4416.354066985646
4439.349282296651
4468.933014354067
4487.253588516746
4607.057416267942
4637.382775119617
4681.928229665072
4709.33014354067
4653.660287081339
4496.803827751196
4289.200956937799
4223.387559808612
4040.2583732057415
3993.6363636363635
3971.004784688995
4012.0
4129.0
4207.698564593302
4246.511961722488
4234.995215311004
4183.535885167464
4116.741626794258
4057.9521531100477
4026.3923444976076
4042.215311004785
4116.794258373206
4233.392344497608
4318.2200956937795
4405.971291866029
4384.215311004785
4286.004784688996
4142.200956937799
3991.44019138756
3863.3444976076553
3777.2583732057415
3751.0526315789475
3796.665071770335
3900.9808612440193
4021.0382775119615
4107.837320574163
4340.521531100479
4305.373205741626
4245.172248803828
4190.133971291866
4198.602870813397
4154.727272727273
4154.521531100479
4171.133971291866
4212.138755980861
4215.411483253589
4161.0526315789475
4056.4736842105262
3944.645933014354
3881.6555023923447
3895.215311004785
3968.8899521531102
4064.3684210526317
4228.976076555024
4278.813397129186
4305.339712918661
4263.66985645933
4224.043062200957
4081.755980861244
3942.354066985646
3845.4210526315787
3803.555023923445
3804.531100478469
3828.937799043062
3862.3014354066986
3893.0095693779904
3906.937799043062
3890.9904306220096
3842.3014354066986
3712.114832535885
3671.4545454545455
3636.755980861244
3662.904306220096
3720.9521531100477
3807.4593301435407
3910.2966507177034
3985.6746411483255
4051.7033492822966
4061.44019138756
4002.622009569378
3892.1196172248806
3774.3684210526317
3697.8516746411483
3685.5645933014353
3724.0191387559807
3778.8564593301435
3901.9665071770337
3911.7272727272725
3878.1626794258373
3799.306220095694
3685.7607655502393
3564.248803827751
3470.1052631578946
3429.1435406698565
3442.6746411483255
3531.7894736842104
3611.3827751196172
3724.511961722488
3869.153110047847
4033.215311004785
4289.622009569378
4438.043062200957
4570.287081339713
4647.622009569378
4696.794258373206
4684.9473684210525
4615.755980861244
4507.196172248804
4379.746411483254
4241.411483253589
4093.803827751196
3968.593301435407
4071.8086124401916
4238.277511961723
4369.8564593301435
4476.837320574163
4545.44019138756
4596.244019138756
4478.081339712919
4362.789473684211
4205.062200956938
3951.0334928229663
3831.7272727272725
3828.306220095694
3836.444976076555
3836.7607655502393
3820.4162679425835
3787.1244019138758
3737.5789473684213
3678.129186602871
3630.755980861244
3613.1004784688994
3707.937799043062
3870.248803827751
4038.1196172248806
4191.086124401914
4517.023923444976
4651.205741626794
4758.282296650717
4861.177033492823
4981.5837320574165
5133.11004784689
5226.8708133971295
5345.846889952153
5370.473684210527
5044.516746411483
4698.124401913876
4384.210526315789
4133.2344497607655
3960.602870813397
3868.2918660287082
3842.913875598086
3860.8564593301435
3881.4784688995214
3941.6746411483255
3985.1913875598084
4053.5263157894738
4212.387559808612
4312.612440191388
4369.995215311004
4298.133971291866
4286.210526315789
4273.105263157895
4225.985645933014
4185.315789473684
4199.435406698564
4215.660287081339
4127.090909090909
4177.464114832536
4248.593301435407
4330.368421052632
4284.688995215311
4370.358851674641
4425.43062200957
4457.124401913876
4484.066985645933
4499.028708133971
4555.377990430622
4597.7799043062205
4829.267942583732
4873.397129186603
4912.071770334928
5037.1578947368425
4999.387559808612
4886.966507177033
4586.387559808612
4203.114832535885
4161.32057416268
4132.153110047847
4140.708133971292
4295.928229665072
4590.732057416268
4930.272727272727
5158.3253588516745
5158.545454545455
4977.019138755981
4704.019138755981
4332.531100478469
3952.9425837320573
3708.6076555023924
3659.77990430622
3662.6411483253587
3816.7464114832537
3962.870813397129
4031.1052631578946
4023.6172248803828
3979.0095693779904
3982.9808612440193
3986.650717703349
4016.6363636363635
4056.3205741626793
4035.7607655502393
4005.4832535885166
3955.129186602871
3891.6363636363635
3935.751196172249
3978.803827751196
4045.6076555023924
4130.502392344498
4285.66985645933
4360.124401913876
4456.866028708134
4486.263157894737
4503.555023923445
4526.531100478469
4658.99043062201
4715.354066985646
4760.497607655502
4926.7655502392345
4964.808612440192
4977.459330143541
5126.210526315789
5052.574162679426
4898.133971291866
4675.717703349283
4544.574162679426
4288.425837320574
4103.253588516746
3939.5837320574165
3852.933014354067
3802.751196172249
3787.2057416267944
3753.6076555023924
3715.0478468899523
3666.090909090909
3611.3205741626793
3500.976076555024
3485.9425837320573
3490.0574162679427
3516.377990430622
3569.870813397129
3652.1100478468898
3753.9425837320573
3897.066985645933
3991.33971291866
4068.8564593301435
4159.172248803828
4373.014354066986
4583.502392344498
4784.133971291866
4979.483253588517
5099.722488038277
5321.746411483254
5305.8708133971295
5196.708133971292
4996.617224880383
4898.301435406698
4630.755980861244
4372.67942583732
4146.516746411483
4045.9521531100477
3890.9856459330144
3753.464114832536
3648.688995215311
3587.397129186603
3573.8325358851675
3604.2583732057415
3665.0526315789475
3737.196172248804
3803.354066985646
3849.4210526315787
3864.8755980861242
3848.8373205741627
3850.468899521531
3706.9425837320573
3724.7942583732056
3778.755980861244
3851.3444976076553
4001.306220095694
4082.153110047847
4075.464114832536
4034.2057416267944
3972.181818181818
4020.4306220095696
4002.2966507177034
4157.301435406698
4334.660287081339
4462.301435406698
4503.808612440192
4499.928229665072
4516.4162679425835
4562.444976076555
4626.995215311004
4601.846889952153
4680.267942583732
4625.7799043062205
4654.411483253589
4502.196172248804
4333.306220095694
4181.9473684210525
4066.6555023923447
3993.377990430622
3962.3444976076553
3965.4736842105262
3981.090909090909
3981.6746411483255
3950.531100478469
3891.215311004785
3822.3444976076553
3767.5885167464116
3748.6794258373207
3782.0143540669856
3876.1196172248806
4027.751196172249
4218.373205741626
4415.923444976077
4581.3253588516745
4677.258373205742
4681.660287081339
4523.186602870814
4278.956937799043
4212.282296650717
4153.99043062201
4034.9186602870814
3976.9234449760766
4010.3588516746413
4172.77033492823
4325.574162679426
4393.224880382775
4286.794258373206
4303.732057416268
4170.636363636364
4082.885167464115
3947.4306220095696
3776.464114832536
3590.9665071770337
3423.334928229665
3289.086124401914
3208.995215311005
3177.377990430622
3170.784688995215
3211.665071770335
3339.5693779904304
3551.0813397129186
3782.114832535885
4095.1913875598084
4417.6746411483255
4716.33014354067
4802.846889952153
4939.32057416268
5000.775119617225
4995.99043062201
4943.205741626794
4869.392344497608
4784.459330143541
4678.741626794258
4667.913875598086
4643.387559808612
4592.0382775119615
4539.459330143541
4523.913875598086
4523.521531100479
4558.272727272727
4592.67942583732
4599.167464114833
4555.966507177033
4286.976076555024
4243.846889952153
4145.3253588516745
4041.2392344497607
4051.665071770335
4213.526315789473
4354.1578947368425
4459.511961722488
4440.287081339713
4363.354066985646
4231.976076555024
4032.133971291866
3814.5789473684213
3696.717703349282
3732.2918660287082
3860.5167464114834
4088.4784688995214
4095.813397129187
4014.8899521531102
3919.5693779904304
3886.8995215311006
4025.818181818182
4062.129186602871
4092.6555023923447
4084.33971291866
4019.7655502392345
3937.3301435406697
3904.7416267942585
3941.784688995215
4004.215311004785
3989.4258373205744
3982.2583732057415
3863.2631578947367
3830.4832535885166
3867.6315789473683
3973.9234449760766
4143.818181818182
4318.483253588517
4581.200956937799
4888.822966507177
5197.33014354067
5234.727272727273
5348.349282296651
5316.148325358851
5161.267942583732
4854.942583732058
4675.593301435407
4513.406698564593
4393.928229665072
4325.55023923445
4300.7511961722485
4295.311004784689
4292.291866028708
4367.263157894737
4321.196172248804
4257.028708133971
4094.909090909091
3892.3588516746413
3773.5215311004786
3682.004784688995
3655.8564593301435
3711.5263157894738
3829.177033492823
3966.784688995215
4090.8277511961724
4192.272727272727
4275.88995215311
4341.851674641149
4383.153110047847
4402.076555023923
4421.488038277512
4467.966507177033
4542.511961722488
4615.349282296651
4651.282296650717
4635.196172248804
4537.406698564593
4495.019138755981
4392.717703349283
4163.100478468899
4255.2488038277515
4438.933014354067
4517.966507177033
4767.066985645933
4955.966507177033
4753.894736842105
4406.459330143541
4352.555023923445
3936.822966507177
3846.2583732057415
3638.8086124401916
3603.77990430622
3618.913875598086
3588.22009569378
3606.4354066985647
3583.4593301435407
3648.8947368421054
3820.5215311004786
4035.5215311004786
4320.425837320574
4633.8708133971295
4857.885167464115
4891.775119617225
4683.081339712919
4261.090909090909
3776.555023923445
3423.1387559808613
3280.7224880382773
3297.8325358851675
3404.0095693779904
3553.8803827751194
3637.1435406698565
3785.22009569378
3824.7942583732056
3918.732057416268
3942.6363636363635
3920.6172248803828
3931.7464114832537
4075.8803827751194
4252.7511961722485
4310.717703349283
4333.076555023923
4468.095693779905
4398.071770334928
4274.258373205742
4148.306220095694
3989.1722488038276
3849.0765550239234
3806.8612440191387
3858.511961722488
3902.995215311005
3934.267942583732
3948.9665071770337
3956.2344497607655
3973.023923444976
4013.3588516746413
4127.177033492823
4391.942583732058
4795.899521531101
5097.8708133971295
5446.397129186603
5543.55023923445
5355.7799043062205
4935.7511961722485
4422.181818181818
3986.0813397129186
3725.023923444976
3666.3014354066986
3663.6555023923447
3712.33971291866
3804.755980861244
3919.066985645933
4125.794258373206
4424.492822966507
4768.401913875598
5078.741626794258
5291.598086124402
5366.88038277512
5300.105263157895
5097.511961722488
4785.200956937799
4438.622009569378
4287.411483253589
4581.057416267942
5596.148325358851
7048.047846889952
9480.622009569379
10749.31100478469
13440.325358851675
15887.933014354066
17626.033492822968
18283.569377990432
17691.693779904308
15933.794258373206
13327.181818181818
10346.612440191388
9336.392344497608
7466.344497607655
5575.894736842105
4296.186602870814
3796.5789473684213
3737.377990430622
3873.062200956938
3960.114832535885
3975.6555023923447
3971.2535885167463
3944.5406698564593
3921.4545454545455
3858.004784688995
3759.0095693779904
3640.7368421052633
3546.3205741626793
3468.8516746411483
3434.665071770335
3423.2918660287082
3509.598086124402
3672.8325358851675
3873.2296650717703
4052.842105263158
4088.3444976076553
4146.808612440192
4097.645933014354
4012.995215311005
3936.822966507177
3833.684210526316
3755.1626794258373
3722.066985645933
3753.2057416267944
3803.555023923445
3857.626794258373
3922.2296650717703
3985.497607655502
4011.282296650718
3982.976076555024
3910.2583732057415
3810.0
3694.315789473684
3606.712918660287
3598.5789473684213
3661.6794258373207
3751.866028708134
3853.4306220095696
3955.9808612440193
4033.904306220096
4077.622009569378
4120.277511961723
4199.516746411483
4275.942583732058
4272.818181818182
4172.693779904306
4021.062200956938
3894.6124401913876
3876.2535885167463
4000.7368421052633
4197.913875598086
4333.799043062201
4314.435406698564
4140.7655502392345
3889.095693779904
3808.7607655502393
3635.028708133971
3607.282296650718
3628.9234449760766
3710.755980861244
3716.732057416268
3758.502392344498
3734.4306220095696
3769.688995215311
3848.090909090909
3942.224880382775
4194.612440191388
4480.43062200957
4759.851674641149
4982.373205741626
5254.803827751196
5394.066985645933
5340.181818181818
5380.0526315789475
5345.574162679426
5099.387559808612
4757.373205741626
4738.138755980861
4775.813397129186
4883.33014354067
5047.937799043062
5226.712918660287
5240.942583732058
5168.464114832536
5202.2344497607655
4940.574162679426
4834.708133971292
4686.172248803828
4367.660287081339
4234.444976076555
4125.655502392345
4066.215311004785
4072.4736842105262
4134.22966507177
4214.952153110048
4277.3253588516745
4305.904306220095
4306.047846889952
4288.684210526316
4260.507177033493
4224.454545454545
4233.660287081339
4177.827751196172
4117.77033492823
4072.870813397129
4031.5263157894738
3979.6555023923447
3922.157894736842
3878.9473684210525
3861.5215311004786
3861.5693779904304
3863.3827751196172
3861.44019138756
3863.129186602871
3876.555023923445
3898.043062200957
3913.7416267942585
3937.0717703349283
3928.0478468899523
3964.803827751196
4113.846889952153
4335.923444976077
4489.2488038277515
4750.545454545455
4811.827751196172
4789.8708133971295
4681.311004784689
4488.971291866029
4366.148325358851
4179.578947368421
4108.636363636364
3972.684210526316
3860.444976076555
3808.1244019138758
3853.502392344498
3950.315789473684
4090.0095693779904
4230.196172248804
4359.775119617225
4479.578947368421
4584.67942583732
4741.100478468899
4848.244019138756
4937.411483253589
4967.822966507177
4947.153110047847
4891.124401913876
4803.133971291866
4678.923444976077
4662.11961722488
4528.803827751196
4451.167464114833
4444.832535885167
4493.736842105263
4572.507177033493
4625.67942583732
4780.607655502392
4992.22966507177
5206.626794258374
5344.818181818182
5375.043062200957
5302.00956937799
4998.631578947368
4765.349282296651
4498.540669856459
4123.607655502392
3958.0478468899523
3887.4306220095696
3908.1913875598084
3984.4258373205744
4066.866028708134
4116.703349282297
4117.622009569378
4073.1722488038276
3998.8325358851675
3918.6746411483255
3862.2583732057415
3851.803827751196
3935.1052631578946
4085.4210526315787
4285.272727272727
4536.832535885167
4796.2488038277515
5018.488038277512
5169.00956937799
5359.306220095694
5220.703349282297
5107.88995215311
4931.215311004785
4721.755980861244
4518.382775119617
4494.033492822967
4618.980861244019
4697.913875598086
4657.354066985646
4569.928229665072
4452.578947368421
4331.406698564593
4232.617224880383
4143.492822966507
4083.4832535885166
4044.244019138756
4006.3827751196172
3946.5502392344497
3858.5406698564593
3768.2535885167463
3719.956937799043
3747.186602870813
3855.023923444976
4019.866028708134
4198.7799043062205
4410.1291866028705
4529.794258373206
4687.210526315789
4704.952153110048
4632.363636363636
4544.019138755981
4446.995215311004
4354.4162679425835
4442.799043062201
4595.124401913876
4649.502392344498
4671.478468899521
4644.99043062201
4652.909090909091
4540.047846889952
4360.928229665072
4165.411483253589
3961.0143540669856
3791.7607655502393
3743.8755980861242
3742.4784688995214
3872.2775119617227
4031.7703349282297
4196.732057416268
4323.124401913876
4374.114832535885
4434.497607655502
4402.492822966507
4314.196172248804
4191.468899521531
4092.306220095694
4086.55980861244
4196.023923444976
4362.971291866029
4514.334928229665
4616.028708133971
4638.244019138756
4556.454545454545
4587.602870813397
4568.688995215311
4509.406698564593
4432.593301435407
4357.100478468899
4414.913875598086
4466.526315789473
4437.301435406698
4316.464114832536
4211.153110047847
4103.497607655502
4007.3588516746413
3939.1913875598084
3913.224880382775
3928.9186602870814
3966.6411483253587
4006.311004784689
4003.842105263158
4043.5837320574165
4113.985645933014
4084.5789473684213
4155.22966507177
4192.2488038277515
4058.9617224880385
4038.0095693779904
4021.287081339713
3993.0478468899523
4000.976076555024
4051.444976076555
4148.019138755981
4233.502392344498
4346.114832535885
4343.545454545455
4400.703349282297
4479.071770334928
4398.708133971292
4460.086124401914
4350.564593301436
4293.8564593301435
4227.526315789473
4154.497607655502
4083.995215311005
4043.3636363636365
4094.6172248803828
4180.784688995215
4216.885167464115
4217.244019138756
4263.593301435407
4399.349282296651
4551.55980861244
4732.344497607655
4909.650717703349
5102.2200956937795
5134.062200956938
5063.937799043062
4912.526315789473
4716.755980861244
4432.741626794258
4276.909090909091
4194.177033492823
4192.071770334928
4245.526315789473
4311.631578947368
4359.746411483254
4384.311004784689
4548.44976076555
4688.593301435407
4747.196172248804
4742.77033492823
4758.55980861244
4821.086124401914
4890.789473684211
4955.665071770335
5024.5837320574165
5044.732057416268
4949.1291866028705
4896.502392344498
4694.688995215311
4560.4162679425835
4358.626794258374
4268.0526315789475
4235.9617224880385
4204.555023923445
4207.263157894737
4176.354066985646
4081.0813397129186
3935.0191387559807
3771.622009569378
3643.502392344498
3597.555023923445
3636.133971291866
3721.8373205741627
3699.224880382775
3668.334928229665
3642.186602870813
3630.9425837320573
3633.5454545454545
3644.9665071770337
3665.732057416268
3698.904306220096
3741.4784688995214
3741.4784688995214
3637.598086124402
3721.0574162679427
3722.181818181818
3732.6363636363635
3722.9282296650717
3696.2583732057415
3631.3301435406697
3616.6698564593303
3628.090909090909
3667.4736842105262
3715.971291866029
3805.8612440191387
3906.401913875598
4005.129186602871
4086.028708133971
4132.497607655502
4134.564593301436
4004.397129186603
3968.870813397129
3960.8086124401916
3992.5167464114834
3904.023923444976
3993.0717703349283
4131.67942583732
4331.55980861244
4579.44976076555
4839.588516746411
4999.028708133971
5211.459330143541
5335.66985645933
5306.655502392345
5240.7799043062205
4965.435406698564
4614.9473684210525
4294.22966507177
4005.5167464114834
4025.086124401914
4030.1196172248806
3981.1435406698565
4020.9186602870814
4097.784688995215
4271.124401913876
4502.114832535885
4693.631578947368
5231.913875598086
5633.684210526316
5730.090909090909
5710.239234449761
5512.421052631579
5178.200956937799
4794.703349282297
4404.377990430622
4145.789473684211
3999.650717703349
3964.846889952153
4035.215311004785
4255.55980861244
4537.11961722488
4804.483253588517
5011.205741626794
5127.875598086124
5076.0526315789475
4817.057416267942
4922.818181818182
4420.124401913876
4207.464114832536
4266.7655502392345
4589.99043062201
5158.626794258374
5561.861244019139
5686.315789473684
5479.7655502392345
5505.7799043062205
5344.636363636364
4660.741626794258
4121.7655502392345
3837.181818181818
3760.2057416267944
3804.086124401914
3925.6985645933014
4071.4593301435407
4162.555023923445
4160.799043062201
4095.1913875598084
4020.062200956938
3981.885167464115
4023.0574162679427
4159.263157894737
4343.8421052631575
4340.186602870814
4457.913875598086
4424.708133971292
4419.712918660287
4467.803827751196
4645.076555023923
4823.55023923445
4994.0526315789475
5302.976076555024
5433.703349282297
5514.478468899521
5518.6746411483255
5489.0
4993.966507177033
4726.516746411483
4427.291866028708
4021.4832535885166
3965.3253588516745
3911.157894736842
3895.8564593301435
3947.598086124402
4068.822966507177
4239.851674641149
4427.382775119617
4604.8708133971295
4652.626794258374
4702.377990430622
4681.397129186603
4622.722488038277
4425.660287081339
4336.023923444976
4241.004784688996
4164.775119617225
4234.712918660287
4317.11961722488
4385.578947368421
4415.99043062201
4554.215311004785
4476.483253588517
4229.282296650717
3889.492822966507
3653.784688995215
3485.1004784688994
3399.775119617225
