# Supplementary material for: Diffusion-mediated HEI10 coarsening can explain meiotic crossover positioning in Arabidopsis
Source: Nat Commun. 2021 Aug 3;12:4674. doi: 10.1038/s41467-021-24827-w (PMC8333306; doi:10.1038/s41467-021-24827-w)
Supplement: Supplementary file 4 — Source Data File [file 41467_2021_24827_MOESM4_ESM.zip › source_data/Suppl_Fig_2def_Source Data.xlsx]

## Sheet: Suppl Fig. 2d
SIM Focus Rel Max Intensity	PseudoWF Focus Rel Max Intensity
0.0872039	0.0842928
0.067122	0.0648962
0.0736277	0.0814424
0.0820935	0.0789182
0.0727394	0.0804959
0.0797904	0.0762792
0.0758272	0.0725574
0.0780125	0.0768899
0.0692446	0.067988
0.100694	0.113745
0.0570426	0.0643677
0.0910362	0.0830666
0.104853	0.112763
0.0765006	0.0725597
0.108145	0.106011
0.0720534	0.0769571
0.0523894	0.0604586
0.123138	0.126244
0.0941503	0.0890514
0.119216	0.111787
0.141066	0.138491
0.125166	0.129412
0.125624	0.143037
0.133273	0.133699
0.115904	0.10669
0.118205	0.108626
0.0724562	0.0769319
0.125562	0.131215
0.12542	0.140639
0.0802154	0.0767068
0.12115	0.12119
0.115141	0.114263
0.126371	0.108091
0.0591566	0.0614479
0.076092	0.0757772
0.132258	0.11652
0.0701929	0.0657759
0.114107	0.104598
0.104855	0.102679
0.121098	0.116964
0.0855925	0.080656
0.0855873	0.0814468
0.0739902	0.0815625
0.0996997	0.0975433
0.0919403	0.0955761
0.15095	0.130811
0.0505475	0.0538805
0.075183	0.0737137
0.0650914	0.0658533
0.0734673	0.0744114
0.0912552	0.0872662
0.0824999	0.0824906
0.11534	0.114781
0.0817482	0.0840468
0.103601	0.100245
0.0893966	0.0988313
0.0981376	0.0984681
0.0962185	0.0945199
0.0890939	0.0869973
0.115607	0.114164
0.0935105	0.0923821
0.0881175	0.0905247
0.0948233	0.0911513
0.0846179	0.0883436
0.105418	0.103559
0.0804561	0.0857782
0.119979	0.113158
0.0720357	0.0706635
0.132651	0.133902
0.139918	0.133902
0.0863982	0.0808687
0.109839	0.10978
0.112825	0.104447
0.145765	0.135784
0.0793993	0.0725406
0.0588861	0.0646148
0.10089	0.106028
0.140192	0.138464
0.101774	0.0804075
0.113735	0.0989779
0.117031	0.11561
0.0620539	0.0700562
0.0863832	0.0892887
0.110132	0.115345
0.068671	0.0644245
0.0849366	0.0754834
0.0744157	0.0783694
0.0587618	0.0612284
0.076935	0.0749486
0.120651	0.128638
0.0815415	0.0775545
0.0612276	0.0635699
0.0731064	0.0706096
0.077339	0.0706465
0.0731397	0.0724679
0.0885209	0.0930766
0.0818432	0.0799332
0.0765268	0.0739999
0.109711	0.11587
0.0436708	0.0523313
0.0790513	0.0852515
0.124948	0.113983
0.0662396	0.0675335
0.0847739	0.0810842
0.072005	0.068601
0.0690296	0.0728307
0.0664741	0.0662731
0.085947	0.0844856
0.0464887	0.0504412

## Sheet: Suppl Fig. 2e
Foci	PseudoWT_Rel_MaxI
1	0.113745
1	0.112763
1	0.129412
1	0.10669
1	0.131215
1	0.140639
1	0.114263
1	0.11652
1	0.116964
1	0.130811
2	0.0648962
2	0.0789182
2	0.0804959
2	0.0768899
2	0.0725597
2	0.106011
2	0.0769571
2	0.126244
2	0.0890514
2	0.111787
2	0.138491
2	0.143037
2	0.133699
2	0.108626
2	0.0767068
2	0.108091
2	0.0757772
2	0.104598
2	0.102679
2	0.080656
2	0.0815625
2	0.0955761
2	0.0744114
2	0.0824906
2	0.0840468
2	0.100245
2	0.0945199
2	0.0905247
2	0.0911513
2	0.0883436
2	0.0857782
2	0.113158
2	0.0706635
2	0.133902
2	0.133902
2	0.0808687
2	0.10978
2	0.135784
2	0.0646148
2	0.138464
2	0.0989779
2	0.11561
2	0.0700562
2	0.115345
2	0.0754834
2	0.128638
3	0.0842928
3	0.0814424
3	0.0762792
3	0.0725574
3	0.067988
3	0.0643677
3	0.0830666
3	0.0604586
3	0.0769319
3	0.12119
3	0.0614479
3	0.0814468
3	0.0975433
3	0.0538805
3	0.0737137
3	0.0872662
3	0.114781
3	0.0988313
3	0.0984681
3	0.0869973
3	0.114164
3	0.0923821
3	0.103559
3	0.104447
3	0.0725406
3	0.106028
3	0.0892887
3	0.0644245
3	0.0783694
3	0.0612284
3	0.0775545
3	0.0635699
3	0.0706096
3	0.0706465
3	0.0724679
3	0.0930766
3	0.0799332
3	0.0739999
3	0.11587
3	0.0523313
3	0.0852515
3	0.0675335
3	0.0810842
3	0.068601
3	0.0728307

## Sheet: Suppl Fig. 2f
Foci	SIM_Rel_MaxI
1	0.100694
1	0.104853
1	0.125166
1	0.115904
1	0.125562
1	0.12542
1	0.115141
1	0.132258
1	0.121098
1	0.15095
2	0.067122
2	0.0820935
2	0.0727394
2	0.0780125
2	0.0765006
2	0.108145
2	0.0720534
2	0.123138
2	0.0941503
2	0.119216
2	0.141066
2	0.125624
2	0.133273
2	0.118205
2	0.0802154
2	0.126371
2	0.076092
2	0.114107
2	0.104855
2	0.0855925
2	0.0739902
2	0.0919403
2	0.0734673
2	0.0824999
2	0.0817482
2	0.103601
2	0.0962185
2	0.0881175
2	0.0948233
2	0.0846179
2	0.0804561
2	0.119979
2	0.0720357
2	0.132651
2	0.139918
2	0.0863982
2	0.109839
2	0.145765
2	0.0588861
2	0.140192
2	0.113735
2	0.117031
2	0.0620539
2	0.110132
2	0.0849366
2	0.120651
3	0.0872039
3	0.0736277
3	0.0797904
3	0.0758272
3	0.0692446
3	0.0570426
3	0.0910362
3	0.0523894
3	0.0724562
3	0.12115
3	0.0591566
3	0.0855873
3	0.0996997
3	0.0505475
3	0.075183
3	0.0912552
3	0.11534
3	0.0893966
3	0.0981376
3	0.0890939
3	0.115607
3	0.0935105
3	0.105418
3	0.112825
3	0.0793993
3	0.10089
3	0.0863832
3	0.068671
3	0.0744157
3	0.0587618
3	0.0815415
3	0.0612276
3	0.0731064
3	0.077339
3	0.0731397
3	0.0885209
3	0.0818432
3	0.0765268
3	0.109711
3	0.0436708
3	0.0790513
3	0.0662396
3	0.0847739
3	0.072005
3	0.0690296
