# Supplementary material for: Diffusion-mediated HEI10 coarsening can explain meiotic crossover positioning in Arabidopsis
Source: Nat Commun. 2021 Aug 3;12:4674. doi: 10.1038/s41467-021-24827-w (PMC8333306; doi:10.1038/s41467-021-24827-w)
Supplement: Supplementary file 4 — Source Data File [file 41467_2021_24827_MOESM4_ESM.zip › source_data/Suppl_Fig_3_simulations_density_0.25.csv]

t_L	a_nodes	dt	Ls	t_exp	b_nodes	n_c	n_ts	C0	u0	D	m	density	K	C0_noise	t_C0_ratio2	n	Lm	Number COs	L	position_0	intensity_0	position_1	intensity_1	position_2	intensity_2	position_3	intensity_3
0.1	2.1	360.0	4.93	false	0.5	1.25	100	6.8	1.2	1.1	2000	0.25	1.0	2.2	1.0	1000	37.5	2	38.96562976375983	8.220508857235549	56.895364183108576	21.655191109496243	49.97526692521849
0.1	2.1	360.0	4.93	false	0.5	1.25	100	6.8	1.2	1.1	2000	0.25	1.0	2.2	1.0	1000	37.5	1	41.14632985324012	23.01541731891811	109.95205175670131
0.1	2.1	360.0	4.93	false	0.5	1.25	100	6.8	1.2	1.1	2000	0.25	1.0	2.2	1.0	1000	37.5	1	43.37436996300289	20.144008228417047	106.92961267609184
0.1	2.1	360.0	4.93	false	0.5	1.25	100	6.8	1.2	1.1	2000	0.25	1.0	2.2	1.0	1000	37.5	1	28.8176938879001	18.017949547587964	78.07604024054042
0.1	2.1	360.0	4.93	false	0.5	1.25	100	6.8	1.2	1.1	2000	0.25	1.0	2.2	1.0	1000	37.5	1	44.71903415172844	34.74709960201044	87.6950357954143
0.1	2.1	360.0	4.93	false	0.5	1.25	100	6.8	1.2	1.1	2000	0.25	1.0	2.2	1.0	1000	37.5	1	31.02196191413459	13.307103370889187	74.02118573995233
0.1	2.1	360.0	4.93	false	0.5	1.25	100	6.8	1.2	1.1	2000	0.25	1.0	2.2	1.0	1000	37.5	1	44.377782751493605	28.220028512074595	125.57644787585158
0.1	2.1	360.0	4.93	false	0.5	1.25	100	6.8	1.2	1.1	2000	0.25	1.0	2.2	1.0	1000	37.5	1	37.46241648680151	15.868185665409623	94.72838300835089
0.1	2.1	360.0	4.93	false	0.5	1.25	100	6.8	1.2	1.1	2000	0.25	1.0	2.2	1.0	1000	37.5	1	32.406135040526564	8.598335399743274	71.77112826472467
0.1	2.1	360.0	4.93	false	0.5	1.25	100	6.8	1.2	1.1	2000	0.25	1.0	2.2	1.0	1000	37.5	1	36.73348202043233	14.025311570026583	99.14809433951766
0.1	2.1	360.0	4.93	false	0.5	1.25	100	6.8	1.2	1.1	2000	0.25	1.0	2.2	1.0	1000	37.5	1	40.868433390631196	25.945579189006352	114.32762138256352
0.1	2.1	360.0	4.93	false	0.5	1.25	100	6.8	1.2	1.1	2000	0.25	1.0	2.2	1.0	1000	37.5	2	36.42379511310165	15.826371795073294	64.99849183107527	35.198530341258575	29.966815484737175
0.1	2.1	360.0	4.93	false	0.5	1.25	100	6.8	1.2	1.1	2000	0.25	1.0	2.2	1.0	1000	37.5	1	37.86957216051076	33.431524949762974	102.24848991769589
0.1	2.1	360.0	4.93	false	0.5	1.25	100	6.8	1.2	1.1	2000	0.25	1.0	2.2	1.0	1000	37.5	2	44.18442580246311	8.645370870508813	72.86740134443511	34.46487041259195	44.74150111012228
0.1	2.1	360.0	4.93	false	0.5	1.25	100	6.8	1.2	1.1	2000	0.25	1.0	2.2	1.0	1000	37.5	1	33.6351003107397	16.43204568876173	100.03820624460123
0.1	2.1	360.0	4.93	false	0.5	1.25	100	6.8	1.2	1.1	2000	0.25	1.0	2.2	1.0	1000	37.5	1	31.14239985566872	16.816888564987497	92.7027774078266
0.1	2.1	360.0	4.93	false	0.5	1.25	100	6.8	1.2	1.1	2000	0.25	1.0	2.2	1.0	1000	37.5	1	36.89687839025139	19.205385386708013	98.10684168336645
0.1	2.1	360.0	4.93	false	0.5	1.25	100	6.8	1.2	1.1	2000	0.25	1.0	2.2	1.0	1000	37.5	2	45.969879366389456	8.969387031488347	61.51340014299453	28.84767031728213	59.81925785408019
0.1	2.1	360.0	4.93	false	0.5	1.25	100	6.8	1.2	1.1	2000	0.25	1.0	2.2	1.0	1000	37.5	2	51.56158289656237	11.404604962407866	78.083484786942	40.485655764335185	66.94453259695113
0.1	2.1	360.0	4.93	false	0.5	1.25	100	6.8	1.2	1.1	2000	0.25	1.0	2.2	1.0	1000	37.5	1	40.25094573593563	21.116580271469154	112.48189806402968
0.1	2.1	360.0	4.93	false	0.5	1.25	100	6.8	1.2	1.1	2000	0.25	1.0	2.2	1.0	1000	37.5	2	38.27156075201525	11.81635814709766	51.77241684102241	31.62242127891387	46.150705987402105
0.1	2.1	360.0	4.93	false	0.5	1.25	100	6.8	1.2	1.1	2000	0.25	1.0	2.2	1.0	1000	37.5	1	34.075007898906975	22.434891331347508	94.78759814185814
0.1	2.1	360.0	4.93	false	0.5	1.25	100	6.8	1.2	1.1	2000	0.25	1.0	2.2	1.0	1000	37.5	1	38.92763334202561	23.083651554970775	92.44608081224912
0.1	2.1	360.0	4.93	false	0.5	1.25	100	6.8	1.2	1.1	2000	0.25	1.0	2.2	1.0	1000	37.5	2	45.69500608619943	22.15198309743911	78.86696952326284	42.28065732181133	39.85188688567264
0.1	2.1	360.0	4.93	false	0.5	1.25	100	6.8	1.2	1.1	2000	0.25	1.0	2.2	1.0	1000	37.5	1	46.40033530357277	22.192621660187164	130.0905813067254
0.1	2.1	360.0	4.93	false	0.5	1.25	100	6.8	1.2	1.1	2000	0.25	1.0	2.2	1.0	1000	37.5	1	26.43710495865036	5.405855438454197	72.53426760458446
0.1	2.1	360.0	4.93	false	0.5	1.25	100	6.8	1.2	1.1	2000	0.25	1.0	2.2	1.0	1000	37.5	1	41.308750752629784	14.15371941010457	95.88334148868422
0.1	2.1	360.0	4.93	false	0.5	1.25	100	6.8	1.2	1.1	2000	0.25	1.0	2.2	1.0	1000	37.5	1	36.047287999719224	9.1911242413366	108.16049541724124
0.1	2.1	360.0	4.93	false	0.5	1.25	100	6.8	1.2	1.1	2000	0.25	1.0	2.2	1.0	1000	37.5	2	42.68618965619973	21.450889413645505	48.64847157121918	37.04111387559261	59.438602049643414
0.1	2.1	360.0	4.93	false	0.5	1.25	100	6.8	1.2	1.1	2000	0.25	1.0	2.2	1.0	1000	37.5	2	37.812173257477575	15.202148553421534	80.1258185796652	25.79754794725272	35.633372869680244
0.1	2.1	360.0	4.93	false	0.5	1.25	100	6.8	1.2	1.1	2000	0.25	1.0	2.2	1.0	1000	37.5	1	37.56615915962164	23.683442277619204	119.99878078293712
0.1	2.1	360.0	4.93	false	0.5	1.25	100	6.8	1.2	1.1	2000	0.25	1.0	2.2	1.0	1000	37.5	1	46.274396075595384	24.207172577666693	123.66717658820309
0.1	2.1	360.0	4.93	false	0.5	1.25	100	6.8	1.2	1.1	2000	0.25	1.0	2.2	1.0	1000	37.5	2	30.369968392544905	8.893432370336019	66.57751791024818	26.621686004376315	28.387305470411107
0.1	2.1	360.0	4.93	false	0.5	1.25	100	6.8	1.2	1.1	2000	0.25	1.0	2.2	1.0	1000	37.5	1	32.79711998333649	11.691510125560475	88.44873910426128
0.1	2.1	360.0	4.93	false	0.5	1.25	100	6.8	1.2	1.1	2000	0.25	1.0	2.2	1.0	1000	37.5	1	41.765155312260696	35.55064190971931	108.16454572066237
0.1	2.1	360.0	4.93	false	0.5	1.25	100	6.8	1.2	1.1	2000	0.25	1.0	2.2	1.0	1000	37.5	2	34.82379214482886	6.64287002290244	44.17778375367703	27.113150973650967	56.88143767443865
0.1	2.1	360.0	4.93	false	0.5	1.25	100	6.8	1.2	1.1	2000	0.25	1.0	2.2	1.0	1000	37.5	2	45.88299968244068	14.278082612724008	65.35849634229834	33.190301014106055	48.13949675541663
0.1	2.1	360.0	4.93	false	0.5	1.25	100	6.8	1.2	1.1	2000	0.25	1.0	2.2	1.0	1000	37.5	1	32.66054898409213	15.284404882098986	80.97460729950161
0.1	2.1	360.0	4.93	false	0.5	1.25	100	6.8	1.2	1.1	2000	0.25	1.0	2.2	1.0	1000	37.5	1	33.414521021971375	6.7104179124275865	79.33595688414785
0.1	2.1	360.0	4.93	false	0.5	1.25	100	6.8	1.2	1.1	2000	0.25	1.0	2.2	1.0	1000	37.5	2	35.80441557934261	4.480433111883753	30.480782911393376	29.20555149710655	67.92196581355371
0.1	2.1	360.0	4.93	false	0.5	1.25	100	6.8	1.2	1.1	2000	0.25	1.0	2.2	1.0	1000	37.5	1	43.47576479386947	12.38107070846322	95.20843295161164
0.1	2.1	360.0	4.93	false	0.5	1.25	100	6.8	1.2	1.1	2000	0.25	1.0	2.2	1.0	1000	37.5	1	34.75878750059832	10.562139239654925	91.12247732034102
0.1	2.1	360.0	4.93	false	0.5	1.25	100	6.8	1.2	1.1	2000	0.25	1.0	2.2	1.0	1000	37.5	2	38.61150143638231	15.465334764302185	69.41669362504796	35.71085276110989	30.629881445227568
0.1	2.1	360.0	4.93	false	0.5	1.25	100	6.8	1.2	1.1	2000	0.25	1.0	2.2	1.0	1000	37.5	1	29.585869954957197	4.624157401360379	75.54751086156283
0.1	2.1	360.0	4.93	false	0.5	1.25	100	6.8	1.2	1.1	2000	0.25	1.0	2.2	1.0	1000	37.5	1	35.429859592828365	3.7787395668614776	68.00676829873912
0.1	2.1	360.0	4.93	false	0.5	1.25	100	6.8	1.2	1.1	2000	0.25	1.0	2.2	1.0	1000	37.5	1	40.66250226150598	35.2453115387519	85.51540147505365
0.1	2.1	360.0	4.93	false	0.5	1.25	100	6.8	1.2	1.1	2000	0.25	1.0	2.2	1.0	1000	37.5	1	30.78215993606465	9.060125573820992	83.62321576944353
0.1	2.1	360.0	4.93	false	0.5	1.25	100	6.8	1.2	1.1	2000	0.25	1.0	2.2	1.0	1000	37.5	1	30.465014732840267	8.364035217047757	89.79813754621235
0.1	2.1	360.0	4.93	false	0.5	1.25	100	6.8	1.2	1.1	2000	0.25	1.0	2.2	1.0	1000	37.5	1	34.63424103041674	16.359966495145418	98.66729236246154
0.1	2.1	360.0	4.93	false	0.5	1.25	100	6.8	1.2	1.1	2000	0.25	1.0	2.2	1.0	1000	37.5	1	42.62380250116671	28.05344507733366	86.85783747196824
0.1	2.1	360.0	4.93	false	0.5	1.25	100	6.8	1.2	1.1	2000	0.25	1.0	2.2	1.0	1000	37.5	1	30.601222038702865	4.328989577173929	82.55441154428343
0.1	2.1	360.0	4.93	false	0.5	1.25	100	6.8	1.2	1.1	2000	0.25	1.0	2.2	1.0	1000	37.5	1	44.342414581972015	18.539868490178748	104.79770433422857
0.1	2.1	360.0	4.93	false	0.5	1.25	100	6.8	1.2	1.1	2000	0.25	1.0	2.2	1.0	1000	37.5	1	44.82995532773293	19.86907385936955	125.36777711168837
0.1	2.1	360.0	4.93	false	0.5	1.25	100	6.8	1.2	1.1	2000	0.25	1.0	2.2	1.0	1000	37.5	2	31.890798123412257	8.041654917956631	55.63208677776596	25.892514384603036	26.902024862850876
0.1	2.1	360.0	4.93	false	0.5	1.25	100	6.8	1.2	1.1	2000	0.25	1.0	2.2	1.0	1000	37.5	2	39.12668313279253	4.241108769902324	33.53406588638428	25.920094606182094	81.3211395230105
0.1	2.1	360.0	4.93	false	0.5	1.25	100	6.8	1.2	1.1	2000	0.25	1.0	2.2	1.0	1000	37.5	1	34.04124729048539	12.134615224394334	93.32035888115048
0.1	2.1	360.0	4.93	false	0.5	1.25	100	6.8	1.2	1.1	2000	0.25	1.0	2.2	1.0	1000	37.5	1	31.57735690362683	20.112739351241697	101.92767077513138
0.1	2.1	360.0	4.93	false	0.5	1.25	100	6.8	1.2	1.1	2000	0.25	1.0	2.2	1.0	1000	37.5	1	42.404591268073105	14.821924353527619	132.56872142131448
0.1	2.1	360.0	4.93	false	0.5	1.25	100	6.8	1.2	1.1	2000	0.25	1.0	2.2	1.0	1000	37.5	1	40.24715259984101	9.669108862090859	109.69954905987478
0.1	2.1	360.0	4.93	false	0.5	1.25	100	6.8	1.2	1.1	2000	0.25	1.0	2.2	1.0	1000	37.5	1	36.89128149172416	8.745471385637584	96.44071498436364
0.1	2.1	360.0	4.93	false	0.5	1.25	100	6.8	1.2	1.1	2000	0.25	1.0	2.2	1.0	1000	37.5	1	44.11793929233536	16.564894783669015	103.3980171622274
0.1	2.1	360.0	4.93	false	0.5	1.25	100	6.8	1.2	1.1	2000	0.25	1.0	2.2	1.0	1000	37.5	2	42.64877581020566	12.004587667236132	71.51343991585013	35.36609297516801	42.01454948051966
0.1	2.1	360.0	4.93	false	0.5	1.25	100	6.8	1.2	1.1	2000	0.25	1.0	2.2	1.0	1000	37.5	1	36.74152866991565	21.98758856957242	99.65212654329584
0.1	2.1	360.0	4.93	false	0.5	1.25	100	6.8	1.2	1.1	2000	0.25	1.0	2.2	1.0	1000	37.5	1	25.665386553127615	12.515730534637008	56.93104267095104
0.1	2.1	360.0	4.93	false	0.5	1.25	100	6.8	1.2	1.1	2000	0.25	1.0	2.2	1.0	1000	37.5	2	38.991008621682205	9.171922338113164	56.413344581749314	28.51233598408083	54.31963760443937
0.1	2.1	360.0	4.93	false	0.5	1.25	100	6.8	1.2	1.1	2000	0.25	1.0	2.2	1.0	1000	37.5	1	39.72558188202569	26.589468336349924	104.14923739665281
0.1	2.1	360.0	4.93	false	0.5	1.25	100	6.8	1.2	1.1	2000	0.25	1.0	2.2	1.0	1000	37.5	2	42.38795349887892	11.886206327198444	65.66777861511251	39.72689588022177	58.81275768291308
0.1	2.1	360.0	4.93	false	0.5	1.25	100	6.8	1.2	1.1	2000	0.25	1.0	2.2	1.0	1000	37.5	2	43.301639225418135	7.7638388744348195	56.643377357486244	35.5692185698992	63.04793190798483
0.1	2.1	360.0	4.93	false	0.5	1.25	100	6.8	1.2	1.1	2000	0.25	1.0	2.2	1.0	1000	37.5	1	36.716059814905876	16.849344256259656	94.5091475030614
0.1	2.1	360.0	4.93	false	0.5	1.25	100	6.8	1.2	1.1	2000	0.25	1.0	2.2	1.0	1000	37.5	2	37.19517983784923	4.538742053386361	50.16203429995113	31.178802357067504	42.316930190590085
0.1	2.1	360.0	4.93	false	0.5	1.25	100	6.8	1.2	1.1	2000	0.25	1.0	2.2	1.0	1000	37.5	2	36.124092067660996	9.566215209510837	56.89291835159084	30.968136880107036	46.13208704924407
0.1	2.1	360.0	4.93	false	0.5	1.25	100	6.8	1.2	1.1	2000	0.25	1.0	2.2	1.0	1000	37.5	1	38.1057933663937	18.93869892529158	104.58274050023641
0.1	2.1	360.0	4.93	false	0.5	1.25	100	6.8	1.2	1.1	2000	0.25	1.0	2.2	1.0	1000	37.5	2	33.835861498489955	12.548532346449187	47.92556296844686	23.73449974213911	41.104408057411334
0.1	2.1	360.0	4.93	false	0.5	1.25	100	6.8	1.2	1.1	2000	0.25	1.0	2.2	1.0	1000	37.5	1	38.78813192517935	25.805228228159056	118.93663624180016
0.1	2.1	360.0	4.93	false	0.5	1.25	100	6.8	1.2	1.1	2000	0.25	1.0	2.2	1.0	1000	37.5	1	40.10187622045828	13.89970863164664	81.27060554172266
0.1	2.1	360.0	4.93	false	0.5	1.25	100	6.8	1.2	1.1	2000	0.25	1.0	2.2	1.0	1000	37.5	1	40.32871690896076	24.314250385581644	118.69770569579104
0.1	2.1	360.0	4.93	false	0.5	1.25	100	6.8	1.2	1.1	2000	0.25	1.0	2.2	1.0	1000	37.5	1	38.40137624721467	9.664909020815749	105.8832277048293
0.1	2.1	360.0	4.93	false	0.5	1.25	100	6.8	1.2	1.1	2000	0.25	1.0	2.2	1.0	1000	37.5	1	39.11609355834928	21.270734228471085	104.37371221650157
0.1	2.1	360.0	4.93	false	0.5	1.25	100	6.8	1.2	1.1	2000	0.25	1.0	2.2	1.0	1000	37.5	1	38.77314896295378	26.66926474969587	107.80247893148922
0.1	2.1	360.0	4.93	false	0.5	1.25	100	6.8	1.2	1.1	2000	0.25	1.0	2.2	1.0	1000	37.5	1	34.92230407320019	12.128549593503557	86.48711969712662
0.1	2.1	360.0	4.93	false	0.5	1.25	100	6.8	1.2	1.1	2000	0.25	1.0	2.2	1.0	1000	37.5	2	49.811769611632805	10.837503367518394	68.75199071800067	41.78007587820665	58.375287142516086
0.1	2.1	360.0	4.93	false	0.5	1.25	100	6.8	1.2	1.1	2000	0.25	1.0	2.2	1.0	1000	37.5	1	29.792668861594443	13.879393379176731	69.84193429699836
0.1	2.1	360.0	4.93	false	0.5	1.25	100	6.8	1.2	1.1	2000	0.25	1.0	2.2	1.0	1000	37.5	1	45.02190027093815	14.607533023389255	77.03005834597178
0.1	2.1	360.0	4.93	false	0.5	1.25	100	6.8	1.2	1.1	2000	0.25	1.0	2.2	1.0	1000	37.5	1	31.41098094653835	25.681005561045765	85.7435012329948
0.1	2.1	360.0	4.93	false	0.5	1.25	100	6.8	1.2	1.1	2000	0.25	1.0	2.2	1.0	1000	37.5	2	35.14733518888365	8.775281898207837	65.07920281103127	26.66241727943368	30.990004455983005
0.1	2.1	360.0	4.93	false	0.5	1.25	100	6.8	1.2	1.1	2000	0.25	1.0	2.2	1.0	1000	37.5	1	33.79909597997142	18.762555648265803	96.45911576362911
0.1	2.1	360.0	4.93	false	0.5	1.25	100	6.8	1.2	1.1	2000	0.25	1.0	2.2	1.0	1000	37.5	2	32.85713801317015	7.135426035443645	47.547543353692426	27.093140733966816	36.65338785012955
0.1	2.1	360.0	4.93	false	0.5	1.25	100	6.8	1.2	1.1	2000	0.25	1.0	2.2	1.0	1000	37.5	1	40.203157478976	37.746895914199385	98.42020150486196
0.1	2.1	360.0	4.93	false	0.5	1.25	100	6.8	1.2	1.1	2000	0.25	1.0	2.2	1.0	1000	37.5	1	38.344329773948594	17.8507291542136	108.43321275790237
0.1	2.1	360.0	4.93	false	0.5	1.25	100	6.8	1.2	1.1	2000	0.25	1.0	2.2	1.0	1000	37.5	1	31.786159322224172	22.996092229177794	96.24176074327437
0.1	2.1	360.0	4.93	false	0.5	1.25	100	6.8	1.2	1.1	2000	0.25	1.0	2.2	1.0	1000	37.5	1	39.26363940595832	16.043894160629225	99.43406854828855
0.1	2.1	360.0	4.93	false	0.5	1.25	100	6.8	1.2	1.1	2000	0.25	1.0	2.2	1.0	1000	37.5	1	38.108747100256124	35.22977351816329	80.75066311675495
0.1	2.1	360.0	4.93	false	0.5	1.25	100	6.8	1.2	1.1	2000	0.25	1.0	2.2	1.0	1000	37.5	1	46.26642258525946	24.9496096882397	113.44890884944125
0.1	2.1	360.0	4.93	false	0.5	1.25	100	6.8	1.2	1.1	2000	0.25	1.0	2.2	1.0	1000	37.5	1	43.079990822364515	17.478471660754618	121.0101596647543
0.1	2.1	360.0	4.93	false	0.5	1.25	100	6.8	1.2	1.1	2000	0.25	1.0	2.2	1.0	1000	37.5	1	37.52602017457766	19.849321956145296	91.37933184841233
0.1	2.1	360.0	4.93	false	0.5	1.25	100	6.8	1.2	1.1	2000	0.25	1.0	2.2	1.0	1000	37.5	2	36.15031398125323	6.005557935166066	51.31872499831157	22.8192366706304	43.87261588090056
0.1	2.1	360.0	4.93	false	0.5	1.25	100	6.8	1.2	1.1	2000	0.25	1.0	2.2	1.0	1000	37.5	2	48.13180842245352	10.472692117188565	65.24228724483133	45.39875986319379	56.673031798265725
0.1	2.1	360.0	4.93	false	0.5	1.25	100	6.8	1.2	1.1	2000	0.25	1.0	2.2	1.0	1000	37.5	1	36.27422727976894	14.551367328338191	107.29504176892917
0.1	2.1	360.0	4.93	false	0.5	1.25	100	6.8	1.2	1.1	2000	0.25	1.0	2.2	1.0	1000	37.5	1	34.23232518848586	19.651221893410202	82.06444883378288
0.1	2.1	360.0	4.93	false	0.5	1.25	100	6.8	1.2	1.1	2000	0.25	1.0	2.2	1.0	1000	37.5	1	34.255389267579616	18.702353198152057	101.18938376409488
0.1	2.1	360.0	4.93	false	0.5	1.25	100	6.8	1.2	1.1	2000	0.25	1.0	2.2	1.0	1000	37.5	1	36.63092601489994	29.447856228113285	90.61784899997647
0.1	2.1	360.0	4.93	false	0.5	1.25	100	6.8	1.2	1.1	2000	0.25	1.0	2.2	1.0	1000	37.5	1	37.181924503668306	17.674798968082168	96.15717138996207
0.1	2.1	360.0	4.93	false	0.5	1.25	100	6.8	1.2	1.1	2000	0.25	1.0	2.2	1.0	1000	37.5	1	30.56457094884876	20.091347026048652	75.9542497807864
0.1	2.1	360.0	4.93	false	0.5	1.25	100	6.8	1.2	1.1	2000	0.25	1.0	2.2	1.0	1000	37.5	2	41.38555158671367	10.755602783468161	52.82103746828308	30.290539468659524	54.35769023456253
0.1	2.1	360.0	4.93	false	0.5	1.25	100	6.8	1.2	1.1	2000	0.25	1.0	2.2	1.0	1000	37.5	1	40.715026874533066	11.54518401716378	116.84384391072085
0.1	2.1	360.0	4.93	false	0.5	1.25	100	6.8	1.2	1.1	2000	0.25	1.0	2.2	1.0	1000	37.5	1	35.81187033270311	21.892392543505217	92.59329682385305
0.1	2.1	360.0	4.93	false	0.5	1.25	100	6.8	1.2	1.1	2000	0.25	1.0	2.2	1.0	1000	37.5	1	41.61208894803419	29.5698046590445	86.97975749007593
0.1	2.1	360.0	4.93	false	0.5	1.25	100	6.8	1.2	1.1	2000	0.25	1.0	2.2	1.0	1000	37.5	1	35.962769975602846	24.001156008234172	98.89852487303894
0.1	2.1	360.0	4.93	false	0.5	1.25	100	6.8	1.2	1.1	2000	0.25	1.0	2.2	1.0	1000	37.5	1	30.559408105858704	21.679005137864493	86.86625663109207
0.1	2.1	360.0	4.93	false	0.5	1.25	100	6.8	1.2	1.1	2000	0.25	1.0	2.2	1.0	1000	37.5	1	36.092753216194026	11.161784856039166	101.04058759464678
0.1	2.1	360.0	4.93	false	0.5	1.25	100	6.8	1.2	1.1	2000	0.25	1.0	2.2	1.0	1000	37.5	2	41.29394575830155	10.923528393740902	60.19571740217239	32.13668728738346	50.34153896426661
0.1	2.1	360.0	4.93	false	0.5	1.25	100	6.8	1.2	1.1	2000	0.25	1.0	2.2	1.0	1000	37.5	1	32.11655505513672	28.452224935665747	71.61632541316852
0.1	2.1	360.0	4.93	false	0.5	1.25	100	6.8	1.2	1.1	2000	0.25	1.0	2.2	1.0	1000	37.5	1	32.65636839907219	6.142075570864056	82.61318029039725
0.1	2.1	360.0	4.93	false	0.5	1.25	100	6.8	1.2	1.1	2000	0.25	1.0	2.2	1.0	1000	37.5	1	46.0041633397768	14.445009467417002	124.3223652692887
0.1	2.1	360.0	4.93	false	0.5	1.25	100	6.8	1.2	1.1	2000	0.25	1.0	2.2	1.0	1000	37.5	1	35.06944570659386	18.031852089395656	104.46396381561037
0.1	2.1	360.0	4.93	false	0.5	1.25	100	6.8	1.2	1.1	2000	0.25	1.0	2.2	1.0	1000	37.5	2	44.37897646049633	14.352499818165395	67.45743305283602	37.03407285461141	49.962795553248355
0.1	2.1	360.0	4.93	false	0.5	1.25	100	6.8	1.2	1.1	2000	0.25	1.0	2.2	1.0	1000	37.5	1	32.37337170669983	18.587898156528723	91.61101033978522
0.1	2.1	360.0	4.93	false	0.5	1.25	100	6.8	1.2	1.1	2000	0.25	1.0	2.2	1.0	1000	37.5	1	45.28382100616006	13.837366367038062	104.18531173743021
0.1	2.1	360.0	4.93	false	0.5	1.25	100	6.8	1.2	1.1	2000	0.25	1.0	2.2	1.0	1000	37.5	1	40.03335313804264	28.602963234237052	114.2768568325156
0.1	2.1	360.0	4.93	false	0.5	1.25	100	6.8	1.2	1.1	2000	0.25	1.0	2.2	1.0	1000	37.5	1	32.96706716239095	16.238335657969838	86.26943070127793
0.1	2.1	360.0	4.93	false	0.5	1.25	100	6.8	1.2	1.1	2000	0.25	1.0	2.2	1.0	1000	37.5	1	36.18868805492627	6.999982077113449	90.71920074694978
0.1	2.1	360.0	4.93	false	0.5	1.25	100	6.8	1.2	1.1	2000	0.25	1.0	2.2	1.0	1000	37.5	2	36.8688773820299	9.008279126705993	37.713247446533174	30.42904614130122	54.23293621459818
0.1	2.1	360.0	4.93	false	0.5	1.25	100	6.8	1.2	1.1	2000	0.25	1.0	2.2	1.0	1000	37.5	2	43.36802065326234	11.650366356940918	62.99060953987279	29.22825458547367	48.09421915883724
0.1	2.1	360.0	4.93	false	0.5	1.25	100	6.8	1.2	1.1	2000	0.25	1.0	2.2	1.0	1000	37.5	2	41.25243248701526	4.830411073716246	65.63840245866467	35.61836151389514	37.024877505169826
0.1	2.1	360.0	4.93	false	0.5	1.25	100	6.8	1.2	1.1	2000	0.25	1.0	2.2	1.0	1000	37.5	2	39.75962183647008	16.707373768895504	63.45285078900457	29.821682664465524	45.30286408746829
0.1	2.1	360.0	4.93	false	0.5	1.25	100	6.8	1.2	1.1	2000	0.25	1.0	2.2	1.0	1000	37.5	1	41.61451871413653	22.04976260035771	109.33991998180973
0.1	2.1	360.0	4.93	false	0.5	1.25	100	6.8	1.2	1.1	2000	0.25	1.0	2.2	1.0	1000	37.5	1	38.28542264512236	31.97020378474257	78.55314220710422
0.1	2.1	360.0	4.93	false	0.5	1.25	100	6.8	1.2	1.1	2000	0.25	1.0	2.2	1.0	1000	37.5	1	39.873846216128264	13.579043065351593	98.28592819952146
0.1	2.1	360.0	4.93	false	0.5	1.25	100	6.8	1.2	1.1	2000	0.25	1.0	2.2	1.0	1000	37.5	2	45.43974830456747	20.192832145821797	33.334729402265644	28.279871144450194	81.14455441937272
0.1	2.1	360.0	4.93	false	0.5	1.25	100	6.8	1.2	1.1	2000	0.25	1.0	2.2	1.0	1000	37.5	2	38.786502240916086	15.148741172411743	76.01901569541582	29.908814622198808	30.971483761902316
0.1	2.1	360.0	4.93	false	0.5	1.25	100	6.8	1.2	1.1	2000	0.25	1.0	2.2	1.0	1000	37.5	1	44.21172466655824	26.75151550184456	107.142907311432
0.1	2.1	360.0	4.93	false	0.5	1.25	100	6.8	1.2	1.1	2000	0.25	1.0	2.2	1.0	1000	37.5	1	39.36831490157905	16.269175160535784	114.12472143866255
0.1	2.1	360.0	4.93	false	0.5	1.25	100	6.8	1.2	1.1	2000	0.25	1.0	2.2	1.0	1000	37.5	1	45.54526693424536	15.231073199235649	105.19012941293856
0.1	2.1	360.0	4.93	false	0.5	1.25	100	6.8	1.2	1.1	2000	0.25	1.0	2.2	1.0	1000	37.5	1	34.09515988943336	9.374830738102643	105.03846368809835
0.1	2.1	360.0	4.93	false	0.5	1.25	100	6.8	1.2	1.1	2000	0.25	1.0	2.2	1.0	1000	37.5	2	37.48121780302978	5.875818673905279	55.531613803188314	34.34469098951285	51.410922724487094
0.1	2.1	360.0	4.93	false	0.5	1.25	100	6.8	1.2	1.1	2000	0.25	1.0	2.2	1.0	1000	37.5	1	41.427108157497884	21.348898615904425	110.53437079512129
0.1	2.1	360.0	4.93	false	0.5	1.25	100	6.8	1.2	1.1	2000	0.25	1.0	2.2	1.0	1000	37.5	1	36.29759811950594	10.82149417059239	108.64462337112542
0.1	2.1	360.0	4.93	false	0.5	1.25	100	6.8	1.2	1.1	2000	0.25	1.0	2.2	1.0	1000	37.5	1	44.316966893885635	34.09470032361229	86.34709864186019
0.1	2.1	360.0	4.93	false	0.5	1.25	100	6.8	1.2	1.1	2000	0.25	1.0	2.2	1.0	1000	37.5	2	43.58357130652854	12.040643331972353	72.02783437926988	29.043721446550684	53.87296231606666
0.1	2.1	360.0	4.93	false	0.5	1.25	100	6.8	1.2	1.1	2000	0.25	1.0	2.2	1.0	1000	37.5	1	40.16265344806071	17.461172021907018	111.4306244024101
0.1	2.1	360.0	4.93	false	0.5	1.25	100	6.8	1.2	1.1	2000	0.25	1.0	2.2	1.0	1000	37.5	1	32.44519217433288	11.541244621347461	88.61475364979793
0.1	2.1	360.0	4.93	false	0.5	1.25	100	6.8	1.2	1.1	2000	0.25	1.0	2.2	1.0	1000	37.5	2	36.47402791465609	11.133610902267495	61.62349102373944	29.30268300838938	42.378936831572815
0.1	2.1	360.0	4.93	false	0.5	1.25	100	6.8	1.2	1.1	2000	0.25	1.0	2.2	1.0	1000	37.5	1	33.6099447234441	11.285444299213076	83.39964914545249
0.1	2.1	360.0	4.93	false	0.5	1.25	100	6.8	1.2	1.1	2000	0.25	1.0	2.2	1.0	1000	37.5	1	38.788786725622415	26.57456061748038	99.6256778223762
0.1	2.1	360.0	4.93	false	0.5	1.25	100	6.8	1.2	1.1	2000	0.25	1.0	2.2	1.0	1000	37.5	2	40.01762837495935	6.217155024926614	76.8192955026901	27.545952990316025	43.603455781376724
0.1	2.1	360.0	4.93	false	0.5	1.25	100	6.8	1.2	1.1	2000	0.25	1.0	2.2	1.0	1000	37.5	2	39.33409487761478	7.443730927757561	53.507739475135516	24.505397884352636	56.47274192389918
0.1	2.1	360.0	4.93	false	0.5	1.25	100	6.8	1.2	1.1	2000	0.25	1.0	2.2	1.0	1000	37.5	2	46.5324458749484	7.304937417129988	83.6608070515173	35.69766535942538	39.30725929443524
0.1	2.1	360.0	4.93	false	0.5	1.25	100	6.8	1.2	1.1	2000	0.25	1.0	2.2	1.0	1000	37.5	2	32.922344558163886	7.0554079659987625	32.257631490504636	18.5697513044813	51.0471629805736
0.1	2.1	360.0	4.93	false	0.5	1.25	100	6.8	1.2	1.1	2000	0.25	1.0	2.2	1.0	1000	37.5	1	42.25356627249944	27.68991983176001	114.83512386163429
0.1	2.1	360.0	4.93	false	0.5	1.25	100	6.8	1.2	1.1	2000	0.25	1.0	2.2	1.0	1000	37.5	1	33.446636425319944	9.63211100896256	86.55410318428699
0.1	2.1	360.0	4.93	false	0.5	1.25	100	6.8	1.2	1.1	2000	0.25	1.0	2.2	1.0	1000	37.5	1	39.48654730808035	17.075049654452783	105.23347260326656
0.1	2.1	360.0	4.93	false	0.5	1.25	100	6.8	1.2	1.1	2000	0.25	1.0	2.2	1.0	1000	37.5	1	36.15287909724368	20.047954029900502	97.58259972216321
0.1	2.1	360.0	4.93	false	0.5	1.25	100	6.8	1.2	1.1	2000	0.25	1.0	2.2	1.0	1000	37.5	1	34.39305177685743	15.185943599028029	104.1420317106608
0.1	2.1	360.0	4.93	false	0.5	1.25	100	6.8	1.2	1.1	2000	0.25	1.0	2.2	1.0	1000	37.5	2	37.62748949523014	2.3714261097976896	30.882121392385343	25.12050003119868	72.97317363837622
0.1	2.1	360.0	4.93	false	0.5	1.25	100	6.8	1.2	1.1	2000	0.25	1.0	2.2	1.0	1000	37.5	1	39.77659275161477	23.654027862997403	101.06767757794199
0.1	2.1	360.0	4.93	false	0.5	1.25	100	6.8	1.2	1.1	2000	0.25	1.0	2.2	1.0	1000	37.5	1	45.982443252480245	24.91826288036924	93.63804626393369
0.1	2.1	360.0	4.93	false	0.5	1.25	100	6.8	1.2	1.1	2000	0.25	1.0	2.2	1.0	1000	37.5	1	32.7108996385746	9.215876393926424	83.73436518559295
0.1	2.1	360.0	4.93	false	0.5	1.25	100	6.8	1.2	1.1	2000	0.25	1.0	2.2	1.0	1000	37.5	1	42.26390806248633	25.18612213540209	111.82405431405839
0.1	2.1	360.0	4.93	false	0.5	1.25	100	6.8	1.2	1.1	2000	0.25	1.0	2.2	1.0	1000	37.5	2	49.71118069922525	20.917638675747018	73.83599774253638	35.347049882425466	51.33036683778357
0.1	2.1	360.0	4.93	false	0.5	1.25	100	6.8	1.2	1.1	2000	0.25	1.0	2.2	1.0	1000	37.5	1	42.12296251190276	27.060149406585786	78.24608758579366
0.1	2.1	360.0	4.93	false	0.5	1.25	100	6.8	1.2	1.1	2000	0.25	1.0	2.2	1.0	1000	37.5	1	32.46322211841279	31.608601461996578	69.1208810168321
0.1	2.1	360.0	4.93	false	0.5	1.25	100	6.8	1.2	1.1	2000	0.25	1.0	2.2	1.0	1000	37.5	1	35.08174668732359	29.096141680201274	102.06501599304097
0.1	2.1	360.0	4.93	false	0.5	1.25	100	6.8	1.2	1.1	2000	0.25	1.0	2.2	1.0	1000	37.5	1	40.48487423364273	27.85957862030873	101.81448562296178
0.1	2.1	360.0	4.93	false	0.5	1.25	100	6.8	1.2	1.1	2000	0.25	1.0	2.2	1.0	1000	37.5	2	49.03308670794017	15.677833104548068	90.12548436614574	44.06631157438677	39.23324871314759
0.1	2.1	360.0	4.93	false	0.5	1.25	100	6.8	1.2	1.1	2000	0.25	1.0	2.2	1.0	1000	37.5	1	30.74582213312937	25.239365906665828	90.98231823580095
0.1	2.1	360.0	4.93	false	0.5	1.25	100	6.8	1.2	1.1	2000	0.25	1.0	2.2	1.0	1000	37.5	1	43.10863877430917	22.15887950326376	114.46464141252152
0.1	2.1	360.0	4.93	false	0.5	1.25	100	6.8	1.2	1.1	2000	0.25	1.0	2.2	1.0	1000	37.5	2	39.41240769366867	9.076992790006305	63.460351178148635	31.65988612328055	35.3291994652958
0.1	2.1	360.0	4.93	false	0.5	1.25	100	6.8	1.2	1.1	2000	0.25	1.0	2.2	1.0	1000	37.5	1	46.39780483841193	18.860532931245945	99.22853236655804
0.1	2.1	360.0	4.93	false	0.5	1.25	100	6.8	1.2	1.1	2000	0.25	1.0	2.2	1.0	1000	37.5	2	34.550241637621895	8.418595929035938	59.58400278933216	25.509395078658546	41.565299977975684
0.1	2.1	360.0	4.93	false	0.5	1.25	100	6.8	1.2	1.1	2000	0.25	1.0	2.2	1.0	1000	37.5	1	34.141819377163884	12.392151442278092	98.16848793295236
0.1	2.1	360.0	4.93	false	0.5	1.25	100	6.8	1.2	1.1	2000	0.25	1.0	2.2	1.0	1000	37.5	1	42.64798162564107	11.754357288301664	115.10906727264698
0.1	2.1	360.0	4.93	false	0.5	1.25	100	6.8	1.2	1.1	2000	0.25	1.0	2.2	1.0	1000	37.5	1	31.48181898291626	25.26110248376894	88.96745079680652
0.1	2.1	360.0	4.93	false	0.5	1.25	100	6.8	1.2	1.1	2000	0.25	1.0	2.2	1.0	1000	37.5	1	34.02627909848572	14.81423903987994	108.61031165482312
0.1	2.1	360.0	4.93	false	0.5	1.25	100	6.8	1.2	1.1	2000	0.25	1.0	2.2	1.0	1000	37.5	1	32.04275797160136	8.195133390706843	82.88203450836825
0.1	2.1	360.0	4.93	false	0.5	1.25	100	6.8	1.2	1.1	2000	0.25	1.0	2.2	1.0	1000	37.5	1	33.1840367974995	9.65900635578315	88.8665637871836
0.1	2.1	360.0	4.93	false	0.5	1.25	100	6.8	1.2	1.1	2000	0.25	1.0	2.2	1.0	1000	37.5	1	38.68231489648742	35.90070488818251	86.79724798378686
0.1	2.1	360.0	4.93	false	0.5	1.25	100	6.8	1.2	1.1	2000	0.25	1.0	2.2	1.0	1000	37.5	1	45.649104673843354	29.624306970910887	119.94373678882246
0.1	2.1	360.0	4.93	false	0.5	1.25	100	6.8	1.2	1.1	2000	0.25	1.0	2.2	1.0	1000	37.5	1	33.026586902870385	7.98643495490352	85.73950498062199
0.1	2.1	360.0	4.93	false	0.5	1.25	100	6.8	1.2	1.1	2000	0.25	1.0	2.2	1.0	1000	37.5	1	38.41672273765185	25.7402796191442	89.92499094247154
0.1	2.1	360.0	4.93	false	0.5	1.25	100	6.8	1.2	1.1	2000	0.25	1.0	2.2	1.0	1000	37.5	2	38.67491881094986	6.37985648375036	77.2842040168371	32.81263131502451	31.880329794427936
0.1	2.1	360.0	4.93	false	0.5	1.25	100	6.8	1.2	1.1	2000	0.25	1.0	2.2	1.0	1000	37.5	2	32.147271235721945	4.655304537453693	62.80780728640403	22.885678814376526	38.11302256505124
0.1	2.1	360.0	4.93	false	0.5	1.25	100	6.8	1.2	1.1	2000	0.25	1.0	2.2	1.0	1000	37.5	1	37.4679792375088	14.719586096822647	78.2459883124
0.1	2.1	360.0	4.93	false	0.5	1.25	100	6.8	1.2	1.1	2000	0.25	1.0	2.2	1.0	1000	37.5	1	43.92052556110329	11.819030131745267	91.65016548308729
0.1	2.1	360.0	4.93	false	0.5	1.25	100	6.8	1.2	1.1	2000	0.25	1.0	2.2	1.0	1000	37.5	1	37.400822919240404	10.279603238612383	76.172123997002
0.1	2.1	360.0	4.93	false	0.5	1.25	100	6.8	1.2	1.1	2000	0.25	1.0	2.2	1.0	1000	37.5	1	36.58921083504275	28.229829389594425	89.11151855634137
0.1	2.1	360.0	4.93	false	0.5	1.25	100	6.8	1.2	1.1	2000	0.25	1.0	2.2	1.0	1000	37.5	2	41.92111630872165	15.461095839506207	73.22292678233784	33.010275256130186	37.910103204712925
0.1	2.1	360.0	4.93	false	0.5	1.25	100	6.8	1.2	1.1	2000	0.25	1.0	2.2	1.0	1000	37.5	2	34.38779267392288	12.559222061210496	51.37291363848627	28.263767412886562	35.25772505525169
0.1	2.1	360.0	4.93	false	0.5	1.25	100	6.8	1.2	1.1	2000	0.25	1.0	2.2	1.0	1000	37.5	2	38.19237240613742	12.984132072135054	69.91635783895961	30.43226718616987	39.16635174578955
0.1	2.1	360.0	4.93	false	0.5	1.25	100	6.8	1.2	1.1	2000	0.25	1.0	2.2	1.0	1000	37.5	1	42.05077936360258	30.119438315363578	119.27911269846355
0.1	2.1	360.0	4.93	false	0.5	1.25	100	6.8	1.2	1.1	2000	0.25	1.0	2.2	1.0	1000	37.5	1	38.30224513566347	23.404469862357555	106.98634901331896
0.1	2.1	360.0	4.93	false	0.5	1.25	100	6.8	1.2	1.1	2000	0.25	1.0	2.2	1.0	1000	37.5	1	42.65415114105154	14.276862977963525	119.99939795819715
0.1	2.1	360.0	4.93	false	0.5	1.25	100	6.8	1.2	1.1	2000	0.25	1.0	2.2	1.0	1000	37.5	2	44.274440134079335	11.915357958852368	38.81654665414469	21.43138427681525	85.3240393495252
0.1	2.1	360.0	4.93	false	0.5	1.25	100	6.8	1.2	1.1	2000	0.25	1.0	2.2	1.0	1000	37.5	1	28.660947218550085	20.094540870419575	71.12630300960684
0.1	2.1	360.0	4.93	false	0.5	1.25	100	6.8	1.2	1.1	2000	0.25	1.0	2.2	1.0	1000	37.5	1	30.633371359917042	15.946976108557706	91.12576207562495
0.1	2.1	360.0	4.93	false	0.5	1.25	100	6.8	1.2	1.1	2000	0.25	1.0	2.2	1.0	1000	37.5	3	47.08480041279324	11.17703034839754	47.73653177124494	24.96992064716938	48.4595546435959	40.33147669168066	21.779798449878403
0.1	2.1	360.0	4.93	false	0.5	1.25	100	6.8	1.2	1.1	2000	0.25	1.0	2.2	1.0	1000	37.5	2	40.09744954917424	3.1957071386348805	52.376021192539376	28.42195576015176	58.54805697139498
0.1	2.1	360.0	4.93	false	0.5	1.25	100	6.8	1.2	1.1	2000	0.25	1.0	2.2	1.0	1000	37.5	1	38.18367664263124	17.49927566929295	82.71557948655828
0.1	2.1	360.0	4.93	false	0.5	1.25	100	6.8	1.2	1.1	2000	0.25	1.0	2.2	1.0	1000	37.5	1	29.808192405495088	7.9829759876447035	80.61577429613082
0.1	2.1	360.0	4.93	false	0.5	1.25	100	6.8	1.2	1.1	2000	0.25	1.0	2.2	1.0	1000	37.5	1	41.18154281427282	31.87633448710555	104.11347844656413
0.1	2.1	360.0	4.93	false	0.5	1.25	100	6.8	1.2	1.1	2000	0.25	1.0	2.2	1.0	1000	37.5	1	43.45316593116938	22.42084487679235	109.23708634876637
0.1	2.1	360.0	4.93	false	0.5	1.25	100	6.8	1.2	1.1	2000	0.25	1.0	2.2	1.0	1000	37.5	1	49.28763143034868	18.54443778374755	130.0466484887774
0.1	2.1	360.0	4.93	false	0.5	1.25	100	6.8	1.2	1.1	2000	0.25	1.0	2.2	1.0	1000	37.5	2	35.99604565873	7.137148689012201	68.37582046293497	27.262990310036937	31.079190398876356
0.1	2.1	360.0	4.93	false	0.5	1.25	100	6.8	1.2	1.1	2000	0.25	1.0	2.2	1.0	1000	37.5	2	39.519385679178924	1.2653830348144663	36.50456482780246	32.271609143789306	67.08421079407253
0.1	2.1	360.0	4.93	false	0.5	1.25	100	6.8	1.2	1.1	2000	0.25	1.0	2.2	1.0	1000	37.5	2	35.49097547288774	10.301221078904025	35.35318883380748	31.191169338897623	54.97270813744186
0.1	2.1	360.0	4.93	false	0.5	1.25	100	6.8	1.2	1.1	2000	0.25	1.0	2.2	1.0	1000	37.5	1	40.84392528695528	19.38317824179964	99.1632685255414
0.1	2.1	360.0	4.93	false	0.5	1.25	100	6.8	1.2	1.1	2000	0.25	1.0	2.2	1.0	1000	37.5	2	41.89236600483781	8.891804227759959	78.85802113668832	39.80492821657507	33.68692260113044
0.1	2.1	360.0	4.93	false	0.5	1.25	100	6.8	1.2	1.1	2000	0.25	1.0	2.2	1.0	1000	37.5	2	44.01872978271167	8.053341688538216	54.72456692404478	31.436315006036097	52.67062484618693
0.1	2.1	360.0	4.93	false	0.5	1.25	100	6.8	1.2	1.1	2000	0.25	1.0	2.2	1.0	1000	37.5	2	39.29594564654971	13.232102146849618	39.534357488964886	29.984969889789785	69.53230935266498
0.1	2.1	360.0	4.93	false	0.5	1.25	100	6.8	1.2	1.1	2000	0.25	1.0	2.2	1.0	1000	37.5	1	38.625674354408794	20.37494619153006	106.61819048128746
0.1	2.1	360.0	4.93	false	0.5	1.25	100	6.8	1.2	1.1	2000	0.25	1.0	2.2	1.0	1000	37.5	2	40.85084024953089	11.679145880627111	79.3409253057063	22.83557536653116	32.405128342729405
0.1	2.1	360.0	4.93	false	0.5	1.25	100	6.8	1.2	1.1	2000	0.25	1.0	2.2	1.0	1000	37.5	1	39.99787242593281	5.537711329255181	83.70347478055503
0.1	2.1	360.0	4.93	false	0.5	1.25	100	6.8	1.2	1.1	2000	0.25	1.0	2.2	1.0	1000	37.5	1	49.12557662249988	18.965319441192598	128.562398504505
0.1	2.1	360.0	4.93	false	0.5	1.25	100	6.8	1.2	1.1	2000	0.25	1.0	2.2	1.0	1000	37.5	2	42.54387566758336	7.339426140375232	74.96931808619476	31.829669204829727	48.404471431312956
0.1	2.1	360.0	4.93	false	0.5	1.25	100	6.8	1.2	1.1	2000	0.25	1.0	2.2	1.0	1000	37.5	1	30.552181491222818	21.958910667070715	91.3055360974757
0.1	2.1	360.0	4.93	false	0.5	1.25	100	6.8	1.2	1.1	2000	0.25	1.0	2.2	1.0	1000	37.5	1	39.1285312531542	18.383966246416072	102.29672691432043
0.1	2.1	360.0	4.93	false	0.5	1.25	100	6.8	1.2	1.1	2000	0.25	1.0	2.2	1.0	1000	37.5	2	31.164678024913457	4.83659989853718	59.51978310038146	28.3325177673394	25.37614701222841
0.1	2.1	360.0	4.93	false	0.5	1.25	100	6.8	1.2	1.1	2000	0.25	1.0	2.2	1.0	1000	37.5	2	43.99252383545911	12.05751269276741	57.53979055294917	33.82905480561534	62.075756419750476
0.1	2.1	360.0	4.93	false	0.5	1.25	100	6.8	1.2	1.1	2000	0.25	1.0	2.2	1.0	1000	37.5	1	32.541192130413364	28.242995237585625	73.32831451218368
0.1	2.1	360.0	4.93	false	0.5	1.25	100	6.8	1.2	1.1	2000	0.25	1.0	2.2	1.0	1000	37.5	1	22.71	17.802744423915485	59.4863894638375
0.1	2.1	360.0	4.93	false	0.5	1.25	100	6.8	1.2	1.1	2000	0.25	1.0	2.2	1.0	1000	37.5	1	32.9778390158714	17.866217117836836	80.59439731677163
0.1	2.1	360.0	4.93	false	0.5	1.25	100	6.8	1.2	1.1	2000	0.25	1.0	2.2	1.0	1000	37.5	1	42.52233826168545	13.906412315870233	98.96032879697742
0.1	2.1	360.0	4.93	false	0.5	1.25	100	6.8	1.2	1.1	2000	0.25	1.0	2.2	1.0	1000	37.5	1	35.13213557628568	22.50000467112065	77.06301349096594
0.1	2.1	360.0	4.93	false	0.5	1.25	100	6.8	1.2	1.1	2000	0.25	1.0	2.2	1.0	1000	37.5	1	38.60291232959223	22.49961036232838	109.04797114514496
0.1	2.1	360.0	4.93	false	0.5	1.25	100	6.8	1.2	1.1	2000	0.25	1.0	2.2	1.0	1000	37.5	2	38.462399973229864	8.195325714555514	39.11457808316801	24.06189898848254	68.31445541998708
0.1	2.1	360.0	4.93	false	0.5	1.25	100	6.8	1.2	1.1	2000	0.25	1.0	2.2	1.0	1000	37.5	2	38.365786157896174	8.768165042138945	60.633094938044664	25.201906520202385	46.56876858829202
0.1	2.1	360.0	4.93	false	0.5	1.25	100	6.8	1.2	1.1	2000	0.25	1.0	2.2	1.0	1000	37.5	1	43.69846451222866	16.11778810002867	94.968905249925
0.1	2.1	360.0	4.93	false	0.5	1.25	100	6.8	1.2	1.1	2000	0.25	1.0	2.2	1.0	1000	37.5	1	32.753016855592314	21.484377034189837	103.03001554686168
0.1	2.1	360.0	4.93	false	0.5	1.25	100	6.8	1.2	1.1	2000	0.25	1.0	2.2	1.0	1000	37.5	1	38.86721147770646	13.225918853408167	105.85310538229702
0.1	2.1	360.0	4.93	false	0.5	1.25	100	6.8	1.2	1.1	2000	0.25	1.0	2.2	1.0	1000	37.5	1	36.67036674862076	17.51330770971317	108.0096815280208
0.1	2.1	360.0	4.93	false	0.5	1.25	100	6.8	1.2	1.1	2000	0.25	1.0	2.2	1.0	1000	37.5	2	42.37058280508182	8.431083016577603	33.385626774748445	24.802434748401406	76.03022799516457
0.1	2.1	360.0	4.93	false	0.5	1.25	100	6.8	1.2	1.1	2000	0.25	1.0	2.2	1.0	1000	37.5	1	40.608472283521195	30.0588884409458	112.91129584715536
0.1	2.1	360.0	4.93	false	0.5	1.25	100	6.8	1.2	1.1	2000	0.25	1.0	2.2	1.0	1000	37.5	1	26.702909978218347	18.596469445769618	72.40557137953782
0.1	2.1	360.0	4.93	false	0.5	1.25	100	6.8	1.2	1.1	2000	0.25	1.0	2.2	1.0	1000	37.5	1	23.970103828171418	3.8963660639717044	56.6718272817282
0.1	2.1	360.0	4.93	false	0.5	1.25	100	6.8	1.2	1.1	2000	0.25	1.0	2.2	1.0	1000	37.5	1	41.19751460584035	14.17774016192085	90.36486438472872
0.1	2.1	360.0	4.93	false	0.5	1.25	100	6.8	1.2	1.1	2000	0.25	1.0	2.2	1.0	1000	37.5	1	27.694003613518813	21.653917639215962	85.04546042990819
0.1	2.1	360.0	4.93	false	0.5	1.25	100	6.8	1.2	1.1	2000	0.25	1.0	2.2	1.0	1000	37.5	1	45.752752613629	25.538834334238068	83.64793063451094
0.1	2.1	360.0	4.93	false	0.5	1.25	100	6.8	1.2	1.1	2000	0.25	1.0	2.2	1.0	1000	37.5	2	32.480952920523386	5.1066142354478155	41.9318145867959	22.972505267345568	45.87733697937067
0.1	2.1	360.0	4.93	false	0.5	1.25	100	6.8	1.2	1.1	2000	0.25	1.0	2.2	1.0	1000	37.5	1	33.8042876540024	9.052364844137724	84.38078953597274
0.1	2.1	360.0	4.93	false	0.5	1.25	100	6.8	1.2	1.1	2000	0.25	1.0	2.2	1.0	1000	37.5	1	41.71343896754988	23.514443962584096	83.35050450499314
0.1	2.1	360.0	4.93	false	0.5	1.25	100	6.8	1.2	1.1	2000	0.25	1.0	2.2	1.0	1000	37.5	1	38.905171447404236	14.794003871031018	113.35334066940607
0.1	2.1	360.0	4.93	false	0.5	1.25	100	6.8	1.2	1.1	2000	0.25	1.0	2.2	1.0	1000	37.5	1	45.69063355928483	25.384394848247787	129.7956965108911
0.1	2.1	360.0	4.93	false	0.5	1.25	100	6.8	1.2	1.1	2000	0.25	1.0	2.2	1.0	1000	37.5	1	41.73888162347201	12.782479781634551	101.02544445967048
0.1	2.1	360.0	4.93	false	0.5	1.25	100	6.8	1.2	1.1	2000	0.25	1.0	2.2	1.0	1000	37.5	1	32.722910673092414	16.903047057833106	81.75782518941803
0.1	2.1	360.0	4.93	false	0.5	1.25	100	6.8	1.2	1.1	2000	0.25	1.0	2.2	1.0	1000	37.5	1	36.89822689027869	27.682842046155304	69.47517563232087
0.1	2.1	360.0	4.93	false	0.5	1.25	100	6.8	1.2	1.1	2000	0.25	1.0	2.2	1.0	1000	37.5	1	35.68885934791395	22.662595264072483	97.01012158691331
0.1	2.1	360.0	4.93	false	0.5	1.25	100	6.8	1.2	1.1	2000	0.25	1.0	2.2	1.0	1000	37.5	1	29.885532858953745	24.08991338836374	65.19721556744777
0.1	2.1	360.0	4.93	false	0.5	1.25	100	6.8	1.2	1.1	2000	0.25	1.0	2.2	1.0	1000	37.5	2	37.91074036837224	5.325099246168496	46.81467426354011	29.168128262339838	50.91740298418125
0.1	2.1	360.0	4.93	false	0.5	1.25	100	6.8	1.2	1.1	2000	0.25	1.0	2.2	1.0	1000	37.5	2	37.90401269537421	5.1629060137502725	31.96501891410124	28.072424745433924	74.89228110904239
0.1	2.1	360.0	4.93	false	0.5	1.25	100	6.8	1.2	1.1	2000	0.25	1.0	2.2	1.0	1000	37.5	2	39.30737067645977	12.026244407237593	64.79373612982654	31.40460996485098	47.31917051951904
0.1	2.1	360.0	4.93	false	0.5	1.25	100	6.8	1.2	1.1	2000	0.25	1.0	2.2	1.0	1000	37.5	1	32.27975395125103	24.006750776225648	83.62859836661411
0.1	2.1	360.0	4.93	false	0.5	1.25	100	6.8	1.2	1.1	2000	0.25	1.0	2.2	1.0	1000	37.5	1	31.27076599996508	22.12878691793653	85.66189899417816
0.1	2.1	360.0	4.93	false	0.5	1.25	100	6.8	1.2	1.1	2000	0.25	1.0	2.2	1.0	1000	37.5	2	36.09051363620488	7.958840214327825	55.19003052225013	22.404994012797765	38.63798133209446
0.1	2.1	360.0	4.93	false	0.5	1.25	100	6.8	1.2	1.1	2000	0.25	1.0	2.2	1.0	1000	37.5	1	38.04151755415896	24.74628943127404	103.289682999653
0.1	2.1	360.0	4.93	false	0.5	1.25	100	6.8	1.2	1.1	2000	0.25	1.0	2.2	1.0	1000	37.5	1	34.372637553110444	27.855162938714532	84.42998914753119
0.1	2.1	360.0	4.93	false	0.5	1.25	100	6.8	1.2	1.1	2000	0.25	1.0	2.2	1.0	1000	37.5	1	38.13986917977738	23.247632519314912	106.06451087280442
0.1	2.1	360.0	4.93	false	0.5	1.25	100	6.8	1.2	1.1	2000	0.25	1.0	2.2	1.0	1000	37.5	1	37.39950345190347	20.395435983817304	93.79298885594866
0.1	2.1	360.0	4.93	false	0.5	1.25	100	6.8	1.2	1.1	2000	0.25	1.0	2.2	1.0	1000	37.5	1	25.142628137148925	13.403312405375493	63.289617478889745
0.1	2.1	360.0	4.93	false	0.5	1.25	100	6.8	1.2	1.1	2000	0.25	1.0	2.2	1.0	1000	37.5	1	36.90392951249676	19.3982861266305	98.36762808751982
0.1	2.1	360.0	4.93	false	0.5	1.25	100	6.8	1.2	1.1	2000	0.25	1.0	2.2	1.0	1000	37.5	2	39.56100818017469	6.097254024959933	50.473870154591104	24.06756933918227	44.123016804277874
0.1	2.1	360.0	4.93	false	0.5	1.25	100	6.8	1.2	1.1	2000	0.25	1.0	2.2	1.0	1000	37.5	1	39.266559129661395	26.68027210079219	96.23029286048184
0.1	2.1	360.0	4.93	false	0.5	1.25	100	6.8	1.2	1.1	2000	0.25	1.0	2.2	1.0	1000	37.5	2	29.065721101993624	10.51702237456933	48.77762221735234	23.475307386958274	27.06052118562948
0.1	2.1	360.0	4.93	false	0.5	1.25	100	6.8	1.2	1.1	2000	0.25	1.0	2.2	1.0	1000	37.5	1	36.74801313721277	14.43945465060395	98.53125142522404
0.1	2.1	360.0	4.93	false	0.5	1.25	100	6.8	1.2	1.1	2000	0.25	1.0	2.2	1.0	1000	37.5	1	37.89405029248054	7.479346802641252	75.98620188117103
0.1	2.1	360.0	4.93	false	0.5	1.25	100	6.8	1.2	1.1	2000	0.25	1.0	2.2	1.0	1000	37.5	1	36.07361117223787	7.6248788638029765	65.7074669914256
0.1	2.1	360.0	4.93	false	0.5	1.25	100	6.8	1.2	1.1	2000	0.25	1.0	2.2	1.0	1000	37.5	1	42.69645570495042	18.9375129330626	119.15101566658879
0.1	2.1	360.0	4.93	false	0.5	1.25	100	6.8	1.2	1.1	2000	0.25	1.0	2.2	1.0	1000	37.5	2	52.29	14.930853386651878	93.53284731581536	44.19749964325735	62.65980291273487
0.1	2.1	360.0	4.93	false	0.5	1.25	100	6.8	1.2	1.1	2000	0.25	1.0	2.2	1.0	1000	37.5	1	38.40314999906074	28.01872521106222	80.99856942236411
0.1	2.1	360.0	4.93	false	0.5	1.25	100	6.8	1.2	1.1	2000	0.25	1.0	2.2	1.0	1000	37.5	1	39.745378580741445	16.144884708842604	114.09270842692034
0.1	2.1	360.0	4.93	false	0.5	1.25	100	6.8	1.2	1.1	2000	0.25	1.0	2.2	1.0	1000	37.5	1	35.89311365768036	20.087495319216416	112.06219313518676
0.1	2.1	360.0	4.93	false	0.5	1.25	100	6.8	1.2	1.1	2000	0.25	1.0	2.2	1.0	1000	37.5	1	32.10306280087211	23.80920012189908	81.84030783445252
0.1	2.1	360.0	4.93	false	0.5	1.25	100	6.8	1.2	1.1	2000	0.25	1.0	2.2	1.0	1000	37.5	1	34.25426711855934	7.646650585007082	89.86762472045885
0.1	2.1	360.0	4.93	false	0.5	1.25	100	6.8	1.2	1.1	2000	0.25	1.0	2.2	1.0	1000	37.5	2	34.736717881142674	5.3721040642720785	28.110254582298918	24.160739323596623	68.67913451267637
0.1	2.1	360.0	4.93	false	0.5	1.25	100	6.8	1.2	1.1	2000	0.25	1.0	2.2	1.0	1000	37.5	1	27.86570162295149	22.26452440733061	76.48701879413062
0.1	2.1	360.0	4.93	false	0.5	1.25	100	6.8	1.2	1.1	2000	0.25	1.0	2.2	1.0	1000	37.5	1	34.32883515233092	24.34379904138246	95.85196699142914
0.1	2.1	360.0	4.93	false	0.5	1.25	100	6.8	1.2	1.1	2000	0.25	1.0	2.2	1.0	1000	37.5	1	36.142838317706556	16.727758048517693	103.10945646696491
0.1	2.1	360.0	4.93	false	0.5	1.25	100	6.8	1.2	1.1	2000	0.25	1.0	2.2	1.0	1000	37.5	2	37.71005259046603	4.863671355209286	46.3093255053407	30.429584555586676	39.44563193378988
0.1	2.1	360.0	4.93	false	0.5	1.25	100	6.8	1.2	1.1	2000	0.25	1.0	2.2	1.0	1000	37.5	1	44.135290991781645	30.305678068100146	117.81230333740547
0.1	2.1	360.0	4.93	false	0.5	1.25	100	6.8	1.2	1.1	2000	0.25	1.0	2.2	1.0	1000	37.5	1	35.03654997630646	5.148642379001564	75.22209481198033
0.1	2.1	360.0	4.93	false	0.5	1.25	100	6.8	1.2	1.1	2000	0.25	1.0	2.2	1.0	1000	37.5	1	34.425072847774004	32.161309071937254	82.50359265861306
0.1	2.1	360.0	4.93	false	0.5	1.25	100	6.8	1.2	1.1	2000	0.25	1.0	2.2	1.0	1000	37.5	1	38.12235257567295	17.606774465777015	105.96564382057007
0.1	2.1	360.0	4.93	false	0.5	1.25	100	6.8	1.2	1.1	2000	0.25	1.0	2.2	1.0	1000	37.5	1	25.50921659343519	17.22241128684056	61.2576956522276
0.1	2.1	360.0	4.93	false	0.5	1.25	100	6.8	1.2	1.1	2000	0.25	1.0	2.2	1.0	1000	37.5	1	36.22494074164614	18.30945859330234	90.46678072580076
0.1	2.1	360.0	4.93	false	0.5	1.25	100	6.8	1.2	1.1	2000	0.25	1.0	2.2	1.0	1000	37.5	2	39.32898760712319	9.253814466527885	32.84975296031225	29.254050888646876	82.12173971791795
0.1	2.1	360.0	4.93	false	0.5	1.25	100	6.8	1.2	1.1	2000	0.25	1.0	2.2	1.0	1000	37.5	2	37.5406836191302	10.572476737737922	32.60729278729186	30.371558118410306	70.15638072770159
0.1	2.1	360.0	4.93	false	0.5	1.25	100	6.8	1.2	1.1	2000	0.25	1.0	2.2	1.0	1000	37.5	1	35.01620966462643	24.802909994089354	103.89290154703467
0.1	2.1	360.0	4.93	false	0.5	1.25	100	6.8	1.2	1.1	2000	0.25	1.0	2.2	1.0	1000	37.5	1	40.388889465611186	13.005288791618215	110.7107157539472
0.1	2.1	360.0	4.93	false	0.5	1.25	100	6.8	1.2	1.1	2000	0.25	1.0	2.2	1.0	1000	37.5	2	38.34219629485503	8.94638792249182	70.91436340646138	18.514315859582346	32.723733947372246
0.1	2.1	360.0	4.93	false	0.5	1.25	100	6.8	1.2	1.1	2000	0.25	1.0	2.2	1.0	1000	37.5	1	40.15998642169243	17.81185922551531	106.69122488115018
0.1	2.1	360.0	4.93	false	0.5	1.25	100	6.8	1.2	1.1	2000	0.25	1.0	2.2	1.0	1000	37.5	1	37.51044444690962	23.651032762112347	86.94763219008928
0.1	2.1	360.0	4.93	false	0.5	1.25	100	6.8	1.2	1.1	2000	0.25	1.0	2.2	1.0	1000	37.5	1	36.781948324908214	7.806661958647908	95.55029481928077
0.1	2.1	360.0	4.93	false	0.5	1.25	100	6.8	1.2	1.1	2000	0.25	1.0	2.2	1.0	1000	37.5	1	33.90675457684346	24.168132311918537	87.89845855704027
0.1	2.1	360.0	4.93	false	0.5	1.25	100	6.8	1.2	1.1	2000	0.25	1.0	2.2	1.0	1000	37.5	1	29.73269465155547	12.64861332470436	78.9537041138035
0.1	2.1	360.0	4.93	false	0.5	1.25	100	6.8	1.2	1.1	2000	0.25	1.0	2.2	1.0	1000	37.5	2	41.103039740161655	12.934995985085463	45.587208546020996	35.8143423920809	57.01744703790824
0.1	2.1	360.0	4.93	false	0.5	1.25	100	6.8	1.2	1.1	2000	0.25	1.0	2.2	1.0	1000	37.5	2	39.95789282855406	8.381144787123983	53.705507929614136	21.421557535261435	53.0021729147496
0.1	2.1	360.0	4.93	false	0.5	1.25	100	6.8	1.2	1.1	2000	0.25	1.0	2.2	1.0	1000	37.5	1	39.527702620580364	23.212246316084485	96.89193715956392
0.1	2.1	360.0	4.93	false	0.5	1.25	100	6.8	1.2	1.1	2000	0.25	1.0	2.2	1.0	1000	37.5	1	33.95358438361353	6.051914172766221	88.34362675674777
0.1	2.1	360.0	4.93	false	0.5	1.25	100	6.8	1.2	1.1	2000	0.25	1.0	2.2	1.0	1000	37.5	1	34.499636065626675	19.177509542643655	94.96229607274795
0.1	2.1	360.0	4.93	false	0.5	1.25	100	6.8	1.2	1.1	2000	0.25	1.0	2.2	1.0	1000	37.5	2	44.24833529726734	10.196844354139438	53.99965381425929	35.964839167358804	68.4529773286431
0.1	2.1	360.0	4.93	false	0.5	1.25	100	6.8	1.2	1.1	2000	0.25	1.0	2.2	1.0	1000	37.5	1	41.060665692015114	20.27435598790995	102.37326912478285
0.1	2.1	360.0	4.93	false	0.5	1.25	100	6.8	1.2	1.1	2000	0.25	1.0	2.2	1.0	1000	37.5	2	27.2368414263808	1.881879513594805	45.735514218088746	16.088143821675114	23.284004839111976
0.1	2.1	360.0	4.93	false	0.5	1.25	100	6.8	1.2	1.1	2000	0.25	1.0	2.2	1.0	1000	37.5	1	35.89257780026793	17.420991799054203	92.56654174758306
0.1	2.1	360.0	4.93	false	0.5	1.25	100	6.8	1.2	1.1	2000	0.25	1.0	2.2	1.0	1000	37.5	1	35.70725119305745	32.006112981556115	73.45245727737654
0.1	2.1	360.0	4.93	false	0.5	1.25	100	6.8	1.2	1.1	2000	0.25	1.0	2.2	1.0	1000	37.5	1	38.360832410633975	8.676276859304659	110.69249139000527
0.1	2.1	360.0	4.93	false	0.5	1.25	100	6.8	1.2	1.1	2000	0.25	1.0	2.2	1.0	1000	37.5	1	41.10454450057388	36.55085728421511	89.15087973055121
0.1	2.1	360.0	4.93	false	0.5	1.25	100	6.8	1.2	1.1	2000	0.25	1.0	2.2	1.0	1000	37.5	1	33.298109877339606	6.839110319611572	69.45318878737484
0.1	2.1	360.0	4.93	false	0.5	1.25	100	6.8	1.2	1.1	2000	0.25	1.0	2.2	1.0	1000	37.5	2	41.55289681273774	11.764340285011555	46.538618503151525	36.10501680062651	61.76784734329084
0.1	2.1	360.0	4.93	false	0.5	1.25	100	6.8	1.2	1.1	2000	0.25	1.0	2.2	1.0	1000	37.5	1	41.591924920433115	27.352559923935306	110.56555929367671
0.1	2.1	360.0	4.93	false	0.5	1.25	100	6.8	1.2	1.1	2000	0.25	1.0	2.2	1.0	1000	37.5	1	36.03511324013252	20.493703454253513	83.25469635048648
0.1	2.1	360.0	4.93	false	0.5	1.25	100	6.8	1.2	1.1	2000	0.25	1.0	2.2	1.0	1000	37.5	2	41.89194201377105	9.619824628873635	44.11035192987529	34.51929277933557	74.27636873532407
0.1	2.1	360.0	4.93	false	0.5	1.25	100	6.8	1.2	1.1	2000	0.25	1.0	2.2	1.0	1000	37.5	1	37.53277868972222	15.313627188725263	101.43756995386741
0.1	2.1	360.0	4.93	false	0.5	1.25	100	6.8	1.2	1.1	2000	0.25	1.0	2.2	1.0	1000	37.5	2	42.83619363102686	9.570625855966908	64.27160532710269	39.57450438399357	58.47143776945396
0.1	2.1	360.0	4.93	false	0.5	1.25	100	6.8	1.2	1.1	2000	0.25	1.0	2.2	1.0	1000	37.5	1	30.47167438898704	23.849870730676887	83.00180062061929
0.1	2.1	360.0	4.93	false	0.5	1.25	100	6.8	1.2	1.1	2000	0.25	1.0	2.2	1.0	1000	37.5	1	43.90688309561755	26.533527101581953	114.42435548116431
0.1	2.1	360.0	4.93	false	0.5	1.25	100	6.8	1.2	1.1	2000	0.25	1.0	2.2	1.0	1000	37.5	2	41.319045449332044	15.085795131580092	57.36266302033854	35.84573292341151	42.41817191753852
0.1	2.1	360.0	4.93	false	0.5	1.25	100	6.8	1.2	1.1	2000	0.25	1.0	2.2	1.0	1000	37.5	1	39.790395669219	20.74603360125183	90.34261132789425
0.1	2.1	360.0	4.93	false	0.5	1.25	100	6.8	1.2	1.1	2000	0.25	1.0	2.2	1.0	1000	37.5	2	39.309897636303376	13.31383212873319	63.55840998727391	31.153344761151896	41.86450537994877
0.1	2.1	360.0	4.93	false	0.5	1.25	100	6.8	1.2	1.1	2000	0.25	1.0	2.2	1.0	1000	37.5	1	27.692075077056145	14.420876012582369	77.61352140691272
0.1	2.1	360.0	4.93	false	0.5	1.25	100	6.8	1.2	1.1	2000	0.25	1.0	2.2	1.0	1000	37.5	1	30.155877080030574	15.735725654307391	80.98355622928501
0.1	2.1	360.0	4.93	false	0.5	1.25	100	6.8	1.2	1.1	2000	0.25	1.0	2.2	1.0	1000	37.5	1	40.62636104972931	17.799431665891415	113.44289210104115
0.1	2.1	360.0	4.93	false	0.5	1.25	100	6.8	1.2	1.1	2000	0.25	1.0	2.2	1.0	1000	37.5	1	29.381783764063556	25.661907823926246	72.08517226521545
0.1	2.1	360.0	4.93	false	0.5	1.25	100	6.8	1.2	1.1	2000	0.25	1.0	2.2	1.0	1000	37.5	1	33.47791142350769	24.303872400545515	91.40668692922135
0.1	2.1	360.0	4.93	false	0.5	1.25	100	6.8	1.2	1.1	2000	0.25	1.0	2.2	1.0	1000	37.5	2	45.92889177638329	8.933030899296462	63.418659808474445	39.055839450175256	68.0189911632109
0.1	2.1	360.0	4.93	false	0.5	1.25	100	6.8	1.2	1.1	2000	0.25	1.0	2.2	1.0	1000	37.5	2	42.7540476231037	2.8112769167569334	42.628412820617704	28.14215125264178	77.53050025565507
0.1	2.1	360.0	4.93	false	0.5	1.25	100	6.8	1.2	1.1	2000	0.25	1.0	2.2	1.0	1000	37.5	1	39.033768210194516	20.209261358402593	103.80559439455585
0.1	2.1	360.0	4.93	false	0.5	1.25	100	6.8	1.2	1.1	2000	0.25	1.0	2.2	1.0	1000	37.5	1	35.74669073712661	21.527221751679775	102.46563856307544
0.1	2.1	360.0	4.93	false	0.5	1.25	100	6.8	1.2	1.1	2000	0.25	1.0	2.2	1.0	1000	37.5	2	47.213063123851285	9.929662986008696	54.52738481540015	23.53848454581417	80.93279490066936
0.1	2.1	360.0	4.93	false	0.5	1.25	100	6.8	1.2	1.1	2000	0.25	1.0	2.2	1.0	1000	37.5	1	41.19576981338336	19.707317861058034	100.80497419795148
0.1	2.1	360.0	4.93	false	0.5	1.25	100	6.8	1.2	1.1	2000	0.25	1.0	2.2	1.0	1000	37.5	1	35.37385404228213	15.276203218168906	92.4469404140492
0.1	2.1	360.0	4.93	false	0.5	1.25	100	6.8	1.2	1.1	2000	0.25	1.0	2.2	1.0	1000	37.5	2	36.49087964173474	5.631942272731793	45.935417803167674	30.125882055605135	59.31999658988812
0.1	2.1	360.0	4.93	false	0.5	1.25	100	6.8	1.2	1.1	2000	0.25	1.0	2.2	1.0	1000	37.5	1	34.204420811391955	19.15120381631649	86.78413230168277
0.1	2.1	360.0	4.93	false	0.5	1.25	100	6.8	1.2	1.1	2000	0.25	1.0	2.2	1.0	1000	37.5	1	36.391757924691206	29.520416617820473	88.1108972197754
0.1	2.1	360.0	4.93	false	0.5	1.25	100	6.8	1.2	1.1	2000	0.25	1.0	2.2	1.0	1000	37.5	1	33.12527015517466	25.03444960154617	81.89959121773938
0.1	2.1	360.0	4.93	false	0.5	1.25	100	6.8	1.2	1.1	2000	0.25	1.0	2.2	1.0	1000	37.5	1	39.359861435313384	7.554903976937139	80.89179139511916
0.1	2.1	360.0	4.93	false	0.5	1.25	100	6.8	1.2	1.1	2000	0.25	1.0	2.2	1.0	1000	37.5	2	39.36924041466035	7.50049116667786	73.05666590951259	21.412838800422545	36.174044639115195
0.1	2.1	360.0	4.93	false	0.5	1.25	100	6.8	1.2	1.1	2000	0.25	1.0	2.2	1.0	1000	37.5	2	27.8934712879755	5.8202979580801815	23.775809786272134	22.6893289680112	52.163136666022574
0.1	2.1	360.0	4.93	false	0.5	1.25	100	6.8	1.2	1.1	2000	0.25	1.0	2.2	1.0	1000	37.5	1	40.430670652445684	13.870907818234981	111.70068604654477
0.1	2.1	360.0	4.93	false	0.5	1.25	100	6.8	1.2	1.1	2000	0.25	1.0	2.2	1.0	1000	37.5	1	43.81211085183438	18.533467747056573	117.76611309706165
0.1	2.1	360.0	4.93	false	0.5	1.25	100	6.8	1.2	1.1	2000	0.25	1.0	2.2	1.0	1000	37.5	1	39.600901947614226	24.62075597851373	105.46542489310724
0.1	2.1	360.0	4.93	false	0.5	1.25	100	6.8	1.2	1.1	2000	0.25	1.0	2.2	1.0	1000	37.5	1	36.66787014432622	19.033382581084055	108.3981099879521
0.1	2.1	360.0	4.93	false	0.5	1.25	100	6.8	1.2	1.1	2000	0.25	1.0	2.2	1.0	1000	37.5	1	34.97400442544611	13.054164663609262	92.54727490457627
0.1	2.1	360.0	4.93	false	0.5	1.25	100	6.8	1.2	1.1	2000	0.25	1.0	2.2	1.0	1000	37.5	1	40.29215564792493	18.506607972136347	113.13121307800641
0.1	2.1	360.0	4.93	false	0.5	1.25	100	6.8	1.2	1.1	2000	0.25	1.0	2.2	1.0	1000	37.5	2	36.07932925766054	6.174355616037494	44.99192897490681	23.27494221038314	53.53664128708378
0.1	2.1	360.0	4.93	false	0.5	1.25	100	6.8	1.2	1.1	2000	0.25	1.0	2.2	1.0	1000	37.5	1	45.54171317376324	29.74948736275146	128.67486378556023
0.1	2.1	360.0	4.93	false	0.5	1.25	100	6.8	1.2	1.1	2000	0.25	1.0	2.2	1.0	1000	37.5	1	26.443417052674597	12.84847614066521	71.72206253917018
0.1	2.1	360.0	4.93	false	0.5	1.25	100	6.8	1.2	1.1	2000	0.25	1.0	2.2	1.0	1000	37.5	1	26.888204816505784	25.224938772785904	85.70732210333126
0.1	2.1	360.0	4.93	false	0.5	1.25	100	6.8	1.2	1.1	2000	0.25	1.0	2.2	1.0	1000	37.5	1	43.395049916954065	31.169973492293522	97.60372248779635
0.1	2.1	360.0	4.93	false	0.5	1.25	100	6.8	1.2	1.1	2000	0.25	1.0	2.2	1.0	1000	37.5	1	29.488412526471016	19.193254174220407	78.74125409268999
0.1	2.1	360.0	4.93	false	0.5	1.25	100	6.8	1.2	1.1	2000	0.25	1.0	2.2	1.0	1000	37.5	1	42.995787967395614	10.982710192818098	124.54328514735326
0.1	2.1	360.0	4.93	false	0.5	1.25	100	6.8	1.2	1.1	2000	0.25	1.0	2.2	1.0	1000	37.5	1	38.018784974651666	23.560695131260672	108.7095069877753
0.1	2.1	360.0	4.93	false	0.5	1.25	100	6.8	1.2	1.1	2000	0.25	1.0	2.2	1.0	1000	37.5	1	31.419033651409475	20.126341897044135	83.77476476791486
0.1	2.1	360.0	4.93	false	0.5	1.25	100	6.8	1.2	1.1	2000	0.25	1.0	2.2	1.0	1000	37.5	1	48.47849185943701	23.820800197132833	102.596521589898
0.1	2.1	360.0	4.93	false	0.5	1.25	100	6.8	1.2	1.1	2000	0.25	1.0	2.2	1.0	1000	37.5	1	36.87002887546393	28.504912214856528	95.3938235274966
0.1	2.1	360.0	4.93	false	0.5	1.25	100	6.8	1.2	1.1	2000	0.25	1.0	2.2	1.0	1000	37.5	1	39.75589818894412	30.311742025137054	96.7165003662713
0.1	2.1	360.0	4.93	false	0.5	1.25	100	6.8	1.2	1.1	2000	0.25	1.0	2.2	1.0	1000	37.5	2	47.55482581491672	11.652110512637439	78.9919044875099	32.04961270071921	50.086400787745575
0.1	2.1	360.0	4.93	false	0.5	1.25	100	6.8	1.2	1.1	2000	0.25	1.0	2.2	1.0	1000	37.5	1	29.907252169877356	10.992149293981315	80.62138777467798
0.1	2.1	360.0	4.93	false	0.5	1.25	100	6.8	1.2	1.1	2000	0.25	1.0	2.2	1.0	1000	37.5	2	46.55963797356987	19.30133856411262	61.1506479997866	40.66253203350155	68.73951572702519
0.1	2.1	360.0	4.93	false	0.5	1.25	100	6.8	1.2	1.1	2000	0.25	1.0	2.2	1.0	1000	37.5	1	37.00779656068482	18.23798020036682	92.45091113962235
0.1	2.1	360.0	4.93	false	0.5	1.25	100	6.8	1.2	1.1	2000	0.25	1.0	2.2	1.0	1000	37.5	2	33.81521710100507	11.322329276362025	52.3455792104163	22.334828695633835	46.15506177172728
0.1	2.1	360.0	4.93	false	0.5	1.25	100	6.8	1.2	1.1	2000	0.25	1.0	2.2	1.0	1000	37.5	2	40.7163392169587	14.278463692224966	75.73656673833395	31.36175819127951	35.74025744874195
0.1	2.1	360.0	4.93	false	0.5	1.25	100	6.8	1.2	1.1	2000	0.25	1.0	2.2	1.0	1000	37.5	1	36.41077739897215	25.093630400336973	87.71116764798977
0.1	2.1	360.0	4.93	false	0.5	1.25	100	6.8	1.2	1.1	2000	0.25	1.0	2.2	1.0	1000	37.5	1	31.819936531911303	24.292998823153024	80.56390662585865
0.1	2.1	360.0	4.93	false	0.5	1.25	100	6.8	1.2	1.1	2000	0.25	1.0	2.2	1.0	1000	37.5	2	34.315361601341145	4.4144830366121734	64.20157885946738	25.360433781988306	29.44389351729488
0.1	2.1	360.0	4.93	false	0.5	1.25	100	6.8	1.2	1.1	2000	0.25	1.0	2.2	1.0	1000	37.5	2	38.47534110748784	11.362773874391367	78.91982817480121	32.51412608655473	37.93770053759243
0.1	2.1	360.0	4.93	false	0.5	1.25	100	6.8	1.2	1.1	2000	0.25	1.0	2.2	1.0	1000	37.5	1	35.74405762537606	11.260613083484646	91.85055675128642
0.1	2.1	360.0	4.93	false	0.5	1.25	100	6.8	1.2	1.1	2000	0.25	1.0	2.2	1.0	1000	37.5	1	35.09527289507579	13.444242525916865	92.28656246153642
0.1	2.1	360.0	4.93	false	0.5	1.25	100	6.8	1.2	1.1	2000	0.25	1.0	2.2	1.0	1000	37.5	2	37.18357164273106	7.385349352890792	66.58275944048401	30.734488953293532	46.14463728021322
0.1	2.1	360.0	4.93	false	0.5	1.25	100	6.8	1.2	1.1	2000	0.25	1.0	2.2	1.0	1000	37.5	2	42.18642979561187	8.078409478865412	62.50942808654245	33.21240782403877	41.680580779435445
0.1	2.1	360.0	4.93	false	0.5	1.25	100	6.8	1.2	1.1	2000	0.25	1.0	2.2	1.0	1000	37.5	2	40.378000251322234	7.739461539539412	57.052224659960665	29.904363741414798	58.8224829122061
0.1	2.1	360.0	4.93	false	0.5	1.25	100	6.8	1.2	1.1	2000	0.25	1.0	2.2	1.0	1000	37.5	1	34.706672154687915	18.9119164516846	93.81784379487686
0.1	2.1	360.0	4.93	false	0.5	1.25	100	6.8	1.2	1.1	2000	0.25	1.0	2.2	1.0	1000	37.5	1	29.773583253901375	13.84510848022342	81.80631176638715
0.1	2.1	360.0	4.93	false	0.5	1.25	100	6.8	1.2	1.1	2000	0.25	1.0	2.2	1.0	1000	37.5	1	38.571858926297566	25.642160978867054	112.68122461357002
0.1	2.1	360.0	4.93	false	0.5	1.25	100	6.8	1.2	1.1	2000	0.25	1.0	2.2	1.0	1000	37.5	2	33.69616492128097	4.667618414105089	47.61102339877712	30.82645091225448	35.38121664513904
0.1	2.1	360.0	4.93	false	0.5	1.25	100	6.8	1.2	1.1	2000	0.25	1.0	2.2	1.0	1000	37.5	1	34.28514895796783	14.543680300972675	68.61591762486184
0.1	2.1	360.0	4.93	false	0.5	1.25	100	6.8	1.2	1.1	2000	0.25	1.0	2.2	1.0	1000	37.5	1	36.03652097824661	14.851554584408428	95.28197967418407
0.1	2.1	360.0	4.93	false	0.5	1.25	100	6.8	1.2	1.1	2000	0.25	1.0	2.2	1.0	1000	37.5	1	27.778010273054747	11.226676892700898	90.49627802583439
0.1	2.1	360.0	4.93	false	0.5	1.25	100	6.8	1.2	1.1	2000	0.25	1.0	2.2	1.0	1000	37.5	2	38.10929031933754	7.5827006013389715	46.72991296666896	31.989378118082808	61.06245973790106
0.1	2.1	360.0	4.93	false	0.5	1.25	100	6.8	1.2	1.1	2000	0.25	1.0	2.2	1.0	1000	37.5	1	36.69711029906397	13.696725264495262	89.01468749367757
0.1	2.1	360.0	4.93	false	0.5	1.25	100	6.8	1.2	1.1	2000	0.25	1.0	2.2	1.0	1000	37.5	1	40.52264816036362	20.07453507172936	100.61709715601594
0.1	2.1	360.0	4.93	false	0.5	1.25	100	6.8	1.2	1.1	2000	0.25	1.0	2.2	1.0	1000	37.5	2	42.04316816345379	8.210288243957962	49.859908520749656	38.61840374815181	55.898291945599155
0.1	2.1	360.0	4.93	false	0.5	1.25	100	6.8	1.2	1.1	2000	0.25	1.0	2.2	1.0	1000	37.5	1	35.58926743629922	16.5581979101334	94.66226841312215
0.1	2.1	360.0	4.93	false	0.5	1.25	100	6.8	1.2	1.1	2000	0.25	1.0	2.2	1.0	1000	37.5	2	43.95079952214368	6.53075621446983	38.44837933422639	38.8909704268641	79.97242236914086
0.1	2.1	360.0	4.93	false	0.5	1.25	100	6.8	1.2	1.1	2000	0.25	1.0	2.2	1.0	1000	37.5	1	30.907815084409062	22.64506532497189	97.36756537819399
0.1	2.1	360.0	4.93	false	0.5	1.25	100	6.8	1.2	1.1	2000	0.25	1.0	2.2	1.0	1000	37.5	2	38.20689187491891	4.285868358764971	53.601226440486535	21.530568152238754	36.33125965587825
0.1	2.1	360.0	4.93	false	0.5	1.25	100	6.8	1.2	1.1	2000	0.25	1.0	2.2	1.0	1000	37.5	2	33.40591510018546	2.2180624613031337	51.11787256037336	27.00175817470974	36.363407286456564
0.1	2.1	360.0	4.93	false	0.5	1.25	100	6.8	1.2	1.1	2000	0.25	1.0	2.2	1.0	1000	37.5	1	26.564281810884793	24.338136538750792	75.00060410644745
0.1	2.1	360.0	4.93	false	0.5	1.25	100	6.8	1.2	1.1	2000	0.25	1.0	2.2	1.0	1000	37.5	1	35.36409987167627	32.526642887083966	95.20962080508423
0.1	2.1	360.0	4.93	false	0.5	1.25	100	6.8	1.2	1.1	2000	0.25	1.0	2.2	1.0	1000	37.5	2	46.80348116746313	4.042866767392716	55.92213243860686	38.93043167031679	79.94320353039608
0.1	2.1	360.0	4.93	false	0.5	1.25	100	6.8	1.2	1.1	2000	0.25	1.0	2.2	1.0	1000	37.5	1	42.066501516398674	26.167446940823798	123.18583284844553
0.1	2.1	360.0	4.93	false	0.5	1.25	100	6.8	1.2	1.1	2000	0.25	1.0	2.2	1.0	1000	37.5	1	36.97218726764074	26.934945182203162	93.74194111573979
0.1	2.1	360.0	4.93	false	0.5	1.25	100	6.8	1.2	1.1	2000	0.25	1.0	2.2	1.0	1000	37.5	2	32.202501457002946	2.392819133369191	27.914703912799148	19.041918049242177	54.461844703929735
0.1	2.1	360.0	4.93	false	0.5	1.25	100	6.8	1.2	1.1	2000	0.25	1.0	2.2	1.0	1000	37.5	1	33.278907152435785	21.292573934330385	94.02640198437184
0.1	2.1	360.0	4.93	false	0.5	1.25	100	6.8	1.2	1.1	2000	0.25	1.0	2.2	1.0	1000	37.5	1	44.37597710742094	17.46105416326337	90.90980679967927
0.1	2.1	360.0	4.93	false	0.5	1.25	100	6.8	1.2	1.1	2000	0.25	1.0	2.2	1.0	1000	37.5	2	47.9967655559922	8.601305199212463	46.204408299526534	33.00721546096213	80.52987566029063
0.1	2.1	360.0	4.93	false	0.5	1.25	100	6.8	1.2	1.1	2000	0.25	1.0	2.2	1.0	1000	37.5	2	36.97685537377759	12.401481055767578	74.73519085746906	27.720458673441772	33.21245408026606
0.1	2.1	360.0	4.93	false	0.5	1.25	100	6.8	1.2	1.1	2000	0.25	1.0	2.2	1.0	1000	37.5	1	39.50162448615988	13.301758406507831	90.49166556002233
0.1	2.1	360.0	4.93	false	0.5	1.25	100	6.8	1.2	1.1	2000	0.25	1.0	2.2	1.0	1000	37.5	1	34.2743087266199	22.76929521700093	96.92491268920392
0.1	2.1	360.0	4.93	false	0.5	1.25	100	6.8	1.2	1.1	2000	0.25	1.0	2.2	1.0	1000	37.5	1	30.52332926294461	21.57231973789931	74.9467305409121
0.1	2.1	360.0	4.93	false	0.5	1.25	100	6.8	1.2	1.1	2000	0.25	1.0	2.2	1.0	1000	37.5	2	45.06720051555011	12.98677821893938	88.71304870664339	35.53663223087492	37.4936081523529
0.1	2.1	360.0	4.93	false	0.5	1.25	100	6.8	1.2	1.1	2000	0.25	1.0	2.2	1.0	1000	37.5	1	40.672183292452694	19.88849601924628	107.44787113273783
0.1	2.1	360.0	4.93	false	0.5	1.25	100	6.8	1.2	1.1	2000	0.25	1.0	2.2	1.0	1000	37.5	1	28.978417393683486	20.78155719949376	77.05207433119028
0.1	2.1	360.0	4.93	false	0.5	1.25	100	6.8	1.2	1.1	2000	0.25	1.0	2.2	1.0	1000	37.5	1	37.04959758368167	27.308381757948236	97.57272935562224
0.1	2.1	360.0	4.93	false	0.5	1.25	100	6.8	1.2	1.1	2000	0.25	1.0	2.2	1.0	1000	37.5	1	40.67912847685974	11.850551963683861	91.2029539759167
0.1	2.1	360.0	4.93	false	0.5	1.25	100	6.8	1.2	1.1	2000	0.25	1.0	2.2	1.0	1000	37.5	1	36.74003063657909	29.194251337561358	107.48475322880851
0.1	2.1	360.0	4.93	false	0.5	1.25	100	6.8	1.2	1.1	2000	0.25	1.0	2.2	1.0	1000	37.5	1	34.64709007811331	22.186490981997853	96.52467215907689
0.1	2.1	360.0	4.93	false	0.5	1.25	100	6.8	1.2	1.1	2000	0.25	1.0	2.2	1.0	1000	37.5	1	38.90841803731108	12.7920234908775	107.79819813006056
0.1	2.1	360.0	4.93	false	0.5	1.25	100	6.8	1.2	1.1	2000	0.25	1.0	2.2	1.0	1000	37.5	1	39.63210874452101	28.211394934762133	107.07866445020554
0.1	2.1	360.0	4.93	false	0.5	1.25	100	6.8	1.2	1.1	2000	0.25	1.0	2.2	1.0	1000	37.5	1	31.635376425354238	21.0291846106092	78.7142256350177
0.1	2.1	360.0	4.93	false	0.5	1.25	100	6.8	1.2	1.1	2000	0.25	1.0	2.2	1.0	1000	37.5	1	37.60659790230359	7.900362104476719	95.3155706879049
0.1	2.1	360.0	4.93	false	0.5	1.25	100	6.8	1.2	1.1	2000	0.25	1.0	2.2	1.0	1000	37.5	1	46.35040899659828	31.2680727097344	113.96807891637609
0.1	2.1	360.0	4.93	false	0.5	1.25	100	6.8	1.2	1.1	2000	0.25	1.0	2.2	1.0	1000	37.5	1	31.294969049907845	26.977552632085548	61.96439018157707
0.1	2.1	360.0	4.93	false	0.5	1.25	100	6.8	1.2	1.1	2000	0.25	1.0	2.2	1.0	1000	37.5	2	42.37864449051925	7.886880618958275	65.34261829578772	38.69521881644258	52.18995653679212
0.1	2.1	360.0	4.93	false	0.5	1.25	100	6.8	1.2	1.1	2000	0.25	1.0	2.2	1.0	1000	37.5	1	36.62561540806729	18.12773962014782	84.04750781895015
0.1	2.1	360.0	4.93	false	0.5	1.25	100	6.8	1.2	1.1	2000	0.25	1.0	2.2	1.0	1000	37.5	1	35.56045702832812	10.158594092941861	97.25514987617697
0.1	2.1	360.0	4.93	false	0.5	1.25	100	6.8	1.2	1.1	2000	0.25	1.0	2.2	1.0	1000	37.5	2	35.13037445327895	15.516841024187967	43.86392754604864	30.29720950994394	51.591350619706866
0.1	2.1	360.0	4.93	false	0.5	1.25	100	6.8	1.2	1.1	2000	0.25	1.0	2.2	1.0	1000	37.5	1	40.019477383133044	15.562785270743342	103.46415774864606
0.1	2.1	360.0	4.93	false	0.5	1.25	100	6.8	1.2	1.1	2000	0.25	1.0	2.2	1.0	1000	37.5	1	32.84241503808228	24.860887052297954	99.53150341570796
0.1	2.1	360.0	4.93	false	0.5	1.25	100	6.8	1.2	1.1	2000	0.25	1.0	2.2	1.0	1000	37.5	1	35.86013112978254	11.754221589342828	85.10015754535283
0.1	2.1	360.0	4.93	false	0.5	1.25	100	6.8	1.2	1.1	2000	0.25	1.0	2.2	1.0	1000	37.5	2	45.880694554938906	6.8784634527194015	57.81279926971128	39.163269219724256	61.832007508156394
0.1	2.1	360.0	4.93	false	0.5	1.25	100	6.8	1.2	1.1	2000	0.25	1.0	2.2	1.0	1000	37.5	2	32.11618813781398	14.56241819007673	41.6847729047053	24.36580895015173	48.92342287115743
0.1	2.1	360.0	4.93	false	0.5	1.25	100	6.8	1.2	1.1	2000	0.25	1.0	2.2	1.0	1000	37.5	1	35.932409907467765	21.322566942328518	92.70108437036565
0.1	2.1	360.0	4.93	false	0.5	1.25	100	6.8	1.2	1.1	2000	0.25	1.0	2.2	1.0	1000	37.5	1	41.8414151396651	32.88094811027979	114.51019709631464
0.1	2.1	360.0	4.93	false	0.5	1.25	100	6.8	1.2	1.1	2000	0.25	1.0	2.2	1.0	1000	37.5	1	34.187272988188084	21.712476014771024	95.31667034493121
0.1	2.1	360.0	4.93	false	0.5	1.25	100	6.8	1.2	1.1	2000	0.25	1.0	2.2	1.0	1000	37.5	1	36.21432040639041	20.505560095767866	88.71556366799317
0.1	2.1	360.0	4.93	false	0.5	1.25	100	6.8	1.2	1.1	2000	0.25	1.0	2.2	1.0	1000	37.5	2	37.684608685834036	9.858049114360668	67.88823291594264	24.904058838427844	28.100109063859378
0.1	2.1	360.0	4.93	false	0.5	1.25	100	6.8	1.2	1.1	2000	0.25	1.0	2.2	1.0	1000	37.5	1	47.031871135521214	32.3329144620304	99.09617797333213
0.1	2.1	360.0	4.93	false	0.5	1.25	100	6.8	1.2	1.1	2000	0.25	1.0	2.2	1.0	1000	37.5	1	39.780160884715	26.534915494198998	107.87724306740463
0.1	2.1	360.0	4.93	false	0.5	1.25	100	6.8	1.2	1.1	2000	0.25	1.0	2.2	1.0	1000	37.5	1	42.33831028825908	7.4139571357843	118.6392970850556
0.1	2.1	360.0	4.93	false	0.5	1.25	100	6.8	1.2	1.1	2000	0.25	1.0	2.2	1.0	1000	37.5	1	41.66331784087675	31.712510142398123	99.23659623200625
0.1	2.1	360.0	4.93	false	0.5	1.25	100	6.8	1.2	1.1	2000	0.25	1.0	2.2	1.0	1000	37.5	1	36.90749953887291	14.438071954366334	104.9081725110142
0.1	2.1	360.0	4.93	false	0.5	1.25	100	6.8	1.2	1.1	2000	0.25	1.0	2.2	1.0	1000	37.5	2	40.79017377596712	6.475830267399161	42.885607999967434	34.507671870412544	72.98627845957448
0.1	2.1	360.0	4.93	false	0.5	1.25	100	6.8	1.2	1.1	2000	0.25	1.0	2.2	1.0	1000	37.5	1	45.256355268684715	26.305030414577868	116.89033912306093
0.1	2.1	360.0	4.93	false	0.5	1.25	100	6.8	1.2	1.1	2000	0.25	1.0	2.2	1.0	1000	37.5	1	42.7069789820013	20.295394062613703	101.10041799210151
0.1	2.1	360.0	4.93	false	0.5	1.25	100	6.8	1.2	1.1	2000	0.25	1.0	2.2	1.0	1000	37.5	1	42.29988659864952	34.59302448823036	115.72893603394583
0.1	2.1	360.0	4.93	false	0.5	1.25	100	6.8	1.2	1.1	2000	0.25	1.0	2.2	1.0	1000	37.5	1	36.6897389837061	17.180001000265502	64.06180023747622
0.1	2.1	360.0	4.93	false	0.5	1.25	100	6.8	1.2	1.1	2000	0.25	1.0	2.2	1.0	1000	37.5	1	41.54377506141687	30.309693104691963	103.88348544078292
0.1	2.1	360.0	4.93	false	0.5	1.25	100	6.8	1.2	1.1	2000	0.25	1.0	2.2	1.0	1000	37.5	1	42.01209425691683	17.387066465218332	112.83672015689044
0.1	2.1	360.0	4.93	false	0.5	1.25	100	6.8	1.2	1.1	2000	0.25	1.0	2.2	1.0	1000	37.5	1	41.09796336660256	22.71395323318764	123.64904306404908
0.1	2.1	360.0	4.93	false	0.5	1.25	100	6.8	1.2	1.1	2000	0.25	1.0	2.2	1.0	1000	37.5	1	36.99763220959591	25.294364098913093	72.69974114965308
0.1	2.1	360.0	4.93	false	0.5	1.25	100	6.8	1.2	1.1	2000	0.25	1.0	2.2	1.0	1000	37.5	1	38.944468969870634	10.764978406944694	91.69935508876517
0.1	2.1	360.0	4.93	false	0.5	1.25	100	6.8	1.2	1.1	2000	0.25	1.0	2.2	1.0	1000	37.5	2	41.408156247444104	6.016718999247472	32.52312454717291	31.59427111409561	63.196786377671295
0.1	2.1	360.0	4.93	false	0.5	1.25	100	6.8	1.2	1.1	2000	0.25	1.0	2.2	1.0	1000	37.5	1	38.408554169015986	11.054327789655654	95.98770796467768
0.1	2.1	360.0	4.93	false	0.5	1.25	100	6.8	1.2	1.1	2000	0.25	1.0	2.2	1.0	1000	37.5	1	42.49282863999177	31.571830307550066	103.52589763818757
0.1	2.1	360.0	4.93	false	0.5	1.25	100	6.8	1.2	1.1	2000	0.25	1.0	2.2	1.0	1000	37.5	1	32.13556409308761	2.3664704260956926	74.26431674549067
0.1	2.1	360.0	4.93	false	0.5	1.25	100	6.8	1.2	1.1	2000	0.25	1.0	2.2	1.0	1000	37.5	1	36.36734911751783	10.096881848087595	71.52411891525239
0.1	2.1	360.0	4.93	false	0.5	1.25	100	6.8	1.2	1.1	2000	0.25	1.0	2.2	1.0	1000	37.5	1	35.73093502129311	6.397045941198488	101.41126826436077
0.1	2.1	360.0	4.93	false	0.5	1.25	100	6.8	1.2	1.1	2000	0.25	1.0	2.2	1.0	1000	37.5	2	32.38206906652203	7.721930769619515	35.94696243716608	24.157922963626874	48.78630320254776
0.1	2.1	360.0	4.93	false	0.5	1.25	100	6.8	1.2	1.1	2000	0.25	1.0	2.2	1.0	1000	37.5	1	42.764789926260335	20.48024674042081	113.7398223211415
0.1	2.1	360.0	4.93	false	0.5	1.25	100	6.8	1.2	1.1	2000	0.25	1.0	2.2	1.0	1000	37.5	2	38.027465711925636	4.154125071110162	51.206414965949506	29.707252295171347	48.46888658324076
0.1	2.1	360.0	4.93	false	0.5	1.25	100	6.8	1.2	1.1	2000	0.25	1.0	2.2	1.0	1000	37.5	1	39.78524137986621	10.09504535215163	103.77987861505535
0.1	2.1	360.0	4.93	false	0.5	1.25	100	6.8	1.2	1.1	2000	0.25	1.0	2.2	1.0	1000	37.5	1	35.50079649678859	15.441647287622741	98.87566087857344
0.1	2.1	360.0	4.93	false	0.5	1.25	100	6.8	1.2	1.1	2000	0.25	1.0	2.2	1.0	1000	37.5	2	44.18750891456273	19.32974655457833	66.00299619368407	37.188519056859754	58.29282999693237
0.1	2.1	360.0	4.93	false	0.5	1.25	100	6.8	1.2	1.1	2000	0.25	1.0	2.2	1.0	1000	37.5	1	37.59742980094478	16.154361184723946	109.0387993021557
0.1	2.1	360.0	4.93	false	0.5	1.25	100	6.8	1.2	1.1	2000	0.25	1.0	2.2	1.0	1000	37.5	1	29.007858007550347	19.968975959742743	74.73610593310426
0.1	2.1	360.0	4.93	false	0.5	1.25	100	6.8	1.2	1.1	2000	0.25	1.0	2.2	1.0	1000	37.5	2	40.380586117854136	5.357071933754796	53.171027778691666	24.825104870286673	68.30221187305179
0.1	2.1	360.0	4.93	false	0.5	1.25	100	6.8	1.2	1.1	2000	0.25	1.0	2.2	1.0	1000	37.5	1	32.660052678702804	18.767743269514096	89.91160459740368
0.1	2.1	360.0	4.93	false	0.5	1.25	100	6.8	1.2	1.1	2000	0.25	1.0	2.2	1.0	1000	37.5	2	40.42485083940373	15.549433553495318	43.69346760998323	31.376657212082108	64.38091480679886
0.1	2.1	360.0	4.93	false	0.5	1.25	100	6.8	1.2	1.1	2000	0.25	1.0	2.2	1.0	1000	37.5	1	34.70030725379343	10.05365567442759	103.07796198201616
0.1	2.1	360.0	4.93	false	0.5	1.25	100	6.8	1.2	1.1	2000	0.25	1.0	2.2	1.0	1000	37.5	1	46.026426696617015	28.91264070269054	106.0873724955484
0.1	2.1	360.0	4.93	false	0.5	1.25	100	6.8	1.2	1.1	2000	0.25	1.0	2.2	1.0	1000	37.5	1	38.633848170232945	14.86854547428514	112.89192711899105
0.1	2.1	360.0	4.93	false	0.5	1.25	100	6.8	1.2	1.1	2000	0.25	1.0	2.2	1.0	1000	37.5	2	37.26137620910227	6.3881595610043735	51.81387520465949	24.54957048684456	43.00163550698931
0.1	2.1	360.0	4.93	false	0.5	1.25	100	6.8	1.2	1.1	2000	0.25	1.0	2.2	1.0	1000	37.5	2	31.69363914775885	3.7212959634348426	64.22510053741485	25.507374778321434	25.8210843864637
0.1	2.1	360.0	4.93	false	0.5	1.25	100	6.8	1.2	1.1	2000	0.25	1.0	2.2	1.0	1000	37.5	2	38.37292397429624	15.566702833137704	62.530770947621306	28.507299994304695	49.44046673322191
0.1	2.1	360.0	4.93	false	0.5	1.25	100	6.8	1.2	1.1	2000	0.25	1.0	2.2	1.0	1000	37.5	1	26.51316059803203	17.55198727787839	70.02549802095213
0.1	2.1	360.0	4.93	false	0.5	1.25	100	6.8	1.2	1.1	2000	0.25	1.0	2.2	1.0	1000	37.5	1	35.61428753916469	20.27133885551285	105.16085786600918
0.1	2.1	360.0	4.93	false	0.5	1.25	100	6.8	1.2	1.1	2000	0.25	1.0	2.2	1.0	1000	37.5	1	43.35303310477089	29.146994259208316	112.33865838197677
0.1	2.1	360.0	4.93	false	0.5	1.25	100	6.8	1.2	1.1	2000	0.25	1.0	2.2	1.0	1000	37.5	1	36.44844797347474	21.384406095592798	97.71526989772552
0.1	2.1	360.0	4.93	false	0.5	1.25	100	6.8	1.2	1.1	2000	0.25	1.0	2.2	1.0	1000	37.5	1	39.54349126353555	28.679552536841147	116.54724842984072
0.1	2.1	360.0	4.93	false	0.5	1.25	100	6.8	1.2	1.1	2000	0.25	1.0	2.2	1.0	1000	37.5	1	26.998209287393088	13.401230698975638	73.81241718182773
0.1	2.1	360.0	4.93	false	0.5	1.25	100	6.8	1.2	1.1	2000	0.25	1.0	2.2	1.0	1000	37.5	1	34.208147089582084	24.704135856024784	80.15888254990853
0.1	2.1	360.0	4.93	false	0.5	1.25	100	6.8	1.2	1.1	2000	0.25	1.0	2.2	1.0	1000	37.5	1	32.21479374654248	17.599942031561564	80.02812348269387
0.1	2.1	360.0	4.93	false	0.5	1.25	100	6.8	1.2	1.1	2000	0.25	1.0	2.2	1.0	1000	37.5	1	36.47376499180948	13.40622858798308	101.32507754792465
0.1	2.1	360.0	4.93	false	0.5	1.25	100	6.8	1.2	1.1	2000	0.25	1.0	2.2	1.0	1000	37.5	1	27.4231204371385	10.066708396248208	74.88003985925775
0.1	2.1	360.0	4.93	false	0.5	1.25	100	6.8	1.2	1.1	2000	0.25	1.0	2.2	1.0	1000	37.5	1	34.99501146680291	20.422581041152743	92.82610175814037
0.1	2.1	360.0	4.93	false	0.5	1.25	100	6.8	1.2	1.1	2000	0.25	1.0	2.2	1.0	1000	37.5	1	41.067718985214405	9.99213113302498	70.96085473650345
0.1	2.1	360.0	4.93	false	0.5	1.25	100	6.8	1.2	1.1	2000	0.25	1.0	2.2	1.0	1000	37.5	1	38.919596235714536	25.123219995617596	99.45348196636978
0.1	2.1	360.0	4.93	false	0.5	1.25	100	6.8	1.2	1.1	2000	0.25	1.0	2.2	1.0	1000	37.5	1	30.817210997605596	10.35177762311689	85.01241558164327
0.1	2.1	360.0	4.93	false	0.5	1.25	100	6.8	1.2	1.1	2000	0.25	1.0	2.2	1.0	1000	37.5	2	38.31088923787458	11.622085437123188	53.29757289140541	36.69315877329047	50.90159555876208
0.1	2.1	360.0	4.93	false	0.5	1.25	100	6.8	1.2	1.1	2000	0.25	1.0	2.2	1.0	1000	37.5	1	41.344700258190045	13.380370094282533	86.17816110129381
0.1	2.1	360.0	4.93	false	0.5	1.25	100	6.8	1.2	1.1	2000	0.25	1.0	2.2	1.0	1000	37.5	2	44.4963250847537	8.20066287850111	65.9617997558573	36.28368343666847	66.01675474920668
0.1	2.1	360.0	4.93	false	0.5	1.25	100	6.8	1.2	1.1	2000	0.25	1.0	2.2	1.0	1000	37.5	1	43.95910256496705	23.978350571334868	95.79934480818801
0.1	2.1	360.0	4.93	false	0.5	1.25	100	6.8	1.2	1.1	2000	0.25	1.0	2.2	1.0	1000	37.5	1	37.71841021390322	23.503151321058176	104.91443043672953
0.1	2.1	360.0	4.93	false	0.5	1.25	100	6.8	1.2	1.1	2000	0.25	1.0	2.2	1.0	1000	37.5	1	27.41741141365727	15.403030631302178	71.88993767490733
0.1	2.1	360.0	4.93	false	0.5	1.25	100	6.8	1.2	1.1	2000	0.25	1.0	2.2	1.0	1000	37.5	1	35.91202421005551	13.482712059942628	104.32964051854425
0.1	2.1	360.0	4.93	false	0.5	1.25	100	6.8	1.2	1.1	2000	0.25	1.0	2.2	1.0	1000	37.5	2	33.2796979603128	9.717337377086766	37.50415053951924	28.84111325015084	40.644356933388835
0.1	2.1	360.0	4.93	false	0.5	1.25	100	6.8	1.2	1.1	2000	0.25	1.0	2.2	1.0	1000	37.5	1	39.9206841263798	26.7992128238098	113.53955749456341
0.1	2.1	360.0	4.93	false	0.5	1.25	100	6.8	1.2	1.1	2000	0.25	1.0	2.2	1.0	1000	37.5	2	40.85676078017484	7.8711864289985005	39.72440750643025	23.471636127320096	74.86978961704033
0.1	2.1	360.0	4.93	false	0.5	1.25	100	6.8	1.2	1.1	2000	0.25	1.0	2.2	1.0	1000	37.5	1	37.821086978164026	17.02430331560438	105.72204345565419
0.1	2.1	360.0	4.93	false	0.5	1.25	100	6.8	1.2	1.1	2000	0.25	1.0	2.2	1.0	1000	37.5	1	39.77510775893534	13.65884287870313	70.76781756476159
0.1	2.1	360.0	4.93	false	0.5	1.25	100	6.8	1.2	1.1	2000	0.25	1.0	2.2	1.0	1000	37.5	1	40.429744149411064	23.742985497588904	116.70706156405102
0.1	2.1	360.0	4.93	false	0.5	1.25	100	6.8	1.2	1.1	2000	0.25	1.0	2.2	1.0	1000	37.5	2	37.783658171676656	8.526703715458888	67.76447899757667	25.665641997401202	31.832248868324083
0.1	2.1	360.0	4.93	false	0.5	1.25	100	6.8	1.2	1.1	2000	0.25	1.0	2.2	1.0	1000	37.5	1	34.10515198486622	27.27463746112017	98.5324477247123
0.1	2.1	360.0	4.93	false	0.5	1.25	100	6.8	1.2	1.1	2000	0.25	1.0	2.2	1.0	1000	37.5	1	41.98718671396719	30.12002042323302	96.7355188507236
0.1	2.1	360.0	4.93	false	0.5	1.25	100	6.8	1.2	1.1	2000	0.25	1.0	2.2	1.0	1000	37.5	1	37.34135215580497	12.51496704104899	92.45204066570113
0.1	2.1	360.0	4.93	false	0.5	1.25	100	6.8	1.2	1.1	2000	0.25	1.0	2.2	1.0	1000	37.5	1	31.15520050965504	28.52157895439223	81.62896344898604
0.1	2.1	360.0	4.93	false	0.5	1.25	100	6.8	1.2	1.1	2000	0.25	1.0	2.2	1.0	1000	37.5	1	35.466875842346326	23.773277255769408	95.11337698232218
0.1	2.1	360.0	4.93	false	0.5	1.25	100	6.8	1.2	1.1	2000	0.25	1.0	2.2	1.0	1000	37.5	2	38.737419528660965	12.19913998147769	43.50668840053104	30.627160239679146	56.29021134817319
0.1	2.1	360.0	4.93	false	0.5	1.25	100	6.8	1.2	1.1	2000	0.25	1.0	2.2	1.0	1000	37.5	1	29.610851183071894	18.270430038337757	76.41011007292256
0.1	2.1	360.0	4.93	false	0.5	1.25	100	6.8	1.2	1.1	2000	0.25	1.0	2.2	1.0	1000	37.5	2	39.657061975107815	7.028705460035256	48.853327522108664	32.11742270725117	62.190082467186336
0.1	2.1	360.0	4.93	false	0.5	1.25	100	6.8	1.2	1.1	2000	0.25	1.0	2.2	1.0	1000	37.5	2	28.933936438755197	10.578407540874663	43.594100856754665	25.214949830651314	31.517755227338576
0.1	2.1	360.0	4.93	false	0.5	1.25	100	6.8	1.2	1.1	2000	0.25	1.0	2.2	1.0	1000	37.5	1	42.941692937897685	23.77288688577646	132.3600484184987
0.1	2.1	360.0	4.93	false	0.5	1.25	100	6.8	1.2	1.1	2000	0.25	1.0	2.2	1.0	1000	37.5	1	38.203000496795205	26.48603624976891	97.96139062422694
0.1	2.1	360.0	4.93	false	0.5	1.25	100	6.8	1.2	1.1	2000	0.25	1.0	2.2	1.0	1000	37.5	2	47.166837626621295	8.925432877590852	55.678999220423215	45.1521004811885	77.32085046569469
0.1	2.1	360.0	4.93	false	0.5	1.25	100	6.8	1.2	1.1	2000	0.25	1.0	2.2	1.0	1000	37.5	1	35.94219146246854	10.52161858603561	92.36913895309503
0.1	2.1	360.0	4.93	false	0.5	1.25	100	6.8	1.2	1.1	2000	0.25	1.0	2.2	1.0	1000	37.5	1	37.7436183172885	12.170697100377975	99.14152764778787
0.1	2.1	360.0	4.93	false	0.5	1.25	100	6.8	1.2	1.1	2000	0.25	1.0	2.2	1.0	1000	37.5	1	37.2218379369141	8.961294199926002	100.19745357290188
0.1	2.1	360.0	4.93	false	0.5	1.25	100	6.8	1.2	1.1	2000	0.25	1.0	2.2	1.0	1000	37.5	1	43.505236274680904	18.811366924100284	121.4218709683052
0.1	2.1	360.0	4.93	false	0.5	1.25	100	6.8	1.2	1.1	2000	0.25	1.0	2.2	1.0	1000	37.5	1	43.136145747547076	29.512557756634752	94.18144114994274
0.1	2.1	360.0	4.93	false	0.5	1.25	100	6.8	1.2	1.1	2000	0.25	1.0	2.2	1.0	1000	37.5	1	31.13094912169546	21.90344524015571	84.0769652990741
0.1	2.1	360.0	4.93	false	0.5	1.25	100	6.8	1.2	1.1	2000	0.25	1.0	2.2	1.0	1000	37.5	2	35.809456586684895	11.595727111461565	29.550602905771036	31.373166121615743	65.66457332372131
0.1	2.1	360.0	4.93	false	0.5	1.25	100	6.8	1.2	1.1	2000	0.25	1.0	2.2	1.0	1000	37.5	2	43.6105409221537	8.423516315205394	36.520602840743294	22.011861550378782	87.69963876133252
0.1	2.1	360.0	4.93	false	0.5	1.25	100	6.8	1.2	1.1	2000	0.25	1.0	2.2	1.0	1000	37.5	1	28.68170778246886	16.015642054297942	81.02233517998854
0.1	2.1	360.0	4.93	false	0.5	1.25	100	6.8	1.2	1.1	2000	0.25	1.0	2.2	1.0	1000	37.5	2	39.18568359813851	8.383423853807974	45.681811532422444	35.57724453435695	78.37651882036307
0.1	2.1	360.0	4.93	false	0.5	1.25	100	6.8	1.2	1.1	2000	0.25	1.0	2.2	1.0	1000	37.5	1	32.03525501651958	15.89558968229277	82.78240430964487
0.1	2.1	360.0	4.93	false	0.5	1.25	100	6.8	1.2	1.1	2000	0.25	1.0	2.2	1.0	1000	37.5	1	42.097631812691816	12.9169063234183	95.7943916274974
0.1	2.1	360.0	4.93	false	0.5	1.25	100	6.8	1.2	1.1	2000	0.25	1.0	2.2	1.0	1000	37.5	1	30.120403737098364	14.00348440805313	84.60744763117087
0.1	2.1	360.0	4.93	false	0.5	1.25	100	6.8	1.2	1.1	2000	0.25	1.0	2.2	1.0	1000	37.5	1	32.64999101104465	21.03871400578882	89.22856036763618
0.1	2.1	360.0	4.93	false	0.5	1.25	100	6.8	1.2	1.1	2000	0.25	1.0	2.2	1.0	1000	37.5	1	32.81243553659505	20.611003176984713	81.26126312569552
0.1	2.1	360.0	4.93	false	0.5	1.25	100	6.8	1.2	1.1	2000	0.25	1.0	2.2	1.0	1000	37.5	1	37.78370004783092	10.199036267042784	93.9230609460087
0.1	2.1	360.0	4.93	false	0.5	1.25	100	6.8	1.2	1.1	2000	0.25	1.0	2.2	1.0	1000	37.5	1	29.059901046488402	10.143050116816497	70.28074102958875
0.1	2.1	360.0	4.93	false	0.5	1.25	100	6.8	1.2	1.1	2000	0.25	1.0	2.2	1.0	1000	37.5	2	41.906461604306045	10.271515850697115	37.18611448449622	27.82292556871721	63.528414261925086
0.1	2.1	360.0	4.93	false	0.5	1.25	100	6.8	1.2	1.1	2000	0.25	1.0	2.2	1.0	1000	37.5	1	35.95651034923513	22.091439647734887	94.26274701769937
0.1	2.1	360.0	4.93	false	0.5	1.25	100	6.8	1.2	1.1	2000	0.25	1.0	2.2	1.0	1000	37.5	2	44.20473108527773	5.4881552005388805	50.24587591740232	41.34000449395528	64.04731224661562
0.1	2.1	360.0	4.93	false	0.5	1.25	100	6.8	1.2	1.1	2000	0.25	1.0	2.2	1.0	1000	37.5	2	49.59919260783784	10.69176713256049	48.416479112049196	26.553395370130197	72.81287414919046
0.1	2.1	360.0	4.93	false	0.5	1.25	100	6.8	1.2	1.1	2000	0.25	1.0	2.2	1.0	1000	37.5	1	32.132639893481176	12.959496418338777	74.32703376619266
0.1	2.1	360.0	4.93	false	0.5	1.25	100	6.8	1.2	1.1	2000	0.25	1.0	2.2	1.0	1000	37.5	1	39.266336057290594	14.200756704664908	87.24931042354248
0.1	2.1	360.0	4.93	false	0.5	1.25	100	6.8	1.2	1.1	2000	0.25	1.0	2.2	1.0	1000	37.5	1	41.04823126591507	9.646763375725111	91.50545913593376
0.1	2.1	360.0	4.93	false	0.5	1.25	100	6.8	1.2	1.1	2000	0.25	1.0	2.2	1.0	1000	37.5	2	38.86078462319129	11.1086536729687	74.71712999201888	31.400896007341455	40.491665222388015
0.1	2.1	360.0	4.93	false	0.5	1.25	100	6.8	1.2	1.1	2000	0.25	1.0	2.2	1.0	1000	37.5	1	33.20808721073849	22.950825432169797	69.14236725247878
0.1	2.1	360.0	4.93	false	0.5	1.25	100	6.8	1.2	1.1	2000	0.25	1.0	2.2	1.0	1000	37.5	2	40.713522578098576	6.786381172797803	36.077016154835	29.40107822803913	76.39279073621125
0.1	2.1	360.0	4.93	false	0.5	1.25	100	6.8	1.2	1.1	2000	0.25	1.0	2.2	1.0	1000	37.5	1	35.964337829666725	19.45633630877415	96.47525637887647
0.1	2.1	360.0	4.93	false	0.5	1.25	100	6.8	1.2	1.1	2000	0.25	1.0	2.2	1.0	1000	37.5	1	24.394745570193862	9.592131219408156	72.96497207015472
0.1	2.1	360.0	4.93	false	0.5	1.25	100	6.8	1.2	1.1	2000	0.25	1.0	2.2	1.0	1000	37.5	1	30.0420775125042	17.29555291201517	86.98561957368649
0.1	2.1	360.0	4.93	false	0.5	1.25	100	6.8	1.2	1.1	2000	0.25	1.0	2.2	1.0	1000	37.5	2	36.21882305054403	13.117415443787237	46.58901322392378	30.417458644917687	56.37651991763653
0.1	2.1	360.0	4.93	false	0.5	1.25	100	6.8	1.2	1.1	2000	0.25	1.0	2.2	1.0	1000	37.5	1	36.61720950663285	26.29260811472769	99.04172144699382
0.1	2.1	360.0	4.93	false	0.5	1.25	100	6.8	1.2	1.1	2000	0.25	1.0	2.2	1.0	1000	37.5	2	41.1783456032626	4.9083584530025455	46.78204502368197	31.895781783546052	71.6444763347329
0.1	2.1	360.0	4.93	false	0.5	1.25	100	6.8	1.2	1.1	2000	0.25	1.0	2.2	1.0	1000	37.5	1	34.1207096302567	15.695937057751644	92.36720403820284
0.1	2.1	360.0	4.93	false	0.5	1.25	100	6.8	1.2	1.1	2000	0.25	1.0	2.2	1.0	1000	37.5	1	37.959010962470025	14.315944738026559	85.3539481624894
0.1	2.1	360.0	4.93	false	0.5	1.25	100	6.8	1.2	1.1	2000	0.25	1.0	2.2	1.0	1000	37.5	1	35.86669238314106	15.097769320326519	90.75879787188062
0.1	2.1	360.0	4.93	false	0.5	1.25	100	6.8	1.2	1.1	2000	0.25	1.0	2.2	1.0	1000	37.5	1	45.715691451834104	17.7456056210248	104.41040650896116
0.1	2.1	360.0	4.93	false	0.5	1.25	100	6.8	1.2	1.1	2000	0.25	1.0	2.2	1.0	1000	37.5	2	38.676856532800656	5.764736053520087	59.361856504101944	35.13187573937188	51.704269755015865
0.1	2.1	360.0	4.93	false	0.5	1.25	100	6.8	1.2	1.1	2000	0.25	1.0	2.2	1.0	1000	37.5	2	41.964945061814376	13.335729793746836	68.06793158096465	29.534804484502974	58.35801605392471
0.1	2.1	360.0	4.93	false	0.5	1.25	100	6.8	1.2	1.1	2000	0.25	1.0	2.2	1.0	1000	37.5	2	37.80633349068494	4.973413909494894	31.059708854378663	30.902242771541527	62.81956688152114
0.1	2.1	360.0	4.93	false	0.5	1.25	100	6.8	1.2	1.1	2000	0.25	1.0	2.2	1.0	1000	37.5	2	36.62968243781442	7.884467697084236	71.1486061535729	20.73048190425207	29.867872304767683
0.1	2.1	360.0	4.93	false	0.5	1.25	100	6.8	1.2	1.1	2000	0.25	1.0	2.2	1.0	1000	37.5	1	44.544914798389826	20.08112534924026	118.0251626321293
0.1	2.1	360.0	4.93	false	0.5	1.25	100	6.8	1.2	1.1	2000	0.25	1.0	2.2	1.0	1000	37.5	2	33.280201891900184	2.4883183979324666	45.282653461206074	16.811522640875847	43.509229326730676
0.1	2.1	360.0	4.93	false	0.5	1.25	100	6.8	1.2	1.1	2000	0.25	1.0	2.2	1.0	1000	37.5	1	34.14231437659555	18.779669071521287	90.0415993041483
0.1	2.1	360.0	4.93	false	0.5	1.25	100	6.8	1.2	1.1	2000	0.25	1.0	2.2	1.0	1000	37.5	1	32.52346838610253	19.83161524260071	86.75298794192938
0.1	2.1	360.0	4.93	false	0.5	1.25	100	6.8	1.2	1.1	2000	0.25	1.0	2.2	1.0	1000	37.5	1	37.9982593633277	13.939695134531886	107.5177964925417
0.1	2.1	360.0	4.93	false	0.5	1.25	100	6.8	1.2	1.1	2000	0.25	1.0	2.2	1.0	1000	37.5	1	31.549183854354332	14.027867367707588	61.1235529326891
0.1	2.1	360.0	4.93	false	0.5	1.25	100	6.8	1.2	1.1	2000	0.25	1.0	2.2	1.0	1000	37.5	1	32.40315139489534	13.54147481690243	61.46045283045343
0.1	2.1	360.0	4.93	false	0.5	1.25	100	6.8	1.2	1.1	2000	0.25	1.0	2.2	1.0	1000	37.5	1	39.28509585017098	24.85676494326591	113.00349282710951
0.1	2.1	360.0	4.93	false	0.5	1.25	100	6.8	1.2	1.1	2000	0.25	1.0	2.2	1.0	1000	37.5	1	40.18541373581445	19.23956132904218	113.08872913183174
0.1	2.1	360.0	4.93	false	0.5	1.25	100	6.8	1.2	1.1	2000	0.25	1.0	2.2	1.0	1000	37.5	1	37.08398337641885	24.550886572390553	81.97033824499931
0.1	2.1	360.0	4.93	false	0.5	1.25	100	6.8	1.2	1.1	2000	0.25	1.0	2.2	1.0	1000	37.5	1	34.50628267464232	26.538095145535586	71.3951626771066
0.1	2.1	360.0	4.93	false	0.5	1.25	100	6.8	1.2	1.1	2000	0.25	1.0	2.2	1.0	1000	37.5	1	36.46295469689247	26.87651718252756	76.88446755055904
0.1	2.1	360.0	4.93	false	0.5	1.25	100	6.8	1.2	1.1	2000	0.25	1.0	2.2	1.0	1000	37.5	1	33.16672425168719	17.159199213507303	90.97716122730566
0.1	2.1	360.0	4.93	false	0.5	1.25	100	6.8	1.2	1.1	2000	0.25	1.0	2.2	1.0	1000	37.5	1	31.183736861678284	19.715043507636235	72.19474049538084
0.1	2.1	360.0	4.93	false	0.5	1.25	100	6.8	1.2	1.1	2000	0.25	1.0	2.2	1.0	1000	37.5	2	39.5932532851759	7.962581076389976	63.88276888318983	35.62848711907182	34.20202411140869
0.1	2.1	360.0	4.93	false	0.5	1.25	100	6.8	1.2	1.1	2000	0.25	1.0	2.2	1.0	1000	37.5	1	44.32246585570539	24.146258343295457	127.77259025243329
0.1	2.1	360.0	4.93	false	0.5	1.25	100	6.8	1.2	1.1	2000	0.25	1.0	2.2	1.0	1000	37.5	1	42.968748800187754	22.379476780377008	126.6091756339338
0.1	2.1	360.0	4.93	false	0.5	1.25	100	6.8	1.2	1.1	2000	0.25	1.0	2.2	1.0	1000	37.5	1	32.94710043828995	23.03418669898744	90.64024488421072
0.1	2.1	360.0	4.93	false	0.5	1.25	100	6.8	1.2	1.1	2000	0.25	1.0	2.2	1.0	1000	37.5	1	36.96966524516355	19.6930567830374	103.62204434587551
0.1	2.1	360.0	4.93	false	0.5	1.25	100	6.8	1.2	1.1	2000	0.25	1.0	2.2	1.0	1000	37.5	1	30.267053847239545	13.658491572949815	83.98750325243711
0.1	2.1	360.0	4.93	false	0.5	1.25	100	6.8	1.2	1.1	2000	0.25	1.0	2.2	1.0	1000	37.5	1	37.62233296407675	18.266644947931802	93.32928606227469
0.1	2.1	360.0	4.93	false	0.5	1.25	100	6.8	1.2	1.1	2000	0.25	1.0	2.2	1.0	1000	37.5	1	31.253494234244897	20.744558406013862	82.66104397713754
0.1	2.1	360.0	4.93	false	0.5	1.25	100	6.8	1.2	1.1	2000	0.25	1.0	2.2	1.0	1000	37.5	1	39.898180208990205	28.814846086629494	77.84629935558944
0.1	2.1	360.0	4.93	false	0.5	1.25	100	6.8	1.2	1.1	2000	0.25	1.0	2.2	1.0	1000	37.5	1	41.39547715761899	17.471538987148776	121.99921023279606
0.1	2.1	360.0	4.93	false	0.5	1.25	100	6.8	1.2	1.1	2000	0.25	1.0	2.2	1.0	1000	37.5	1	41.75600491092692	29.163345877469155	108.86311375145375
0.1	2.1	360.0	4.93	false	0.5	1.25	100	6.8	1.2	1.1	2000	0.25	1.0	2.2	1.0	1000	37.5	1	44.03833263450702	29.633505588267592	122.98234999570634
0.1	2.1	360.0	4.93	false	0.5	1.25	100	6.8	1.2	1.1	2000	0.25	1.0	2.2	1.0	1000	37.5	2	40.96197956150954	4.810322059447227	51.424705277535324	26.429552944496372	57.384872509625495
0.1	2.1	360.0	4.93	false	0.5	1.25	100	6.8	1.2	1.1	2000	0.25	1.0	2.2	1.0	1000	37.5	1	42.16479252230075	28.354523674056818	111.06635067890802
0.1	2.1	360.0	4.93	false	0.5	1.25	100	6.8	1.2	1.1	2000	0.25	1.0	2.2	1.0	1000	37.5	1	33.64515223760454	21.243971243204342	73.83532000245826
0.1	2.1	360.0	4.93	false	0.5	1.25	100	6.8	1.2	1.1	2000	0.25	1.0	2.2	1.0	1000	37.5	1	42.864430745487844	17.28802079720108	110.8580056964257
0.1	2.1	360.0	4.93	false	0.5	1.25	100	6.8	1.2	1.1	2000	0.25	1.0	2.2	1.0	1000	37.5	2	42.828471723853475	12.205797800235173	75.76836305327836	36.84219341142747	49.48035717947669
0.1	2.1	360.0	4.93	false	0.5	1.25	100	6.8	1.2	1.1	2000	0.25	1.0	2.2	1.0	1000	37.5	1	35.202269389762535	7.834035477723059	93.53077454332386
0.1	2.1	360.0	4.93	false	0.5	1.25	100	6.8	1.2	1.1	2000	0.25	1.0	2.2	1.0	1000	37.5	2	43.160218459516145	17.67718690211261	75.5591869795232	33.67449486262622	45.412007568930804
0.1	2.1	360.0	4.93	false	0.5	1.25	100	6.8	1.2	1.1	2000	0.25	1.0	2.2	1.0	1000	37.5	1	27.45613667780801	21.346374337234977	71.55216399719735
0.1	2.1	360.0	4.93	false	0.5	1.25	100	6.8	1.2	1.1	2000	0.25	1.0	2.2	1.0	1000	37.5	1	31.766937352470322	22.512613673932552	80.68137530831508
0.1	2.1	360.0	4.93	false	0.5	1.25	100	6.8	1.2	1.1	2000	0.25	1.0	2.2	1.0	1000	37.5	1	31.55641856677549	19.948275054586194	89.88801518062846
0.1	2.1	360.0	4.93	false	0.5	1.25	100	6.8	1.2	1.1	2000	0.25	1.0	2.2	1.0	1000	37.5	1	38.86761379997659	29.632151211128935	102.2761646089356
0.1	2.1	360.0	4.93	false	0.5	1.25	100	6.8	1.2	1.1	2000	0.25	1.0	2.2	1.0	1000	37.5	1	33.38451242245224	21.367943189636943	90.37690903273555
0.1	2.1	360.0	4.93	false	0.5	1.25	100	6.8	1.2	1.1	2000	0.25	1.0	2.2	1.0	1000	37.5	1	42.541985422954276	22.584985990906688	95.0933686541913
0.1	2.1	360.0	4.93	false	0.5	1.25	100	6.8	1.2	1.1	2000	0.25	1.0	2.2	1.0	1000	37.5	1	46.39500514562506	18.362594815207046	117.43152085017817
0.1	2.1	360.0	4.93	false	0.5	1.25	100	6.8	1.2	1.1	2000	0.25	1.0	2.2	1.0	1000	37.5	1	33.09531468193707	20.86271419209911	82.38417526053848
0.1	2.1	360.0	4.93	false	0.5	1.25	100	6.8	1.2	1.1	2000	0.25	1.0	2.2	1.0	1000	37.5	1	27.869333357749852	13.33791853907957	78.29525356658623
0.1	2.1	360.0	4.93	false	0.5	1.25	100	6.8	1.2	1.1	2000	0.25	1.0	2.2	1.0	1000	37.5	1	26.229842924884316	7.738226590178191	71.13735531010877
0.1	2.1	360.0	4.93	false	0.5	1.25	100	6.8	1.2	1.1	2000	0.25	1.0	2.2	1.0	1000	37.5	1	27.643267534322803	22.301539770269425	69.68545833639222
0.1	2.1	360.0	4.93	false	0.5	1.25	100	6.8	1.2	1.1	2000	0.25	1.0	2.2	1.0	1000	37.5	2	36.53577875189435	4.760199237172438	49.091118461986994	26.967078129429503	36.633740778159336
0.1	2.1	360.0	4.93	false	0.5	1.25	100	6.8	1.2	1.1	2000	0.25	1.0	2.2	1.0	1000	37.5	1	42.21589173379809	31.562413096212204	108.7395273491826
0.1	2.1	360.0	4.93	false	0.5	1.25	100	6.8	1.2	1.1	2000	0.25	1.0	2.2	1.0	1000	37.5	2	38.206174651618014	4.428643740861025	46.41289773083557	28.997796033267498	51.21127675443072
0.1	2.1	360.0	4.93	false	0.5	1.25	100	6.8	1.2	1.1	2000	0.25	1.0	2.2	1.0	1000	37.5	1	40.37818105688687	24.748567344575576	101.32417795472749
0.1	2.1	360.0	4.93	false	0.5	1.25	100	6.8	1.2	1.1	2000	0.25	1.0	2.2	1.0	1000	37.5	1	34.13080192611372	18.030581626566377	97.61683119165414
0.1	2.1	360.0	4.93	false	0.5	1.25	100	6.8	1.2	1.1	2000	0.25	1.0	2.2	1.0	1000	37.5	1	28.68306242072362	5.726891831953446	80.15765238433634
0.1	2.1	360.0	4.93	false	0.5	1.25	100	6.8	1.2	1.1	2000	0.25	1.0	2.2	1.0	1000	37.5	1	41.66612803828416	27.40641379681441	91.670507903761
0.1	2.1	360.0	4.93	false	0.5	1.25	100	6.8	1.2	1.1	2000	0.25	1.0	2.2	1.0	1000	37.5	1	36.868798627497405	8.422895139392368	80.07105588599472
0.1	2.1	360.0	4.93	false	0.5	1.25	100	6.8	1.2	1.1	2000	0.25	1.0	2.2	1.0	1000	37.5	1	29.726862665538572	11.668218204166553	79.67393191424154
0.1	2.1	360.0	4.93	false	0.5	1.25	100	6.8	1.2	1.1	2000	0.25	1.0	2.2	1.0	1000	37.5	2	38.724679425748796	10.398265200501706	57.30134911862288	33.04703353517694	52.54805496497103
0.1	2.1	360.0	4.93	false	0.5	1.25	100	6.8	1.2	1.1	2000	0.25	1.0	2.2	1.0	1000	37.5	1	41.18836565610795	8.485450022947862	104.79849511856688
0.1	2.1	360.0	4.93	false	0.5	1.25	100	6.8	1.2	1.1	2000	0.25	1.0	2.2	1.0	1000	37.5	2	38.4857227956071	2.065929167238928	30.915475870852582	21.64081753136564	75.14428197264468
0.1	2.1	360.0	4.93	false	0.5	1.25	100	6.8	1.2	1.1	2000	0.25	1.0	2.2	1.0	1000	37.5	1	37.78731331987943	16.930507602945333	108.53023743209823
0.1	2.1	360.0	4.93	false	0.5	1.25	100	6.8	1.2	1.1	2000	0.25	1.0	2.2	1.0	1000	37.5	2	38.07641620802461	18.49386943610076	60.73419237373856	32.841226975198985	36.02472085872373
0.1	2.1	360.0	4.93	false	0.5	1.25	100	6.8	1.2	1.1	2000	0.25	1.0	2.2	1.0	1000	37.5	2	40.49677792245729	6.301016213796721	56.46770552104888	34.08025920061728	50.12247474712278
0.1	2.1	360.0	4.93	false	0.5	1.25	100	6.8	1.2	1.1	2000	0.25	1.0	2.2	1.0	1000	37.5	2	35.559559683539256	13.337097865642958	57.51984610553004	30.465612146182767	43.3907630458659
0.1	2.1	360.0	4.93	false	0.5	1.25	100	6.8	1.2	1.1	2000	0.25	1.0	2.2	1.0	1000	37.5	1	34.24955113686095	9.25482571117706	88.12005264107795
0.1	2.1	360.0	4.93	false	0.5	1.25	100	6.8	1.2	1.1	2000	0.25	1.0	2.2	1.0	1000	37.5	1	36.31765706466581	15.67934219292629	90.85486407484754
0.1	2.1	360.0	4.93	false	0.5	1.25	100	6.8	1.2	1.1	2000	0.25	1.0	2.2	1.0	1000	37.5	1	35.40481957605536	19.065053420768884	92.68850037614541
0.1	2.1	360.0	4.93	false	0.5	1.25	100	6.8	1.2	1.1	2000	0.25	1.0	2.2	1.0	1000	37.5	2	36.570660640895404	4.965070776524105	40.66450738118332	28.200408025382377	50.013745039072
0.1	2.1	360.0	4.93	false	0.5	1.25	100	6.8	1.2	1.1	2000	0.25	1.0	2.2	1.0	1000	37.5	2	36.86630176891023	6.64279990922423	27.111957084023945	30.009174595206968	67.36206386986436
0.1	2.1	360.0	4.93	false	0.5	1.25	100	6.8	1.2	1.1	2000	0.25	1.0	2.2	1.0	1000	37.5	1	36.8823579077413	20.004569159312517	100.8186968502627
0.1	2.1	360.0	4.93	false	0.5	1.25	100	6.8	1.2	1.1	2000	0.25	1.0	2.2	1.0	1000	37.5	1	39.35698392644102	21.69247718971805	114.60343744873698
0.1	2.1	360.0	4.93	false	0.5	1.25	100	6.8	1.2	1.1	2000	0.25	1.0	2.2	1.0	1000	37.5	1	39.21124107333505	14.308091147999113	89.50892060105835
0.1	2.1	360.0	4.93	false	0.5	1.25	100	6.8	1.2	1.1	2000	0.25	1.0	2.2	1.0	1000	37.5	1	41.44459481259927	12.691488133559563	78.94012141591904
0.1	2.1	360.0	4.93	false	0.5	1.25	100	6.8	1.2	1.1	2000	0.25	1.0	2.2	1.0	1000	37.5	1	37.75455790734416	14.955235322771868	107.78162553688792
0.1	2.1	360.0	4.93	false	0.5	1.25	100	6.8	1.2	1.1	2000	0.25	1.0	2.2	1.0	1000	37.5	2	34.091819755532896	5.569445752637714	30.572225687621348	24.82636334529243	62.0784923632948
0.1	2.1	360.0	4.93	false	0.5	1.25	100	6.8	1.2	1.1	2000	0.25	1.0	2.2	1.0	1000	37.5	1	36.46026137011055	17.295711875143954	94.57795842037426
0.1	2.1	360.0	4.93	false	0.5	1.25	100	6.8	1.2	1.1	2000	0.25	1.0	2.2	1.0	1000	37.5	2	45.7923846645352	18.2826919790564	84.30795578161958	38.8105701514846	39.65832180819182
0.1	2.1	360.0	4.93	false	0.5	1.25	100	6.8	1.2	1.1	2000	0.25	1.0	2.2	1.0	1000	37.5	1	38.57953144602799	16.091404091028444	109.9983419590583
0.1	2.1	360.0	4.93	false	0.5	1.25	100	6.8	1.2	1.1	2000	0.25	1.0	2.2	1.0	1000	37.5	1	37.69929837044126	22.704137718170784	87.48428575626941
0.1	2.1	360.0	4.93	false	0.5	1.25	100	6.8	1.2	1.1	2000	0.25	1.0	2.2	1.0	1000	37.5	2	48.24612221984851	6.337349969027775	64.72643364816986	37.57022377575085	74.00315170818769
0.1	2.1	360.0	4.93	false	0.5	1.25	100	6.8	1.2	1.1	2000	0.25	1.0	2.2	1.0	1000	37.5	1	34.843975243485545	29.96770056503536	71.12367184628967
0.1	2.1	360.0	4.93	false	0.5	1.25	100	6.8	1.2	1.1	2000	0.25	1.0	2.2	1.0	1000	37.5	1	30.98416860414229	10.918061353058874	80.85949312515166
0.1	2.1	360.0	4.93	false	0.5	1.25	100	6.8	1.2	1.1	2000	0.25	1.0	2.2	1.0	1000	37.5	2	37.867226549129875	4.570379618192217	25.95920780844409	29.606723927832192	56.3923193644384
0.1	2.1	360.0	4.93	false	0.5	1.25	100	6.8	1.2	1.1	2000	0.25	1.0	2.2	1.0	1000	37.5	2	45.01476958038898	15.339517520807052	65.41608152045191	43.66617499978641	57.13784301183686
0.1	2.1	360.0	4.93	false	0.5	1.25	100	6.8	1.2	1.1	2000	0.25	1.0	2.2	1.0	1000	37.5	1	39.88218011087254	22.22939637349618	94.94995481654738
0.1	2.1	360.0	4.93	false	0.5	1.25	100	6.8	1.2	1.1	2000	0.25	1.0	2.2	1.0	1000	37.5	1	28.57950954554778	7.832009439471116	83.29340894628253
0.1	2.1	360.0	4.93	false	0.5	1.25	100	6.8	1.2	1.1	2000	0.25	1.0	2.2	1.0	1000	37.5	1	36.15214041783681	34.496758219270454	98.38802623751567
0.1	2.1	360.0	4.93	false	0.5	1.25	100	6.8	1.2	1.1	2000	0.25	1.0	2.2	1.0	1000	37.5	1	36.92256306528955	13.266727030745626	78.73810398246523
0.1	2.1	360.0	4.93	false	0.5	1.25	100	6.8	1.2	1.1	2000	0.25	1.0	2.2	1.0	1000	37.5	1	34.000065022953365	14.28239879029732	109.47539423766483
0.1	2.1	360.0	4.93	false	0.5	1.25	100	6.8	1.2	1.1	2000	0.25	1.0	2.2	1.0	1000	37.5	1	35.619532906684874	26.092253751774262	97.74899251792714
0.1	2.1	360.0	4.93	false	0.5	1.25	100	6.8	1.2	1.1	2000	0.25	1.0	2.2	1.0	1000	37.5	1	39.532422592065224	26.730104767213163	109.96861770788934
0.1	2.1	360.0	4.93	false	0.5	1.25	100	6.8	1.2	1.1	2000	0.25	1.0	2.2	1.0	1000	37.5	2	38.73407556727326	7.583609511280679	58.08093042774006	33.48611710638324	51.22249921756862
0.1	2.1	360.0	4.93	false	0.5	1.25	100	6.8	1.2	1.1	2000	0.25	1.0	2.2	1.0	1000	37.5	2	44.509595452449446	2.283863246116535	49.99441243028911	34.5839293825827	64.87677249017437
0.1	2.1	360.0	4.93	false	0.5	1.25	100	6.8	1.2	1.1	2000	0.25	1.0	2.2	1.0	1000	37.5	2	39.528946499510255	9.508212464279469	70.13717104011671	28.59127140989716	31.47516446758965
0.1	2.1	360.0	4.93	false	0.5	1.25	100	6.8	1.2	1.1	2000	0.25	1.0	2.2	1.0	1000	37.5	1	40.01583518808258	35.461022616925725	82.67224172657144
0.1	2.1	360.0	4.93	false	0.5	1.25	100	6.8	1.2	1.1	2000	0.25	1.0	2.2	1.0	1000	37.5	2	39.17272296793819	9.132539154196813	43.52954307423035	27.55057099140461	60.477527558147116
0.1	2.1	360.0	4.93	false	0.5	1.25	100	6.8	1.2	1.1	2000	0.25	1.0	2.2	1.0	1000	37.5	2	41.64331791548584	9.002982707354045	40.20916450535692	30.111741517061663	73.59478295371417
0.1	2.1	360.0	4.93	false	0.5	1.25	100	6.8	1.2	1.1	2000	0.25	1.0	2.2	1.0	1000	37.5	1	35.53922903417316	18.66809733924775	95.33606709303066
0.1	2.1	360.0	4.93	false	0.5	1.25	100	6.8	1.2	1.1	2000	0.25	1.0	2.2	1.0	1000	37.5	1	34.23506982907109	14.22593585947056	92.55316731946796
0.1	2.1	360.0	4.93	false	0.5	1.25	100	6.8	1.2	1.1	2000	0.25	1.0	2.2	1.0	1000	37.5	1	38.32748182324713	33.25653825529837	106.26607426353752
0.1	2.1	360.0	4.93	false	0.5	1.25	100	6.8	1.2	1.1	2000	0.25	1.0	2.2	1.0	1000	37.5	1	29.43103405738804	9.965009746694765	80.71810640730101
0.1	2.1	360.0	4.93	false	0.5	1.25	100	6.8	1.2	1.1	2000	0.25	1.0	2.2	1.0	1000	37.5	1	33.027577730302866	12.233503163179792	87.79060675610909
0.1	2.1	360.0	4.93	false	0.5	1.25	100	6.8	1.2	1.1	2000	0.25	1.0	2.2	1.0	1000	37.5	1	28.632249099034592	16.12012544969069	88.77609633468916
0.1	2.1	360.0	4.93	false	0.5	1.25	100	6.8	1.2	1.1	2000	0.25	1.0	2.2	1.0	1000	37.5	1	28.323895281304715	14.589789636878663	62.521879823789725
0.1	2.1	360.0	4.93	false	0.5	1.25	100	6.8	1.2	1.1	2000	0.25	1.0	2.2	1.0	1000	37.5	1	32.14410266002589	16.18432231235114	96.29993948355497
0.1	2.1	360.0	4.93	false	0.5	1.25	100	6.8	1.2	1.1	2000	0.25	1.0	2.2	1.0	1000	37.5	2	33.81175580127246	1.8159322009404606	32.87343413940127	30.012453316376046	49.8558082348576
0.1	2.1	360.0	4.93	false	0.5	1.25	100	6.8	1.2	1.1	2000	0.25	1.0	2.2	1.0	1000	37.5	1	29.190735771814772	17.750659809052458	89.85179265668602
0.1	2.1	360.0	4.93	false	0.5	1.25	100	6.8	1.2	1.1	2000	0.25	1.0	2.2	1.0	1000	37.5	1	36.88983923159805	29.850222624189254	73.07818804182959
0.1	2.1	360.0	4.93	false	0.5	1.25	100	6.8	1.2	1.1	2000	0.25	1.0	2.2	1.0	1000	37.5	1	30.21963087191895	27.777801861975302	69.10773431478414
0.1	2.1	360.0	4.93	false	0.5	1.25	100	6.8	1.2	1.1	2000	0.25	1.0	2.2	1.0	1000	37.5	2	38.78297682788293	2.296621217573078	45.084376669921205	32.107520211140574	66.3179355583876
0.1	2.1	360.0	4.93	false	0.5	1.25	100	6.8	1.2	1.1	2000	0.25	1.0	2.2	1.0	1000	37.5	2	36.603283666048604	5.854301618806312	29.70736729703554	24.794960180225107	55.61785775674138
0.1	2.1	360.0	4.93	false	0.5	1.25	100	6.8	1.2	1.1	2000	0.25	1.0	2.2	1.0	1000	37.5	1	28.56347715966456	20.530971018907195	78.94911026551203
0.1	2.1	360.0	4.93	false	0.5	1.25	100	6.8	1.2	1.1	2000	0.25	1.0	2.2	1.0	1000	37.5	1	41.26797467813324	25.937841816019628	84.70851348028077
0.1	2.1	360.0	4.93	false	0.5	1.25	100	6.8	1.2	1.1	2000	0.25	1.0	2.2	1.0	1000	37.5	1	36.237963666439775	9.782900796501382	88.97301337346735
0.1	2.1	360.0	4.93	false	0.5	1.25	100	6.8	1.2	1.1	2000	0.25	1.0	2.2	1.0	1000	37.5	1	32.71550786579061	9.177676736808378	93.66154683104286
0.1	2.1	360.0	4.93	false	0.5	1.25	100	6.8	1.2	1.1	2000	0.25	1.0	2.2	1.0	1000	37.5	1	35.21532747684765	9.49386126915801	86.64530718514261
0.1	2.1	360.0	4.93	false	0.5	1.25	100	6.8	1.2	1.1	2000	0.25	1.0	2.2	1.0	1000	37.5	1	31.54671963638747	15.697507364723249	88.19898332457093
0.1	2.1	360.0	4.93	false	0.5	1.25	100	6.8	1.2	1.1	2000	0.25	1.0	2.2	1.0	1000	37.5	2	39.66772242893642	16.81165462737817	35.98285574455707	34.157475508583154	67.64357556172132
0.1	2.1	360.0	4.93	false	0.5	1.25	100	6.8	1.2	1.1	2000	0.25	1.0	2.2	1.0	1000	37.5	1	35.30027209127518	14.512992981726528	73.01877696262162
0.1	2.1	360.0	4.93	false	0.5	1.25	100	6.8	1.2	1.1	2000	0.25	1.0	2.2	1.0	1000	37.5	1	40.79449980788572	21.240532818056753	121.67325267010771
0.1	2.1	360.0	4.93	false	0.5	1.25	100	6.8	1.2	1.1	2000	0.25	1.0	2.2	1.0	1000	37.5	1	40.054109721210665	9.864082149141286	102.63228553917187
0.1	2.1	360.0	4.93	false	0.5	1.25	100	6.8	1.2	1.1	2000	0.25	1.0	2.2	1.0	1000	37.5	1	41.61759702804934	16.63530165051747	108.0051171097008
0.1	2.1	360.0	4.93	false	0.5	1.25	100	6.8	1.2	1.1	2000	0.25	1.0	2.2	1.0	1000	37.5	1	37.07714872846581	23.072091646991872	79.00593884349095
0.1	2.1	360.0	4.93	false	0.5	1.25	100	6.8	1.2	1.1	2000	0.25	1.0	2.2	1.0	1000	37.5	1	29.63933767452825	12.480534163474783	81.24593762620279
0.1	2.1	360.0	4.93	false	0.5	1.25	100	6.8	1.2	1.1	2000	0.25	1.0	2.2	1.0	1000	37.5	1	34.889666732375034	8.431326516551765	93.3536862558834
0.1	2.1	360.0	4.93	false	0.5	1.25	100	6.8	1.2	1.1	2000	0.25	1.0	2.2	1.0	1000	37.5	1	34.50154078115547	18.701759871239993	98.89491720952782
0.1	2.1	360.0	4.93	false	0.5	1.25	100	6.8	1.2	1.1	2000	0.25	1.0	2.2	1.0	1000	37.5	2	37.537555627118266	3.8869153500878646	64.49165156318931	27.6085825892816	38.76929614391948
0.1	2.1	360.0	4.93	false	0.5	1.25	100	6.8	1.2	1.1	2000	0.25	1.0	2.2	1.0	1000	37.5	2	37.33961508612848	5.201318260625235	54.53797397334618	22.56262763090033	36.03650465223925
0.1	2.1	360.0	4.93	false	0.5	1.25	100	6.8	1.2	1.1	2000	0.25	1.0	2.2	1.0	1000	37.5	2	40.506400988080586	9.68873339630645	67.65976220403421	40.20201702077268	34.08056935659594
0.1	2.1	360.0	4.93	false	0.5	1.25	100	6.8	1.2	1.1	2000	0.25	1.0	2.2	1.0	1000	37.5	2	48.025250123437154	12.2236300146863	52.23847834863453	35.417033014673066	90.34669884254214
0.1	2.1	360.0	4.93	false	0.5	1.25	100	6.8	1.2	1.1	2000	0.25	1.0	2.2	1.0	1000	37.5	1	37.238145380472254	21.86178541206346	97.55085238954511
0.1	2.1	360.0	4.93	false	0.5	1.25	100	6.8	1.2	1.1	2000	0.25	1.0	2.2	1.0	1000	37.5	1	37.32256394690364	24.305779228736153	95.63922511262356
0.1	2.1	360.0	4.93	false	0.5	1.25	100	6.8	1.2	1.1	2000	0.25	1.0	2.2	1.0	1000	37.5	1	32.22412778638881	6.533908034876623	81.85585740960357
0.1	2.1	360.0	4.93	false	0.5	1.25	100	6.8	1.2	1.1	2000	0.25	1.0	2.2	1.0	1000	37.5	1	30.062038728834686	24.83198634299497	72.50400626784574
0.1	2.1	360.0	4.93	false	0.5	1.25	100	6.8	1.2	1.1	2000	0.25	1.0	2.2	1.0	1000	37.5	2	37.89633970204569	5.836143910457276	56.32492512427769	26.40967775546162	44.9488738452307
0.1	2.1	360.0	4.93	false	0.5	1.25	100	6.8	1.2	1.1	2000	0.25	1.0	2.2	1.0	1000	37.5	2	46.21277367231593	18.45446512896523	90.73448406022541	39.99921419493743	49.346075292494994
0.1	2.1	360.0	4.93	false	0.5	1.25	100	6.8	1.2	1.1	2000	0.25	1.0	2.2	1.0	1000	37.5	1	34.04839722263427	5.695973362327871	92.65561016289963
0.1	2.1	360.0	4.93	false	0.5	1.25	100	6.8	1.2	1.1	2000	0.25	1.0	2.2	1.0	1000	37.5	2	38.560691068098386	16.8335821182385	59.34785381140582	36.18129466276754	44.41060149995211
0.1	2.1	360.0	4.93	false	0.5	1.25	100	6.8	1.2	1.1	2000	0.25	1.0	2.2	1.0	1000	37.5	1	41.39274245714329	21.242522212619274	107.13393910391629
0.1	2.1	360.0	4.93	false	0.5	1.25	100	6.8	1.2	1.1	2000	0.25	1.0	2.2	1.0	1000	37.5	1	31.909963334148777	25.083288250160432	80.05673410814637
0.1	2.1	360.0	4.93	false	0.5	1.25	100	6.8	1.2	1.1	2000	0.25	1.0	2.2	1.0	1000	37.5	2	40.7596035567228	15.150948848913119	56.319335327053224	32.91382268203472	53.52250368940188
0.1	2.1	360.0	4.93	false	0.5	1.25	100	6.8	1.2	1.1	2000	0.25	1.0	2.2	1.0	1000	37.5	1	37.71055470010309	17.605849038881225	95.48079748660973
0.1	2.1	360.0	4.93	false	0.5	1.25	100	6.8	1.2	1.1	2000	0.25	1.0	2.2	1.0	1000	37.5	1	38.73200630566256	20.13962864003006	93.61735590850834
0.1	2.1	360.0	4.93	false	0.5	1.25	100	6.8	1.2	1.1	2000	0.25	1.0	2.2	1.0	1000	37.5	1	36.55517497645168	19.612121005691957	85.66689261616659
0.1	2.1	360.0	4.93	false	0.5	1.25	100	6.8	1.2	1.1	2000	0.25	1.0	2.2	1.0	1000	37.5	1	35.22434981511088	17.55920168189696	96.46892140195459
0.1	2.1	360.0	4.93	false	0.5	1.25	100	6.8	1.2	1.1	2000	0.25	1.0	2.2	1.0	1000	37.5	1	33.07394406972968	14.776047176784811	88.07996009008907
0.1	2.1	360.0	4.93	false	0.5	1.25	100	6.8	1.2	1.1	2000	0.25	1.0	2.2	1.0	1000	37.5	1	39.47545465361103	17.221364382808446	98.57005783938226
0.1	2.1	360.0	4.93	false	0.5	1.25	100	6.8	1.2	1.1	2000	0.25	1.0	2.2	1.0	1000	37.5	1	28.413325488410358	11.519230989875492	68.72477990445319
0.1	2.1	360.0	4.93	false	0.5	1.25	100	6.8	1.2	1.1	2000	0.25	1.0	2.2	1.0	1000	37.5	2	42.23170531961928	10.633615968407945	67.54192177553516	34.21138771573408	35.44274128661081
0.1	2.1	360.0	4.93	false	0.5	1.25	100	6.8	1.2	1.1	2000	0.25	1.0	2.2	1.0	1000	37.5	1	29.521173752180488	17.14416286017957	79.6777363672185
0.1	2.1	360.0	4.93	false	0.5	1.25	100	6.8	1.2	1.1	2000	0.25	1.0	2.2	1.0	1000	37.5	1	38.6526590382742	17.45209290512023	109.61695472138645
0.1	2.1	360.0	4.93	false	0.5	1.25	100	6.8	1.2	1.1	2000	0.25	1.0	2.2	1.0	1000	37.5	1	38.7377380356111	25.28663902699703	107.76675295442955
0.1	2.1	360.0	4.93	false	0.5	1.25	100	6.8	1.2	1.1	2000	0.25	1.0	2.2	1.0	1000	37.5	2	33.78925652015667	6.384603698852859	47.680797064463654	28.881682422539395	54.86045228520601
0.1	2.1	360.0	4.93	false	0.5	1.25	100	6.8	1.2	1.1	2000	0.25	1.0	2.2	1.0	1000	37.5	2	34.66137931613534	5.820856906211424	38.97124895244134	29.337452376976245	65.28644900445823
0.1	2.1	360.0	4.93	false	0.5	1.25	100	6.8	1.2	1.1	2000	0.25	1.0	2.2	1.0	1000	37.5	1	28.650860885674273	18.687374762004325	65.71849022921859
0.1	2.1	360.0	4.93	false	0.5	1.25	100	6.8	1.2	1.1	2000	0.25	1.0	2.2	1.0	1000	37.5	1	36.557282578545276	9.255731584932112	71.37225334651525
0.1	2.1	360.0	4.93	false	0.5	1.25	100	6.8	1.2	1.1	2000	0.25	1.0	2.2	1.0	1000	37.5	1	41.28870422022999	7.507459789251312	81.99953139465322
0.1	2.1	360.0	4.93	false	0.5	1.25	100	6.8	1.2	1.1	2000	0.25	1.0	2.2	1.0	1000	37.5	2	38.249923430315754	10.388341856441627	28.540731333455618	27.007012679799743	65.78873637125491
0.1	2.1	360.0	4.93	false	0.5	1.25	100	6.8	1.2	1.1	2000	0.25	1.0	2.2	1.0	1000	37.5	1	33.8115399156678	27.46688810430719	96.14115406338102
0.1	2.1	360.0	4.93	false	0.5	1.25	100	6.8	1.2	1.1	2000	0.25	1.0	2.2	1.0	1000	37.5	1	38.86384467994116	23.44646272072147	113.30952890892354
0.1	2.1	360.0	4.93	false	0.5	1.25	100	6.8	1.2	1.1	2000	0.25	1.0	2.2	1.0	1000	37.5	2	42.97465300894289	17.621036298220393	70.91229381296819	42.24255723991481	28.646846238909376
0.1	2.1	360.0	4.93	false	0.5	1.25	100	6.8	1.2	1.1	2000	0.25	1.0	2.2	1.0	1000	37.5	1	34.04953015220259	19.222793159509358	84.84794643305622
0.1	2.1	360.0	4.93	false	0.5	1.25	100	6.8	1.2	1.1	2000	0.25	1.0	2.2	1.0	1000	37.5	2	33.27959810065384	5.863933903631904	50.502490627220894	22.70269530779376	38.12710190053298
0.1	2.1	360.0	4.93	false	0.5	1.25	100	6.8	1.2	1.1	2000	0.25	1.0	2.2	1.0	1000	37.5	1	34.40922184902295	17.07227319693393	103.79424997176564
0.1	2.1	360.0	4.93	false	0.5	1.25	100	6.8	1.2	1.1	2000	0.25	1.0	2.2	1.0	1000	37.5	1	39.44713391685846	20.72809395853194	104.1648744993719
0.1	2.1	360.0	4.93	false	0.5	1.25	100	6.8	1.2	1.1	2000	0.25	1.0	2.2	1.0	1000	37.5	1	38.93941027994009	17.690571648593966	109.62353414097831
0.1	2.1	360.0	4.93	false	0.5	1.25	100	6.8	1.2	1.1	2000	0.25	1.0	2.2	1.0	1000	37.5	1	34.34778245749801	23.991995772087307	107.68466524392592
0.1	2.1	360.0	4.93	false	0.5	1.25	100	6.8	1.2	1.1	2000	0.25	1.0	2.2	1.0	1000	37.5	1	30.447147062334288	24.286827326287188	81.56763248783287
0.1	2.1	360.0	4.93	false	0.5	1.25	100	6.8	1.2	1.1	2000	0.25	1.0	2.2	1.0	1000	37.5	1	37.591762819690736	21.404246946900017	94.11566575239128
0.1	2.1	360.0	4.93	false	0.5	1.25	100	6.8	1.2	1.1	2000	0.25	1.0	2.2	1.0	1000	37.5	1	34.952220629247705	23.168765418214353	92.27242799672598
0.1	2.1	360.0	4.93	false	0.5	1.25	100	6.8	1.2	1.1	2000	0.25	1.0	2.2	1.0	1000	37.5	2	41.90061560949598	10.496937369125527	46.874251026785664	26.667821725945316	56.81618939047238
0.1	2.1	360.0	4.93	false	0.5	1.25	100	6.8	1.2	1.1	2000	0.25	1.0	2.2	1.0	1000	37.5	1	33.062698809010996	21.921757382255812	89.76398441439645
0.1	2.1	360.0	4.93	false	0.5	1.25	100	6.8	1.2	1.1	2000	0.25	1.0	2.2	1.0	1000	37.5	1	37.28631346738151	27.142290455785588	65.45059997707983
0.1	2.1	360.0	4.93	false	0.5	1.25	100	6.8	1.2	1.1	2000	0.25	1.0	2.2	1.0	1000	37.5	2	40.75651925488383	6.9479310224537025	49.64149853080379	35.9620542538364	59.8654060290535
0.1	2.1	360.0	4.93	false	0.5	1.25	100	6.8	1.2	1.1	2000	0.25	1.0	2.2	1.0	1000	37.5	1	36.203880835011695	5.7704929384242005	86.98646025510226
0.1	2.1	360.0	4.93	false	0.5	1.25	100	6.8	1.2	1.1	2000	0.25	1.0	2.2	1.0	1000	37.5	1	36.48926262841212	18.52450398922886	91.36823706487465
0.1	2.1	360.0	4.93	false	0.5	1.25	100	6.8	1.2	1.1	2000	0.25	1.0	2.2	1.0	1000	37.5	2	31.601083908316575	4.112272332051534	49.14775059444846	23.14838997088622	36.98310927132679
0.1	2.1	360.0	4.93	false	0.5	1.25	100	6.8	1.2	1.1	2000	0.25	1.0	2.2	1.0	1000	37.5	1	36.04064964178116	21.873590549787306	95.34881712821321
0.1	2.1	360.0	4.93	false	0.5	1.25	100	6.8	1.2	1.1	2000	0.25	1.0	2.2	1.0	1000	37.5	1	37.47555874244263	26.463013446687402	74.44570831885072
0.1	2.1	360.0	4.93	false	0.5	1.25	100	6.8	1.2	1.1	2000	0.25	1.0	2.2	1.0	1000	37.5	1	40.84910213488472	8.869280334212604	75.28201432068686
0.1	2.1	360.0	4.93	false	0.5	1.25	100	6.8	1.2	1.1	2000	0.25	1.0	2.2	1.0	1000	37.5	1	42.50239598533233	33.17420335375393	74.86047135993029
0.1	2.1	360.0	4.93	false	0.5	1.25	100	6.8	1.2	1.1	2000	0.25	1.0	2.2	1.0	1000	37.5	1	36.79729897987207	25.848911215971476	98.22177245538458
0.1	2.1	360.0	4.93	false	0.5	1.25	100	6.8	1.2	1.1	2000	0.25	1.0	2.2	1.0	1000	37.5	1	41.739306402728076	18.81621047214888	111.2971360379431
0.1	2.1	360.0	4.93	false	0.5	1.25	100	6.8	1.2	1.1	2000	0.25	1.0	2.2	1.0	1000	37.5	1	34.994945315353654	12.234159546624875	96.48926537449594
0.1	2.1	360.0	4.93	false	0.5	1.25	100	6.8	1.2	1.1	2000	0.25	1.0	2.2	1.0	1000	37.5	2	40.23355661107732	11.849438745864724	43.93231481984412	28.87369528093546	85.81847007342421
0.1	2.1	360.0	4.93	false	0.5	1.25	100	6.8	1.2	1.1	2000	0.25	1.0	2.2	1.0	1000	37.5	1	34.0687574217084	7.716437051599632	91.06359725144696
0.1	2.1	360.0	4.93	false	0.5	1.25	100	6.8	1.2	1.1	2000	0.25	1.0	2.2	1.0	1000	37.5	1	38.293161392154275	12.301233851638607	91.14276745690684
0.1	2.1	360.0	4.93	false	0.5	1.25	100	6.8	1.2	1.1	2000	0.25	1.0	2.2	1.0	1000	37.5	1	39.054512222106396	25.73195077816247	95.25048480512558
0.1	2.1	360.0	4.93	false	0.5	1.25	100	6.8	1.2	1.1	2000	0.25	1.0	2.2	1.0	1000	37.5	1	41.42123348399366	12.352114190443219	81.22384075426656
0.1	2.1	360.0	4.93	false	0.5	1.25	100	6.8	1.2	1.1	2000	0.25	1.0	2.2	1.0	1000	37.5	1	37.76777937660563	29.631894459404045	98.41936579766188
0.1	2.1	360.0	4.93	false	0.5	1.25	100	6.8	1.2	1.1	2000	0.25	1.0	2.2	1.0	1000	37.5	2	47.95943184653643	7.649176713813528	77.4634580594299	35.108763706887075	36.7090224140899
0.1	2.1	360.0	4.93	false	0.5	1.25	100	6.8	1.2	1.1	2000	0.25	1.0	2.2	1.0	1000	37.5	1	36.612326923807004	19.428361278310827	94.19707193021215
0.1	2.1	360.0	4.93	false	0.5	1.25	100	6.8	1.2	1.1	2000	0.25	1.0	2.2	1.0	1000	37.5	2	33.82971207171069	5.908134619604171	32.27916231020234	30.531423796021578	47.236973567205354
0.1	2.1	360.0	4.93	false	0.5	1.25	100	6.8	1.2	1.1	2000	0.25	1.0	2.2	1.0	1000	37.5	1	34.290899035846735	27.80989315066653	82.63132768704172
0.1	2.1	360.0	4.93	false	0.5	1.25	100	6.8	1.2	1.1	2000	0.25	1.0	2.2	1.0	1000	37.5	1	31.691804647083416	20.337721431804912	66.97164413580478
0.1	2.1	360.0	4.93	false	0.5	1.25	100	6.8	1.2	1.1	2000	0.25	1.0	2.2	1.0	1000	37.5	1	35.60866219930328	15.865736905117872	93.28009855657866
0.1	2.1	360.0	4.93	false	0.5	1.25	100	6.8	1.2	1.1	2000	0.25	1.0	2.2	1.0	1000	37.5	2	40.36217106683033	9.428945811184079	59.79320616215826	29.80044504378501	46.381914029382926
0.1	2.1	360.0	4.93	false	0.5	1.25	100	6.8	1.2	1.1	2000	0.25	1.0	2.2	1.0	1000	37.5	1	42.236771631042735	12.944900180273953	114.88161503221315
0.1	2.1	360.0	4.93	false	0.5	1.25	100	6.8	1.2	1.1	2000	0.25	1.0	2.2	1.0	1000	37.5	1	29.265187546826134	10.879088339493462	61.25733386784189
0.1	2.1	360.0	4.93	false	0.5	1.25	100	6.8	1.2	1.1	2000	0.25	1.0	2.2	1.0	1000	37.5	1	40.82808367229813	2.415947291162343	75.55775330956487
0.1	2.1	360.0	4.93	false	0.5	1.25	100	6.8	1.2	1.1	2000	0.25	1.0	2.2	1.0	1000	37.5	1	43.55152714489509	25.47638476547582	101.49258619065294
0.1	2.1	360.0	4.93	false	0.5	1.25	100	6.8	1.2	1.1	2000	0.25	1.0	2.2	1.0	1000	37.5	1	34.30328861978678	8.632717003948477	86.55426696902097
0.1	2.1	360.0	4.93	false	0.5	1.25	100	6.8	1.2	1.1	2000	0.25	1.0	2.2	1.0	1000	37.5	1	39.6366298082232	25.730724940671852	103.23298312350498
0.1	2.1	360.0	4.93	false	0.5	1.25	100	6.8	1.2	1.1	2000	0.25	1.0	2.2	1.0	1000	37.5	1	34.30065381297917	11.36540244943633	78.88866869252594
0.1	2.1	360.0	4.93	false	0.5	1.25	100	6.8	1.2	1.1	2000	0.25	1.0	2.2	1.0	1000	37.5	1	35.40793380651623	11.68942092647983	112.5090389826273
0.1	2.1	360.0	4.93	false	0.5	1.25	100	6.8	1.2	1.1	2000	0.25	1.0	2.2	1.0	1000	37.5	2	43.377885900718056	10.380731880627472	77.27019858963321	34.518154515590446	38.64499763384048
0.1	2.1	360.0	4.93	false	0.5	1.25	100	6.8	1.2	1.1	2000	0.25	1.0	2.2	1.0	1000	37.5	2	46.990406786210116	13.96309438957188	62.29711576223933	42.61680225021294	52.70242326128411
0.1	2.1	360.0	4.93	false	0.5	1.25	100	6.8	1.2	1.1	2000	0.25	1.0	2.2	1.0	1000	37.5	2	31.51229641405276	8.259071647346332	37.59867930165845	23.641862990109257	40.32983768637228
0.1	2.1	360.0	4.93	false	0.5	1.25	100	6.8	1.2	1.1	2000	0.25	1.0	2.2	1.0	1000	37.5	1	39.891882469562276	21.583125470255162	104.11805439108197
0.1	2.1	360.0	4.93	false	0.5	1.25	100	6.8	1.2	1.1	2000	0.25	1.0	2.2	1.0	1000	37.5	1	39.06619248421614	18.698050466226857	102.30460888043199
0.1	2.1	360.0	4.93	false	0.5	1.25	100	6.8	1.2	1.1	2000	0.25	1.0	2.2	1.0	1000	37.5	2	46.24401283910181	4.716396605135053	58.95031387217716	33.856223676085826	72.45958845218624
0.1	2.1	360.0	4.93	false	0.5	1.25	100	6.8	1.2	1.1	2000	0.25	1.0	2.2	1.0	1000	37.5	1	32.607003842657384	16.730137789087987	87.5941349234918
0.1	2.1	360.0	4.93	false	0.5	1.25	100	6.8	1.2	1.1	2000	0.25	1.0	2.2	1.0	1000	37.5	2	34.29869276346343	7.168351441389161	52.798891938978635	24.173150963395884	46.17299636798591
0.1	2.1	360.0	4.93	false	0.5	1.25	100	6.8	1.2	1.1	2000	0.25	1.0	2.2	1.0	1000	37.5	2	40.58872471007948	7.29984864280061	43.17996792210727	35.760543172396886	66.12206953161518
0.1	2.1	360.0	4.93	false	0.5	1.25	100	6.8	1.2	1.1	2000	0.25	1.0	2.2	1.0	1000	37.5	2	41.147815165765145	15.417196072710691	72.61157448305883	38.40827834195927	36.60151020304338
0.1	2.1	360.0	4.93	false	0.5	1.25	100	6.8	1.2	1.1	2000	0.25	1.0	2.2	1.0	1000	37.5	1	37.067222646081014	30.244164540143586	98.83774755215025
0.1	2.1	360.0	4.93	false	0.5	1.25	100	6.8	1.2	1.1	2000	0.25	1.0	2.2	1.0	1000	37.5	1	29.965690458688634	25.96310088963877	63.13597308853696
0.1	2.1	360.0	4.93	false	0.5	1.25	100	6.8	1.2	1.1	2000	0.25	1.0	2.2	1.0	1000	37.5	1	39.32133103043358	17.884377238547874	99.7500196171445
0.1	2.1	360.0	4.93	false	0.5	1.25	100	6.8	1.2	1.1	2000	0.25	1.0	2.2	1.0	1000	37.5	1	34.39321696930838	17.04706969852595	97.59704830470805
0.1	2.1	360.0	4.93	false	0.5	1.25	100	6.8	1.2	1.1	2000	0.25	1.0	2.2	1.0	1000	37.5	1	31.04774818989385	14.185625105202874	91.43468964515117
0.1	2.1	360.0	4.93	false	0.5	1.25	100	6.8	1.2	1.1	2000	0.25	1.0	2.2	1.0	1000	37.5	2	36.04786177497885	11.779827960761718	38.81431231112393	23.5991898914249	57.720567368304245
0.1	2.1	360.0	4.93	false	0.5	1.25	100	6.8	1.2	1.1	2000	0.25	1.0	2.2	1.0	1000	37.5	1	38.490412629879835	26.329347864527787	104.88603120039872
0.1	2.1	360.0	4.93	false	0.5	1.25	100	6.8	1.2	1.1	2000	0.25	1.0	2.2	1.0	1000	37.5	1	33.35694580568855	25.662302995725696	77.09571393735226
0.1	2.1	360.0	4.93	false	0.5	1.25	100	6.8	1.2	1.1	2000	0.25	1.0	2.2	1.0	1000	37.5	2	44.24772609652914	10.098095969651828	43.498226049667515	33.684861152961275	63.8666720631052
0.1	2.1	360.0	4.93	false	0.5	1.25	100	6.8	1.2	1.1	2000	0.25	1.0	2.2	1.0	1000	37.5	1	35.83991529871199	19.32716394406438	98.41516656494284
0.1	2.1	360.0	4.93	false	0.5	1.25	100	6.8	1.2	1.1	2000	0.25	1.0	2.2	1.0	1000	37.5	1	40.71875542377362	22.608001180082397	120.0150403455792
0.1	2.1	360.0	4.93	false	0.5	1.25	100	6.8	1.2	1.1	2000	0.25	1.0	2.2	1.0	1000	37.5	2	39.44828297739875	3.88396348042051	64.93871960280399	27.588162783971576	57.66514501767525
0.1	2.1	360.0	4.93	false	0.5	1.25	100	6.8	1.2	1.1	2000	0.25	1.0	2.2	1.0	1000	37.5	1	30.602212949846887	17.096405395487682	85.83534088248544
0.1	2.1	360.0	4.93	false	0.5	1.25	100	6.8	1.2	1.1	2000	0.25	1.0	2.2	1.0	1000	37.5	1	29.398353187476758	3.7059082929269223	57.585746054915425
0.1	2.1	360.0	4.93	false	0.5	1.25	100	6.8	1.2	1.1	2000	0.25	1.0	2.2	1.0	1000	37.5	1	31.51537326671358	28.536909060116525	87.12897735348511
0.1	2.1	360.0	4.93	false	0.5	1.25	100	6.8	1.2	1.1	2000	0.25	1.0	2.2	1.0	1000	37.5	1	40.89808223630327	7.497498878864948	106.6914180146109
0.1	2.1	360.0	4.93	false	0.5	1.25	100	6.8	1.2	1.1	2000	0.25	1.0	2.2	1.0	1000	37.5	2	31.45488342635568	5.3873226988755825	41.50265645496466	29.22226792165509	32.04210657634048
0.1	2.1	360.0	4.93	false	0.5	1.25	100	6.8	1.2	1.1	2000	0.25	1.0	2.2	1.0	1000	37.5	1	36.164081377101034	22.530361616998423	101.20694628637429
0.1	2.1	360.0	4.93	false	0.5	1.25	100	6.8	1.2	1.1	2000	0.25	1.0	2.2	1.0	1000	37.5	1	39.264364259325355	20.528796250400326	113.31027242954441
0.1	2.1	360.0	4.93	false	0.5	1.25	100	6.8	1.2	1.1	2000	0.25	1.0	2.2	1.0	1000	37.5	1	25.67697742844259	3.7751396715268535	67.97435691788897
0.1	2.1	360.0	4.93	false	0.5	1.25	100	6.8	1.2	1.1	2000	0.25	1.0	2.2	1.0	1000	37.5	1	40.990376046608176	23.348634200750666	105.33397021306631
0.1	2.1	360.0	4.93	false	0.5	1.25	100	6.8	1.2	1.1	2000	0.25	1.0	2.2	1.0	1000	37.5	2	36.19080984727035	5.895740767326279	58.999079462188064	32.13002944393701	50.0313051542579
0.1	2.1	360.0	4.93	false	0.5	1.25	100	6.8	1.2	1.1	2000	0.25	1.0	2.2	1.0	1000	37.5	2	36.353537261053276	6.544386186186221	56.729753923458695	31.86886443459082	27.17431169643997
0.1	2.1	360.0	4.93	false	0.5	1.25	100	6.8	1.2	1.1	2000	0.25	1.0	2.2	1.0	1000	37.5	1	38.480466905365205	3.6452686218454993	74.90173452734756
0.1	2.1	360.0	4.93	false	0.5	1.25	100	6.8	1.2	1.1	2000	0.25	1.0	2.2	1.0	1000	37.5	1	33.43993086203274	28.595164668231057	88.37945678964228
0.1	2.1	360.0	4.93	false	0.5	1.25	100	6.8	1.2	1.1	2000	0.25	1.0	2.2	1.0	1000	37.5	2	42.10217189869354	12.189251347213554	72.28326132743476	22.374959333389683	45.44716665968963
0.1	2.1	360.0	4.93	false	0.5	1.25	100	6.8	1.2	1.1	2000	0.25	1.0	2.2	1.0	1000	37.5	1	32.00462286550145	8.548820439366484	91.70408069197534
0.1	2.1	360.0	4.93	false	0.5	1.25	100	6.8	1.2	1.1	2000	0.25	1.0	2.2	1.0	1000	37.5	1	45.6992644501796	19.179139469330444	80.75426865566646
0.1	2.1	360.0	4.93	false	0.5	1.25	100	6.8	1.2	1.1	2000	0.25	1.0	2.2	1.0	1000	37.5	2	46.00093193963687	12.526575887762828	68.36013772793105	34.597405601476765	49.86452715860061
0.1	2.1	360.0	4.93	false	0.5	1.25	100	6.8	1.2	1.1	2000	0.25	1.0	2.2	1.0	1000	37.5	2	27.243129986155385	5.8466863284447355	29.184643503101938	21.570387739218397	39.77951712463387
0.1	2.1	360.0	4.93	false	0.5	1.25	100	6.8	1.2	1.1	2000	0.25	1.0	2.2	1.0	1000	37.5	1	45.75944574334917	16.443877177641355	113.72055252713866
0.1	2.1	360.0	4.93	false	0.5	1.25	100	6.8	1.2	1.1	2000	0.25	1.0	2.2	1.0	1000	37.5	1	34.241007036917715	30.651988002866783	93.0375109033874
0.1	2.1	360.0	4.93	false	0.5	1.25	100	6.8	1.2	1.1	2000	0.25	1.0	2.2	1.0	1000	37.5	2	34.19623192036894	3.724412873840447	65.23701723149783	19.36254518747332	28.006464388486567
0.1	2.1	360.0	4.93	false	0.5	1.25	100	6.8	1.2	1.1	2000	0.25	1.0	2.2	1.0	1000	37.5	2	38.736822742523046	10.50595329615247	69.10785973881096	28.32842581095533	36.01375183448891
0.1	2.1	360.0	4.93	false	0.5	1.25	100	6.8	1.2	1.1	2000	0.25	1.0	2.2	1.0	1000	37.5	2	35.272558901508944	4.498051796172903	68.3659090892883	33.311455675372734	28.891580977375668
0.1	2.1	360.0	4.93	false	0.5	1.25	100	6.8	1.2	1.1	2000	0.25	1.0	2.2	1.0	1000	37.5	2	40.68761301178109	11.619739717954928	61.795910018424316	30.7625557958989	50.06551903368478
0.1	2.1	360.0	4.93	false	0.5	1.25	100	6.8	1.2	1.1	2000	0.25	1.0	2.2	1.0	1000	37.5	1	31.960177800189072	22.772783407276336	84.75931756915219
0.1	2.1	360.0	4.93	false	0.5	1.25	100	6.8	1.2	1.1	2000	0.25	1.0	2.2	1.0	1000	37.5	1	29.32352467296397	20.271817530760725	80.1778742913695
0.1	2.1	360.0	4.93	false	0.5	1.25	100	6.8	1.2	1.1	2000	0.25	1.0	2.2	1.0	1000	37.5	1	39.68755525384604	25.9873207390031	113.77328357688106
0.1	2.1	360.0	4.93	false	0.5	1.25	100	6.8	1.2	1.1	2000	0.25	1.0	2.2	1.0	1000	37.5	1	35.80687114448054	21.602388716428585	98.98021554534809
0.1	2.1	360.0	4.93	false	0.5	1.25	100	6.8	1.2	1.1	2000	0.25	1.0	2.2	1.0	1000	37.5	2	37.356033866009795	12.631127812271027	56.05563631415091	35.15112791565908	46.9324331083473
0.1	2.1	360.0	4.93	false	0.5	1.25	100	6.8	1.2	1.1	2000	0.25	1.0	2.2	1.0	1000	37.5	1	37.658226748810605	11.735107137168086	85.20861006293052
0.1	2.1	360.0	4.93	false	0.5	1.25	100	6.8	1.2	1.1	2000	0.25	1.0	2.2	1.0	1000	37.5	1	40.36599714238078	10.665787418123921	91.9686835982801
0.1	2.1	360.0	4.93	false	0.5	1.25	100	6.8	1.2	1.1	2000	0.25	1.0	2.2	1.0	1000	37.5	1	37.873510959522676	13.2077465496323	103.1186396287077
0.1	2.1	360.0	4.93	false	0.5	1.25	100	6.8	1.2	1.1	2000	0.25	1.0	2.2	1.0	1000	37.5	2	33.66571894464367	3.9370132913077374	47.79984068718353	25.479418409966133	38.42419731904775
0.1	2.1	360.0	4.93	false	0.5	1.25	100	6.8	1.2	1.1	2000	0.25	1.0	2.2	1.0	1000	37.5	2	47.29126296998318	21.940472747635063	62.55952126113868	37.44478479404312	77.71433284860063
0.1	2.1	360.0	4.93	false	0.5	1.25	100	6.8	1.2	1.1	2000	0.25	1.0	2.2	1.0	1000	37.5	1	39.139402219768556	25.261644103288873	94.55794811680678
0.1	2.1	360.0	4.93	false	0.5	1.25	100	6.8	1.2	1.1	2000	0.25	1.0	2.2	1.0	1000	37.5	2	38.4470743681137	5.6495884696179886	44.644205334908904	32.612137055450006	57.786063207438666
0.1	2.1	360.0	4.93	false	0.5	1.25	100	6.8	1.2	1.1	2000	0.25	1.0	2.2	1.0	1000	37.5	1	37.799811249725806	19.144956434218933	93.87796872084658
0.1	2.1	360.0	4.93	false	0.5	1.25	100	6.8	1.2	1.1	2000	0.25	1.0	2.2	1.0	1000	37.5	1	43.094387075077115	20.186788703861055	117.34595412725992
0.1	2.1	360.0	4.93	false	0.5	1.25	100	6.8	1.2	1.1	2000	0.25	1.0	2.2	1.0	1000	37.5	1	36.37855281348749	17.88959856728704	105.89045418011058
0.1	2.1	360.0	4.93	false	0.5	1.25	100	6.8	1.2	1.1	2000	0.25	1.0	2.2	1.0	1000	37.5	1	34.4998264975266	9.675275194248378	81.24321783082247
0.1	2.1	360.0	4.93	false	0.5	1.25	100	6.8	1.2	1.1	2000	0.25	1.0	2.2	1.0	1000	37.5	2	40.60932319586274	4.69138390022032	80.3277119365486	33.31442078304917	32.4650065444042
0.1	2.1	360.0	4.93	false	0.5	1.25	100	6.8	1.2	1.1	2000	0.25	1.0	2.2	1.0	1000	37.5	2	36.03202832031794	5.000620118986527	56.92693835982218	29.47010731589147	43.99998236203404
0.1	2.1	360.0	4.93	false	0.5	1.25	100	6.8	1.2	1.1	2000	0.25	1.0	2.2	1.0	1000	37.5	1	29.099117113663628	18.845206225321398	67.38374171440512
0.1	2.1	360.0	4.93	false	0.5	1.25	100	6.8	1.2	1.1	2000	0.25	1.0	2.2	1.0	1000	37.5	2	33.836571735784815	7.831344109240439	46.55376750561555	20.38889928059007	34.902312633118186
0.1	2.1	360.0	4.93	false	0.5	1.25	100	6.8	1.2	1.1	2000	0.25	1.0	2.2	1.0	1000	37.5	1	44.197293712322924	21.274732442849	102.82051998315157
0.1	2.1	360.0	4.93	false	0.5	1.25	100	6.8	1.2	1.1	2000	0.25	1.0	2.2	1.0	1000	37.5	2	38.67209826333126	17.049829623080484	61.72604474122716	35.35578009956369	42.64020771353234
0.1	2.1	360.0	4.93	false	0.5	1.25	100	6.8	1.2	1.1	2000	0.25	1.0	2.2	1.0	1000	37.5	1	38.15855851331315	24.700160674209954	92.37739957286323
0.1	2.1	360.0	4.93	false	0.5	1.25	100	6.8	1.2	1.1	2000	0.25	1.0	2.2	1.0	1000	37.5	1	39.872160365332896	26.487284776097	112.55686714547252
0.1	2.1	360.0	4.93	false	0.5	1.25	100	6.8	1.2	1.1	2000	0.25	1.0	2.2	1.0	1000	37.5	2	37.641074971408635	10.357459435937505	69.4486729673384	28.707466694688904	35.182217738543216
0.1	2.1	360.0	4.93	false	0.5	1.25	100	6.8	1.2	1.1	2000	0.25	1.0	2.2	1.0	1000	37.5	1	32.25358321845954	11.711696892720513	92.34623364902005
0.1	2.1	360.0	4.93	false	0.5	1.25	100	6.8	1.2	1.1	2000	0.25	1.0	2.2	1.0	1000	37.5	2	42.39708224884955	11.063158930326694	56.93544841986904	33.02174751784196	54.937017355704526
0.1	2.1	360.0	4.93	false	0.5	1.25	100	6.8	1.2	1.1	2000	0.25	1.0	2.2	1.0	1000	37.5	2	41.94699994161658	15.869910732952686	79.34976864528606	31.746099382532464	39.64283406623586
0.1	2.1	360.0	4.93	false	0.5	1.25	100	6.8	1.2	1.1	2000	0.25	1.0	2.2	1.0	1000	37.5	1	42.59121845442204	16.422570415279246	124.19957276891573
0.1	2.1	360.0	4.93	false	0.5	1.25	100	6.8	1.2	1.1	2000	0.25	1.0	2.2	1.0	1000	37.5	1	34.655944750796095	12.696464589646455	96.62715673523856
0.1	2.1	360.0	4.93	false	0.5	1.25	100	6.8	1.2	1.1	2000	0.25	1.0	2.2	1.0	1000	37.5	2	32.13036011351062	6.548760807359824	53.571040555946006	26.090301485965963	27.75491461245778
0.1	2.1	360.0	4.93	false	0.5	1.25	100	6.8	1.2	1.1	2000	0.25	1.0	2.2	1.0	1000	37.5	2	43.59425703507099	18.31575499832373	75.47995972706981	39.83064409976596	49.70340275904361
0.1	2.1	360.0	4.93	false	0.5	1.25	100	6.8	1.2	1.1	2000	0.25	1.0	2.2	1.0	1000	37.5	1	38.52263319704421	13.824512481601941	92.72706584650831
0.1	2.1	360.0	4.93	false	0.5	1.25	100	6.8	1.2	1.1	2000	0.25	1.0	2.2	1.0	1000	37.5	1	31.5787068954245	21.640074360782638	90.95526690983785
0.1	2.1	360.0	4.93	false	0.5	1.25	100	6.8	1.2	1.1	2000	0.25	1.0	2.2	1.0	1000	37.5	1	36.56454564500201	18.31664262689374	102.7883593594772
0.1	2.1	360.0	4.93	false	0.5	1.25	100	6.8	1.2	1.1	2000	0.25	1.0	2.2	1.0	1000	37.5	1	32.72949882883089	15.198796989542025	89.64587198932574
0.1	2.1	360.0	4.93	false	0.5	1.25	100	6.8	1.2	1.1	2000	0.25	1.0	2.2	1.0	1000	37.5	1	36.03703512935064	18.90379452629626	110.07039890716733
0.1	2.1	360.0	4.93	false	0.5	1.25	100	6.8	1.2	1.1	2000	0.25	1.0	2.2	1.0	1000	37.5	1	38.83680170340972	21.92094413191219	92.75087176876185
0.1	2.1	360.0	4.93	false	0.5	1.25	100	6.8	1.2	1.1	2000	0.25	1.0	2.2	1.0	1000	37.5	1	35.34636053653111	16.91142082578028	104.36142677745498
0.1	2.1	360.0	4.93	false	0.5	1.25	100	6.8	1.2	1.1	2000	0.25	1.0	2.2	1.0	1000	37.5	1	42.52201423759193	21.966622388298028	107.46808599915732
0.1	2.1	360.0	4.93	false	0.5	1.25	100	6.8	1.2	1.1	2000	0.25	1.0	2.2	1.0	1000	37.5	1	41.0536041334935	20.02291082102303	80.23249439253705
0.1	2.1	360.0	4.93	false	0.5	1.25	100	6.8	1.2	1.1	2000	0.25	1.0	2.2	1.0	1000	37.5	1	38.85359492151428	6.446283832241742	88.64804128267983
0.1	2.1	360.0	4.93	false	0.5	1.25	100	6.8	1.2	1.1	2000	0.25	1.0	2.2	1.0	1000	37.5	1	38.048531758123886	15.427269050896568	79.53494044882217
0.1	2.1	360.0	4.93	false	0.5	1.25	100	6.8	1.2	1.1	2000	0.25	1.0	2.2	1.0	1000	37.5	1	36.139048565665654	11.48008495850876	71.15596187457336
0.1	2.1	360.0	4.93	false	0.5	1.25	100	6.8	1.2	1.1	2000	0.25	1.0	2.2	1.0	1000	37.5	1	33.064907576786155	14.68118963310204	79.01597726928654
0.1	2.1	360.0	4.93	false	0.5	1.25	100	6.8	1.2	1.1	2000	0.25	1.0	2.2	1.0	1000	37.5	1	38.452736125987606	16.397103851710526	113.12135478755455
0.1	2.1	360.0	4.93	false	0.5	1.25	100	6.8	1.2	1.1	2000	0.25	1.0	2.2	1.0	1000	37.5	2	36.198738795276064	4.039620896330839	29.952943417745644	25.198495738691165	65.37302240888101
0.1	2.1	360.0	4.93	false	0.5	1.25	100	6.8	1.2	1.1	2000	0.25	1.0	2.2	1.0	1000	37.5	1	24.838351993787946	20.39699882913879	70.31885346691607
0.1	2.1	360.0	4.93	false	0.5	1.25	100	6.8	1.2	1.1	2000	0.25	1.0	2.2	1.0	1000	37.5	2	37.672042766075286	7.925778585128793	63.52103377752314	35.670104555294905	34.63074732787867
0.1	2.1	360.0	4.93	false	0.5	1.25	100	6.8	1.2	1.1	2000	0.25	1.0	2.2	1.0	1000	37.5	1	46.08405363992887	22.832730637071382	129.7897923991497
0.1	2.1	360.0	4.93	false	0.5	1.25	100	6.8	1.2	1.1	2000	0.25	1.0	2.2	1.0	1000	37.5	1	48.11387650256112	19.137479148121677	97.93276948575429
0.1	2.1	360.0	4.93	false	0.5	1.25	100	6.8	1.2	1.1	2000	0.25	1.0	2.2	1.0	1000	37.5	2	41.01983002215532	3.240081155024576	57.11699294262726	28.11948615762289	49.562240825203624
0.1	2.1	360.0	4.93	false	0.5	1.25	100	6.8	1.2	1.1	2000	0.25	1.0	2.2	1.0	1000	37.5	1	39.07702528972842	11.510789468565799	103.92215823695581
0.1	2.1	360.0	4.93	false	0.5	1.25	100	6.8	1.2	1.1	2000	0.25	1.0	2.2	1.0	1000	37.5	1	32.15172443833926	19.021800770776686	71.13092762813135
0.1	2.1	360.0	4.93	false	0.5	1.25	100	6.8	1.2	1.1	2000	0.25	1.0	2.2	1.0	1000	37.5	1	43.51654825946389	18.79238746588382	107.37203126983998
0.1	2.1	360.0	4.93	false	0.5	1.25	100	6.8	1.2	1.1	2000	0.25	1.0	2.2	1.0	1000	37.5	2	36.18152478739135	14.199433291149173	38.84555954585268	34.8805817061904	63.77662614066595
0.1	2.1	360.0	4.93	false	0.5	1.25	100	6.8	1.2	1.1	2000	0.25	1.0	2.2	1.0	1000	37.5	1	36.450183176949835	24.839155989949088	99.30765581982857
0.1	2.1	360.0	4.93	false	0.5	1.25	100	6.8	1.2	1.1	2000	0.25	1.0	2.2	1.0	1000	37.5	1	43.06866856265407	27.86237418663092	120.26321636598155
0.1	2.1	360.0	4.93	false	0.5	1.25	100	6.8	1.2	1.1	2000	0.25	1.0	2.2	1.0	1000	37.5	1	32.87345253326859	20.768785937095647	96.46415144869243
0.1	2.1	360.0	4.93	false	0.5	1.25	100	6.8	1.2	1.1	2000	0.25	1.0	2.2	1.0	1000	37.5	1	37.84051146492509	16.430123491624524	94.87000544638049
0.1	2.1	360.0	4.93	false	0.5	1.25	100	6.8	1.2	1.1	2000	0.25	1.0	2.2	1.0	1000	37.5	2	43.68822943127056	6.205648229295726	55.72880792498283	21.801024789564675	72.90522191860833
0.1	2.1	360.0	4.93	false	0.5	1.25	100	6.8	1.2	1.1	2000	0.25	1.0	2.2	1.0	1000	37.5	1	45.68989738914857	14.478384066798194	84.15826655638658
0.1	2.1	360.0	4.93	false	0.5	1.25	100	6.8	1.2	1.1	2000	0.25	1.0	2.2	1.0	1000	37.5	1	37.10610867180915	11.2196024324722	98.18605335701253
0.1	2.1	360.0	4.93	false	0.5	1.25	100	6.8	1.2	1.1	2000	0.25	1.0	2.2	1.0	1000	37.5	1	28.151598211556504	10.544557106399292	81.75405443270078
0.1	2.1	360.0	4.93	false	0.5	1.25	100	6.8	1.2	1.1	2000	0.25	1.0	2.2	1.0	1000	37.5	2	38.47908152048857	7.173255399916697	45.939776692088444	24.382393900894087	56.75063705739566
0.1	2.1	360.0	4.93	false	0.5	1.25	100	6.8	1.2	1.1	2000	0.25	1.0	2.2	1.0	1000	37.5	2	31.756202140214967	6.525556905826068	45.07950069092903	20.145696857558086	43.13749188648107
0.1	2.1	360.0	4.93	false	0.5	1.25	100	6.8	1.2	1.1	2000	0.25	1.0	2.2	1.0	1000	37.5	1	45.179174755338366	22.76372085270052	109.53450594621845
0.1	2.1	360.0	4.93	false	0.5	1.25	100	6.8	1.2	1.1	2000	0.25	1.0	2.2	1.0	1000	37.5	1	31.479583957231657	12.646743769699267	81.28723849878268
0.1	2.1	360.0	4.93	false	0.5	1.25	100	6.8	1.2	1.1	2000	0.25	1.0	2.2	1.0	1000	37.5	1	37.89546890094388	15.027807235356832	97.27082530368202
0.1	2.1	360.0	4.93	false	0.5	1.25	100	6.8	1.2	1.1	2000	0.25	1.0	2.2	1.0	1000	37.5	1	31.077493938691987	8.696195339792721	73.8887888593929
0.1	2.1	360.0	4.93	false	0.5	1.25	100	6.8	1.2	1.1	2000	0.25	1.0	2.2	1.0	1000	37.5	1	39.32601671665222	21.77647973930767	109.27048637545371
0.1	2.1	360.0	4.93	false	0.5	1.25	100	6.8	1.2	1.1	2000	0.25	1.0	2.2	1.0	1000	37.5	1	31.882514069501124	28.26026609339683	63.7226088476101
0.1	2.1	360.0	4.93	false	0.5	1.25	100	6.8	1.2	1.1	2000	0.25	1.0	2.2	1.0	1000	37.5	2	35.61020879495295	8.368242134417747	30.212862996296153	31.259522634049173	62.92660876463169
0.1	2.1	360.0	4.93	false	0.5	1.25	100	6.8	1.2	1.1	2000	0.25	1.0	2.2	1.0	1000	37.5	2	34.68383836318013	7.7201656228294215	56.09588066390491	26.072277889645058	38.4696780482133
0.1	2.1	360.0	4.93	false	0.5	1.25	100	6.8	1.2	1.1	2000	0.25	1.0	2.2	1.0	1000	37.5	2	34.0409144754978	6.874554509247104	37.957197085137985	27.894858632839927	54.87624505629825
0.1	2.1	360.0	4.93	false	0.5	1.25	100	6.8	1.2	1.1	2000	0.25	1.0	2.2	1.0	1000	37.5	2	38.052118077168494	2.8749575442080513	46.36609407087428	24.15317927962433	64.47315350895077
0.1	2.1	360.0	4.93	false	0.5	1.25	100	6.8	1.2	1.1	2000	0.25	1.0	2.2	1.0	1000	37.5	2	38.986893119314566	10.841088423694998	41.05727086105401	29.459753198744778	72.4761319987118
0.1	2.1	360.0	4.93	false	0.5	1.25	100	6.8	1.2	1.1	2000	0.25	1.0	2.2	1.0	1000	37.5	1	29.719797115594098	8.472016749496854	77.9704351664427
0.1	2.1	360.0	4.93	false	0.5	1.25	100	6.8	1.2	1.1	2000	0.25	1.0	2.2	1.0	1000	37.5	1	36.474759083661304	21.656488111635756	92.96203196476267
0.1	2.1	360.0	4.93	false	0.5	1.25	100	6.8	1.2	1.1	2000	0.25	1.0	2.2	1.0	1000	37.5	2	36.19065056415761	9.259148364101252	66.31444283453664	34.602524987257034	32.86785785845842
0.1	2.1	360.0	4.93	false	0.5	1.25	100	6.8	1.2	1.1	2000	0.25	1.0	2.2	1.0	1000	37.5	2	35.87018141253514	16.31223941754243	53.47246708564033	29.890158068598975	42.73626382287418
0.1	2.1	360.0	4.93	false	0.5	1.25	100	6.8	1.2	1.1	2000	0.25	1.0	2.2	1.0	1000	37.5	2	44.74828372590282	16.810275038396522	57.852924546640665	32.50906022674307	54.172309554915614
0.1	2.1	360.0	4.93	false	0.5	1.25	100	6.8	1.2	1.1	2000	0.25	1.0	2.2	1.0	1000	37.5	2	38.04844757110033	3.3011297352471134	46.68048969256549	22.466315974271605	63.414433359090495
0.1	2.1	360.0	4.93	false	0.5	1.25	100	6.8	1.2	1.1	2000	0.25	1.0	2.2	1.0	1000	37.5	2	36.19857944711676	9.346875843405732	37.104199027993495	32.352532280260974	64.76416275106972
0.1	2.1	360.0	4.93	false	0.5	1.25	100	6.8	1.2	1.1	2000	0.25	1.0	2.2	1.0	1000	37.5	2	45.20152166177566	21.5881466418009	44.09080351502229	39.015267800911346	77.19736015783859
0.1	2.1	360.0	4.93	false	0.5	1.25	100	6.8	1.2	1.1	2000	0.25	1.0	2.2	1.0	1000	37.5	1	38.73943400109766	21.668306241183345	85.83075098682694
0.1	2.1	360.0	4.93	false	0.5	1.25	100	6.8	1.2	1.1	2000	0.25	1.0	2.2	1.0	1000	37.5	2	37.31265819608338	9.891915881054802	62.42264311547613	33.97857470889528	37.13245526279169
0.1	2.1	360.0	4.93	false	0.5	1.25	100	6.8	1.2	1.1	2000	0.25	1.0	2.2	1.0	1000	37.5	1	39.3433639267924	21.919956726406458	112.58495456294104
0.1	2.1	360.0	4.93	false	0.5	1.25	100	6.8	1.2	1.1	2000	0.25	1.0	2.2	1.0	1000	37.5	2	39.22578854064346	3.4195441966263376	61.017542091683666	23.227154980142608	51.88528700016025
0.1	2.1	360.0	4.93	false	0.5	1.25	100	6.8	1.2	1.1	2000	0.25	1.0	2.2	1.0	1000	37.5	1	40.86483904502724	18.21230606540649	116.15908210931362
0.1	2.1	360.0	4.93	false	0.5	1.25	100	6.8	1.2	1.1	2000	0.25	1.0	2.2	1.0	1000	37.5	1	43.83090430679458	38.08407158309087	84.05143270517245
0.1	2.1	360.0	4.93	false	0.5	1.25	100	6.8	1.2	1.1	2000	0.25	1.0	2.2	1.0	1000	37.5	2	44.953413040338816	10.127616069516277	85.23645719790163	34.209195645683934	46.384877964638974
0.1	2.1	360.0	4.93	false	0.5	1.25	100	6.8	1.2	1.1	2000	0.25	1.0	2.2	1.0	1000	37.5	2	36.930583553937154	8.048594639630036	72.34835771769214	30.557851764030808	30.619772190131414
0.1	2.1	360.0	4.93	false	0.5	1.25	100	6.8	1.2	1.1	2000	0.25	1.0	2.2	1.0	1000	37.5	1	30.914314446722162	22.131003909243223	87.40879268667027
0.1	2.1	360.0	4.93	false	0.5	1.25	100	6.8	1.2	1.1	2000	0.25	1.0	2.2	1.0	1000	37.5	1	38.34245041173468	26.044431308819888	86.07143123715464
0.1	2.1	360.0	4.93	false	0.5	1.25	100	6.8	1.2	1.1	2000	0.25	1.0	2.2	1.0	1000	37.5	2	41.872557856360835	8.931608898545031	68.03085984547806	38.52905634038378	32.484761652924405
0.1	2.1	360.0	4.93	false	0.5	1.25	100	6.8	1.2	1.1	2000	0.25	1.0	2.2	1.0	1000	37.5	2	49.05438663376146	11.587597376725519	43.21620601367206	32.44978256328083	89.7032623213068
0.1	2.1	360.0	4.93	false	0.5	1.25	100	6.8	1.2	1.1	2000	0.25	1.0	2.2	1.0	1000	37.5	1	33.19195943995932	18.945188864177467	85.63957432339441
0.1	2.1	360.0	4.93	false	0.5	1.25	100	6.8	1.2	1.1	2000	0.25	1.0	2.2	1.0	1000	37.5	1	40.1397632948566	16.979653952987967	89.15030965905413
0.1	2.1	360.0	4.93	false	0.5	1.25	100	6.8	1.2	1.1	2000	0.25	1.0	2.2	1.0	1000	37.5	1	45.632673551393445	11.45627536059807	99.26007001147867
0.1	2.1	360.0	4.93	false	0.5	1.25	100	6.8	1.2	1.1	2000	0.25	1.0	2.2	1.0	1000	37.5	2	41.45142581642088	2.2145843090513258	65.60495332640662	27.886791189031804	44.64653108611823
0.1	2.1	360.0	4.93	false	0.5	1.25	100	6.8	1.2	1.1	2000	0.25	1.0	2.2	1.0	1000	37.5	1	45.67331112769017	32.643852720095516	114.8972914335829
0.1	2.1	360.0	4.93	false	0.5	1.25	100	6.8	1.2	1.1	2000	0.25	1.0	2.2	1.0	1000	37.5	2	44.32214672020627	12.14528814240259	63.34194589763376	34.34178984492053	56.10667019570901
0.1	2.1	360.0	4.93	false	0.5	1.25	100	6.8	1.2	1.1	2000	0.25	1.0	2.2	1.0	1000	37.5	1	40.37558179063864	18.03286095576582	101.99858768535378
0.1	2.1	360.0	4.93	false	0.5	1.25	100	6.8	1.2	1.1	2000	0.25	1.0	2.2	1.0	1000	37.5	2	43.39883207677604	4.31967874863408	50.069730263629786	28.569878556959313	71.936866930326
0.1	2.1	360.0	4.93	false	0.5	1.25	100	6.8	1.2	1.1	2000	0.25	1.0	2.2	1.0	1000	37.5	1	44.519237538743766	28.356913348546254	132.408981476378
0.1	2.1	360.0	4.93	false	0.5	1.25	100	6.8	1.2	1.1	2000	0.25	1.0	2.2	1.0	1000	37.5	1	37.85125239291639	14.88017931857038	92.07360566662697
0.1	2.1	360.0	4.93	false	0.5	1.25	100	6.8	1.2	1.1	2000	0.25	1.0	2.2	1.0	1000	37.5	2	35.385449827072975	12.653015226248622	39.85444601901977	26.71596259495168	53.22667990932561
0.1	2.1	360.0	4.93	false	0.5	1.25	100	6.8	1.2	1.1	2000	0.25	1.0	2.2	1.0	1000	37.5	1	33.60928550761885	21.309330818071082	91.08307026600217
0.1	2.1	360.0	4.93	false	0.5	1.25	100	6.8	1.2	1.1	2000	0.25	1.0	2.2	1.0	1000	37.5	1	37.206202692742465	17.29344322710798	92.13165695746305
0.1	2.1	360.0	4.93	false	0.5	1.25	100	6.8	1.2	1.1	2000	0.25	1.0	2.2	1.0	1000	37.5	1	37.759611027483515	6.34226973902561	103.34827287679502
0.1	2.1	360.0	4.93	false	0.5	1.25	100	6.8	1.2	1.1	2000	0.25	1.0	2.2	1.0	1000	37.5	1	40.709304222153264	28.79069965280735	88.65921077377801
0.1	2.1	360.0	4.93	false	0.5	1.25	100	6.8	1.2	1.1	2000	0.25	1.0	2.2	1.0	1000	37.5	1	31.71868624912713	17.487722374001244	92.49233914869914
0.1	2.1	360.0	4.93	false	0.5	1.25	100	6.8	1.2	1.1	2000	0.25	1.0	2.2	1.0	1000	37.5	2	36.3438848420445	10.233788732199217	33.756150268250316	30.450066120808625	67.51779265094169
0.1	2.1	360.0	4.93	false	0.5	1.25	100	6.8	1.2	1.1	2000	0.25	1.0	2.2	1.0	1000	37.5	2	40.68316661917625	9.611330136024046	64.9623488699474	28.553721407210062	28.223907139208173
0.1	2.1	360.0	4.93	false	0.5	1.25	100	6.8	1.2	1.1	2000	0.25	1.0	2.2	1.0	1000	37.5	1	46.002219003673865	20.012260328702666	126.28615272063278
0.1	2.1	360.0	4.93	false	0.5	1.25	100	6.8	1.2	1.1	2000	0.25	1.0	2.2	1.0	1000	37.5	1	36.90024894096899	26.633658287148005	86.52455765458471
0.1	2.1	360.0	4.93	false	0.5	1.25	100	6.8	1.2	1.1	2000	0.25	1.0	2.2	1.0	1000	37.5	1	36.034887421554984	19.241049585617397	87.28302203910334
0.1	2.1	360.0	4.93	false	0.5	1.25	100	6.8	1.2	1.1	2000	0.25	1.0	2.2	1.0	1000	37.5	1	35.224779109838614	20.983050621131042	87.1162861847187
0.1	2.1	360.0	4.93	false	0.5	1.25	100	6.8	1.2	1.1	2000	0.25	1.0	2.2	1.0	1000	37.5	1	37.57394274282342	29.38175464364992	96.04664514644733
0.1	2.1	360.0	4.93	false	0.5	1.25	100	6.8	1.2	1.1	2000	0.25	1.0	2.2	1.0	1000	37.5	1	36.41337754384692	6.843255918877284	96.41917647556632
0.1	2.1	360.0	4.93	false	0.5	1.25	100	6.8	1.2	1.1	2000	0.25	1.0	2.2	1.0	1000	37.5	2	33.63976554188617	2.472665473679098	52.768026286579946	25.613987899991987	35.81305837953993
0.1	2.1	360.0	4.93	false	0.5	1.25	100	6.8	1.2	1.1	2000	0.25	1.0	2.2	1.0	1000	37.5	1	33.350671188454214	17.280157877399702	86.32144505617224
0.1	2.1	360.0	4.93	false	0.5	1.25	100	6.8	1.2	1.1	2000	0.25	1.0	2.2	1.0	1000	37.5	1	42.465378958638176	26.596449141838548	110.26818887258808
0.1	2.1	360.0	4.93	false	0.5	1.25	100	6.8	1.2	1.1	2000	0.25	1.0	2.2	1.0	1000	37.5	1	37.98491497652715	13.114335746177693	97.95552207067766
0.1	2.1	360.0	4.93	false	0.5	1.25	100	6.8	1.2	1.1	2000	0.25	1.0	2.2	1.0	1000	37.5	1	24.924985657040047	16.32916535515535	70.28037408044086
0.1	2.1	360.0	4.93	false	0.5	1.25	100	6.8	1.2	1.1	2000	0.25	1.0	2.2	1.0	1000	37.5	2	42.65042009990992	10.418649397710238	43.29449753429441	36.817821728185585	81.77690881017081
0.1	2.1	360.0	4.93	false	0.5	1.25	100	6.8	1.2	1.1	2000	0.25	1.0	2.2	1.0	1000	37.5	1	41.67142028630193	17.654601915152902	103.87921679101206
0.1	2.1	360.0	4.93	false	0.5	1.25	100	6.8	1.2	1.1	2000	0.25	1.0	2.2	1.0	1000	37.5	1	35.13927650889623	24.168523357245306	87.65503885598612
0.1	2.1	360.0	4.93	false	0.5	1.25	100	6.8	1.2	1.1	2000	0.25	1.0	2.2	1.0	1000	37.5	1	23.92727414357188	17.55491101150051	79.44758361504847
0.1	2.1	360.0	4.93	false	0.5	1.25	100	6.8	1.2	1.1	2000	0.25	1.0	2.2	1.0	1000	37.5	2	34.98289259662922	11.189886923433498	70.40132770910199	31.091082389558064	38.391086371424414
0.1	2.1	360.0	4.93	false	0.5	1.25	100	6.8	1.2	1.1	2000	0.25	1.0	2.2	1.0	1000	37.5	1	41.93878681441118	21.640188192863892	118.30060588348337
0.1	2.1	360.0	4.93	false	0.5	1.25	100	6.8	1.2	1.1	2000	0.25	1.0	2.2	1.0	1000	37.5	2	43.02082342463141	2.724547930870855	36.04067045547317	29.766606043023515	83.48439077439639
0.1	2.1	360.0	4.93	false	0.5	1.25	100	6.8	1.2	1.1	2000	0.25	1.0	2.2	1.0	1000	37.5	1	38.84072648457247	28.069959074167095	87.34126185189575
0.1	2.1	360.0	4.93	false	0.5	1.25	100	6.8	1.2	1.1	2000	0.25	1.0	2.2	1.0	1000	37.5	1	42.738214397667704	18.61657093703524	125.2617254441745
0.1	2.1	360.0	4.93	false	0.5	1.25	100	6.8	1.2	1.1	2000	0.25	1.0	2.2	1.0	1000	37.5	1	45.67768443175625	32.6237809844534	110.85780901198737
0.1	2.1	360.0	4.93	false	0.5	1.25	100	6.8	1.2	1.1	2000	0.25	1.0	2.2	1.0	1000	37.5	1	39.53646833714765	21.837846609771017	121.75196241233924
0.1	2.1	360.0	4.93	false	0.5	1.25	100	6.8	1.2	1.1	2000	0.25	1.0	2.2	1.0	1000	37.5	1	37.123693416107265	25.01318980354937	90.04925225693805
0.1	2.1	360.0	4.93	false	0.5	1.25	100	6.8	1.2	1.1	2000	0.25	1.0	2.2	1.0	1000	37.5	2	32.899503618495	6.345515455827058	42.23656712202234	28.180049903149225	49.31553291197747
0.1	2.1	360.0	4.93	false	0.5	1.25	100	6.8	1.2	1.1	2000	0.25	1.0	2.2	1.0	1000	37.5	1	42.6660928437585	27.230977577970975	104.13688256963641
0.1	2.1	360.0	4.93	false	0.5	1.25	100	6.8	1.2	1.1	2000	0.25	1.0	2.2	1.0	1000	37.5	1	41.99404686393417	11.82003841912167	113.65548330327137
0.1	2.1	360.0	4.93	false	0.5	1.25	100	6.8	1.2	1.1	2000	0.25	1.0	2.2	1.0	1000	37.5	1	32.534681358450115	22.642851725650985	79.5148627993644
0.1	2.1	360.0	4.93	false	0.5	1.25	100	6.8	1.2	1.1	2000	0.25	1.0	2.2	1.0	1000	37.5	1	27.93111476881399	20.018533191167975	74.78229640585822
0.1	2.1	360.0	4.93	false	0.5	1.25	100	6.8	1.2	1.1	2000	0.25	1.0	2.2	1.0	1000	37.5	2	43.16350112494363	6.431087200123045	40.76485737065117	37.78149626718362	67.3533581605547
0.1	2.1	360.0	4.93	false	0.5	1.25	100	6.8	1.2	1.1	2000	0.25	1.0	2.2	1.0	1000	37.5	1	35.618979990897685	25.94703121905285	91.65869504135439
0.1	2.1	360.0	4.93	false	0.5	1.25	100	6.8	1.2	1.1	2000	0.25	1.0	2.2	1.0	1000	37.5	2	40.90774015535058	7.025284136624376	52.63121386969703	34.55270459243214	64.74132503644528
0.1	2.1	360.0	4.93	false	0.5	1.25	100	6.8	1.2	1.1	2000	0.25	1.0	2.2	1.0	1000	37.5	1	42.79399393197582	18.454448822378165	112.32615178512714
0.1	2.1	360.0	4.93	false	0.5	1.25	100	6.8	1.2	1.1	2000	0.25	1.0	2.2	1.0	1000	37.5	1	38.01550174515609	21.686538177325193	100.03044440696969
0.1	2.1	360.0	4.93	false	0.5	1.25	100	6.8	1.2	1.1	2000	0.25	1.0	2.2	1.0	1000	37.5	1	41.03731901490376	19.616249919332798	116.15030785361161
0.1	2.1	360.0	4.93	false	0.5	1.25	100	6.8	1.2	1.1	2000	0.25	1.0	2.2	1.0	1000	37.5	1	38.15021082564988	26.90965509277226	81.25729777939027
0.1	2.1	360.0	4.93	false	0.5	1.25	100	6.8	1.2	1.1	2000	0.25	1.0	2.2	1.0	1000	37.5	1	33.384264229600404	23.052183219544972	82.04851817394061
0.1	2.1	360.0	4.93	false	0.5	1.25	100	6.8	1.2	1.1	2000	0.25	1.0	2.2	1.0	1000	37.5	1	43.64459051474187	17.193167965284395	98.20212472829701
0.1	2.1	360.0	4.93	false	0.5	1.25	100	6.8	1.2	1.1	2000	0.25	1.0	2.2	1.0	1000	37.5	1	41.74996828168105	9.312829617036947	110.79369945862713
0.1	2.1	360.0	4.93	false	0.5	1.25	100	6.8	1.2	1.1	2000	0.25	1.0	2.2	1.0	1000	37.5	2	33.77305807984124	6.768452090244164	56.03611591294984	32.54007571175123	38.14772664937943
0.1	2.1	360.0	4.93	false	0.5	1.25	100	6.8	1.2	1.1	2000	0.25	1.0	2.2	1.0	1000	37.5	1	36.328664512946645	22.40223907350854	96.06904645477901
0.1	2.1	360.0	4.93	false	0.5	1.25	100	6.8	1.2	1.1	2000	0.25	1.0	2.2	1.0	1000	37.5	1	43.561444137092884	36.30934401139438	120.40305166752424
0.1	2.1	360.0	4.93	false	0.5	1.25	100	6.8	1.2	1.1	2000	0.25	1.0	2.2	1.0	1000	37.5	2	31.509916278853908	3.54183728558565	54.637357935157404	20.143842299013947	28.26813936654196
0.1	2.1	360.0	4.93	false	0.5	1.25	100	6.8	1.2	1.1	2000	0.25	1.0	2.2	1.0	1000	37.5	1	47.3834911659653	36.147605310986485	126.63357112305646
0.1	2.1	360.0	4.93	false	0.5	1.25	100	6.8	1.2	1.1	2000	0.25	1.0	2.2	1.0	1000	37.5	1	33.468951788722734	28.744130185091244	79.33675548386691
0.1	2.1	360.0	4.93	false	0.5	1.25	100	6.8	1.2	1.1	2000	0.25	1.0	2.2	1.0	1000	37.5	2	40.3955449170363	11.246681649965542	44.4908591733738	27.628270415850366	57.995406706706156
0.1	2.1	360.0	4.93	false	0.5	1.25	100	6.8	1.2	1.1	2000	0.25	1.0	2.2	1.0	1000	37.5	1	34.75733454779531	21.77650251970866	80.73583565186165
0.1	2.1	360.0	4.93	false	0.5	1.25	100	6.8	1.2	1.1	2000	0.25	1.0	2.2	1.0	1000	37.5	2	31.02604666768949	9.124697833374517	38.89476187928786	21.660907482317537	44.541765268122106
0.1	2.1	360.0	4.93	false	0.5	1.25	100	6.8	1.2	1.1	2000	0.25	1.0	2.2	1.0	1000	37.5	1	34.267665207862365	18.976741005290094	95.05691247876332
0.1	2.1	360.0	4.93	false	0.5	1.25	100	6.8	1.2	1.1	2000	0.25	1.0	2.2	1.0	1000	37.5	2	39.88888591803394	6.359560619518925	36.60431285161894	28.7394155836362	74.99559330695173
0.1	2.1	360.0	4.93	false	0.5	1.25	100	6.8	1.2	1.1	2000	0.25	1.0	2.2	1.0	1000	37.5	1	40.725647666429225	23.116857645005783	103.14197055539312
0.1	2.1	360.0	4.93	false	0.5	1.25	100	6.8	1.2	1.1	2000	0.25	1.0	2.2	1.0	1000	37.5	2	35.56038705721823	13.46006699089527	27.061344450335483	30.02885756226615	66.2892976310175
0.1	2.1	360.0	4.93	false	0.5	1.25	100	6.8	1.2	1.1	2000	0.25	1.0	2.2	1.0	1000	37.5	1	35.49014811557388	11.061931098219427	102.38587952151418
0.1	2.1	360.0	4.93	false	0.5	1.25	100	6.8	1.2	1.1	2000	0.25	1.0	2.2	1.0	1000	37.5	1	35.41021961149642	14.668466579623432	100.14549342567736
0.1	2.1	360.0	4.93	false	0.5	1.25	100	6.8	1.2	1.1	2000	0.25	1.0	2.2	1.0	1000	37.5	2	34.51881760984133	3.2611871353169293	46.17800665782933	27.73684189922702	51.94998810707533
0.1	2.1	360.0	4.93	false	0.5	1.25	100	6.8	1.2	1.1	2000	0.25	1.0	2.2	1.0	1000	37.5	1	37.61450836745456	23.198786687614437	106.86357466547744
0.1	2.1	360.0	4.93	false	0.5	1.25	100	6.8	1.2	1.1	2000	0.25	1.0	2.2	1.0	1000	37.5	1	42.14770882716392	20.81942827594089	122.11292913450382
0.1	2.1	360.0	4.93	false	0.5	1.25	100	6.8	1.2	1.1	2000	0.25	1.0	2.2	1.0	1000	37.5	1	34.23644661723916	14.565836247364714	90.26712572024718
0.1	2.1	360.0	4.93	false	0.5	1.25	100	6.8	1.2	1.1	2000	0.25	1.0	2.2	1.0	1000	37.5	1	33.553605704749494	10.821765463201315	85.1338534564743
0.1	2.1	360.0	4.93	false	0.5	1.25	100	6.8	1.2	1.1	2000	0.25	1.0	2.2	1.0	1000	37.5	1	40.34985434357624	17.184088750613128	122.62063978349033
0.1	2.1	360.0	4.93	false	0.5	1.25	100	6.8	1.2	1.1	2000	0.25	1.0	2.2	1.0	1000	37.5	1	40.04756188416923	16.35903530202687	105.80105486035067
0.1	2.1	360.0	4.93	false	0.5	1.25	100	6.8	1.2	1.1	2000	0.25	1.0	2.2	1.0	1000	37.5	1	39.075054897246446	7.4503490410025135	109.07001414628262
0.1	2.1	360.0	4.93	false	0.5	1.25	100	6.8	1.2	1.1	2000	0.25	1.0	2.2	1.0	1000	37.5	1	36.435093690378025	26.044392300407846	100.08122028833091
0.1	2.1	360.0	4.93	false	0.5	1.25	100	6.8	1.2	1.1	2000	0.25	1.0	2.2	1.0	1000	37.5	1	45.752246017118	25.97103058554837	107.45060327625244
0.1	2.1	360.0	4.93	false	0.5	1.25	100	6.8	1.2	1.1	2000	0.25	1.0	2.2	1.0	1000	37.5	1	34.20508360060586	7.046838968322917	76.31807656935045
0.1	2.1	360.0	4.93	false	0.5	1.25	100	6.8	1.2	1.1	2000	0.25	1.0	2.2	1.0	1000	37.5	2	34.07839354392812	5.194588628443018	72.03612611509318	29.958380829831192	32.40902330589806
0.1	2.1	360.0	4.93	false	0.5	1.25	100	6.8	1.2	1.1	2000	0.25	1.0	2.2	1.0	1000	37.5	1	35.399772793072394	10.112317107289288	95.68002884831247
0.1	2.1	360.0	4.93	false	0.5	1.25	100	6.8	1.2	1.1	2000	0.25	1.0	2.2	1.0	1000	37.5	2	37.64075529982879	7.165428234202489	32.956509579467514	28.37688469958689	70.80278860740736
0.1	2.1	360.0	4.93	false	0.5	1.25	100	6.8	1.2	1.1	2000	0.25	1.0	2.2	1.0	1000	37.5	1	33.10044061537123	14.162906779894351	81.7514620152912
0.1	2.1	360.0	4.93	false	0.5	1.25	100	6.8	1.2	1.1	2000	0.25	1.0	2.2	1.0	1000	37.5	2	42.92088941669683	15.322132538947303	61.48426540736149	35.4992409036261	60.50575231479043
0.1	2.1	360.0	4.93	false	0.5	1.25	100	6.8	1.2	1.1	2000	0.25	1.0	2.2	1.0	1000	37.5	1	45.19033391016407	19.225162100002706	126.97174901024067
0.1	2.1	360.0	4.93	false	0.5	1.25	100	6.8	1.2	1.1	2000	0.25	1.0	2.2	1.0	1000	37.5	2	34.92480407123984	13.023194821163507	34.419694110437234	30.034854406946447	64.72589346543528
0.1	2.1	360.0	4.93	false	0.5	1.25	100	6.8	1.2	1.1	2000	0.25	1.0	2.2	1.0	1000	37.5	1	41.05501556678645	27.908223781264887	92.85979018170578
0.1	2.1	360.0	4.93	false	0.5	1.25	100	6.8	1.2	1.1	2000	0.25	1.0	2.2	1.0	1000	37.5	1	42.66156188851432	35.529687907730676	87.21912492485693
0.1	2.1	360.0	4.93	false	0.5	1.25	100	6.8	1.2	1.1	2000	0.25	1.0	2.2	1.0	1000	37.5	2	35.56141740521011	8.503459769075263	27.251452685018954	31.246996946516155	66.30606363417972
0.1	2.1	360.0	4.93	false	0.5	1.25	100	6.8	1.2	1.1	2000	0.25	1.0	2.2	1.0	1000	37.5	2	44.55963273047157	7.372011418237183	72.1474749272484	37.18504836351024	38.06310077178977
0.1	2.1	360.0	4.93	false	0.5	1.25	100	6.8	1.2	1.1	2000	0.25	1.0	2.2	1.0	1000	37.5	2	33.452366078895	1.9290018834328433	42.94310757463208	25.821912991000506	55.4571074748972
0.1	2.1	360.0	4.93	false	0.5	1.25	100	6.8	1.2	1.1	2000	0.25	1.0	2.2	1.0	1000	37.5	1	28.140117078941238	18.47285242932409	72.99270969004678
0.1	2.1	360.0	4.93	false	0.5	1.25	100	6.8	1.2	1.1	2000	0.25	1.0	2.2	1.0	1000	37.5	1	41.28500076201388	13.314546013683533	92.97754094531764
0.1	2.1	360.0	4.93	false	0.5	1.25	100	6.8	1.2	1.1	2000	0.25	1.0	2.2	1.0	1000	37.5	1	37.4891762333384	17.25678673682745	92.38842159473528
0.1	2.1	360.0	4.93	false	0.5	1.25	100	6.8	1.2	1.1	2000	0.25	1.0	2.2	1.0	1000	37.5	2	34.83582861908498	4.7045766079884395	64.77419420732662	24.76708854184356	30.99565214437221
0.1	2.1	360.0	4.93	false	0.5	1.25	100	6.8	1.2	1.1	2000	0.25	1.0	2.2	1.0	1000	37.5	2	41.09617415466031	13.54495534499779	73.32690447003426	28.28764353592675	33.433767251570295
0.1	2.1	360.0	4.93	false	0.5	1.25	100	6.8	1.2	1.1	2000	0.25	1.0	2.2	1.0	1000	37.5	1	41.93623418145593	3.996666759051307	74.63940264463285
0.1	2.1	360.0	4.93	false	0.5	1.25	100	6.8	1.2	1.1	2000	0.25	1.0	2.2	1.0	1000	37.5	1	40.78319341896773	24.576247584738358	122.85892803524102
0.1	2.1	360.0	4.93	false	0.5	1.25	100	6.8	1.2	1.1	2000	0.25	1.0	2.2	1.0	1000	37.5	2	41.35763590918542	3.899387329104791	55.23060513510568	28.73518054832591	47.767773668152515
0.1	2.1	360.0	4.93	false	0.5	1.25	100	6.8	1.2	1.1	2000	0.25	1.0	2.2	1.0	1000	37.5	1	30.060330016301194	15.500999215279997	88.27852345453049
0.1	2.1	360.0	4.93	false	0.5	1.25	100	6.8	1.2	1.1	2000	0.25	1.0	2.2	1.0	1000	37.5	1	25.632732052510693	24.009977830528992	80.35661784639807
0.1	2.1	360.0	4.93	false	0.5	1.25	100	6.8	1.2	1.1	2000	0.25	1.0	2.2	1.0	1000	37.5	2	29.109926714568438	6.457258759968823	28.73859456885749	20.35546993923282	40.99661755313684
0.1	2.1	360.0	4.93	false	0.5	1.25	100	6.8	1.2	1.1	2000	0.25	1.0	2.2	1.0	1000	37.5	1	45.00334648869426	27.143719396980757	123.36544185539708
0.1	2.1	360.0	4.93	false	0.5	1.25	100	6.8	1.2	1.1	2000	0.25	1.0	2.2	1.0	1000	37.5	1	32.22108174018451	18.66755990470501	82.69389871022861
0.1	2.1	360.0	4.93	false	0.5	1.25	100	6.8	1.2	1.1	2000	0.25	1.0	2.2	1.0	1000	37.5	2	37.12859916674746	7.352138831127065	41.86047231495048	22.985573204847473	57.3109264722302
0.1	2.1	360.0	4.93	false	0.5	1.25	100	6.8	1.2	1.1	2000	0.25	1.0	2.2	1.0	1000	37.5	2	40.45342032167637	14.647713581976815	32.50502027987197	33.731604428477496	66.62220283830949
0.1	2.1	360.0	4.93	false	0.5	1.25	100	6.8	1.2	1.1	2000	0.25	1.0	2.2	1.0	1000	37.5	1	33.491741663765346	26.156437648207227	92.19599116137691
0.1	2.1	360.0	4.93	false	0.5	1.25	100	6.8	1.2	1.1	2000	0.25	1.0	2.2	1.0	1000	37.5	1	31.48569886321673	15.626604383887308	87.29982049067249
0.1	2.1	360.0	4.93	false	0.5	1.25	100	6.8	1.2	1.1	2000	0.25	1.0	2.2	1.0	1000	37.5	1	35.261506537404436	20.149316200873777	90.15606545096283
0.1	2.1	360.0	4.93	false	0.5	1.25	100	6.8	1.2	1.1	2000	0.25	1.0	2.2	1.0	1000	37.5	2	29.83604743188976	2.9340395929961027	44.740536174557064	27.36880046902314	34.93920942710418
0.1	2.1	360.0	5.06	false	0.5	1.25	100	6.8	1.2	1.1	2000	0.25	1.0	2.2	1.0	1000	40.4	2	41.90427720174944	8.840470024006004	57.48190173709566	23.288347618422538	52.7497162793276
0.1	2.1	360.0	5.06	false	0.5	1.25	100	6.8	1.2	1.1	2000	0.25	1.0	2.2	1.0	1000	40.4	1	44.14248053902535	23.8436280931487	126.15476912391183
0.1	2.1	360.0	5.06	false	0.5	1.25	100	6.8	1.2	1.1	2000	0.25	1.0	2.2	1.0	1000	40.4	1	46.42927221354861	13.348836216952856	86.67817446854532
0.1	2.1	360.0	5.06	false	0.5	1.25	100	6.8	1.2	1.1	2000	0.25	1.0	2.2	1.0	1000	40.4	1	31.488748696303144	25.331990346089896	93.10438731563772
0.1	2.1	360.0	5.06	false	0.5	1.25	100	6.8	1.2	1.1	2000	0.25	1.0	2.2	1.0	1000	40.4	2	47.80939407865028	5.648557450452751	38.83941173893186	38.38907879820862	92.14529354269993
0.1	2.1	360.0	5.06	false	0.5	1.25	100	6.8	1.2	1.1	2000	0.25	1.0	2.2	1.0	1000	40.4	1	33.75114143722536	14.47780540875532	77.15423624125079
0.1	2.1	360.0	5.06	false	0.5	1.25	100	6.8	1.2	1.1	2000	0.25	1.0	2.2	1.0	1000	40.4	2	47.459144162790594	12.246990264990472	46.40146981531674	31.084669917431043	77.99671303056228
0.1	2.1	360.0	5.06	false	0.5	1.25	100	6.8	1.2	1.1	2000	0.25	1.0	2.2	1.0	1000	40.4	2	40.36142544081453	9.664449991704904	48.49408766905389	34.48049757444228	54.3408978680443
0.1	2.1	360.0	5.06	false	0.5	1.25	100	6.8	1.2	1.1	2000	0.25	1.0	2.2	1.0	1000	40.4	1	35.171814057822395	9.082116107838127	93.14130648526769
0.1	2.1	360.0	5.06	false	0.5	1.25	100	6.8	1.2	1.1	2000	0.25	1.0	2.2	1.0	1000	40.4	1	39.61326957878044	15.12485116006197	103.80130257200202
0.1	2.1	360.0	5.06	false	0.5	1.25	100	6.8	1.2	1.1	2000	0.25	1.0	2.2	1.0	1000	40.4	1	43.85725617780808	24.695564938234494	122.18092432012226
0.1	2.1	360.0	5.06	false	0.5	1.25	100	6.8	1.2	1.1	2000	0.25	1.0	2.2	1.0	1000	40.4	1	39.295416485252396	29.07408178185506	83.05319134646354
0.1	2.1	360.0	5.06	false	0.5	1.25	100	6.8	1.2	1.1	2000	0.25	1.0	2.2	1.0	1000	40.4	1	40.77931747103132	27.31353083519046	118.18031729211825
0.1	2.1	360.0	5.06	false	0.5	1.25	100	6.8	1.2	1.1	2000	0.25	1.0	2.2	1.0	1000	40.4	1	47.26068855181812	25.78187871025023	98.38219270414479
0.1	2.1	360.0	5.06	false	0.5	1.25	100	6.8	1.2	1.1	2000	0.25	1.0	2.2	1.0	1000	40.4	1	36.433186120150694	17.79901868532022	110.31193915897471
0.1	2.1	360.0	5.06	false	0.5	1.25	100	6.8	1.2	1.1	2000	0.25	1.0	2.2	1.0	1000	40.4	1	33.874755227116374	18.292359820078204	95.83017253813685
0.1	2.1	360.0	5.06	false	0.5	1.25	100	6.8	1.2	1.1	2000	0.25	1.0	2.2	1.0	1000	40.4	2	39.780974574984185	14.352461967270681	40.838956253081015	26.83124769105607	67.41410478322271
0.1	2.1	360.0	5.06	false	0.5	1.25	100	6.8	1.2	1.1	2000	0.25	1.0	2.2	1.0	1000	40.4	2	49.09322304136524	8.836534818453226	62.338192037941006	32.213359592254065	70.74883915636202
0.1	2.1	360.0	5.06	false	0.5	1.25	100	6.8	1.2	1.1	2000	0.25	1.0	2.2	1.0	1000	40.4	2	54.83237514332771	8.187369075555594	73.76652637064244	43.05385017459691	87.9250751311167
0.1	2.1	360.0	5.06	false	0.5	1.25	100	6.8	1.2	1.1	2000	0.25	1.0	2.2	1.0	1000	40.4	1	43.223485887187486	20.72444849989638	124.29426303424243
0.1	2.1	360.0	5.06	false	0.5	1.25	100	6.8	1.2	1.1	2000	0.25	1.0	2.2	1.0	1000	40.4	2	41.19190616738279	12.71801584443629	54.23564065917089	34.03539820460234	47.0227283996023
0.1	2.1	360.0	5.06	false	0.5	1.25	100	6.8	1.2	1.1	2000	0.25	1.0	2.2	1.0	1000	40.4	1	36.88469370557186	24.284780726377647	85.34526566020516
0.1	2.1	360.0	5.06	false	0.5	1.25	100	6.8	1.2	1.1	2000	0.25	1.0	2.2	1.0	1000	40.4	1	41.86527884597354	24.825642510582053	95.8253804664319
0.1	2.1	360.0	5.06	false	0.5	1.25	100	6.8	1.2	1.1	2000	0.25	1.0	2.2	1.0	1000	40.4	2	48.81110158137304	23.36898295008718	86.54850268700122	43.15428192091078	47.17110881893318
0.1	2.1	360.0	5.06	false	0.5	1.25	100	6.8	1.2	1.1	2000	0.25	1.0	2.2	1.0	1000	40.4	1	49.53502974362641	23.69190150963787	122.89927968783469
0.1	2.1	360.0	5.06	false	0.5	1.25	100	6.8	1.2	1.1	2000	0.25	1.0	2.2	1.0	1000	40.4	2	29.04538561678921	5.9391962941518335	50.75925415586296	19.351606939025487	31.027263766269797
0.1	2.1	360.0	5.06	false	0.5	1.25	100	6.8	1.2	1.1	2000	0.25	1.0	2.2	1.0	1000	40.4	2	44.30918434245572	15.181765389837945	78.24312638423986	33.94347658624277	45.76234530008868
0.1	2.1	360.0	5.06	false	0.5	1.25	100	6.8	1.2	1.1	2000	0.25	1.0	2.2	1.0	1000	40.4	1	38.90898119240959	12.331862440608223	109.47357140635971
0.1	2.1	360.0	5.06	false	0.5	1.25	100	6.8	1.2	1.1	2000	0.25	1.0	2.2	1.0	1000	40.4	2	45.72294516437538	22.976935826005334	53.18922077673783	39.67627076114822	57.31230712556721
0.1	2.1	360.0	5.06	false	0.5	1.25	100	6.8	1.2	1.1	2000	0.25	1.0	2.2	1.0	1000	40.4	1	40.72040500666055	26.717758624502533	103.6779190336622
0.1	2.1	360.0	5.06	false	0.5	1.25	100	6.8	1.2	1.1	2000	0.25	1.0	2.2	1.0	1000	40.4	1	40.46790372164006	22.002913843279526	109.57099110984518
0.1	2.1	360.0	5.06	false	0.5	1.25	100	6.8	1.2	1.1	2000	0.25	1.0	2.2	1.0	1000	40.4	2	49.40576960294374	7.867462038054822	55.55814110356962	39.116405961340575	70.27718852827529
0.1	2.1	360.0	5.06	false	0.5	1.25	100	6.8	1.2	1.1	2000	0.25	1.0	2.2	1.0	1000	40.4	2	33.0819553886972	9.687600893258544	65.82213099519757	28.99895770009665	32.285469333066345
0.1	2.1	360.0	5.06	false	0.5	1.25	100	6.8	1.2	1.1	2000	0.25	1.0	2.2	1.0	1000	40.4	1	35.57310894841433	19.346442312234117	94.11751044542405
0.1	2.1	360.0	5.06	false	0.5	1.25	100	6.8	1.2	1.1	2000	0.25	1.0	2.2	1.0	1000	40.4	1	44.77762391075844	37.11643186460555	109.83520933839883
0.1	2.1	360.0	5.06	false	0.5	1.25	100	6.8	1.2	1.1	2000	0.25	1.0	2.2	1.0	1000	40.4	2	37.65322276933753	7.182602737802125	46.549629549491584	29.316092553727188	57.72952609392239
0.1	2.1	360.0	5.06	false	0.5	1.25	100	6.8	1.2	1.1	2000	0.25	1.0	2.2	1.0	1000	40.4	2	49.00405241240362	13.980592489682728	70.46112089749394	41.87734052731637	55.76593485271918
0.1	2.1	360.0	5.06	false	0.5	1.25	100	6.8	1.2	1.1	2000	0.25	1.0	2.2	1.0	1000	40.4	1	35.43293668549821	15.813008720613034	92.24556021955081
0.1	2.1	360.0	5.06	false	0.5	1.25	100	6.8	1.2	1.1	2000	0.25	1.0	2.2	1.0	1000	40.4	1	36.20679033898076	18.13199807539254	89.7477467623389
0.1	2.1	360.0	5.06	false	0.5	1.25	100	6.8	1.2	1.1	2000	0.25	1.0	2.2	1.0	1000	40.4	1	38.65970442829079	26.469475065221026	118.13541470632208
0.1	2.1	360.0	5.06	false	0.5	1.25	100	6.8	1.2	1.1	2000	0.25	1.0	2.2	1.0	1000	40.4	3	46.53334074178083	5.744156455265608	44.03736860625391	17.322162742988116	42.92839261183235	43.74090762801672	56.404622711677455
0.1	2.1	360.0	5.06	false	0.5	1.25	100	6.8	1.2	1.1	2000	0.25	1.0	2.2	1.0	1000	40.4	1	37.586504006699286	11.421396354627502	82.19636549571682
0.1	2.1	360.0	5.06	false	0.5	1.25	100	6.8	1.2	1.1	2000	0.25	1.0	2.2	1.0	1000	40.4	2	41.54081080488732	16.638631536684347	70.65835836415401	38.4201008260363	32.779526360606795
0.1	2.1	360.0	5.06	false	0.5	1.25	100	6.8	1.2	1.1	2000	0.25	1.0	2.2	1.0	1000	40.4	2	32.27718092740029	4.482908871219794	44.10357549429668	28.34014991526036	43.369211999154
0.1	2.1	360.0	5.06	false	0.5	1.25	100	6.8	1.2	1.1	2000	0.25	1.0	2.2	1.0	1000	40.4	2	38.275271711909035	4.082214417791277	58.29336284100114	36.96612148109615	43.07983580907852
0.1	2.1	360.0	5.06	false	0.5	1.25	100	6.8	1.2	1.1	2000	0.25	1.0	2.2	1.0	1000	40.4	2	43.64589481606901	22.86674642526719	65.6148126791262	38.75327020836711	50.86020648523406
0.1	2.1	360.0	5.06	false	0.5	1.25	100	6.8	1.2	1.1	2000	0.25	1.0	2.2	1.0	1000	40.4	1	33.50501608042335	9.861544923164212	86.74298493644415
0.1	2.1	360.0	5.06	false	0.5	1.25	100	6.8	1.2	1.1	2000	0.25	1.0	2.2	1.0	1000	40.4	1	33.17950802194153	9.109287358416607	92.60076215463175
0.1	2.1	360.0	5.06	false	0.5	1.25	100	6.8	1.2	1.1	2000	0.25	1.0	2.2	1.0	1000	40.4	1	37.45867334967722	17.694126469095085	101.90557484465782
0.1	2.1	360.0	5.06	false	0.5	1.25	100	6.8	1.2	1.1	2000	0.25	1.0	2.2	1.0	1000	40.4	2	45.65891291194798	10.178831480504615	34.55102453539516	30.05104496791511	85.2603991619984
0.1	2.1	360.0	5.06	false	0.5	1.25	100	6.8	1.2	1.1	2000	0.25	1.0	2.2	1.0	1000	40.4	1	33.31930700118387	4.713502374001838	69.35758458964693
0.1	2.1	360.0	5.06	false	0.5	1.25	100	6.8	1.2	1.1	2000	0.25	1.0	2.2	1.0	1000	40.4	2	47.42284336405241	12.832169254402533	60.181724324541776	34.68411432721899	70.59724469443175
0.1	2.1	360.0	5.06	false	0.5	1.25	100	6.8	1.2	1.1	2000	0.25	1.0	2.2	1.0	1000	40.4	2	47.923240153819194	11.322671995331403	94.10593515478746	39.779762108454584	38.08437610285152
0.1	2.1	360.0	5.06	false	0.5	1.25	100	6.8	1.2	1.1	2000	0.25	1.0	2.2	1.0	1000	40.4	1	34.64288813478012	16.01861827844378	91.03742385160727
0.1	2.1	360.0	5.06	false	0.5	1.25	100	6.8	1.2	1.1	2000	0.25	1.0	2.2	1.0	1000	40.4	2	42.06957741418462	4.560101685896442	38.73410585016689	27.869661808972765	86.74740404592869
0.1	2.1	360.0	5.06	false	0.5	1.25	100	6.8	1.2	1.1	2000	0.25	1.0	2.2	1.0	1000	40.4	1	36.85004285798298	13.135860953280831	96.54234420589037
0.1	2.1	360.0	5.06	false	0.5	1.25	100	6.8	1.2	1.1	2000	0.25	1.0	2.2	1.0	1000	40.4	1	34.321181730700154	21.26501738866715	114.73022679686044
0.1	2.1	360.0	5.06	false	0.5	1.25	100	6.8	1.2	1.1	2000	0.25	1.0	2.2	1.0	1000	40.4	1	45.43392126094318	15.880783751849393	136.03850381278178
0.1	2.1	360.0	5.06	false	0.5	1.25	100	6.8	1.2	1.1	2000	0.25	1.0	2.2	1.0	1000	40.4	1	43.21959272924858	9.958317227352504	91.65486780652857
0.1	2.1	360.0	5.06	false	0.5	1.25	100	6.8	1.2	1.1	2000	0.25	1.0	2.2	1.0	1000	40.4	2	39.775230090897416	8.95473037466321	72.41200669313986	26.813924463923218	43.432528553793105
0.1	2.1	360.0	5.06	false	0.5	1.25	100	6.8	1.2	1.1	2000	0.25	1.0	2.2	1.0	1000	40.4	1	47.19244884771134	16.69039133579192	112.84494891420711
0.1	2.1	360.0	5.06	false	0.5	1.25	100	6.8	1.2	1.1	2000	0.25	1.0	2.2	1.0	1000	40.4	2	45.68454474637741	12.859082401010536	72.25441698518688	37.88347558248039	44.74742359077567
0.1	2.1	360.0	5.06	false	0.5	1.25	100	6.8	1.2	1.1	2000	0.25	1.0	2.2	1.0	1000	40.4	1	39.6215284117187	23.711094686374	84.8703309926374
0.1	2.1	360.0	5.06	false	0.5	1.25	100	6.8	1.2	1.1	2000	0.25	1.0	2.2	1.0	1000	40.4	1	28.253317638707045	9.058183381555875	55.81845279384237
0.1	2.1	360.0	5.06	false	0.5	1.25	100	6.8	1.2	1.1	2000	0.25	1.0	2.2	1.0	1000	40.4	2	41.93032527904908	9.863342874834029	58.42543848547472	30.66172342136416	55.654697522091986
0.1	2.1	360.0	5.06	false	0.5	1.25	100	6.8	1.2	1.1	2000	0.25	1.0	2.2	1.0	1000	40.4	1	42.684268625365114	26.796480870748674	117.97706857285719
0.1	2.1	360.0	5.06	false	0.5	1.25	100	6.8	1.2	1.1	2000	0.25	1.0	2.2	1.0	1000	40.4	2	45.416844767612034	12.73555203962506	65.87905795265605	42.56563750686472	62.05914995976583
0.1	2.1	360.0	5.06	false	0.5	1.25	100	6.8	1.2	1.1	2000	0.25	1.0	2.2	1.0	1000	40.4	2	46.354623626899745	12.647240832859685	68.5987122966376	40.90633977707621	65.03546640135991
0.1	2.1	360.0	5.06	false	0.5	1.25	100	6.8	1.2	1.1	2000	0.25	1.0	2.2	1.0	1000	40.4	1	39.59538796418332	17.601226489244624	103.40422040173391
0.1	2.1	360.0	5.06	false	0.5	1.25	100	6.8	1.2	1.1	2000	0.25	1.0	2.2	1.0	1000	40.4	2	40.08714198367487	4.374793796105564	58.04760796451377	33.64816036866283	45.523156829825346
0.1	2.1	360.0	5.06	false	0.5	1.25	100	6.8	1.2	1.1	2000	0.25	1.0	2.2	1.0	1000	40.4	2	38.98781051974942	10.324571902900221	62.98000348050849	26.623712491161164	50.460067555345475
0.1	2.1	360.0	5.06	false	0.5	1.25	100	6.8	1.2	1.1	2000	0.25	1.0	2.2	1.0	1000	40.4	1	41.02176763366168	20.387947289987483	107.93095754964266
0.1	2.1	360.0	5.06	false	0.5	1.25	100	6.8	1.2	1.1	2000	0.25	1.0	2.2	1.0	1000	40.4	1	36.639241213460274	17.900147079895305	101.98876921127216
0.1	2.1	360.0	5.06	false	0.5	1.25	100	6.8	1.2	1.1	2000	0.25	1.0	2.2	1.0	1000	40.4	1	41.72209889278043	27.757157425442138	117.79170584698858
0.1	2.1	360.0	5.06	false	0.5	1.25	100	6.8	1.2	1.1	2000	0.25	1.0	2.2	1.0	1000	40.4	2	43.070485532559616	5.561033749030588	58.50828684182871	34.98550101390015	61.7504645959415
0.1	2.1	360.0	5.06	false	0.5	1.25	100	6.8	1.2	1.1	2000	0.25	1.0	2.2	1.0	1000	40.4	1	43.303307821367426	24.532892545908705	126.31584045710576
0.1	2.1	360.0	5.06	false	0.5	1.25	100	6.8	1.2	1.1	2000	0.25	1.0	2.2	1.0	1000	40.4	1	41.32514478923047	10.400766943578489	83.37829416586933
0.1	2.1	360.0	5.06	false	0.5	1.25	100	6.8	1.2	1.1	2000	0.25	1.0	2.2	1.0	1000	40.4	2	42.058708601470045	11.514257630287075	44.28599168943544	28.430305104059883	64.88371973413996
0.1	2.1	360.0	5.06	false	0.5	1.25	100	6.8	1.2	1.1	2000	0.25	1.0	2.2	1.0	1000	40.4	1	41.70672084230145	28.68705817646493	111.16988772145572
0.1	2.1	360.0	5.06	false	0.5	1.25	100	6.8	1.2	1.1	2000	0.25	1.0	2.2	1.0	1000	40.4	1	37.754332375333256	13.112115730509563	89.73974939771442
0.1	2.1	360.0	5.06	false	0.5	1.25	100	6.8	1.2	1.1	2000	0.25	1.0	2.2	1.0	1000	40.4	2	53.03642073729452	10.510310315467981	57.8654111508027	33.3485126880253	77.74855314918355
0.1	2.1	360.0	5.06	false	0.5	1.25	100	6.8	1.2	1.1	2000	0.25	1.0	2.2	1.0	1000	40.4	1	32.489432949222696	15.135724250268284	80.97934297295356
0.1	2.1	360.0	5.06	false	0.5	1.25	100	6.8	1.2	1.1	2000	0.25	1.0	2.2	1.0	1000	40.4	2	48.12024652554707	18.287163273313567	52.04205769516978	36.65267533010493	57.96053240557193
0.1	2.1	360.0	5.06	false	0.5	1.25	100	6.8	1.2	1.1	2000	0.25	1.0	2.2	1.0	1000	40.4	1	34.150418577988646	18.496150567624213	92.89529916486005
0.1	2.1	360.0	5.06	false	0.5	1.25	100	6.8	1.2	1.1	2000	0.25	1.0	2.2	1.0	1000	40.4	2	37.985297374391735	9.483839689586684	65.31410645870933	28.81526703622554	34.02276478159057
0.1	2.1	360.0	5.06	false	0.5	1.25	100	6.8	1.2	1.1	2000	0.25	1.0	2.2	1.0	1000	40.4	1	36.60150621879419	27.22628402294299	100.378024160139
0.1	2.1	360.0	5.06	false	0.5	1.25	100	6.8	1.2	1.1	2000	0.25	1.0	2.2	1.0	1000	40.4	1	35.634709603781126	16.487859857348628	103.46372722822481
0.1	2.1	360.0	5.06	false	0.5	1.25	100	6.8	1.2	1.1	2000	0.25	1.0	2.2	1.0	1000	40.4	1	43.1744374936346	35.893743332238756	124.49101526065766
0.1	2.1	360.0	5.06	false	0.5	1.25	100	6.8	1.2	1.1	2000	0.25	1.0	2.2	1.0	1000	40.4	1	41.266594047906665	19.21115319549913	111.78750568857882
0.1	2.1	360.0	5.06	false	0.5	1.25	100	6.8	1.2	1.1	2000	0.25	1.0	2.2	1.0	1000	40.4	1	34.53549009542684	29.52362043232141	82.46242933990338
0.1	2.1	360.0	5.06	false	0.5	1.25	100	6.8	1.2	1.1	2000	0.25	1.0	2.2	1.0	1000	40.4	1	42.21014511037507	13.591835947664075	107.18158158265514
0.1	2.1	360.0	5.06	false	0.5	1.25	100	6.8	1.2	1.1	2000	0.25	1.0	2.2	1.0	1000	40.4	2	41.02479925502961	25.55156184134777	81.37671608271053	37.92552881837183	33.654427929711865
0.1	2.1	360.0	5.06	false	0.5	1.25	100	6.8	1.2	1.1	2000	0.25	1.0	2.2	1.0	1000	40.4	3	49.39758585829876	17.41590033755999	63.98339380315614	26.63811934961497	33.36448673595706	48.313385444996335	30.726525042760045
0.1	2.1	360.0	5.06	false	0.5	1.25	100	6.8	1.2	1.1	2000	0.25	1.0	2.2	1.0	1000	40.4	1	46.127130539789945	17.61603501803354	115.6763496728976
0.1	2.1	360.0	5.06	false	0.5	1.25	100	6.8	1.2	1.1	2000	0.25	1.0	2.2	1.0	1000	40.4	1	40.426706304941774	23.5644361789395	97.7206858858601
0.1	2.1	360.0	5.06	false	0.5	1.25	100	6.8	1.2	1.1	2000	0.25	1.0	2.2	1.0	1000	40.4	2	39.01472388339581	4.919812822206736	54.36543025745232	24.62734399474894	54.7345834860651
0.1	2.1	360.0	5.06	false	0.5	1.25	100	6.8	1.2	1.1	2000	0.25	1.0	2.2	1.0	1000	40.4	2	51.312160368684545	4.494285017282707	48.29785595453985	45.60729701345681	82.44150220705286
0.1	2.1	360.0	5.06	false	0.5	1.25	100	6.8	1.2	1.1	2000	0.25	1.0	2.2	1.0	1000	40.4	1	39.14190467254175	18.33539111808304	117.09021331562163
0.1	2.1	360.0	5.06	false	0.5	1.25	100	6.8	1.2	1.1	2000	0.25	1.0	2.2	1.0	1000	40.4	1	37.04615932124512	21.266516168912776	78.87610333376557
0.1	2.1	360.0	5.06	false	0.5	1.25	100	6.8	1.2	1.1	2000	0.25	1.0	2.2	1.0	1000	40.4	1	37.0698315809235	19.530049584015266	104.40462727782655
0.1	2.1	360.0	5.06	false	0.5	1.25	100	6.8	1.2	1.1	2000	0.25	1.0	2.2	1.0	1000	40.4	1	39.50800925667215	24.889944729794898	108.58457563945193
0.1	2.1	360.0	5.06	false	0.5	1.25	100	6.8	1.2	1.1	2000	0.25	1.0	2.2	1.0	1000	40.4	1	40.0735371173553	25.890640891808555	88.30111708213713
0.1	2.1	360.0	5.06	false	0.5	1.25	100	6.8	1.2	1.1	2000	0.25	1.0	2.2	1.0	1000	40.4	1	33.28168945257094	21.877420544323787	79.07167965291674
0.1	2.1	360.0	5.06	false	0.5	1.25	100	6.8	1.2	1.1	2000	0.25	1.0	2.2	1.0	1000	40.4	1	44.38801035066352	20.255030766284758	117.6980939078136
0.1	2.1	360.0	5.06	false	0.5	1.25	100	6.8	1.2	1.1	2000	0.25	1.0	2.2	1.0	1000	40.4	1	43.699804459459905	12.391549821476692	91.37431049290036
0.1	2.1	360.0	5.06	false	0.5	1.25	100	6.8	1.2	1.1	2000	0.25	1.0	2.2	1.0	1000	40.4	1	38.66735575729771	18.736077548738493	98.21549437535904
0.1	2.1	360.0	5.06	false	0.5	1.25	100	6.8	1.2	1.1	2000	0.25	1.0	2.2	1.0	1000	40.4	1	44.620521313803856	27.57269168250297	110.50920491351557
0.1	2.1	360.0	5.06	false	0.5	1.25	100	6.8	1.2	1.1	2000	0.25	1.0	2.2	1.0	1000	40.4	1	38.822234498286086	17.376378710995574	103.32882187533599
0.1	2.1	360.0	5.06	false	0.5	1.25	100	6.8	1.2	1.1	2000	0.25	1.0	2.2	1.0	1000	40.4	1	33.27639046970488	23.606446743450306	89.41585634106528
0.1	2.1	360.0	5.06	false	0.5	1.25	100	6.8	1.2	1.1	2000	0.25	1.0	2.2	1.0	1000	40.4	1	38.955645288832	12.03887399623388	102.57508511116377
0.1	2.1	360.0	5.06	false	0.5	1.25	100	6.8	1.2	1.1	2000	0.25	1.0	2.2	1.0	1000	40.4	1	44.29398895273952	23.000326679879624	106.24123159641952
0.1	2.1	360.0	5.06	false	0.5	1.25	100	6.8	1.2	1.1	2000	0.25	1.0	2.2	1.0	1000	40.4	2	34.87459808904499	13.790738275370192	42.504052719203976	30.053253040052123	56.40063673321461
0.1	2.1	360.0	5.06	false	0.5	1.25	100	6.8	1.2	1.1	2000	0.25	1.0	2.2	1.0	1000	40.4	1	35.428645861928054	7.637103022641234	91.34547995148836
0.1	2.1	360.0	5.06	false	0.5	1.25	100	6.8	1.2	1.1	2000	0.25	1.0	2.2	1.0	1000	40.4	1	49.12841105461878	15.426003024155106	120.22259136557486
0.1	2.1	360.0	5.06	false	0.5	1.25	100	6.8	1.2	1.1	2000	0.25	1.0	2.2	1.0	1000	40.4	1	37.90535401123021	19.49000684656299	107.71392847118317
0.1	2.1	360.0	5.06	false	0.5	1.25	100	6.8	1.2	1.1	2000	0.25	1.0	2.2	1.0	1000	40.4	2	47.46036934890698	5.5835445219731	40.052477948794476	29.574123867246662	86.00206250420449
0.1	2.1	360.0	5.06	false	0.5	1.25	100	6.8	1.2	1.1	2000	0.25	1.0	2.2	1.0	1000	40.4	1	35.13818678213005	12.835424747764835	94.38859497828462
0.1	2.1	360.0	5.06	false	0.5	1.25	100	6.8	1.2	1.1	2000	0.25	1.0	2.2	1.0	1000	40.4	1	48.389073892732235	16.69556839511182	103.90568898714656
0.1	2.1	360.0	5.06	false	0.5	1.25	100	6.8	1.2	1.1	2000	0.25	1.0	2.2	1.0	1000	40.4	1	43.000155553447414	25.71059731761644	117.79023103306447
0.1	2.1	360.0	5.06	false	0.5	1.25	100	6.8	1.2	1.1	2000	0.25	1.0	2.2	1.0	1000	40.4	2	35.74753749324506	10.298701899472048	61.17256960750153	29.133979586295734	31.346392753265523
0.1	2.1	360.0	5.06	false	0.5	1.25	100	6.8	1.2	1.1	2000	0.25	1.0	2.2	1.0	1000	40.4	2	39.054109849478074	3.2662488239962744	35.65686242299023	19.793415604399314	77.9289346680174
0.1	2.1	360.0	5.06	false	0.5	1.25	100	6.8	1.2	1.1	2000	0.25	1.0	2.2	1.0	1000	40.4	1	39.75223520346273	22.911532476936898	98.54769936588681
0.1	2.1	360.0	5.06	false	0.5	1.25	100	6.8	1.2	1.1	2000	0.25	1.0	2.2	1.0	1000	40.4	2	46.42275547779056	7.597818318070855	38.170219657604726	30.757620235788814	83.31598345084261
0.1	2.1	360.0	5.06	false	0.5	1.25	100	6.8	1.2	1.1	2000	0.25	1.0	2.2	1.0	1000	40.4	2	44.251381011013635	4.1975680523532	50.98866441982342	34.227627283400494	66.7190422672724
0.1	2.1	360.0	5.06	false	0.5	1.25	100	6.8	1.2	1.1	2000	0.25	1.0	2.2	1.0	1000	40.4	2	42.71920618509911	12.503404864335536	37.51844114307485	26.78278434854747	80.73431208136032
0.1	2.1	360.0	5.06	false	0.5	1.25	100	6.8	1.2	1.1	2000	0.25	1.0	2.2	1.0	1000	40.4	1	44.623015150817615	23.643836838450614	122.61306117831731
0.1	2.1	360.0	5.06	false	0.5	1.25	100	6.8	1.2	1.1	2000	0.25	1.0	2.2	1.0	1000	40.4	2	41.20613358708299	7.148594044980142	33.712347785200514	34.40914052775133	77.24115540859701
0.1	2.1	360.0	5.06	false	0.5	1.25	100	6.8	1.2	1.1	2000	0.25	1.0	2.2	1.0	1000	40.4	2	42.836442566654966	8.501871185373941	56.94229983213313	34.82922150657845	73.80355562791651
0.1	2.1	360.0	5.06	false	0.5	1.25	100	6.8	1.2	1.1	2000	0.25	1.0	2.2	1.0	1000	40.4	1	48.5491128643228	18.48067575687639	123.85368147094817
0.1	2.1	360.0	5.06	false	0.5	1.25	100	6.8	1.2	1.1	2000	0.25	1.0	2.2	1.0	1000	40.4	2	41.72042623509846	16.294636075007823	77.05604020450744	32.171204468866996	33.31190542212563
0.1	2.1	360.0	5.06	false	0.5	1.25	100	6.8	1.2	1.1	2000	0.25	1.0	2.2	1.0	1000	40.4	1	47.28870726425652	27.855758800824162	121.3099012216744
0.1	2.1	360.0	5.06	false	0.5	1.25	100	6.8	1.2	1.1	2000	0.25	1.0	2.2	1.0	1000	40.4	1	42.317580811762674	15.289442040408257	119.79261096899194
0.1	2.1	360.0	5.06	false	0.5	1.25	100	6.8	1.2	1.1	2000	0.25	1.0	2.2	1.0	1000	40.4	1	48.65741393251146	15.30783529945387	92.30412616702657
0.1	2.1	360.0	5.06	false	0.5	1.25	100	6.8	1.2	1.1	2000	0.25	1.0	2.2	1.0	1000	40.4	1	36.90537708732917	10.147530166790265	96.41761160227252
0.1	2.1	360.0	5.06	false	0.5	1.25	100	6.8	1.2	1.1	2000	0.25	1.0	2.2	1.0	1000	40.4	2	40.38072253211576	8.732215763083733	53.32537949416884	36.34688259747371	63.78808081294199
0.1	2.1	360.0	5.06	false	0.5	1.25	100	6.8	1.2	1.1	2000	0.25	1.0	2.2	1.0	1000	40.4	2	44.430662733659084	9.424839179388574	40.02545841437525	30.1021277437719	76.71601086473916
0.1	2.1	360.0	5.06	false	0.5	1.25	100	6.8	1.2	1.1	2000	0.25	1.0	2.2	1.0	1000	40.4	1	39.16589178188642	10.467403342009632	114.24564147080868
0.1	2.1	360.0	5.06	false	0.5	1.25	100	6.8	1.2	1.1	2000	0.25	1.0	2.2	1.0	1000	40.4	2	47.39672464159459	21.073648347991682	49.051664127051204	36.4640731583752	70.65372885232992
0.1	2.1	360.0	5.06	false	0.5	1.25	100	6.8	1.2	1.1	2000	0.25	1.0	2.2	1.0	1000	40.4	1	46.64399002252219	25.20982200416502	138.99098368201743
0.1	2.1	360.0	5.06	false	0.5	1.25	100	6.8	1.2	1.1	2000	0.25	1.0	2.2	1.0	1000	40.4	1	43.132865405108966	18.4271279400331	119.17252932300283
0.1	2.1	360.0	5.06	false	0.5	1.25	100	6.8	1.2	1.1	2000	0.25	1.0	2.2	1.0	1000	40.4	1	35.21190109576559	11.468413397576436	99.28593740269211
0.1	2.1	360.0	5.06	false	0.5	1.25	100	6.8	1.2	1.1	2000	0.25	1.0	2.2	1.0	1000	40.4	1	39.34697388400807	23.836399423971415	99.83267332705654
0.1	2.1	360.0	5.06	false	0.5	1.25	100	6.8	1.2	1.1	2000	0.25	1.0	2.2	1.0	1000	40.4	2	36.40736720093857	12.318365010506485	44.62797506071176	26.922741439159743	50.61580576184236
0.1	2.1	360.0	5.06	false	0.5	1.25	100	6.8	1.2	1.1	2000	0.25	1.0	2.2	1.0	1000	40.4	1	41.72277095976662	28.58466066089043	92.74471276969157
0.1	2.1	360.0	5.06	false	0.5	1.25	100	6.8	1.2	1.1	2000	0.25	1.0	2.2	1.0	1000	40.4	2	42.98401614143901	6.517609169094488	81.38187656594212	34.752081907652006	45.50052145641392
0.1	2.1	360.0	5.06	false	0.5	1.25	100	6.8	1.2	1.1	2000	0.25	1.0	2.2	1.0	1000	40.4	2	42.28245843422531	3.4136046102396707	60.857042232613324	29.088275042561527	63.93796802866386
0.1	2.1	360.0	5.06	false	0.5	1.25	100	6.8	1.2	1.1	2000	0.25	1.0	2.2	1.0	1000	40.4	2	49.670623960900386	7.7975870960936655	83.30026239072323	38.10513887697171	43.279179671453036
0.1	2.1	360.0	5.06	false	0.5	1.25	100	6.8	1.2	1.1	2000	0.25	1.0	2.2	1.0	1000	40.4	1	35.70163559113778	20.137402210810876	90.16983789105831
0.1	2.1	360.0	5.06	false	0.5	1.25	100	6.8	1.2	1.1	2000	0.25	1.0	2.2	1.0	1000	40.4	2	45.27891386183512	8.062748903683788	33.77196610768004	29.672513009141962	83.44383075858565
0.1	2.1	360.0	5.06	false	0.5	1.25	100	6.8	1.2	1.1	2000	0.25	1.0	2.2	1.0	1000	40.4	2	36.23975259880709	5.124581541512437	49.90931181239635	19.467852652862273	42.379503092885734
0.1	2.1	360.0	5.06	false	0.5	1.25	100	6.8	1.2	1.1	2000	0.25	1.0	2.2	1.0	1000	40.4	1	42.43893090849626	18.336179889913975	116.72726862252888
0.1	2.1	360.0	5.06	false	0.5	1.25	100	6.8	1.2	1.1	2000	0.25	1.0	2.2	1.0	1000	40.4	1	39.017356639361665	29.364108817913362	112.41927867732277
0.1	2.1	360.0	5.06	false	0.5	1.25	100	6.8	1.2	1.1	2000	0.25	1.0	2.2	1.0	1000	40.4	1	37.211124136084905	16.43023817872579	107.37125546026857
0.1	2.1	360.0	5.06	false	0.5	1.25	100	6.8	1.2	1.1	2000	0.25	1.0	2.2	1.0	1000	40.4	1	40.530851287193606	18.754379617874417	116.5822974227397
0.1	2.1	360.0	5.06	false	0.5	1.25	100	6.8	1.2	1.1	2000	0.25	1.0	2.2	1.0	1000	40.4	2	42.73662460916242	19.023621059021078	43.7146318011548	30.448520995786204	69.42422260374094
0.1	2.1	360.0	5.06	false	0.5	1.25	100	6.8	1.2	1.1	2000	0.25	1.0	2.2	1.0	1000	40.4	2	49.10611822668358	9.461395915586653	40.9498670197365	40.627224752648154	71.31242701766752
0.1	2.1	360.0	5.06	false	0.5	1.25	100	6.8	1.2	1.1	2000	0.25	1.0	2.2	1.0	1000	40.4	1	35.48461504486561	14.568117204488066	95.52459380558925
0.1	2.1	360.0	5.06	false	0.5	1.25	100	6.8	1.2	1.1	2000	0.25	1.0	2.2	1.0	1000	40.4	1	45.28952835622329	26.98916510390242	115.30263936040878
0.1	2.1	360.0	5.06	false	0.5	1.25	100	6.8	1.2	1.1	2000	0.25	1.0	2.2	1.0	1000	40.4	2	52.93317937892084	22.27340217296479	38.90675772987422	34.732394088770505	96.60113409173888
0.1	2.1	360.0	5.06	false	0.5	1.25	100	6.8	1.2	1.1	2000	0.25	1.0	2.2	1.0	1000	40.4	2	45.14486618868722	12.62080444946758	37.05982601295146	29.001446032220592	70.95506587041184
0.1	2.1	360.0	5.06	false	0.5	1.25	100	6.8	1.2	1.1	2000	0.25	1.0	2.2	1.0	1000	40.4	1	35.23040647447641	34.66362576805771	99.71581356607398
0.1	2.1	360.0	5.06	false	0.5	1.25	100	6.8	1.2	1.1	2000	0.25	1.0	2.2	1.0	1000	40.4	1	37.91797935859175	31.448459778178226	105.19010531135599
0.1	2.1	360.0	5.06	false	0.5	1.25	100	6.8	1.2	1.1	2000	0.25	1.0	2.2	1.0	1000	40.4	1	43.46358288483412	29.90937053459112	113.88802789826491
0.1	2.1	360.0	5.06	false	0.5	1.25	100	6.8	1.2	1.1	2000	0.25	1.0	2.2	1.0	1000	40.4	2	52.237204613017695	13.708922232599305	76.71856706618341	36.20875157951306	65.49087675588987
0.1	2.1	360.0	5.06	false	0.5	1.25	100	6.8	1.2	1.1	2000	0.25	1.0	2.2	1.0	1000	40.4	1	33.467720079844746	27.473782600429466	86.43695177552779
0.1	2.1	360.0	5.06	false	0.5	1.25	100	6.8	1.2	1.1	2000	0.25	1.0	2.2	1.0	1000	40.4	1	46.156533914402516	23.307418199926637	128.74125068336681
0.1	2.1	360.0	5.06	false	0.5	1.25	100	6.8	1.2	1.1	2000	0.25	1.0	2.2	1.0	1000	40.4	2	42.36283629411024	7.688906893749796	59.85638264952283	37.51573491104127	51.926704982850076
0.1	2.1	360.0	5.06	false	0.5	1.25	100	6.8	1.2	1.1	2000	0.25	1.0	2.2	1.0	1000	40.4	2	49.53243255220373	20.13474729179736	96.89605213999286	37.47606752899462	45.29307314743673
0.1	2.1	360.0	5.06	false	0.5	1.25	100	6.8	1.2	1.1	2000	0.25	1.0	2.2	1.0	1000	40.4	2	37.37245896275188	9.106264268186498	60.763393569702046	27.593115867059115	43.59411223867536
0.1	2.1	360.0	5.06	false	0.5	1.25	100	6.8	1.2	1.1	2000	0.25	1.0	2.2	1.0	1000	40.4	1	36.95326694694711	13.412597472757694	101.39173086442825
0.1	2.1	360.0	5.06	false	0.5	1.25	100	6.8	1.2	1.1	2000	0.25	1.0	2.2	1.0	1000	40.4	1	45.68372961982633	12.591050261819664	117.6862953685574
0.1	2.1	360.0	5.06	false	0.5	1.25	100	6.8	1.2	1.1	2000	0.25	1.0	2.2	1.0	1000	40.4	2	34.223124554473884	13.011105125545352	44.038640198190905	27.46073399235559	61.12635909076336
0.1	2.1	360.0	5.06	false	0.5	1.25	100	6.8	1.2	1.1	2000	0.25	1.0	2.2	1.0	1000	40.4	1	36.834679967208466	16.036950511464756	111.82720462181335
0.1	2.1	360.0	5.06	false	0.5	1.25	100	6.8	1.2	1.1	2000	0.25	1.0	2.2	1.0	1000	40.4	1	34.79885503778963	18.310180011931298	88.0217470775975
0.1	2.1	360.0	5.06	false	0.5	1.25	100	6.8	1.2	1.1	2000	0.25	1.0	2.2	1.0	1000	40.4	1	35.97022843719016	10.379730572179993	98.2439302331333
0.1	2.1	360.0	5.06	false	0.5	1.25	100	6.8	1.2	1.1	2000	0.25	1.0	2.2	1.0	1000	40.4	2	41.613491557043886	14.249887178176614	42.345826871142265	38.6211033066164	78.34264346153954
0.1	2.1	360.0	5.06	false	0.5	1.25	100	6.8	1.2	1.1	2000	0.25	1.0	2.2	1.0	1000	40.4	1	48.76398978694672	34.08518186992483	126.76666483671227
0.1	2.1	360.0	5.06	false	0.5	1.25	100	6.8	1.2	1.1	2000	0.25	1.0	2.2	1.0	1000	40.4	1	35.80862671978177	9.010152954031442	69.06918412504912
0.1	2.1	360.0	5.06	false	0.5	1.25	100	6.8	1.2	1.1	2000	0.25	1.0	2.2	1.0	1000	40.4	1	41.340895953857675	27.69955752928669	86.77700074286412
0.1	2.1	360.0	5.06	false	0.5	1.25	100	6.8	1.2	1.1	2000	0.25	1.0	2.2	1.0	1000	40.4	2	41.605900442881605	6.863354387382382	74.96825033051347	35.29933904800768	37.59315398225869
0.1	2.1	360.0	5.06	false	0.5	1.25	100	6.8	1.2	1.1	2000	0.25	1.0	2.2	1.0	1000	40.4	1	34.90612422976734	4.942276847027886	92.32607687831533
0.1	2.1	360.0	5.06	false	0.5	1.25	100	6.8	1.2	1.1	2000	0.25	1.0	2.2	1.0	1000	40.4	1	40.367134876631745	16.22792779097363	107.76041706801432
0.1	2.1	360.0	5.06	false	0.5	1.25	100	6.8	1.2	1.1	2000	0.25	1.0	2.2	1.0	1000	40.4	2	46.98982948056443	7.666770365210306	81.4693031344579	36.248006998812535	48.081500377794995
0.1	2.1	360.0	5.06	false	0.5	1.25	100	6.8	1.2	1.1	2000	0.25	1.0	2.2	1.0	1000	40.4	2	40.2982077021007	9.68340113155082	52.83762790124715	31.817227115468672	53.12420089307437
0.1	2.1	360.0	5.06	false	0.5	1.25	100	6.8	1.2	1.1	2000	0.25	1.0	2.2	1.0	1000	40.4	2	39.46519408221426	13.655658917934305	33.04331234014075	28.632303103687804	77.94677454295719
0.1	2.1	360.0	5.06	false	0.5	1.25	100	6.8	1.2	1.1	2000	0.25	1.0	2.2	1.0	1000	40.4	1	44.9376974689922	15.28108653362935	105.44440778039294
0.1	2.1	360.0	5.06	false	0.5	1.25	100	6.8	1.2	1.1	2000	0.25	1.0	2.2	1.0	1000	40.4	2	37.205726354979674	11.888866918632154	48.85757708485933	30.57986321181016	41.03616107811514
0.1	2.1	360.0	5.06	false	0.5	1.25	100	6.8	1.2	1.1	2000	0.25	1.0	2.2	1.0	1000	40.4	2	41.110629690680604	13.97624216155411	70.49827569428462	32.75757927877329	41.92397525882519
0.1	2.1	360.0	5.06	false	0.5	1.25	100	6.8	1.2	1.1	2000	0.25	1.0	2.2	1.0	1000	40.4	1	45.07077963079696	32.28255427032908	121.787254294167
0.1	2.1	360.0	5.06	false	0.5	1.25	100	6.8	1.2	1.1	2000	0.25	1.0	2.2	1.0	1000	40.4	1	41.22339967270936	25.189432416991767	110.33963412740836
0.1	2.1	360.0	5.06	false	0.5	1.25	100	6.8	1.2	1.1	2000	0.25	1.0	2.2	1.0	1000	40.4	1	45.69006182022734	15.293019193019795	123.46153008140793
0.1	2.1	360.0	5.06	false	0.5	1.25	100	6.8	1.2	1.1	2000	0.25	1.0	2.2	1.0	1000	40.4	1	47.353076486499276	12.743895915586082	109.28263073718946
0.1	2.1	360.0	5.06	false	0.5	1.25	100	6.8	1.2	1.1	2000	0.25	1.0	2.2	1.0	1000	40.4	2	31.327868747639638	7.712448350210355	53.142917485795316	29.34133012514538	33.46418949842488
0.1	2.1	360.0	5.06	false	0.5	1.25	100	6.8	1.2	1.1	2000	0.25	1.0	2.2	1.0	1000	40.4	1	33.352304073261706	17.3623852880128	94.23796599746983
0.1	2.1	360.0	5.06	false	0.5	1.25	100	6.8	1.2	1.1	2000	0.25	1.0	2.2	1.0	1000	40.4	1	50.23754362854641	30.112008016639837	123.07430147563535
0.1	2.1	360.0	5.06	false	0.5	1.25	100	6.8	1.2	1.1	2000	0.25	1.0	2.2	1.0	1000	40.4	1	43.065942133635225	22.428459746657964	105.02511487628136
0.1	2.1	360.0	5.06	false	0.5	1.25	100	6.8	1.2	1.1	2000	0.25	1.0	2.2	1.0	1000	40.4	1	41.10170462712253	18.83658471339671	81.71518024919284
0.1	2.1	360.0	5.06	false	0.5	1.25	100	6.8	1.2	1.1	2000	0.25	1.0	2.2	1.0	1000	40.4	1	32.50536583606595	8.705309983542797	74.5636322233327
0.1	2.1	360.0	5.06	false	0.5	1.25	100	6.8	1.2	1.1	2000	0.25	1.0	2.2	1.0	1000	40.4	2	44.17862203655587	11.81002647082522	40.667169448999225	35.20527326740686	78.83229874271218
0.1	2.1	360.0	5.06	false	0.5	1.25	100	6.8	1.2	1.1	2000	0.25	1.0	2.2	1.0	1000	40.4	1	46.510145965865526	24.043100353449464	123.54229907686945
0.1	2.1	360.0	5.06	false	0.5	1.25	100	6.8	1.2	1.1	2000	0.25	1.0	2.2	1.0	1000	40.4	1	52.498461468065784	17.64191964767088	110.00605379297743
0.1	2.1	360.0	5.06	false	0.5	1.25	100	6.8	1.2	1.1	2000	0.25	1.0	2.2	1.0	1000	40.4	1	38.85638763350381	20.898884670236637	90.8112278852135
0.1	2.1	360.0	5.06	false	0.5	1.25	100	6.8	1.2	1.1	2000	0.25	1.0	2.2	1.0	1000	40.4	2	42.4726352001309	3.028184531683902	46.50429225178119	32.31140103528741	63.06174406722632
0.1	2.1	360.0	5.06	false	0.5	1.25	100	6.8	1.2	1.1	2000	0.25	1.0	2.2	1.0	1000	40.4	1	38.337999166898975	18.210431489980056	98.51502384415531
0.1	2.1	360.0	5.06	false	0.5	1.25	100	6.8	1.2	1.1	2000	0.25	1.0	2.2	1.0	1000	40.4	1	43.83210181582023	19.009481670578364	114.61031070278474
0.1	2.1	360.0	5.06	false	0.5	1.25	100	6.8	1.2	1.1	2000	0.25	1.0	2.2	1.0	1000	40.4	2	44.90818904350493	4.8697313539107485	53.329686954543114	33.31998780473862	69.69912912694464
0.1	2.1	360.0	5.06	false	0.5	1.25	100	6.8	1.2	1.1	2000	0.25	1.0	2.2	1.0	1000	40.4	2	47.09062326582577	16.758124607418168	64.72679316142313	33.63013140366627	51.66168603997145
0.1	2.1	360.0	5.06	false	0.5	1.25	100	6.8	1.2	1.1	2000	0.25	1.0	2.2	1.0	1000	40.4	2	42.2433032396636	14.224564246786384	56.58872948922318	37.198122014721896	55.629717781649106
0.1	2.1	360.0	5.06	false	0.5	1.25	100	6.8	1.2	1.1	2000	0.25	1.0	2.2	1.0	1000	40.4	1	41.55535745097535	21.920346665398174	109.98174476479652
0.1	2.1	360.0	5.06	false	0.5	1.25	100	6.8	1.2	1.1	2000	0.25	1.0	2.2	1.0	1000	40.4	1	43.83919912020817	12.533509682720677	121.79937907193067
0.1	2.1	360.0	5.06	false	0.5	1.25	100	6.8	1.2	1.1	2000	0.25	1.0	2.2	1.0	1000	40.4	1	42.96373924446654	17.087132009611953	92.6541246713726
0.1	2.1	360.0	5.06	false	0.5	1.25	100	6.8	1.2	1.1	2000	0.25	1.0	2.2	1.0	1000	40.4	1	52.33213340970576	25.568361456093434	102.46214069607326
0.1	2.1	360.0	5.06	false	0.5	1.25	100	6.8	1.2	1.1	2000	0.25	1.0	2.2	1.0	1000	40.4	2	45.576878474233624	7.862662440163547	74.75670964572706	34.09884366338892	52.088129618192944
0.1	2.1	360.0	5.06	false	0.5	1.25	100	6.8	1.2	1.1	2000	0.25	1.0	2.2	1.0	1000	40.4	1	33.268973295251	23.911563001989045	94.29508291789627
0.1	2.1	360.0	5.06	false	0.5	1.25	100	6.8	1.2	1.1	2000	0.25	1.0	2.2	1.0	1000	40.4	2	42.07147426794325	10.612310403370264	65.52292609832939	28.792589278905165	45.8782270394271
0.1	2.1	360.0	5.06	false	0.5	1.25	100	6.8	1.2	1.1	2000	0.25	1.0	2.2	1.0	1000	40.4	2	33.89762085315661	5.26073875840995	57.59624795285565	30.817098265056156	30.467489461828098
0.1	2.1	360.0	5.06	false	0.5	1.25	100	6.8	1.2	1.1	2000	0.25	1.0	2.2	1.0	1000	40.4	2	47.06372628953815	14.40574069959833	66.6192495083229	36.142175071536045	62.25625724597128
0.1	2.1	360.0	5.06	false	0.5	1.25	100	6.8	1.2	1.1	2000	0.25	1.0	2.2	1.0	1000	40.4	1	35.310432490850225	27.032395256213768	103.6492338683273
0.1	2.1	360.0	5.06	false	0.5	1.25	100	6.8	1.2	1.1	2000	0.25	1.0	2.2	1.0	1000	40.4	1	25.22	19.770374917267656	62.35551117902679
0.1	2.1	360.0	5.06	false	0.5	1.25	100	6.8	1.2	1.1	2000	0.25	1.0	2.2	1.0	1000	40.4	1	35.75859339154347	19.37273067086927	91.23399422193248
0.1	2.1	360.0	5.06	false	0.5	1.25	100	6.8	1.2	1.1	2000	0.25	1.0	2.2	1.0	1000	40.4	1	45.55477314485362	14.898133174371605	89.47316827429614
0.1	2.1	360.0	5.06	false	0.5	1.25	100	6.8	1.2	1.1	2000	0.25	1.0	2.2	1.0	1000	40.4	1	37.969696960650204	24.317290849587103	67.04093687921464
0.1	2.1	360.0	5.06	false	0.5	1.25	100	6.8	1.2	1.1	2000	0.25	1.0	2.2	1.0	1000	40.4	1	41.53199521049426	24.206818952617613	112.41004766439086
0.1	2.1	360.0	5.06	false	0.5	1.25	100	6.8	1.2	1.1	2000	0.25	1.0	2.2	1.0	1000	40.4	2	41.38777766015073	8.81864675014081	43.094031117951126	25.892001698007757	67.69933177671305
0.1	2.1	360.0	5.06	false	0.5	1.25	100	6.8	1.2	1.1	2000	0.25	1.0	2.2	1.0	1000	40.4	2	41.2886162188549	9.436152301910932	61.25246227076059	27.12186952233049	49.29160924883107
0.1	2.1	360.0	5.06	false	0.5	1.25	100	6.8	1.2	1.1	2000	0.25	1.0	2.2	1.0	1000	40.4	2	46.7619128665065	13.758967209316669	91.3184620197453	33.5446373849438	48.20473857885035
0.1	2.1	360.0	5.06	false	0.5	1.25	100	6.8	1.2	1.1	2000	0.25	1.0	2.2	1.0	1000	40.4	1	35.527842857869594	19.182912519796144	106.147654698517
0.1	2.1	360.0	5.06	false	0.5	1.25	100	6.8	1.2	1.1	2000	0.25	1.0	2.2	1.0	1000	40.4	1	41.80326370734172	14.225012615531993	102.68762873997264
0.1	2.1	360.0	5.06	false	0.5	1.25	100	6.8	1.2	1.1	2000	0.25	1.0	2.2	1.0	1000	40.4	1	39.548490009740576	17.54198491613517	113.55495349296659
0.1	2.1	360.0	5.06	false	0.5	1.25	100	6.8	1.2	1.1	2000	0.25	1.0	2.2	1.0	1000	40.4	2	45.39901602306571	9.03369384183916	35.93136009935961	26.575186320511673	76.97448624804285
0.1	2.1	360.0	5.06	false	0.5	1.25	100	6.8	1.2	1.1	2000	0.25	1.0	2.2	1.0	1000	40.4	1	43.59044011249842	30.70426526426757	110.54882668268898
0.1	2.1	360.0	5.06	false	0.5	1.25	100	6.8	1.2	1.1	2000	0.25	1.0	2.2	1.0	1000	40.4	1	29.318199693668323	20.417812337794224	75.39817777934688
0.1	2.1	360.0	5.06	false	0.5	1.25	100	6.8	1.2	1.1	2000	0.25	1.0	2.2	1.0	1000	40.4	1	26.51333171816377	19.087076320649192	68.46970574190816
0.1	2.1	360.0	5.06	false	0.5	1.25	100	6.8	1.2	1.1	2000	0.25	1.0	2.2	1.0	1000	40.4	2	44.195014990984205	13.188295074487984	91.63670746663576	39.44729784883533	46.74823441738727
0.1	2.1	360.0	5.06	false	0.5	1.25	100	6.8	1.2	1.1	2000	0.25	1.0	2.2	1.0	1000	40.4	1	30.335427643895574	20.134232575506275	80.05182770212024
0.1	2.1	360.0	5.06	false	0.5	1.25	100	6.8	1.2	1.1	2000	0.25	1.0	2.2	1.0	1000	40.4	2	48.87037083670643	22.151653427113793	78.12771417613664	34.9498325268688	47.90976208192799
0.1	2.1	360.0	5.06	false	0.5	1.25	100	6.8	1.2	1.1	2000	0.25	1.0	2.2	1.0	1000	40.4	1	35.24860482309297	25.934808165754113	79.63964579636982
0.1	2.1	360.0	5.06	false	0.5	1.25	100	6.8	1.2	1.1	2000	0.25	1.0	2.2	1.0	1000	40.4	2	36.60683479295175	3.6194945038866524	49.57733502453512	28.252328451648957	59.186585062953306
0.1	2.1	360.0	5.06	false	0.5	1.25	100	6.8	1.2	1.1	2000	0.25	1.0	2.2	1.0	1000	40.4	2	44.72454384904713	8.125321004665638	37.99802891128646	26.099011329633605	84.25868725320372
0.1	2.1	360.0	5.06	false	0.5	1.25	100	6.8	1.2	1.1	2000	0.25	1.0	2.2	1.0	1000	40.4	1	41.842224649871284	15.910841937288161	116.72348323366663
0.1	2.1	360.0	5.06	false	0.5	1.25	100	6.8	1.2	1.1	2000	0.25	1.0	2.2	1.0	1000	40.4	2	48.80661375456008	6.00738761643948	60.88760333742349	34.793775275704384	75.99922731630663
0.1	2.1	360.0	5.06	false	0.5	1.25	100	6.8	1.2	1.1	2000	0.25	1.0	2.2	1.0	1000	40.4	1	44.75065740664673	23.0558826275677	123.28900914659368
0.1	2.1	360.0	5.06	false	0.5	1.25	100	6.8	1.2	1.1	2000	0.25	1.0	2.2	1.0	1000	40.4	1	35.49694280037477	12.678197226899304	90.57338361588893
0.1	2.1	360.0	5.06	false	0.5	1.25	100	6.8	1.2	1.1	2000	0.25	1.0	2.2	1.0	1000	40.4	1	39.782358633835734	22.719629717664883	104.78764256140948
0.1	2.1	360.0	5.06	false	0.5	1.25	100	6.8	1.2	1.1	2000	0.25	1.0	2.2	1.0	1000	40.4	1	38.54110107514088	24.16515440811311	109.80958945039872
0.1	2.1	360.0	5.06	false	0.5	1.25	100	6.8	1.2	1.1	2000	0.25	1.0	2.2	1.0	1000	40.4	1	32.58474569296266	13.07282838640568	77.52132518668004
0.1	2.1	360.0	5.06	false	0.5	1.25	100	6.8	1.2	1.1	2000	0.25	1.0	2.2	1.0	1000	40.4	2	40.82157125029686	13.439555387716476	53.936896440334344	31.959020830950106	56.439636665296106
0.1	2.1	360.0	5.06	false	0.5	1.25	100	6.8	1.2	1.1	2000	0.25	1.0	2.2	1.0	1000	40.4	2	40.8146661741569	5.559366158229493	61.79771966741498	30.22810945881347	49.35840486099992
0.1	2.1	360.0	5.06	false	0.5	1.25	100	6.8	1.2	1.1	2000	0.25	1.0	2.2	1.0	1000	40.4	1	42.25502953811083	12.928092210570954	93.99767827249394
0.1	2.1	360.0	5.06	false	0.5	1.25	100	6.8	1.2	1.1	2000	0.25	1.0	2.2	1.0	1000	40.4	2	35.04210040432661	8.060696428008859	31.176979471625742	26.061133314479356	62.23074855893075
0.1	2.1	360.0	5.06	false	0.5	1.25	100	6.8	1.2	1.1	2000	0.25	1.0	2.2	1.0	1000	40.4	2	34.00650627988302	14.404188674329141	59.33423717544202	24.064736095426706	34.852137007217316
0.1	2.1	360.0	5.06	false	0.5	1.25	100	6.8	1.2	1.1	2000	0.25	1.0	2.2	1.0	1000	40.4	2	38.95334665298107	4.774613000862072	36.56447293776837	23.85519528806266	58.001552708159956
0.1	2.1	360.0	5.06	false	0.5	1.25	100	6.8	1.2	1.1	2000	0.25	1.0	2.2	1.0	1000	40.4	1	40.955796921712846	26.642049783378983	106.63603078133403
0.1	2.1	360.0	5.06	false	0.5	1.25	100	6.8	1.2	1.1	2000	0.25	1.0	2.2	1.0	1000	40.4	1	37.190171606235054	30.138457900117945	81.41237585511122
0.1	2.1	360.0	5.06	false	0.5	1.25	100	6.8	1.2	1.1	2000	0.25	1.0	2.2	1.0	1000	40.4	1	41.05674199790538	25.025572214435126	109.41326387987719
0.1	2.1	360.0	5.06	false	0.5	1.25	100	6.8	1.2	1.1	2000	0.25	1.0	2.2	1.0	1000	40.4	1	40.296853441507416	21.975476112202312	105.98138879605786
0.1	2.1	360.0	5.06	false	0.5	1.25	100	6.8	1.2	1.1	2000	0.25	1.0	2.2	1.0	1000	40.4	1	27.716774518047377	14.814276515841707	74.3429348581619
0.1	2.1	360.0	5.06	false	0.5	1.25	100	6.8	1.2	1.1	2000	0.25	1.0	2.2	1.0	1000	40.4	1	39.78821162945915	9.782285485942806	106.62547394866898
0.1	2.1	360.0	5.06	false	0.5	1.25	100	6.8	1.2	1.1	2000	0.25	1.0	2.2	1.0	1000	40.4	2	42.515355251862864	3.4103195834165216	64.19231106585681	37.63747294372061	44.10372062377092
0.1	2.1	360.0	5.06	false	0.5	1.25	100	6.8	1.2	1.1	2000	0.25	1.0	2.2	1.0	1000	40.4	1	42.21314182476402	15.948446831570108	102.41081014948129
0.1	2.1	360.0	5.06	false	0.5	1.25	100	6.8	1.2	1.1	2000	0.25	1.0	2.2	1.0	1000	40.4	1	31.743316181762218	15.36459329020732	90.95269786693747
0.1	2.1	360.0	5.06	false	0.5	1.25	100	6.8	1.2	1.1	2000	0.25	1.0	2.2	1.0	1000	40.4	2	39.62818386902568	9.983773237101317	74.66070356053648	31.701462961635624	41.56405882400239
0.1	2.1	360.0	5.06	false	0.5	1.25	100	6.8	1.2	1.1	2000	0.25	1.0	2.2	1.0	1000	40.4	2	40.80444107098408	8.053785845066773	43.53029523840506	28.048633863943312	72.45385361202361
0.1	2.1	360.0	5.06	false	0.5	1.25	100	6.8	1.2	1.1	2000	0.25	1.0	2.2	1.0	1000	40.4	2	38.935998485096064	6.20212076669649	39.63846256996468	30.665262680495925	50.236906223486734
0.1	2.1	360.0	5.06	false	0.5	1.25	100	6.8	1.2	1.1	2000	0.25	1.0	2.2	1.0	1000	40.4	1	45.73348192029394	20.284550345923304	113.9177749377733
0.1	2.1	360.0	5.06	false	0.5	1.25	100	6.8	1.2	1.1	2000	0.25	1.0	2.2	1.0	1000	40.4	2	55.58	16.19767772224864	103.79486124322656	45.47478664029865	63.20404517396206
0.1	2.1	360.0	5.06	false	0.5	1.25	100	6.8	1.2	1.1	2000	0.25	1.0	2.2	1.0	1000	40.4	2	41.32696531343759	12.408077531843622	30.930676181345927	30.151924645572777	76.60672716798456
0.1	2.1	360.0	5.06	false	0.5	1.25	100	6.8	1.2	1.1	2000	0.25	1.0	2.2	1.0	1000	40.4	1	42.704587346562214	11.437874286982899	117.07290215123042
0.1	2.1	360.0	5.06	false	0.5	1.25	100	6.8	1.2	1.1	2000	0.25	1.0	2.2	1.0	1000	40.4	1	38.750741401189174	20.042895246009213	125.15313081347713
0.1	2.1	360.0	5.06	false	0.5	1.25	100	6.8	1.2	1.1	2000	0.25	1.0	2.2	1.0	1000	40.4	1	34.86075005525616	16.036941165502235	91.80330389591754
0.1	2.1	360.0	5.06	false	0.5	1.25	100	6.8	1.2	1.1	2000	0.25	1.0	2.2	1.0	1000	40.4	1	37.06867984176678	8.274917732626344	81.40730283612405
0.1	2.1	360.0	5.06	false	0.5	1.25	100	6.8	1.2	1.1	2000	0.25	1.0	2.2	1.0	1000	40.4	2	37.56385242973264	5.809326171746112	31.599169982966444	26.127121441070564	68.50453003734351
0.1	2.1	360.0	5.06	false	0.5	1.25	100	6.8	1.2	1.1	2000	0.25	1.0	2.2	1.0	1000	40.4	2	30.511653187045546	5.191481141269461	33.4490064630764	24.37862345197354	51.92220188197971
0.1	2.1	360.0	5.06	false	0.5	1.25	100	6.8	1.2	1.1	2000	0.25	1.0	2.2	1.0	1000	40.4	1	37.14521417257494	26.340993661850984	99.05378156607217
0.1	2.1	360.0	5.06	false	0.5	1.25	100	6.8	1.2	1.1	2000	0.25	1.0	2.2	1.0	1000	40.4	1	39.00705109281849	22.113953690791817	95.20132702362338
0.1	2.1	360.0	5.06	false	0.5	1.25	100	6.8	1.2	1.1	2000	0.25	1.0	2.2	1.0	1000	40.4	2	40.615591502587854	3.7809717316379388	45.624249543549396	33.12700763199849	53.844455006735494
0.1	2.1	360.0	5.06	false	0.5	1.25	100	6.8	1.2	1.1	2000	0.25	1.0	2.2	1.0	1000	40.4	2	47.2102580970416	15.615056567716595	53.73456961645222	29.27146592353346	81.4666572155466
0.1	2.1	360.0	5.06	false	0.5	1.25	100	6.8	1.2	1.1	2000	0.25	1.0	2.2	1.0	1000	40.4	2	37.871590847892634	5.565253363459825	67.21269534744036	27.224122717658464	28.096397122637747
0.1	2.1	360.0	5.06	false	0.5	1.25	100	6.8	1.2	1.1	2000	0.25	1.0	2.2	1.0	1000	40.4	1	37.24398957601145	34.79485621200557	78.46355893420882
0.1	2.1	360.0	5.06	false	0.5	1.25	100	6.8	1.2	1.1	2000	0.25	1.0	2.2	1.0	1000	40.4	1	41.03876349551828	18.953716242607786	109.3138898751437
0.1	2.1	360.0	5.06	false	0.5	1.25	100	6.8	1.2	1.1	2000	0.25	1.0	2.2	1.0	1000	40.4	1	28.093029607055186	18.966858837625264	73.0921573165216
0.1	2.1	360.0	5.06	false	0.5	1.25	100	6.8	1.2	1.1	2000	0.25	1.0	2.2	1.0	1000	40.4	1	39.09131848939745	19.7582345915714	100.36578274504207
0.1	2.1	360.0	5.06	false	0.5	1.25	100	6.8	1.2	1.1	2000	0.25	1.0	2.2	1.0	1000	40.4	2	42.27721648925828	4.821240070070972	57.59090168747396	34.693882615260506	67.98304639989884
0.1	2.1	360.0	5.06	false	0.5	1.25	100	6.8	1.2	1.1	2000	0.25	1.0	2.2	1.0	1000	40.4	2	40.44175641233241	11.389497677787746	38.23321297855338	32.718614496988884	70.65773581204307
0.1	2.1	360.0	5.06	false	0.5	1.25	100	6.8	1.2	1.1	2000	0.25	1.0	2.2	1.0	1000	40.4	1	37.85071417910948	26.810664717513475	107.14137848504942
0.1	2.1	360.0	5.06	false	0.5	1.25	100	6.8	1.2	1.1	2000	0.25	1.0	2.2	1.0	1000	40.4	2	43.36506707829464	11.950973612291099	85.63654535558955	32.018159447891996	40.567691497344946
0.1	2.1	360.0	5.06	false	0.5	1.25	100	6.8	1.2	1.1	2000	0.25	1.0	2.2	1.0	1000	40.4	2	41.2644043107437	9.628226967373639	76.29764381762998	19.92536393302894	30.558530249841233
0.1	2.1	360.0	5.06	false	0.5	1.25	100	6.8	1.2	1.1	2000	0.25	1.0	2.2	1.0	1000	40.4	2	43.13012805147336	5.959910145964776	46.16307553469241	34.882417760955455	68.00950728852101
0.1	2.1	360.0	5.06	false	0.5	1.25	100	6.8	1.2	1.1	2000	0.25	1.0	2.2	1.0	1000	40.4	1	40.410719858288566	18.76284375262554	108.31321623991165
0.1	2.1	360.0	5.06	false	0.5	1.25	100	6.8	1.2	1.1	2000	0.25	1.0	2.2	1.0	1000	40.4	2	39.66301389939869	4.294448377970687	51.32322984702567	29.90880274350494	49.855411085316305
0.1	2.1	360.0	5.06	false	0.5	1.25	100	6.8	1.2	1.1	2000	0.25	1.0	2.2	1.0	1000	40.4	1	36.712003683332235	29.65251052435845	78.58124476131087
0.1	2.1	360.0	5.06	false	0.5	1.25	100	6.8	1.2	1.1	2000	0.25	1.0	2.2	1.0	1000	40.4	1	32.42787726914212	11.895299730484362	86.55195448537619
0.1	2.1	360.0	5.06	false	0.5	1.25	100	6.8	1.2	1.1	2000	0.25	1.0	2.2	1.0	1000	40.4	2	44.098048901666935	13.877515850386613	37.99635718603408	36.44744836670789	73.47234219520482
0.1	2.1	360.0	5.06	false	0.5	1.25	100	6.8	1.2	1.1	2000	0.25	1.0	2.2	1.0	1000	40.4	1	42.92270541835366	20.687110107383898	87.02911444751898
0.1	2.1	360.0	5.06	false	0.5	1.25	100	6.8	1.2	1.1	2000	0.25	1.0	2.2	1.0	1000	40.4	2	42.48117145236037	10.67296757444981	84.12368512764358	36.25045220642633	39.719984600532094
0.1	2.1	360.0	5.06	false	0.5	1.25	100	6.8	1.2	1.1	2000	0.25	1.0	2.2	1.0	1000	40.4	1	36.760068353161145	6.55214413137829	86.07706635049722
0.1	2.1	360.0	5.06	false	0.5	1.25	100	6.8	1.2	1.1	2000	0.25	1.0	2.2	1.0	1000	40.4	1	37.32051896390892	20.745569814281925	98.19777457613435
0.1	2.1	360.0	5.06	false	0.5	1.25	100	6.8	1.2	1.1	2000	0.25	1.0	2.2	1.0	1000	40.4	2	47.326283286850455	8.424072456736086	39.79935685107433	33.70434587146855	97.71026214661484
0.1	2.1	360.0	5.06	false	0.5	1.25	100	6.8	1.2	1.1	2000	0.25	1.0	2.2	1.0	1000	40.4	2	44.05455748511085	8.62658478125413	41.03612461414158	27.178724498402612	66.44841873625286
0.1	2.1	360.0	5.06	false	0.5	1.25	100	6.8	1.2	1.1	2000	0.25	1.0	2.2	1.0	1000	40.4	2	29.866210470078464	2.0635509364868283	32.66485620064029	17.641248554821455	39.3662631389437
0.1	2.1	360.0	5.06	false	0.5	1.25	100	6.8	1.2	1.1	2000	0.25	1.0	2.2	1.0	1000	40.4	1	38.75019141366242	27.06231203600791	101.11903568752003
0.1	2.1	360.0	5.06	false	0.5	1.25	100	6.8	1.2	1.1	2000	0.25	1.0	2.2	1.0	1000	40.4	1	38.55997789794538	21.581144130727424	99.12003134593706
0.1	2.1	360.0	5.06	false	0.5	1.25	100	6.8	1.2	1.1	2000	0.25	1.0	2.2	1.0	1000	40.4	1	41.283531845397135	9.337319591670104	114.0466242387057
0.1	2.1	360.0	5.06	false	0.5	1.25	100	6.8	1.2	1.1	2000	0.25	1.0	2.2	1.0	1000	40.4	2	44.0995933413598	17.74538301686745	37.05560837060851	37.9502146494964	84.31296099319992
0.1	2.1	360.0	5.06	false	0.5	1.25	100	6.8	1.2	1.1	2000	0.25	1.0	2.2	1.0	1000	40.4	2	36.08730952927757	4.3568501383090945	37.736422196510006	19.141794771386316	53.69694988242775
0.1	2.1	360.0	5.06	false	0.5	1.25	100	6.8	1.2	1.1	2000	0.25	1.0	2.2	1.0	1000	40.4	2	44.559768331126364	18.353565029379546	65.1143305095196	39.735043004967096	57.01818401062704
0.1	2.1	360.0	5.06	false	0.5	1.25	100	6.8	1.2	1.1	2000	0.25	1.0	2.2	1.0	1000	40.4	1	44.59982557756421	28.9314045525652	121.71660681918122
0.1	2.1	360.0	5.06	false	0.5	1.25	100	6.8	1.2	1.1	2000	0.25	1.0	2.2	1.0	1000	40.4	1	38.89648539453763	19.065777585839022	88.74241093025239
0.1	2.1	360.0	5.06	false	0.5	1.25	100	6.8	1.2	1.1	2000	0.25	1.0	2.2	1.0	1000	40.4	1	44.90775387214635	20.72510079754955	104.19879369187241
0.1	2.1	360.0	5.06	false	0.5	1.25	100	6.8	1.2	1.1	2000	0.25	1.0	2.2	1.0	1000	40.4	1	40.43364303651003	16.402112441301025	112.87877846206318
0.1	2.1	360.0	5.06	false	0.5	1.25	100	6.8	1.2	1.1	2000	0.25	1.0	2.2	1.0	1000	40.4	2	45.87690461926895	10.24999310916547	67.12817501328769	42.38368559582477	59.07787391658619
0.1	2.1	360.0	5.06	false	0.5	1.25	100	6.8	1.2	1.1	2000	0.25	1.0	2.2	1.0	1000	40.4	1	33.18634328768243	25.974614566016434	86.11224190447966
0.1	2.1	360.0	5.06	false	0.5	1.25	100	6.8	1.2	1.1	2000	0.25	1.0	2.2	1.0	1000	40.4	2	46.97582727460949	3.788765674366097	36.51339674281622	28.388131842464883	82.39759319359617
0.1	2.1	360.0	5.06	false	0.5	1.25	100	6.8	1.2	1.1	2000	0.25	1.0	2.2	1.0	1000	40.4	2	44.3197505017485	16.181367915965016	52.43270804803296	38.516173419965675	57.789633013692374
0.1	2.1	360.0	5.06	false	0.5	1.25	100	6.8	1.2	1.1	2000	0.25	1.0	2.2	1.0	1000	40.4	2	42.75079149822477	8.656954987871543	70.14039328321192	32.84053114896376	41.6078031677268
0.1	2.1	360.0	5.06	false	0.5	1.25	100	6.8	1.2	1.1	2000	0.25	1.0	2.2	1.0	1000	40.4	2	42.25762313178399	7.88947032848325	47.01695650277324	30.265098872230457	71.61806268568041
0.1	2.1	360.0	5.06	false	0.5	1.25	100	6.8	1.2	1.1	2000	0.25	1.0	2.2	1.0	1000	40.4	1	30.333448253530243	15.157654645966188	88.36113970900054
0.1	2.1	360.0	5.06	false	0.5	1.25	100	6.8	1.2	1.1	2000	0.25	1.0	2.2	1.0	1000	40.4	1	32.86221866631941	17.147929604325647	84.0852658320362
0.1	2.1	360.0	5.06	false	0.5	1.25	100	6.8	1.2	1.1	2000	0.25	1.0	2.2	1.0	1000	40.4	1	43.60880059059438	17.263626679874566	122.57790120129918
0.1	2.1	360.0	5.06	false	0.5	1.25	100	6.8	1.2	1.1	2000	0.25	1.0	2.2	1.0	1000	40.4	1	32.06771315337963	22.108912290779248	83.98867284356052
0.1	2.1	360.0	5.06	false	0.5	1.25	100	6.8	1.2	1.1	2000	0.25	1.0	2.2	1.0	1000	40.4	2	36.27185229268741	11.357464804672077	62.13188896530117	28.4858529669005	39.26443529533264
0.1	2.1	360.0	5.06	false	0.5	1.25	100	6.8	1.2	1.1	2000	0.25	1.0	2.2	1.0	1000	40.4	2	49.051154642697654	9.540301608032653	68.14570019654008	41.71086970480729	71.33012613931517
0.1	2.1	360.0	5.06	false	0.5	1.25	100	6.8	1.2	1.1	2000	0.25	1.0	2.2	1.0	1000	40.4	2	45.792592489433005	3.011075333939445	45.056770757512695	30.14222361935656	78.57664308880527
0.1	2.1	360.0	5.06	false	0.5	1.25	100	6.8	1.2	1.1	2000	0.25	1.0	2.2	1.0	1000	40.4	1	41.97421240234974	21.731640772787237	107.18274853368789
0.1	2.1	360.0	5.06	false	0.5	1.25	100	6.8	1.2	1.1	2000	0.25	1.0	2.2	1.0	1000	40.4	1	38.60045742999202	21.021625075956457	109.19347989246357
0.1	2.1	360.0	5.06	false	0.5	1.25	100	6.8	1.2	1.1	2000	0.25	1.0	2.2	1.0	1000	40.4	1	50.36918852062627	20.788845200121646	137.5438007726938
0.1	2.1	360.0	5.06	false	0.5	1.25	100	6.8	1.2	1.1	2000	0.25	1.0	2.2	1.0	1000	40.4	1	44.19322418980118	21.030159873007417	114.30577691986636
0.1	2.1	360.0	5.06	false	0.5	1.25	100	6.8	1.2	1.1	2000	0.25	1.0	2.2	1.0	1000	40.4	1	38.21778934157152	11.750854974055008	101.95204031951326
0.1	2.1	360.0	5.06	false	0.5	1.25	100	6.8	1.2	1.1	2000	0.25	1.0	2.2	1.0	1000	40.4	1	39.36426997711517	23.374990047554096	105.42748146475397
0.1	2.1	360.0	5.06	false	0.5	1.25	100	6.8	1.2	1.1	2000	0.25	1.0	2.2	1.0	1000	40.4	1	37.01751912893373	20.726269786053255	90.01434096855063
0.1	2.1	360.0	5.06	false	0.5	1.25	100	6.8	1.2	1.1	2000	0.25	1.0	2.2	1.0	1000	40.4	1	39.26253450282708	32.46001974757424	85.60572586947232
0.1	2.1	360.0	5.06	false	0.5	1.25	100	6.8	1.2	1.1	2000	0.25	1.0	2.2	1.0	1000	40.4	1	35.90991216738008	22.959199297290404	93.49000782344906
0.1	2.1	360.0	5.06	false	0.5	1.25	100	6.8	1.2	1.1	2000	0.25	1.0	2.2	1.0	1000	40.4	1	42.30890443462185	26.3791862170436	83.99451403244527
0.1	2.1	360.0	5.06	false	0.5	1.25	100	6.8	1.2	1.1	2000	0.25	1.0	2.2	1.0	1000	40.4	2	42.31853072985423	5.7005945255432815	81.86230361893232	23.244523453317395	37.512418885633345
0.1	2.1	360.0	5.06	false	0.5	1.25	100	6.8	1.2	1.1	2000	0.25	1.0	2.2	1.0	1000	40.4	1	30.54015511504179	14.458018379456469	92.76010910507533
0.1	2.1	360.0	5.06	false	0.5	1.25	100	6.8	1.2	1.1	2000	0.25	1.0	2.2	1.0	1000	40.4	2	43.40795000027894	9.795853185043601	61.149142249072156	30.088844862001093	60.23267549740929
0.1	2.1	360.0	5.06	false	0.5	1.25	100	6.8	1.2	1.1	2000	0.25	1.0	2.2	1.0	1000	40.4	1	46.878555965574435	14.321413079455741	94.58998729983405
0.1	2.1	360.0	5.06	false	0.5	1.25	100	6.8	1.2	1.1	2000	0.25	1.0	2.2	1.0	1000	40.4	1	42.55630098477241	25.872179355442146	120.11354931464096
0.1	2.1	360.0	5.06	false	0.5	1.25	100	6.8	1.2	1.1	2000	0.25	1.0	2.2	1.0	1000	40.4	2	39.54592757206708	8.61434794761824	45.53421602133705	35.719024371099515	69.51854376172332
0.1	2.1	360.0	5.06	false	0.5	1.25	100	6.8	1.2	1.1	2000	0.25	1.0	2.2	1.0	1000	40.4	1	37.807396022871664	14.111737597475791	95.79842338895533
0.1	2.1	360.0	5.06	false	0.5	1.25	100	6.8	1.2	1.1	2000	0.25	1.0	2.2	1.0	1000	40.4	1	43.265782470284	18.940418181965054	124.28679429566371
0.1	2.1	360.0	5.06	false	0.5	1.25	100	6.8	1.2	1.1	2000	0.25	1.0	2.2	1.0	1000	40.4	2	38.941867351675924	7.30612639206888	37.962174159365134	26.986524937530948	64.96638568706855
0.1	2.1	360.0	5.06	false	0.5	1.25	100	6.8	1.2	1.1	2000	0.25	1.0	2.2	1.0	1000	40.4	2	48.65376646232089	26.432494182941664	62.6204422306669	39.77621605339451	52.95538703574765
0.1	2.1	360.0	5.06	false	0.5	1.25	100	6.8	1.2	1.1	2000	0.25	1.0	2.2	1.0	1000	40.4	1	29.051864155483457	14.115883083492108	74.7070267928991
0.1	2.1	360.0	5.06	false	0.5	1.25	100	6.8	1.2	1.1	2000	0.25	1.0	2.2	1.0	1000	40.4	1	29.508380602742243	27.68303421771416	73.2314641432305
0.1	2.1	360.0	5.06	false	0.5	1.25	100	6.8	1.2	1.1	2000	0.25	1.0	2.2	1.0	1000	40.4	2	46.45049748068713	15.840273375737052	84.05234995886167	33.364652833621896	43.90760660135773
0.1	2.1	360.0	5.06	false	0.5	1.25	100	6.8	1.2	1.1	2000	0.25	1.0	2.2	1.0	1000	40.4	1	32.17715362757471	21.293978797122126	92.8226685304739
0.1	2.1	360.0	5.06	false	0.5	1.25	100	6.8	1.2	1.1	2000	0.25	1.0	2.2	1.0	1000	40.4	1	46.04070732556223	11.978002317623	114.59167797549495
0.1	2.1	360.0	5.06	false	0.5	1.25	100	6.8	1.2	1.1	2000	0.25	1.0	2.2	1.0	1000	40.4	1	40.93246490298934	25.366337382779424	107.78055934862054
0.1	2.1	360.0	5.06	false	0.5	1.25	100	6.8	1.2	1.1	2000	0.25	1.0	2.2	1.0	1000	40.4	1	34.15868362599025	16.346097920062192	86.39499594324337
0.1	2.1	360.0	5.06	false	0.5	1.25	100	6.8	1.2	1.1	2000	0.25	1.0	2.2	1.0	1000	40.4	2	51.66798555958444	25.235857923981193	93.0461510913538	43.44514614350876	44.63569081985793
0.1	2.1	360.0	5.06	false	0.5	1.25	100	6.8	1.2	1.1	2000	0.25	1.0	2.2	1.0	1000	40.4	1	39.75341706082099	28.944273662751083	98.84329800344625
0.1	2.1	360.0	5.06	false	0.5	1.25	100	6.8	1.2	1.1	2000	0.25	1.0	2.2	1.0	1000	40.4	1	42.71538434808464	31.04485241184888	92.67616164304904
0.1	2.1	360.0	5.06	false	0.5	1.25	100	6.8	1.2	1.1	2000	0.25	1.0	2.2	1.0	1000	40.4	2	50.71996320963055	14.408382583365077	87.79247889874283	34.182759566611466	48.88010609670444
0.1	2.1	360.0	5.06	false	0.5	1.25	100	6.8	1.2	1.1	2000	0.25	1.0	2.2	1.0	1000	40.4	2	32.60703772405262	11.98443189168244	62.80766583056182	29.229346347739924	34.70849094169775
0.1	2.1	360.0	5.06	false	0.5	1.25	100	6.8	1.2	1.1	2000	0.25	1.0	2.2	1.0	1000	40.4	2	49.69853309254839	20.60257027564432	65.56488370551789	43.403863987107364	67.93001331259619
0.1	2.1	360.0	5.06	false	0.5	1.25	100	6.8	1.2	1.1	2000	0.25	1.0	2.2	1.0	1000	40.4	1	39.89481756532762	13.284703882596249	103.88358480435897
0.1	2.1	360.0	5.06	false	0.5	1.25	100	6.8	1.2	1.1	2000	0.25	1.0	2.2	1.0	1000	40.4	2	36.618052440382485	6.871194713560109	41.67716499349071	24.186091308559735	65.90896259746091
0.1	2.1	360.0	5.06	false	0.5	1.25	100	6.8	1.2	1.1	2000	0.25	1.0	2.2	1.0	1000	40.4	1	43.7011514072639	27.978377377630892	86.71841403803397
0.1	2.1	360.0	5.06	false	0.5	1.25	100	6.8	1.2	1.1	2000	0.25	1.0	2.2	1.0	1000	40.4	2	39.2820555048274	4.9869106620831465	45.22967984133692	29.43046599289843	50.75631558580842
0.1	2.1	360.0	5.06	false	0.5	1.25	100	6.8	1.2	1.1	2000	0.25	1.0	2.2	1.0	1000	40.4	1	34.570157982042836	16.224948777127633	86.1041481185029
0.1	2.1	360.0	5.06	false	0.5	1.25	100	6.8	1.2	1.1	2000	0.25	1.0	2.2	1.0	1000	40.4	2	37.13138533525075	4.776749042969961	62.81704605955716	27.441588696279833	34.11985635695589
0.1	2.1	360.0	5.06	false	0.5	1.25	100	6.8	1.2	1.1	2000	0.25	1.0	2.2	1.0	1000	40.4	2	41.401060041356686	12.226815146246583	78.44671163776113	34.98654586429957	41.77454190456629
0.1	2.1	360.0	5.06	false	0.5	1.25	100	6.8	1.2	1.1	2000	0.25	1.0	2.2	1.0	1000	40.4	2	38.59775488527441	12.159626313541166	47.35996190618138	28.88454446607674	45.51088106230761
0.1	2.1	360.0	5.06	false	0.5	1.25	100	6.8	1.2	1.1	2000	0.25	1.0	2.2	1.0	1000	40.4	1	37.93186224119341	14.530878758370497	95.54157745763428
0.1	2.1	360.0	5.06	false	0.5	1.25	100	6.8	1.2	1.1	2000	0.25	1.0	2.2	1.0	1000	40.4	2	40.07522769010531	7.959686060602757	62.84303408961713	36.29497289302672	57.34257275463824
0.1	2.1	360.0	5.06	false	0.5	1.25	100	6.8	1.2	1.1	2000	0.25	1.0	2.2	1.0	1000	40.4	2	45.21000705188561	8.657403607676576	63.185269162020504	35.5928007942279	44.48671005131226
0.1	2.1	360.0	5.06	false	0.5	1.25	100	6.8	1.2	1.1	2000	0.25	1.0	2.2	1.0	1000	40.4	2	43.35389072448083	8.30986596074743	59.90611635963521	32.10833894102938	66.21858519710621
0.1	2.1	360.0	5.06	false	0.5	1.25	100	6.8	1.2	1.1	2000	0.25	1.0	2.2	1.0	1000	40.4	1	37.53301442245859	20.452010776882645	97.06018209843576
0.1	2.1	360.0	5.06	false	0.5	1.25	100	6.8	1.2	1.1	2000	0.25	1.0	2.2	1.0	1000	40.4	1	32.46984406992717	19.281168631684505	89.96612691234925
0.1	2.1	360.0	5.06	false	0.5	1.25	100	6.8	1.2	1.1	2000	0.25	1.0	2.2	1.0	1000	40.4	1	41.50012295478005	27.58883971557115	116.0413176078687
0.1	2.1	360.0	5.06	false	0.5	1.25	100	6.8	1.2	1.1	2000	0.25	1.0	2.2	1.0	1000	40.4	1	36.495860953687966	25.895778084436714	94.8874115568266
0.1	2.1	360.0	5.06	false	0.5	1.25	100	6.8	1.2	1.1	2000	0.25	1.0	2.2	1.0	1000	40.4	2	37.10037600959781	2.410533990615674	29.13150220860418	15.737893056581575	69.65043519674596
0.1	2.1	360.0	5.06	false	0.5	1.25	100	6.8	1.2	1.1	2000	0.25	1.0	2.2	1.0	1000	40.4	1	38.89793025353506	19.679631571179126	106.43243888425049
0.1	2.1	360.0	5.06	false	0.5	1.25	100	6.8	1.2	1.1	2000	0.25	1.0	2.2	1.0	1000	40.4	1	30.42164948917992	12.295122148806945	99.45504504519594
0.1	2.1	360.0	5.06	false	0.5	1.25	100	6.8	1.2	1.1	2000	0.25	1.0	2.2	1.0	1000	40.4	2	41.02535679834644	8.162917626075986	48.56447739705793	34.43715797524661	62.550985764343224
0.1	2.1	360.0	5.06	false	0.5	1.25	100	6.8	1.2	1.1	2000	0.25	1.0	2.2	1.0	1000	40.4	2	39.575938765367894	14.428318696930948	62.5743088346222	37.67549794344388	47.25325192994418
0.1	2.1	360.0	5.06	false	0.5	1.25	100	6.8	1.2	1.1	2000	0.25	1.0	2.2	1.0	1000	40.4	1	43.50235287858822	25.27567830478663	80.37168942767626
0.1	2.1	360.0	5.06	false	0.5	1.25	100	6.8	1.2	1.1	2000	0.25	1.0	2.2	1.0	1000	40.4	2	45.06296772963006	8.800001768421566	53.45831318690868	41.392215617697396	55.754817212202404
0.1	2.1	360.0	5.06	false	0.5	1.25	100	6.8	1.2	1.1	2000	0.25	1.0	2.2	1.0	1000	40.4	1	38.43888300764179	12.78854533383087	104.9239123490354
0.1	2.1	360.0	5.06	false	0.5	1.25	100	6.8	1.2	1.1	2000	0.25	1.0	2.2	1.0	1000	40.4	2	47.020901740780324	17.309525948282246	68.3090195179341	36.056537365603134	60.903924743139484
0.1	2.1	360.0	5.06	false	0.5	1.25	100	6.8	1.2	1.1	2000	0.25	1.0	2.2	1.0	1000	40.4	1	33.63398465052938	24.64243355508291	91.5866879800158
0.1	2.1	360.0	5.06	false	0.5	1.25	100	6.8	1.2	1.1	2000	0.25	1.0	2.2	1.0	1000	40.4	2	41.12553202577884	4.613267601659238	44.482524813206325	23.175297089773757	49.017191135820816
0.1	2.1	360.0	5.06	false	0.5	1.25	100	6.8	1.2	1.1	2000	0.25	1.0	2.2	1.0	1000	40.4	1	36.19795748619441	9.92092767247907	82.48675991061583
0.1	2.1	360.0	5.06	false	0.5	1.25	100	6.8	1.2	1.1	2000	0.25	1.0	2.2	1.0	1000	40.4	1	29.175916016851325	26.73091005119112	73.639072422833
0.1	2.1	360.0	5.06	false	0.5	1.25	100	6.8	1.2	1.1	2000	0.25	1.0	2.2	1.0	1000	40.4	1	38.207777961598765	33.592481792354874	102.11277899324452
0.1	2.1	360.0	5.06	false	0.5	1.25	100	6.8	1.2	1.1	2000	0.25	1.0	2.2	1.0	1000	40.4	2	49.94880622867413	4.314558740840567	58.241256397596494	41.54666574782669	81.21644327312083
0.1	2.1	360.0	5.06	false	0.5	1.25	100	6.8	1.2	1.1	2000	0.25	1.0	2.2	1.0	1000	40.4	1	45.086916363687074	28.046294537049146	126.5755345445794
0.1	2.1	360.0	5.06	false	0.5	1.25	100	6.8	1.2	1.1	2000	0.25	1.0	2.2	1.0	1000	40.4	1	39.85826928484019	28.350746029677104	108.44561422181641
0.1	2.1	360.0	5.06	false	0.5	1.25	100	6.8	1.2	1.1	2000	0.25	1.0	2.2	1.0	1000	40.4	2	34.9628108260517	2.5979249721530837	49.54255614296131	29.96861493379432	41.86302126977057
0.1	2.1	360.0	5.06	false	0.5	1.25	100	6.8	1.2	1.1	2000	0.25	1.0	2.2	1.0	1000	40.4	2	36.06760044448784	16.173771101836124	52.43915715121535	31.945033699394482	46.66987198644922
0.1	2.1	360.0	5.06	false	0.5	1.25	100	6.8	1.2	1.1	2000	0.25	1.0	2.2	1.0	1000	40.4	1	47.457290905385385	20.342312378916464	120.11576351533054
0.1	2.1	360.0	5.06	false	0.5	1.25	100	6.8	1.2	1.1	2000	0.25	1.0	2.2	1.0	1000	40.4	1	51.173556534142094	22.34816792217147	124.3076250416564
0.1	2.1	360.0	5.06	false	0.5	1.25	100	6.8	1.2	1.1	2000	0.25	1.0	2.2	1.0	1000	40.4	1	39.86306048505367	26.33186222042367	121.70328986801074
0.1	2.1	360.0	5.06	false	0.5	1.25	100	6.8	1.2	1.1	2000	0.25	1.0	2.2	1.0	1000	40.4	1	42.45440565922292	27.87040222046622	81.8317729341026
0.1	2.1	360.0	5.06	false	0.5	1.25	100	6.8	1.2	1.1	2000	0.25	1.0	2.2	1.0	1000	40.4	1	37.08924993036444	24.639332270054002	100.1526471323115
0.1	2.1	360.0	5.06	false	0.5	1.25	100	6.8	1.2	1.1	2000	0.25	1.0	2.2	1.0	1000	40.4	1	33.23936025770786	23.49187079775723	86.56691610555853
0.1	2.1	360.0	5.06	false	0.5	1.25	100	6.8	1.2	1.1	2000	0.25	1.0	2.2	1.0	1000	40.4	2	48.16674129993581	10.803881122186652	80.9085885981045	40.227234434084636	59.708102128611976
0.1	2.1	360.0	5.06	false	0.5	1.25	100	6.8	1.2	1.1	2000	0.25	1.0	2.2	1.0	1000	40.4	1	43.65583112775063	20.89504578236674	120.70601972356884
0.1	2.1	360.0	5.06	false	0.5	1.25	100	6.8	1.2	1.1	2000	0.25	1.0	2.2	1.0	1000	40.4	1	31.65371034726946	15.80288641715352	82.5378541607624
0.1	2.1	360.0	5.06	false	0.5	1.25	100	6.8	1.2	1.1	2000	0.25	1.0	2.2	1.0	1000	40.4	1	39.93772084653737	20.853189553354124	110.70809817806227
0.1	2.1	360.0	5.06	false	0.5	1.25	100	6.8	1.2	1.1	2000	0.25	1.0	2.2	1.0	1000	40.4	2	43.662959450894576	10.69008749446411	73.20436066609912	31.390654471307986	40.78484748854488
0.1	2.1	360.0	5.06	false	0.5	1.25	100	6.8	1.2	1.1	2000	0.25	1.0	2.2	1.0	1000	40.4	1	39.619990876488885	24.047495787165794	118.05233324957065
0.1	2.1	360.0	5.06	false	0.5	1.25	100	6.8	1.2	1.1	2000	0.25	1.0	2.2	1.0	1000	40.4	1	37.47186121607572	23.995351675271515	99.76410675319099
0.1	2.1	360.0	5.06	false	0.5	1.25	100	6.8	1.2	1.1	2000	0.25	1.0	2.2	1.0	1000	40.4	1	41.84555684965397	13.757674385432729	91.60221550101991
0.1	2.1	360.0	5.06	false	0.5	1.25	100	6.8	1.2	1.1	2000	0.25	1.0	2.2	1.0	1000	40.4	2	42.58833067896071	15.288287096056823	44.68972896858391	33.535459751896674	69.83844864822473
0.1	2.1	360.0	5.06	false	0.5	1.25	100	6.8	1.2	1.1	2000	0.25	1.0	2.2	1.0	1000	40.4	1	34.380731178963984	22.972106702785833	79.08363531650498
0.1	2.1	360.0	5.06	false	0.5	1.25	100	6.8	1.2	1.1	2000	0.25	1.0	2.2	1.0	1000	40.4	1	40.50940880033594	8.170654242762655	97.31812170588616
0.1	2.1	360.0	5.06	false	0.5	1.25	100	6.8	1.2	1.1	2000	0.25	1.0	2.2	1.0	1000	40.4	1	49.48378692145787	33.381855325736275	110.2849221042231
0.1	2.1	360.0	5.06	false	0.5	1.25	100	6.8	1.2	1.1	2000	0.25	1.0	2.2	1.0	1000	40.4	1	34.03134754412448	25.95681272905374	90.79959747277283
0.1	2.1	360.0	5.06	false	0.5	1.25	100	6.8	1.2	1.1	2000	0.25	1.0	2.2	1.0	1000	40.4	2	45.4072902884437	8.450526958583024	66.86212699389215	41.46062373387462	54.12506994831402
0.1	2.1	360.0	5.06	false	0.5	1.25	100	6.8	1.2	1.1	2000	0.25	1.0	2.2	1.0	1000	40.4	1	39.50255861355385	24.455074693845365	105.82092276557793
0.1	2.1	360.0	5.06	false	0.5	1.25	100	6.8	1.2	1.1	2000	0.25	1.0	2.2	1.0	1000	40.4	1	38.40931289317247	18.70224154866198	76.01653942968392
0.1	2.1	360.0	5.06	false	0.5	1.25	100	6.8	1.2	1.1	2000	0.25	1.0	2.2	1.0	1000	40.4	2	37.96788939829441	16.770151556477295	48.591974777259686	32.74434496223078	50.104408063537036
0.1	2.1	360.0	5.06	false	0.5	1.25	100	6.8	1.2	1.1	2000	0.25	1.0	2.2	1.0	1000	40.4	1	42.98591390642053	16.723037289674078	100.92040658602536
0.1	2.1	360.0	5.06	false	0.5	1.25	100	6.8	1.2	1.1	2000	0.25	1.0	2.2	1.0	1000	40.4	1	35.61959839608445	26.464461580257527	105.78654662818013
0.1	2.1	360.0	5.06	false	0.5	1.25	100	6.8	1.2	1.1	2000	0.25	1.0	2.2	1.0	1000	40.4	2	38.71688915146037	12.304710996544655	45.138442272559054	31.10894458995192	67.90471541434353
0.1	2.1	360.0	5.06	false	0.5	1.25	100	6.8	1.2	1.1	2000	0.25	1.0	2.2	1.0	1000	40.4	2	49.00168650060667	12.412093448248996	70.54661707765133	39.46936432118743	60.852502145712634
0.1	2.1	360.0	5.06	false	0.5	1.25	100	6.8	1.2	1.1	2000	0.25	1.0	2.2	1.0	1000	40.4	1	34.87422149641759	12.888318737058103	106.58076039608947
0.1	2.1	360.0	5.06	false	0.5	1.25	100	6.8	1.2	1.1	2000	0.25	1.0	2.2	1.0	1000	40.4	1	38.79107386040302	23.018920002394644	101.5265655006293
0.1	2.1	360.0	5.06	false	0.5	1.25	100	6.8	1.2	1.1	2000	0.25	1.0	2.2	1.0	1000	40.4	1	44.85589464639055	30.720454746650244	113.39060345718393
0.1	2.1	360.0	5.06	false	0.5	1.25	100	6.8	1.2	1.1	2000	0.25	1.0	2.2	1.0	1000	40.4	1	36.99991913189284	23.498799011470044	90.55847388625246
0.1	2.1	360.0	5.06	false	0.5	1.25	100	6.8	1.2	1.1	2000	0.25	1.0	2.2	1.0	1000	40.4	2	39.080418104733354	11.725293442363252	48.12330226410673	32.63818560559012	44.27496962552397
0.1	2.1	360.0	5.06	false	0.5	1.25	100	6.8	1.2	1.1	2000	0.25	1.0	2.2	1.0	1000	40.4	1	40.58947666335096	14.639309234571048	107.73768642710712
0.1	2.1	360.0	5.06	false	0.5	1.25	100	6.8	1.2	1.1	2000	0.25	1.0	2.2	1.0	1000	40.4	1	50.18321865025098	29.004350897758123	134.2150909519607
0.1	2.1	360.0	5.06	false	0.5	1.25	100	6.8	1.2	1.1	2000	0.25	1.0	2.2	1.0	1000	40.4	1	42.74028683096509	27.04542308265314	88.25160489340833
0.1	2.1	360.0	5.06	false	0.5	1.25	100	6.8	1.2	1.1	2000	0.25	1.0	2.2	1.0	1000	40.4	1	45.36589250681358	7.944123895879363	115.70393390008088
0.1	2.1	360.0	5.06	false	0.5	1.25	100	6.8	1.2	1.1	2000	0.25	1.0	2.2	1.0	1000	40.4	1	44.673101069946526	33.27012013159917	105.93807908750162
0.1	2.1	360.0	5.06	false	0.5	1.25	100	6.8	1.2	1.1	2000	0.25	1.0	2.2	1.0	1000	40.4	2	39.79187579446185	4.206199956097864	62.93417631289472	34.51611394627979	50.65887479752898
0.1	2.1	360.0	5.06	false	0.5	1.25	100	6.8	1.2	1.1	2000	0.25	1.0	2.2	1.0	1000	40.4	1	43.776932922189374	23.122017619167828	111.61450267374946
0.1	2.1	360.0	5.06	false	0.5	1.25	100	6.8	1.2	1.1	2000	0.25	1.0	2.2	1.0	1000	40.4	1	48.360883906601345	31.23056213701589	128.70739746632555
0.1	2.1	360.0	5.06	false	0.5	1.25	100	6.8	1.2	1.1	2000	0.25	1.0	2.2	1.0	1000	40.4	1	45.74428268740905	21.738794580713247	104.51231191583132
0.1	2.1	360.0	5.06	false	0.5	1.25	100	6.8	1.2	1.1	2000	0.25	1.0	2.2	1.0	1000	40.4	1	45.32645561646381	37.06816531170273	109.59540338148197
0.1	2.1	360.0	5.06	false	0.5	1.25	100	6.8	1.2	1.1	2000	0.25	1.0	2.2	1.0	1000	40.4	2	39.56837307455433	14.6109629695462	45.88404152709179	38.44537500491107	56.08266749234856
0.1	2.1	360.0	5.06	false	0.5	1.25	100	6.8	1.2	1.1	2000	0.25	1.0	2.2	1.0	1000	40.4	2	44.5504060468092	11.513257501802102	65.0577293803873	31.628918242554615	57.27510592826929
0.1	2.1	360.0	5.06	false	0.5	1.25	100	6.8	1.2	1.1	2000	0.25	1.0	2.2	1.0	1000	40.4	1	45.03107443002011	18.636497369707957	116.30717115410106
0.1	2.1	360.0	5.06	false	0.5	1.25	100	6.8	1.2	1.1	2000	0.25	1.0	2.2	1.0	1000	40.4	1	44.092838668358816	19.69347862368903	128.6136732357672
0.1	2.1	360.0	5.06	false	0.5	1.25	100	6.8	1.2	1.1	2000	0.25	1.0	2.2	1.0	1000	40.4	2	39.88438518875361	5.070631643895437	49.81239862216831	27.8166097523076	58.15228404907345
0.1	2.1	360.0	5.06	false	0.5	1.25	100	6.8	1.2	1.1	2000	0.25	1.0	2.2	1.0	1000	40.4	1	41.88255841532361	11.57712119062067	85.37742810262806
0.1	2.1	360.0	5.06	false	0.5	1.25	100	6.8	1.2	1.1	2000	0.25	1.0	2.2	1.0	1000	40.4	1	44.41121107749841	25.230126809318257	103.23583254697694
0.1	2.1	360.0	5.06	false	0.5	1.25	100	6.8	1.2	1.1	2000	0.25	1.0	2.2	1.0	1000	40.4	2	41.33251198686022	11.895869182214781	75.6936869819285	27.658091312346766	41.9317079611594
0.1	2.1	360.0	5.06	false	0.5	1.25	100	6.8	1.2	1.1	2000	0.25	1.0	2.2	1.0	1000	40.4	1	45.52448537897736	33.824326909386365	98.00956773896782
0.1	2.1	360.0	5.06	false	0.5	1.25	100	6.8	1.2	1.1	2000	0.25	1.0	2.2	1.0	1000	40.4	2	34.89410837951791	1.241049325270454	49.0181930395797	25.695120286032758	35.711106184480265
0.1	2.1	360.0	5.06	false	0.5	1.25	100	6.8	1.2	1.1	2000	0.25	1.0	2.2	1.0	1000	40.4	1	39.23748205570795	14.561909978116889	79.40773114723375
0.1	2.1	360.0	5.06	false	0.5	1.25	100	6.8	1.2	1.1	2000	0.25	1.0	2.2	1.0	1000	40.4	1	38.58428624903512	11.473737529795388	112.93892311222348
0.1	2.1	360.0	5.06	false	0.5	1.25	100	6.8	1.2	1.1	2000	0.25	1.0	2.2	1.0	1000	40.4	1	35.14711348409766	27.78283983770934	75.83089876155827
0.1	2.1	360.0	5.06	false	0.5	1.25	100	6.8	1.2	1.1	2000	0.25	1.0	2.2	1.0	1000	40.4	1	45.80361805819012	21.935554951941736	117.23302489270381
0.1	2.1	360.0	5.06	false	0.5	1.25	100	6.8	1.2	1.1	2000	0.25	1.0	2.2	1.0	1000	40.4	2	40.941374544085946	4.472440833362242	52.4683456460905	31.9836128998426	50.532301357065464
0.1	2.1	360.0	5.06	false	0.5	1.25	100	6.8	1.2	1.1	2000	0.25	1.0	2.2	1.0	1000	40.4	1	42.745501294548276	7.225102632025445	82.54494646011328
0.1	2.1	360.0	5.06	false	0.5	1.25	100	6.8	1.2	1.1	2000	0.25	1.0	2.2	1.0	1000	40.4	1	38.3480791630325	16.680119068510187	104.72781804847429
0.1	2.1	360.0	5.06	false	0.5	1.25	100	6.8	1.2	1.1	2000	0.25	1.0	2.2	1.0	1000	40.4	2	47.26385296301975	6.7441369396733535	43.43499276586396	35.40328293102553	87.67216152461624
0.1	2.1	360.0	5.06	false	0.5	1.25	100	6.8	1.2	1.1	2000	0.25	1.0	2.2	1.0	1000	40.4	1	40.49999894376888	23.99569607359655	115.1569942015191
0.1	2.1	360.0	5.06	false	0.5	1.25	100	6.8	1.2	1.1	2000	0.25	1.0	2.2	1.0	1000	40.4	1	31.68392728563991	21.03316914475331	73.6848442049688
0.1	2.1	360.0	5.06	false	0.5	1.25	100	6.8	1.2	1.1	2000	0.25	1.0	2.2	1.0	1000	40.4	2	43.356544778162664	4.488939789246031	41.8856637399411	25.301508790658353	88.60470372052791
0.1	2.1	360.0	5.06	false	0.5	1.25	100	6.8	1.2	1.1	2000	0.25	1.0	2.2	1.0	1000	40.4	1	35.43242729294851	13.111473505409224	98.27145022030854
0.1	2.1	360.0	5.06	false	0.5	1.25	100	6.8	1.2	1.1	2000	0.25	1.0	2.2	1.0	1000	40.4	1	43.40197672360708	24.62866764501306	107.9670426839091
0.1	2.1	360.0	5.06	false	0.5	1.25	100	6.8	1.2	1.1	2000	0.25	1.0	2.2	1.0	1000	40.4	1	37.526481684420844	10.87247795152121	106.31693232229931
0.1	2.1	360.0	5.06	false	0.5	1.25	100	6.8	1.2	1.1	2000	0.25	1.0	2.2	1.0	1000	40.4	1	49.15126147766371	30.875583119993472	98.57999139314538
0.1	2.1	360.0	5.06	false	0.5	1.25	100	6.8	1.2	1.1	2000	0.25	1.0	2.2	1.0	1000	40.4	1	41.563746803525085	15.99614039758132	116.25387407073617
0.1	2.1	360.0	5.06	false	0.5	1.25	100	6.8	1.2	1.1	2000	0.25	1.0	2.2	1.0	1000	40.4	2	40.155083898186106	2.0448995041401656	49.597327181482854	38.706214479028084	57.20422389547469
0.1	2.1	360.0	5.06	false	0.5	1.25	100	6.8	1.2	1.1	2000	0.25	1.0	2.2	1.0	1000	40.4	1	34.44053024090462	4.514509202348205	77.98765232162391
0.1	2.1	360.0	5.06	false	0.5	1.25	100	6.8	1.2	1.1	2000	0.25	1.0	2.2	1.0	1000	40.4	2	41.29594225353732	16.7524805174042	61.3580081513727	30.67881444629115	53.966320650099625
0.1	2.1	360.0	5.06	false	0.5	1.25	100	6.8	1.2	1.1	2000	0.25	1.0	2.2	1.0	1000	40.4	1	29.123446780130237	19.280023801113956	73.01368776649858
0.1	2.1	360.0	5.06	false	0.5	1.25	100	6.8	1.2	1.1	2000	0.25	1.0	2.2	1.0	1000	40.4	1	38.464562869812035	18.561682850475798	115.17164114669185
0.1	2.1	360.0	5.06	false	0.5	1.25	100	6.8	1.2	1.1	2000	0.25	1.0	2.2	1.0	1000	40.4	2	46.40737272010967	17.248809521305258	56.23265046325638	33.122136560832324	79.47316203615622
0.1	2.1	360.0	5.06	false	0.5	1.25	100	6.8	1.2	1.1	2000	0.25	1.0	2.2	1.0	1000	40.4	1	39.32071942105115	23.0695757658199	112.15961660042981
0.1	2.1	360.0	5.06	false	0.5	1.25	100	6.8	1.2	1.1	2000	0.25	1.0	2.2	1.0	1000	40.4	1	42.49737642869977	28.770740551161577	121.11577659065824
0.1	2.1	360.0	5.06	false	0.5	1.25	100	6.8	1.2	1.1	2000	0.25	1.0	2.2	1.0	1000	40.4	1	29.6212858000424	14.703259774788917	76.81338538591667
0.1	2.1	360.0	5.06	false	0.5	1.25	100	6.8	1.2	1.1	2000	0.25	1.0	2.2	1.0	1000	40.4	1	37.0213436659808	26.735745175028878	78.93553315422291
0.1	2.1	360.0	5.06	false	0.5	1.25	100	6.8	1.2	1.1	2000	0.25	1.0	2.2	1.0	1000	40.4	1	34.975427253043605	13.074804580111085	94.81380445023808
0.1	2.1	360.0	5.06	false	0.5	1.25	100	6.8	1.2	1.1	2000	0.25	1.0	2.2	1.0	1000	40.4	1	39.34670402810466	14.049070399831463	117.14573150422507
0.1	2.1	360.0	5.06	false	0.5	1.25	100	6.8	1.2	1.1	2000	0.25	1.0	2.2	1.0	1000	40.4	1	30.05740150343221	11.745440035520437	82.81827214748556
0.1	2.1	360.0	5.06	false	0.5	1.25	100	6.8	1.2	1.1	2000	0.25	1.0	2.2	1.0	1000	40.4	1	37.828957002438685	22.076430545463882	88.99604331734301
0.1	2.1	360.0	5.06	false	0.5	1.25	100	6.8	1.2	1.1	2000	0.25	1.0	2.2	1.0	1000	40.4	1	44.06179676778598	15.984611602472881	93.754559959178
0.1	2.1	360.0	5.06	false	0.5	1.25	100	6.8	1.2	1.1	2000	0.25	1.0	2.2	1.0	1000	40.4	1	41.85702980785305	27.019380207773864	102.82890497790298
0.1	2.1	360.0	5.06	false	0.5	1.25	100	6.8	1.2	1.1	2000	0.25	1.0	2.2	1.0	1000	40.4	1	33.54099140930716	11.266719897365105	88.13263073853673
0.1	2.1	360.0	5.06	false	0.5	1.25	100	6.8	1.2	1.1	2000	0.25	1.0	2.2	1.0	1000	40.4	2	41.23227171270697	12.508323198564929	55.70980477168746	39.491181818930436	51.815782340012476
0.1	2.1	360.0	5.06	false	0.5	1.25	100	6.8	1.2	1.1	2000	0.25	1.0	2.2	1.0	1000	40.4	1	44.34608180658045	17.585115513086922	112.55408377873191
0.1	2.1	360.0	5.06	false	0.5	1.25	100	6.8	1.2	1.1	2000	0.25	1.0	2.2	1.0	1000	40.4	2	47.58081235879386	11.497614697473768	80.05851373555845	39.278768347924235	63.59159816978026
0.1	2.1	360.0	5.06	false	0.5	1.25	100	6.8	1.2	1.1	2000	0.25	1.0	2.2	1.0	1000	40.4	2	47.02942372793778	18.107387456681334	87.90198056200778	40.9341766786023	47.31457142473091
0.1	2.1	360.0	5.06	false	0.5	1.25	100	6.8	1.2	1.1	2000	0.25	1.0	2.2	1.0	1000	40.4	1	40.62416950960452	21.591385101044843	107.3219176021749
0.1	2.1	360.0	5.06	false	0.5	1.25	100	6.8	1.2	1.1	2000	0.25	1.0	2.2	1.0	1000	40.4	1	30.05154193774965	16.065781368689972	78.34575529590046
0.1	2.1	360.0	5.06	false	0.5	1.25	100	6.8	1.2	1.1	2000	0.25	1.0	2.2	1.0	1000	40.4	1	38.770150609103624	14.555759211055216	119.52467809385716
0.1	2.1	360.0	5.06	false	0.5	1.25	100	6.8	1.2	1.1	2000	0.25	1.0	2.2	1.0	1000	40.4	2	36.06841210531091	10.531613883667958	49.3642902219577	29.406319435331838	34.44675762783128
0.1	2.1	360.0	5.06	false	0.5	1.25	100	6.8	1.2	1.1	2000	0.25	1.0	2.2	1.0	1000	40.4	1	42.88451555364742	27.555555744360454	96.56627933903262
0.1	2.1	360.0	5.06	false	0.5	1.25	100	6.8	1.2	1.1	2000	0.25	1.0	2.2	1.0	1000	40.4	1	43.845275770321436	13.328001593249734	112.4321034817648
0.1	2.1	360.0	5.06	false	0.5	1.25	100	6.8	1.2	1.1	2000	0.25	1.0	2.2	1.0	1000	40.4	1	40.72955377474847	15.748386873182634	93.00384090813434
0.1	2.1	360.0	5.06	false	0.5	1.25	100	6.8	1.2	1.1	2000	0.25	1.0	2.2	1.0	1000	40.4	2	42.73510045846102	10.976380906909627	49.731077135351995	37.215476203654255	62.020944442623126
0.1	2.1	360.0	5.06	false	0.5	1.25	100	6.8	1.2	1.1	2000	0.25	1.0	2.2	1.0	1000	40.4	1	43.40699906612981	30.572321713220997	120.51872680903662
0.1	2.1	360.0	5.06	false	0.5	1.25	100	6.8	1.2	1.1	2000	0.25	1.0	2.2	1.0	1000	40.4	1	40.69113800176143	15.77693586731112	107.53790986202634
0.1	2.1	360.0	5.06	false	0.5	1.25	100	6.8	1.2	1.1	2000	0.25	1.0	2.2	1.0	1000	40.4	1	36.91563266600873	29.52224045387795	94.69475141552547
0.1	2.1	360.0	5.06	false	0.5	1.25	100	6.8	1.2	1.1	2000	0.25	1.0	2.2	1.0	1000	40.4	1	45.00551009587707	22.836189100638574	106.71419268869676
0.1	2.1	360.0	5.06	false	0.5	1.25	100	6.8	1.2	1.1	2000	0.25	1.0	2.2	1.0	1000	40.4	2	40.23716874409192	10.510684826622596	49.13442337576718	34.07485251963911	62.32589377613913
0.1	2.1	360.0	5.06	false	0.5	1.25	100	6.8	1.2	1.1	2000	0.25	1.0	2.2	1.0	1000	40.4	1	33.887893423702735	31.023270981120337	84.16965766239835
0.1	2.1	360.0	5.06	false	0.5	1.25	100	6.8	1.2	1.1	2000	0.25	1.0	2.2	1.0	1000	40.4	1	38.313264049142475	29.77918487496767	78.63347693774286
0.1	2.1	360.0	5.06	false	0.5	1.25	100	6.8	1.2	1.1	2000	0.25	1.0	2.2	1.0	1000	40.4	2	41.67004925254046	13.122680086904142	47.744138799615854	32.94579998310472	55.43195878287087
0.1	2.1	360.0	5.06	false	0.5	1.25	100	6.8	1.2	1.1	2000	0.25	1.0	2.2	1.0	1000	40.4	2	32.302820889724906	4.335982872474917	33.33574571599597	24.79517102478501	57.406404386033444
0.1	2.1	360.0	5.06	false	0.5	1.25	100	6.8	1.2	1.1	2000	0.25	1.0	2.2	1.0	1000	40.4	2	42.613941905485916	7.552774492793215	67.51151971721107	35.93142837314715	45.47464263760258
0.1	2.1	360.0	5.06	false	0.5	1.25	100	6.8	1.2	1.1	2000	0.25	1.0	2.2	1.0	1000	40.4	1	31.608056466551986	20.41445394547963	75.09938309929453
0.1	2.1	360.0	5.06	false	0.5	1.25	100	6.8	1.2	1.1	2000	0.25	1.0	2.2	1.0	1000	40.4	1	45.98518585512419	25.4577904819976	130.230718321837
0.1	2.1	360.0	5.06	false	0.5	1.25	100	6.8	1.2	1.1	2000	0.25	1.0	2.2	1.0	1000	40.4	1	41.12153803525025	28.509450380455228	96.4609030657087
0.1	2.1	360.0	5.06	false	0.5	1.25	100	6.8	1.2	1.1	2000	0.25	1.0	2.2	1.0	1000	40.4	2	50.32174409547743	6.30820985975807	46.956578023183816	42.75867757860284	94.12418245764601
0.1	2.1	360.0	5.06	false	0.5	1.25	100	6.8	1.2	1.1	2000	0.25	1.0	2.2	1.0	1000	40.4	2	38.8011133468744	10.15597692651715	59.096696097623884	29.40037386483263	42.500889405797714
0.1	2.1	360.0	5.06	false	0.5	1.25	100	6.8	1.2	1.1	2000	0.25	1.0	2.2	1.0	1000	40.4	2	40.65004232971193	6.749865936807725	65.05752537898003	24.94023219915591	41.036276448587884
0.1	2.1	360.0	5.06	false	0.5	1.25	100	6.8	1.2	1.1	2000	0.25	1.0	2.2	1.0	1000	40.4	1	40.114503034642055	9.593824220794708	103.90306391294702
0.1	2.1	360.0	5.06	false	0.5	1.25	100	6.8	1.2	1.1	2000	0.25	1.0	2.2	1.0	1000	40.4	1	46.56358936103151	20.173110164108607	128.17353210406154
0.1	2.1	360.0	5.06	false	0.5	1.25	100	6.8	1.2	1.1	2000	0.25	1.0	2.2	1.0	1000	40.4	1	46.18476622364872	31.17858164050688	102.82928056523558
0.1	2.1	360.0	5.06	false	0.5	1.25	100	6.8	1.2	1.1	2000	0.25	1.0	2.2	1.0	1000	40.4	1	33.86300254681116	23.82569253034506	87.20727498726802
0.1	2.1	360.0	5.06	false	0.5	1.25	100	6.8	1.2	1.1	2000	0.25	1.0	2.2	1.0	1000	40.4	2	38.66487836280437	12.520362525122604	32.00127612643757	28.531185728804807	70.57968273751244
0.1	2.1	360.0	5.06	false	0.5	1.25	100	6.8	1.2	1.1	2000	0.25	1.0	2.2	1.0	1000	40.4	1	46.671670804482304	14.057838182797306	102.71785535123217
0.1	2.1	360.0	5.06	false	0.5	1.25	100	6.8	1.2	1.1	2000	0.25	1.0	2.2	1.0	1000	40.4	1	31.349176750363576	5.979008265169914	85.68066174135951
0.1	2.1	360.0	5.06	false	0.5	1.25	100	6.8	1.2	1.1	2000	0.25	1.0	2.2	1.0	1000	40.4	2	42.13013367273445	9.013362411084715	44.39675092562898	37.76902201179392	84.32669989295677
0.1	2.1	360.0	5.06	false	0.5	1.25	100	6.8	1.2	1.1	2000	0.25	1.0	2.2	1.0	1000	40.4	1	34.79115423602212	15.749759217495182	93.96952143916604
0.1	2.1	360.0	5.06	false	0.5	1.25	100	6.8	1.2	1.1	2000	0.25	1.0	2.2	1.0	1000	40.4	1	45.118867540004175	13.843918537413977	94.94721642593811
0.1	2.1	360.0	5.06	false	0.5	1.25	100	6.8	1.2	1.1	2000	0.25	1.0	2.2	1.0	1000	40.4	1	32.82580992083524	15.261273435122112	87.70630437702852
0.1	2.1	360.0	5.06	false	0.5	1.25	100	6.8	1.2	1.1	2000	0.25	1.0	2.2	1.0	1000	40.4	1	35.42210030748193	24.84715619025972	92.95283725464719
0.1	2.1	360.0	5.06	false	0.5	1.25	100	6.8	1.2	1.1	2000	0.25	1.0	2.2	1.0	1000	40.4	1	35.58882836007525	13.831960396290311	91.66603960719078
0.1	2.1	360.0	5.06	false	0.5	1.25	100	6.8	1.2	1.1	2000	0.25	1.0	2.2	1.0	1000	40.4	1	40.69118098215506	10.604893811658547	95.5102531954267
0.1	2.1	360.0	5.06	false	0.5	1.25	100	6.8	1.2	1.1	2000	0.25	1.0	2.2	1.0	1000	40.4	1	31.73734265623353	11.039283457544736	79.10195260596304
0.1	2.1	360.0	5.06	false	0.5	1.25	100	6.8	1.2	1.1	2000	0.25	1.0	2.2	1.0	1000	40.4	2	44.92265633220864	13.386375119964843	39.06071693796867	26.109360061607017	71.53743726407623
0.1	2.1	360.0	5.06	false	0.5	1.25	100	6.8	1.2	1.1	2000	0.25	1.0	2.2	1.0	1000	40.4	1	38.81580981077683	23.453112857258617	106.4878499593994
0.1	2.1	360.0	5.06	false	0.5	1.25	100	6.8	1.2	1.1	2000	0.25	1.0	2.2	1.0	1000	40.4	1	47.28152926805381	33.9424714316991	92.85110493715028
0.1	2.1	360.0	5.06	false	0.5	1.25	100	6.8	1.2	1.1	2000	0.25	1.0	2.2	1.0	1000	40.4	2	52.81823825469766	6.448726213330558	55.68420765195364	28.27674180545217	81.24312754875574
0.1	2.1	360.0	5.06	false	0.5	1.25	100	6.8	1.2	1.1	2000	0.25	1.0	2.2	1.0	1000	40.4	2	34.89110707119975	1.7301868259906166	26.12832449730037	28.95585816094447	61.26511329874048
0.1	2.1	360.0	5.06	false	0.5	1.25	100	6.8	1.2	1.1	2000	0.25	1.0	2.2	1.0	1000	40.4	2	42.212912870160324	10.917479446977232	68.16978708466584	32.39155322801136	48.35713538075678
0.1	2.1	360.0	5.06	false	0.5	1.25	100	6.8	1.2	1.1	2000	0.25	1.0	2.2	1.0	1000	40.4	1	44.04179517353555	11.01213731405607	119.63481053585602
0.1	2.1	360.0	5.06	false	0.5	1.25	100	6.8	1.2	1.1	2000	0.25	1.0	2.2	1.0	1000	40.4	2	41.79666738201784	11.947898302444884	74.5397782350776	33.77319368721491	44.04048742630423
0.1	2.1	360.0	5.06	false	0.5	1.25	100	6.8	1.2	1.1	2000	0.25	1.0	2.2	1.0	1000	40.4	1	35.9949130398249	12.93905671920808	96.7185886121716
0.1	2.1	360.0	5.06	false	0.5	1.25	100	6.8	1.2	1.1	2000	0.25	1.0	2.2	1.0	1000	40.4	2	43.69826049597947	3.917141106936391	43.91237921058517	31.55649263231908	79.83694983606385
0.1	2.1	360.0	5.06	false	0.5	1.25	100	6.8	1.2	1.1	2000	0.25	1.0	2.2	1.0	1000	40.4	2	38.82384369535773	21.409038571459867	39.409338532535855	30.361391369185217	61.52992261153825
0.1	2.1	360.0	5.06	false	0.5	1.25	100	6.8	1.2	1.1	2000	0.25	1.0	2.2	1.0	1000	40.4	1	26.94917090977301	23.433086742081798	73.47149674007683
0.1	2.1	360.0	5.06	false	0.5	1.25	100	6.8	1.2	1.1	2000	0.25	1.0	2.2	1.0	1000	40.4	1	32.74541829883798	18.851895797748817	90.08106466936758
0.1	2.1	360.0	5.06	false	0.5	1.25	100	6.8	1.2	1.1	2000	0.25	1.0	2.2	1.0	1000	40.4	1	39.08503947986872	10.964508354756271	91.45903458060158
0.1	2.1	360.0	5.06	false	0.5	1.25	100	6.8	1.2	1.1	2000	0.25	1.0	2.2	1.0	1000	40.4	1	39.49393105548929	19.069597560801643	113.65241717702398
0.1	2.1	360.0	5.06	false	0.5	1.25	100	6.8	1.2	1.1	2000	0.25	1.0	2.2	1.0	1000	40.4	2	44.17534051775025	11.21463267016769	46.91669691117647	28.36263810935402	83.44356574173787
0.1	2.1	360.0	5.06	false	0.5	1.25	100	6.8	1.2	1.1	2000	0.25	1.0	2.2	1.0	1000	40.4	1	36.93160055356976	16.988980710319876	95.5920525040135
0.1	2.1	360.0	5.06	false	0.5	1.25	100	6.8	1.2	1.1	2000	0.25	1.0	2.2	1.0	1000	40.4	1	40.871114699817106	24.06493423382918	98.35092205695089
0.1	2.1	360.0	5.06	false	0.5	1.25	100	6.8	1.2	1.1	2000	0.25	1.0	2.2	1.0	1000	40.4	1	38.72362341961334	8.198089859299678	98.19707811354418
0.1	2.1	360.0	5.06	false	0.5	1.25	100	6.8	1.2	1.1	2000	0.25	1.0	2.2	1.0	1000	40.4	1	48.83233240289666	19.759961365894263	116.05809267859979
0.1	2.1	360.0	5.06	false	0.5	1.25	100	6.8	1.2	1.1	2000	0.25	1.0	2.2	1.0	1000	40.4	2	41.60788926084611	6.201602737012874	60.86381840041301	37.79426060775944	53.541879950633984
0.1	2.1	360.0	5.06	false	0.5	1.25	100	6.8	1.2	1.1	2000	0.25	1.0	2.2	1.0	1000	40.4	2	44.982681949854104	12.117125055369073	73.52225799383451	34.25503294463974	59.95518289089816
0.1	2.1	360.0	5.06	false	0.5	1.25	100	6.8	1.2	1.1	2000	0.25	1.0	2.2	1.0	1000	40.4	2	40.7144112500742	15.523453337440223	59.84117082433602	33.239274910003616	45.18353944196835
0.1	2.1	360.0	5.06	false	0.5	1.25	100	6.8	1.2	1.1	2000	0.25	1.0	2.2	1.0	1000	40.4	1	39.50673288749309	16.13607567524323	110.25936602501676
0.1	2.1	360.0	5.06	false	0.5	1.25	100	6.8	1.2	1.1	2000	0.25	1.0	2.2	1.0	1000	40.4	2	47.630683342769274	8.118440043482915	81.80149523030786	44.45647363772639	45.90428375546631
0.1	2.1	360.0	5.06	false	0.5	1.25	100	6.8	1.2	1.1	2000	0.25	1.0	2.2	1.0	1000	40.4	2	36.06892932515515	0.8874042339923094	37.833947287265886	18.22025070495673	54.695077845648626
0.1	2.1	360.0	5.06	false	0.5	1.25	100	6.8	1.2	1.1	2000	0.25	1.0	2.2	1.0	1000	40.4	1	36.95377499910213	20.326087381537196	93.26818640939851
0.1	2.1	360.0	5.06	false	0.5	1.25	100	6.8	1.2	1.1	2000	0.25	1.0	2.2	1.0	1000	40.4	1	35.29224138614174	18.61718955297118	91.48452475729486
0.1	2.1	360.0	5.06	false	0.5	1.25	100	6.8	1.2	1.1	2000	0.25	1.0	2.2	1.0	1000	40.4	2	40.91139804836474	9.624345599215816	62.50933039967183	35.82946598975602	58.554320793985724
0.1	2.1	360.0	5.06	false	0.5	1.25	100	6.8	1.2	1.1	2000	0.25	1.0	2.2	1.0	1000	40.4	1	34.29226578154826	13.058576368871552	67.92219187764057
0.1	2.1	360.0	5.06	false	0.5	1.25	100	6.8	1.2	1.1	2000	0.25	1.0	2.2	1.0	1000	40.4	2	35.16875173593721	4.580573041752998	28.55555915780484	28.534791554341933	62.483618799661336
0.1	2.1	360.0	5.06	false	0.5	1.25	100	6.8	1.2	1.1	2000	0.25	1.0	2.2	1.0	1000	40.4	1	42.23216734317752	22.82360958952965	128.40856201567567
0.1	2.1	360.0	5.06	false	0.5	1.25	100	6.8	1.2	1.1	2000	0.25	1.0	2.2	1.0	1000	40.4	2	43.15622586272233	5.49902269522778	81.50016123354705	38.20550464187219	37.504889192541825
0.1	2.1	360.0	5.06	false	0.5	1.25	100	6.8	1.2	1.1	2000	0.25	1.0	2.2	1.0	1000	40.4	2	39.973013364032326	9.866482085762154	31.954570384916625	24.42442372654562	79.75953358530687
0.1	2.1	360.0	5.06	false	0.5	1.25	100	6.8	1.2	1.1	2000	0.25	1.0	2.2	1.0	1000	40.4	1	37.3273408384767	28.707714825198824	63.97809980372589
0.1	2.1	360.0	5.06	false	0.5	1.25	100	6.8	1.2	1.1	2000	0.25	1.0	2.2	1.0	1000	40.4	1	39.33560867470099	8.787927261324311	79.46707062530437
0.1	2.1	360.0	5.06	false	0.5	1.25	100	6.8	1.2	1.1	2000	0.25	1.0	2.2	1.0	1000	40.4	1	35.95245937394263	9.669668685920595	99.44523055300007
0.1	2.1	360.0	5.06	false	0.5	1.25	100	6.8	1.2	1.1	2000	0.25	1.0	2.2	1.0	1000	40.4	1	33.91718225559678	21.44318773569623	75.33428815693847
0.1	2.1	360.0	5.06	false	0.5	1.25	100	6.8	1.2	1.1	2000	0.25	1.0	2.2	1.0	1000	40.4	1	42.54845063346654	17.27554423279034	119.41994510352416
0.1	2.1	360.0	5.06	false	0.5	1.25	100	6.8	1.2	1.1	2000	0.25	1.0	2.2	1.0	1000	40.4	1	47.40236860646435	25.3766368351639	140.97281453835006
0.1	2.1	360.0	5.06	false	0.5	1.25	100	6.8	1.2	1.1	2000	0.25	1.0	2.2	1.0	1000	40.4	1	46.012955158002036	21.016222393196763	126.32947524344432
0.1	2.1	360.0	5.06	false	0.5	1.25	100	6.8	1.2	1.1	2000	0.25	1.0	2.2	1.0	1000	40.4	2	35.72704426323472	7.369638005545116	57.425866625114345	31.43320072830708	44.0347960977598
0.1	2.1	360.0	5.06	false	0.5	1.25	100	6.8	1.2	1.1	2000	0.25	1.0	2.2	1.0	1000	40.4	2	39.8556807587277	12.467565652647934	65.64217296820804	33.597996763077184	47.498177615202955
0.1	2.1	360.0	5.06	false	0.5	1.25	100	6.8	1.2	1.1	2000	0.25	1.0	2.2	1.0	1000	40.4	1	32.976327072420304	14.881094397186205	87.0911728032328
0.1	2.1	360.0	5.06	false	0.5	1.25	100	6.8	1.2	1.1	2000	0.25	1.0	2.2	1.0	1000	40.4	1	40.52555878260209	20.26912948143186	100.73068859777237
0.1	2.1	360.0	5.06	false	0.5	1.25	100	6.8	1.2	1.1	2000	0.25	1.0	2.2	1.0	1000	40.4	1	33.988779072064744	22.560108233817267	85.7957840587781
0.1	2.1	360.0	5.06	false	0.5	1.25	100	6.8	1.2	1.1	2000	0.25	1.0	2.2	1.0	1000	40.4	1	42.86141822667149	24.423408008911785	110.87266905038506
0.1	2.1	360.0	5.06	false	0.5	1.25	100	6.8	1.2	1.1	2000	0.25	1.0	2.2	1.0	1000	40.4	1	44.39819765061908	33.398978873008375	95.71324051393438
0.1	2.1	360.0	5.06	false	0.5	1.25	100	6.8	1.2	1.1	2000	0.25	1.0	2.2	1.0	1000	40.4	1	44.76823222095136	27.893013209042508	81.50686986717959
0.1	2.1	360.0	5.06	false	0.5	1.25	100	6.8	1.2	1.1	2000	0.25	1.0	2.2	1.0	1000	40.4	1	47.11074302852039	23.827072056454355	133.36244952952362
0.1	2.1	360.0	5.06	false	0.5	1.25	100	6.8	1.2	1.1	2000	0.25	1.0	2.2	1.0	1000	40.4	2	43.953269083415464	6.261378075288197	60.23146028397912	40.6777070081393	61.391353956407904
0.1	2.1	360.0	5.06	false	0.5	1.25	100	6.8	1.2	1.1	2000	0.25	1.0	2.2	1.0	1000	40.4	1	45.18779922167177	30.387402526213226	103.96552136913098
0.1	2.1	360.0	5.06	false	0.5	1.25	100	6.8	1.2	1.1	2000	0.25	1.0	2.2	1.0	1000	40.4	1	36.44350310796734	14.454584004228701	99.09632818334849
0.1	2.1	360.0	5.06	false	0.5	1.25	100	6.8	1.2	1.1	2000	0.25	1.0	2.2	1.0	1000	40.4	2	45.90588632295507	13.396614228095961	57.11386075172862	20.23199024151487	53.033261964914026
0.1	2.1	360.0	5.06	false	0.5	1.25	100	6.8	1.2	1.1	2000	0.25	1.0	2.2	1.0	1000	40.4	2	45.86897909182527	13.072319920914053	76.82822725272518	39.45771892543496	51.89004563397943
0.1	2.1	360.0	5.06	false	0.5	1.25	100	6.8	1.2	1.1	2000	0.25	1.0	2.2	1.0	1000	40.4	1	38.041680144462156	10.750755998906566	97.95393420226603
0.1	2.1	360.0	5.06	false	0.5	1.25	100	6.8	1.2	1.1	2000	0.25	1.0	2.2	1.0	1000	40.4	2	46.209473713012514	16.191269091787476	76.19574464829418	38.98245562282746	51.05072797057259
0.1	2.1	360.0	5.06	false	0.5	1.25	100	6.8	1.2	1.1	2000	0.25	1.0	2.2	1.0	1000	40.4	2	30.091288354910454	4.7044371340666435	42.746873991598605	23.39513067884684	34.326480039809816
0.1	2.1	360.0	5.06	false	0.5	1.25	100	6.8	1.2	1.1	2000	0.25	1.0	2.2	1.0	1000	40.4	1	34.515761258316395	12.518276034850478	91.59231813716576
0.1	2.1	360.0	5.06	false	0.5	1.25	100	6.8	1.2	1.1	2000	0.25	1.0	2.2	1.0	1000	40.4	1	34.29969126731927	21.073199171231977	97.67455115707665
0.1	2.1	360.0	5.06	false	0.5	1.25	100	6.8	1.2	1.1	2000	0.25	1.0	2.2	1.0	1000	40.4	1	41.803676638515526	31.870566423462208	101.67780037624853
0.1	2.1	360.0	5.06	false	0.5	1.25	100	6.8	1.2	1.1	2000	0.25	1.0	2.2	1.0	1000	40.4	1	36.17599043764874	23.154644246972858	95.57066719019565
0.1	2.1	360.0	5.06	false	0.5	1.25	100	6.8	1.2	1.1	2000	0.25	1.0	2.2	1.0	1000	40.4	1	45.57493838542569	24.195141217266574	92.5358308172437
0.1	2.1	360.0	5.06	false	0.5	1.25	100	6.8	1.2	1.1	2000	0.25	1.0	2.2	1.0	1000	40.4	1	49.52955903384641	19.603214205056776	111.11077366201792
0.1	2.1	360.0	5.06	false	0.5	1.25	100	6.8	1.2	1.1	2000	0.25	1.0	2.2	1.0	1000	40.4	1	35.879166793225465	21.877914354956363	92.58824720678386
0.1	2.1	360.0	5.06	false	0.5	1.25	100	6.8	1.2	1.1	2000	0.25	1.0	2.2	1.0	1000	40.4	1	30.51538068767023	18.47033003096942	86.69977880413069
0.1	2.1	360.0	5.06	false	0.5	1.25	100	6.8	1.2	1.1	2000	0.25	1.0	2.2	1.0	1000	40.4	1	28.832658255560773	8.506099080259174	74.11605047673774
0.1	2.1	360.0	5.06	false	0.5	1.25	100	6.8	1.2	1.1	2000	0.25	1.0	2.2	1.0	1000	40.4	1	30.28335369648547	24.431461150558633	83.58581824428079
0.1	2.1	360.0	5.06	false	0.5	1.25	100	6.8	1.2	1.1	2000	0.25	1.0	2.2	1.0	1000	40.4	1	39.410353039469655	29.08880297148924	87.09835894231014
0.1	2.1	360.0	5.06	false	0.5	1.25	100	6.8	1.2	1.1	2000	0.25	1.0	2.2	1.0	1000	40.4	1	45.24024587687998	33.823550096825876	101.10297720655414
0.1	2.1	360.0	5.06	false	0.5	1.25	100	6.8	1.2	1.1	2000	0.25	1.0	2.2	1.0	1000	40.4	2	41.12479588989597	4.766953812379696	47.68529044124419	31.212976802807393	53.26885823708226
0.1	2.1	360.0	5.06	false	0.5	1.25	100	6.8	1.2	1.1	2000	0.25	1.0	2.2	1.0	1000	40.4	1	43.35407629773785	26.891142634351624	119.9219179882922
0.1	2.1	360.0	5.06	false	0.5	1.25	100	6.8	1.2	1.1	2000	0.25	1.0	2.2	1.0	1000	40.4	1	36.941958974875334	19.51565650826767	100.83994321926228
0.1	2.1	360.0	5.06	false	0.5	1.25	100	6.8	1.2	1.1	2000	0.25	1.0	2.2	1.0	1000	40.4	2	31.35056710930254	2.2019499892727468	46.29638771290817	21.167661656011358	47.20072151254759
0.1	2.1	360.0	5.06	false	0.5	1.25	100	6.8	1.2	1.1	2000	0.25	1.0	2.2	1.0	1000	40.4	1	44.675985369922486	28.62866848778357	108.82016919200937
0.1	2.1	360.0	5.06	false	0.5	1.25	100	6.8	1.2	1.1	2000	0.25	1.0	2.2	1.0	1000	40.4	2	39.752154372238714	7.997022252907234	68.149800139245	33.645343625624356	34.833027402364195
0.1	2.1	360.0	5.06	false	0.5	1.25	100	6.8	1.2	1.1	2000	0.25	1.0	2.2	1.0	1000	40.4	1	32.42189149850409	15.234113083303274	93.01901796697035
0.1	2.1	360.0	5.06	false	0.5	1.25	100	6.8	1.2	1.1	2000	0.25	1.0	2.2	1.0	1000	40.4	2	41.65697320370972	11.185638234989495	60.09522041112695	35.54940701514518	53.097332471412415
0.1	2.1	360.0	5.06	false	0.5	1.25	100	6.8	1.2	1.1	2000	0.25	1.0	2.2	1.0	1000	40.4	2	44.18562479105603	4.044522329156836	77.27589871537583	36.55952356830892	35.44053265890371
0.1	2.1	360.0	5.06	false	0.5	1.25	100	6.8	1.2	1.1	2000	0.25	1.0	2.2	1.0	1000	40.4	2	41.4117154859578	2.2229976384282857	34.368571724366525	23.286125695286024	75.0710777600161
0.1	2.1	360.0	5.06	false	0.5	1.25	100	6.8	1.2	1.1	2000	0.25	1.0	2.2	1.0	1000	40.4	1	40.69488953318254	18.324096914864413	120.06487504455025
0.1	2.1	360.0	5.06	false	0.5	1.25	100	6.8	1.2	1.1	2000	0.25	1.0	2.2	1.0	1000	40.4	2	40.99161582405771	19.909793686548596	60.808175162617154	35.35561099036213	39.31018098597581
0.1	2.1	360.0	5.06	false	0.5	1.25	100	6.8	1.2	1.1	2000	0.25	1.0	2.2	1.0	1000	40.4	2	43.4758004640231	7.217030296463917	51.85144293600878	40.080308200366424	69.53763881742601
0.1	2.1	360.0	5.06	false	0.5	1.25	100	6.8	1.2	1.1	2000	0.25	1.0	2.2	1.0	1000	40.4	1	38.4083918861478	31.47058304185903	86.44762482606122
0.1	2.1	360.0	5.06	false	0.5	1.25	100	6.8	1.2	1.1	2000	0.25	1.0	2.2	1.0	1000	40.4	1	37.06383950355303	10.015295482901942	82.57408456342468
0.1	2.1	360.0	5.06	false	0.5	1.25	100	6.8	1.2	1.1	2000	0.25	1.0	2.2	1.0	1000	40.4	1	39.18647966474827	16.917892663222364	101.28486232543379
0.1	2.1	360.0	5.06	false	0.5	1.25	100	6.8	1.2	1.1	2000	0.25	1.0	2.2	1.0	1000	40.4	1	38.249571410718076	20.59691677570474	104.0217681755863
0.1	2.1	360.0	5.06	false	0.5	1.25	100	6.8	1.2	1.1	2000	0.25	1.0	2.2	1.0	1000	40.4	1	39.44615473487439	17.11436447363629	56.70047455795562
0.1	2.1	360.0	5.06	false	0.5	1.25	100	6.8	1.2	1.1	2000	0.25	1.0	2.2	1.0	1000	40.4	2	39.74959167356709	10.73089907134258	39.404047057213745	28.353065981337956	69.66608647004404
0.1	2.1	360.0	5.06	false	0.5	1.25	100	6.8	1.2	1.1	2000	0.25	1.0	2.2	1.0	1000	40.4	2	39.76607119942616	12.351536271023754	70.1457090024665	34.632170326415086	37.037665688211234
0.1	2.1	360.0	5.06	false	0.5	1.25	100	6.8	1.2	1.1	2000	0.25	1.0	2.2	1.0	1000	40.4	1	42.305951048233574	16.85011143279913	124.04857931404295
0.1	2.1	360.0	5.06	false	0.5	1.25	100	6.8	1.2	1.1	2000	0.25	1.0	2.2	1.0	1000	40.4	2	42.15636507729724	8.65420855079601	80.91458963473374	34.40551429353358	44.65548721012814
0.1	2.1	360.0	5.06	false	0.5	1.25	100	6.8	1.2	1.1	2000	0.25	1.0	2.2	1.0	1000	40.4	1	44.448610497312835	8.625454224554492	84.93673598569531
0.1	2.1	360.0	5.06	false	0.5	1.25	100	6.8	1.2	1.1	2000	0.25	1.0	2.2	1.0	1000	40.4	2	40.66127038765952	15.054411801275688	56.148997234513345	25.413546168364075	60.94953421951008
0.1	2.1	360.0	5.06	false	0.5	1.25	100	6.8	1.2	1.1	2000	0.25	1.0	2.2	1.0	1000	40.4	2	36.90194887687555	6.028525432498023	35.38200190114011	26.872757087659842	60.556478267505156
0.1	2.1	360.0	5.06	false	0.5	1.25	100	6.8	1.2	1.1	2000	0.25	1.0	2.2	1.0	1000	40.4	2	39.332844327131724	8.732834444417492	35.08352744710324	27.29379149074131	67.4695013205286
0.1	2.1	360.0	5.06	false	0.5	1.25	100	6.8	1.2	1.1	2000	0.25	1.0	2.2	1.0	1000	40.4	1	48.911047951835315	31.523616141228377	105.65571415110219
0.1	2.1	360.0	5.06	false	0.5	1.25	100	6.8	1.2	1.1	2000	0.25	1.0	2.2	1.0	1000	40.4	1	41.507997792474974	17.31285841101106	113.34779913901865
0.1	2.1	360.0	5.06	false	0.5	1.25	100	6.8	1.2	1.1	2000	0.25	1.0	2.2	1.0	1000	40.4	1	40.6045537027247	21.544044498942185	100.96175336111034
0.1	2.1	360.0	5.06	false	0.5	1.25	100	6.8	1.2	1.1	2000	0.25	1.0	2.2	1.0	1000	40.4	3	51.42948852584857	3.1267953420225987	43.372250372131596	20.855811256074904	45.6180324700162	40.04917501522277	57.59324062722566
0.1	2.1	360.0	5.06	false	0.5	1.25	100	6.8	1.2	1.1	2000	0.25	1.0	2.2	1.0	1000	40.4	2	37.67393807952066	9.127760243454734	35.64432282040761	32.401621444838945	64.14989715204526
0.1	2.1	360.0	5.06	false	0.5	1.25	100	6.8	1.2	1.1	2000	0.25	1.0	2.2	1.0	1000	40.4	1	33.7123515490791	11.879406133864345	75.52885748639115
0.1	2.1	360.0	5.06	false	0.5	1.25	100	6.8	1.2	1.1	2000	0.25	1.0	2.2	1.0	1000	40.4	1	40.77691000782904	19.003671070682984	93.17970199338474
0.1	2.1	360.0	5.06	false	0.5	1.25	100	6.8	1.2	1.1	2000	0.25	1.0	2.2	1.0	1000	40.4	2	48.1129278046183	21.933992986663654	90.16038451508699	46.163266670824925	41.974949499898145
0.1	2.1	360.0	5.06	false	0.5	1.25	100	6.8	1.2	1.1	2000	0.25	1.0	2.2	1.0	1000	40.4	1	42.84499621927283	10.04435328959995	116.79360901869241
0.1	2.1	360.0	5.06	false	0.5	1.25	100	6.8	1.2	1.1	2000	0.25	1.0	2.2	1.0	1000	40.4	1	31.244283630927335	8.562271649096822	99.58190786532346
0.1	2.1	360.0	5.06	false	0.5	1.25	100	6.8	1.2	1.1	2000	0.25	1.0	2.2	1.0	1000	40.4	2	39.01659848159316	23.082198438112314	36.91136882821663	36.090075494681294	68.02205187447883
0.1	2.1	360.0	5.06	false	0.5	1.25	100	6.8	1.2	1.1	2000	0.25	1.0	2.2	1.0	1000	40.4	1	39.807336533542625	27.626868464882975	101.92140644250767
0.1	2.1	360.0	5.06	false	0.5	1.25	100	6.8	1.2	1.1	2000	0.25	1.0	2.2	1.0	1000	40.4	1	36.80777464830508	15.461832668719536	106.36290488939632
0.1	2.1	360.0	5.06	false	0.5	1.25	100	6.8	1.2	1.1	2000	0.25	1.0	2.2	1.0	1000	40.4	1	38.46994655331145	14.225029210115201	104.99264007333122
0.1	2.1	360.0	5.06	false	0.5	1.25	100	6.8	1.2	1.1	2000	0.25	1.0	2.2	1.0	1000	40.4	2	42.48601588556796	15.954829222304703	57.48643549795613	32.16023656064907	67.01081236194499
0.1	2.1	360.0	5.06	false	0.5	1.25	100	6.8	1.2	1.1	2000	0.25	1.0	2.2	1.0	1000	40.4	2	41.66661711367194	8.157761588948564	59.29946767319021	36.02133779266212	53.347561171810966
0.1	2.1	360.0	5.06	false	0.5	1.25	100	6.8	1.2	1.1	2000	0.25	1.0	2.2	1.0	1000	40.4	2	47.59443265504953	2.2468969600478848	49.91332949720903	36.29482583939983	78.44772055548783
0.1	2.1	360.0	5.06	false	0.5	1.25	100	6.8	1.2	1.1	2000	0.25	1.0	2.2	1.0	1000	40.4	2	42.48244813134318	5.759952077913528	62.93107295494794	33.32271013844612	50.01871281608792
0.1	2.1	360.0	5.06	false	0.5	1.25	100	6.8	1.2	1.1	2000	0.25	1.0	2.2	1.0	1000	40.4	1	42.98217566971559	20.401875819545072	81.99005900301904
0.1	2.1	360.0	5.06	false	0.5	1.25	100	6.8	1.2	1.1	2000	0.25	1.0	2.2	1.0	1000	40.4	1	42.11683128149437	16.78778746276856	90.41856442830075
0.1	2.1	360.0	5.06	false	0.5	1.25	100	6.8	1.2	1.1	2000	0.25	1.0	2.2	1.0	1000	40.4	2	44.65257376315585	13.531890353669294	43.24396218196175	32.13672415868556	78.65598169011778
0.1	2.1	360.0	5.06	false	0.5	1.25	100	6.8	1.2	1.1	2000	0.25	1.0	2.2	1.0	1000	40.4	1	38.38752513446576	20.299926330532926	99.83638922311633
0.1	2.1	360.0	5.06	false	0.5	1.25	100	6.8	1.2	1.1	2000	0.25	1.0	2.2	1.0	1000	40.4	1	37.04897633572002	15.39521793419682	95.78149680509719
0.1	2.1	360.0	5.06	false	0.5	1.25	100	6.8	1.2	1.1	2000	0.25	1.0	2.2	1.0	1000	40.4	1	41.249301830756686	35.79178487815113	94.9312142430173
0.1	2.1	360.0	5.06	false	0.5	1.25	100	6.8	1.2	1.1	2000	0.25	1.0	2.2	1.0	1000	40.4	1	32.118262135980416	8.781718860152223	86.04876779596542
0.1	2.1	360.0	5.06	false	0.5	1.25	100	6.8	1.2	1.1	2000	0.25	1.0	2.2	1.0	1000	40.4	1	35.80964367450964	21.391149522474926	94.34427366791128
0.1	2.1	360.0	5.06	false	0.5	1.25	100	6.8	1.2	1.1	2000	0.25	1.0	2.2	1.0	1000	40.4	1	31.298413882579112	25.223512329624658	97.4963388230867
0.1	2.1	360.0	5.06	false	0.5	1.25	100	6.8	1.2	1.1	2000	0.25	1.0	2.2	1.0	1000	40.4	1	30.981929031115993	20.85039325088496	69.52252029305026
0.1	2.1	360.0	5.06	false	0.5	1.25	100	6.8	1.2	1.1	2000	0.25	1.0	2.2	1.0	1000	40.4	1	34.90287210136531	27.14962316865435	94.8588872567977
0.1	2.1	360.0	5.06	false	0.5	1.25	100	6.8	1.2	1.1	2000	0.25	1.0	2.2	1.0	1000	40.4	1	36.61449986905449	5.747343824281394	89.6929188103962
0.1	2.1	360.0	5.06	false	0.5	1.25	100	6.8	1.2	1.1	2000	0.25	1.0	2.2	1.0	1000	40.4	2	31.871627384458975	3.8902726295123258	54.697692542908605	19.380889186379	43.91509571931316
0.1	2.1	360.0	5.06	false	0.5	1.25	100	6.8	1.2	1.1	2000	0.25	1.0	2.2	1.0	1000	40.4	1	39.77374979957123	22.857182030132314	88.69061703025685
0.1	2.1	360.0	5.06	false	0.5	1.25	100	6.8	1.2	1.1	2000	0.25	1.0	2.2	1.0	1000	40.4	1	32.92765359267949	30.267008923895872	63.42439230333482
0.1	2.1	360.0	5.06	false	0.5	1.25	100	6.8	1.2	1.1	2000	0.25	1.0	2.2	1.0	1000	40.4	2	41.71680785985551	2.4703546219660675	47.39928617996307	34.536370362926945	67.35093223771311
0.1	2.1	360.0	5.06	false	0.5	1.25	100	6.8	1.2	1.1	2000	0.25	1.0	2.2	1.0	1000	40.4	2	39.47963800207017	5.701280344569687	44.136033621347046	26.743394421167938	55.58557851735616
0.1	2.1	360.0	5.06	false	0.5	1.25	100	6.8	1.2	1.1	2000	0.25	1.0	2.2	1.0	1000	40.4	1	31.227828484361595	7.075305655077402	84.22911351720276
0.1	2.1	360.0	5.06	false	0.5	1.25	100	6.8	1.2	1.1	2000	0.25	1.0	2.2	1.0	1000	40.4	1	44.26733303678584	16.36584924231086	107.1768097945917
0.1	2.1	360.0	5.06	false	0.5	1.25	100	6.8	1.2	1.1	2000	0.25	1.0	2.2	1.0	1000	40.4	1	39.104684817887474	10.556808759266342	95.91287437225422
0.1	2.1	360.0	5.06	false	0.5	1.25	100	6.8	1.2	1.1	2000	0.25	1.0	2.2	1.0	1000	40.4	1	35.48934478720091	9.18142790081897	97.85481704213217
0.1	2.1	360.0	5.06	false	0.5	1.25	100	6.8	1.2	1.1	2000	0.25	1.0	2.2	1.0	1000	40.4	1	38.055082562444035	26.94338062072243	79.18697539772515
0.1	2.1	360.0	5.06	false	0.5	1.25	100	6.8	1.2	1.1	2000	0.25	1.0	2.2	1.0	1000	40.4	1	34.289736584202956	19.650974878975653	94.27960331153125
0.1	2.1	360.0	5.06	false	0.5	1.25	100	6.8	1.2	1.1	2000	0.25	1.0	2.2	1.0	1000	40.4	1	42.62488346661629	27.90310587982619	113.68535768308611
0.1	2.1	360.0	5.06	false	0.5	1.25	100	6.8	1.2	1.1	2000	0.25	1.0	2.2	1.0	1000	40.4	2	38.14226709571043	15.681421753233503	54.66714869892162	33.2496658497427	59.074961133038975
0.1	2.1	360.0	5.06	false	0.5	1.25	100	6.8	1.2	1.1	2000	0.25	1.0	2.2	1.0	1000	40.4	1	43.78137302797196	25.594808415037427	126.29948326166398
0.1	2.1	360.0	5.06	false	0.5	1.25	100	6.8	1.2	1.1	2000	0.25	1.0	2.2	1.0	1000	40.4	1	43.02145947045151	9.775744018711189	99.68040617678359
0.1	2.1	360.0	5.06	false	0.5	1.25	100	6.8	1.2	1.1	2000	0.25	1.0	2.2	1.0	1000	40.4	1	44.626174637308246	16.478546237371898	117.08353845746767
0.1	2.1	360.0	5.06	false	0.5	1.25	100	6.8	1.2	1.1	2000	0.25	1.0	2.2	1.0	1000	40.4	2	39.96599849209675	10.512844028931951	67.07554293658512	37.24518777983855	40.44335133024993
0.1	2.1	360.0	5.06	false	0.5	1.25	100	6.8	1.2	1.1	2000	0.25	1.0	2.2	1.0	1000	40.4	2	32.332058546270375	4.874810506992325	53.73505233690102	21.773047341142178	39.006478400089165
0.1	2.1	360.0	5.06	false	0.5	1.25	100	6.8	1.2	1.1	2000	0.25	1.0	2.2	1.0	1000	40.4	1	37.720834414973154	9.115497544558286	90.15047685742903
0.1	2.1	360.0	5.06	false	0.5	1.25	100	6.8	1.2	1.1	2000	0.25	1.0	2.2	1.0	1000	40.4	1	37.322473905202166	20.230862998354922	102.12903107810843
0.1	2.1	360.0	5.06	false	0.5	1.25	100	6.8	1.2	1.1	2000	0.25	1.0	2.2	1.0	1000	40.4	1	40.438545937772496	7.021077272658226	110.51524624691444
0.1	2.1	360.0	5.06	false	0.5	1.25	100	6.8	1.2	1.1	2000	0.25	1.0	2.2	1.0	1000	40.4	2	40.23538586933268	4.697506104185896	65.47443598598672	30.859608814791883	38.08668417350685
0.1	2.1	360.0	5.06	false	0.5	1.25	100	6.8	1.2	1.1	2000	0.25	1.0	2.2	1.0	1000	40.4	2	43.48567728188392	7.334530640953322	47.57595902986823	38.772880996081284	62.19718478366273
0.1	2.1	360.0	5.06	false	0.5	1.25	100	6.8	1.2	1.1	2000	0.25	1.0	2.2	1.0	1000	40.4	2	51.20279221594158	14.799126003666817	102.90300488591996	40.65009221441931	49.663213393074074
0.1	2.1	360.0	5.06	false	0.5	1.25	100	6.8	1.2	1.1	2000	0.25	1.0	2.2	1.0	1000	40.4	1	40.13124049192486	22.052025650669115	109.68218821861917
0.1	2.1	360.0	5.06	false	0.5	1.25	100	6.8	1.2	1.1	2000	0.25	1.0	2.2	1.0	1000	40.4	1	40.21788510574694	23.291009801968737	107.1997402583588
0.1	2.1	360.0	5.06	false	0.5	1.25	100	6.8	1.2	1.1	2000	0.25	1.0	2.2	1.0	1000	40.4	1	34.98500742375809	6.2515884221727775	93.68855524453625
0.1	2.1	360.0	5.06	false	0.5	1.25	100	6.8	1.2	1.1	2000	0.25	1.0	2.2	1.0	1000	40.4	2	32.7659058758425	12.509526889269026	29.546383851142267	27.06544737580808	65.26277522772686
0.1	2.1	360.0	5.06	false	0.5	1.25	100	6.8	1.2	1.1	2000	0.25	1.0	2.2	1.0	1000	40.4	2	40.80679085037549	9.5793963796198	67.6235467920076	28.437949550435377	43.266746812861214
0.1	2.1	360.0	5.06	false	0.5	1.25	100	6.8	1.2	1.1	2000	0.25	1.0	2.2	1.0	1000	40.4	2	49.34252226813765	19.704289186996615	91.15338309430618	42.70815102154414	52.524078349818275
0.1	2.1	360.0	5.06	false	0.5	1.25	100	6.8	1.2	1.1	2000	0.25	1.0	2.2	1.0	1000	40.4	1	36.857381327896434	6.165889715046508	95.87637968111756
0.1	2.1	360.0	5.06	false	0.5	1.25	100	6.8	1.2	1.1	2000	0.25	1.0	2.2	1.0	1000	40.4	2	41.488660609447834	18.11178057238352	60.9184141314617	38.928593162996336	46.18212091583253
0.1	2.1	360.0	5.06	false	0.5	1.25	100	6.8	1.2	1.1	2000	0.25	1.0	2.2	1.0	1000	40.4	1	44.39539083836614	22.148142286084852	128.1269879463852
0.1	2.1	360.0	5.06	false	0.5	1.25	100	6.8	1.2	1.1	2000	0.25	1.0	2.2	1.0	1000	40.4	1	34.66255871618515	28.471800664770576	92.6104312407594
0.1	2.1	360.0	5.06	false	0.5	1.25	100	6.8	1.2	1.1	2000	0.25	1.0	2.2	1.0	1000	40.4	1	43.74555659168709	35.32501219698986	85.05276191362111
0.1	2.1	360.0	5.06	false	0.5	1.25	100	6.8	1.2	1.1	2000	0.25	1.0	2.2	1.0	1000	40.4	1	40.61610685243846	18.962358190640618	103.53639575542896
0.1	2.1	360.0	5.06	false	0.5	1.25	100	6.8	1.2	1.1	2000	0.25	1.0	2.2	1.0	1000	40.4	1	41.66449328735346	21.664445049923682	91.6252676931602
0.1	2.1	360.0	5.06	false	0.5	1.25	100	6.8	1.2	1.1	2000	0.25	1.0	2.2	1.0	1000	40.4	1	39.430260726337835	16.281313242649137	100.81514297813696
0.1	2.1	360.0	5.06	false	0.5	1.25	100	6.8	1.2	1.1	2000	0.25	1.0	2.2	1.0	1000	40.4	1	38.0643428122639	24.2745300675553	115.5460572806334
0.1	2.1	360.0	5.06	false	0.5	1.25	100	6.8	1.2	1.1	2000	0.25	1.0	2.2	1.0	1000	40.4	1	35.857232655746884	16.01950345665549	86.26883514492702
0.1	2.1	360.0	5.06	false	0.5	1.25	100	6.8	1.2	1.1	2000	0.25	1.0	2.2	1.0	1000	40.4	1	42.42754574995371	17.591695883468727	89.55997469475433
0.1	2.1	360.0	5.06	false	0.5	1.25	100	6.8	1.2	1.1	2000	0.25	1.0	2.2	1.0	1000	40.4	1	31.073717438409005	11.720941289377075	78.92975785965342
0.1	2.1	360.0	5.06	false	0.5	1.25	100	6.8	1.2	1.1	2000	0.25	1.0	2.2	1.0	1000	40.4	2	45.25647645380803	11.39522988832575	67.74338374073733	36.661717799255904	38.74153035818594
0.1	2.1	360.0	5.06	false	0.5	1.25	100	6.8	1.2	1.1	2000	0.25	1.0	2.2	1.0	1000	40.4	1	32.210778739560496	18.706127378266803	88.51961677908065
0.1	2.1	360.0	5.06	false	0.5	1.25	100	6.8	1.2	1.1	2000	0.25	1.0	2.2	1.0	1000	40.4	1	41.583053698512664	18.77519773494602	112.98036775159383
0.1	2.1	360.0	5.06	false	0.5	1.25	100	6.8	1.2	1.1	2000	0.25	1.0	2.2	1.0	1000	40.4	1	41.67037615825399	27.200962510105665	111.13338710585725
0.1	2.1	360.0	5.06	false	0.5	1.25	100	6.8	1.2	1.1	2000	0.25	1.0	2.2	1.0	1000	40.4	1	36.59140730060705	23.35681071785427	111.62741060272222
0.1	2.1	360.0	5.06	false	0.5	1.25	100	6.8	1.2	1.1	2000	0.25	1.0	2.2	1.0	1000	40.4	2	37.48652724942086	6.295297975291404	42.26822614762539	31.7286625534303	65.21707489495897
0.1	2.1	360.0	5.06	false	0.5	1.25	100	6.8	1.2	1.1	2000	0.25	1.0	2.2	1.0	1000	40.4	1	31.317516446554123	23.26503882360942	74.34736979046544
0.1	2.1	360.0	5.06	false	0.5	1.25	100	6.8	1.2	1.1	2000	0.25	1.0	2.2	1.0	1000	40.4	2	39.43242390414586	9.820006742432723	52.53969455531003	22.592538704290995	58.64783026257113
0.1	2.1	360.0	5.06	false	0.5	1.25	100	6.8	1.2	1.1	2000	0.25	1.0	2.2	1.0	1000	40.4	2	44.2886091996681	8.052927767238172	53.750019187464375	33.797628614109	50.81242849066717
0.1	2.1	360.0	5.06	false	0.5	1.25	100	6.8	1.2	1.1	2000	0.25	1.0	2.2	1.0	1000	40.4	2	41.1696982875046	11.18132695654462	34.39897693591075	29.0685696587024	63.331735803078686
0.1	2.1	360.0	5.06	false	0.5	1.25	100	6.8	1.2	1.1	2000	0.25	1.0	2.2	1.0	1000	40.4	1	36.61427829072598	27.139466347477626	104.91231895349172
0.1	2.1	360.0	5.06	false	0.5	1.25	100	6.8	1.2	1.1	2000	0.25	1.0	2.2	1.0	1000	40.4	1	41.79980812991932	25.217722310353455	114.87135937653862
0.1	2.1	360.0	5.06	false	0.5	1.25	100	6.8	1.2	1.1	2000	0.25	1.0	2.2	1.0	1000	40.4	2	46.019015055831844	11.34558167970594	46.29119631054285	42.10287413926802	69.06650342633972
0.1	2.1	360.0	5.06	false	0.5	1.25	100	6.8	1.2	1.1	2000	0.25	1.0	2.2	1.0	1000	40.4	1	36.85854413187527	20.808632801702633	88.07448311755826
0.1	2.1	360.0	5.06	false	0.5	1.25	100	6.8	1.2	1.1	2000	0.25	1.0	2.2	1.0	1000	40.4	1	36.06830961243578	3.6564994157711417	87.65066891047172
0.1	2.1	360.0	5.06	false	0.5	1.25	100	6.8	1.2	1.1	2000	0.25	1.0	2.2	1.0	1000	40.4	1	37.2277205996057	18.470682637469768	107.02406304424987
0.1	2.1	360.0	5.06	false	0.5	1.25	100	6.8	1.2	1.1	2000	0.25	1.0	2.2	1.0	1000	40.4	1	42.398478218925725	18.78424704958893	110.55750363722439
0.1	2.1	360.0	5.06	false	0.5	1.25	100	6.8	1.2	1.1	2000	0.25	1.0	2.2	1.0	1000	40.4	1	41.87736633194662	19.025315078573865	112.99581012846323
0.1	2.1	360.0	5.06	false	0.5	1.25	100	6.8	1.2	1.1	2000	0.25	1.0	2.2	1.0	1000	40.4	1	37.164661102421896	25.95959122379146	107.89187312071421
0.1	2.1	360.0	5.06	false	0.5	1.25	100	6.8	1.2	1.1	2000	0.25	1.0	2.2	1.0	1000	40.4	1	33.16116919582383	26.45172595474767	84.67802981843691
0.1	2.1	360.0	5.06	false	0.5	1.25	100	6.8	1.2	1.1	2000	0.25	1.0	2.2	1.0	1000	40.4	1	40.49418252893207	16.92811853027761	76.37132393477259
0.1	2.1	360.0	5.06	false	0.5	1.25	100	6.8	1.2	1.1	2000	0.25	1.0	2.2	1.0	1000	40.4	1	37.78503780608385	25.046553880898863	95.5429174905691
0.1	2.1	360.0	5.06	false	0.5	1.25	100	6.8	1.2	1.1	2000	0.25	1.0	2.2	1.0	1000	40.4	1	44.91665618337721	20.314266613171387	115.18528264248104
0.1	2.1	360.0	5.06	false	0.5	1.25	100	6.8	1.2	1.1	2000	0.25	1.0	2.2	1.0	1000	40.4	1	35.8456908668551	21.76522891313951	97.51698888164762
0.1	2.1	360.0	5.06	false	0.5	1.25	100	6.8	1.2	1.1	2000	0.25	1.0	2.2	1.0	1000	40.4	1	40.18067873122727	17.349433023800827	97.51230330681081
0.1	2.1	360.0	5.06	false	0.5	1.25	100	6.8	1.2	1.1	2000	0.25	1.0	2.2	1.0	1000	40.4	2	43.74239095937366	14.874729936789267	55.44486092440686	34.45930042786498	56.415984523837096
0.1	2.1	360.0	5.06	false	0.5	1.25	100	6.8	1.2	1.1	2000	0.25	1.0	2.2	1.0	1000	40.4	1	39.06970325053938	8.816453913890843	74.04312113357352
0.1	2.1	360.0	5.06	false	0.5	1.25	100	6.8	1.2	1.1	2000	0.25	1.0	2.2	1.0	1000	40.4	1	39.36261032449601	19.96196269440273	99.7065482746704
0.1	2.1	360.0	5.06	false	0.5	1.25	100	6.8	1.2	1.1	2000	0.25	1.0	2.2	1.0	1000	40.4	2	34.34553439677117	10.229617199679142	51.88446808948714	24.473302722267885	42.81359658483942
0.1	2.1	360.0	5.06	false	0.5	1.25	100	6.8	1.2	1.1	2000	0.25	1.0	2.2	1.0	1000	40.4	1	38.902167786493436	22.504998104100128	102.66138664727585
0.1	2.1	360.0	5.06	false	0.5	1.25	100	6.8	1.2	1.1	2000	0.25	1.0	2.2	1.0	1000	40.4	1	40.374914246807236	19.89745186392863	111.18081311822267
0.1	2.1	360.0	5.06	false	0.5	1.25	100	6.8	1.2	1.1	2000	0.25	1.0	2.2	1.0	1000	40.4	2	43.837415172924274	10.540942032973048	81.89731889899828	36.36602806185095	34.33269067663186
0.1	2.1	360.0	5.06	false	0.5	1.25	100	6.8	1.2	1.1	2000	0.25	1.0	2.2	1.0	1000	40.4	2	45.53430500725793	15.318908985078059	35.078727917365455	35.540685621674825	72.654031848262
0.1	2.1	360.0	5.06	false	0.5	1.25	100	6.8	1.2	1.1	2000	0.25	1.0	2.2	1.0	1000	40.4	1	39.67876933836768	30.439304279787564	113.67262113589491
0.1	2.1	360.0	5.06	false	0.5	1.25	100	6.8	1.2	1.1	2000	0.25	1.0	2.2	1.0	1000	40.4	1	44.75109338697851	17.023844128742333	123.85600547634048
0.1	2.1	360.0	5.06	false	0.5	1.25	100	6.8	1.2	1.1	2000	0.25	1.0	2.2	1.0	1000	40.4	1	37.828889106630726	13.22490035722529	99.73945112980888
0.1	2.1	360.0	5.06	false	0.5	1.25	100	6.8	1.2	1.1	2000	0.25	1.0	2.2	1.0	1000	40.4	2	43.2056382255682	19.51548690337528	88.48889811324452	33.06819389677571	43.902346510528936
0.1	2.1	360.0	5.06	false	0.5	1.25	100	6.8	1.2	1.1	2000	0.25	1.0	2.2	1.0	1000	40.4	1	36.87827840848772	8.352782298104476	94.2874249698292
0.1	2.1	360.0	5.06	false	0.5	1.25	100	6.8	1.2	1.1	2000	0.25	1.0	2.2	1.0	1000	40.4	2	41.21407639843826	3.322427399370077	58.98612828371851	13.23954391136696	54.405150790915265
0.1	2.1	360.0	5.06	false	0.5	1.25	100	6.8	1.2	1.1	2000	0.25	1.0	2.2	1.0	1000	40.4	1	41.99550341660413	27.66968950155097	86.1642912308537
0.1	2.1	360.0	5.06	false	0.5	1.25	100	6.8	1.2	1.1	2000	0.25	1.0	2.2	1.0	1000	40.4	3	44.42463314990018	4.196310331198371	41.25787178808774	23.75641382606871	38.81109198325072	36.19634513109758	40.338210419269835
0.1	2.1	360.0	5.06	false	0.5	1.25	100	6.8	1.2	1.1	2000	0.25	1.0	2.2	1.0	1000	40.4	2	40.674840496069876	11.419150845318189	52.86578819760595	33.420792927091554	54.23978691306281
0.1	2.1	360.0	5.06	false	0.5	1.25	100	6.8	1.2	1.1	2000	0.25	1.0	2.2	1.0	1000	40.4	2	51.1352383658163	4.303876126601712	52.406282424610566	33.50583172042867	67.93822150588979
0.1	2.1	360.0	5.06	false	0.5	1.25	100	6.8	1.2	1.1	2000	0.25	1.0	2.2	1.0	1000	40.4	1	39.48891972301489	16.787990616960254	104.15859037318224
0.1	2.1	360.0	5.06	false	0.5	1.25	100	6.8	1.2	1.1	2000	0.25	1.0	2.2	1.0	1000	40.4	2	36.632929631410974	8.433338202469843	41.69615643928828	34.422836364790946	53.70822845770414
0.1	2.1	360.0	5.06	false	0.5	1.25	100	6.8	1.2	1.1	2000	0.25	1.0	2.2	1.0	1000	40.4	1	37.10627771224837	30.093163125231694	74.79181514084162
0.1	2.1	360.0	5.06	false	0.5	1.25	100	6.8	1.2	1.1	2000	0.25	1.0	2.2	1.0	1000	40.4	2	34.438647365972024	7.588677581716967	54.38904259239825	22.10046491251986	44.31236056422153
0.1	2.1	360.0	5.06	false	0.5	1.25	100	6.8	1.2	1.1	2000	0.25	1.0	2.2	1.0	1000	40.4	2	38.45878919441675	3.8515667731038365	39.73443192353694	31.65386754664275	64.10595705105608
0.1	2.1	360.0	5.06	false	0.5	1.25	100	6.8	1.2	1.1	2000	0.25	1.0	2.2	1.0	1000	40.4	2	43.3376441375581	7.924565355885264	44.40231421409595	30.41086437270421	77.6324512786821
0.1	2.1	360.0	5.06	false	0.5	1.25	100	6.8	1.2	1.1	2000	0.25	1.0	2.2	1.0	1000	40.4	1	45.26167635965035	13.871985472415101	118.35374824621853
0.1	2.1	360.0	5.06	false	0.5	1.25	100	6.8	1.2	1.1	2000	0.25	1.0	2.2	1.0	1000	40.4	2	31.94804239086009	11.876417155636611	45.93090709110184	29.93877126275386	26.28513413920055
0.1	2.1	360.0	5.06	false	0.5	1.25	100	6.8	1.2	1.1	2000	0.25	1.0	2.2	1.0	1000	40.4	2	43.81584247095913	2.1313056756955366	49.02136203581385	24.201921351623408	58.99715173819091
0.1	2.1	360.0	5.06	false	0.5	1.25	100	6.8	1.2	1.1	2000	0.25	1.0	2.2	1.0	1000	40.4	1	46.61110088299577	25.232934122628166	129.6744420139428
0.1	2.1	360.0	5.06	false	0.5	1.25	100	6.8	1.2	1.1	2000	0.25	1.0	2.2	1.0	1000	40.4	1	37.1189939992132	9.341313429687752	69.45948346783611
0.1	2.1	360.0	5.06	false	0.5	1.25	100	6.8	1.2	1.1	2000	0.25	1.0	2.2	1.0	1000	40.4	2	42.59297095935282	12.914659895530804	50.53368570985821	27.64219924695204	63.88515404883678
0.1	2.1	360.0	5.06	false	0.5	1.25	100	6.8	1.2	1.1	2000	0.25	1.0	2.2	1.0	1000	40.4	1	37.1162897147413	12.298353621419507	75.30766891904582
0.1	2.1	360.0	5.06	false	0.5	1.25	100	6.8	1.2	1.1	2000	0.25	1.0	2.2	1.0	1000	40.4	1	38.252767760846275	15.623709193314165	125.35377311858478
0.1	2.1	360.0	5.06	false	0.5	1.25	100	6.8	1.2	1.1	2000	0.25	1.0	2.2	1.0	1000	40.4	2	46.43288086361731	4.357396477931523	69.45255994352901	36.94918097029282	59.39861912154993
0.1	2.1	360.0	5.06	false	0.5	1.25	100	6.8	1.2	1.1	2000	0.25	1.0	2.2	1.0	1000	40.4	1	50.14066092053209	35.68887335785432	96.252588200654
0.1	2.1	360.0	5.06	false	0.5	1.25	100	6.8	1.2	1.1	2000	0.25	1.0	2.2	1.0	1000	40.4	1	34.25440565012312	11.983092799093672	69.71558921038837
0.1	2.1	360.0	5.06	false	0.5	1.25	100	6.8	1.2	1.1	2000	0.25	1.0	2.2	1.0	1000	40.4	1	42.854954421092316	24.17429610936894	83.82846234296467
0.1	2.1	360.0	5.06	false	0.5	1.25	100	6.8	1.2	1.1	2000	0.25	1.0	2.2	1.0	1000	40.4	1	42.0074916775119	26.98414563554223	108.29895729300785
0.1	2.1	360.0	5.06	false	0.5	1.25	100	6.8	1.2	1.1	2000	0.25	1.0	2.2	1.0	1000	40.4	2	49.37458518577184	5.035681629973546	60.85847273741831	36.148182160999355	74.12621956837275
0.1	2.1	360.0	5.06	false	0.5	1.25	100	6.8	1.2	1.1	2000	0.25	1.0	2.2	1.0	1000	40.4	1	35.37797960321427	18.151881611612758	97.31081736901673
0.1	2.1	360.0	5.06	false	0.5	1.25	100	6.8	1.2	1.1	2000	0.25	1.0	2.2	1.0	1000	40.4	2	37.11427695398072	7.756802352029906	52.764213413685646	26.15752809860926	49.402806549400694
0.1	2.1	360.0	5.06	false	0.5	1.25	100	6.8	1.2	1.1	2000	0.25	1.0	2.2	1.0	1000	40.4	2	43.57017181196799	10.302153937167898	68.3462182676886	38.38733592247373	54.41382984118464
0.1	2.1	360.0	5.06	false	0.5	1.25	100	6.8	1.2	1.1	2000	0.25	1.0	2.2	1.0	1000	40.4	2	44.14400501800642	16.539803585089675	64.59990975573086	37.61993567234706	52.07370374591042
0.1	2.1	360.0	5.06	false	0.5	1.25	100	6.8	1.2	1.1	2000	0.25	1.0	2.2	1.0	1000	40.4	1	39.95581066717443	29.939267699763402	108.54287778681113
0.1	2.1	360.0	5.06	false	0.5	1.25	100	6.8	1.2	1.1	2000	0.25	1.0	2.2	1.0	1000	40.4	1	32.66701698194006	25.833921230732066	89.41922498812139
0.1	2.1	360.0	5.06	false	0.5	1.25	100	6.8	1.2	1.1	2000	0.25	1.0	2.2	1.0	1000	40.4	1	42.26935801500891	18.910123291581776	111.21195759785611
0.1	2.1	360.0	5.06	false	0.5	1.25	100	6.8	1.2	1.1	2000	0.25	1.0	2.2	1.0	1000	40.4	1	37.211293684523405	18.443855297934498	100.8282628210627
0.1	2.1	360.0	5.06	false	0.5	1.25	100	6.8	1.2	1.1	2000	0.25	1.0	2.2	1.0	1000	40.4	1	33.777607675631415	15.432889899342118	90.30923527361908
0.1	2.1	360.0	5.06	false	0.5	1.25	100	6.8	1.2	1.1	2000	0.25	1.0	2.2	1.0	1000	40.4	1	38.909570097645634	25.472643538746652	76.34566197007918
0.1	2.1	360.0	5.06	false	0.5	1.25	100	6.8	1.2	1.1	2000	0.25	1.0	2.2	1.0	1000	40.4	1	41.41652898726004	28.33095632236335	108.24601085167423
0.1	2.1	360.0	5.06	false	0.5	1.25	100	6.8	1.2	1.1	2000	0.25	1.0	2.2	1.0	1000	40.4	1	36.14769691212658	16.97035092433417	111.3455871644648
0.1	2.1	360.0	5.06	false	0.5	1.25	100	6.8	1.2	1.1	2000	0.25	1.0	2.2	1.0	1000	40.4	1	47.32565802199543	26.814875519380067	99.39420098266002
0.1	2.1	360.0	5.06	false	0.5	1.25	100	6.8	1.2	1.1	2000	0.25	1.0	2.2	1.0	1000	40.4	1	38.696140245736856	17.035979140983805	115.17332024297376
0.1	2.1	360.0	5.06	false	0.5	1.25	100	6.8	1.2	1.1	2000	0.25	1.0	2.2	1.0	1000	40.4	1	43.703631327443105	24.265273787023613	123.74198552336675
0.1	2.1	360.0	5.06	false	0.5	1.25	100	6.8	1.2	1.1	2000	0.25	1.0	2.2	1.0	1000	40.4	1	42.399657579236845	8.596770500146626	100.149057018376
0.1	2.1	360.0	5.06	false	0.5	1.25	100	6.8	1.2	1.1	2000	0.25	1.0	2.2	1.0	1000	40.4	1	33.32032404183068	18.614920713797666	88.94855493166955
0.1	2.1	360.0	5.06	false	0.5	1.25	100	6.8	1.2	1.1	2000	0.25	1.0	2.2	1.0	1000	40.4	1	32.084719498708395	20.795804161558213	82.85848266260966
0.1	2.1	360.0	5.06	false	0.5	1.25	100	6.8	1.2	1.1	2000	0.25	1.0	2.2	1.0	1000	40.4	1	34.25756363682976	18.174035726845624	101.01578733469297
0.1	2.1	360.0	5.06	false	0.5	1.25	100	6.8	1.2	1.1	2000	0.25	1.0	2.2	1.0	1000	40.4	2	43.887686838883276	7.495924175396204	35.65644808255175	24.416308214451455	84.9367800672044
0.1	2.1	360.0	5.06	false	0.5	1.25	100	6.8	1.2	1.1	2000	0.25	1.0	2.2	1.0	1000	40.4	1	34.19547872968757	26.176841987574665	87.3313448975023
0.1	2.1	360.0	5.06	false	0.5	1.25	100	6.8	1.2	1.1	2000	0.25	1.0	2.2	1.0	1000	40.4	1	39.02885431402256	14.83007101730779	88.95061855464581
0.1	2.1	360.0	5.06	false	0.5	1.25	100	6.8	1.2	1.1	2000	0.25	1.0	2.2	1.0	1000	40.4	1	42.21088907752258	22.021841801880246	123.67321630899298
0.1	2.1	360.0	5.06	false	0.5	1.25	100	6.8	1.2	1.1	2000	0.25	1.0	2.2	1.0	1000	40.4	1	28.265214155764603	20.850868690097755	81.2220804313886
0.1	2.1	360.0	5.06	false	0.5	1.25	100	6.8	1.2	1.1	2000	0.25	1.0	2.2	1.0	1000	40.4	2	43.98241436021041	18.53795674736624	66.60054653614787	38.848352510375605	50.07625179808581
0.1	2.1	360.0	5.06	false	0.5	1.25	100	6.8	1.2	1.1	2000	0.25	1.0	2.2	1.0	1000	40.4	1	39.0562875917217	18.577247325497574	88.30339511924912
0.1	2.1	360.0	5.06	false	0.5	1.25	100	6.8	1.2	1.1	2000	0.25	1.0	2.2	1.0	1000	40.4	2	39.22330599207496	7.061003722080535	33.51361395709011	32.591949154622355	60.04696950835411
0.1	2.1	360.0	5.06	false	0.5	1.25	100	6.8	1.2	1.1	2000	0.25	1.0	2.2	1.0	1000	40.4	2	41.406321002261244	3.9224358443156135	72.90434809659581	33.28670961228193	33.517733721176846
0.1	2.1	360.0	5.06	false	0.5	1.25	100	6.8	1.2	1.1	2000	0.25	1.0	2.2	1.0	1000	40.4	1	36.23287021539262	25.81603717153979	92.15767864978446
0.1	2.1	360.0	5.06	false	0.5	1.25	100	6.8	1.2	1.1	2000	0.25	1.0	2.2	1.0	1000	40.4	2	45.12352734429803	13.063982014894107	67.70069570468972	23.980641467550882	53.53507729392605
0.1	2.1	360.0	5.06	false	0.5	1.25	100	6.8	1.2	1.1	2000	0.25	1.0	2.2	1.0	1000	40.4	2	34.75971434065666	9.284738572634641	51.42058648870154	19.450342982085267	52.46292578526212
0.1	2.1	360.0	5.06	false	0.5	1.25	100	6.8	1.2	1.1	2000	0.25	1.0	2.2	1.0	1000	40.4	2	48.81547223486993	14.686322762919417	63.00833009734211	32.685681030524066	65.20500686690782
0.1	2.1	360.0	5.06	false	0.5	1.25	100	6.8	1.2	1.1	2000	0.25	1.0	2.2	1.0	1000	40.4	2	49.12509444514453	13.37732079793766	81.65809631508668	44.394897263171934	40.04467961950767
0.1	2.1	360.0	5.06	false	0.5	1.25	100	6.8	1.2	1.1	2000	0.25	1.0	2.2	1.0	1000	40.4	2	29.87266485394447	6.4110144937283895	27.37457654809238	23.652383703001902	44.52625305930402
0.1	2.1	360.0	5.06	false	0.5	1.25	100	6.8	1.2	1.1	2000	0.25	1.0	2.2	1.0	1000	40.4	1	48.877240458691034	17.564271722009988	118.12962863366009
0.1	2.1	360.0	5.06	false	0.5	1.25	100	6.8	1.2	1.1	2000	0.25	1.0	2.2	1.0	1000	40.4	1	37.05507010279993	33.1710911134071	83.93028736048969
0.1	2.1	360.0	5.06	false	0.5	1.25	100	6.8	1.2	1.1	2000	0.25	1.0	2.2	1.0	1000	40.4	2	37.009114303664674	4.030772223178742	54.19701934769293	20.955251728370584	42.76523244029991
0.1	2.1	360.0	5.06	false	0.5	1.25	100	6.8	1.2	1.1	2000	0.25	1.0	2.2	1.0	1000	40.4	2	41.669436729648396	11.301318104184624	68.63393570450675	30.47306060247255	39.86657914967578
0.1	2.1	360.0	5.06	false	0.5	1.25	100	6.8	1.2	1.1	2000	0.25	1.0	2.2	1.0	1000	40.4	1	38.11382313217754	16.112720899211286	108.25863356868834
0.1	2.1	360.0	5.06	false	0.5	1.25	100	6.8	1.2	1.1	2000	0.25	1.0	2.2	1.0	1000	40.4	2	43.671667715945695	11.865345376062598	50.56815512345785	33.01870066505843	76.8948722200798
0.1	2.1	360.0	5.06	false	0.5	1.25	100	6.8	1.2	1.1	2000	0.25	1.0	2.2	1.0	1000	40.4	1	34.71409729593442	24.7350507197352	96.56640488558165
0.1	2.1	360.0	5.06	false	0.5	1.25	100	6.8	1.2	1.1	2000	0.25	1.0	2.2	1.0	1000	40.4	1	32.00791781849851	11.89513261605173	89.807875482432
0.1	2.1	360.0	5.06	false	0.5	1.25	100	6.8	1.2	1.1	2000	0.25	1.0	2.2	1.0	1000	40.4	1	42.64523926662494	27.924005490509895	91.72589491608213
0.1	2.1	360.0	5.06	false	0.5	1.25	100	6.8	1.2	1.1	2000	0.25	1.0	2.2	1.0	1000	40.4	1	38.66222474463925	20.539957853296823	105.78818816101331
0.1	2.1	360.0	5.06	false	0.5	1.25	100	6.8	1.2	1.1	2000	0.25	1.0	2.2	1.0	1000	40.4	2	40.2522375987849	12.099800870592366	44.554883364145724	35.81497336513932	73.60464015003906
0.1	2.1	360.0	5.06	false	0.5	1.25	100	6.8	1.2	1.1	2000	0.25	1.0	2.2	1.0	1000	40.4	1	40.56239905658857	12.640109207602736	106.28919863030275
0.1	2.1	360.0	5.06	false	0.5	1.25	100	6.8	1.2	1.1	2000	0.25	1.0	2.2	1.0	1000	40.4	1	43.34157110353889	23.809117181682623	87.50159001084639
0.1	2.1	360.0	5.06	false	0.5	1.25	100	6.8	1.2	1.1	2000	0.25	1.0	2.2	1.0	1000	40.4	1	40.78336013289751	14.222507246644698	114.78195761055983
0.1	2.1	360.0	5.06	false	0.5	1.25	100	6.8	1.2	1.1	2000	0.25	1.0	2.2	1.0	1000	40.4	1	36.46461214196693	14.917167046990555	98.04374995167679
0.1	2.1	360.0	5.06	false	0.5	1.25	100	6.8	1.2	1.1	2000	0.25	1.0	2.2	1.0	1000	40.4	1	50.44945043166631	29.10162703236513	156.30888276116042
0.1	2.1	360.0	5.06	false	0.5	1.25	100	6.8	1.2	1.1	2000	0.25	1.0	2.2	1.0	1000	40.4	1	42.08263189290647	15.951696895999612	104.70753502853736
0.1	2.1	360.0	5.06	false	0.5	1.25	100	6.8	1.2	1.1	2000	0.25	1.0	2.2	1.0	1000	40.4	2	41.372047931573086	6.079397426206961	46.95089859941142	35.09320070731054	58.82138583110258
0.1	2.1	360.0	5.06	false	0.5	1.25	100	6.8	1.2	1.1	2000	0.25	1.0	2.2	1.0	1000	40.4	2	40.70771702304515	14.197759921363133	75.04629901644353	39.8138782182484	32.12714967515273
0.1	2.1	360.0	5.06	false	0.5	1.25	100	6.8	1.2	1.1	2000	0.25	1.0	2.2	1.0	1000	40.4	1	46.14190640971404	18.79721700258231	126.60733620196618
0.1	2.1	360.0	5.06	false	0.5	1.25	100	6.8	1.2	1.1	2000	0.25	1.0	2.2	1.0	1000	40.4	1	39.248981183822856	22.336234441675444	110.5172154584074
0.1	2.1	360.0	5.06	false	0.5	1.25	100	6.8	1.2	1.1	2000	0.25	1.0	2.2	1.0	1000	40.4	1	37.320714417339666	11.662066833240035	84.48612807839105
0.1	2.1	360.0	5.06	false	0.5	1.25	100	6.8	1.2	1.1	2000	0.25	1.0	2.2	1.0	1000	40.4	2	43.59131346269076	5.035877726451728	45.025944737237744	24.297001734064587	77.6913113852806
0.1	2.1	360.0	5.06	false	0.5	1.25	100	6.8	1.2	1.1	2000	0.25	1.0	2.2	1.0	1000	40.4	2	38.8933191279531	3.3479633972903495	55.649314857175405	31.810318264144797	57.54523032396925
0.1	2.1	360.0	5.06	false	0.5	1.25	100	6.8	1.2	1.1	2000	0.25	1.0	2.2	1.0	1000	40.4	1	31.7775928184864	20.309102603148023	80.27682511067147
0.1	2.1	360.0	5.06	false	0.5	1.25	100	6.8	1.2	1.1	2000	0.25	1.0	2.2	1.0	1000	40.4	1	36.63997017912194	10.086727991903068	94.41049786371697
0.1	2.1	360.0	5.06	false	0.5	1.25	100	6.8	1.2	1.1	2000	0.25	1.0	2.2	1.0	1000	40.4	1	47.273895777759435	20.764813839809765	121.33364079372411
0.1	2.1	360.0	5.06	false	0.5	1.25	100	6.8	1.2	1.1	2000	0.25	1.0	2.2	1.0	1000	40.4	2	41.60300551976798	18.34201369395825	63.84852918093839	38.03534798194696	43.86100966935177
0.1	2.1	360.0	5.06	false	0.5	1.25	100	6.8	1.2	1.1	2000	0.25	1.0	2.2	1.0	1000	40.4	1	41.07592415362364	26.588581067133013	90.17184085392502
0.1	2.1	360.0	5.06	false	0.5	1.25	100	6.8	1.2	1.1	2000	0.25	1.0	2.2	1.0	1000	40.4	2	42.834712261376154	6.153055268251627	51.618416311337164	36.05128511346108	79.1311971205955
0.1	2.1	360.0	5.06	false	0.5	1.25	100	6.8	1.2	1.1	2000	0.25	1.0	2.2	1.0	1000	40.4	2	40.544795001080665	18.670257607949434	74.18836599504073	31.288234011346663	32.67512881409299
0.1	2.1	360.0	5.06	false	0.5	1.25	100	6.8	1.2	1.1	2000	0.25	1.0	2.2	1.0	1000	40.4	1	35.01523957107612	9.53860507034919	101.24290103923167
0.1	2.1	360.0	5.06	false	0.5	1.25	100	6.8	1.2	1.1	2000	0.25	1.0	2.2	1.0	1000	40.4	2	45.426214235127524	11.853585224014363	58.68642300748485	35.381042694382195	56.64425597059226
0.1	2.1	360.0	5.06	false	0.5	1.25	100	6.8	1.2	1.1	2000	0.25	1.0	2.2	1.0	1000	40.4	1	44.96426363176063	17.011439459369637	96.06231201977893
0.1	2.1	360.0	5.06	false	0.5	1.25	100	6.8	1.2	1.1	2000	0.25	1.0	2.2	1.0	1000	40.4	1	45.62546965098895	17.59253468823354	127.68461957913799
0.1	2.1	360.0	5.06	false	0.5	1.25	100	6.8	1.2	1.1	2000	0.25	1.0	2.2	1.0	1000	40.4	1	37.48094937911323	13.731426166568747	99.86678891565822
0.1	2.1	360.0	5.06	false	0.5	1.25	100	6.8	1.2	1.1	2000	0.25	1.0	2.2	1.0	1000	40.4	1	34.888767175327324	18.233316758744028	85.21856241506613
0.1	2.1	360.0	5.06	false	0.5	1.25	100	6.8	1.2	1.1	2000	0.25	1.0	2.2	1.0	1000	40.4	1	46.654957524839595	23.963165757611154	101.7577724926375
0.1	2.1	360.0	5.06	false	0.5	1.25	100	6.8	1.2	1.1	2000	0.25	1.0	2.2	1.0	1000	40.4	1	41.449599183984525	14.87490479545824	96.09362629349555
0.1	2.1	360.0	5.06	false	0.5	1.25	100	6.8	1.2	1.1	2000	0.25	1.0	2.2	1.0	1000	40.4	1	34.32256732065881	14.336197334426673	98.60960251771948
0.1	2.1	360.0	5.06	false	0.5	1.25	100	6.8	1.2	1.1	2000	0.25	1.0	2.2	1.0	1000	40.4	1	39.43987849162478	22.624236219588166	104.56182377343053
0.1	2.1	360.0	5.06	false	0.5	1.25	100	6.8	1.2	1.1	2000	0.25	1.0	2.2	1.0	1000	40.4	1	35.50370468030108	6.345450703469225	89.27724062803398
0.1	2.1	360.0	5.06	false	0.5	1.25	100	6.8	1.2	1.1	2000	0.25	1.0	2.2	1.0	1000	40.4	1	38.89845796237611	17.55097688496416	112.0331430705998
0.1	2.1	360.0	5.06	false	0.5	1.25	100	6.8	1.2	1.1	2000	0.25	1.0	2.2	1.0	1000	40.4	2	41.77205205258685	9.950178845552765	32.75374174763199	23.577709264346836	78.77617960359056
0.1	2.1	360.0	5.06	false	0.5	1.25	100	6.8	1.2	1.1	2000	0.25	1.0	2.2	1.0	1000	40.4	2	38.18957085493862	8.024161843575799	34.51012354246799	25.552390069399546	79.36549615618532
0.1	2.1	360.0	5.06	false	0.5	1.25	100	6.8	1.2	1.1	2000	0.25	1.0	2.2	1.0	1000	40.4	1	45.55444057651424	23.533155994519962	102.8304222048783
0.1	2.1	360.0	5.06	false	0.5	1.25	100	6.8	1.2	1.1	2000	0.25	1.0	2.2	1.0	1000	40.4	1	44.047309719163714	11.28095846556103	118.11048060437031
0.1	2.1	360.0	5.06	false	0.5	1.25	100	6.8	1.2	1.1	2000	0.25	1.0	2.2	1.0	1000	40.4	1	41.78928809388687	6.933351025682033	86.79636518411564
0.1	2.1	360.0	5.06	false	0.5	1.25	100	6.8	1.2	1.1	2000	0.25	1.0	2.2	1.0	1000	40.4	2	40.96299608440302	16.608976286975345	75.60588996634169	29.327569470202402	33.02339084385884
0.1	2.1	360.0	5.06	false	0.5	1.25	100	6.8	1.2	1.1	2000	0.25	1.0	2.2	1.0	1000	40.4	1	39.00316140816799	26.606277071811785	87.87294796345454
0.1	2.1	360.0	5.06	false	0.5	1.25	100	6.8	1.2	1.1	2000	0.25	1.0	2.2	1.0	1000	40.4	1	35.84795787799958	11.101439684679724	86.30160354131613
0.1	2.1	360.0	5.06	false	0.5	1.25	100	6.8	1.2	1.1	2000	0.25	1.0	2.2	1.0	1000	40.4	1	41.37785898529357	17.644441444174774	116.47762100319842
0.1	2.1	360.0	5.06	false	0.5	1.25	100	6.8	1.2	1.1	2000	0.25	1.0	2.2	1.0	1000	40.4	1	39.06442561949227	19.65116545413668	104.20217457908169
0.1	2.1	360.0	5.06	false	0.5	1.25	100	6.8	1.2	1.1	2000	0.25	1.0	2.2	1.0	1000	40.4	1	27.40447486583509	22.298341579681942	67.96222119304345
0.1	2.1	360.0	5.06	false	0.5	1.25	100	6.8	1.2	1.1	2000	0.25	1.0	2.2	1.0	1000	40.4	2	40.57657939073852	3.530630429325907	44.57518285537389	35.51878576347494	63.268996199518305
0.1	2.1	360.0	5.06	false	0.5	1.25	100	6.8	1.2	1.1	2000	0.25	1.0	2.2	1.0	1000	40.4	1	49.21040799554565	24.38170910662129	132.49754274156834
0.1	2.1	360.0	5.06	false	0.5	1.25	100	6.8	1.2	1.1	2000	0.25	1.0	2.2	1.0	1000	40.4	2	51.29375559897753	12.165257595495236	69.09734536909137	34.871993155604855	74.7917070216787
0.1	2.1	360.0	5.06	false	0.5	1.25	100	6.8	1.2	1.1	2000	0.25	1.0	2.2	1.0	1000	40.4	2	44.012645012597545	3.0553615127761073	80.76200735805469	39.0625505107982	38.16469582318921
0.1	2.1	360.0	5.06	false	0.5	1.25	100	6.8	1.2	1.1	2000	0.25	1.0	2.2	1.0	1000	40.4	2	42.01861013509651	12.377282340218851	61.302665486835316	25.741509998658696	73.47858417732597
0.1	2.1	360.0	5.06	false	0.5	1.25	100	6.8	1.2	1.1	2000	0.25	1.0	2.2	1.0	1000	40.4	1	34.910694859634205	25.50577299441211	85.13882452307357
0.1	2.1	360.0	5.06	false	0.5	1.25	100	6.8	1.2	1.1	2000	0.25	1.0	2.2	1.0	1000	40.4	1	46.57519963344569	17.713657471512967	121.84073341566841
0.1	2.1	360.0	5.06	false	0.5	1.25	100	6.8	1.2	1.1	2000	0.25	1.0	2.2	1.0	1000	40.4	2	39.04675769253555	15.323893460787422	51.09879401509866	37.69760597107307	62.53370438083129
0.1	2.1	360.0	5.06	false	0.5	1.25	100	6.8	1.2	1.1	2000	0.25	1.0	2.2	1.0	1000	40.4	1	39.322500380398814	22.74609409016471	113.51327675436015
0.1	2.1	360.0	5.06	false	0.5	1.25	100	6.8	1.2	1.1	2000	0.25	1.0	2.2	1.0	1000	40.4	1	46.11550972150701	29.139664970372966	132.4392377203095
0.1	2.1	360.0	5.06	false	0.5	1.25	100	6.8	1.2	1.1	2000	0.25	1.0	2.2	1.0	1000	40.4	1	35.65145432420671	17.2189060128225	107.00431893290366
0.1	2.1	360.0	5.06	false	0.5	1.25	100	6.8	1.2	1.1	2000	0.25	1.0	2.2	1.0	1000	40.4	1	40.74949046907119	23.685931026767477	106.70449227343833
0.1	2.1	360.0	5.06	false	0.5	1.25	100	6.8	1.2	1.1	2000	0.25	1.0	2.2	1.0	1000	40.4	2	46.75140789497546	2.235677489490567	88.55535521377848	37.93372664585147	53.2894367427749
0.1	2.1	360.0	5.06	false	0.5	1.25	100	6.8	1.2	1.1	2000	0.25	1.0	2.2	1.0	1000	40.4	2	48.80585817222957	7.398298392133503	71.89284636860732	37.969458556498	56.768029039439696
0.1	2.1	360.0	5.06	false	0.5	1.25	100	6.8	1.2	1.1	2000	0.25	1.0	2.2	1.0	1000	40.4	1	39.99572208506172	12.093321473371352	105.46231527533553
0.1	2.1	360.0	5.06	false	0.5	1.25	100	6.8	1.2	1.1	2000	0.25	1.0	2.2	1.0	1000	40.4	1	30.80508863092817	11.538457383324314	91.7451478025389
0.1	2.1	360.0	5.06	false	0.5	1.25	100	6.8	1.2	1.1	2000	0.25	1.0	2.2	1.0	1000	40.4	2	41.40489908593756	7.718685171657818	47.38182683167223	26.236347621825477	58.64524394920499
0.1	2.1	360.0	5.06	false	0.5	1.25	100	6.8	1.2	1.1	2000	0.25	1.0	2.2	1.0	1000	40.4	1	34.50474296744173	21.88933326790238	103.4862000368219
0.1	2.1	360.0	5.06	false	0.5	1.25	100	6.8	1.2	1.1	2000	0.25	1.0	2.2	1.0	1000	40.4	1	48.28166820730469	24.326925476741327	122.09623731546466
0.1	2.1	360.0	5.06	false	0.5	1.25	100	6.8	1.2	1.1	2000	0.25	1.0	2.2	1.0	1000	40.4	1	34.22083059302073	14.383987765903907	98.92062965813096
0.1	2.1	360.0	5.06	false	0.5	1.25	100	6.8	1.2	1.1	2000	0.25	1.0	2.2	1.0	1000	40.4	1	40.80589708697283	16.18196510753724	103.63331742776244
0.1	2.1	360.0	5.06	false	0.5	1.25	100	6.8	1.2	1.1	2000	0.25	1.0	2.2	1.0	1000	40.4	1	33.80813779508752	9.460292098220725	76.79478746023977
0.1	2.1	360.0	5.06	false	0.5	1.25	100	6.8	1.2	1.1	2000	0.25	1.0	2.2	1.0	1000	40.4	1	42.27416725887632	23.959125537514993	119.51970484715099
0.1	2.1	360.0	5.06	false	0.5	1.25	100	6.8	1.2	1.1	2000	0.25	1.0	2.2	1.0	1000	40.4	1	34.63438563725673	15.197594954934639	85.09503608375502
0.1	2.1	360.0	5.06	false	0.5	1.25	100	6.8	1.2	1.1	2000	0.25	1.0	2.2	1.0	1000	40.4	2	38.46037657250749	18.050250199702088	49.57934201400286	36.940375608330164	56.79065206210288
0.1	2.1	360.0	5.06	false	0.5	1.25	100	6.8	1.2	1.1	2000	0.25	1.0	2.2	1.0	1000	40.4	2	37.509578522858305	8.349138166507132	54.00994224477875	28.19642233743115	43.82702397005271
0.1	2.1	360.0	5.06	false	0.5	1.25	100	6.8	1.2	1.1	2000	0.25	1.0	2.2	1.0	1000	40.4	1	36.84970126694095	19.021746674701927	97.0955930842229
0.1	2.1	360.0	5.06	false	0.5	1.25	100	6.8	1.2	1.1	2000	0.25	1.0	2.2	1.0	1000	40.4	2	40.96667697169829	3.0951616617521602	48.2149641203752	26.003164695885292	65.9506040919224
0.1	2.1	360.0	5.06	false	0.5	1.25	100	6.8	1.2	1.1	2000	0.25	1.0	2.2	1.0	1000	40.4	2	41.92610125430663	11.658394260032768	43.732772474795034	31.680713612071795	73.14066948273587
0.1	2.1	360.0	5.06	false	0.5	1.25	100	6.8	1.2	1.1	2000	0.25	1.0	2.2	1.0	1000	40.4	1	32.414639635883596	9.032334969014853	87.68868559450245
0.1	2.1	360.0	5.06	false	0.5	1.25	100	6.8	1.2	1.1	2000	0.25	1.0	2.2	1.0	1000	40.4	1	39.34772433333189	26.160688402329356	96.7428891272318
0.1	2.1	360.0	5.06	false	0.5	1.25	100	6.8	1.2	1.1	2000	0.25	1.0	2.2	1.0	1000	40.4	2	39.05612410844574	9.743743329739013	68.74826465630116	32.02995004285873	38.76831393787106
0.1	2.1	360.0	5.06	false	0.5	1.25	100	6.8	1.2	1.1	2000	0.25	1.0	2.2	1.0	1000	40.4	1	38.72720445181091	13.855940357141666	82.98659078770615
0.1	2.1	360.0	5.06	false	0.5	1.25	100	6.8	1.2	1.1	2000	0.25	1.0	2.2	1.0	1000	40.4	2	47.83941493977044	16.419185517926664	44.15071522826078	35.4492843902457	81.39646891379236
0.1	2.1	360.0	5.06	false	0.5	1.25	100	6.8	1.2	1.1	2000	0.25	1.0	2.2	1.0	1000	40.4	2	40.962909677437665	3.5539920236099305	46.82895451526207	24.18720685828625	66.57181162024447
0.1	2.1	360.0	5.06	false	0.5	1.25	100	6.8	1.2	1.1	2000	0.25	1.0	2.2	1.0	1000	40.4	2	39.06426206945452	10.08682697095557	47.8517418558542	32.3301892140816	62.01978117457395
0.1	2.1	360.0	5.06	false	0.5	1.25	100	6.8	1.2	1.1	2000	0.25	1.0	2.2	1.0	1000	40.4	1	48.30460438308009	31.57629564708773	115.04740136741209
0.1	2.1	360.0	5.06	false	0.5	1.25	100	6.8	1.2	1.1	2000	0.25	1.0	2.2	1.0	1000	40.4	1	41.67211684493999	23.308657258362363	85.12065860604555
0.1	2.1	360.0	5.06	false	0.5	1.25	100	6.8	1.2	1.1	2000	0.25	1.0	2.2	1.0	1000	40.4	1	40.207718148515596	18.868112035026023	112.0835297297839
0.1	2.1	360.0	5.06	false	0.5	1.25	100	6.8	1.2	1.1	2000	0.25	1.0	2.2	1.0	1000	40.4	1	42.291971900521204	22.020173500140082	118.64600310887549
0.1	2.1	360.0	5.06	false	0.5	1.25	100	6.8	1.2	1.1	2000	0.25	1.0	2.2	1.0	1000	40.4	2	42.17129614922026	2.200909489544903	39.5429598440417	19.771715325906463	85.84916691468204
0.1	2.1	360.0	5.06	false	0.5	1.25	100	6.8	1.2	1.1	2000	0.25	1.0	2.2	1.0	1000	40.4	1	43.85356705229976	22.257886827358984	126.31490865206048
0.1	2.1	360.0	5.06	false	0.5	1.25	100	6.8	1.2	1.1	2000	0.25	1.0	2.2	1.0	1000	40.4	1	46.897844988312485	33.06286011339389	104.99438311248107
0.1	2.1	360.0	5.06	false	0.5	1.25	100	6.8	1.2	1.1	2000	0.25	1.0	2.2	1.0	1000	40.4	2	48.04995334363375	10.164658742328697	79.84440287949987	35.5816224369733	61.986794433964164
0.1	2.1	360.0	5.06	false	0.5	1.25	100	6.8	1.2	1.1	2000	0.25	1.0	2.2	1.0	1000	40.4	2	39.81556851580568	8.282273714459404	64.1244503569867	26.489743651975967	45.10469248009317
0.1	2.1	360.0	5.06	false	0.5	1.25	100	6.8	1.2	1.1	2000	0.25	1.0	2.2	1.0	1000	40.4	1	33.64065539562153	24.08274255452375	90.53100268781031
0.1	2.1	360.0	5.06	false	0.5	1.25	100	6.8	1.2	1.1	2000	0.25	1.0	2.2	1.0	1000	40.4	1	41.264665128474135	28.02937018576894	80.64790141470644
0.1	2.1	360.0	5.06	false	0.5	1.25	100	6.8	1.2	1.1	2000	0.25	1.0	2.2	1.0	1000	40.4	2	44.88785857062593	16.768937307983432	43.706063424156575	33.85861302343632	66.88549417964944
0.1	2.1	360.0	5.06	false	0.5	1.25	100	6.8	1.2	1.1	2000	0.25	1.0	2.2	1.0	1000	40.4	1	52.25906620016896	29.82237938973766	119.31147491659328
0.1	2.1	360.0	5.06	false	0.5	1.25	100	6.8	1.2	1.1	2000	0.25	1.0	2.2	1.0	1000	40.4	1	35.97835999314283	20.535600687462548	101.02001140875551
0.1	2.1	360.0	5.06	false	0.5	1.25	100	6.8	1.2	1.1	2000	0.25	1.0	2.2	1.0	1000	40.4	2	43.109371657601294	6.00280465669689	51.985798112706654	31.808347539123734	75.71836565941996
0.1	2.1	360.0	5.06	false	0.5	1.25	100	6.8	1.2	1.1	2000	0.25	1.0	2.2	1.0	1000	40.4	1	48.74712538946264	12.235013035493566	90.48161691837244
0.1	2.1	360.0	5.06	false	0.5	1.25	100	6.8	1.2	1.1	2000	0.25	1.0	2.2	1.0	1000	40.4	1	44.45562162902427	8.908390999030944	108.57124922608537
0.1	2.1	360.0	5.06	false	0.5	1.25	100	6.8	1.2	1.1	2000	0.25	1.0	2.2	1.0	1000	40.4	1	48.78883454485036	34.10703429631327	121.44696481961664
0.1	2.1	360.0	5.06	false	0.5	1.25	100	6.8	1.2	1.1	2000	0.25	1.0	2.2	1.0	1000	40.4	2	47.40204105562753	4.138570702668151	47.17143071343052	30.616984590886567	84.14377095741418
0.1	2.1	360.0	5.06	false	0.5	1.25	100	6.8	1.2	1.1	2000	0.25	1.0	2.2	1.0	1000	40.4	1	43.351408491000306	19.225293301830675	111.58301269143672
0.1	2.1	360.0	5.06	false	0.5	1.25	100	6.8	1.2	1.1	2000	0.25	1.0	2.2	1.0	1000	40.4	2	46.454379372918204	6.439866964661496	44.76126203869053	27.96510177001521	80.06781031878975
0.1	2.1	360.0	5.06	false	0.5	1.25	100	6.8	1.2	1.1	2000	0.25	1.0	2.2	1.0	1000	40.4	1	47.60432899514066	29.12367603891081	129.6084296127331
0.1	2.1	360.0	5.06	false	0.5	1.25	100	6.8	1.2	1.1	2000	0.25	1.0	2.2	1.0	1000	40.4	1	40.760514626401005	16.02387578783429	104.53376806316274
0.1	2.1	360.0	5.06	false	0.5	1.25	100	6.8	1.2	1.1	2000	0.25	1.0	2.2	1.0	1000	40.4	1	38.22969089756374	14.124556282356101	103.75984322902215
0.1	2.1	360.0	5.06	false	0.5	1.25	100	6.8	1.2	1.1	2000	0.25	1.0	2.2	1.0	1000	40.4	1	36.40669060214024	23.082972527229124	100.08122599849021
0.1	2.1	360.0	5.06	false	0.5	1.25	100	6.8	1.2	1.1	2000	0.25	1.0	2.2	1.0	1000	40.4	1	40.098455502084555	15.528570341848038	112.3953739215172
0.1	2.1	360.0	5.06	false	0.5	1.25	100	6.8	1.2	1.1	2000	0.25	1.0	2.2	1.0	1000	40.4	2	40.666456754374565	8.89562463525472	67.1991597285201	28.76332030856099	45.68405372329593
0.1	2.1	360.0	5.06	false	0.5	1.25	100	6.8	1.2	1.1	2000	0.25	1.0	2.2	1.0	1000	40.4	1	43.693930905496046	27.668018981221365	121.97452060124577
0.1	2.1	360.0	5.06	false	0.5	1.25	100	6.8	1.2	1.1	2000	0.25	1.0	2.2	1.0	1000	40.4	2	34.466237813505735	10.286177442742359	63.21015955652495	25.672215151889773	36.77095708847918
0.1	2.1	360.0	5.06	false	0.5	1.25	100	6.8	1.2	1.1	2000	0.25	1.0	2.2	1.0	1000	40.4	2	39.21339904680429	5.623235435843135	46.715802980515384	33.767487405981505	60.21324631341765
0.1	2.1	360.0	5.06	false	0.5	1.25	100	6.8	1.2	1.1	2000	0.25	1.0	2.2	1.0	1000	40.4	1	43.667104075665684	16.03314568355294	97.17238178926554
0.1	2.1	360.0	5.06	false	0.5	1.25	100	6.8	1.2	1.1	2000	0.25	1.0	2.2	1.0	1000	40.4	1	49.12641544798981	21.371373734876933	129.4166428208745
0.1	2.1	360.0	5.06	false	0.5	1.25	100	6.8	1.2	1.1	2000	0.25	1.0	2.2	1.0	1000	40.4	1	39.78443400432111	22.97397030497563	117.55560966888191
0.1	2.1	360.0	5.06	false	0.5	1.25	100	6.8	1.2	1.1	2000	0.25	1.0	2.2	1.0	1000	40.4	1	38.896253621312006	19.694709837268306	80.58000387426304
0.1	2.1	360.0	5.06	false	0.5	1.25	100	6.8	1.2	1.1	2000	0.25	1.0	2.2	1.0	1000	40.4	1	38.06478342713659	20.39788845737258	98.52815078184656
0.1	2.1	360.0	5.06	false	0.5	1.25	100	6.8	1.2	1.1	2000	0.25	1.0	2.2	1.0	1000	40.4	1	40.475892551457704	30.62278726534615	105.76839277378308
0.1	2.1	360.0	5.06	false	0.5	1.25	100	6.8	1.2	1.1	2000	0.25	1.0	2.2	1.0	1000	40.4	1	39.28472421336012	5.833935244130357	112.33247392635654
0.1	2.1	360.0	5.06	false	0.5	1.25	100	6.8	1.2	1.1	2000	0.25	1.0	2.2	1.0	1000	40.4	1	36.43797436956268	16.929766197748663	94.73275449610469
0.1	2.1	360.0	5.06	false	0.5	1.25	100	6.8	1.2	1.1	2000	0.25	1.0	2.2	1.0	1000	40.4	1	36.14125683845402	8.80266781968983	92.07739721273869
0.1	2.1	360.0	5.06	false	0.5	1.25	100	6.8	1.2	1.1	2000	0.25	1.0	2.2	1.0	1000	40.4	1	45.496311872354795	28.494749712063197	113.75357940965102
0.1	2.1	360.0	5.06	false	0.5	1.25	100	6.8	1.2	1.1	2000	0.25	1.0	2.2	1.0	1000	40.4	1	40.89770178118203	11.797713085171312	89.60677383214345
0.1	2.1	360.0	5.06	false	0.5	1.25	100	6.8	1.2	1.1	2000	0.25	1.0	2.2	1.0	1000	40.4	1	27.493392986738872	15.433580348466869	78.67463491662099
0.1	2.1	360.0	5.06	false	0.5	1.25	100	6.8	1.2	1.1	2000	0.25	1.0	2.2	1.0	1000	40.4	2	45.68623239463371	11.160237964994998	47.295701284122416	39.438475771112834	81.26094102019955
0.1	2.1	360.0	5.06	false	0.5	1.25	100	6.8	1.2	1.1	2000	0.25	1.0	2.2	1.0	1000	40.4	1	44.68141717011922	15.79001028554429	117.73288055047351
0.1	2.1	360.0	5.06	false	0.5	1.25	100	6.8	1.2	1.1	2000	0.25	1.0	2.2	1.0	1000	40.4	1	37.977026193715	26.120305703196408	90.91269674757945
0.1	2.1	360.0	5.06	false	0.5	1.25	100	6.8	1.2	1.1	2000	0.25	1.0	2.2	1.0	1000	40.4	1	26.469372650400345	9.328131190955805	87.62321815589594
0.1	2.1	360.0	5.06	false	0.5	1.25	100	6.8	1.2	1.1	2000	0.25	1.0	2.2	1.0	1000	40.4	2	37.816518567737084	12.09627149733396	71.32807137615387	33.609470435530994	40.702698904400314
0.1	2.1	360.0	5.06	false	0.5	1.25	100	6.8	1.2	1.1	2000	0.25	1.0	2.2	1.0	1000	40.4	2	44.95583393122121	13.187748866356845	40.47393692567413	23.532520926657973	77.78102103975279
0.1	2.1	360.0	5.06	false	0.5	1.25	100	6.8	1.2	1.1	2000	0.25	1.0	2.2	1.0	1000	40.4	2	46.06640294698477	4.253291423679718	58.64205751958194	37.664776987594294	66.21018246495166
0.1	2.1	360.0	5.06	false	0.5	1.25	100	6.8	1.2	1.1	2000	0.25	1.0	2.2	1.0	1000	40.4	1	41.776080326964845	30.19132161502689	83.37682305310253
0.1	2.1	360.0	5.06	false	0.5	1.25	100	6.8	1.2	1.1	2000	0.25	1.0	2.2	1.0	1000	40.4	1	45.77634175500985	19.93996533384921	128.74924683387326
0.1	2.1	360.0	5.06	false	0.5	1.25	100	6.8	1.2	1.1	2000	0.25	1.0	2.2	1.0	1000	40.4	1	48.79332316930763	33.75818247381764	106.38564143772017
0.1	2.1	360.0	5.06	false	0.5	1.25	100	6.8	1.2	1.1	2000	0.25	1.0	2.2	1.0	1000	40.4	2	42.490168313583595	6.434357942715313	38.09879968537572	23.469313701536702	93.62526341107232
0.1	2.1	360.0	5.06	false	0.5	1.25	100	6.8	1.2	1.1	2000	0.25	1.0	2.2	1.0	1000	40.4	2	40.013770524442755	21.25304527211441	29.48472763386108	35.071968404338634	71.79147272844855
0.1	2.1	360.0	5.06	false	0.5	1.25	100	6.8	1.2	1.1	2000	0.25	1.0	2.2	1.0	1000	40.4	2	35.678192354885326	11.199705739117851	33.66081617821916	29.013451990211426	58.079217619783186
0.1	2.1	360.0	5.06	false	0.5	1.25	100	6.8	1.2	1.1	2000	0.25	1.0	2.2	1.0	1000	40.4	1	45.702318415703445	29.168801853891047	97.45610801274496
0.1	2.1	360.0	5.06	false	0.5	1.25	100	6.8	1.2	1.1	2000	0.25	1.0	2.2	1.0	1000	40.4	1	45.01255114229349	12.820951800596612	122.6488180080736
0.1	2.1	360.0	5.06	false	0.5	1.25	100	6.8	1.2	1.1	2000	0.25	1.0	2.2	1.0	1000	40.4	2	35.303750035244946	6.051774403062795	31.1119660366693	25.642781315737068	52.96475718953276
0.1	2.1	360.0	5.06	false	0.5	1.25	100	6.8	1.2	1.1	2000	0.25	1.0	2.2	1.0	1000	40.4	1	30.578791223164053	15.57871247533071	88.86197448437574
0.1	2.1	360.0	5.06	false	0.5	1.25	100	6.8	1.2	1.1	2000	0.25	1.0	2.2	1.0	1000	40.4	2	46.212842939597316	3.593389300407262	43.070514756418206	40.4506193314646	73.65989823837606
0.1	2.1	360.0	5.06	false	0.5	1.25	100	6.8	1.2	1.1	2000	0.25	1.0	2.2	1.0	1000	40.4	1	38.469379057594786	28.190272011104863	101.38332232645804
0.1	2.1	360.0	5.06	false	0.5	1.25	100	6.8	1.2	1.1	2000	0.25	1.0	2.2	1.0	1000	40.4	2	43.897599429223916	4.027148061783422	45.46271266923234	33.994025017392566	88.20656947452485
0.1	2.1	360.0	5.06	false	0.5	1.25	100	6.8	1.2	1.1	2000	0.25	1.0	2.2	1.0	1000	40.4	1	45.833592149249014	19.765242805067082	101.07148743645601
0.1	2.1	360.0	5.06	false	0.5	1.25	100	6.8	1.2	1.1	2000	0.25	1.0	2.2	1.0	1000	40.4	1	40.92909509746243	23.348643123133083	103.37765809962637
0.1	2.1	360.0	5.06	false	0.5	1.25	100	6.8	1.2	1.1	2000	0.25	1.0	2.2	1.0	1000	40.4	1	44.030595175540164	27.057948840208837	105.53432552081328
0.1	2.1	360.0	5.06	false	0.5	1.25	100	6.8	1.2	1.1	2000	0.25	1.0	2.2	1.0	1000	40.4	1	41.067356344378986	28.96729456751006	75.46931434272719
0.1	2.1	360.0	5.06	false	0.5	1.25	100	6.8	1.2	1.1	2000	0.25	1.0	2.2	1.0	1000	40.4	1	36.175735700157816	10.81304649647657	89.04211882902206
0.1	2.1	360.0	5.06	false	0.5	1.25	100	6.8	1.2	1.1	2000	0.25	1.0	2.2	1.0	1000	40.4	1	46.70661825650991	18.399410403526453	99.03458592058814
0.1	2.1	360.0	5.06	false	0.5	1.25	100	6.8	1.2	1.1	2000	0.25	1.0	2.2	1.0	1000	40.4	1	44.7620364108126	9.984707427632014	116.46243376128584
0.1	2.1	360.0	5.06	false	0.5	1.25	100	6.8	1.2	1.1	2000	0.25	1.0	2.2	1.0	1000	40.4	2	36.57478172089182	14.903301414761405	68.63001007091368	33.93247805893733	34.93145536024086
0.1	2.1	360.0	5.06	false	0.5	1.25	100	6.8	1.2	1.1	2000	0.25	1.0	2.2	1.0	1000	40.4	2	39.197777370286005	8.4865100323815	40.3126533231927	20.614491416129578	67.71401527172462
0.1	2.1	360.0	5.06	false	0.5	1.25	100	6.8	1.2	1.1	2000	0.25	1.0	2.2	1.0	1000	40.4	3	46.62127937803042	13.87993001507387	25.874131683655385	33.79984502808399	63.32596217782113	44.45180221988391	47.748335924971784
0.1	2.1	360.0	5.06	false	0.5	1.25	100	6.8	1.2	1.1	2000	0.25	1.0	2.2	1.0	1000	40.4	1	34.25196275273849	2.1612623702343674	95.83977784563223
0.1	2.1	360.0	5.06	false	0.5	1.25	100	6.8	1.2	1.1	2000	0.25	1.0	2.2	1.0	1000	40.4	1	50.54411060847554	44.716464123300106	105.48248575182984
0.1	2.1	360.0	5.06	false	0.5	1.25	100	6.8	1.2	1.1	2000	0.25	1.0	2.2	1.0	1000	40.4	1	36.26265639978439	10.018334891578832	69.47156833295452
0.1	2.1	360.0	5.06	false	0.5	1.25	100	6.8	1.2	1.1	2000	0.25	1.0	2.2	1.0	1000	40.4	1	43.37189802843888	23.386932291299537	116.2158593575916
0.1	2.1	360.0	5.06	false	0.5	1.25	100	6.8	1.2	1.1	2000	0.25	1.0	2.2	1.0	1000	40.4	1	37.5850127407392	23.548126900424407	83.98712435384236
0.1	2.1	360.0	5.06	false	0.5	1.25	100	6.8	1.2	1.1	2000	0.25	1.0	2.2	1.0	1000	40.4	2	33.75533390233444	9.927375711847395	44.21747862829013	23.566365786932316	42.33977913208992
0.1	2.1	360.0	5.06	false	0.5	1.25	100	6.8	1.2	1.1	2000	0.25	1.0	2.2	1.0	1000	40.4	1	37.08243122754231	20.535501586787255	98.28519031750858
0.1	2.1	360.0	5.06	false	0.5	1.25	100	6.8	1.2	1.1	2000	0.25	1.0	2.2	1.0	1000	40.4	1	42.85187885299224	28.581355467300966	114.9556653647741
0.1	2.1	360.0	5.06	false	0.5	1.25	100	6.8	1.2	1.1	2000	0.25	1.0	2.2	1.0	1000	40.4	1	43.71070531280566	26.463880794730155	111.93371433266255
0.1	2.1	360.0	5.06	false	0.5	1.25	100	6.8	1.2	1.1	2000	0.25	1.0	2.2	1.0	1000	40.4	1	38.4092410769826	28.71905017209695	107.24205583151235
0.1	2.1	360.0	5.06	false	0.5	1.25	100	6.8	1.2	1.1	2000	0.25	1.0	2.2	1.0	1000	40.4	1	38.337149992860816	11.429078666901406	113.90425717914877
0.1	2.1	360.0	5.06	false	0.5	1.25	100	6.8	1.2	1.1	2000	0.25	1.0	2.2	1.0	1000	40.4	2	38.25511384060282	12.746234783991053	37.74104959930707	20.82654759049446	71.32215464292258
0.1	2.1	360.0	5.06	false	0.5	1.25	100	6.8	1.2	1.1	2000	0.25	1.0	2.2	1.0	1000	40.4	2	37.34020630949232	3.527739617937514	47.79032316040594	30.003907161513823	53.54823781125247
0.1	2.1	360.0	5.06	false	0.5	1.25	100	6.8	1.2	1.1	2000	0.25	1.0	2.2	1.0	1000	40.4	1	40.517527857874256	17.47808830695314	111.61947335915714
0.1	2.1	360.0	5.06	false	0.5	1.25	100	6.8	1.2	1.1	2000	0.25	1.0	2.2	1.0	1000	40.4	1	45.170265043701704	22.312460616518585	125.58482227098254
0.1	2.1	360.0	5.06	false	0.5	1.25	100	6.8	1.2	1.1	2000	0.25	1.0	2.2	1.0	1000	40.4	1	37.05038942864709	15.763023287791347	93.4908522983868
0.1	2.1	360.0	5.06	false	0.5	1.25	100	6.8	1.2	1.1	2000	0.25	1.0	2.2	1.0	1000	40.4	2	36.349542569174936	7.134250037934531	41.25312983972618	30.30435584436141	60.183452566674575
0.1	2.1	360.0	5.06	false	0.5	1.25	100	6.8	1.2	1.1	2000	0.25	1.0	2.2	1.0	1000	40.4	1	43.32500263255493	17.437561383451612	126.10464320105503
0.1	2.1	360.0	5.06	false	0.5	1.25	100	6.8	1.2	1.1	2000	0.25	1.0	2.2	1.0	1000	40.4	1	43.01473897239275	20.23369634304277	116.34926925321106
0.1	2.1	360.0	5.06	false	0.5	1.25	100	6.8	1.2	1.1	2000	0.25	1.0	2.2	1.0	1000	40.4	2	42.01658778500345	5.808982071268349	73.10237484013913	16.15033424964643	33.20908242946183
0.1	2.1	360.0	5.06	false	0.5	1.25	100	6.8	1.2	1.1	2000	0.25	1.0	2.2	1.0	1000	40.4	1	39.30701299661517	23.692073360688727	110.6632763276011
0.1	2.1	360.0	5.06	false	0.5	1.25	100	6.8	1.2	1.1	2000	0.25	1.0	2.2	1.0	1000	40.4	1	48.86985088166674	18.741212829932344	138.55601244992866
0.1	2.1	360.0	5.06	false	0.5	1.25	100	6.8	1.2	1.1	2000	0.25	1.0	2.2	1.0	1000	40.4	1	37.018199395348	7.626389488832169	72.616095196188
0.1	2.1	360.0	5.06	false	0.5	1.25	100	6.8	1.2	1.1	2000	0.25	1.0	2.2	1.0	1000	40.4	2	36.888168627236574	5.622884219237883	71.12481664762356	32.42845947022894	36.57869366114537
0.1	2.1	360.0	5.06	false	0.5	1.25	100	6.8	1.2	1.1	2000	0.25	1.0	2.2	1.0	1000	40.4	1	38.24439154826497	11.021601111677972	94.97718643645214
0.1	2.1	360.0	5.06	false	0.5	1.25	100	6.8	1.2	1.1	2000	0.25	1.0	2.2	1.0	1000	40.4	2	40.54446690002712	8.580085839785967	32.109826679712896	26.33049430409963	79.94825238148589
0.1	2.1	360.0	5.06	false	0.5	1.25	100	6.8	1.2	1.1	2000	0.25	1.0	2.2	1.0	1000	40.4	1	35.88442789326134	8.485362443210295	90.46318378995802
0.1	2.1	360.0	5.06	false	0.5	1.25	100	6.8	1.2	1.1	2000	0.25	1.0	2.2	1.0	1000	40.4	2	45.96383376237038	16.408419361207624	63.71402873997701	38.01601573871071	61.7473375922359
0.1	2.1	360.0	5.06	false	0.5	1.25	100	6.8	1.2	1.1	2000	0.25	1.0	2.2	1.0	1000	40.4	1	48.29312161976272	20.211241985627357	131.58573120889685
0.1	2.1	360.0	5.06	false	0.5	1.25	100	6.8	1.2	1.1	2000	0.25	1.0	2.2	1.0	1000	40.4	2	37.756898296242106	14.079261299556988	36.273441217101976	32.47041675229813	66.10840929323555
0.1	2.1	360.0	5.06	false	0.5	1.25	100	6.8	1.2	1.1	2000	0.25	1.0	2.2	1.0	1000	40.4	2	44.048758370778785	9.050475486478764	46.00339055769369	30.026397738130733	70.06230663036824
0.1	2.1	360.0	5.06	false	0.5	1.25	100	6.8	1.2	1.1	2000	0.25	1.0	2.2	1.0	1000	40.4	1	45.69766798293762	38.058238134548816	85.38085510585664
0.1	2.1	360.0	5.06	false	0.5	1.25	100	6.8	1.2	1.1	2000	0.25	1.0	2.2	1.0	1000	40.4	1	38.41029859439415	16.68794400787361	90.92960272043666
0.1	2.1	360.0	5.06	false	0.5	1.25	100	6.8	1.2	1.1	2000	0.25	1.0	2.2	1.0	1000	40.4	1	47.645789374479946	24.18874920651969	108.0501025759218
0.1	2.1	360.0	5.06	false	0.5	1.25	100	6.8	1.2	1.1	2000	0.25	1.0	2.2	1.0	1000	40.4	1	36.24563333858188	8.998070126424787	111.88054425656915
0.1	2.1	360.0	5.06	false	0.5	1.25	100	6.8	1.2	1.1	2000	0.25	1.0	2.2	1.0	1000	40.4	1	30.79330475039405	6.159719908642372	79.90785181427178
0.1	2.1	360.0	5.06	false	0.5	1.25	100	6.8	1.2	1.1	2000	0.25	1.0	2.2	1.0	1000	40.4	1	44.284808084338785	21.890243345038133	132.3037622486549
0.1	2.1	360.0	5.06	false	0.5	1.25	100	6.8	1.2	1.1	2000	0.25	1.0	2.2	1.0	1000	40.4	1	40.38889081961304	20.218451708320625	100.67288526120925
0.1	2.1	360.0	5.06	false	0.5	1.25	100	6.8	1.2	1.1	2000	0.25	1.0	2.2	1.0	1000	40.4	2	37.665576635409735	5.086733911311768	62.66076869018857	26.778943073503104	36.444324792268276
0.1	2.1	360.0	5.06	false	0.5	1.25	100	6.8	1.2	1.1	2000	0.25	1.0	2.2	1.0	1000	40.4	1	44.09100227638563	15.54996118116256	109.1938031133349
0.1	2.1	360.0	5.06	false	0.5	1.25	100	6.8	1.2	1.1	2000	0.25	1.0	2.2	1.0	1000	40.4	2	44.95321398745781	3.9981704708655963	53.79143390193605	30.08165953980357	74.71222149816387
0.1	2.1	360.0	5.06	false	0.5	1.25	100	6.8	1.2	1.1	2000	0.25	1.0	2.2	1.0	1000	40.4	2	43.76976849898107	14.727637320938346	49.54328786039577	35.19917090001031	86.89308349455155
0.1	2.1	360.0	5.06	false	0.5	1.25	100	6.8	1.2	1.1	2000	0.25	1.0	2.2	1.0	1000	40.4	1	44.35935855993473	5.806780403271563	86.9043976418024
0.1	2.1	360.0	5.06	false	0.5	1.25	100	6.8	1.2	1.1	2000	0.25	1.0	2.2	1.0	1000	40.4	1	32.764152105980536	16.89526015877756	91.374040218327
0.1	2.1	360.0	5.06	false	0.5	1.25	100	6.8	1.2	1.1	2000	0.25	1.0	2.2	1.0	1000	40.4	1	28.21980206606574	13.545369728728176	86.06641143687547
0.1	2.1	360.0	5.06	false	0.5	1.25	100	6.8	1.2	1.1	2000	0.25	1.0	2.2	1.0	1000	40.4	1	31.788687459577343	23.455731253094424	80.16069561093751
0.1	2.1	360.0	5.06	false	0.5	1.25	100	6.8	1.2	1.1	2000	0.25	1.0	2.2	1.0	1000	40.4	1	48.10120349549553	33.42839082880208	98.07576402500634
0.1	2.1	360.0	5.06	false	0.5	1.25	100	6.8	1.2	1.1	2000	0.25	1.0	2.2	1.0	1000	40.4	1	34.9818810558486	27.85476868077792	90.06398437026998
0.1	2.1	360.0	5.06	false	0.5	1.25	100	6.8	1.2	1.1	2000	0.25	1.0	2.2	1.0	1000	40.4	2	40.018805635647496	5.287785954534612	51.65003689018092	25.097991336364693	58.81446297074588
0.1	2.1	360.0	5.06	false	0.5	1.25	100	6.8	1.2	1.1	2000	0.25	1.0	2.2	1.0	1000	40.4	1	43.43129955936763	38.003223267065934	82.57217914265185
0.1	2.1	360.0	5.06	false	0.5	1.25	100	6.8	1.2	1.1	2000	0.25	1.0	2.2	1.0	1000	40.4	1	36.286047224878835	27.779081948715024	101.03890024192923
0.1	2.1	360.0	5.06	false	0.5	1.25	100	6.8	1.2	1.1	2000	0.25	1.0	2.2	1.0	1000	40.4	1	34.22710674399121	14.453798165158808	91.58673573518992
0.1	2.1	360.0	5.06	false	0.5	1.25	100	6.8	1.2	1.1	2000	0.25	1.0	2.2	1.0	1000	40.4	1	38.102479326423214	11.336514520242932	87.00566967185645
[truncated: 3,001 more rows]
