# Supplementary material for: Diffusion-mediated HEI10 coarsening can explain meiotic crossover positioning in Arabidopsis
Source: Nat Commun. 2021 Aug 3;12:4674. doi: 10.1038/s41467-021-24827-w (PMC8333306; doi:10.1038/s41467-021-24827-w)
Supplement: Supplementary file 4 — Source Data File [file 41467_2021_24827_MOESM4_ESM.zip › source_data/Suppl_Fig_3_simulations_density_0.375.csv]

t_L	a_nodes	dt	Ls	t_exp	b_nodes	n_c	n_ts	C0	u0	D	m	density	K	C0_noise	t_C0_ratio2	n	Lm	Number COs	L	position_0	intensity_0	position_1	intensity_1	position_2	intensity_2	position_3	intensity_3
0.1	2.1	360.0	4.93	false	0.5	1.25	100	6.8	1.2	1.1	2000	0.375	1.0	2.2	1.0	1000	37.5	1	38.96562976375983	16.54939851645319	133.59942454209366
0.1	2.1	360.0	4.93	false	0.5	1.25	100	6.8	1.2	1.1	2000	0.375	1.0	2.2	1.0	1000	37.5	1	41.14632985324012	21.542539522803683	146.77755245904186
0.1	2.1	360.0	4.93	false	0.5	1.25	100	6.8	1.2	1.1	2000	0.375	1.0	2.2	1.0	1000	37.5	1	43.37436996300289	22.096803962565975	117.04108658873051
0.1	2.1	360.0	4.93	false	0.5	1.25	100	6.8	1.2	1.1	2000	0.375	1.0	2.2	1.0	1000	37.5	2	28.8176938879001	11.206018222886874	75.43296813687635	26.629568896060952	35.16314769497368
0.1	2.1	360.0	4.93	false	0.5	1.25	100	6.8	1.2	1.1	2000	0.375	1.0	2.2	1.0	1000	37.5	1	44.71903415172844	23.435399745666867	117.27242732743093
0.1	2.1	360.0	4.93	false	0.5	1.25	100	6.8	1.2	1.1	2000	0.375	1.0	2.2	1.0	1000	37.5	1	31.02196191413459	25.759879405293134	77.2508868322576
0.1	2.1	360.0	4.93	false	0.5	1.25	100	6.8	1.2	1.1	2000	0.375	1.0	2.2	1.0	1000	37.5	2	44.377782751493605	8.605977602843756	70.88231086890195	29.06644763263954	78.81151630066738
0.1	2.1	360.0	4.93	false	0.5	1.25	100	6.8	1.2	1.1	2000	0.375	1.0	2.2	1.0	1000	37.5	2	37.46241648680151	15.868185665409623	66.34392719316222	33.50214165675133	56.866249548688955
0.1	2.1	360.0	4.93	false	0.5	1.25	100	6.8	1.2	1.1	2000	0.375	1.0	2.2	1.0	1000	37.5	2	32.406135040526564	8.367958518161403	39.82699295984564	26.0271275086114	63.36556844191291
0.1	2.1	360.0	4.93	false	0.5	1.25	100	6.8	1.2	1.1	2000	0.375	1.0	2.2	1.0	1000	37.5	2	36.73348202043233	13.529458142619706	71.3729382839939	30.113299336467232	54.09641897594922
0.1	2.1	360.0	4.93	false	0.5	1.25	100	6.8	1.2	1.1	2000	0.375	1.0	2.2	1.0	1000	37.5	1	40.868433390631196	21.08618743489927	125.53164732591793
0.1	2.1	360.0	4.93	false	0.5	1.25	100	6.8	1.2	1.1	2000	0.375	1.0	2.2	1.0	1000	37.5	2	36.42379511310165	6.985177898011494	69.56036964350139	35.303897458154054	57.1559315376207
0.1	2.1	360.0	4.93	false	0.5	1.25	100	6.8	1.2	1.1	2000	0.375	1.0	2.2	1.0	1000	37.5	1	37.86957216051076	24.902167729021137	141.98024206684482
0.1	2.1	360.0	4.93	false	0.5	1.25	100	6.8	1.2	1.1	2000	0.375	1.0	2.2	1.0	1000	37.5	2	44.18442580246311	9.821535194427106	98.7150696216525	35.99397521220004	61.771409995847456
0.1	2.1	360.0	4.93	false	0.5	1.25	100	6.8	1.2	1.1	2000	0.375	1.0	2.2	1.0	1000	37.5	1	33.6351003107397	16.983581492229977	130.60406984524235
0.1	2.1	360.0	4.93	false	0.5	1.25	100	6.8	1.2	1.1	2000	0.375	1.0	2.2	1.0	1000	37.5	1	31.14239985566872	16.968571013256266	116.13571003521226
0.1	2.1	360.0	4.93	false	0.5	1.25	100	6.8	1.2	1.1	2000	0.375	1.0	2.2	1.0	1000	37.5	1	36.89687839025139	24.835258390649745	105.42233610401648
0.1	2.1	360.0	4.93	false	0.5	1.25	100	6.8	1.2	1.1	2000	0.375	1.0	2.2	1.0	1000	37.5	2	45.969879366389456	8.274348564952122	71.03621084323827	28.84767031728213	93.44737114778621
0.1	2.1	360.0	4.93	false	0.5	1.25	100	6.8	1.2	1.1	2000	0.375	1.0	2.2	1.0	1000	37.5	2	51.56158289656237	21.431625070581923	82.02231255149339	42.46101192244551	81.80563411922827
0.1	2.1	360.0	4.93	false	0.5	1.25	100	6.8	1.2	1.1	2000	0.375	1.0	2.2	1.0	1000	37.5	1	40.25094573593563	17.614198740482575	137.9040410106555
0.1	2.1	360.0	4.93	false	0.5	1.25	100	6.8	1.2	1.1	2000	0.375	1.0	2.2	1.0	1000	37.5	2	38.27156075201525	6.079831809499856	51.34613907718925	31.804196875125104	83.31725047030861
0.1	2.1	360.0	4.93	false	0.5	1.25	100	6.8	1.2	1.1	2000	0.375	1.0	2.2	1.0	1000	37.5	1	34.075007898906975	22.434891331347508	97.62787065240163
0.1	2.1	360.0	4.93	false	0.5	1.25	100	6.8	1.2	1.1	2000	0.375	1.0	2.2	1.0	1000	37.5	1	38.92763334202561	32.986993176925445	102.84892660727063
0.1	2.1	360.0	4.93	false	0.5	1.25	100	6.8	1.2	1.1	2000	0.375	1.0	2.2	1.0	1000	37.5	2	45.69500608619943	22.303837570338146	92.58352723675155	37.87676366013165	67.46191408459666
0.1	2.1	360.0	4.93	false	0.5	1.25	100	6.8	1.2	1.1	2000	0.375	1.0	2.2	1.0	1000	37.5	1	46.40033530357277	24.93510072540837	168.20094380348257
0.1	2.1	360.0	4.93	false	0.5	1.25	100	6.8	1.2	1.1	2000	0.375	1.0	2.2	1.0	1000	37.5	1	26.43710495865036	16.70033721355145	95.37646714949975
0.1	2.1	360.0	4.93	false	0.5	1.25	100	6.8	1.2	1.1	2000	0.375	1.0	2.2	1.0	1000	37.5	2	41.308750752629784	21.088623979529185	100.60881687793585	32.01904102706329	43.85700083114743
0.1	2.1	360.0	4.93	false	0.5	1.25	100	6.8	1.2	1.1	2000	0.375	1.0	2.2	1.0	1000	37.5	2	36.047287999719224	11.329833836082399	77.88821449115132	33.848079464888364	45.28299316833431
0.1	2.1	360.0	4.93	false	0.5	1.25	100	6.8	1.2	1.1	2000	0.375	1.0	2.2	1.0	1000	37.5	3	42.68618965619973	5.485342086934035	49.75639631185635	21.450889413645505	85.97129954483225	40.55828402270244	39.807872194614305
0.1	2.1	360.0	4.93	false	0.5	1.25	100	6.8	1.2	1.1	2000	0.375	1.0	2.2	1.0	1000	37.5	2	37.812173257477575	12.166172690573282	55.4249155368898	25.79754794725272	90.94190460437868
0.1	2.1	360.0	4.93	false	0.5	1.25	100	6.8	1.2	1.1	2000	0.375	1.0	2.2	1.0	1000	37.5	2	37.56615915962164	19.98161827144454	78.9331156204635	34.73923414547395	50.515356787229834
0.1	2.1	360.0	4.93	false	0.5	1.25	100	6.8	1.2	1.1	2000	0.375	1.0	2.2	1.0	1000	37.5	1	46.274396075595384	24.42274195374032	156.21303039362923
0.1	2.1	360.0	4.93	false	0.5	1.25	100	6.8	1.2	1.1	2000	0.375	1.0	2.2	1.0	1000	37.5	2	30.369968392544905	12.373443359275212	76.13384208962756	23.575350352482754	37.01433466450132
0.1	2.1	360.0	4.93	false	0.5	1.25	100	6.8	1.2	1.1	2000	0.375	1.0	2.2	1.0	1000	37.5	2	32.79711998333649	2.8865852573415425	41.060054044890045	25.940132041092482	60.22348996758288
0.1	2.1	360.0	4.93	false	0.5	1.25	100	6.8	1.2	1.1	2000	0.375	1.0	2.2	1.0	1000	37.5	2	41.765155312260696	10.831187841363533	71.34278855820284	37.68391183439739	93.85781004376477
0.1	2.1	360.0	4.93	false	0.5	1.25	100	6.8	1.2	1.1	2000	0.375	1.0	2.2	1.0	1000	37.5	1	34.82379214482886	15.635045192035077	133.9067157751148
0.1	2.1	360.0	4.93	false	0.5	1.25	100	6.8	1.2	1.1	2000	0.375	1.0	2.2	1.0	1000	37.5	2	45.88299968244068	6.0377700728610515	91.26914348251802	35.394143929099855	51.600673574460245
0.1	2.1	360.0	4.93	false	0.5	1.25	100	6.8	1.2	1.1	2000	0.375	1.0	2.2	1.0	1000	37.5	1	32.66054898409213	14.575747714324576	111.93096311136095
0.1	2.1	360.0	4.93	false	0.5	1.25	100	6.8	1.2	1.1	2000	0.375	1.0	2.2	1.0	1000	37.5	1	33.414521021971375	16.733657559484303	124.4804881558592
0.1	2.1	360.0	4.93	false	0.5	1.25	100	6.8	1.2	1.1	2000	0.375	1.0	2.2	1.0	1000	37.5	2	35.80441557934261	3.5695414812120183	51.47335861295065	21.754006952445476	87.1791351557067
0.1	2.1	360.0	4.93	false	0.5	1.25	100	6.8	1.2	1.1	2000	0.375	1.0	2.2	1.0	1000	37.5	2	43.47576479386947	12.38107070846322	106.6255972210798	32.18967678805726	48.0074384343954
0.1	2.1	360.0	4.93	false	0.5	1.25	100	6.8	1.2	1.1	2000	0.375	1.0	2.2	1.0	1000	37.5	1	34.75878750059832	6.010942404654309	80.17645498603592
0.1	2.1	360.0	4.93	false	0.5	1.25	100	6.8	1.2	1.1	2000	0.375	1.0	2.2	1.0	1000	37.5	2	38.61150143638231	4.843315263753564	39.13559870817043	34.32307381452647	80.11611653457012
0.1	2.1	360.0	4.93	false	0.5	1.25	100	6.8	1.2	1.1	2000	0.375	1.0	2.2	1.0	1000	37.5	2	29.585869954957197	11.092396218237749	31.48142516324487	25.97711342210508	68.89978277060459
0.1	2.1	360.0	4.93	false	0.5	1.25	100	6.8	1.2	1.1	2000	0.375	1.0	2.2	1.0	1000	37.5	1	35.429859592828365	26.147801386285042	116.79935852643872
0.1	2.1	360.0	4.93	false	0.5	1.25	100	6.8	1.2	1.1	2000	0.375	1.0	2.2	1.0	1000	37.5	2	40.66250226150598	22.460328921356044	85.70979170042843	35.97298751410199	57.12879792682716
0.1	2.1	360.0	4.93	false	0.5	1.25	100	6.8	1.2	1.1	2000	0.375	1.0	2.2	1.0	1000	37.5	1	30.78215993606465	16.461188057306153	84.38137938630851
0.1	2.1	360.0	4.93	false	0.5	1.25	100	6.8	1.2	1.1	2000	0.375	1.0	2.2	1.0	1000	37.5	1	30.465014732840267	11.302119419362214	118.66358909925478
0.1	2.1	360.0	4.93	false	0.5	1.25	100	6.8	1.2	1.1	2000	0.375	1.0	2.2	1.0	1000	37.5	1	34.63424103041674	25.751200643278768	121.14289721180013
0.1	2.1	360.0	4.93	false	0.5	1.25	100	6.8	1.2	1.1	2000	0.375	1.0	2.2	1.0	1000	37.5	2	42.62380250116671	10.265996312054877	90.25988239644505	28.05344507733366	57.90212182236377
0.1	2.1	360.0	4.93	false	0.5	1.25	100	6.8	1.2	1.1	2000	0.375	1.0	2.2	1.0	1000	37.5	1	30.601222038702865	18.035002130738185	79.02275356537454
0.1	2.1	360.0	4.93	false	0.5	1.25	100	6.8	1.2	1.1	2000	0.375	1.0	2.2	1.0	1000	37.5	1	44.342414581972015	19.6197684796245	170.2038448056179
0.1	2.1	360.0	4.93	false	0.5	1.25	100	6.8	1.2	1.1	2000	0.375	1.0	2.2	1.0	1000	37.5	1	44.82995532773293	19.86907385936955	133.46576029003003
0.1	2.1	360.0	4.93	false	0.5	1.25	100	6.8	1.2	1.1	2000	0.375	1.0	2.2	1.0	1000	37.5	2	31.890798123412257	8.041654917956631	69.96930510826175	23.837063798726973	42.136324934622515
0.1	2.1	360.0	4.93	false	0.5	1.25	100	6.8	1.2	1.1	2000	0.375	1.0	2.2	1.0	1000	37.5	2	39.12668313279253	12.331611402151896	103.89649461684027	37.49251899484669	44.582244166346314
0.1	2.1	360.0	4.93	false	0.5	1.25	100	6.8	1.2	1.1	2000	0.375	1.0	2.2	1.0	1000	37.5	1	34.04124729048539	13.859855175807356	120.43749743366463
0.1	2.1	360.0	4.93	false	0.5	1.25	100	6.8	1.2	1.1	2000	0.375	1.0	2.2	1.0	1000	37.5	1	31.57735690362683	19.564974449674192	127.86697942710273
0.1	2.1	360.0	4.93	false	0.5	1.25	100	6.8	1.2	1.1	2000	0.375	1.0	2.2	1.0	1000	37.5	1	42.404591268073105	14.821924353527619	159.6034381059043
0.1	2.1	360.0	4.93	false	0.5	1.25	100	6.8	1.2	1.1	2000	0.375	1.0	2.2	1.0	1000	37.5	2	40.24715259984101	3.442538036825612	86.46911540570979	32.725500568660195	68.58002349849006
0.1	2.1	360.0	4.93	false	0.5	1.25	100	6.8	1.2	1.1	2000	0.375	1.0	2.2	1.0	1000	37.5	1	36.89128149172416	10.976669155513338	115.38034977018576
0.1	2.1	360.0	4.93	false	0.5	1.25	100	6.8	1.2	1.1	2000	0.375	1.0	2.2	1.0	1000	37.5	1	44.11793929233536	16.564894783669015	127.27992907348883
0.1	2.1	360.0	4.93	false	0.5	1.25	100	6.8	1.2	1.1	2000	0.375	1.0	2.2	1.0	1000	37.5	2	42.64877581020566	10.408473362674403	103.38696245143255	36.79116381526549	46.13494330710906
0.1	2.1	360.0	4.93	false	0.5	1.25	100	6.8	1.2	1.1	2000	0.375	1.0	2.2	1.0	1000	37.5	1	36.74152866991565	14.330748953420782	129.27342206585962
0.1	2.1	360.0	4.93	false	0.5	1.25	100	6.8	1.2	1.1	2000	0.375	1.0	2.2	1.0	1000	37.5	1	25.665386553127615	12.515730534637008	81.38312660717409
0.1	2.1	360.0	4.93	false	0.5	1.25	100	6.8	1.2	1.1	2000	0.375	1.0	2.2	1.0	1000	37.5	2	38.991008621682205	9.171922338113164	100.94210921930208	30.708588241294	43.15446190400163
0.1	2.1	360.0	4.93	false	0.5	1.25	100	6.8	1.2	1.1	2000	0.375	1.0	2.2	1.0	1000	37.5	1	39.72558188202569	26.06107825193432	136.42446938135888
0.1	2.1	360.0	4.93	false	0.5	1.25	100	6.8	1.2	1.1	2000	0.375	1.0	2.2	1.0	1000	37.5	2	42.38795349887892	17.084997884620442	89.91175218224771	33.690732595427676	59.70052442337193
0.1	2.1	360.0	4.93	false	0.5	1.25	100	6.8	1.2	1.1	2000	0.375	1.0	2.2	1.0	1000	37.5	2	43.301639225418135	7.9967297764276415	88.39663473629291	39.01868492594545	69.7849190756397
0.1	2.1	360.0	4.93	false	0.5	1.25	100	6.8	1.2	1.1	2000	0.375	1.0	2.2	1.0	1000	37.5	1	36.716059814905876	17.246523052131412	123.64132181160585
0.1	2.1	360.0	4.93	false	0.5	1.25	100	6.8	1.2	1.1	2000	0.375	1.0	2.2	1.0	1000	37.5	1	37.19517983784923	8.968414351660805	93.9521878778745
0.1	2.1	360.0	4.93	false	0.5	1.25	100	6.8	1.2	1.1	2000	0.375	1.0	2.2	1.0	1000	37.5	1	36.124092067660996	24.66815726229254	93.15609891623096
0.1	2.1	360.0	4.93	false	0.5	1.25	100	6.8	1.2	1.1	2000	0.375	1.0	2.2	1.0	1000	37.5	1	38.1057933663937	18.214884067079062	138.74517869531522
0.1	2.1	360.0	4.93	false	0.5	1.25	100	6.8	1.2	1.1	2000	0.375	1.0	2.2	1.0	1000	37.5	1	33.835861498489955	15.338655711545817	129.02411960401096
0.1	2.1	360.0	4.93	false	0.5	1.25	100	6.8	1.2	1.1	2000	0.375	1.0	2.2	1.0	1000	37.5	2	38.78813192517935	11.586048105158829	50.44321149076783	25.805228228159056	94.74838496022687
0.1	2.1	360.0	4.93	false	0.5	1.25	100	6.8	1.2	1.1	2000	0.375	1.0	2.2	1.0	1000	37.5	2	40.10187622045828	4.689042709852188	68.35016015182443	32.00100754759864	84.31390215545473
0.1	2.1	360.0	4.93	false	0.5	1.25	100	6.8	1.2	1.1	2000	0.375	1.0	2.2	1.0	1000	37.5	2	40.32871690896076	5.779753286000198	45.50756580616148	29.463144649551904	100.60855710515435
0.1	2.1	360.0	4.93	false	0.5	1.25	100	6.8	1.2	1.1	2000	0.375	1.0	2.2	1.0	1000	37.5	2	38.40137624721467	9.664909020815749	67.53821936633949	32.786091614326295	60.84612664380759
0.1	2.1	360.0	4.93	false	0.5	1.25	100	6.8	1.2	1.1	2000	0.375	1.0	2.2	1.0	1000	37.5	2	39.11609355834928	12.914720049038403	66.01737329788695	36.15362447673339	52.393130285963394
0.1	2.1	360.0	4.93	false	0.5	1.25	100	6.8	1.2	1.1	2000	0.375	1.0	2.2	1.0	1000	37.5	2	38.77314896295378	14.097554444708994	86.94386522681276	35.45707924564488	50.661191469974604
0.1	2.1	360.0	4.93	false	0.5	1.25	100	6.8	1.2	1.1	2000	0.375	1.0	2.2	1.0	1000	37.5	2	34.92230407320019	12.128549593503557	63.180316046586086	31.678259057900398	51.5018948658659
0.1	2.1	360.0	4.93	false	0.5	1.25	100	6.8	1.2	1.1	2000	0.375	1.0	2.2	1.0	1000	37.5	2	49.811769611632805	10.837503367518394	69.07745271549801	31.32090001198802	105.61722566589216
0.1	2.1	360.0	4.93	false	0.5	1.25	100	6.8	1.2	1.1	2000	0.375	1.0	2.2	1.0	1000	37.5	1	29.792668861594443	23.479949425445835	101.51190671370061
0.1	2.1	360.0	4.93	false	0.5	1.25	100	6.8	1.2	1.1	2000	0.375	1.0	2.2	1.0	1000	37.5	2	45.02190027093815	14.607533023389255	95.4047995850137	39.843333331724295	59.418500890114544
0.1	2.1	360.0	4.93	false	0.5	1.25	100	6.8	1.2	1.1	2000	0.375	1.0	2.2	1.0	1000	37.5	1	31.41098094653835	20.989241337897294	108.13931410945064
0.1	2.1	360.0	4.93	false	0.5	1.25	100	6.8	1.2	1.1	2000	0.375	1.0	2.2	1.0	1000	37.5	1	35.14733518888365	20.726812646396258	109.95474344609053
0.1	2.1	360.0	4.93	false	0.5	1.25	100	6.8	1.2	1.1	2000	0.375	1.0	2.2	1.0	1000	37.5	1	33.79909597997142	25.141691748108848	102.89222027661359
0.1	2.1	360.0	4.93	false	0.5	1.25	100	6.8	1.2	1.1	2000	0.375	1.0	2.2	1.0	1000	37.5	1	32.85713801317015	7.135426035443645	116.1672768493304
0.1	2.1	360.0	4.93	false	0.5	1.25	100	6.8	1.2	1.1	2000	0.375	1.0	2.2	1.0	1000	37.5	2	40.203157478976	9.475217349374011	67.3608129220293	37.746895914199385	91.63097934178103
0.1	2.1	360.0	4.93	false	0.5	1.25	100	6.8	1.2	1.1	2000	0.375	1.0	2.2	1.0	1000	37.5	1	38.344329773948594	20.357171341013704	128.79698640765827
0.1	2.1	360.0	4.93	false	0.5	1.25	100	6.8	1.2	1.1	2000	0.375	1.0	2.2	1.0	1000	37.5	2	31.786159322224172	11.762690438893275	65.88427423347314	30.671506436187656	64.06031932809104
0.1	2.1	360.0	4.93	false	0.5	1.25	100	6.8	1.2	1.1	2000	0.375	1.0	2.2	1.0	1000	37.5	1	39.26363940595832	19.682509658377306	115.00121776379662
0.1	2.1	360.0	4.93	false	0.5	1.25	100	6.8	1.2	1.1	2000	0.375	1.0	2.2	1.0	1000	37.5	1	38.108747100256124	27.529828731522027	140.20617337018462
0.1	2.1	360.0	4.93	false	0.5	1.25	100	6.8	1.2	1.1	2000	0.375	1.0	2.2	1.0	1000	37.5	2	46.26642258525946	8.464775987377	79.47192177241205	36.76806289174761	93.96012771521488
0.1	2.1	360.0	4.93	false	0.5	1.25	100	6.8	1.2	1.1	2000	0.375	1.0	2.2	1.0	1000	37.5	3	43.079990822364515	5.061181776195211	45.41018391253015	16.452326819867963	73.99322948521504	41.82540146744354	37.78620170806974
0.1	2.1	360.0	4.93	false	0.5	1.25	100	6.8	1.2	1.1	2000	0.375	1.0	2.2	1.0	1000	37.5	1	37.52602017457766	14.378803879774006	120.18597536340538
0.1	2.1	360.0	4.93	false	0.5	1.25	100	6.8	1.2	1.1	2000	0.375	1.0	2.2	1.0	1000	37.5	2	36.15031398125323	6.157796177281488	47.02765199848594	17.172540895112423	89.50390766630457
0.1	2.1	360.0	4.93	false	0.5	1.25	100	6.8	1.2	1.1	2000	0.375	1.0	2.2	1.0	1000	37.5	1	48.13180842245352	27.945238678585174	113.02270636064824
0.1	2.1	360.0	4.93	false	0.5	1.25	100	6.8	1.2	1.1	2000	0.375	1.0	2.2	1.0	1000	37.5	1	36.27422727976894	14.994623579950856	125.9121980430435
0.1	2.1	360.0	4.93	false	0.5	1.25	100	6.8	1.2	1.1	2000	0.375	1.0	2.2	1.0	1000	37.5	1	34.23232518848586	17.215256171182588	122.23940087723426
0.1	2.1	360.0	4.93	false	0.5	1.25	100	6.8	1.2	1.1	2000	0.375	1.0	2.2	1.0	1000	37.5	1	34.255389267579616	18.047275166468605	125.82566413686442
0.1	2.1	360.0	4.93	false	0.5	1.25	100	6.8	1.2	1.1	2000	0.375	1.0	2.2	1.0	1000	37.5	1	36.63092601489994	26.920067256075672	138.60622968574688
0.1	2.1	360.0	4.93	false	0.5	1.25	100	6.8	1.2	1.1	2000	0.375	1.0	2.2	1.0	1000	37.5	1	37.181924503668306	17.57512414288852	134.75160872868855
0.1	2.1	360.0	4.93	false	0.5	1.25	100	6.8	1.2	1.1	2000	0.375	1.0	2.2	1.0	1000	37.5	2	30.56457094884876	6.517315561260524	42.18780483059266	21.910756373422856	44.5339210948902
0.1	2.1	360.0	4.93	false	0.5	1.25	100	6.8	1.2	1.1	2000	0.375	1.0	2.2	1.0	1000	37.5	1	41.38555158671367	22.73702893167214	91.0502625988828
0.1	2.1	360.0	4.93	false	0.5	1.25	100	6.8	1.2	1.1	2000	0.375	1.0	2.2	1.0	1000	37.5	1	40.715026874533066	11.54518401716378	107.47158745786466
0.1	2.1	360.0	4.93	false	0.5	1.25	100	6.8	1.2	1.1	2000	0.375	1.0	2.2	1.0	1000	37.5	2	35.81187033270311	9.892065954372821	61.38889900652032	31.115030704949913	57.4477167559689
0.1	2.1	360.0	4.93	false	0.5	1.25	100	6.8	1.2	1.1	2000	0.375	1.0	2.2	1.0	1000	37.5	1	41.61208894803419	22.26187054390689	155.6274271397325
0.1	2.1	360.0	4.93	false	0.5	1.25	100	6.8	1.2	1.1	2000	0.375	1.0	2.2	1.0	1000	37.5	1	35.962769975602846	26.06047424805206	123.72222761706682
0.1	2.1	360.0	4.93	false	0.5	1.25	100	6.8	1.2	1.1	2000	0.375	1.0	2.2	1.0	1000	37.5	1	30.559408105858704	21.679005137864493	76.74035387459426
0.1	2.1	360.0	4.93	false	0.5	1.25	100	6.8	1.2	1.1	2000	0.375	1.0	2.2	1.0	1000	37.5	1	36.092753216194026	16.51400808029608	141.44560358449095
0.1	2.1	360.0	4.93	false	0.5	1.25	100	6.8	1.2	1.1	2000	0.375	1.0	2.2	1.0	1000	37.5	1	41.29394575830155	22.03846697252366	122.86506227053253
0.1	2.1	360.0	4.93	false	0.5	1.25	100	6.8	1.2	1.1	2000	0.375	1.0	2.2	1.0	1000	37.5	1	32.11655505513672	16.619047593736795	119.00606806533749
0.1	2.1	360.0	4.93	false	0.5	1.25	100	6.8	1.2	1.1	2000	0.375	1.0	2.2	1.0	1000	37.5	1	32.65636839907219	6.142075570864056	119.51680959617526
0.1	2.1	360.0	4.93	false	0.5	1.25	100	6.8	1.2	1.1	2000	0.375	1.0	2.2	1.0	1000	37.5	2	46.0041633397768	14.1991615109378	111.42987071405214	39.4625351129557	49.98619608921222
0.1	2.1	360.0	4.93	false	0.5	1.25	100	6.8	1.2	1.1	2000	0.375	1.0	2.2	1.0	1000	37.5	1	35.06944570659386	22.311675675407148	132.54256265897126
0.1	2.1	360.0	4.93	false	0.5	1.25	100	6.8	1.2	1.1	2000	0.375	1.0	2.2	1.0	1000	37.5	2	44.37897646049633	7.62947866914365	103.39455484214766	27.65400617293276	60.72346773818969
0.1	2.1	360.0	4.93	false	0.5	1.25	100	6.8	1.2	1.1	2000	0.375	1.0	2.2	1.0	1000	37.5	2	32.37337170669983	4.321683081560938	61.89058622000507	18.715339220136652	43.40764232312977
0.1	2.1	360.0	4.93	false	0.5	1.25	100	6.8	1.2	1.1	2000	0.375	1.0	2.2	1.0	1000	37.5	2	45.28382100616006	14.736947665919251	92.89851118307277	40.15117585332854	56.807337509524345
0.1	2.1	360.0	4.93	false	0.5	1.25	100	6.8	1.2	1.1	2000	0.375	1.0	2.2	1.0	1000	37.5	1	40.03335313804264	14.888200279722732	110.79559064630712
0.1	2.1	360.0	4.93	false	0.5	1.25	100	6.8	1.2	1.1	2000	0.375	1.0	2.2	1.0	1000	37.5	1	32.96706716239095	27.451202126314033	77.781930534353
0.1	2.1	360.0	4.93	false	0.5	1.25	100	6.8	1.2	1.1	2000	0.375	1.0	2.2	1.0	1000	37.5	1	36.18868805492627	12.048644233562452	108.25697926178368
0.1	2.1	360.0	4.93	false	0.5	1.25	100	6.8	1.2	1.1	2000	0.375	1.0	2.2	1.0	1000	37.5	2	36.8688773820299	4.358201329989146	34.18965303529183	24.831844629482546	81.06101875932731
0.1	2.1	360.0	4.93	false	0.5	1.25	100	6.8	1.2	1.1	2000	0.375	1.0	2.2	1.0	1000	37.5	2	43.36802065326234	11.961729082077715	69.63347035923904	28.733690964747844	70.36353085824385
0.1	2.1	360.0	4.93	false	0.5	1.25	100	6.8	1.2	1.1	2000	0.375	1.0	2.2	1.0	1000	37.5	2	41.25243248701526	5.0047520679670034	70.53624834602265	35.181891692004605	67.40879248981584
0.1	2.1	360.0	4.93	false	0.5	1.25	100	6.8	1.2	1.1	2000	0.375	1.0	2.2	1.0	1000	37.5	2	39.75962183647008	11.637169635602115	75.65542380603678	30.33092116219111	69.37380420354584
0.1	2.1	360.0	4.93	false	0.5	1.25	100	6.8	1.2	1.1	2000	0.375	1.0	2.2	1.0	1000	37.5	2	41.61451871413653	13.364046715580812	89.9470971012674	32.87174620040031	58.735250620634716
0.1	2.1	360.0	4.93	false	0.5	1.25	100	6.8	1.2	1.1	2000	0.375	1.0	2.2	1.0	1000	37.5	2	38.28542264512236	23.593658171105027	74.94064736826614	34.62383746100387	48.97801535451041
0.1	2.1	360.0	4.93	false	0.5	1.25	100	6.8	1.2	1.1	2000	0.375	1.0	2.2	1.0	1000	37.5	2	39.873846216128264	13.456484721418484	78.5028814562525	29.109653136060267	73.69202027389218
0.1	2.1	360.0	4.93	false	0.5	1.25	100	6.8	1.2	1.1	2000	0.375	1.0	2.2	1.0	1000	37.5	1	45.43974830456747	28.279871144450194	154.8067952415005
0.1	2.1	360.0	4.93	false	0.5	1.25	100	6.8	1.2	1.1	2000	0.375	1.0	2.2	1.0	1000	37.5	2	38.786502240916086	6.12129089912777	50.07732369975995	28.500884897829525	90.68705045882933
0.1	2.1	360.0	4.93	false	0.5	1.25	100	6.8	1.2	1.1	2000	0.375	1.0	2.2	1.0	1000	37.5	1	44.21172466655824	17.024989172234122	112.0219559690713
0.1	2.1	360.0	4.93	false	0.5	1.25	100	6.8	1.2	1.1	2000	0.375	1.0	2.2	1.0	1000	37.5	2	39.36831490157905	15.159270699657897	75.38353452716517	28.779007446987176	66.71628242537756
0.1	2.1	360.0	4.93	false	0.5	1.25	100	6.8	1.2	1.1	2000	0.375	1.0	2.2	1.0	1000	37.5	1	45.54526693424536	15.357215644999272	105.55709109244654
0.1	2.1	360.0	4.93	false	0.5	1.25	100	6.8	1.2	1.1	2000	0.375	1.0	2.2	1.0	1000	37.5	1	34.09515988943336	7.178441715371424	129.89371918157622
0.1	2.1	360.0	4.93	false	0.5	1.25	100	6.8	1.2	1.1	2000	0.375	1.0	2.2	1.0	1000	37.5	1	37.48121780302978	8.105206157687903	96.51426499408167
0.1	2.1	360.0	4.93	false	0.5	1.25	100	6.8	1.2	1.1	2000	0.375	1.0	2.2	1.0	1000	37.5	2	41.427108157497884	8.64914761657766	96.01164560973199	38.490341513045784	54.45837347598215
0.1	2.1	360.0	4.93	false	0.5	1.25	100	6.8	1.2	1.1	2000	0.375	1.0	2.2	1.0	1000	37.5	1	36.29759811950594	10.884842477682174	139.0446200390061
0.1	2.1	360.0	4.93	false	0.5	1.25	100	6.8	1.2	1.1	2000	0.375	1.0	2.2	1.0	1000	37.5	1	44.316966893885635	19.704318879278468	151.13899624387403
0.1	2.1	360.0	4.93	false	0.5	1.25	100	6.8	1.2	1.1	2000	0.375	1.0	2.2	1.0	1000	37.5	1	43.58357130652854	24.98133010543177	144.91834095837493
0.1	2.1	360.0	4.93	false	0.5	1.25	100	6.8	1.2	1.1	2000	0.375	1.0	2.2	1.0	1000	37.5	1	40.16265344806071	17.193063542231997	139.7471625705259
0.1	2.1	360.0	4.93	false	0.5	1.25	100	6.8	1.2	1.1	2000	0.375	1.0	2.2	1.0	1000	37.5	1	32.44519217433288	10.562926837918987	116.13702397890546
0.1	2.1	360.0	4.93	false	0.5	1.25	100	6.8	1.2	1.1	2000	0.375	1.0	2.2	1.0	1000	37.5	1	36.47402791465609	18.92017489442368	135.70721432458848
0.1	2.1	360.0	4.93	false	0.5	1.25	100	6.8	1.2	1.1	2000	0.375	1.0	2.2	1.0	1000	37.5	2	33.6099447234441	11.326829878292818	70.74403797238713	27.431490637124845	43.140810614111736
0.1	2.1	360.0	4.93	false	0.5	1.25	100	6.8	1.2	1.1	2000	0.375	1.0	2.2	1.0	1000	37.5	1	38.788786725622415	25.10479975183246	115.58274874976588
0.1	2.1	360.0	4.93	false	0.5	1.25	100	6.8	1.2	1.1	2000	0.375	1.0	2.2	1.0	1000	37.5	2	40.01762837495935	3.6779285510360302	53.97544489342733	32.35379156895154	83.58460404065787
0.1	2.1	360.0	4.93	false	0.5	1.25	100	6.8	1.2	1.1	2000	0.375	1.0	2.2	1.0	1000	37.5	1	39.33409487761478	16.748737518992584	103.52538310543606
0.1	2.1	360.0	4.93	false	0.5	1.25	100	6.8	1.2	1.1	2000	0.375	1.0	2.2	1.0	1000	37.5	2	46.5324458749484	7.806043699643285	70.33714504483622	24.32989584012219	90.58889965514471
0.1	2.1	360.0	4.93	false	0.5	1.25	100	6.8	1.2	1.1	2000	0.375	1.0	2.2	1.0	1000	37.5	1	32.922344558163886	18.5697513044813	105.73004237216067
0.1	2.1	360.0	4.93	false	0.5	1.25	100	6.8	1.2	1.1	2000	0.375	1.0	2.2	1.0	1000	37.5	2	42.25356627249944	11.544005551954395	58.13390467246867	29.64976234815308	102.30255359330637
0.1	2.1	360.0	4.93	false	0.5	1.25	100	6.8	1.2	1.1	2000	0.375	1.0	2.2	1.0	1000	37.5	1	33.446636425319944	19.802515310408698	117.58527348743522
0.1	2.1	360.0	4.93	false	0.5	1.25	100	6.8	1.2	1.1	2000	0.375	1.0	2.2	1.0	1000	37.5	1	39.48654730808035	18.264937072350257	143.2221753302806
0.1	2.1	360.0	4.93	false	0.5	1.25	100	6.8	1.2	1.1	2000	0.375	1.0	2.2	1.0	1000	37.5	2	36.15287909724368	3.8568636799087552	48.82452405594339	26.140181510189002	78.07783545333666
0.1	2.1	360.0	4.93	false	0.5	1.25	100	6.8	1.2	1.1	2000	0.375	1.0	2.2	1.0	1000	37.5	1	34.39305177685743	13.628161983817943	116.23292162784888
0.1	2.1	360.0	4.93	false	0.5	1.25	100	6.8	1.2	1.1	2000	0.375	1.0	2.2	1.0	1000	37.5	1	37.62748949523014	2.3714261097976896	97.16468547637187
0.1	2.1	360.0	4.93	false	0.5	1.25	100	6.8	1.2	1.1	2000	0.375	1.0	2.2	1.0	1000	37.5	1	39.77659275161477	14.845005283253341	116.88757130857752
0.1	2.1	360.0	4.93	false	0.5	1.25	100	6.8	1.2	1.1	2000	0.375	1.0	2.2	1.0	1000	37.5	1	45.982443252480245	24.84075542213041	138.67438625015177
0.1	2.1	360.0	4.93	false	0.5	1.25	100	6.8	1.2	1.1	2000	0.375	1.0	2.2	1.0	1000	37.5	1	32.7108996385746	16.57069111245231	110.23226116836528
0.1	2.1	360.0	4.93	false	0.5	1.25	100	6.8	1.2	1.1	2000	0.375	1.0	2.2	1.0	1000	37.5	1	42.26390806248633	24.01557868119991	126.30170224143814
0.1	2.1	360.0	4.93	false	0.5	1.25	100	6.8	1.2	1.1	2000	0.375	1.0	2.2	1.0	1000	37.5	3	49.71118069922525	8.737717216774985	75.21055200948241	25.044859630896887	41.32632977706234	42.10163634295941	56.239851999875754
0.1	2.1	360.0	4.93	false	0.5	1.25	100	6.8	1.2	1.1	2000	0.375	1.0	2.2	1.0	1000	37.5	2	42.12296251190276	12.283128360019093	70.22351944668199	27.060149406585786	66.92585781503664
0.1	2.1	360.0	4.93	false	0.5	1.25	100	6.8	1.2	1.1	2000	0.375	1.0	2.2	1.0	1000	37.5	1	32.46322211841279	23.4626951946704	117.5336786420644
0.1	2.1	360.0	4.93	false	0.5	1.25	100	6.8	1.2	1.1	2000	0.375	1.0	2.2	1.0	1000	37.5	1	35.08174668732359	13.088741834191676	122.05960037007145
0.1	2.1	360.0	4.93	false	0.5	1.25	100	6.8	1.2	1.1	2000	0.375	1.0	2.2	1.0	1000	37.5	1	40.48487423364273	26.48617866272708	136.17173632540212
0.1	2.1	360.0	4.93	false	0.5	1.25	100	6.8	1.2	1.1	2000	0.375	1.0	2.2	1.0	1000	37.5	2	49.03308670794017	12.8680463949623	100.00199778708037	44.06631157438677	80.26719936893689
0.1	2.1	360.0	4.93	false	0.5	1.25	100	6.8	1.2	1.1	2000	0.375	1.0	2.2	1.0	1000	37.5	1	30.74582213312937	23.501455195119632	80.4233359433758
0.1	2.1	360.0	4.93	false	0.5	1.25	100	6.8	1.2	1.1	2000	0.375	1.0	2.2	1.0	1000	37.5	1	43.10863877430917	22.15887950326376	147.2712768577805
0.1	2.1	360.0	4.93	false	0.5	1.25	100	6.8	1.2	1.1	2000	0.375	1.0	2.2	1.0	1000	37.5	2	39.41240769366867	21.017066174376463	72.05748815000041	35.61947325086301	46.21114999102082
0.1	2.1	360.0	4.93	false	0.5	1.25	100	6.8	1.2	1.1	2000	0.375	1.0	2.2	1.0	1000	37.5	3	46.39780483841193	6.259713121845293	63.47997878356145	15.966550465169703	53.39343187147803	35.10441901856642	53.16065326268716
0.1	2.1	360.0	4.93	false	0.5	1.25	100	6.8	1.2	1.1	2000	0.375	1.0	2.2	1.0	1000	37.5	2	34.550241637621895	8.418595929035938	91.73063346400662	27.282568568596755	39.59568214903051
0.1	2.1	360.0	4.93	false	0.5	1.25	100	6.8	1.2	1.1	2000	0.375	1.0	2.2	1.0	1000	37.5	1	34.141819377163884	17.120911100679358	122.11011195010016
0.1	2.1	360.0	4.93	false	0.5	1.25	100	6.8	1.2	1.1	2000	0.375	1.0	2.2	1.0	1000	37.5	1	42.64798162564107	11.393193515915884	155.38177327730654
0.1	2.1	360.0	4.93	false	0.5	1.25	100	6.8	1.2	1.1	2000	0.375	1.0	2.2	1.0	1000	37.5	1	31.48181898291626	17.972530320210538	127.1212327643677
0.1	2.1	360.0	4.93	false	0.5	1.25	100	6.8	1.2	1.1	2000	0.375	1.0	2.2	1.0	1000	37.5	1	34.02627909848572	9.050264280353767	141.3191543608997
0.1	2.1	360.0	4.93	false	0.5	1.25	100	6.8	1.2	1.1	2000	0.375	1.0	2.2	1.0	1000	37.5	1	32.04275797160136	21.609365796320063	92.40507595262746
0.1	2.1	360.0	4.93	false	0.5	1.25	100	6.8	1.2	1.1	2000	0.375	1.0	2.2	1.0	1000	37.5	2	33.1840367974995	5.329703508056224	57.35000224684561	26.212957172123136	49.334713925117065
0.1	2.1	360.0	4.93	false	0.5	1.25	100	6.8	1.2	1.1	2000	0.375	1.0	2.2	1.0	1000	37.5	2	38.68231489648742	21.104165176191728	88.09032281656849	35.27830171045554	47.36790302535581
0.1	2.1	360.0	4.93	false	0.5	1.25	100	6.8	1.2	1.1	2000	0.375	1.0	2.2	1.0	1000	37.5	1	45.649104673843354	29.587382054068673	119.85482999172714
0.1	2.1	360.0	4.93	false	0.5	1.25	100	6.8	1.2	1.1	2000	0.375	1.0	2.2	1.0	1000	37.5	1	33.026586902870385	8.3101371597723	108.53867344640649
0.1	2.1	360.0	4.93	false	0.5	1.25	100	6.8	1.2	1.1	2000	0.375	1.0	2.2	1.0	1000	37.5	2	38.41672273765185	6.456713494873424	48.74840464340992	30.196961794008686	90.61199437779452
0.1	2.1	360.0	4.93	false	0.5	1.25	100	6.8	1.2	1.1	2000	0.375	1.0	2.2	1.0	1000	37.5	2	38.67491881094986	2.5443372389894177	56.04694760521899	17.80281574937258	84.60930356337045
0.1	2.1	360.0	4.93	false	0.5	1.25	100	6.8	1.2	1.1	2000	0.375	1.0	2.2	1.0	1000	37.5	2	32.147271235721945	4.551657275886944	39.14848253353475	24.665323348248084	70.46299389396337
0.1	2.1	360.0	4.93	false	0.5	1.25	100	6.8	1.2	1.1	2000	0.375	1.0	2.2	1.0	1000	37.5	1	37.4679792375088	26.326965427239248	96.08650144624818
0.1	2.1	360.0	4.93	false	0.5	1.25	100	6.8	1.2	1.1	2000	0.375	1.0	2.2	1.0	1000	37.5	3	43.92052556110329	8.194692181677462	41.523631825064555	21.24935012201767	64.84520427977085	30.865790144349766	46.044572013655085
0.1	2.1	360.0	4.93	false	0.5	1.25	100	6.8	1.2	1.1	2000	0.375	1.0	2.2	1.0	1000	37.5	2	37.400822919240404	10.279603238612383	48.54756231291505	27.634104391916257	91.28122952877347
0.1	2.1	360.0	4.93	false	0.5	1.25	100	6.8	1.2	1.1	2000	0.375	1.0	2.2	1.0	1000	37.5	2	36.58921083504275	14.875960855760626	68.43102728993684	28.410722620089068	73.92177274812758
0.1	2.1	360.0	4.93	false	0.5	1.25	100	6.8	1.2	1.1	2000	0.375	1.0	2.2	1.0	1000	37.5	2	41.92111630872165	15.461095839506207	40.37772253648122	32.78252869032503	91.46327300515651
0.1	2.1	360.0	4.93	false	0.5	1.25	100	6.8	1.2	1.1	2000	0.375	1.0	2.2	1.0	1000	37.5	1	34.38779267392288	15.655696068181836	128.5236528029571
0.1	2.1	360.0	4.93	false	0.5	1.25	100	6.8	1.2	1.1	2000	0.375	1.0	2.2	1.0	1000	37.5	1	38.19237240613742	5.973286991022129	90.25402079809406
0.1	2.1	360.0	4.93	false	0.5	1.25	100	6.8	1.2	1.1	2000	0.375	1.0	2.2	1.0	1000	37.5	2	42.05077936360258	21.89872305379404	82.79100650656831	39.01914779733806	82.75802361346913
0.1	2.1	360.0	4.93	false	0.5	1.25	100	6.8	1.2	1.1	2000	0.375	1.0	2.2	1.0	1000	37.5	2	38.30224513566347	7.622958113080914	40.177863135322966	24.532525013390494	95.02531195691839
0.1	2.1	360.0	4.93	false	0.5	1.25	100	6.8	1.2	1.1	2000	0.375	1.0	2.2	1.0	1000	37.5	1	42.65415114105154	24.928198523708794	112.07176233224827
0.1	2.1	360.0	4.93	false	0.5	1.25	100	6.8	1.2	1.1	2000	0.375	1.0	2.2	1.0	1000	37.5	2	44.274440134079335	11.915357958852368	107.0374468927424	29.54763789313265	49.12199011825422
0.1	2.1	360.0	4.93	false	0.5	1.25	100	6.8	1.2	1.1	2000	0.375	1.0	2.2	1.0	1000	37.5	1	28.660947218550085	19.602508243297045	84.74424450744822
0.1	2.1	360.0	4.93	false	0.5	1.25	100	6.8	1.2	1.1	2000	0.375	1.0	2.2	1.0	1000	37.5	2	30.633371359917042	16.04040990329406	41.990656020052015	25.640324303817913	64.62151351128925
0.1	2.1	360.0	4.93	false	0.5	1.25	100	6.8	1.2	1.1	2000	0.375	1.0	2.2	1.0	1000	37.5	1	47.08480041279324	27.108097256758683	159.17393958356442
0.1	2.1	360.0	4.93	false	0.5	1.25	100	6.8	1.2	1.1	2000	0.375	1.0	2.2	1.0	1000	37.5	2	40.09744954917424	4.43067632010565	58.7092266800078	28.42195576015176	81.09926373469261
0.1	2.1	360.0	4.93	false	0.5	1.25	100	6.8	1.2	1.1	2000	0.375	1.0	2.2	1.0	1000	37.5	2	38.18367664263124	23.40512864982233	84.60679599254671	37.27660688976417	51.36767259701388
0.1	2.1	360.0	4.93	false	0.5	1.25	100	6.8	1.2	1.1	2000	0.375	1.0	2.2	1.0	1000	37.5	2	29.808192405495088	9.313980375486826	41.430948951524655	24.25651854401462	61.36409127781466
0.1	2.1	360.0	4.93	false	0.5	1.25	100	6.8	1.2	1.1	2000	0.375	1.0	2.2	1.0	1000	37.5	2	41.18154281427282	5.8480894411375175	40.100694452936466	31.87633448710555	99.18197808372072
0.1	2.1	360.0	4.93	false	0.5	1.25	100	6.8	1.2	1.1	2000	0.375	1.0	2.2	1.0	1000	37.5	1	43.45316593116938	22.42084487679235	147.28847858020944
0.1	2.1	360.0	4.93	false	0.5	1.25	100	6.8	1.2	1.1	2000	0.375	1.0	2.2	1.0	1000	37.5	2	49.28763143034868	6.755895915117859	90.2887299284439	44.17410046209944	88.49173672828269
0.1	2.1	360.0	4.93	false	0.5	1.25	100	6.8	1.2	1.1	2000	0.375	1.0	2.2	1.0	1000	37.5	2	35.99604565873	9.157417184666686	76.8118249207618	27.262990310036937	47.779214639492785
0.1	2.1	360.0	4.93	false	0.5	1.25	100	6.8	1.2	1.1	2000	0.375	1.0	2.2	1.0	1000	37.5	2	39.519385679178924	2.694555680993938	51.50546912524473	26.67503122193225	90.98758781187622
0.1	2.1	360.0	4.93	false	0.5	1.25	100	6.8	1.2	1.1	2000	0.375	1.0	2.2	1.0	1000	37.5	2	35.49097547288774	13.445586354187363	84.30548182241127	31.21032896584377	34.51743734544975
0.1	2.1	360.0	4.93	false	0.5	1.25	100	6.8	1.2	1.1	2000	0.375	1.0	2.2	1.0	1000	37.5	1	40.84392528695528	19.7753016915306	138.31769435689787
0.1	2.1	360.0	4.93	false	0.5	1.25	100	6.8	1.2	1.1	2000	0.375	1.0	2.2	1.0	1000	37.5	2	41.89236600483781	7.658175964915527	63.052620907206894	35.947559926019	97.72691865444983
0.1	2.1	360.0	4.93	false	0.5	1.25	100	6.8	1.2	1.1	2000	0.375	1.0	2.2	1.0	1000	37.5	1	44.01872978271167	28.793801371376784	110.38113543442024
0.1	2.1	360.0	4.93	false	0.5	1.25	100	6.8	1.2	1.1	2000	0.375	1.0	2.2	1.0	1000	37.5	2	39.29594564654971	15.951382471488017	83.88041006262414	29.547478573950695	45.705182552999766
0.1	2.1	360.0	4.93	false	0.5	1.25	100	6.8	1.2	1.1	2000	0.375	1.0	2.2	1.0	1000	37.5	1	38.625674354408794	20.421164600846225	134.49923188347347
0.1	2.1	360.0	4.93	false	0.5	1.25	100	6.8	1.2	1.1	2000	0.375	1.0	2.2	1.0	1000	37.5	2	40.85084024953089	11.679145880627111	46.74317624226808	23.300757220994726	91.65072843918088
0.1	2.1	360.0	4.93	false	0.5	1.25	100	6.8	1.2	1.1	2000	0.375	1.0	2.2	1.0	1000	37.5	1	39.99787242593281	13.266667331662369	107.39664941128194
0.1	2.1	360.0	4.93	false	0.5	1.25	100	6.8	1.2	1.1	2000	0.375	1.0	2.2	1.0	1000	37.5	1	49.12557662249988	24.529792766180726	150.5172939102773
0.1	2.1	360.0	4.93	false	0.5	1.25	100	6.8	1.2	1.1	2000	0.375	1.0	2.2	1.0	1000	37.5	2	42.54387566758336	6.678598005253553	78.13622784021784	21.20142015490707	54.48703247177607
0.1	2.1	360.0	4.93	false	0.5	1.25	100	6.8	1.2	1.1	2000	0.375	1.0	2.2	1.0	1000	37.5	1	30.552181491222818	18.000211773905246	111.2234791631897
0.1	2.1	360.0	4.93	false	0.5	1.25	100	6.8	1.2	1.1	2000	0.375	1.0	2.2	1.0	1000	37.5	1	39.1285312531542	27.132690115317285	105.67206077850703
0.1	2.1	360.0	4.93	false	0.5	1.25	100	6.8	1.2	1.1	2000	0.375	1.0	2.2	1.0	1000	37.5	2	31.164678024913457	4.83659989853718	43.01164201892088	24.369221369403398	68.00482364187094
0.1	2.1	360.0	4.93	false	0.5	1.25	100	6.8	1.2	1.1	2000	0.375	1.0	2.2	1.0	1000	37.5	1	43.99252383545911	21.653811828424725	151.08211039956814
0.1	2.1	360.0	4.93	false	0.5	1.25	100	6.8	1.2	1.1	2000	0.375	1.0	2.2	1.0	1000	37.5	1	32.541192130413364	25.026964534895615	123.21323983037945
0.1	2.1	360.0	4.93	false	0.5	1.25	100	6.8	1.2	1.1	2000	0.375	1.0	2.2	1.0	1000	37.5	1	22.71	12.084588942058527	83.7966056481744
0.1	2.1	360.0	4.93	false	0.5	1.25	100	6.8	1.2	1.1	2000	0.375	1.0	2.2	1.0	1000	37.5	1	32.9778390158714	18.12838019333519	118.57774336440617
0.1	2.1	360.0	4.93	false	0.5	1.25	100	6.8	1.2	1.1	2000	0.375	1.0	2.2	1.0	1000	37.5	2	42.52233826168545	10.094032105350433	57.68331170183013	28.10214854251134	85.3505827549601
0.1	2.1	360.0	4.93	false	0.5	1.25	100	6.8	1.2	1.1	2000	0.375	1.0	2.2	1.0	1000	37.5	1	35.13213557628568	25.9293490144355	89.16814958366913
0.1	2.1	360.0	4.93	false	0.5	1.25	100	6.8	1.2	1.1	2000	0.375	1.0	2.2	1.0	1000	37.5	2	38.60291232959223	8.934672210770762	68.58151498631382	28.758991299578714	51.61921138902391
0.1	2.1	360.0	4.93	false	0.5	1.25	100	6.8	1.2	1.1	2000	0.375	1.0	2.2	1.0	1000	37.5	2	38.462399973229864	8.195325714555514	55.16501098232019	24.56702565812045	82.72865919984997
0.1	2.1	360.0	4.93	false	0.5	1.25	100	6.8	1.2	1.1	2000	0.375	1.0	2.2	1.0	1000	37.5	1	38.365786157896174	10.33126996730433	116.56238175101471
0.1	2.1	360.0	4.93	false	0.5	1.25	100	6.8	1.2	1.1	2000	0.375	1.0	2.2	1.0	1000	37.5	1	43.69846451222866	14.06012432638804	153.75306097613208
0.1	2.1	360.0	4.93	false	0.5	1.25	100	6.8	1.2	1.1	2000	0.375	1.0	2.2	1.0	1000	37.5	1	32.753016855592314	14.864864900245076	113.14648757261304
0.1	2.1	360.0	4.93	false	0.5	1.25	100	6.8	1.2	1.1	2000	0.375	1.0	2.2	1.0	1000	37.5	2	38.86721147770646	11.480322041615777	76.85892384720442	36.20666286312299	82.11894445663111
0.1	2.1	360.0	4.93	false	0.5	1.25	100	6.8	1.2	1.1	2000	0.375	1.0	2.2	1.0	1000	37.5	2	36.67036674862076	5.260968955561361	73.82259928669559	16.26537499194068	70.71451056890218
0.1	2.1	360.0	4.93	false	0.5	1.25	100	6.8	1.2	1.1	2000	0.375	1.0	2.2	1.0	1000	37.5	1	42.37058280508182	27.878519909340117	105.55615413495772
0.1	2.1	360.0	4.93	false	0.5	1.25	100	6.8	1.2	1.1	2000	0.375	1.0	2.2	1.0	1000	37.5	1	40.608472283521195	30.0588884409458	130.21280261844083
0.1	2.1	360.0	4.93	false	0.5	1.25	100	6.8	1.2	1.1	2000	0.375	1.0	2.2	1.0	1000	37.5	1	26.702909978218347	21.22048288797367	100.73467327977424
0.1	2.1	360.0	4.93	false	0.5	1.25	100	6.8	1.2	1.1	2000	0.375	1.0	2.2	1.0	1000	37.5	1	23.970103828171418	6.9113974853064555	81.0342025321999
0.1	2.1	360.0	4.93	false	0.5	1.25	100	6.8	1.2	1.1	2000	0.375	1.0	2.2	1.0	1000	37.5	1	41.19751460584035	14.467273340028507	131.97196973243155
0.1	2.1	360.0	4.93	false	0.5	1.25	100	6.8	1.2	1.1	2000	0.375	1.0	2.2	1.0	1000	37.5	1	27.694003613518813	4.575831091007592	106.0285830448999
0.1	2.1	360.0	4.93	false	0.5	1.25	100	6.8	1.2	1.1	2000	0.375	1.0	2.2	1.0	1000	37.5	2	45.752752613629	23.50354545257172	102.67970038033282	42.288988365207764	46.0019688508436
0.1	2.1	360.0	4.93	false	0.5	1.25	100	6.8	1.2	1.1	2000	0.375	1.0	2.2	1.0	1000	37.5	2	32.480952920523386	5.360681042419601	53.35266144621543	23.898457464131415	73.61436174307237
0.1	2.1	360.0	4.93	false	0.5	1.25	100	6.8	1.2	1.1	2000	0.375	1.0	2.2	1.0	1000	37.5	2	33.8042876540024	3.892252423814553	44.19373429798529	18.10203409039782	83.40675667322208
0.1	2.1	360.0	4.93	false	0.5	1.25	100	6.8	1.2	1.1	2000	0.375	1.0	2.2	1.0	1000	37.5	1	41.71343896754988	18.438535084600097	151.622298827192
0.1	2.1	360.0	4.93	false	0.5	1.25	100	6.8	1.2	1.1	2000	0.375	1.0	2.2	1.0	1000	37.5	2	38.905171447404236	12.890552390900298	43.42886988156213	29.22078359017235	102.09453992435319
0.1	2.1	360.0	4.93	false	0.5	1.25	100	6.8	1.2	1.1	2000	0.375	1.0	2.2	1.0	1000	37.5	2	45.69063355928483	10.256186394827063	56.410482771616216	33.28883376247614	111.28309729449944
0.1	2.1	360.0	4.93	false	0.5	1.25	100	6.8	1.2	1.1	2000	0.375	1.0	2.2	1.0	1000	37.5	2	41.73888162347201	12.782479781634551	56.48980917740941	23.72535052829147	111.51700869189416
0.1	2.1	360.0	4.93	false	0.5	1.25	100	6.8	1.2	1.1	2000	0.375	1.0	2.2	1.0	1000	37.5	1	32.722910673092414	16.903047057833106	101.89386671187312
0.1	2.1	360.0	4.93	false	0.5	1.25	100	6.8	1.2	1.1	2000	0.375	1.0	2.2	1.0	1000	37.5	1	36.89822689027869	27.18096465177586	107.4144660170425
0.1	2.1	360.0	4.93	false	0.5	1.25	100	6.8	1.2	1.1	2000	0.375	1.0	2.2	1.0	1000	37.5	1	35.68885934791395	22.376807427228364	130.7356806540923
0.1	2.1	360.0	4.93	false	0.5	1.25	100	6.8	1.2	1.1	2000	0.375	1.0	2.2	1.0	1000	37.5	1	29.885532858953745	19.40429098053601	100.62765171330555
0.1	2.1	360.0	4.93	false	0.5	1.25	100	6.8	1.2	1.1	2000	0.375	1.0	2.2	1.0	1000	37.5	2	37.91074036837224	5.325099246168496	79.2300320858992	29.168128262339838	57.47278531025074
0.1	2.1	360.0	4.93	false	0.5	1.25	100	6.8	1.2	1.1	2000	0.375	1.0	2.2	1.0	1000	37.5	2	37.90401269537421	4.491695734423976	84.81946026261463	28.072424745433924	55.77221908676352
0.1	2.1	360.0	4.93	false	0.5	1.25	100	6.8	1.2	1.1	2000	0.375	1.0	2.2	1.0	1000	37.5	1	39.30737067645977	18.705169650791767	147.54249570379048
0.1	2.1	360.0	4.93	false	0.5	1.25	100	6.8	1.2	1.1	2000	0.375	1.0	2.2	1.0	1000	37.5	2	32.27975395125103	6.427283264174389	71.88786536251848	24.006750776225648	43.706558968668354
0.1	2.1	360.0	4.93	false	0.5	1.25	100	6.8	1.2	1.1	2000	0.375	1.0	2.2	1.0	1000	37.5	1	31.27076599996508	20.346211094891967	110.13537249038194
0.1	2.1	360.0	4.93	false	0.5	1.25	100	6.8	1.2	1.1	2000	0.375	1.0	2.2	1.0	1000	37.5	2	36.09051363620488	7.958840214327825	38.940939470417	22.10198416346515	86.88649427046104
0.1	2.1	360.0	4.93	false	0.5	1.25	100	6.8	1.2	1.1	2000	0.375	1.0	2.2	1.0	1000	37.5	1	38.04151755415896	24.74628943127404	107.95873323926426
0.1	2.1	360.0	4.93	false	0.5	1.25	100	6.8	1.2	1.1	2000	0.375	1.0	2.2	1.0	1000	37.5	2	34.372637553110444	6.577851967019045	48.96855685125929	25.657251222508044	71.5062924294417
0.1	2.1	360.0	4.93	false	0.5	1.25	100	6.8	1.2	1.1	2000	0.375	1.0	2.2	1.0	1000	37.5	1	38.13986917977738	24.43709738552383	142.10671362018635
0.1	2.1	360.0	4.93	false	0.5	1.25	100	6.8	1.2	1.1	2000	0.375	1.0	2.2	1.0	1000	37.5	1	37.39950345190347	20.473913845664974	131.0933968375226
0.1	2.1	360.0	4.93	false	0.5	1.25	100	6.8	1.2	1.1	2000	0.375	1.0	2.2	1.0	1000	37.5	1	25.142628137148925	11.843507647507128	90.05171061062619
0.1	2.1	360.0	4.93	false	0.5	1.25	100	6.8	1.2	1.1	2000	0.375	1.0	2.2	1.0	1000	37.5	2	36.90392951249676	9.073159090595212	86.14546285680872	23.199681092392517	60.25740416386344
0.1	2.1	360.0	4.93	false	0.5	1.25	100	6.8	1.2	1.1	2000	0.375	1.0	2.2	1.0	1000	37.5	1	39.56100818017469	24.15931843103717	144.19800906122893
0.1	2.1	360.0	4.93	false	0.5	1.25	100	6.8	1.2	1.1	2000	0.375	1.0	2.2	1.0	1000	37.5	1	39.266559129661395	25.718052809777934	117.20689067794264
0.1	2.1	360.0	4.93	false	0.5	1.25	100	6.8	1.2	1.1	2000	0.375	1.0	2.2	1.0	1000	37.5	1	29.065721101993624	14.068567406807611	96.72444268944982
0.1	2.1	360.0	4.93	false	0.5	1.25	100	6.8	1.2	1.1	2000	0.375	1.0	2.2	1.0	1000	37.5	2	36.74801313721277	4.935179637621517	83.42242876079305	29.39740517085908	38.10297662686437
0.1	2.1	360.0	4.93	false	0.5	1.25	100	6.8	1.2	1.1	2000	0.375	1.0	2.2	1.0	1000	37.5	2	37.89405029248054	7.479346802641252	69.27951845513437	32.13332293465393	71.82544308263002
0.1	2.1	360.0	4.93	false	0.5	1.25	100	6.8	1.2	1.1	2000	0.375	1.0	2.2	1.0	1000	37.5	1	36.07361117223787	23.10836110051622	125.15083447049324
0.1	2.1	360.0	4.93	false	0.5	1.25	100	6.8	1.2	1.1	2000	0.375	1.0	2.2	1.0	1000	37.5	2	42.69645570495042	1.1153011695402075	45.96090008758641	25.098323191874552	96.06888683622982
0.1	2.1	360.0	4.93	false	0.5	1.25	100	6.8	1.2	1.1	2000	0.375	1.0	2.2	1.0	1000	37.5	2	52.29	14.930853386651878	101.6304307183538	37.33927451079798	91.45589522372475
0.1	2.1	360.0	4.93	false	0.5	1.25	100	6.8	1.2	1.1	2000	0.375	1.0	2.2	1.0	1000	37.5	2	38.40314999906074	14.217107992594467	72.33035699058159	26.922165122464968	60.615615302161395
0.1	2.1	360.0	4.93	false	0.5	1.25	100	6.8	1.2	1.1	2000	0.375	1.0	2.2	1.0	1000	37.5	1	39.745378580741445	24.2459291623393	93.56235149246372
0.1	2.1	360.0	4.93	false	0.5	1.25	100	6.8	1.2	1.1	2000	0.375	1.0	2.2	1.0	1000	37.5	1	35.89311365768036	18.56485556356125	104.18881532954076
0.1	2.1	360.0	4.93	false	0.5	1.25	100	6.8	1.2	1.1	2000	0.375	1.0	2.2	1.0	1000	37.5	1	32.10306280087211	11.53436990716266	104.50311970314984
0.1	2.1	360.0	4.93	false	0.5	1.25	100	6.8	1.2	1.1	2000	0.375	1.0	2.2	1.0	1000	37.5	1	34.25426711855934	6.331689231722816	90.14484146041023
0.1	2.1	360.0	4.93	false	0.5	1.25	100	6.8	1.2	1.1	2000	0.375	1.0	2.2	1.0	1000	37.5	2	34.736717881142674	5.3721040642720785	87.12004614491697	24.160739323596623	36.74863330329768
0.1	2.1	360.0	4.93	false	0.5	1.25	100	6.8	1.2	1.1	2000	0.375	1.0	2.2	1.0	1000	37.5	1	27.86570162295149	20.074303635507285	79.96639197359501
0.1	2.1	360.0	4.93	false	0.5	1.25	100	6.8	1.2	1.1	2000	0.375	1.0	2.2	1.0	1000	37.5	1	34.32883515233092	15.420853884984824	90.65193625571905
0.1	2.1	360.0	4.93	false	0.5	1.25	100	6.8	1.2	1.1	2000	0.375	1.0	2.2	1.0	1000	37.5	1	36.142838317706556	15.912956859436374	138.5352840465192
0.1	2.1	360.0	4.93	false	0.5	1.25	100	6.8	1.2	1.1	2000	0.375	1.0	2.2	1.0	1000	37.5	1	37.71005259046603	16.69342785703152	128.57146731931812
0.1	2.1	360.0	4.93	false	0.5	1.25	100	6.8	1.2	1.1	2000	0.375	1.0	2.2	1.0	1000	37.5	2	44.135290991781645	11.21606430642991	69.31589042375926	30.305678068100146	90.15522182876288
0.1	2.1	360.0	4.93	false	0.5	1.25	100	6.8	1.2	1.1	2000	0.375	1.0	2.2	1.0	1000	37.5	2	35.03654997630646	5.148642379001564	68.39581986140952	30.68257549876516	40.7987397105594
0.1	2.1	360.0	4.93	false	0.5	1.25	100	6.8	1.2	1.1	2000	0.375	1.0	2.2	1.0	1000	37.5	1	34.425072847774004	15.902845458950901	128.68420093808552
0.1	2.1	360.0	4.93	false	0.5	1.25	100	6.8	1.2	1.1	2000	0.375	1.0	2.2	1.0	1000	37.5	1	38.12235257567295	27.6116489214983	127.5312019718798
0.1	2.1	360.0	4.93	false	0.5	1.25	100	6.8	1.2	1.1	2000	0.375	1.0	2.2	1.0	1000	37.5	1	25.50921659343519	8.075809149229778	99.26071274839336
0.1	2.1	360.0	4.93	false	0.5	1.25	100	6.8	1.2	1.1	2000	0.375	1.0	2.2	1.0	1000	37.5	1	36.22494074164614	7.362724784425673	97.47515994008776
0.1	2.1	360.0	4.93	false	0.5	1.25	100	6.8	1.2	1.1	2000	0.375	1.0	2.2	1.0	1000	37.5	2	39.32898760712319	17.40921117807442	87.49697356063612	32.27448239798972	51.3534974820511
0.1	2.1	360.0	4.93	false	0.5	1.25	100	6.8	1.2	1.1	2000	0.375	1.0	2.2	1.0	1000	37.5	1	37.5406836191302	20.452946171697825	138.35798847516975
0.1	2.1	360.0	4.93	false	0.5	1.25	100	6.8	1.2	1.1	2000	0.375	1.0	2.2	1.0	1000	37.5	1	35.01620966462643	21.88094405628477	111.77207271001784
0.1	2.1	360.0	4.93	false	0.5	1.25	100	6.8	1.2	1.1	2000	0.375	1.0	2.2	1.0	1000	37.5	2	40.388889465611186	13.005288791618215	62.10659150449092	27.934834717898827	74.75918664070478
0.1	2.1	360.0	4.93	false	0.5	1.25	100	6.8	1.2	1.1	2000	0.375	1.0	2.2	1.0	1000	37.5	2	38.34219629485503	8.94638792249182	37.26562062374802	21.89238731555751	88.64376449093247
0.1	2.1	360.0	4.93	false	0.5	1.25	100	6.8	1.2	1.1	2000	0.375	1.0	2.2	1.0	1000	37.5	1	40.15998642169243	18.651749929951933	131.65115382698292
0.1	2.1	360.0	4.93	false	0.5	1.25	100	6.8	1.2	1.1	2000	0.375	1.0	2.2	1.0	1000	37.5	2	37.51044444690962	2.7520848287527984	46.34938181824254	23.651032762112347	89.12650096591946
0.1	2.1	360.0	4.93	false	0.5	1.25	100	6.8	1.2	1.1	2000	0.375	1.0	2.2	1.0	1000	37.5	2	36.781948324908214	5.196903731944583	75.11962747888327	21.589926329269815	45.33326656122362
0.1	2.1	360.0	4.93	false	0.5	1.25	100	6.8	1.2	1.1	2000	0.375	1.0	2.2	1.0	1000	37.5	2	33.90675457684346	11.39121637562174	63.560261187660124	28.95757085973131	52.3531863457392
0.1	2.1	360.0	4.93	false	0.5	1.25	100	6.8	1.2	1.1	2000	0.375	1.0	2.2	1.0	1000	37.5	1	29.73269465155547	14.076271771981043	103.3764669140727
0.1	2.1	360.0	4.93	false	0.5	1.25	100	6.8	1.2	1.1	2000	0.375	1.0	2.2	1.0	1000	37.5	2	41.103039740161655	12.934995985085463	51.015542049355076	34.51651547858936	91.79078935549045
0.1	2.1	360.0	4.93	false	0.5	1.25	100	6.8	1.2	1.1	2000	0.375	1.0	2.2	1.0	1000	37.5	1	39.95789282855406	23.735319151514904	125.39045882358519
0.1	2.1	360.0	4.93	false	0.5	1.25	100	6.8	1.2	1.1	2000	0.375	1.0	2.2	1.0	1000	37.5	2	39.527702620580364	2.4361828234439575	65.36050161361086	21.281155705978307	75.37877861213252
0.1	2.1	360.0	4.93	false	0.5	1.25	100	6.8	1.2	1.1	2000	0.375	1.0	2.2	1.0	1000	37.5	2	33.95358438361353	6.051914172766221	61.29618996037052	32.91590615892586	51.31898388510704
0.1	2.1	360.0	4.93	false	0.5	1.25	100	6.8	1.2	1.1	2000	0.375	1.0	2.2	1.0	1000	37.5	1	34.499636065626675	20.548157189310622	110.47950976294463
0.1	2.1	360.0	4.93	false	0.5	1.25	100	6.8	1.2	1.1	2000	0.375	1.0	2.2	1.0	1000	37.5	2	44.24833529726734	9.383601766532161	88.4908280529054	26.28279601283085	72.26444184521151
0.1	2.1	360.0	4.93	false	0.5	1.25	100	6.8	1.2	1.1	2000	0.375	1.0	2.2	1.0	1000	37.5	1	41.060665692015114	25.33169288878814	133.39850326361676
0.1	2.1	360.0	4.93	false	0.5	1.25	100	6.8	1.2	1.1	2000	0.375	1.0	2.2	1.0	1000	37.5	1	27.2368414263808	14.38776992548944	79.1370210342632
0.1	2.1	360.0	4.93	false	0.5	1.25	100	6.8	1.2	1.1	2000	0.375	1.0	2.2	1.0	1000	37.5	2	35.89257780026793	16.89475170386228	55.12610771676649	31.8491910966646	67.74472554611431
0.1	2.1	360.0	4.93	false	0.5	1.25	100	6.8	1.2	1.1	2000	0.375	1.0	2.2	1.0	1000	37.5	1	35.70725119305745	19.984537764751217	127.51507614801315
0.1	2.1	360.0	4.93	false	0.5	1.25	100	6.8	1.2	1.1	2000	0.375	1.0	2.2	1.0	1000	37.5	1	38.360832410633975	13.441612358544754	106.63687642843522
0.1	2.1	360.0	4.93	false	0.5	1.25	100	6.8	1.2	1.1	2000	0.375	1.0	2.2	1.0	1000	37.5	2	41.10454450057388	15.615332772764358	74.95608435582375	35.372804342926756	71.43972929427402
0.1	2.1	360.0	4.93	false	0.5	1.25	100	6.8	1.2	1.1	2000	0.375	1.0	2.2	1.0	1000	37.5	1	33.298109877339606	18.184384136477902	109.02495458267751
0.1	2.1	360.0	4.93	false	0.5	1.25	100	6.8	1.2	1.1	2000	0.375	1.0	2.2	1.0	1000	37.5	2	41.55289681273774	19.69662724266233	103.51324457060754	32.264050878037	47.54633987320448
0.1	2.1	360.0	4.93	false	0.5	1.25	100	6.8	1.2	1.1	2000	0.375	1.0	2.2	1.0	1000	37.5	1	41.591924920433115	30.1563032790274	124.13047480743262
0.1	2.1	360.0	4.93	false	0.5	1.25	100	6.8	1.2	1.1	2000	0.375	1.0	2.2	1.0	1000	37.5	2	36.03511324013252	11.82029743608587	37.44101833177231	27.389378805508045	72.812937428334
0.1	2.1	360.0	4.93	false	0.5	1.25	100	6.8	1.2	1.1	2000	0.375	1.0	2.2	1.0	1000	37.5	1	41.89194201377105	20.841805539291084	150.5241180480892
0.1	2.1	360.0	4.93	false	0.5	1.25	100	6.8	1.2	1.1	2000	0.375	1.0	2.2	1.0	1000	37.5	1	37.53277868972222	15.313627188725263	125.9707571034001
0.1	2.1	360.0	4.93	false	0.5	1.25	100	6.8	1.2	1.1	2000	0.375	1.0	2.2	1.0	1000	37.5	2	42.83619363102686	9.570625855966908	77.15687620262366	37.04275074226811	76.86135862630756
0.1	2.1	360.0	4.93	false	0.5	1.25	100	6.8	1.2	1.1	2000	0.375	1.0	2.2	1.0	1000	37.5	1	30.47167438898704	23.849870730676887	102.76491173369142
0.1	2.1	360.0	4.93	false	0.5	1.25	100	6.8	1.2	1.1	2000	0.375	1.0	2.2	1.0	1000	37.5	1	43.90688309561755	22.27121209402357	123.452441008556
0.1	2.1	360.0	4.93	false	0.5	1.25	100	6.8	1.2	1.1	2000	0.375	1.0	2.2	1.0	1000	37.5	2	41.319045449332044	16.97552082632488	46.09806365408554	33.44410091750585	103.4735101391199
0.1	2.1	360.0	4.93	false	0.5	1.25	100	6.8	1.2	1.1	2000	0.375	1.0	2.2	1.0	1000	37.5	2	39.790395669219	8.05748039243511	50.88134099500044	21.172613365512852	84.39712073126492
0.1	2.1	360.0	4.93	false	0.5	1.25	100	6.8	1.2	1.1	2000	0.375	1.0	2.2	1.0	1000	37.5	2	39.309897636303376	7.339131925384191	73.33202886701268	30.54321571584518	67.6385805940828
0.1	2.1	360.0	4.93	false	0.5	1.25	100	6.8	1.2	1.1	2000	0.375	1.0	2.2	1.0	1000	37.5	1	27.692075077056145	14.69445831458394	105.37256560390293
0.1	2.1	360.0	4.93	false	0.5	1.25	100	6.8	1.2	1.1	2000	0.375	1.0	2.2	1.0	1000	37.5	1	30.155877080030574	2.6403846012588783	95.01321645332665
0.1	2.1	360.0	4.93	false	0.5	1.25	100	6.8	1.2	1.1	2000	0.375	1.0	2.2	1.0	1000	37.5	2	40.62636104972931	16.082953922736277	81.96751653280097	27.436466779541583	60.38597406776536
0.1	2.1	360.0	4.93	false	0.5	1.25	100	6.8	1.2	1.1	2000	0.375	1.0	2.2	1.0	1000	37.5	1	29.381783764063556	20.257112725166728	113.9540358857954
0.1	2.1	360.0	4.93	false	0.5	1.25	100	6.8	1.2	1.1	2000	0.375	1.0	2.2	1.0	1000	37.5	2	33.47791142350769	2.2206828405455554	43.463225860267855	22.926695856031664	79.81338700462553
0.1	2.1	360.0	4.93	false	0.5	1.25	100	6.8	1.2	1.1	2000	0.375	1.0	2.2	1.0	1000	37.5	2	45.92889177638329	8.521379065538735	90.1525035017625	30.423918890476106	68.92484954093158
0.1	2.1	360.0	4.93	false	0.5	1.25	100	6.8	1.2	1.1	2000	0.375	1.0	2.2	1.0	1000	37.5	2	42.7540476231037	8.13003456805911	55.7859529433873	28.14215125264178	90.30369919500495
0.1	2.1	360.0	4.93	false	0.5	1.25	100	6.8	1.2	1.1	2000	0.375	1.0	2.2	1.0	1000	37.5	1	39.033768210194516	22.830664640684315	132.1877715231154
0.1	2.1	360.0	4.93	false	0.5	1.25	100	6.8	1.2	1.1	2000	0.375	1.0	2.2	1.0	1000	37.5	2	35.74669073712661	12.216959136105377	60.676499359879	24.05966473568241	65.13896958083457
0.1	2.1	360.0	4.93	false	0.5	1.25	100	6.8	1.2	1.1	2000	0.375	1.0	2.2	1.0	1000	37.5	2	47.213063123851285	9.22070073809496	80.85360710320317	35.46868090839247	103.79081302937566
0.1	2.1	360.0	4.93	false	0.5	1.25	100	6.8	1.2	1.1	2000	0.375	1.0	2.2	1.0	1000	37.5	1	41.19576981338336	14.424928031498842	114.90408920836532
0.1	2.1	360.0	4.93	false	0.5	1.25	100	6.8	1.2	1.1	2000	0.375	1.0	2.2	1.0	1000	37.5	1	35.37385404228213	16.21075737353603	119.17507599594822
0.1	2.1	360.0	4.93	false	0.5	1.25	100	6.8	1.2	1.1	2000	0.375	1.0	2.2	1.0	1000	37.5	1	36.49087964173474	13.74522994834903	138.46518791469694
0.1	2.1	360.0	4.93	false	0.5	1.25	100	6.8	1.2	1.1	2000	0.375	1.0	2.2	1.0	1000	37.5	1	34.204420811391955	19.15120381631649	121.90524502897945
0.1	2.1	360.0	4.93	false	0.5	1.25	100	6.8	1.2	1.1	2000	0.375	1.0	2.2	1.0	1000	37.5	1	36.391757924691206	28.23497582617233	121.89329111290863
0.1	2.1	360.0	4.93	false	0.5	1.25	100	6.8	1.2	1.1	2000	0.375	1.0	2.2	1.0	1000	37.5	1	33.12527015517466	21.091254583225826	116.33538288970969
0.1	2.1	360.0	4.93	false	0.5	1.25	100	6.8	1.2	1.1	2000	0.375	1.0	2.2	1.0	1000	37.5	1	39.359861435313384	22.988383131684863	138.94282449519076
0.1	2.1	360.0	4.93	false	0.5	1.25	100	6.8	1.2	1.1	2000	0.375	1.0	2.2	1.0	1000	37.5	2	39.36924041466035	4.013692820473324	85.87638580694286	21.412838800422545	41.045233211969105
0.1	2.1	360.0	4.93	false	0.5	1.25	100	6.8	1.2	1.1	2000	0.375	1.0	2.2	1.0	1000	37.5	1	27.8934712879755	4.4472871651501755	86.71114520292339
0.1	2.1	360.0	4.93	false	0.5	1.25	100	6.8	1.2	1.1	2000	0.375	1.0	2.2	1.0	1000	37.5	1	40.430670652445684	13.870907818234981	97.36277159973433
0.1	2.1	360.0	4.93	false	0.5	1.25	100	6.8	1.2	1.1	2000	0.375	1.0	2.2	1.0	1000	37.5	1	43.81211085183438	27.472192426915022	139.86208631537954
0.1	2.1	360.0	4.93	false	0.5	1.25	100	6.8	1.2	1.1	2000	0.375	1.0	2.2	1.0	1000	37.5	2	39.600901947614226	5.823296079246953	51.02179231536822	23.686899711459883	87.24040413522582
0.1	2.1	360.0	4.93	false	0.5	1.25	100	6.8	1.2	1.1	2000	0.375	1.0	2.2	1.0	1000	37.5	1	36.66787014432622	13.615320072185092	108.7121268657747
0.1	2.1	360.0	4.93	false	0.5	1.25	100	6.8	1.2	1.1	2000	0.375	1.0	2.2	1.0	1000	37.5	2	34.97400442544611	7.660750021114925	51.3098953483197	21.860032482460863	74.62372685587917
0.1	2.1	360.0	4.93	false	0.5	1.25	100	6.8	1.2	1.1	2000	0.375	1.0	2.2	1.0	1000	37.5	1	40.29215564792493	16.25038125674743	127.31158781096192
0.1	2.1	360.0	4.93	false	0.5	1.25	100	6.8	1.2	1.1	2000	0.375	1.0	2.2	1.0	1000	37.5	1	36.07932925766054	21.613087615068327	92.17144147399247
0.1	2.1	360.0	4.93	false	0.5	1.25	100	6.8	1.2	1.1	2000	0.375	1.0	2.2	1.0	1000	37.5	2	45.54171317376324	24.741785807660815	66.50830349687921	37.23199978863298	90.40813919163509
0.1	2.1	360.0	4.93	false	0.5	1.25	100	6.8	1.2	1.1	2000	0.375	1.0	2.2	1.0	1000	37.5	1	26.443417052674597	16.204307379264698	100.58589486914026
0.1	2.1	360.0	4.93	false	0.5	1.25	100	6.8	1.2	1.1	2000	0.375	1.0	2.2	1.0	1000	37.5	1	26.888204816505784	17.65696275307769	105.07843934207854
0.1	2.1	360.0	4.93	false	0.5	1.25	100	6.8	1.2	1.1	2000	0.375	1.0	2.2	1.0	1000	37.5	2	43.395049916954065	4.671282718837089	57.50976906478496	31.169973492293522	96.3847247820964
0.1	2.1	360.0	4.93	false	0.5	1.25	100	6.8	1.2	1.1	2000	0.375	1.0	2.2	1.0	1000	37.5	1	29.488412526471016	19.193254174220407	108.47663667632018
0.1	2.1	360.0	4.93	false	0.5	1.25	100	6.8	1.2	1.1	2000	0.375	1.0	2.2	1.0	1000	37.5	2	42.995787967395614	11.092258227556512	67.23151255743757	24.392057567170323	83.99268329887535
0.1	2.1	360.0	4.93	false	0.5	1.25	100	6.8	1.2	1.1	2000	0.375	1.0	2.2	1.0	1000	37.5	1	38.018784974651666	26.733708350266244	131.91883692362228
0.1	2.1	360.0	4.93	false	0.5	1.25	100	6.8	1.2	1.1	2000	0.375	1.0	2.2	1.0	1000	37.5	1	31.419033651409475	15.035081745038411	96.4687777318248
0.1	2.1	360.0	4.93	false	0.5	1.25	100	6.8	1.2	1.1	2000	0.375	1.0	2.2	1.0	1000	37.5	3	48.47849185943701	10.677494804664308	44.8122933844231	23.678034273714594	36.71896216760688	41.625386395396255	84.86598259306251
0.1	2.1	360.0	4.93	false	0.5	1.25	100	6.8	1.2	1.1	2000	0.375	1.0	2.2	1.0	1000	37.5	1	36.87002887546393	26.844892455212833	94.08909924290683
0.1	2.1	360.0	4.93	false	0.5	1.25	100	6.8	1.2	1.1	2000	0.375	1.0	2.2	1.0	1000	37.5	2	39.75589818894412	7.524752062787528	76.17647662784016	36.2315715360058	75.2289516267893
0.1	2.1	360.0	4.93	false	0.5	1.25	100	6.8	1.2	1.1	2000	0.375	1.0	2.2	1.0	1000	37.5	2	47.55482581491672	13.509239373748295	116.90707614937912	32.04961270071921	50.015168997235165
0.1	2.1	360.0	4.93	false	0.5	1.25	100	6.8	1.2	1.1	2000	0.375	1.0	2.2	1.0	1000	37.5	2	29.907252169877356	12.311113252367681	76.51493417327801	22.11256542116983	35.51706947906955
0.1	2.1	360.0	4.93	false	0.5	1.25	100	6.8	1.2	1.1	2000	0.375	1.0	2.2	1.0	1000	37.5	2	46.55963797356987	6.774285597870102	76.96765326905654	35.07175072983318	94.70456300999388
0.1	2.1	360.0	4.93	false	0.5	1.25	100	6.8	1.2	1.1	2000	0.375	1.0	2.2	1.0	1000	37.5	2	37.00779656068482	6.162792862202886	55.90136852959812	20.3454735501929	67.28498432070737
0.1	2.1	360.0	4.93	false	0.5	1.25	100	6.8	1.2	1.1	2000	0.375	1.0	2.2	1.0	1000	37.5	2	33.81521710100507	6.345256656142537	82.15744931420483	30.907657002266	44.793239376330376
0.1	2.1	360.0	4.93	false	0.5	1.25	100	6.8	1.2	1.1	2000	0.375	1.0	2.2	1.0	1000	37.5	2	40.7163392169587	14.278463692224966	80.6271800218709	31.36175819127951	60.047064678615065
0.1	2.1	360.0	4.93	false	0.5	1.25	100	6.8	1.2	1.1	2000	0.375	1.0	2.2	1.0	1000	37.5	1	36.41077739897215	25.89551454395031	100.03713175481498
0.1	2.1	360.0	4.93	false	0.5	1.25	100	6.8	1.2	1.1	2000	0.375	1.0	2.2	1.0	1000	37.5	1	31.819936531911303	24.292998823153024	70.98903067257811
0.1	2.1	360.0	4.93	false	0.5	1.25	100	6.8	1.2	1.1	2000	0.375	1.0	2.2	1.0	1000	37.5	2	34.315361601341145	14.920492852256817	83.53020544500495	31.443109811321968	44.6977842973645
0.1	2.1	360.0	4.93	false	0.5	1.25	100	6.8	1.2	1.1	2000	0.375	1.0	2.2	1.0	1000	37.5	1	38.47534110748784	25.218135086707175	138.21714208171085
0.1	2.1	360.0	4.93	false	0.5	1.25	100	6.8	1.2	1.1	2000	0.375	1.0	2.2	1.0	1000	37.5	1	35.74405762537606	20.93686984076871	109.35452167615777
0.1	2.1	360.0	4.93	false	0.5	1.25	100	6.8	1.2	1.1	2000	0.375	1.0	2.2	1.0	1000	37.5	1	35.09527289507579	18.420012000325702	121.50079579010546
0.1	2.1	360.0	4.93	false	0.5	1.25	100	6.8	1.2	1.1	2000	0.375	1.0	2.2	1.0	1000	37.5	3	37.18357164273106	8.561392294548888	45.45954037974324	15.240597923196306	41.83319883377831	34.936300995236856	54.521939083757026
0.1	2.1	360.0	4.93	false	0.5	1.25	100	6.8	1.2	1.1	2000	0.375	1.0	2.2	1.0	1000	37.5	1	42.18642979561187	21.850039606861632	143.0833704232377
0.1	2.1	360.0	4.93	false	0.5	1.25	100	6.8	1.2	1.1	2000	0.375	1.0	2.2	1.0	1000	37.5	1	40.378000251322234	15.525433548881443	115.25960158901412
0.1	2.1	360.0	4.93	false	0.5	1.25	100	6.8	1.2	1.1	2000	0.375	1.0	2.2	1.0	1000	37.5	1	34.706672154687915	18.9119164516846	139.2814666134022
0.1	2.1	360.0	4.93	false	0.5	1.25	100	6.8	1.2	1.1	2000	0.375	1.0	2.2	1.0	1000	37.5	2	29.773583253901375	3.1591803269794756	66.83358638072862	28.438965074779585	36.705707776767184
0.1	2.1	360.0	4.93	false	0.5	1.25	100	6.8	1.2	1.1	2000	0.375	1.0	2.2	1.0	1000	37.5	1	38.571858926297566	25.642160978867054	135.77252456905376
0.1	2.1	360.0	4.93	false	0.5	1.25	100	6.8	1.2	1.1	2000	0.375	1.0	2.2	1.0	1000	37.5	2	33.69616492128097	3.379503446961083	67.94120959604753	27.687419562356048	58.274910926610474
0.1	2.1	360.0	4.93	false	0.5	1.25	100	6.8	1.2	1.1	2000	0.375	1.0	2.2	1.0	1000	37.5	1	34.28514895796783	12.16323929378599	115.83534824234137
0.1	2.1	360.0	4.93	false	0.5	1.25	100	6.8	1.2	1.1	2000	0.375	1.0	2.2	1.0	1000	37.5	1	36.03652097824661	13.761218463515332	124.0188253461968
0.1	2.1	360.0	4.93	false	0.5	1.25	100	6.8	1.2	1.1	2000	0.375	1.0	2.2	1.0	1000	37.5	1	27.778010273054747	11.32546196563671	103.00395336496558
0.1	2.1	360.0	4.93	false	0.5	1.25	100	6.8	1.2	1.1	2000	0.375	1.0	2.2	1.0	1000	37.5	2	38.10929031933754	13.212663108108284	55.15696012166365	31.75023749632895	70.51000433303618
0.1	2.1	360.0	4.93	false	0.5	1.25	100	6.8	1.2	1.1	2000	0.375	1.0	2.2	1.0	1000	37.5	1	36.69711029906397	24.69512717215027	140.86916300845587
0.1	2.1	360.0	4.93	false	0.5	1.25	100	6.8	1.2	1.1	2000	0.375	1.0	2.2	1.0	1000	37.5	1	40.52264816036362	20.07453507172936	104.10527672085053
0.1	2.1	360.0	4.93	false	0.5	1.25	100	6.8	1.2	1.1	2000	0.375	1.0	2.2	1.0	1000	37.5	2	42.04316816345379	8.210288243957962	68.13626346785985	38.61840374815181	77.69100075346529
0.1	2.1	360.0	4.93	false	0.5	1.25	100	6.8	1.2	1.1	2000	0.375	1.0	2.2	1.0	1000	37.5	1	35.58926743629922	12.820439504098475	122.39860167856718
0.1	2.1	360.0	4.93	false	0.5	1.25	100	6.8	1.2	1.1	2000	0.375	1.0	2.2	1.0	1000	37.5	2	43.95079952214368	13.116493788040751	102.5868651551393	38.8909704268641	72.28807308868143
0.1	2.1	360.0	4.93	false	0.5	1.25	100	6.8	1.2	1.1	2000	0.375	1.0	2.2	1.0	1000	37.5	1	30.907815084409062	22.64506532497189	113.35859823846573
0.1	2.1	360.0	4.93	false	0.5	1.25	100	6.8	1.2	1.1	2000	0.375	1.0	2.2	1.0	1000	37.5	1	38.20689187491891	21.530568152238754	132.25868142418133
0.1	2.1	360.0	4.93	false	0.5	1.25	100	6.8	1.2	1.1	2000	0.375	1.0	2.2	1.0	1000	37.5	1	33.40591510018546	11.050681438161936	92.63508168561252
0.1	2.1	360.0	4.93	false	0.5	1.25	100	6.8	1.2	1.1	2000	0.375	1.0	2.2	1.0	1000	37.5	2	26.564281810884793	4.379770802692082	49.65694963136094	23.85153188475788	38.04335453211328
0.1	2.1	360.0	4.93	false	0.5	1.25	100	6.8	1.2	1.1	2000	0.375	1.0	2.2	1.0	1000	37.5	2	35.36409987167627	14.660286699522347	60.27729504840374	32.526642887083966	67.79048963645506
0.1	2.1	360.0	4.93	false	0.5	1.25	100	6.8	1.2	1.1	2000	0.375	1.0	2.2	1.0	1000	37.5	2	46.80348116746313	4.042866767392716	93.02198718936978	38.93043167031679	75.82790544115251
0.1	2.1	360.0	4.93	false	0.5	1.25	100	6.8	1.2	1.1	2000	0.375	1.0	2.2	1.0	1000	37.5	1	42.066501516398674	27.83252956669674	118.5657128779408
0.1	2.1	360.0	4.93	false	0.5	1.25	100	6.8	1.2	1.1	2000	0.375	1.0	2.2	1.0	1000	37.5	1	36.97218726764074	29.120307731704585	141.06554392903413
0.1	2.1	360.0	4.93	false	0.5	1.25	100	6.8	1.2	1.1	2000	0.375	1.0	2.2	1.0	1000	37.5	1	32.202501457002946	18.31313915641472	114.43192926718059
0.1	2.1	360.0	4.93	false	0.5	1.25	100	6.8	1.2	1.1	2000	0.375	1.0	2.2	1.0	1000	37.5	1	33.278907152435785	14.923239144538453	94.21460000649532
0.1	2.1	360.0	4.93	false	0.5	1.25	100	6.8	1.2	1.1	2000	0.375	1.0	2.2	1.0	1000	37.5	2	44.37597710742094	3.63616859456956	73.19253567134118	34.28756696306382	109.73102147683608
0.1	2.1	360.0	4.93	false	0.5	1.25	100	6.8	1.2	1.1	2000	0.375	1.0	2.2	1.0	1000	37.5	2	47.9967655559922	8.601305199212463	61.1077968014989	32.62522497900656	102.77587394607534
0.1	2.1	360.0	4.93	false	0.5	1.25	100	6.8	1.2	1.1	2000	0.375	1.0	2.2	1.0	1000	37.5	1	36.97685537377759	14.660058920593338	123.03267375677099
0.1	2.1	360.0	4.93	false	0.5	1.25	100	6.8	1.2	1.1	2000	0.375	1.0	2.2	1.0	1000	37.5	2	39.50162448615988	9.799129639272298	52.787891169259886	35.01994759486732	75.77025318981323
0.1	2.1	360.0	4.93	false	0.5	1.25	100	6.8	1.2	1.1	2000	0.375	1.0	2.2	1.0	1000	37.5	2	34.2743087266199	6.212149771849042	65.27373954064483	23.979599768598973	67.85951272637678
0.1	2.1	360.0	4.93	false	0.5	1.25	100	6.8	1.2	1.1	2000	0.375	1.0	2.2	1.0	1000	37.5	1	30.52332926294461	6.654256796526435	82.39108379801695
0.1	2.1	360.0	4.93	false	0.5	1.25	100	6.8	1.2	1.1	2000	0.375	1.0	2.2	1.0	1000	37.5	2	45.06720051555011	17.264797514879092	97.92807768553386	37.63860272667751	42.399236173773744
0.1	2.1	360.0	4.93	false	0.5	1.25	100	6.8	1.2	1.1	2000	0.375	1.0	2.2	1.0	1000	37.5	1	40.672183292452694	19.46697863746293	143.08740112155417
0.1	2.1	360.0	4.93	false	0.5	1.25	100	6.8	1.2	1.1	2000	0.375	1.0	2.2	1.0	1000	37.5	1	28.978417393683486	22.055664188462224	88.55766776850791
0.1	2.1	360.0	4.93	false	0.5	1.25	100	6.8	1.2	1.1	2000	0.375	1.0	2.2	1.0	1000	37.5	2	37.04959758368167	5.723275210521232	49.462848325079555	19.34517706347757	84.77976723727367
0.1	2.1	360.0	4.93	false	0.5	1.25	100	6.8	1.2	1.1	2000	0.375	1.0	2.2	1.0	1000	37.5	2	40.67912847685974	6.7071208334981485	83.86142149487769	29.24548592834531	43.93848789916164
0.1	2.1	360.0	4.93	false	0.5	1.25	100	6.8	1.2	1.1	2000	0.375	1.0	2.2	1.0	1000	37.5	2	36.74003063657909	3.512959846457064	49.76155655136525	29.144237954341076	95.55618024201523
0.1	2.1	360.0	4.93	false	0.5	1.25	100	6.8	1.2	1.1	2000	0.375	1.0	2.2	1.0	1000	37.5	1	34.64709007811331	27.682757618638707	88.72506807288684
0.1	2.1	360.0	4.93	false	0.5	1.25	100	6.8	1.2	1.1	2000	0.375	1.0	2.2	1.0	1000	37.5	2	38.90841803731108	7.771986359692729	69.73376182835933	29.20598270916897	74.65068608441861
0.1	2.1	360.0	4.93	false	0.5	1.25	100	6.8	1.2	1.1	2000	0.375	1.0	2.2	1.0	1000	37.5	2	39.63210874452101	10.112459366001119	58.73315089671138	30.58808836250808	76.96840304804067
0.1	2.1	360.0	4.93	false	0.5	1.25	100	6.8	1.2	1.1	2000	0.375	1.0	2.2	1.0	1000	37.5	1	31.635376425354238	21.1377483231272	111.41174340672798
0.1	2.1	360.0	4.93	false	0.5	1.25	100	6.8	1.2	1.1	2000	0.375	1.0	2.2	1.0	1000	37.5	2	37.60659790230359	7.900362104476719	60.35700067503718	21.597985701277562	69.58411270657389
0.1	2.1	360.0	4.93	false	0.5	1.25	100	6.8	1.2	1.1	2000	0.375	1.0	2.2	1.0	1000	37.5	2	46.35040899659828	17.805588093427698	95.1947987246911	31.2680727097344	57.66312787499491
0.1	2.1	360.0	4.93	false	0.5	1.25	100	6.8	1.2	1.1	2000	0.375	1.0	2.2	1.0	1000	37.5	1	31.294969049907845	14.961106068424911	107.37965123193447
0.1	2.1	360.0	4.93	false	0.5	1.25	100	6.8	1.2	1.1	2000	0.375	1.0	2.2	1.0	1000	37.5	2	42.37864449051925	7.886880618958275	74.74744166174212	38.77373999756982	74.70966338125555
0.1	2.1	360.0	4.93	false	0.5	1.25	100	6.8	1.2	1.1	2000	0.375	1.0	2.2	1.0	1000	37.5	1	36.62561540806729	21.26793416622922	120.11729676706192
0.1	2.1	360.0	4.93	false	0.5	1.25	100	6.8	1.2	1.1	2000	0.375	1.0	2.2	1.0	1000	37.5	1	35.56045702832812	13.341807472490194	120.12479741249419
0.1	2.1	360.0	4.93	false	0.5	1.25	100	6.8	1.2	1.1	2000	0.375	1.0	2.2	1.0	1000	37.5	1	35.13037445327895	27.709500886612908	117.30027360915744
0.1	2.1	360.0	4.93	false	0.5	1.25	100	6.8	1.2	1.1	2000	0.375	1.0	2.2	1.0	1000	37.5	1	40.019477383133044	17.07822144506544	136.92397613185
0.1	2.1	360.0	4.93	false	0.5	1.25	100	6.8	1.2	1.1	2000	0.375	1.0	2.2	1.0	1000	37.5	1	32.84241503808228	21.985932202442047	121.27322595848374
0.1	2.1	360.0	4.93	false	0.5	1.25	100	6.8	1.2	1.1	2000	0.375	1.0	2.2	1.0	1000	37.5	1	35.86013112978254	11.754221589342828	99.67247421224738
0.1	2.1	360.0	4.93	false	0.5	1.25	100	6.8	1.2	1.1	2000	0.375	1.0	2.2	1.0	1000	37.5	1	45.880694554938906	25.891811387763788	125.73593888771104
0.1	2.1	360.0	4.93	false	0.5	1.25	100	6.8	1.2	1.1	2000	0.375	1.0	2.2	1.0	1000	37.5	2	32.11618813781398	4.753719881530685	88.63403251015853	26.2453674143889	42.05927206894747
0.1	2.1	360.0	4.93	false	0.5	1.25	100	6.8	1.2	1.1	2000	0.375	1.0	2.2	1.0	1000	37.5	1	35.932409907467765	27.540872599743007	119.22537122599992
0.1	2.1	360.0	4.93	false	0.5	1.25	100	6.8	1.2	1.1	2000	0.375	1.0	2.2	1.0	1000	37.5	1	41.8414151396651	21.9754652128193	154.09532243409427
0.1	2.1	360.0	4.93	false	0.5	1.25	100	6.8	1.2	1.1	2000	0.375	1.0	2.2	1.0	1000	37.5	1	34.187272988188084	7.7410859959756095	110.06668924816505
0.1	2.1	360.0	4.93	false	0.5	1.25	100	6.8	1.2	1.1	2000	0.375	1.0	2.2	1.0	1000	37.5	1	36.21432040639041	22.878727872160535	120.5026144425333
0.1	2.1	360.0	4.93	false	0.5	1.25	100	6.8	1.2	1.1	2000	0.375	1.0	2.2	1.0	1000	37.5	1	37.684608685834036	11.908389704771883	96.61026831564125
0.1	2.1	360.0	4.93	false	0.5	1.25	100	6.8	1.2	1.1	2000	0.375	1.0	2.2	1.0	1000	37.5	2	47.031871135521214	4.6107826330037165	63.074939798664495	35.80109222082116	103.41131139955309
0.1	2.1	360.0	4.93	false	0.5	1.25	100	6.8	1.2	1.1	2000	0.375	1.0	2.2	1.0	1000	37.5	2	39.780160884715	7.862285858632932	91.58320862527148	23.618272186738697	46.220198642323915
0.1	2.1	360.0	4.93	false	0.5	1.25	100	6.8	1.2	1.1	2000	0.375	1.0	2.2	1.0	1000	37.5	1	42.33831028825908	7.4139571357843	118.06743861747391
0.1	2.1	360.0	4.93	false	0.5	1.25	100	6.8	1.2	1.1	2000	0.375	1.0	2.2	1.0	1000	37.5	1	41.66331784087675	32.2535766641023	110.41892717653056
0.1	2.1	360.0	4.93	false	0.5	1.25	100	6.8	1.2	1.1	2000	0.375	1.0	2.2	1.0	1000	37.5	1	36.90749953887291	16.175842949499923	135.19035779816767
0.1	2.1	360.0	4.93	false	0.5	1.25	100	6.8	1.2	1.1	2000	0.375	1.0	2.2	1.0	1000	37.5	2	40.79017377596712	11.404282844978885	60.877199811219164	25.77755855641145	95.61748902545031
0.1	2.1	360.0	4.93	false	0.5	1.25	100	6.8	1.2	1.1	2000	0.375	1.0	2.2	1.0	1000	37.5	2	45.256355268684715	13.057855618467888	59.539313298780954	34.656378950142404	100.52998834777546
0.1	2.1	360.0	4.93	false	0.5	1.25	100	6.8	1.2	1.1	2000	0.375	1.0	2.2	1.0	1000	37.5	2	42.7069789820013	20.295394062613703	93.50435256438642	37.92492424830604	58.20591458492055
0.1	2.1	360.0	4.93	false	0.5	1.25	100	6.8	1.2	1.1	2000	0.375	1.0	2.2	1.0	1000	37.5	1	42.29988659864952	35.076978464900236	113.06885199897788
0.1	2.1	360.0	4.93	false	0.5	1.25	100	6.8	1.2	1.1	2000	0.375	1.0	2.2	1.0	1000	37.5	1	36.6897389837061	25.86793060638701	124.88641119270508
0.1	2.1	360.0	4.93	false	0.5	1.25	100	6.8	1.2	1.1	2000	0.375	1.0	2.2	1.0	1000	37.5	3	41.54377506141687	9.343683930163458	71.64234483077165	22.687323424250692	47.9009790368502	36.889974229774154	41.11267483682393
0.1	2.1	360.0	4.93	false	0.5	1.25	100	6.8	1.2	1.1	2000	0.375	1.0	2.2	1.0	1000	37.5	2	42.01209425691683	6.044424214391024	59.06330604478505	27.214266044580356	82.0341254297825
0.1	2.1	360.0	4.93	false	0.5	1.25	100	6.8	1.2	1.1	2000	0.375	1.0	2.2	1.0	1000	37.5	1	41.09796336660256	21.21331022571609	152.0380345071901
0.1	2.1	360.0	4.93	false	0.5	1.25	100	6.8	1.2	1.1	2000	0.375	1.0	2.2	1.0	1000	37.5	1	36.99763220959591	17.249906631454593	128.5631651205613
0.1	2.1	360.0	4.93	false	0.5	1.25	100	6.8	1.2	1.1	2000	0.375	1.0	2.2	1.0	1000	37.5	1	38.944468969870634	14.184351746214553	133.3606331976618
0.1	2.1	360.0	4.93	false	0.5	1.25	100	6.8	1.2	1.1	2000	0.375	1.0	2.2	1.0	1000	37.5	2	41.408156247444104	3.1347574480121088	52.31440655501958	28.025010724308437	82.87514950161095
0.1	2.1	360.0	4.93	false	0.5	1.25	100	6.8	1.2	1.1	2000	0.375	1.0	2.2	1.0	1000	37.5	2	38.408554169015986	11.054327789655654	87.56222529420684	32.588536612275895	45.62430846987939
0.1	2.1	360.0	4.93	false	0.5	1.25	100	6.8	1.2	1.1	2000	0.375	1.0	2.2	1.0	1000	37.5	2	42.49282863999177	14.148799401087038	53.008812268877556	31.571830307550066	98.25190642257085
0.1	2.1	360.0	4.93	false	0.5	1.25	100	6.8	1.2	1.1	2000	0.375	1.0	2.2	1.0	1000	37.5	1	32.13556409308761	13.122102288209714	94.65505898894662
0.1	2.1	360.0	4.93	false	0.5	1.25	100	6.8	1.2	1.1	2000	0.375	1.0	2.2	1.0	1000	37.5	1	36.36734911751783	13.851161989785316	129.99134683392393
0.1	2.1	360.0	4.93	false	0.5	1.25	100	6.8	1.2	1.1	2000	0.375	1.0	2.2	1.0	1000	37.5	1	35.73093502129311	11.287704977226356	116.71901436201462
0.1	2.1	360.0	4.93	false	0.5	1.25	100	6.8	1.2	1.1	2000	0.375	1.0	2.2	1.0	1000	37.5	2	32.38206906652203	3.1457606524604653	48.84840293875998	25.154040132425912	64.77461376707205
0.1	2.1	360.0	4.93	false	0.5	1.25	100	6.8	1.2	1.1	2000	0.375	1.0	2.2	1.0	1000	37.5	2	42.764789926260335	7.2691771163417895	100.09201599134305	39.51819870411602	48.52100058501385
0.1	2.1	360.0	4.93	false	0.5	1.25	100	6.8	1.2	1.1	2000	0.375	1.0	2.2	1.0	1000	37.5	1	38.027465711925636	24.559154830307513	112.5347454021733
0.1	2.1	360.0	4.93	false	0.5	1.25	100	6.8	1.2	1.1	2000	0.375	1.0	2.2	1.0	1000	37.5	1	39.78524137986621	11.587913253762778	113.25804317477221
0.1	2.1	360.0	4.93	false	0.5	1.25	100	6.8	1.2	1.1	2000	0.375	1.0	2.2	1.0	1000	37.5	1	35.50079649678859	15.441647287622741	119.54491146984182
0.1	2.1	360.0	4.93	false	0.5	1.25	100	6.8	1.2	1.1	2000	0.375	1.0	2.2	1.0	1000	37.5	2	44.18750891456273	9.30138873128742	58.28502051790199	23.154000504338665	110.24573723818611
0.1	2.1	360.0	4.93	false	0.5	1.25	100	6.8	1.2	1.1	2000	0.375	1.0	2.2	1.0	1000	37.5	3	37.59742980094478	3.1910819992833757	27.1103642090355	18.54798520708549	51.51922638008412	29.768980604920987	60.668776541206086
0.1	2.1	360.0	4.93	false	0.5	1.25	100	6.8	1.2	1.1	2000	0.375	1.0	2.2	1.0	1000	37.5	1	29.007858007550347	20.49910457800496	92.40557847225645
0.1	2.1	360.0	4.93	false	0.5	1.25	100	6.8	1.2	1.1	2000	0.375	1.0	2.2	1.0	1000	37.5	1	40.380586117854136	24.825104870286673	132.76630521450264
0.1	2.1	360.0	4.93	false	0.5	1.25	100	6.8	1.2	1.1	2000	0.375	1.0	2.2	1.0	1000	37.5	2	32.660052678702804	3.714872979198711	47.236938559746704	21.360211512321786	66.00156010259066
0.1	2.1	360.0	4.93	false	0.5	1.25	100	6.8	1.2	1.1	2000	0.375	1.0	2.2	1.0	1000	37.5	1	40.42485083940373	20.603020747745543	110.25068979809669
0.1	2.1	360.0	4.93	false	0.5	1.25	100	6.8	1.2	1.1	2000	0.375	1.0	2.2	1.0	1000	37.5	1	34.70030725379343	7.2906766230366475	127.88615257335464
0.1	2.1	360.0	4.93	false	0.5	1.25	100	6.8	1.2	1.1	2000	0.375	1.0	2.2	1.0	1000	37.5	2	46.026426696617015	16.175116421718812	69.25282618677001	37.43626663269874	97.28874579375196
0.1	2.1	360.0	4.93	false	0.5	1.25	100	6.8	1.2	1.1	2000	0.375	1.0	2.2	1.0	1000	37.5	1	38.633848170232945	9.294887040762474	95.12337012554609
0.1	2.1	360.0	4.93	false	0.5	1.25	100	6.8	1.2	1.1	2000	0.375	1.0	2.2	1.0	1000	37.5	1	37.26137620910227	7.748263221089534	99.00023033422217
0.1	2.1	360.0	4.93	false	0.5	1.25	100	6.8	1.2	1.1	2000	0.375	1.0	2.2	1.0	1000	37.5	2	31.69363914775885	3.7212959634348426	55.15295196070069	25.507374778321434	46.13957887844322
0.1	2.1	360.0	4.93	false	0.5	1.25	100	6.8	1.2	1.1	2000	0.375	1.0	2.2	1.0	1000	37.5	2	38.37292397429624	15.566702833137704	71.85500912790692	33.24564033658465	61.731094841691096
0.1	2.1	360.0	4.93	false	0.5	1.25	100	6.8	1.2	1.1	2000	0.375	1.0	2.2	1.0	1000	37.5	1	26.51316059803203	18.09693968641214	99.73008998399676
0.1	2.1	360.0	4.93	false	0.5	1.25	100	6.8	1.2	1.1	2000	0.375	1.0	2.2	1.0	1000	37.5	1	35.61428753916469	23.831616317922553	109.97963724422378
0.1	2.1	360.0	4.93	false	0.5	1.25	100	6.8	1.2	1.1	2000	0.375	1.0	2.2	1.0	1000	37.5	2	43.35303310477089	15.171352800183094	74.62890596569939	32.24077675586102	89.94808777017977
0.1	2.1	360.0	4.93	false	0.5	1.25	100	6.8	1.2	1.1	2000	0.375	1.0	2.2	1.0	1000	37.5	1	36.44844797347474	23.844848932514047	122.63444680491689
0.1	2.1	360.0	4.93	false	0.5	1.25	100	6.8	1.2	1.1	2000	0.375	1.0	2.2	1.0	1000	37.5	1	39.54349126353555	28.679552536841147	141.1597731591814
0.1	2.1	360.0	4.93	false	0.5	1.25	100	6.8	1.2	1.1	2000	0.375	1.0	2.2	1.0	1000	37.5	1	26.998209287393088	14.89113607787503	102.23844661692976
0.1	2.1	360.0	4.93	false	0.5	1.25	100	6.8	1.2	1.1	2000	0.375	1.0	2.2	1.0	1000	37.5	1	34.208147089582084	22.26706144377395	91.93180380732792
0.1	2.1	360.0	4.93	false	0.5	1.25	100	6.8	1.2	1.1	2000	0.375	1.0	2.2	1.0	1000	37.5	1	32.21479374654248	10.715870785034799	108.02168178072817
0.1	2.1	360.0	4.93	false	0.5	1.25	100	6.8	1.2	1.1	2000	0.375	1.0	2.2	1.0	1000	37.5	1	36.47376499180948	13.40622858798308	125.32215318984309
0.1	2.1	360.0	4.93	false	0.5	1.25	100	6.8	1.2	1.1	2000	0.375	1.0	2.2	1.0	1000	37.5	1	27.4231204371385	10.716049976724884	90.45783428994825
0.1	2.1	360.0	4.93	false	0.5	1.25	100	6.8	1.2	1.1	2000	0.375	1.0	2.2	1.0	1000	37.5	1	34.99501146680291	16.00418876104827	137.67134452792874
0.1	2.1	360.0	4.93	false	0.5	1.25	100	6.8	1.2	1.1	2000	0.375	1.0	2.2	1.0	1000	37.5	1	41.067718985214405	14.675724702779565	122.42800442488024
0.1	2.1	360.0	4.93	false	0.5	1.25	100	6.8	1.2	1.1	2000	0.375	1.0	2.2	1.0	1000	37.5	1	38.919596235714536	23.43934654609715	119.54260977955809
0.1	2.1	360.0	4.93	false	0.5	1.25	100	6.8	1.2	1.1	2000	0.375	1.0	2.2	1.0	1000	37.5	1	30.817210997605596	10.35177762311689	96.61685544512865
0.1	2.1	360.0	4.93	false	0.5	1.25	100	6.8	1.2	1.1	2000	0.375	1.0	2.2	1.0	1000	37.5	3	38.31088923787458	12.72896390663793	28.894438149041097	27.670249083419975	43.52580953512456	38.05281820427157	57.18862496365008
0.1	2.1	360.0	4.93	false	0.5	1.25	100	6.8	1.2	1.1	2000	0.375	1.0	2.2	1.0	1000	37.5	2	41.344700258190045	13.380370094282533	98.0493627574031	36.42971407447419	59.91519467573395
0.1	2.1	360.0	4.93	false	0.5	1.25	100	6.8	1.2	1.1	2000	0.375	1.0	2.2	1.0	1000	37.5	2	44.4963250847537	10.752267057152945	68.76927938082925	36.28368343666847	89.70741585919708
0.1	2.1	360.0	4.93	false	0.5	1.25	100	6.8	1.2	1.1	2000	0.375	1.0	2.2	1.0	1000	37.5	3	43.95910256496705	5.699172689494857	57.42911284431502	28.11681985941123	56.63813623828391	38.261784397715495	56.20669443284546
0.1	2.1	360.0	4.93	false	0.5	1.25	100	6.8	1.2	1.1	2000	0.375	1.0	2.2	1.0	1000	37.5	2	37.71841021390322	2.135485014549931	55.99653967605722	31.761126336962967	70.09024520310963
0.1	2.1	360.0	4.93	false	0.5	1.25	100	6.8	1.2	1.1	2000	0.375	1.0	2.2	1.0	1000	37.5	1	27.41741141365727	15.403030631302178	99.2737540419906
0.1	2.1	360.0	4.93	false	0.5	1.25	100	6.8	1.2	1.1	2000	0.375	1.0	2.2	1.0	1000	37.5	1	35.91202421005551	19.703296375633823	124.61874795100432
0.1	2.1	360.0	4.93	false	0.5	1.25	100	6.8	1.2	1.1	2000	0.375	1.0	2.2	1.0	1000	37.5	1	33.2796979603128	22.156957169522574	99.22062434593698
0.1	2.1	360.0	4.93	false	0.5	1.25	100	6.8	1.2	1.1	2000	0.375	1.0	2.2	1.0	1000	37.5	2	39.9206841263798	4.842725408033727	76.61716095615611	26.476271306468842	66.97574437142967
0.1	2.1	360.0	4.93	false	0.5	1.25	100	6.8	1.2	1.1	2000	0.375	1.0	2.2	1.0	1000	37.5	2	40.85676078017484	3.9275264137879162	84.34755602394137	28.652233568225736	68.06622608874514
0.1	2.1	360.0	4.93	false	0.5	1.25	100	6.8	1.2	1.1	2000	0.375	1.0	2.2	1.0	1000	37.5	1	37.821086978164026	27.223363305641257	132.3309221655553
0.1	2.1	360.0	4.93	false	0.5	1.25	100	6.8	1.2	1.1	2000	0.375	1.0	2.2	1.0	1000	37.5	1	39.77510775893534	14.56144463820309	115.36771125738326
0.1	2.1	360.0	4.93	false	0.5	1.25	100	6.8	1.2	1.1	2000	0.375	1.0	2.2	1.0	1000	37.5	1	40.429744149411064	23.742985497588904	162.32504086460847
0.1	2.1	360.0	4.93	false	0.5	1.25	100	6.8	1.2	1.1	2000	0.375	1.0	2.2	1.0	1000	37.5	1	37.783658171676656	19.56067779680016	127.10457282602532
0.1	2.1	360.0	4.93	false	0.5	1.25	100	6.8	1.2	1.1	2000	0.375	1.0	2.2	1.0	1000	37.5	2	34.10515198486622	5.551875490784885	42.35290589282728	22.567720122013732	82.63876806011093
0.1	2.1	360.0	4.93	false	0.5	1.25	100	6.8	1.2	1.1	2000	0.375	1.0	2.2	1.0	1000	37.5	1	41.98718671396719	22.170410610253096	151.70462250196266
0.1	2.1	360.0	4.93	false	0.5	1.25	100	6.8	1.2	1.1	2000	0.375	1.0	2.2	1.0	1000	37.5	1	37.34135215580497	16.96765035371467	136.7365372887844
0.1	2.1	360.0	4.93	false	0.5	1.25	100	6.8	1.2	1.1	2000	0.375	1.0	2.2	1.0	1000	37.5	2	31.15520050965504	11.56489382513733	41.31739126716908	28.52157895439223	58.15090761940128
0.1	2.1	360.0	4.93	false	0.5	1.25	100	6.8	1.2	1.1	2000	0.375	1.0	2.2	1.0	1000	37.5	1	35.466875842346326	22.96534445627078	132.37502905076946
0.1	2.1	360.0	4.93	false	0.5	1.25	100	6.8	1.2	1.1	2000	0.375	1.0	2.2	1.0	1000	37.5	2	38.737419528660965	8.04216455303161	67.90770871724008	30.627160239679146	78.07512687640615
0.1	2.1	360.0	4.93	false	0.5	1.25	100	6.8	1.2	1.1	2000	0.375	1.0	2.2	1.0	1000	37.5	1	29.610851183071894	14.691299770601272	105.02404675708473
0.1	2.1	360.0	4.93	false	0.5	1.25	100	6.8	1.2	1.1	2000	0.375	1.0	2.2	1.0	1000	37.5	2	39.657061975107815	0.9854883904384281	48.76431521575142	32.11762578433411	95.59366914305892
0.1	2.1	360.0	4.93	false	0.5	1.25	100	6.8	1.2	1.1	2000	0.375	1.0	2.2	1.0	1000	37.5	1	28.933936438755197	5.4471861381829845	76.60981675127982
0.1	2.1	360.0	4.93	false	0.5	1.25	100	6.8	1.2	1.1	2000	0.375	1.0	2.2	1.0	1000	37.5	1	42.941692937897685	23.77288688577646	155.26613976902473
0.1	2.1	360.0	4.93	false	0.5	1.25	100	6.8	1.2	1.1	2000	0.375	1.0	2.2	1.0	1000	37.5	1	38.203000496795205	13.703286861528936	106.13266614526994
0.1	2.1	360.0	4.93	false	0.5	1.25	100	6.8	1.2	1.1	2000	0.375	1.0	2.2	1.0	1000	37.5	2	47.166837626621295	7.37084013940746	81.76175332692638	45.94923379113586	82.80773519665432
0.1	2.1	360.0	4.93	false	0.5	1.25	100	6.8	1.2	1.1	2000	0.375	1.0	2.2	1.0	1000	37.5	2	35.94219146246854	10.52161858603561	77.09462130289343	21.176385488008812	39.805621999620584
0.1	2.1	360.0	4.93	false	0.5	1.25	100	6.8	1.2	1.1	2000	0.375	1.0	2.2	1.0	1000	37.5	2	37.7436183172885	6.67076960087821	69.05905353095402	27.712827354456813	57.30965163107476
0.1	2.1	360.0	4.93	false	0.5	1.25	100	6.8	1.2	1.1	2000	0.375	1.0	2.2	1.0	1000	37.5	2	37.2218379369141	8.961294199926002	64.96470023610256	19.241798696904002	60.29000109708139
0.1	2.1	360.0	4.93	false	0.5	1.25	100	6.8	1.2	1.1	2000	0.375	1.0	2.2	1.0	1000	37.5	1	43.505236274680904	18.811366924100284	144.8789262128445
0.1	2.1	360.0	4.93	false	0.5	1.25	100	6.8	1.2	1.1	2000	0.375	1.0	2.2	1.0	1000	37.5	2	43.136145747547076	2.625906385421431	64.89156309136396	38.08719422366016	84.77072506385367
0.1	2.1	360.0	4.93	false	0.5	1.25	100	6.8	1.2	1.1	2000	0.375	1.0	2.2	1.0	1000	37.5	1	31.13094912169546	25.72385129816066	111.57322985891582
0.1	2.1	360.0	4.93	false	0.5	1.25	100	6.8	1.2	1.1	2000	0.375	1.0	2.2	1.0	1000	37.5	2	35.809456586684895	8.25645552948632	59.469417152820725	31.373166121615743	63.45755907289863
0.1	2.1	360.0	4.93	false	0.5	1.25	100	6.8	1.2	1.1	2000	0.375	1.0	2.2	1.0	1000	37.5	2	43.6105409221537	7.692933726397594	66.98328701986027	27.685592738949115	82.2576658146737
0.1	2.1	360.0	4.93	false	0.5	1.25	100	6.8	1.2	1.1	2000	0.375	1.0	2.2	1.0	1000	37.5	1	28.68170778246886	18.105751317683616	69.7466791089846
0.1	2.1	360.0	4.93	false	0.5	1.25	100	6.8	1.2	1.1	2000	0.375	1.0	2.2	1.0	1000	37.5	2	39.18568359813851	9.882565222955424	94.23741832865046	36.312113077947835	57.20687490679603
0.1	2.1	360.0	4.93	false	0.5	1.25	100	6.8	1.2	1.1	2000	0.375	1.0	2.2	1.0	1000	37.5	1	32.03525501651958	16.048182881759715	117.91566381021987
0.1	2.1	360.0	4.93	false	0.5	1.25	100	6.8	1.2	1.1	2000	0.375	1.0	2.2	1.0	1000	37.5	1	42.097631812691816	19.560770426037205	157.12237757985588
0.1	2.1	360.0	4.93	false	0.5	1.25	100	6.8	1.2	1.1	2000	0.375	1.0	2.2	1.0	1000	37.5	1	30.120403737098364	26.983249704321242	105.80420985530039
0.1	2.1	360.0	4.93	false	0.5	1.25	100	6.8	1.2	1.1	2000	0.375	1.0	2.2	1.0	1000	37.5	1	32.64999101104465	7.701142009924739	98.96896863541706
0.1	2.1	360.0	4.93	false	0.5	1.25	100	6.8	1.2	1.1	2000	0.375	1.0	2.2	1.0	1000	37.5	1	32.81243553659505	12.752887064896113	90.42501370151305
0.1	2.1	360.0	4.93	false	0.5	1.25	100	6.8	1.2	1.1	2000	0.375	1.0	2.2	1.0	1000	37.5	2	37.78370004783092	10.199036267042784	53.431521576966276	31.537034759070906	64.43438660070255
0.1	2.1	360.0	4.93	false	0.5	1.25	100	6.8	1.2	1.1	2000	0.375	1.0	2.2	1.0	1000	37.5	1	29.059901046488402	21.65823134006264	93.12868004859952
0.1	2.1	360.0	4.93	false	0.5	1.25	100	6.8	1.2	1.1	2000	0.375	1.0	2.2	1.0	1000	37.5	1	41.906461604306045	12.487587796170375	132.15165755963798
0.1	2.1	360.0	4.93	false	0.5	1.25	100	6.8	1.2	1.1	2000	0.375	1.0	2.2	1.0	1000	37.5	1	35.95651034923513	21.725479882675724	117.19949076235598
0.1	2.1	360.0	4.93	false	0.5	1.25	100	6.8	1.2	1.1	2000	0.375	1.0	2.2	1.0	1000	37.5	2	44.20473108527773	13.098661350331966	62.00243127780613	31.907360293189527	93.44672071001472
0.1	2.1	360.0	4.93	false	0.5	1.25	100	6.8	1.2	1.1	2000	0.375	1.0	2.2	1.0	1000	37.5	1	49.59919260783784	15.947217660155323	162.68503569389227
0.1	2.1	360.0	4.93	false	0.5	1.25	100	6.8	1.2	1.1	2000	0.375	1.0	2.2	1.0	1000	37.5	1	32.132639893481176	17.8060542430341	100.81403615193004
0.1	2.1	360.0	4.93	false	0.5	1.25	100	6.8	1.2	1.1	2000	0.375	1.0	2.2	1.0	1000	37.5	2	39.266336057290594	10.155409511353698	81.89819211095306	27.822905801050393	54.484773881821454
0.1	2.1	360.0	4.93	false	0.5	1.25	100	6.8	1.2	1.1	2000	0.375	1.0	2.2	1.0	1000	37.5	1	41.04823126591507	14.725195010761297	155.84771250801913
0.1	2.1	360.0	4.93	false	0.5	1.25	100	6.8	1.2	1.1	2000	0.375	1.0	2.2	1.0	1000	37.5	2	38.86078462319129	10.225103499012805	69.94586044459847	27.037086725157273	79.87135341032865
0.1	2.1	360.0	4.93	false	0.5	1.25	100	6.8	1.2	1.1	2000	0.375	1.0	2.2	1.0	1000	37.5	2	33.20808721073849	3.91901146722809	46.669364885548475	22.950825432169797	66.54767287031842
0.1	2.1	360.0	4.93	false	0.5	1.25	100	6.8	1.2	1.1	2000	0.375	1.0	2.2	1.0	1000	37.5	2	40.713522578098576	2.025169436518083	60.551452599077436	33.3744410214869	83.39651553413583
0.1	2.1	360.0	4.93	false	0.5	1.25	100	6.8	1.2	1.1	2000	0.375	1.0	2.2	1.0	1000	37.5	1	35.964337829666725	21.11976568772514	116.72002176569191
0.1	2.1	360.0	4.93	false	0.5	1.25	100	6.8	1.2	1.1	2000	0.375	1.0	2.2	1.0	1000	37.5	1	24.394745570193862	15.074252787986728	75.49755430601535
0.1	2.1	360.0	4.93	false	0.5	1.25	100	6.8	1.2	1.1	2000	0.375	1.0	2.2	1.0	1000	37.5	1	30.0420775125042	17.29555291201517	106.15544385366086
0.1	2.1	360.0	4.93	false	0.5	1.25	100	6.8	1.2	1.1	2000	0.375	1.0	2.2	1.0	1000	37.5	2	36.21882305054403	4.580659969571684	59.47209828053858	30.417458644917687	72.89399657710774
0.1	2.1	360.0	4.93	false	0.5	1.25	100	6.8	1.2	1.1	2000	0.375	1.0	2.2	1.0	1000	37.5	1	36.61720950663285	14.249377777988704	132.2379038850059
0.1	2.1	360.0	4.93	false	0.5	1.25	100	6.8	1.2	1.1	2000	0.375	1.0	2.2	1.0	1000	37.5	1	41.1783456032626	21.10135925662778	139.62500193989536
0.1	2.1	360.0	4.93	false	0.5	1.25	100	6.8	1.2	1.1	2000	0.375	1.0	2.2	1.0	1000	37.5	1	34.1207096302567	17.442918798243312	123.00938949609348
0.1	2.1	360.0	4.93	false	0.5	1.25	100	6.8	1.2	1.1	2000	0.375	1.0	2.2	1.0	1000	37.5	1	37.959010962470025	17.01935463407332	129.11279827569297
0.1	2.1	360.0	4.93	false	0.5	1.25	100	6.8	1.2	1.1	2000	0.375	1.0	2.2	1.0	1000	37.5	1	35.86669238314106	6.374038199251352	105.74265633490059
0.1	2.1	360.0	4.93	false	0.5	1.25	100	6.8	1.2	1.1	2000	0.375	1.0	2.2	1.0	1000	37.5	2	45.715691451834104	18.49881528185616	104.14005119328571	36.66526237959105	52.232828989519284
0.1	2.1	360.0	4.93	false	0.5	1.25	100	6.8	1.2	1.1	2000	0.375	1.0	2.2	1.0	1000	37.5	2	38.676856532800656	12.222989963567175	93.9703988797103	35.13187573937188	51.12962824874726
0.1	2.1	360.0	4.93	false	0.5	1.25	100	6.8	1.2	1.1	2000	0.375	1.0	2.2	1.0	1000	37.5	1	41.964945061814376	33.14041698662078	114.67152797947973
0.1	2.1	360.0	4.93	false	0.5	1.25	100	6.8	1.2	1.1	2000	0.375	1.0	2.2	1.0	1000	37.5	2	37.80633349068494	4.66851297039737	38.4338464269439	29.298100860138536	92.56351328711276
0.1	2.1	360.0	4.93	false	0.5	1.25	100	6.8	1.2	1.1	2000	0.375	1.0	2.2	1.0	1000	37.5	1	36.62968243781442	14.006121776572545	125.26990233005967
0.1	2.1	360.0	4.93	false	0.5	1.25	100	6.8	1.2	1.1	2000	0.375	1.0	2.2	1.0	1000	37.5	1	44.544914798389826	20.08112534924026	147.0948195317137
0.1	2.1	360.0	4.93	false	0.5	1.25	100	6.8	1.2	1.1	2000	0.375	1.0	2.2	1.0	1000	37.5	1	33.280201891900184	14.651836765779146	106.12549562959002
0.1	2.1	360.0	4.93	false	0.5	1.25	100	6.8	1.2	1.1	2000	0.375	1.0	2.2	1.0	1000	37.5	1	34.14231437659555	18.779669071521287	115.9938951395256
0.1	2.1	360.0	4.93	false	0.5	1.25	100	6.8	1.2	1.1	2000	0.375	1.0	2.2	1.0	1000	37.5	2	32.52346838610253	9.486264037725833	51.46538099755634	22.479871373209647	53.974751861907
0.1	2.1	360.0	4.93	false	0.5	1.25	100	6.8	1.2	1.1	2000	0.375	1.0	2.2	1.0	1000	37.5	1	37.9982593633277	19.499533104876047	100.0317216820572
0.1	2.1	360.0	4.93	false	0.5	1.25	100	6.8	1.2	1.1	2000	0.375	1.0	2.2	1.0	1000	37.5	1	31.549183854354332	15.064000375278203	95.3204086380957
0.1	2.1	360.0	4.93	false	0.5	1.25	100	6.8	1.2	1.1	2000	0.375	1.0	2.2	1.0	1000	37.5	1	32.40315139489534	26.28600536740737	110.66334483527459
0.1	2.1	360.0	4.93	false	0.5	1.25	100	6.8	1.2	1.1	2000	0.375	1.0	2.2	1.0	1000	37.5	1	39.28509585017098	18.757972555283956	140.9092525238622
0.1	2.1	360.0	4.93	false	0.5	1.25	100	6.8	1.2	1.1	2000	0.375	1.0	2.2	1.0	1000	37.5	2	40.18541373581445	3.4807919260663245	56.98965062090236	26.67599424801693	68.11173181312729
0.1	2.1	360.0	4.93	false	0.5	1.25	100	6.8	1.2	1.1	2000	0.375	1.0	2.2	1.0	1000	37.5	1	37.08398337641885	24.550886572390553	98.29449770694409
0.1	2.1	360.0	4.93	false	0.5	1.25	100	6.8	1.2	1.1	2000	0.375	1.0	2.2	1.0	1000	37.5	2	34.50628267464232	10.118475023057993	61.683917880349945	28.15970666960231	57.43199861945854
0.1	2.1	360.0	4.93	false	0.5	1.25	100	6.8	1.2	1.1	2000	0.375	1.0	2.2	1.0	1000	37.5	1	36.46295469689247	8.146150635654056	90.09415066139398
0.1	2.1	360.0	4.93	false	0.5	1.25	100	6.8	1.2	1.1	2000	0.375	1.0	2.2	1.0	1000	37.5	1	33.16672425168719	5.565526387870229	108.36574755811694
0.1	2.1	360.0	4.93	false	0.5	1.25	100	6.8	1.2	1.1	2000	0.375	1.0	2.2	1.0	1000	37.5	1	31.183736861678284	12.97210054810699	113.67755552897628
0.1	2.1	360.0	4.93	false	0.5	1.25	100	6.8	1.2	1.1	2000	0.375	1.0	2.2	1.0	1000	37.5	2	39.5932532851759	7.962581076389976	43.62918503447925	21.538615261885177	103.08493406209256
0.1	2.1	360.0	4.93	false	0.5	1.25	100	6.8	1.2	1.1	2000	0.375	1.0	2.2	1.0	1000	37.5	2	44.32246585570539	14.946273322939422	86.33176489443956	24.146258343295457	80.41962927706385
0.1	2.1	360.0	4.93	false	0.5	1.25	100	6.8	1.2	1.1	2000	0.375	1.0	2.2	1.0	1000	37.5	1	42.968748800187754	19.78621598996639	132.1111637226981
0.1	2.1	360.0	4.93	false	0.5	1.25	100	6.8	1.2	1.1	2000	0.375	1.0	2.2	1.0	1000	37.5	1	32.94710043828995	16.486431443774528	117.12899636815712
0.1	2.1	360.0	4.93	false	0.5	1.25	100	6.8	1.2	1.1	2000	0.375	1.0	2.2	1.0	1000	37.5	2	36.96966524516355	11.5647686810508	67.5599142852367	28.497357451525325	81.07020422949722
0.1	2.1	360.0	4.93	false	0.5	1.25	100	6.8	1.2	1.1	2000	0.375	1.0	2.2	1.0	1000	37.5	1	30.267053847239545	11.948541464925178	114.60072850873814
0.1	2.1	360.0	4.93	false	0.5	1.25	100	6.8	1.2	1.1	2000	0.375	1.0	2.2	1.0	1000	37.5	3	37.62233296407675	4.69589148754216	45.48633902841235	17.332517996913207	23.93379068903044	31.356876982404657	50.16218008275869
0.1	2.1	360.0	4.93	false	0.5	1.25	100	6.8	1.2	1.1	2000	0.375	1.0	2.2	1.0	1000	37.5	1	31.253494234244897	8.566468635285474	88.77460603104724
0.1	2.1	360.0	4.93	false	0.5	1.25	100	6.8	1.2	1.1	2000	0.375	1.0	2.2	1.0	1000	37.5	1	39.898180208990205	22.734887793584107	99.62994279805976
0.1	2.1	360.0	4.93	false	0.5	1.25	100	6.8	1.2	1.1	2000	0.375	1.0	2.2	1.0	1000	37.5	2	41.39547715761899	9.623919215712569	82.376501110514	27.729972031584975	64.04274653541265
0.1	2.1	360.0	4.93	false	0.5	1.25	100	6.8	1.2	1.1	2000	0.375	1.0	2.2	1.0	1000	37.5	2	41.75600491092692	9.671367834675614	58.533702769829716	29.163345877469155	101.26388866050709
0.1	2.1	360.0	4.93	false	0.5	1.25	100	6.8	1.2	1.1	2000	0.375	1.0	2.2	1.0	1000	37.5	2	44.03833263450702	18.389927197752822	103.46574974614627	29.633505588267592	65.72474117386835
0.1	2.1	360.0	4.93	false	0.5	1.25	100	6.8	1.2	1.1	2000	0.375	1.0	2.2	1.0	1000	37.5	1	40.96197956150954	30.595358012679917	115.56869296311274
0.1	2.1	360.0	4.93	false	0.5	1.25	100	6.8	1.2	1.1	2000	0.375	1.0	2.2	1.0	1000	37.5	1	42.16479252230075	34.146383018765086	117.29758230275483
0.1	2.1	360.0	4.93	false	0.5	1.25	100	6.8	1.2	1.1	2000	0.375	1.0	2.2	1.0	1000	37.5	2	33.64515223760454	4.830790015313027	45.98998922190075	27.83332181183971	57.225856254105494
0.1	2.1	360.0	4.93	false	0.5	1.25	100	6.8	1.2	1.1	2000	0.375	1.0	2.2	1.0	1000	37.5	1	42.864430745487844	18.247596877303042	155.0014515892645
0.1	2.1	360.0	4.93	false	0.5	1.25	100	6.8	1.2	1.1	2000	0.375	1.0	2.2	1.0	1000	37.5	1	42.828471723853475	10.353451265025102	138.9283459069567
0.1	2.1	360.0	4.93	false	0.5	1.25	100	6.8	1.2	1.1	2000	0.375	1.0	2.2	1.0	1000	37.5	1	35.202269389762535	9.948325294255092	118.98484879865512
0.1	2.1	360.0	4.93	false	0.5	1.25	100	6.8	1.2	1.1	2000	0.375	1.0	2.2	1.0	1000	37.5	2	43.160218459516145	15.858235043591907	101.60664493771216	36.41009441524628	51.045058777030114
0.1	2.1	360.0	4.93	false	0.5	1.25	100	6.8	1.2	1.1	2000	0.375	1.0	2.2	1.0	1000	37.5	2	27.45613667780801	3.235176836065012	26.103511851210495	19.74855063862353	62.810182406207296
0.1	2.1	360.0	4.93	false	0.5	1.25	100	6.8	1.2	1.1	2000	0.375	1.0	2.2	1.0	1000	37.5	1	31.766937352470322	23.61481079326386	113.0803828012884
0.1	2.1	360.0	4.93	false	0.5	1.25	100	6.8	1.2	1.1	2000	0.375	1.0	2.2	1.0	1000	37.5	1	31.55641856677549	19.948275054586194	108.62336924166856
0.1	2.1	360.0	4.93	false	0.5	1.25	100	6.8	1.2	1.1	2000	0.375	1.0	2.2	1.0	1000	37.5	1	38.86761379997659	29.05068265556891	101.28085348350302
0.1	2.1	360.0	4.93	false	0.5	1.25	100	6.8	1.2	1.1	2000	0.375	1.0	2.2	1.0	1000	37.5	1	33.38451242245224	21.773274332618758	118.3211052050503
0.1	2.1	360.0	4.93	false	0.5	1.25	100	6.8	1.2	1.1	2000	0.375	1.0	2.2	1.0	1000	37.5	1	42.541985422954276	27.921586436935616	108.31200543817019
0.1	2.1	360.0	4.93	false	0.5	1.25	100	6.8	1.2	1.1	2000	0.375	1.0	2.2	1.0	1000	37.5	1	46.39500514562506	17.836589768650047	156.95972568426396
0.1	2.1	360.0	4.93	false	0.5	1.25	100	6.8	1.2	1.1	2000	0.375	1.0	2.2	1.0	1000	37.5	2	33.09531468193707	6.381381493106916	37.86854811918558	23.471954662348526	84.93169258523244
0.1	2.1	360.0	4.93	false	0.5	1.25	100	6.8	1.2	1.1	2000	0.375	1.0	2.2	1.0	1000	37.5	1	27.869333357749852	13.33791853907957	104.0406165789717
0.1	2.1	360.0	4.93	false	0.5	1.25	100	6.8	1.2	1.1	2000	0.375	1.0	2.2	1.0	1000	37.5	1	26.229842924884316	12.396724720295326	98.6795506644043
0.1	2.1	360.0	4.93	false	0.5	1.25	100	6.8	1.2	1.1	2000	0.375	1.0	2.2	1.0	1000	37.5	1	27.643267534322803	10.075028627588559	91.77601951689898
0.1	2.1	360.0	4.93	false	0.5	1.25	100	6.8	1.2	1.1	2000	0.375	1.0	2.2	1.0	1000	37.5	1	36.53577875189435	19.970679389932997	135.6623732690171
0.1	2.1	360.0	4.93	false	0.5	1.25	100	6.8	1.2	1.1	2000	0.375	1.0	2.2	1.0	1000	37.5	1	42.21589173379809	23.07034150270237	119.3486431138308
0.1	2.1	360.0	4.93	false	0.5	1.25	100	6.8	1.2	1.1	2000	0.375	1.0	2.2	1.0	1000	37.5	1	38.206174651618014	19.425430927394835	128.66456499327742
0.1	2.1	360.0	4.93	false	0.5	1.25	100	6.8	1.2	1.1	2000	0.375	1.0	2.2	1.0	1000	37.5	1	40.37818105688687	26.151604292802247	124.49069608823476
0.1	2.1	360.0	4.93	false	0.5	1.25	100	6.8	1.2	1.1	2000	0.375	1.0	2.2	1.0	1000	37.5	2	34.13080192611372	14.873825381383233	55.932367569979576	23.831390536900983	80.9259635855411
0.1	2.1	360.0	4.93	false	0.5	1.25	100	6.8	1.2	1.1	2000	0.375	1.0	2.2	1.0	1000	37.5	1	28.68306242072362	10.248593290508726	104.00369234494745
0.1	2.1	360.0	4.93	false	0.5	1.25	100	6.8	1.2	1.1	2000	0.375	1.0	2.2	1.0	1000	37.5	2	41.66612803828416	18.586392876250024	70.48271805246978	35.76667679017639	64.98701545889558
0.1	2.1	360.0	4.93	false	0.5	1.25	100	6.8	1.2	1.1	2000	0.375	1.0	2.2	1.0	1000	37.5	2	36.868798627497405	18.83788057790857	81.05818023400758	32.74228263737738	58.88158531616864
0.1	2.1	360.0	4.93	false	0.5	1.25	100	6.8	1.2	1.1	2000	0.375	1.0	2.2	1.0	1000	37.5	1	29.726862665538572	8.294616498494394	107.51015106160986
0.1	2.1	360.0	4.93	false	0.5	1.25	100	6.8	1.2	1.1	2000	0.375	1.0	2.2	1.0	1000	37.5	2	38.724679425748796	8.822364873476477	41.58092751741024	24.431084693204753	92.98872695969163
0.1	2.1	360.0	4.93	false	0.5	1.25	100	6.8	1.2	1.1	2000	0.375	1.0	2.2	1.0	1000	37.5	1	41.18836565610795	9.21879615543003	117.55345558734692
0.1	2.1	360.0	4.93	false	0.5	1.25	100	6.8	1.2	1.1	2000	0.375	1.0	2.2	1.0	1000	37.5	3	38.4857227956071	5.357581970299798	56.86366144700711	21.64081753136564	34.527481238763556	33.266137774698294	30.069776243491077
0.1	2.1	360.0	4.93	false	0.5	1.25	100	6.8	1.2	1.1	2000	0.375	1.0	2.2	1.0	1000	37.5	1	37.78731331987943	26.919697484173316	114.91541115810435
0.1	2.1	360.0	4.93	false	0.5	1.25	100	6.8	1.2	1.1	2000	0.375	1.0	2.2	1.0	1000	37.5	1	38.07641620802461	30.49904182347749	130.66402150016782
0.1	2.1	360.0	4.93	false	0.5	1.25	100	6.8	1.2	1.1	2000	0.375	1.0	2.2	1.0	1000	37.5	1	40.49677792245729	14.949368681562726	146.21847688196848
0.1	2.1	360.0	4.93	false	0.5	1.25	100	6.8	1.2	1.1	2000	0.375	1.0	2.2	1.0	1000	37.5	2	35.559559683539256	17.528728263287746	80.32682721574238	28.3044229118877	48.33244880569349
0.1	2.1	360.0	4.93	false	0.5	1.25	100	6.8	1.2	1.1	2000	0.375	1.0	2.2	1.0	1000	37.5	1	34.24955113686095	1.9220931338074636	89.66424412056523
0.1	2.1	360.0	4.93	false	0.5	1.25	100	6.8	1.2	1.1	2000	0.375	1.0	2.2	1.0	1000	37.5	1	36.31765706466581	15.67934219292629	105.09550403375465
0.1	2.1	360.0	4.93	false	0.5	1.25	100	6.8	1.2	1.1	2000	0.375	1.0	2.2	1.0	1000	37.5	1	35.40481957605536	18.321110791346232	123.5096131541995
0.1	2.1	360.0	4.93	false	0.5	1.25	100	6.8	1.2	1.1	2000	0.375	1.0	2.2	1.0	1000	37.5	1	36.570660640895404	24.66435172645972	89.36608602364113
0.1	2.1	360.0	4.93	false	0.5	1.25	100	6.8	1.2	1.1	2000	0.375	1.0	2.2	1.0	1000	37.5	1	36.86630176891023	10.130340634732898	110.07969852893827
0.1	2.1	360.0	4.93	false	0.5	1.25	100	6.8	1.2	1.1	2000	0.375	1.0	2.2	1.0	1000	37.5	2	36.8823579077413	9.204050193135458	63.11249944239933	32.12075175078224	57.46641591372658
0.1	2.1	360.0	4.93	false	0.5	1.25	100	6.8	1.2	1.1	2000	0.375	1.0	2.2	1.0	1000	37.5	1	39.35698392644102	15.675562146406474	145.61751936870522
0.1	2.1	360.0	4.93	false	0.5	1.25	100	6.8	1.2	1.1	2000	0.375	1.0	2.2	1.0	1000	37.5	2	39.21124107333505	12.637360496282819	92.78079673320003	36.949474243943484	39.77273338758684
0.1	2.1	360.0	4.93	false	0.5	1.25	100	6.8	1.2	1.1	2000	0.375	1.0	2.2	1.0	1000	37.5	2	41.44459481259927	7.677428707913389	72.63437083411085	25.329764794621674	76.32755253360922
0.1	2.1	360.0	4.93	false	0.5	1.25	100	6.8	1.2	1.1	2000	0.375	1.0	2.2	1.0	1000	37.5	1	37.75455790734416	22.762555615899355	145.01662032866525
0.1	2.1	360.0	4.93	false	0.5	1.25	100	6.8	1.2	1.1	2000	0.375	1.0	2.2	1.0	1000	37.5	2	34.091819755532896	3.739095507765855	44.16437952219593	21.42186369751909	81.39844758143052
0.1	2.1	360.0	4.93	false	0.5	1.25	100	6.8	1.2	1.1	2000	0.375	1.0	2.2	1.0	1000	37.5	2	36.46026137011055	8.095052157866274	77.03121980002146	31.2641175940446	54.148974685853204
0.1	2.1	360.0	4.93	false	0.5	1.25	100	6.8	1.2	1.1	2000	0.375	1.0	2.2	1.0	1000	37.5	2	45.7923846645352	13.714377495639642	83.86608843154566	40.151584697432114	69.2224493925768
0.1	2.1	360.0	4.93	false	0.5	1.25	100	6.8	1.2	1.1	2000	0.375	1.0	2.2	1.0	1000	37.5	1	38.57953144602799	28.274143242926428	109.36084436958468
0.1	2.1	360.0	4.93	false	0.5	1.25	100	6.8	1.2	1.1	2000	0.375	1.0	2.2	1.0	1000	37.5	1	37.69929837044126	17.816018502302203	126.195737191617
0.1	2.1	360.0	4.93	false	0.5	1.25	100	6.8	1.2	1.1	2000	0.375	1.0	2.2	1.0	1000	37.5	2	48.24612221984851	15.685018805005086	119.62618864487135	36.53253022166359	60.66963433039808
0.1	2.1	360.0	4.93	false	0.5	1.25	100	6.8	1.2	1.1	2000	0.375	1.0	2.2	1.0	1000	37.5	2	34.843975243485545	8.442107944226228	43.81400670269364	30.094686550129484	77.46305030390006
0.1	2.1	360.0	4.93	false	0.5	1.25	100	6.8	1.2	1.1	2000	0.375	1.0	2.2	1.0	1000	37.5	1	30.98416860414229	7.140034923519441	102.96238548466174
0.1	2.1	360.0	4.93	false	0.5	1.25	100	6.8	1.2	1.1	2000	0.375	1.0	2.2	1.0	1000	37.5	2	37.867226549129875	8.831368651307043	44.10039999045155	26.81126737217409	84.53048521043988
0.1	2.1	360.0	4.93	false	0.5	1.25	100	6.8	1.2	1.1	2000	0.375	1.0	2.2	1.0	1000	37.5	2	45.01476958038898	15.339517520807052	84.61189464464991	43.65268212809679	77.12520387706493
0.1	2.1	360.0	4.93	false	0.5	1.25	100	6.8	1.2	1.1	2000	0.375	1.0	2.2	1.0	1000	37.5	1	39.88218011087254	8.784905573689471	140.11368836822933
0.1	2.1	360.0	4.93	false	0.5	1.25	100	6.8	1.2	1.1	2000	0.375	1.0	2.2	1.0	1000	37.5	1	28.57950954554778	8.5222036088054	113.61546484748463
0.1	2.1	360.0	4.93	false	0.5	1.25	100	6.8	1.2	1.1	2000	0.375	1.0	2.2	1.0	1000	37.5	3	36.15214041783681	1.36472247905203	29.88544952395027	23.296504735730668	32.35970247550799	33.44047220286471	67.95844417854701
0.1	2.1	360.0	4.93	false	0.5	1.25	100	6.8	1.2	1.1	2000	0.375	1.0	2.2	1.0	1000	37.5	1	36.92256306528955	28.92409803728655	113.57434654535628
0.1	2.1	360.0	4.93	false	0.5	1.25	100	6.8	1.2	1.1	2000	0.375	1.0	2.2	1.0	1000	37.5	1	34.000065022953365	14.28239879029732	125.41049942729748
0.1	2.1	360.0	4.93	false	0.5	1.25	100	6.8	1.2	1.1	2000	0.375	1.0	2.2	1.0	1000	37.5	1	35.619532906684874	12.633272085714635	92.03698842660576
0.1	2.1	360.0	4.93	false	0.5	1.25	100	6.8	1.2	1.1	2000	0.375	1.0	2.2	1.0	1000	37.5	1	39.532422592065224	17.134358056601883	123.65187762475277
0.1	2.1	360.0	4.93	false	0.5	1.25	100	6.8	1.2	1.1	2000	0.375	1.0	2.2	1.0	1000	37.5	1	38.73407556727326	21.09262640311339	146.66346271300986
0.1	2.1	360.0	4.93	false	0.5	1.25	100	6.8	1.2	1.1	2000	0.375	1.0	2.2	1.0	1000	37.5	2	44.509595452449446	5.892767206631082	105.45699903599815	40.09243712468341	44.57060482455173
0.1	2.1	360.0	4.93	false	0.5	1.25	100	6.8	1.2	1.1	2000	0.375	1.0	2.2	1.0	1000	37.5	2	39.528946499510255	5.359503690174646	51.7056058320443	30.51708631186042	68.70952438755613
0.1	2.1	360.0	4.93	false	0.5	1.25	100	6.8	1.2	1.1	2000	0.375	1.0	2.2	1.0	1000	37.5	1	40.01583518808258	18.48280085289709	106.52201195801722
0.1	2.1	360.0	4.93	false	0.5	1.25	100	6.8	1.2	1.1	2000	0.375	1.0	2.2	1.0	1000	37.5	1	39.17272296793819	27.55057099140461	95.59085344692794
0.1	2.1	360.0	4.93	false	0.5	1.25	100	6.8	1.2	1.1	2000	0.375	1.0	2.2	1.0	1000	37.5	2	41.64331791548584	7.824732834746512	65.0881855387813	29.970944743316696	89.74995574405267
0.1	2.1	360.0	4.93	false	0.5	1.25	100	6.8	1.2	1.1	2000	0.375	1.0	2.2	1.0	1000	37.5	2	35.53922903417316	5.008416510926019	35.52994909637986	29.897992849537363	73.99768027020367
0.1	2.1	360.0	4.93	false	0.5	1.25	100	6.8	1.2	1.1	2000	0.375	1.0	2.2	1.0	1000	37.5	1	34.23506982907109	18.11455707565534	122.42992115528081
0.1	2.1	360.0	4.93	false	0.5	1.25	100	6.8	1.2	1.1	2000	0.375	1.0	2.2	1.0	1000	37.5	1	38.32748182324713	33.63409683811639	113.20539057791746
0.1	2.1	360.0	4.93	false	0.5	1.25	100	6.8	1.2	1.1	2000	0.375	1.0	2.2	1.0	1000	37.5	1	29.43103405738804	15.154378330845681	108.74922303987266
0.1	2.1	360.0	4.93	false	0.5	1.25	100	6.8	1.2	1.1	2000	0.375	1.0	2.2	1.0	1000	37.5	1	33.027577730302866	14.982648750985044	119.7069482784274
0.1	2.1	360.0	4.93	false	0.5	1.25	100	6.8	1.2	1.1	2000	0.375	1.0	2.2	1.0	1000	37.5	1	28.632249099034592	23.074839858781715	111.6782166102367
0.1	2.1	360.0	4.93	false	0.5	1.25	100	6.8	1.2	1.1	2000	0.375	1.0	2.2	1.0	1000	37.5	1	28.323895281304715	19.06157471405245	91.7049535883504
0.1	2.1	360.0	4.93	false	0.5	1.25	100	6.8	1.2	1.1	2000	0.375	1.0	2.2	1.0	1000	37.5	1	32.14410266002589	15.763205109520488	113.25582151110626
0.1	2.1	360.0	4.93	false	0.5	1.25	100	6.8	1.2	1.1	2000	0.375	1.0	2.2	1.0	1000	37.5	2	33.81175580127246	13.18949441865285	85.63851153887549	33.202246977553244	37.96317981542646
0.1	2.1	360.0	4.93	false	0.5	1.25	100	6.8	1.2	1.1	2000	0.375	1.0	2.2	1.0	1000	37.5	2	29.190735771814772	3.2688602698294793	77.39575484626995	20.110881275366328	33.925137881175864
0.1	2.1	360.0	4.93	false	0.5	1.25	100	6.8	1.2	1.1	2000	0.375	1.0	2.2	1.0	1000	37.5	1	36.88983923159805	27.90526172917808	100.88625373027429
0.1	2.1	360.0	4.93	false	0.5	1.25	100	6.8	1.2	1.1	2000	0.375	1.0	2.2	1.0	1000	37.5	2	30.21963087191895	6.351351997792844	63.39555403005809	25.5817191534471	30.808480039290806
0.1	2.1	360.0	4.93	false	0.5	1.25	100	6.8	1.2	1.1	2000	0.375	1.0	2.2	1.0	1000	37.5	2	38.78297682788293	2.296621217573078	51.9769184710435	27.50738374672774	88.26491450012914
0.1	2.1	360.0	4.93	false	0.5	1.25	100	6.8	1.2	1.1	2000	0.375	1.0	2.2	1.0	1000	37.5	1	36.603283666048604	5.944972478404635	103.74699971324068
0.1	2.1	360.0	4.93	false	0.5	1.25	100	6.8	1.2	1.1	2000	0.375	1.0	2.2	1.0	1000	37.5	1	28.56347715966456	21.720858319490674	103.25118051213016
0.1	2.1	360.0	4.93	false	0.5	1.25	100	6.8	1.2	1.1	2000	0.375	1.0	2.2	1.0	1000	37.5	2	41.26797467813324	2.716994233043739	52.68417426303817	22.285170719673154	87.54058276386341
0.1	2.1	360.0	4.93	false	0.5	1.25	100	6.8	1.2	1.1	2000	0.375	1.0	2.2	1.0	1000	37.5	1	36.237963666439775	13.69944987164201	121.20668961203488
0.1	2.1	360.0	4.93	false	0.5	1.25	100	6.8	1.2	1.1	2000	0.375	1.0	2.2	1.0	1000	37.5	1	32.71550786579061	8.463810152301305	115.18438817936465
0.1	2.1	360.0	4.93	false	0.5	1.25	100	6.8	1.2	1.1	2000	0.375	1.0	2.2	1.0	1000	37.5	2	35.21532747684765	13.196235022469157	79.58523792674252	30.56027712117671	46.93249948781319
0.1	2.1	360.0	4.93	false	0.5	1.25	100	6.8	1.2	1.1	2000	0.375	1.0	2.2	1.0	1000	37.5	2	31.54671963638747	6.368288955821317	49.10245656836392	15.697507364723249	55.81723006553334
0.1	2.1	360.0	4.93	false	0.5	1.25	100	6.8	1.2	1.1	2000	0.375	1.0	2.2	1.0	1000	37.5	1	39.66772242893642	23.88228660985855	148.75017380611334
0.1	2.1	360.0	4.93	false	0.5	1.25	100	6.8	1.2	1.1	2000	0.375	1.0	2.2	1.0	1000	37.5	1	35.30027209127518	26.36464253910641	133.94710713810622
0.1	2.1	360.0	4.93	false	0.5	1.25	100	6.8	1.2	1.1	2000	0.375	1.0	2.2	1.0	1000	37.5	2	40.79449980788572	10.070678264545206	52.21201926696494	23.848667475618505	76.4731158482864
0.1	2.1	360.0	4.93	false	0.5	1.25	100	6.8	1.2	1.1	2000	0.375	1.0	2.2	1.0	1000	37.5	2	40.054109721210665	9.101474667563561	84.78487272595981	35.654808064379885	41.10003464899452
0.1	2.1	360.0	4.93	false	0.5	1.25	100	6.8	1.2	1.1	2000	0.375	1.0	2.2	1.0	1000	37.5	1	41.61759702804934	15.533472373902365	133.39498212809409
0.1	2.1	360.0	4.93	false	0.5	1.25	100	6.8	1.2	1.1	2000	0.375	1.0	2.2	1.0	1000	37.5	1	37.07714872846581	17.36957840700438	130.89750205553153
0.1	2.1	360.0	4.93	false	0.5	1.25	100	6.8	1.2	1.1	2000	0.375	1.0	2.2	1.0	1000	37.5	1	29.63933767452825	12.480534163474783	109.97175749799419
0.1	2.1	360.0	4.93	false	0.5	1.25	100	6.8	1.2	1.1	2000	0.375	1.0	2.2	1.0	1000	37.5	2	34.889666732375034	8.431326516551765	52.15169864753128	28.65585709672364	79.91986216797973
0.1	2.1	360.0	4.93	false	0.5	1.25	100	6.8	1.2	1.1	2000	0.375	1.0	2.2	1.0	1000	37.5	1	34.50154078115547	18.05303152651665	125.0266241067874
0.1	2.1	360.0	4.93	false	0.5	1.25	100	6.8	1.2	1.1	2000	0.375	1.0	2.2	1.0	1000	37.5	1	37.537555627118266	7.324443942517074	126.30013121774743
0.1	2.1	360.0	4.93	false	0.5	1.25	100	6.8	1.2	1.1	2000	0.375	1.0	2.2	1.0	1000	37.5	2	37.33961508612848	12.391815212372768	70.77953278221062	23.162212991721116	42.91974216150486
0.1	2.1	360.0	4.93	false	0.5	1.25	100	6.8	1.2	1.1	2000	0.375	1.0	2.2	1.0	1000	37.5	2	40.506400988080586	9.68873339630645	62.026699984205095	28.075281468152173	72.75249030890444
0.1	2.1	360.0	4.93	false	0.5	1.25	100	6.8	1.2	1.1	2000	0.375	1.0	2.2	1.0	1000	37.5	2	48.025250123437154	11.90644656331222	98.09650745614215	30.719023030307884	74.75972153505477
0.1	2.1	360.0	4.93	false	0.5	1.25	100	6.8	1.2	1.1	2000	0.375	1.0	2.2	1.0	1000	37.5	1	37.238145380472254	20.462276447167273	123.73363893063893
0.1	2.1	360.0	4.93	false	0.5	1.25	100	6.8	1.2	1.1	2000	0.375	1.0	2.2	1.0	1000	37.5	1	37.32256394690364	17.732939001202467	137.144538973945
0.1	2.1	360.0	4.93	false	0.5	1.25	100	6.8	1.2	1.1	2000	0.375	1.0	2.2	1.0	1000	37.5	1	32.22412778638881	6.533908034876623	103.90027838226383
0.1	2.1	360.0	4.93	false	0.5	1.25	100	6.8	1.2	1.1	2000	0.375	1.0	2.2	1.0	1000	37.5	1	30.062038728834686	8.389080789286947	84.40141560738546
0.1	2.1	360.0	4.93	false	0.5	1.25	100	6.8	1.2	1.1	2000	0.375	1.0	2.2	1.0	1000	37.5	1	37.89633970204569	8.896167813678446	131.04133028271244
0.1	2.1	360.0	4.93	false	0.5	1.25	100	6.8	1.2	1.1	2000	0.375	1.0	2.2	1.0	1000	37.5	2	46.21277367231593	18.45446512896523	85.32394719081874	39.99921419493743	78.79596844114859
0.1	2.1	360.0	4.93	false	0.5	1.25	100	6.8	1.2	1.1	2000	0.375	1.0	2.2	1.0	1000	37.5	1	34.04839722263427	5.857382057360216	110.70402943749491
0.1	2.1	360.0	4.93	false	0.5	1.25	100	6.8	1.2	1.1	2000	0.375	1.0	2.2	1.0	1000	37.5	2	38.560691068098386	16.8335821182385	66.11934617553968	36.18129466276754	82.13139700079886
0.1	2.1	360.0	4.93	false	0.5	1.25	100	6.8	1.2	1.1	2000	0.375	1.0	2.2	1.0	1000	37.5	1	41.39274245714329	19.382278596206543	133.53818026229283
0.1	2.1	360.0	4.93	false	0.5	1.25	100	6.8	1.2	1.1	2000	0.375	1.0	2.2	1.0	1000	37.5	1	31.909963334148777	25.083288250160432	103.72401268024896
0.1	2.1	360.0	4.93	false	0.5	1.25	100	6.8	1.2	1.1	2000	0.375	1.0	2.2	1.0	1000	37.5	2	40.7596035567228	14.891272301655883	69.13658428506342	32.475436041830655	78.24008531090708
0.1	2.1	360.0	4.93	false	0.5	1.25	100	6.8	1.2	1.1	2000	0.375	1.0	2.2	1.0	1000	37.5	1	37.71055470010309	26.533960346205543	123.01239352949287
0.1	2.1	360.0	4.93	false	0.5	1.25	100	6.8	1.2	1.1	2000	0.375	1.0	2.2	1.0	1000	37.5	2	38.73200630566256	15.92153335356599	97.11139308680733	32.80405528236078	50.83036388024216
0.1	2.1	360.0	4.93	false	0.5	1.25	100	6.8	1.2	1.1	2000	0.375	1.0	2.2	1.0	1000	37.5	1	36.55517497645168	15.0941496066221	123.90855342926005
0.1	2.1	360.0	4.93	false	0.5	1.25	100	6.8	1.2	1.1	2000	0.375	1.0	2.2	1.0	1000	37.5	1	35.22434981511088	6.641792456979669	92.16317205107894
0.1	2.1	360.0	4.93	false	0.5	1.25	100	6.8	1.2	1.1	2000	0.375	1.0	2.2	1.0	1000	37.5	1	33.07394406972968	10.618262653814412	115.26113230426553
0.1	2.1	360.0	4.93	false	0.5	1.25	100	6.8	1.2	1.1	2000	0.375	1.0	2.2	1.0	1000	37.5	1	39.47545465361103	31.03478216719606	109.18841871814904
0.1	2.1	360.0	4.93	false	0.5	1.25	100	6.8	1.2	1.1	2000	0.375	1.0	2.2	1.0	1000	37.5	2	28.413325488410358	10.717447004714424	57.05798911742724	25.968871499667824	49.36096648691426
0.1	2.1	360.0	4.93	false	0.5	1.25	100	6.8	1.2	1.1	2000	0.375	1.0	2.2	1.0	1000	37.5	1	42.23170531961928	19.875298054803316	141.83489813744484
0.1	2.1	360.0	4.93	false	0.5	1.25	100	6.8	1.2	1.1	2000	0.375	1.0	2.2	1.0	1000	37.5	1	29.521173752180488	19.027401889948177	97.3379880429294
0.1	2.1	360.0	4.93	false	0.5	1.25	100	6.8	1.2	1.1	2000	0.375	1.0	2.2	1.0	1000	37.5	1	38.6526590382742	11.436533566407848	123.74329129609285
0.1	2.1	360.0	4.93	false	0.5	1.25	100	6.8	1.2	1.1	2000	0.375	1.0	2.2	1.0	1000	37.5	1	38.7377380356111	24.622408213607518	118.5951203939341
0.1	2.1	360.0	4.93	false	0.5	1.25	100	6.8	1.2	1.1	2000	0.375	1.0	2.2	1.0	1000	37.5	2	33.78925652015667	6.224483947758995	37.60357734157185	21.568158402730514	93.17797944715429
0.1	2.1	360.0	4.93	false	0.5	1.25	100	6.8	1.2	1.1	2000	0.375	1.0	2.2	1.0	1000	37.5	1	34.66137931613534	10.707024015479982	126.17701006329013
0.1	2.1	360.0	4.93	false	0.5	1.25	100	6.8	1.2	1.1	2000	0.375	1.0	2.2	1.0	1000	37.5	1	28.650860885674273	12.186475486805934	103.32240478603735
0.1	2.1	360.0	4.93	false	0.5	1.25	100	6.8	1.2	1.1	2000	0.375	1.0	2.2	1.0	1000	37.5	1	36.557282578545276	16.18820332355739	140.06171985174637
0.1	2.1	360.0	4.93	false	0.5	1.25	100	6.8	1.2	1.1	2000	0.375	1.0	2.2	1.0	1000	37.5	2	41.28870422022999	8.027129061850083	48.797498035779924	22.63146623885248	74.42179706423012
0.1	2.1	360.0	4.93	false	0.5	1.25	100	6.8	1.2	1.1	2000	0.375	1.0	2.2	1.0	1000	37.5	2	38.249923430315754	10.388341856441627	50.52911747131853	36.01973230985139	72.64356654704534
0.1	2.1	360.0	4.93	false	0.5	1.25	100	6.8	1.2	1.1	2000	0.375	1.0	2.2	1.0	1000	37.5	1	33.8115399156678	28.15220867534646	109.81637613259964
0.1	2.1	360.0	4.93	false	0.5	1.25	100	6.8	1.2	1.1	2000	0.375	1.0	2.2	1.0	1000	37.5	2	38.86384467994116	6.678335341701916	83.83994469786396	23.656582615306675	47.319632235192415
0.1	2.1	360.0	4.93	false	0.5	1.25	100	6.8	1.2	1.1	2000	0.375	1.0	2.2	1.0	1000	37.5	1	42.97465300894289	24.843697058870347	136.51259669557342
0.1	2.1	360.0	4.93	false	0.5	1.25	100	6.8	1.2	1.1	2000	0.375	1.0	2.2	1.0	1000	37.5	1	34.04953015220259	25.054988213507013	112.36246133594523
0.1	2.1	360.0	4.93	false	0.5	1.25	100	6.8	1.2	1.1	2000	0.375	1.0	2.2	1.0	1000	37.5	1	33.27959810065384	13.83702557529854	79.67188379279062
0.1	2.1	360.0	4.93	false	0.5	1.25	100	6.8	1.2	1.1	2000	0.375	1.0	2.2	1.0	1000	37.5	1	34.40922184902295	17.07227319693393	103.2125878967549
0.1	2.1	360.0	4.93	false	0.5	1.25	100	6.8	1.2	1.1	2000	0.375	1.0	2.2	1.0	1000	37.5	1	39.44713391685846	25.53000148747173	133.72166774668423
0.1	2.1	360.0	4.93	false	0.5	1.25	100	6.8	1.2	1.1	2000	0.375	1.0	2.2	1.0	1000	37.5	2	38.93941027994009	10.119404211897924	57.97330961613461	21.668301812753313	82.40158241305315
0.1	2.1	360.0	4.93	false	0.5	1.25	100	6.8	1.2	1.1	2000	0.375	1.0	2.2	1.0	1000	37.5	2	34.34778245749801	11.636188011306615	47.57244977718278	23.952569848397516	75.45186764997189
0.1	2.1	360.0	4.93	false	0.5	1.25	100	6.8	1.2	1.1	2000	0.375	1.0	2.2	1.0	1000	37.5	1	30.447147062334288	23.514065700533877	96.92716464033587
0.1	2.1	360.0	4.93	false	0.5	1.25	100	6.8	1.2	1.1	2000	0.375	1.0	2.2	1.0	1000	37.5	1	37.591762819690736	24.119158184850658	136.3987878454094
0.1	2.1	360.0	4.93	false	0.5	1.25	100	6.8	1.2	1.1	2000	0.375	1.0	2.2	1.0	1000	37.5	2	34.952220629247705	11.50194106831491	79.97597410433929	23.168765418214353	46.37662754297714
0.1	2.1	360.0	4.93	false	0.5	1.25	100	6.8	1.2	1.1	2000	0.375	1.0	2.2	1.0	1000	37.5	1	41.90061560949598	18.55724116746698	138.06690803915396
0.1	2.1	360.0	4.93	false	0.5	1.25	100	6.8	1.2	1.1	2000	0.375	1.0	2.2	1.0	1000	37.5	1	33.062698809010996	6.492424791121402	105.41862204124561
0.1	2.1	360.0	4.93	false	0.5	1.25	100	6.8	1.2	1.1	2000	0.375	1.0	2.2	1.0	1000	37.5	2	37.28631346738151	9.098701223589755	41.35918166423291	25.896318561330283	80.55944405398647
0.1	2.1	360.0	4.93	false	0.5	1.25	100	6.8	1.2	1.1	2000	0.375	1.0	2.2	1.0	1000	37.5	2	40.75651925488383	11.048739244417323	59.19479478234034	36.0709647472382	67.2219409818486
0.1	2.1	360.0	4.93	false	0.5	1.25	100	6.8	1.2	1.1	2000	0.375	1.0	2.2	1.0	1000	37.5	1	36.203880835011695	7.291196346602411	114.98591321096211
0.1	2.1	360.0	4.93	false	0.5	1.25	100	6.8	1.2	1.1	2000	0.375	1.0	2.2	1.0	1000	37.5	1	36.48926262841212	22.29180114727494	117.91037263607069
0.1	2.1	360.0	4.93	false	0.5	1.25	100	6.8	1.2	1.1	2000	0.375	1.0	2.2	1.0	1000	37.5	2	31.601083908316575	3.0718985512781867	56.93457086292394	28.81002154885305	55.38822920149064
0.1	2.1	360.0	4.93	false	0.5	1.25	100	6.8	1.2	1.1	2000	0.375	1.0	2.2	1.0	1000	37.5	1	36.04064964178116	24.09022910163798	130.4707489875758
0.1	2.1	360.0	4.93	false	0.5	1.25	100	6.8	1.2	1.1	2000	0.375	1.0	2.2	1.0	1000	37.5	2	37.47555874244263	15.11726776156572	83.97687054660248	35.173179030198895	42.94989441540362
0.1	2.1	360.0	4.93	false	0.5	1.25	100	6.8	1.2	1.1	2000	0.375	1.0	2.2	1.0	1000	37.5	2	40.84910213488472	9.822386105665363	93.30577516743904	32.634327172714784	58.82915687195644
0.1	2.1	360.0	4.93	false	0.5	1.25	100	6.8	1.2	1.1	2000	0.375	1.0	2.2	1.0	1000	37.5	3	42.50239598533233	7.684530521915776	29.172429316519345	25.062707234175893	68.8205705602458	33.29745426321659	43.50266259423522
0.1	2.1	360.0	4.93	false	0.5	1.25	100	6.8	1.2	1.1	2000	0.375	1.0	2.2	1.0	1000	37.5	1	36.79729897987207	25.848911215971476	135.8924067667775
0.1	2.1	360.0	4.93	false	0.5	1.25	100	6.8	1.2	1.1	2000	0.375	1.0	2.2	1.0	1000	37.5	2	41.739306402728076	9.907659433433558	50.84670247120101	26.153563399315775	110.01152308130145
0.1	2.1	360.0	4.93	false	0.5	1.25	100	6.8	1.2	1.1	2000	0.375	1.0	2.2	1.0	1000	37.5	1	34.994945315353654	22.88674158291444	124.44755466273742
0.1	2.1	360.0	4.93	false	0.5	1.25	100	6.8	1.2	1.1	2000	0.375	1.0	2.2	1.0	1000	37.5	1	40.23355661107732	11.849438745864724	145.03780670115106
0.1	2.1	360.0	4.93	false	0.5	1.25	100	6.8	1.2	1.1	2000	0.375	1.0	2.2	1.0	1000	37.5	1	34.0687574217084	18.845645631686313	115.95325923554212
0.1	2.1	360.0	4.93	false	0.5	1.25	100	6.8	1.2	1.1	2000	0.375	1.0	2.2	1.0	1000	37.5	2	38.293161392154275	10.103582578686801	47.61769353504699	23.57288517130678	79.51580151074762
0.1	2.1	360.0	4.93	false	0.5	1.25	100	6.8	1.2	1.1	2000	0.375	1.0	2.2	1.0	1000	37.5	1	39.054512222106396	26.38324933424297	134.9363477932438
0.1	2.1	360.0	4.93	false	0.5	1.25	100	6.8	1.2	1.1	2000	0.375	1.0	2.2	1.0	1000	37.5	2	41.42123348399366	16.104182767191617	73.57243346589145	26.61817766327018	74.96671222961348
0.1	2.1	360.0	4.93	false	0.5	1.25	100	6.8	1.2	1.1	2000	0.375	1.0	2.2	1.0	1000	37.5	2	37.76777937660563	8.6648963712947	67.70358721358936	31.032183985664947	55.56992611146575
0.1	2.1	360.0	4.93	false	0.5	1.25	100	6.8	1.2	1.1	2000	0.375	1.0	2.2	1.0	1000	37.5	2	47.95943184653643	5.272440689159605	53.11231659768892	31.42491761477027	96.99977071172988
0.1	2.1	360.0	4.93	false	0.5	1.25	100	6.8	1.2	1.1	2000	0.375	1.0	2.2	1.0	1000	37.5	2	36.612326923807004	2.309063015011563	32.017352746781604	31.254622853059793	76.7491249203616
0.1	2.1	360.0	4.93	false	0.5	1.25	100	6.8	1.2	1.1	2000	0.375	1.0	2.2	1.0	1000	37.5	2	33.82971207171069	7.788004018883714	75.88903453459776	26.71734402277617	46.32728816926506
0.1	2.1	360.0	4.93	false	0.5	1.25	100	6.8	1.2	1.1	2000	0.375	1.0	2.2	1.0	1000	37.5	1	34.290899035846735	28.31041138514827	93.29135050108476
0.1	2.1	360.0	4.93	false	0.5	1.25	100	6.8	1.2	1.1	2000	0.375	1.0	2.2	1.0	1000	37.5	1	31.691804647083416	23.98000213955514	122.70979266593996
0.1	2.1	360.0	4.93	false	0.5	1.25	100	6.8	1.2	1.1	2000	0.375	1.0	2.2	1.0	1000	37.5	1	35.60866219930328	13.600427732001988	93.41893451883999
0.1	2.1	360.0	4.93	false	0.5	1.25	100	6.8	1.2	1.1	2000	0.375	1.0	2.2	1.0	1000	37.5	1	40.36217106683033	17.308625754789905	125.12651952484364
0.1	2.1	360.0	4.93	false	0.5	1.25	100	6.8	1.2	1.1	2000	0.375	1.0	2.2	1.0	1000	37.5	1	42.236771631042735	14.240423191062915	91.67649658799344
0.1	2.1	360.0	4.93	false	0.5	1.25	100	6.8	1.2	1.1	2000	0.375	1.0	2.2	1.0	1000	37.5	2	29.265187546826134	10.46994975063024	63.23588167232993	27.424646092765897	30.707876554238098
0.1	2.1	360.0	4.93	false	0.5	1.25	100	6.8	1.2	1.1	2000	0.375	1.0	2.2	1.0	1000	37.5	2	40.82808367229813	9.953551142413277	84.52689274758463	33.64701262210851	42.368251605217424
0.1	2.1	360.0	4.93	false	0.5	1.25	100	6.8	1.2	1.1	2000	0.375	1.0	2.2	1.0	1000	37.5	1	43.55152714489509	27.848661920235468	109.17879971842925
0.1	2.1	360.0	4.93	false	0.5	1.25	100	6.8	1.2	1.1	2000	0.375	1.0	2.2	1.0	1000	37.5	2	34.30328861978678	16.020454147649193	38.87213981777657	28.73373985192302	75.75015732588345
0.1	2.1	360.0	4.93	false	0.5	1.25	100	6.8	1.2	1.1	2000	0.375	1.0	2.2	1.0	1000	37.5	2	39.6366298082232	12.921294833155628	100.35409904613618	25.723578185756867	52.224986001659104
0.1	2.1	360.0	4.93	false	0.5	1.25	100	6.8	1.2	1.1	2000	0.375	1.0	2.2	1.0	1000	37.5	1	34.30065381297917	20.261627749694465	122.1425067872475
0.1	2.1	360.0	4.93	false	0.5	1.25	100	6.8	1.2	1.1	2000	0.375	1.0	2.2	1.0	1000	37.5	1	35.40793380651623	18.57301526289569	121.83513149397412
0.1	2.1	360.0	4.93	false	0.5	1.25	100	6.8	1.2	1.1	2000	0.375	1.0	2.2	1.0	1000	37.5	2	43.377885900718056	10.103840683570022	96.7447691131233	32.586276230403776	51.60322240065052
0.1	2.1	360.0	4.93	false	0.5	1.25	100	6.8	1.2	1.1	2000	0.375	1.0	2.2	1.0	1000	37.5	2	46.990406786210116	14.320464677451133	54.44056069689744	33.987591295645615	109.64341112149746
0.1	2.1	360.0	4.93	false	0.5	1.25	100	6.8	1.2	1.1	2000	0.375	1.0	2.2	1.0	1000	37.5	1	31.51229641405276	25.590275533091265	107.9850518324075
0.1	2.1	360.0	4.93	false	0.5	1.25	100	6.8	1.2	1.1	2000	0.375	1.0	2.2	1.0	1000	37.5	3	39.891882469562276	3.007514931920362	53.679296537701724	22.502839921460872	41.115347034783525	35.66211811877757	49.572237530181575
0.1	2.1	360.0	4.93	false	0.5	1.25	100	6.8	1.2	1.1	2000	0.375	1.0	2.2	1.0	1000	37.5	1	39.06619248421614	18.945702134272207	127.72045665586859
0.1	2.1	360.0	4.93	false	0.5	1.25	100	6.8	1.2	1.1	2000	0.375	1.0	2.2	1.0	1000	37.5	2	46.24401283910181	16.822335267687148	104.59478373700193	28.38814936631766	60.09814709547144
0.1	2.1	360.0	4.93	false	0.5	1.25	100	6.8	1.2	1.1	2000	0.375	1.0	2.2	1.0	1000	37.5	2	32.607003842657384	6.394968688840698	42.857621944142444	17.061259335112684	72.81338097015885
0.1	2.1	360.0	4.93	false	0.5	1.25	100	6.8	1.2	1.1	2000	0.375	1.0	2.2	1.0	1000	37.5	1	34.29869276346343	21.316883137537612	132.3680467234835
0.1	2.1	360.0	4.93	false	0.5	1.25	100	6.8	1.2	1.1	2000	0.375	1.0	2.2	1.0	1000	37.5	1	40.58872471007948	13.671869445076592	114.85405889204733
0.1	2.1	360.0	4.93	false	0.5	1.25	100	6.8	1.2	1.1	2000	0.375	1.0	2.2	1.0	1000	37.5	1	41.147815165765145	15.417196072710691	130.74868401265886
0.1	2.1	360.0	4.93	false	0.5	1.25	100	6.8	1.2	1.1	2000	0.375	1.0	2.2	1.0	1000	37.5	2	37.067222646081014	6.322032067821168	37.68772320901246	27.774821312772815	93.90362538626738
0.1	2.1	360.0	4.93	false	0.5	1.25	100	6.8	1.2	1.1	2000	0.375	1.0	2.2	1.0	1000	37.5	1	29.965690458688634	23.697642406781117	100.31092507095622
0.1	2.1	360.0	4.93	false	0.5	1.25	100	6.8	1.2	1.1	2000	0.375	1.0	2.2	1.0	1000	37.5	1	39.32133103043358	17.591258838390065	127.18676172457313
0.1	2.1	360.0	4.93	false	0.5	1.25	100	6.8	1.2	1.1	2000	0.375	1.0	2.2	1.0	1000	37.5	1	34.39321696930838	16.27433926704669	81.47770893742977
0.1	2.1	360.0	4.93	false	0.5	1.25	100	6.8	1.2	1.1	2000	0.375	1.0	2.2	1.0	1000	37.5	1	31.04774818989385	16.118981755464606	127.70446217407934
0.1	2.1	360.0	4.93	false	0.5	1.25	100	6.8	1.2	1.1	2000	0.375	1.0	2.2	1.0	1000	37.5	1	36.04786177497885	24.611048311330297	115.1089545544999
0.1	2.1	360.0	4.93	false	0.5	1.25	100	6.8	1.2	1.1	2000	0.375	1.0	2.2	1.0	1000	37.5	1	38.490412629879835	26.329347864527787	97.3432406261936
0.1	2.1	360.0	4.93	false	0.5	1.25	100	6.8	1.2	1.1	2000	0.375	1.0	2.2	1.0	1000	37.5	1	33.35694580568855	14.848580243087923	119.08512692393
0.1	2.1	360.0	4.93	false	0.5	1.25	100	6.8	1.2	1.1	2000	0.375	1.0	2.2	1.0	1000	37.5	2	44.24772609652914	14.291901646056385	46.60011146636193	38.050503394599744	73.20224067366654
0.1	2.1	360.0	4.93	false	0.5	1.25	100	6.8	1.2	1.1	2000	0.375	1.0	2.2	1.0	1000	37.5	2	35.83991529871199	14.376207747450527	94.66413859792671	23.88009904621549	45.138548178855416
0.1	2.1	360.0	4.93	false	0.5	1.25	100	6.8	1.2	1.1	2000	0.375	1.0	2.2	1.0	1000	37.5	2	40.71875542377362	16.489499465258756	71.48267574098064	32.57158319334331	68.69445124502529
0.1	2.1	360.0	4.93	false	0.5	1.25	100	6.8	1.2	1.1	2000	0.375	1.0	2.2	1.0	1000	37.5	2	39.44828297739875	2.0258585198965897	67.71350530218133	31.09028961275911	79.12643044726008
0.1	2.1	360.0	4.93	false	0.5	1.25	100	6.8	1.2	1.1	2000	0.375	1.0	2.2	1.0	1000	37.5	1	30.602212949846887	17.583600908677752	103.67424972435069
0.1	2.1	360.0	4.93	false	0.5	1.25	100	6.8	1.2	1.1	2000	0.375	1.0	2.2	1.0	1000	37.5	1	29.398353187476758	16.459224502489732	96.73305257572203
0.1	2.1	360.0	4.93	false	0.5	1.25	100	6.8	1.2	1.1	2000	0.375	1.0	2.2	1.0	1000	37.5	2	31.51537326671358	6.8786046221495765	55.34531762043698	28.536909060116525	74.24864338924024
0.1	2.1	360.0	4.93	false	0.5	1.25	100	6.8	1.2	1.1	2000	0.375	1.0	2.2	1.0	1000	37.5	2	40.89808223630327	9.087984546949489	95.5169778356996	32.742621266719354	41.811444347543166
0.1	2.1	360.0	4.93	false	0.5	1.25	100	6.8	1.2	1.1	2000	0.375	1.0	2.2	1.0	1000	37.5	1	31.45488342635568	15.171196502102209	109.28815282884278
0.1	2.1	360.0	4.93	false	0.5	1.25	100	6.8	1.2	1.1	2000	0.375	1.0	2.2	1.0	1000	37.5	2	36.164081377101034	11.086526389631908	56.02794476981586	26.72502962819297	79.39187185382742
0.1	2.1	360.0	4.93	false	0.5	1.25	100	6.8	1.2	1.1	2000	0.375	1.0	2.2	1.0	1000	37.5	1	39.264364259325355	20.528796250400326	108.79979687370911
0.1	2.1	360.0	4.93	false	0.5	1.25	100	6.8	1.2	1.1	2000	0.375	1.0	2.2	1.0	1000	37.5	1	25.67697742844259	17.680657851082668	102.95508264114052
0.1	2.1	360.0	4.93	false	0.5	1.25	100	6.8	1.2	1.1	2000	0.375	1.0	2.2	1.0	1000	37.5	2	40.990376046608176	17.276855517457417	79.68959581237306	38.15813196618299	70.09631689523923
0.1	2.1	360.0	4.93	false	0.5	1.25	100	6.8	1.2	1.1	2000	0.375	1.0	2.2	1.0	1000	37.5	2	36.19080984727035	7.131700179887582	89.52244958557999	31.538938305215265	50.36397868248227
0.1	2.1	360.0	4.93	false	0.5	1.25	100	6.8	1.2	1.1	2000	0.375	1.0	2.2	1.0	1000	37.5	1	36.353537261053276	23.920780220391205	91.69699192619792
0.1	2.1	360.0	4.93	false	0.5	1.25	100	6.8	1.2	1.1	2000	0.375	1.0	2.2	1.0	1000	37.5	1	38.480466905365205	20.350296197349074	104.98874568079134
0.1	2.1	360.0	4.93	false	0.5	1.25	100	6.8	1.2	1.1	2000	0.375	1.0	2.2	1.0	1000	37.5	1	33.43993086203274	24.879176499993914	90.71721370419993
0.1	2.1	360.0	4.93	false	0.5	1.25	100	6.8	1.2	1.1	2000	0.375	1.0	2.2	1.0	1000	37.5	1	42.10217189869354	22.207362837416536	111.18445026536482
0.1	2.1	360.0	4.93	false	0.5	1.25	100	6.8	1.2	1.1	2000	0.375	1.0	2.2	1.0	1000	37.5	1	32.00462286550145	7.643510262547892	117.51838804906504
0.1	2.1	360.0	4.93	false	0.5	1.25	100	6.8	1.2	1.1	2000	0.375	1.0	2.2	1.0	1000	37.5	2	45.6992644501796	9.280067760661574	55.96814996562218	30.206597090721225	97.78191104266635
0.1	2.1	360.0	4.93	false	0.5	1.25	100	6.8	1.2	1.1	2000	0.375	1.0	2.2	1.0	1000	37.5	1	46.00093193963687	17.17949185013498	111.34004498790466
0.1	2.1	360.0	4.93	false	0.5	1.25	100	6.8	1.2	1.1	2000	0.375	1.0	2.2	1.0	1000	37.5	1	27.243129986155385	12.824516651319147	90.90176545694536
0.1	2.1	360.0	4.93	false	0.5	1.25	100	6.8	1.2	1.1	2000	0.375	1.0	2.2	1.0	1000	37.5	2	45.75944574334917	17.08585882636515	104.87984774065578	37.61070782308589	43.49296801903864
0.1	2.1	360.0	4.93	false	0.5	1.25	100	6.8	1.2	1.1	2000	0.375	1.0	2.2	1.0	1000	37.5	2	34.241007036917715	16.00966124233982	78.88383229802463	30.651988002866783	45.7485583952138
0.1	2.1	360.0	4.93	false	0.5	1.25	100	6.8	1.2	1.1	2000	0.375	1.0	2.2	1.0	1000	37.5	1	34.19623192036894	19.36254518747332	118.45707718289395
0.1	2.1	360.0	4.93	false	0.5	1.25	100	6.8	1.2	1.1	2000	0.375	1.0	2.2	1.0	1000	37.5	2	38.736822742523046	9.383642453327926	43.25149835510573	28.32842581095533	94.08581321842314
0.1	2.1	360.0	4.93	false	0.5	1.25	100	6.8	1.2	1.1	2000	0.375	1.0	2.2	1.0	1000	37.5	3	35.272558901508944	1.8019574369797473	32.97467104672838	16.343651001740774	58.377700248693806	34.09079595629592	34.01243718180089
0.1	2.1	360.0	4.93	false	0.5	1.25	100	6.8	1.2	1.1	2000	0.375	1.0	2.2	1.0	1000	37.5	2	40.68761301178109	11.054594572675041	70.02085927254733	33.122206439006504	80.76882147280574
0.1	2.1	360.0	4.93	false	0.5	1.25	100	6.8	1.2	1.1	2000	0.375	1.0	2.2	1.0	1000	37.5	1	31.960177800189072	16.279772964267917	111.38451127386635
0.1	2.1	360.0	4.93	false	0.5	1.25	100	6.8	1.2	1.1	2000	0.375	1.0	2.2	1.0	1000	37.5	1	29.32352467296397	10.897529065554627	103.23721084240717
0.1	2.1	360.0	4.93	false	0.5	1.25	100	6.8	1.2	1.1	2000	0.375	1.0	2.2	1.0	1000	37.5	1	39.68755525384604	27.062329410632238	123.53445686873107
0.1	2.1	360.0	4.93	false	0.5	1.25	100	6.8	1.2	1.1	2000	0.375	1.0	2.2	1.0	1000	37.5	1	35.80687114448054	19.023003177488846	122.32028533902643
0.1	2.1	360.0	4.93	false	0.5	1.25	100	6.8	1.2	1.1	2000	0.375	1.0	2.2	1.0	1000	37.5	2	37.356033866009795	13.81326022762496	74.38608386475357	33.23803688316624	61.2654458967513
0.1	2.1	360.0	4.93	false	0.5	1.25	100	6.8	1.2	1.1	2000	0.375	1.0	2.2	1.0	1000	37.5	1	37.658226748810605	14.489470946119635	128.80815952926042
0.1	2.1	360.0	4.93	false	0.5	1.25	100	6.8	1.2	1.1	2000	0.375	1.0	2.2	1.0	1000	37.5	2	40.36599714238078	10.665787418123921	77.69428997256365	35.69550556331503	63.31067466858198
0.1	2.1	360.0	4.93	false	0.5	1.25	100	6.8	1.2	1.1	2000	0.375	1.0	2.2	1.0	1000	37.5	1	37.873510959522676	13.2077465496323	100.37854198497104
0.1	2.1	360.0	4.93	false	0.5	1.25	100	6.8	1.2	1.1	2000	0.375	1.0	2.2	1.0	1000	37.5	1	33.66571894464367	4.715404962568827	122.59641948863654
0.1	2.1	360.0	4.93	false	0.5	1.25	100	6.8	1.2	1.1	2000	0.375	1.0	2.2	1.0	1000	37.5	1	47.29126296998318	25.09691892085858	133.96966458763333
0.1	2.1	360.0	4.93	false	0.5	1.25	100	6.8	1.2	1.1	2000	0.375	1.0	2.2	1.0	1000	37.5	1	39.139402219768556	18.579109580805447	128.39132165768916
0.1	2.1	360.0	4.93	false	0.5	1.25	100	6.8	1.2	1.1	2000	0.375	1.0	2.2	1.0	1000	37.5	1	38.4470743681137	6.885859199211402	93.67027135379146
0.1	2.1	360.0	4.93	false	0.5	1.25	100	6.8	1.2	1.1	2000	0.375	1.0	2.2	1.0	1000	37.5	1	37.799811249725806	21.893800850085746	134.22077688565255
0.1	2.1	360.0	4.93	false	0.5	1.25	100	6.8	1.2	1.1	2000	0.375	1.0	2.2	1.0	1000	37.5	2	43.094387075077115	11.113765926552915	67.10531524181904	24.564812305749204	85.29709376126705
0.1	2.1	360.0	4.93	false	0.5	1.25	100	6.8	1.2	1.1	2000	0.375	1.0	2.2	1.0	1000	37.5	1	36.37855281348749	22.48668638846113	138.51653225027016
0.1	2.1	360.0	4.93	false	0.5	1.25	100	6.8	1.2	1.1	2000	0.375	1.0	2.2	1.0	1000	37.5	2	34.4998264975266	10.780588973999084	59.08149340669013	31.51981122692237	42.3991146478761
0.1	2.1	360.0	4.93	false	0.5	1.25	100	6.8	1.2	1.1	2000	0.375	1.0	2.2	1.0	1000	37.5	1	40.60932319586274	4.740575159071492	105.0286601432114
0.1	2.1	360.0	4.93	false	0.5	1.25	100	6.8	1.2	1.1	2000	0.375	1.0	2.2	1.0	1000	37.5	2	36.03202832031794	5.748911307378442	52.859328873172274	28.28984544654418	79.29226984745345
0.1	2.1	360.0	4.93	false	0.5	1.25	100	6.8	1.2	1.1	2000	0.375	1.0	2.2	1.0	1000	37.5	1	29.099117113663628	18.59728515303457	107.51577977107189
0.1	2.1	360.0	4.93	false	0.5	1.25	100	6.8	1.2	1.1	2000	0.375	1.0	2.2	1.0	1000	37.5	2	33.836571735784815	12.033057705943593	79.90766534341336	27.65952309097927	35.93424207277426
0.1	2.1	360.0	4.93	false	0.5	1.25	100	6.8	1.2	1.1	2000	0.375	1.0	2.2	1.0	1000	37.5	1	44.197293712322924	17.13096492702654	171.13364677144466
0.1	2.1	360.0	4.93	false	0.5	1.25	100	6.8	1.2	1.1	2000	0.375	1.0	2.2	1.0	1000	37.5	1	38.67209826333126	17.38951442467071	127.90916069551638
0.1	2.1	360.0	4.93	false	0.5	1.25	100	6.8	1.2	1.1	2000	0.375	1.0	2.2	1.0	1000	37.5	2	38.15855851331315	9.67771386942851	83.72454121020894	29.233849513198155	40.56361573904348
0.1	2.1	360.0	4.93	false	0.5	1.25	100	6.8	1.2	1.1	2000	0.375	1.0	2.2	1.0	1000	37.5	2	39.872160365332896	17.379182426287265	68.59402650746833	29.071378726703564	84.58704052146442
0.1	2.1	360.0	4.93	false	0.5	1.25	100	6.8	1.2	1.1	2000	0.375	1.0	2.2	1.0	1000	37.5	1	37.641074971408635	17.33313897228006	105.82031589209745
0.1	2.1	360.0	4.93	false	0.5	1.25	100	6.8	1.2	1.1	2000	0.375	1.0	2.2	1.0	1000	37.5	1	32.25358321845954	11.648770784229816	117.66560705676791
0.1	2.1	360.0	4.93	false	0.5	1.25	100	6.8	1.2	1.1	2000	0.375	1.0	2.2	1.0	1000	37.5	2	42.39708224884955	20.68272474420194	69.35486979599871	33.283215139617255	49.4722332014664
0.1	2.1	360.0	4.93	false	0.5	1.25	100	6.8	1.2	1.1	2000	0.375	1.0	2.2	1.0	1000	37.5	1	41.94699994161658	25.379755044794184	119.59778472697249
0.1	2.1	360.0	4.93	false	0.5	1.25	100	6.8	1.2	1.1	2000	0.375	1.0	2.2	1.0	1000	37.5	1	42.59121845442204	22.430407609853106	110.84801528849789
0.1	2.1	360.0	4.93	false	0.5	1.25	100	6.8	1.2	1.1	2000	0.375	1.0	2.2	1.0	1000	37.5	1	34.655944750796095	16.898088328572967	128.96135001364377
0.1	2.1	360.0	4.93	false	0.5	1.25	100	6.8	1.2	1.1	2000	0.375	1.0	2.2	1.0	1000	37.5	2	32.13036011351062	2.4982395231668275	37.64576498662972	26.090301485965963	63.3666725003366
0.1	2.1	360.0	4.93	false	0.5	1.25	100	6.8	1.2	1.1	2000	0.375	1.0	2.2	1.0	1000	37.5	2	43.59425703507099	16.03100413470428	81.37878859372918	33.63652496333665	84.10554008603833
0.1	2.1	360.0	4.93	false	0.5	1.25	100	6.8	1.2	1.1	2000	0.375	1.0	2.2	1.0	1000	37.5	1	38.52263319704421	13.824512481601941	109.59317589421954
0.1	2.1	360.0	4.93	false	0.5	1.25	100	6.8	1.2	1.1	2000	0.375	1.0	2.2	1.0	1000	37.5	1	31.5787068954245	13.464753972033725	118.51341622617007
0.1	2.1	360.0	4.93	false	0.5	1.25	100	6.8	1.2	1.1	2000	0.375	1.0	2.2	1.0	1000	37.5	1	36.56454564500201	20.801929929871445	126.0045462673806
0.1	2.1	360.0	4.93	false	0.5	1.25	100	6.8	1.2	1.1	2000	0.375	1.0	2.2	1.0	1000	37.5	1	32.72949882883089	16.131416790427323	109.6783597686989
0.1	2.1	360.0	4.93	false	0.5	1.25	100	6.8	1.2	1.1	2000	0.375	1.0	2.2	1.0	1000	37.5	1	36.03703512935064	19.819192576455258	106.69802498065935
0.1	2.1	360.0	4.93	false	0.5	1.25	100	6.8	1.2	1.1	2000	0.375	1.0	2.2	1.0	1000	37.5	1	38.83680170340972	25.06717054980744	97.5497286295954
0.1	2.1	360.0	4.93	false	0.5	1.25	100	6.8	1.2	1.1	2000	0.375	1.0	2.2	1.0	1000	37.5	2	35.34636053653111	5.865447307654779	83.4965094407682	30.002722152487948	44.45456184460177
0.1	2.1	360.0	4.93	false	0.5	1.25	100	6.8	1.2	1.1	2000	0.375	1.0	2.2	1.0	1000	37.5	2	42.52201423759193	9.963312443518143	75.06625993098488	29.439450833871177	67.8173708360972
0.1	2.1	360.0	4.93	false	0.5	1.25	100	6.8	1.2	1.1	2000	0.375	1.0	2.2	1.0	1000	37.5	2	41.0536041334935	9.57616263232255	71.85462968551477	26.14861042258385	63.546449220240554
0.1	2.1	360.0	4.93	false	0.5	1.25	100	6.8	1.2	1.1	2000	0.375	1.0	2.2	1.0	1000	37.5	1	38.85359492151428	16.545750859089093	150.49290129609227
0.1	2.1	360.0	4.93	false	0.5	1.25	100	6.8	1.2	1.1	2000	0.375	1.0	2.2	1.0	1000	37.5	1	38.048531758123886	17.69372425688593	126.09185527653422
0.1	2.1	360.0	4.93	false	0.5	1.25	100	6.8	1.2	1.1	2000	0.375	1.0	2.2	1.0	1000	37.5	1	36.139048565665654	24.652502631450826	110.13564906114267
0.1	2.1	360.0	4.93	false	0.5	1.25	100	6.8	1.2	1.1	2000	0.375	1.0	2.2	1.0	1000	37.5	1	33.064907576786155	19.102403664893057	102.50990255644727
0.1	2.1	360.0	4.93	false	0.5	1.25	100	6.8	1.2	1.1	2000	0.375	1.0	2.2	1.0	1000	37.5	1	38.452736125987606	16.516525414721276	135.61638356890867
0.1	2.1	360.0	4.93	false	0.5	1.25	100	6.8	1.2	1.1	2000	0.375	1.0	2.2	1.0	1000	37.5	1	36.198738795276064	16.900348191669618	130.5075405096431
0.1	2.1	360.0	4.93	false	0.5	1.25	100	6.8	1.2	1.1	2000	0.375	1.0	2.2	1.0	1000	37.5	1	24.838351993787946	12.217658910995672	81.76519693268918
0.1	2.1	360.0	4.93	false	0.5	1.25	100	6.8	1.2	1.1	2000	0.375	1.0	2.2	1.0	1000	37.5	2	37.672042766075286	14.9779400968779	53.81224650015521	31.96818424454904	71.91467664796578
0.1	2.1	360.0	4.93	false	0.5	1.25	100	6.8	1.2	1.1	2000	0.375	1.0	2.2	1.0	1000	37.5	2	46.08405363992887	3.903521553274708	61.849608796075536	30.33649164998561	94.68852442721195
0.1	2.1	360.0	4.93	false	0.5	1.25	100	6.8	1.2	1.1	2000	0.375	1.0	2.2	1.0	1000	37.5	2	48.11387650256112	18.35517456094317	92.59288481716302	30.478682368788345	81.28546764584142
0.1	2.1	360.0	4.93	false	0.5	1.25	100	6.8	1.2	1.1	2000	0.375	1.0	2.2	1.0	1000	37.5	2	41.01983002215532	2.5721109971966802	70.84183458838262	24.965973278805233	62.82532403372345
0.1	2.1	360.0	4.93	false	0.5	1.25	100	6.8	1.2	1.1	2000	0.375	1.0	2.2	1.0	1000	37.5	2	39.07702528972842	11.510789468565799	100.94253570837012	34.434941020927056	40.79686020091605
0.1	2.1	360.0	4.93	false	0.5	1.25	100	6.8	1.2	1.1	2000	0.375	1.0	2.2	1.0	1000	37.5	1	32.15172443833926	21.69245232359431	107.60307184139108
0.1	2.1	360.0	4.93	false	0.5	1.25	100	6.8	1.2	1.1	2000	0.375	1.0	2.2	1.0	1000	37.5	1	43.51654825946389	24.554470064028823	123.1658224674652
0.1	2.1	360.0	4.93	false	0.5	1.25	100	6.8	1.2	1.1	2000	0.375	1.0	2.2	1.0	1000	37.5	1	36.18152478739135	22.727195116547527	135.44708728695443
0.1	2.1	360.0	4.93	false	0.5	1.25	100	6.8	1.2	1.1	2000	0.375	1.0	2.2	1.0	1000	37.5	1	36.450183176949835	23.449076320828578	121.98914205370154
0.1	2.1	360.0	4.93	false	0.5	1.25	100	6.8	1.2	1.1	2000	0.375	1.0	2.2	1.0	1000	37.5	1	43.06866856265407	23.221576313242416	161.6215791820998
0.1	2.1	360.0	4.93	false	0.5	1.25	100	6.8	1.2	1.1	2000	0.375	1.0	2.2	1.0	1000	37.5	1	32.87345253326859	14.431866489747895	124.3547499935572
0.1	2.1	360.0	4.93	false	0.5	1.25	100	6.8	1.2	1.1	2000	0.375	1.0	2.2	1.0	1000	37.5	1	37.84051146492509	21.7143310257694	131.77585683690745
0.1	2.1	360.0	4.93	false	0.5	1.25	100	6.8	1.2	1.1	2000	0.375	1.0	2.2	1.0	1000	37.5	2	43.68822943127056	2.0891946465998963	46.01402235870967	23.438929990784327	110.71825184046385
0.1	2.1	360.0	4.93	false	0.5	1.25	100	6.8	1.2	1.1	2000	0.375	1.0	2.2	1.0	1000	37.5	2	45.68989738914857	3.75939074631772	79.62824223486965	35.43853576022518	79.75116848310212
0.1	2.1	360.0	4.93	false	0.5	1.25	100	6.8	1.2	1.1	2000	0.375	1.0	2.2	1.0	1000	37.5	2	37.10610867180915	11.2196024324722	75.40100570734079	23.48490755327096	45.81209415475382
0.1	2.1	360.0	4.93	false	0.5	1.25	100	6.8	1.2	1.1	2000	0.375	1.0	2.2	1.0	1000	37.5	1	28.151598211556504	7.174641046766385	102.44204058401647
0.1	2.1	360.0	4.93	false	0.5	1.25	100	6.8	1.2	1.1	2000	0.375	1.0	2.2	1.0	1000	37.5	2	38.47908152048857	5.944295831168335	66.37593577737721	32.04089567750306	58.252587160815416
0.1	2.1	360.0	4.93	false	0.5	1.25	100	6.8	1.2	1.1	2000	0.375	1.0	2.2	1.0	1000	37.5	1	31.756202140214967	14.622229955944507	116.15256749526542
0.1	2.1	360.0	4.93	false	0.5	1.25	100	6.8	1.2	1.1	2000	0.375	1.0	2.2	1.0	1000	37.5	1	45.179174755338366	28.26703322964929	156.73786048738222
0.1	2.1	360.0	4.93	false	0.5	1.25	100	6.8	1.2	1.1	2000	0.375	1.0	2.2	1.0	1000	37.5	1	31.479583957231657	7.307872247033848	109.96625487442003
0.1	2.1	360.0	4.93	false	0.5	1.25	100	6.8	1.2	1.1	2000	0.375	1.0	2.2	1.0	1000	37.5	1	37.89546890094388	25.108321973321058	88.69910024501343
0.1	2.1	360.0	4.93	false	0.5	1.25	100	6.8	1.2	1.1	2000	0.375	1.0	2.2	1.0	1000	37.5	1	31.077493938691987	15.612603511635132	105.92249672255426
0.1	2.1	360.0	4.93	false	0.5	1.25	100	6.8	1.2	1.1	2000	0.375	1.0	2.2	1.0	1000	37.5	2	39.32601671665222	11.748844864094286	92.45662953882002	32.160277079839005	41.61674307101633
0.1	2.1	360.0	4.93	false	0.5	1.25	100	6.8	1.2	1.1	2000	0.375	1.0	2.2	1.0	1000	37.5	2	31.882514069501124	12.981753192836239	83.33120039779455	28.09513851603822	34.441444053240325
0.1	2.1	360.0	4.93	false	0.5	1.25	100	6.8	1.2	1.1	2000	0.375	1.0	2.2	1.0	1000	37.5	1	35.61020879495295	33.19697282527083	95.73838291476835
0.1	2.1	360.0	4.93	false	0.5	1.25	100	6.8	1.2	1.1	2000	0.375	1.0	2.2	1.0	1000	37.5	1	34.68383836318013	8.521549921437693	98.41222154137867
0.1	2.1	360.0	4.93	false	0.5	1.25	100	6.8	1.2	1.1	2000	0.375	1.0	2.2	1.0	1000	37.5	1	34.0409144754978	14.075687643145377	116.32425312832814
0.1	2.1	360.0	4.93	false	0.5	1.25	100	6.8	1.2	1.1	2000	0.375	1.0	2.2	1.0	1000	37.5	2	38.052118077168494	2.8774747151178923	83.18990832123949	27.165435098355218	54.02642425353998
0.1	2.1	360.0	4.93	false	0.5	1.25	100	6.8	1.2	1.1	2000	0.375	1.0	2.2	1.0	1000	37.5	1	38.986893119314566	21.934461329047068	124.40097513334432
0.1	2.1	360.0	4.93	false	0.5	1.25	100	6.8	1.2	1.1	2000	0.375	1.0	2.2	1.0	1000	37.5	1	29.719797115594098	16.859702958613223	109.28881279398846
0.1	2.1	360.0	4.93	false	0.5	1.25	100	6.8	1.2	1.1	2000	0.375	1.0	2.2	1.0	1000	37.5	1	36.474759083661304	24.25057161766731	111.31018271063664
0.1	2.1	360.0	4.93	false	0.5	1.25	100	6.8	1.2	1.1	2000	0.375	1.0	2.2	1.0	1000	37.5	2	36.19065056415761	9.259148364101252	84.82334271561089	33.620929483694034	40.996071901268344
0.1	2.1	360.0	4.93	false	0.5	1.25	100	6.8	1.2	1.1	2000	0.375	1.0	2.2	1.0	1000	37.5	2	35.87018141253514	3.381428671383485	33.71539316468825	30.79452894499829	82.21247580261229
0.1	2.1	360.0	4.93	false	0.5	1.25	100	6.8	1.2	1.1	2000	0.375	1.0	2.2	1.0	1000	37.5	1	44.74828372590282	28.427968681687783	150.0904496041028
0.1	2.1	360.0	4.93	false	0.5	1.25	100	6.8	1.2	1.1	2000	0.375	1.0	2.2	1.0	1000	37.5	2	38.04844757110033	2.5531777530931667	62.974016425975016	15.17245799438916	62.4117228279075
0.1	2.1	360.0	4.93	false	0.5	1.25	100	6.8	1.2	1.1	2000	0.375	1.0	2.2	1.0	1000	37.5	1	36.19857944711676	19.869553875830974	108.6376413727988
0.1	2.1	360.0	4.93	false	0.5	1.25	100	6.8	1.2	1.1	2000	0.375	1.0	2.2	1.0	1000	37.5	2	45.20152166177566	12.586832249189898	77.96801489729138	29.547837725184127	82.97703194418673
0.1	2.1	360.0	4.93	false	0.5	1.25	100	6.8	1.2	1.1	2000	0.375	1.0	2.2	1.0	1000	37.5	1	38.73943400109766	21.668306241183345	128.13111958591924
0.1	2.1	360.0	4.93	false	0.5	1.25	100	6.8	1.2	1.1	2000	0.375	1.0	2.2	1.0	1000	37.5	2	37.31265819608338	7.289332518659841	79.76675074712317	18.049952702121484	42.5247417088239
0.1	2.1	360.0	4.93	false	0.5	1.25	100	6.8	1.2	1.1	2000	0.375	1.0	2.2	1.0	1000	37.5	1	39.3433639267924	19.97162125187015	130.84313200203337
0.1	2.1	360.0	4.93	false	0.5	1.25	100	6.8	1.2	1.1	2000	0.375	1.0	2.2	1.0	1000	37.5	3	39.22578854064346	4.750444175882435	68.04758657623451	20.26383868360849	50.12834396056671	34.656367327884155	31.83330760990579
0.1	2.1	360.0	4.93	false	0.5	1.25	100	6.8	1.2	1.1	2000	0.375	1.0	2.2	1.0	1000	37.5	1	40.86483904502724	20.740957322758028	118.92762709518641
0.1	2.1	360.0	4.93	false	0.5	1.25	100	6.8	1.2	1.1	2000	0.375	1.0	2.2	1.0	1000	37.5	2	43.83090430679458	10.612853059869943	71.98623492057938	38.08407158309087	83.47498406928023
0.1	2.1	360.0	4.93	false	0.5	1.25	100	6.8	1.2	1.1	2000	0.375	1.0	2.2	1.0	1000	37.5	1	44.953413040338816	29.03342663367667	125.52034174329174
0.1	2.1	360.0	4.93	false	0.5	1.25	100	6.8	1.2	1.1	2000	0.375	1.0	2.2	1.0	1000	37.5	1	36.930583553937154	8.048594639630036	120.10347225630058
0.1	2.1	360.0	4.93	false	0.5	1.25	100	6.8	1.2	1.1	2000	0.375	1.0	2.2	1.0	1000	37.5	1	30.914314446722162	22.594483695396896	110.02521176120284
0.1	2.1	360.0	4.93	false	0.5	1.25	100	6.8	1.2	1.1	2000	0.375	1.0	2.2	1.0	1000	37.5	2	38.34245041173468	7.559769871982416	53.07772194615323	22.14978256097188	85.14871032989743
0.1	2.1	360.0	4.93	false	0.5	1.25	100	6.8	1.2	1.1	2000	0.375	1.0	2.2	1.0	1000	37.5	2	41.872557856360835	12.111306950526961	88.22093313260163	38.52905634038378	60.08424681398947
0.1	2.1	360.0	4.93	false	0.5	1.25	100	6.8	1.2	1.1	2000	0.375	1.0	2.2	1.0	1000	37.5	3	49.05438663376146	5.399862359239217	66.8351897528054	27.117351221626	57.82839829516198	41.368921210223704	38.7322588476821
0.1	2.1	360.0	4.93	false	0.5	1.25	100	6.8	1.2	1.1	2000	0.375	1.0	2.2	1.0	1000	37.5	1	33.19195943995932	19.633116243421227	126.43606188878525
0.1	2.1	360.0	4.93	false	0.5	1.25	100	6.8	1.2	1.1	2000	0.375	1.0	2.2	1.0	1000	37.5	2	40.1397632948566	5.589298771015378	54.35914766163694	29.617215281212104	82.7636636658421
0.1	2.1	360.0	4.93	false	0.5	1.25	100	6.8	1.2	1.1	2000	0.375	1.0	2.2	1.0	1000	37.5	1	45.632673551393445	13.428463734212395	110.01070036710884
0.1	2.1	360.0	4.93	false	0.5	1.25	100	6.8	1.2	1.1	2000	0.375	1.0	2.2	1.0	1000	37.5	2	41.45142581642088	2.368155620875034	96.11385469739385	28.668316628429405	57.55660927767148
0.1	2.1	360.0	4.93	false	0.5	1.25	100	6.8	1.2	1.1	2000	0.375	1.0	2.2	1.0	1000	37.5	2	45.67331112769017	5.89171845533139	49.5293116508841	30.849573906273196	101.803768122852
0.1	2.1	360.0	4.93	false	0.5	1.25	100	6.8	1.2	1.1	2000	0.375	1.0	2.2	1.0	1000	37.5	2	44.32214672020627	3.540642476447474	40.17393354143808	28.627680432053165	91.8100912717941
0.1	2.1	360.0	4.93	false	0.5	1.25	100	6.8	1.2	1.1	2000	0.375	1.0	2.2	1.0	1000	37.5	1	40.37558179063864	17.905586673573165	135.85335530584692
0.1	2.1	360.0	4.93	false	0.5	1.25	100	6.8	1.2	1.1	2000	0.375	1.0	2.2	1.0	1000	37.5	2	43.39883207677604	4.34704463293587	78.97444941582769	34.614990789945196	65.31733307922471
0.1	2.1	360.0	4.93	false	0.5	1.25	100	6.8	1.2	1.1	2000	0.375	1.0	2.2	1.0	1000	37.5	2	44.519237538743766	14.485459845066606	57.33475459512589	28.356913348546254	126.41779318083682
0.1	2.1	360.0	4.93	false	0.5	1.25	100	6.8	1.2	1.1	2000	0.375	1.0	2.2	1.0	1000	37.5	2	37.85125239291639	14.74562120391015	73.64015740382025	34.54752155077576	53.140207346628735
0.1	2.1	360.0	4.93	false	0.5	1.25	100	6.8	1.2	1.1	2000	0.375	1.0	2.2	1.0	1000	37.5	1	35.385449827072975	13.073707004281092	111.83498344956881
0.1	2.1	360.0	4.93	false	0.5	1.25	100	6.8	1.2	1.1	2000	0.375	1.0	2.2	1.0	1000	37.5	1	33.60928550761885	11.599184521398893	119.20255139334958
0.1	2.1	360.0	4.93	false	0.5	1.25	100	6.8	1.2	1.1	2000	0.375	1.0	2.2	1.0	1000	37.5	1	37.206202692742465	21.287652546024127	99.97705791092224
0.1	2.1	360.0	4.93	false	0.5	1.25	100	6.8	1.2	1.1	2000	0.375	1.0	2.2	1.0	1000	37.5	1	37.759611027483515	8.259763768024497	101.32016912170708
0.1	2.1	360.0	4.93	false	0.5	1.25	100	6.8	1.2	1.1	2000	0.375	1.0	2.2	1.0	1000	37.5	1	40.709304222153264	18.96372753630439	133.9189537837901
0.1	2.1	360.0	4.93	false	0.5	1.25	100	6.8	1.2	1.1	2000	0.375	1.0	2.2	1.0	1000	37.5	1	31.71868624912713	18.82799859446642	118.14649609614017
0.1	2.1	360.0	4.93	false	0.5	1.25	100	6.8	1.2	1.1	2000	0.375	1.0	2.2	1.0	1000	37.5	2	36.3438848420445	5.8010117338872025	72.77653882461216	34.92134721001184	52.66618230716051
0.1	2.1	360.0	4.93	false	0.5	1.25	100	6.8	1.2	1.1	2000	0.375	1.0	2.2	1.0	1000	37.5	2	40.68316661917625	10.146941899222412	49.926385280046226	33.85774713088048	69.91874486599225
0.1	2.1	360.0	4.93	false	0.5	1.25	100	6.8	1.2	1.1	2000	0.375	1.0	2.2	1.0	1000	37.5	1	46.002219003673865	20.452270391398713	132.1115664761111
0.1	2.1	360.0	4.93	false	0.5	1.25	100	6.8	1.2	1.1	2000	0.375	1.0	2.2	1.0	1000	37.5	1	36.90024894096899	13.125660148409597	105.23371542706435
0.1	2.1	360.0	4.93	false	0.5	1.25	100	6.8	1.2	1.1	2000	0.375	1.0	2.2	1.0	1000	37.5	2	36.034887421554984	14.97587779763942	87.17244824811151	31.38836267699554	39.34401449766149
0.1	2.1	360.0	4.93	false	0.5	1.25	100	6.8	1.2	1.1	2000	0.375	1.0	2.2	1.0	1000	37.5	2	35.224779109838614	6.879188004988327	60.09092386889534	25.261233054363814	62.57084127633105
0.1	2.1	360.0	4.93	false	0.5	1.25	100	6.8	1.2	1.1	2000	0.375	1.0	2.2	1.0	1000	37.5	1	37.57394274282342	28.427263311636096	113.44200911780779
0.1	2.1	360.0	4.93	false	0.5	1.25	100	6.8	1.2	1.1	2000	0.375	1.0	2.2	1.0	1000	37.5	2	36.41337754384692	5.1303475655059945	94.69400686163401	32.812251594642966	43.575272072476835
0.1	2.1	360.0	4.93	false	0.5	1.25	100	6.8	1.2	1.1	2000	0.375	1.0	2.2	1.0	1000	37.5	1	33.63976554188617	24.681687815868283	90.73861433612885
0.1	2.1	360.0	4.93	false	0.5	1.25	100	6.8	1.2	1.1	2000	0.375	1.0	2.2	1.0	1000	37.5	1	33.350671188454214	8.915677753314887	110.18493458008825
0.1	2.1	360.0	4.93	false	0.5	1.25	100	6.8	1.2	1.1	2000	0.375	1.0	2.2	1.0	1000	37.5	1	42.465378958638176	25.172993030007614	128.4081575480362
0.1	2.1	360.0	4.93	false	0.5	1.25	100	6.8	1.2	1.1	2000	0.375	1.0	2.2	1.0	1000	37.5	2	37.98491497652715	10.852584354148208	71.23340628253408	26.67970201040246	52.85153119864584
0.1	2.1	360.0	4.93	false	0.5	1.25	100	6.8	1.2	1.1	2000	0.375	1.0	2.2	1.0	1000	37.5	1	24.924985657040047	13.991789554961759	79.60321993566988
0.1	2.1	360.0	4.93	false	0.5	1.25	100	6.8	1.2	1.1	2000	0.375	1.0	2.2	1.0	1000	37.5	3	42.65042009990992	10.418649397710238	65.81589025706205	22.895978812486636	26.462621394992137	36.817821728185585	64.29324505965916
0.1	2.1	360.0	4.93	false	0.5	1.25	100	6.8	1.2	1.1	2000	0.375	1.0	2.2	1.0	1000	37.5	1	41.67142028630193	18.819688173164067	138.2273695898359
0.1	2.1	360.0	4.93	false	0.5	1.25	100	6.8	1.2	1.1	2000	0.375	1.0	2.2	1.0	1000	37.5	1	35.13927650889623	18.883980018973435	117.39198999297511
0.1	2.1	360.0	4.93	false	0.5	1.25	100	6.8	1.2	1.1	2000	0.375	1.0	2.2	1.0	1000	37.5	1	23.92727414357188	6.011341486817059	80.47154946808232
0.1	2.1	360.0	4.93	false	0.5	1.25	100	6.8	1.2	1.1	2000	0.375	1.0	2.2	1.0	1000	37.5	1	34.98289259662922	10.544080991547277	117.88714178665309
0.1	2.1	360.0	4.93	false	0.5	1.25	100	6.8	1.2	1.1	2000	0.375	1.0	2.2	1.0	1000	37.5	1	41.93878681441118	21.640188192863892	101.66058107271779
0.1	2.1	360.0	4.93	false	0.5	1.25	100	6.8	1.2	1.1	2000	0.375	1.0	2.2	1.0	1000	37.5	2	43.02082342463141	9.358903312601841	43.359956827841756	29.51886100057847	107.67395647407436
0.1	2.1	360.0	4.93	false	0.5	1.25	100	6.8	1.2	1.1	2000	0.375	1.0	2.2	1.0	1000	37.5	1	38.84072648457247	24.15872998790146	140.07155031114732
0.1	2.1	360.0	4.93	false	0.5	1.25	100	6.8	1.2	1.1	2000	0.375	1.0	2.2	1.0	1000	37.5	1	42.738214397667704	22.64464558622686	155.22260754173072
0.1	2.1	360.0	4.93	false	0.5	1.25	100	6.8	1.2	1.1	2000	0.375	1.0	2.2	1.0	1000	37.5	2	45.67768443175625	10.594403328034216	70.5082594477296	31.60259449183501	98.06307865188467
0.1	2.1	360.0	4.93	false	0.5	1.25	100	6.8	1.2	1.1	2000	0.375	1.0	2.2	1.0	1000	37.5	2	39.53646833714765	3.994122118355485	42.98057268889529	22.462890341584348	104.61684792017506
0.1	2.1	360.0	4.93	false	0.5	1.25	100	6.8	1.2	1.1	2000	0.375	1.0	2.2	1.0	1000	37.5	2	37.123693416107265	13.44747255010772	74.95036778160933	36.23189207711296	39.148179239462344
0.1	2.1	360.0	4.93	false	0.5	1.25	100	6.8	1.2	1.1	2000	0.375	1.0	2.2	1.0	1000	37.5	2	32.899503618495	6.345515455827058	43.195725443683415	28.610399101586843	70.58161301693563
0.1	2.1	360.0	4.93	false	0.5	1.25	100	6.8	1.2	1.1	2000	0.375	1.0	2.2	1.0	1000	37.5	1	42.6660928437585	27.47599019188361	133.5943365182585
0.1	2.1	360.0	4.93	false	0.5	1.25	100	6.8	1.2	1.1	2000	0.375	1.0	2.2	1.0	1000	37.5	2	41.99404686393417	12.928864699438217	91.6341303054915	39.163077976106756	56.38428769071954
0.1	2.1	360.0	4.93	false	0.5	1.25	100	6.8	1.2	1.1	2000	0.375	1.0	2.2	1.0	1000	37.5	1	32.534681358450115	22.642851725650985	105.43644080280117
0.1	2.1	360.0	4.93	false	0.5	1.25	100	6.8	1.2	1.1	2000	0.375	1.0	2.2	1.0	1000	37.5	1	27.93111476881399	21.92657707025327	97.37359686317828
0.1	2.1	360.0	4.93	false	0.5	1.25	100	6.8	1.2	1.1	2000	0.375	1.0	2.2	1.0	1000	37.5	2	43.16350112494363	3.356280489240136	51.414838710593315	38.52324647634033	81.58747109671474
0.1	2.1	360.0	4.93	false	0.5	1.25	100	6.8	1.2	1.1	2000	0.375	1.0	2.2	1.0	1000	37.5	1	35.618979990897685	26.101506166715	128.98502416376616
0.1	2.1	360.0	4.93	false	0.5	1.25	100	6.8	1.2	1.1	2000	0.375	1.0	2.2	1.0	1000	37.5	2	40.90774015535058	4.91108164473723	65.353394934195	35.43366745962353	69.64029120337071
0.1	2.1	360.0	4.93	false	0.5	1.25	100	6.8	1.2	1.1	2000	0.375	1.0	2.2	1.0	1000	37.5	1	42.79399393197582	29.03374361920703	163.26043724463233
0.1	2.1	360.0	4.93	false	0.5	1.25	100	6.8	1.2	1.1	2000	0.375	1.0	2.2	1.0	1000	37.5	1	38.01550174515609	17.674728423431244	123.03163569230793
0.1	2.1	360.0	4.93	false	0.5	1.25	100	6.8	1.2	1.1	2000	0.375	1.0	2.2	1.0	1000	37.5	2	41.03731901490376	13.406165516442538	78.69128719069737	25.21850258934123	63.04511323600811
0.1	2.1	360.0	4.93	false	0.5	1.25	100	6.8	1.2	1.1	2000	0.375	1.0	2.2	1.0	1000	37.5	2	38.15021082564988	8.824295855794176	78.46779078144066	34.9139295178244	55.26243762795531
0.1	2.1	360.0	4.93	false	0.5	1.25	100	6.8	1.2	1.1	2000	0.375	1.0	2.2	1.0	1000	37.5	2	33.384264229600404	9.759494237907083	78.8167158370521	23.052183219544972	44.08292138387128
0.1	2.1	360.0	4.93	false	0.5	1.25	100	6.8	1.2	1.1	2000	0.375	1.0	2.2	1.0	1000	37.5	1	43.64459051474187	14.834901351534011	113.42719367773337
0.1	2.1	360.0	4.93	false	0.5	1.25	100	6.8	1.2	1.1	2000	0.375	1.0	2.2	1.0	1000	37.5	1	41.74996828168105	20.746822399870258	139.46575831682142
0.1	2.1	360.0	4.93	false	0.5	1.25	100	6.8	1.2	1.1	2000	0.375	1.0	2.2	1.0	1000	37.5	1	33.77305807984124	24.3829457034581	120.63827068883168
0.1	2.1	360.0	4.93	false	0.5	1.25	100	6.8	1.2	1.1	2000	0.375	1.0	2.2	1.0	1000	37.5	1	36.328664512946645	19.957597015416958	137.42968329761555
0.1	2.1	360.0	4.93	false	0.5	1.25	100	6.8	1.2	1.1	2000	0.375	1.0	2.2	1.0	1000	37.5	1	43.561444137092884	31.581502710264747	141.67840412717578
0.1	2.1	360.0	4.93	false	0.5	1.25	100	6.8	1.2	1.1	2000	0.375	1.0	2.2	1.0	1000	37.5	2	31.509916278853908	1.9882421581016545	68.67442629687572	28.82276419509993	42.96240300840937
0.1	2.1	360.0	4.93	false	0.5	1.25	100	6.8	1.2	1.1	2000	0.375	1.0	2.2	1.0	1000	37.5	2	47.3834911659653	14.838873609597433	61.78439941288388	41.512574148750204	112.30458672934338
0.1	2.1	360.0	4.93	false	0.5	1.25	100	6.8	1.2	1.1	2000	0.375	1.0	2.2	1.0	1000	37.5	2	33.468951788722734	4.390703191630109	46.82505840750093	29.08544702612134	61.101070576457474
0.1	2.1	360.0	4.93	false	0.5	1.25	100	6.8	1.2	1.1	2000	0.375	1.0	2.2	1.0	1000	37.5	2	40.3955449170363	10.94610468207657	97.45839320005541	32.014638899842254	48.392498373158766
0.1	2.1	360.0	4.93	false	0.5	1.25	100	6.8	1.2	1.1	2000	0.375	1.0	2.2	1.0	1000	37.5	1	34.75733454779531	24.569180594807282	118.55590944156938
0.1	2.1	360.0	4.93	false	0.5	1.25	100	6.8	1.2	1.1	2000	0.375	1.0	2.2	1.0	1000	37.5	1	31.02604666768949	5.930889130996953	79.64747932207518
0.1	2.1	360.0	4.93	false	0.5	1.25	100	6.8	1.2	1.1	2000	0.375	1.0	2.2	1.0	1000	37.5	1	34.267665207862365	20.39431957171695	120.09648921497899
0.1	2.1	360.0	4.93	false	0.5	1.25	100	6.8	1.2	1.1	2000	0.375	1.0	2.2	1.0	1000	37.5	2	39.88888591803394	10.812366245034774	56.33729991725777	24.210349140036698	77.41966641285872
0.1	2.1	360.0	4.93	false	0.5	1.25	100	6.8	1.2	1.1	2000	0.375	1.0	2.2	1.0	1000	37.5	1	40.725647666429225	23.93221193807216	134.99701615333024
0.1	2.1	360.0	4.93	false	0.5	1.25	100	6.8	1.2	1.1	2000	0.375	1.0	2.2	1.0	1000	37.5	1	35.56038705721823	24.785293700168435	115.13237693177172
0.1	2.1	360.0	4.93	false	0.5	1.25	100	6.8	1.2	1.1	2000	0.375	1.0	2.2	1.0	1000	37.5	1	35.49014811557388	11.061931098219427	139.08333787870248
0.1	2.1	360.0	4.93	false	0.5	1.25	100	6.8	1.2	1.1	2000	0.375	1.0	2.2	1.0	1000	37.5	1	35.41021961149642	14.429069217268815	131.70167936870303
0.1	2.1	360.0	4.93	false	0.5	1.25	100	6.8	1.2	1.1	2000	0.375	1.0	2.2	1.0	1000	37.5	2	34.51881760984133	3.7484005514502217	59.69990135093845	22.017403308282038	63.905042410853355
0.1	2.1	360.0	4.93	false	0.5	1.25	100	6.8	1.2	1.1	2000	0.375	1.0	2.2	1.0	1000	37.5	2	37.61450836745456	9.405546647919522	66.98179727283657	30.675658672490254	58.22995737971408
0.1	2.1	360.0	4.93	false	0.5	1.25	100	6.8	1.2	1.1	2000	0.375	1.0	2.2	1.0	1000	37.5	1	42.14770882716392	22.681229108574268	161.5267926153998
0.1	2.1	360.0	4.93	false	0.5	1.25	100	6.8	1.2	1.1	2000	0.375	1.0	2.2	1.0	1000	37.5	2	34.23644661723916	15.486609294790837	84.21166789309096	26.870770882077647	43.20592162209686
0.1	2.1	360.0	4.93	false	0.5	1.25	100	6.8	1.2	1.1	2000	0.375	1.0	2.2	1.0	1000	37.5	2	33.553605704749494	6.585497253958506	44.62094004148661	22.30485082787052	80.22208521306878
0.1	2.1	360.0	4.93	false	0.5	1.25	100	6.8	1.2	1.1	2000	0.375	1.0	2.2	1.0	1000	37.5	1	40.34985434357624	16.240115849427475	121.97795201256788
0.1	2.1	360.0	4.93	false	0.5	1.25	100	6.8	1.2	1.1	2000	0.375	1.0	2.2	1.0	1000	37.5	1	40.04756188416923	23.46303347468141	104.84134361904319
0.1	2.1	360.0	4.93	false	0.5	1.25	100	6.8	1.2	1.1	2000	0.375	1.0	2.2	1.0	1000	37.5	1	39.075054897246446	15.019667961686718	120.72402349045855
0.1	2.1	360.0	4.93	false	0.5	1.25	100	6.8	1.2	1.1	2000	0.375	1.0	2.2	1.0	1000	37.5	2	36.435093690378025	5.679599405760761	42.75065374121987	29.457775298044552	76.8801930109653
0.1	2.1	360.0	4.93	false	0.5	1.25	100	6.8	1.2	1.1	2000	0.375	1.0	2.2	1.0	1000	37.5	2	45.752246017118	12.679426827176249	49.314965379735625	32.329501160962344	108.70109566677702
0.1	2.1	360.0	4.93	false	0.5	1.25	100	6.8	1.2	1.1	2000	0.375	1.0	2.2	1.0	1000	37.5	2	34.20508360060586	10.67837191410649	57.676481018063384	27.379263834512983	64.70759873690841
0.1	2.1	360.0	4.93	false	0.5	1.25	100	6.8	1.2	1.1	2000	0.375	1.0	2.2	1.0	1000	37.5	2	34.07839354392812	6.512450595802201	72.94867997585364	27.527733439794222	47.21449496219697
0.1	2.1	360.0	4.93	false	0.5	1.25	100	6.8	1.2	1.1	2000	0.375	1.0	2.2	1.0	1000	37.5	1	35.399772793072394	10.112317107289288	99.4710851516156
0.1	2.1	360.0	4.93	false	0.5	1.25	100	6.8	1.2	1.1	2000	0.375	1.0	2.2	1.0	1000	37.5	2	37.64075529982879	7.965597681756511	75.44175057585173	25.18359006123076	56.54608036433876
0.1	2.1	360.0	4.93	false	0.5	1.25	100	6.8	1.2	1.1	2000	0.375	1.0	2.2	1.0	1000	37.5	1	33.10044061537123	3.3942170723939027	79.93126324745161
0.1	2.1	360.0	4.93	false	0.5	1.25	100	6.8	1.2	1.1	2000	0.375	1.0	2.2	1.0	1000	37.5	2	42.92088941669683	15.322132538947303	91.77008193521992	35.4992409036261	56.51179117266113
0.1	2.1	360.0	4.93	false	0.5	1.25	100	6.8	1.2	1.1	2000	0.375	1.0	2.2	1.0	1000	37.5	1	45.19033391016407	19.225162100002706	150.35674704648278
0.1	2.1	360.0	4.93	false	0.5	1.25	100	6.8	1.2	1.1	2000	0.375	1.0	2.2	1.0	1000	37.5	2	34.92480407123984	8.472850349587933	48.28134621663058	30.211144693156232	81.61837901620983
0.1	2.1	360.0	4.93	false	0.5	1.25	100	6.8	1.2	1.1	2000	0.375	1.0	2.2	1.0	1000	37.5	2	41.05501556678645	9.08985087131784	77.9605498119865	29.842507033570772	61.78470781830186
0.1	2.1	360.0	4.93	false	0.5	1.25	100	6.8	1.2	1.1	2000	0.375	1.0	2.2	1.0	1000	37.5	2	42.66156188851432	8.722114372712499	62.27728031846949	29.81854014461778	90.67064642364758
0.1	2.1	360.0	4.93	false	0.5	1.25	100	6.8	1.2	1.1	2000	0.375	1.0	2.2	1.0	1000	37.5	2	35.56141740521011	8.503459769075263	60.75906919567846	29.237614826537715	71.03414650953854
0.1	2.1	360.0	4.93	false	0.5	1.25	100	6.8	1.2	1.1	2000	0.375	1.0	2.2	1.0	1000	37.5	2	44.55963273047157	7.372011418237183	65.18907251918993	25.282849549951138	84.40810326251919
0.1	2.1	360.0	4.93	false	0.5	1.25	100	6.8	1.2	1.1	2000	0.375	1.0	2.2	1.0	1000	37.5	1	33.452366078895	14.848172298523322	129.34384896425001
0.1	2.1	360.0	4.93	false	0.5	1.25	100	6.8	1.2	1.1	2000	0.375	1.0	2.2	1.0	1000	37.5	1	28.140117078941238	16.95536287769089	99.58407380153862
0.1	2.1	360.0	4.93	false	0.5	1.25	100	6.8	1.2	1.1	2000	0.375	1.0	2.2	1.0	1000	37.5	1	41.28500076201388	31.21899093776324	101.66024114440225
0.1	2.1	360.0	4.93	false	0.5	1.25	100	6.8	1.2	1.1	2000	0.375	1.0	2.2	1.0	1000	37.5	2	37.4891762333384	13.749842147520758	74.9419994131008	28.178369321326958	57.89101337642703
0.1	2.1	360.0	4.93	false	0.5	1.25	100	6.8	1.2	1.1	2000	0.375	1.0	2.2	1.0	1000	37.5	1	34.83582861908498	22.512034359660326	83.41508282776128
0.1	2.1	360.0	4.93	false	0.5	1.25	100	6.8	1.2	1.1	2000	0.375	1.0	2.2	1.0	1000	37.5	1	41.09617415466031	19.480407492024515	133.37639785572864
0.1	2.1	360.0	4.93	false	0.5	1.25	100	6.8	1.2	1.1	2000	0.375	1.0	2.2	1.0	1000	37.5	2	41.93623418145593	8.318284613989217	89.10675051376232	28.895531845092048	60.97856467030893
0.1	2.1	360.0	4.93	false	0.5	1.25	100	6.8	1.2	1.1	2000	0.375	1.0	2.2	1.0	1000	37.5	2	40.78319341896773	13.722715519462222	59.59725123202056	29.98741173252218	91.55606317355516
0.1	2.1	360.0	4.93	false	0.5	1.25	100	6.8	1.2	1.1	2000	0.375	1.0	2.2	1.0	1000	37.5	1	41.35763590918542	25.15824599059067	137.22190394161117
0.1	2.1	360.0	4.93	false	0.5	1.25	100	6.8	1.2	1.1	2000	0.375	1.0	2.2	1.0	1000	37.5	1	30.060330016301194	13.961357321562843	104.73754084641817
0.1	2.1	360.0	4.93	false	0.5	1.25	100	6.8	1.2	1.1	2000	0.375	1.0	2.2	1.0	1000	37.5	1	25.632732052510693	20.92201070131634	97.42081889995433
0.1	2.1	360.0	4.93	false	0.5	1.25	100	6.8	1.2	1.1	2000	0.375	1.0	2.2	1.0	1000	37.5	1	29.109926714568438	19.37978552655549	92.53674663097152
0.1	2.1	360.0	4.93	false	0.5	1.25	100	6.8	1.2	1.1	2000	0.375	1.0	2.2	1.0	1000	37.5	1	45.00334648869426	24.34470287001105	145.68168815385596
0.1	2.1	360.0	4.93	false	0.5	1.25	100	6.8	1.2	1.1	2000	0.375	1.0	2.2	1.0	1000	37.5	1	32.22108174018451	24.09644502884997	108.82135491743502
0.1	2.1	360.0	4.93	false	0.5	1.25	100	6.8	1.2	1.1	2000	0.375	1.0	2.2	1.0	1000	37.5	2	37.12859916674746	6.105977172932866	50.77924761077981	23.28538409422993	81.96740058045721
0.1	2.1	360.0	4.93	false	0.5	1.25	100	6.8	1.2	1.1	2000	0.375	1.0	2.2	1.0	1000	37.5	2	40.45342032167637	11.268263206642217	84.15324181770876	33.731604428477496	41.727833153775904
0.1	2.1	360.0	4.93	false	0.5	1.25	100	6.8	1.2	1.1	2000	0.375	1.0	2.2	1.0	1000	37.5	1	33.491741663765346	22.24318910122075	126.50619145602168
0.1	2.1	360.0	4.93	false	0.5	1.25	100	6.8	1.2	1.1	2000	0.375	1.0	2.2	1.0	1000	37.5	1	31.48569886321673	15.626604383887308	107.62376174823223
0.1	2.1	360.0	4.93	false	0.5	1.25	100	6.8	1.2	1.1	2000	0.375	1.0	2.2	1.0	1000	37.5	1	35.261506537404436	24.318834965558043	126.11367210434118
0.1	2.1	360.0	4.93	false	0.5	1.25	100	6.8	1.2	1.1	2000	0.375	1.0	2.2	1.0	1000	37.5	2	29.83604743188976	2.9340395929961027	49.78672716879984	24.130176923074988	67.25448243525926
0.1	2.1	360.0	5.06	false	0.5	1.25	100	6.8	1.2	1.1	2000	0.375	1.0	2.2	1.0	1000	40.4	2	41.90427720174944	10.533864089890121	52.685675607247475	20.474967475982712	87.67295701361223
0.1	2.1	360.0	5.06	false	0.5	1.25	100	6.8	1.2	1.1	2000	0.375	1.0	2.2	1.0	1000	40.4	1	44.14248053902535	23.11120177761524	163.10684867765133
0.1	2.1	360.0	5.06	false	0.5	1.25	100	6.8	1.2	1.1	2000	0.375	1.0	2.2	1.0	1000	40.4	3	46.42927221354861	13.774368382863262	56.8333130044694	25.871557637441146	29.546067089883813	45.04061191663999	67.8882915511672
0.1	2.1	360.0	5.06	false	0.5	1.25	100	6.8	1.2	1.1	2000	0.375	1.0	2.2	1.0	1000	40.4	2	31.488748696303144	8.418772155810034	51.20571053941005	27.53492357798351	66.94588199736705
0.1	2.1	360.0	5.06	false	0.5	1.25	100	6.8	1.2	1.1	2000	0.375	1.0	2.2	1.0	1000	40.4	1	47.80939407865028	24.453675603307172	162.19086025404687
0.1	2.1	360.0	5.06	false	0.5	1.25	100	6.8	1.2	1.1	2000	0.375	1.0	2.2	1.0	1000	40.4	2	33.75114143722536	13.638405708940232	49.87527317115971	25.847397942161738	72.63243436559091
0.1	2.1	360.0	5.06	false	0.5	1.25	100	6.8	1.2	1.1	2000	0.375	1.0	2.2	1.0	1000	40.4	2	47.459144162790594	12.246990264990472	52.06894917873885	31.414646874202234	100.62321695476577
0.1	2.1	360.0	5.06	false	0.5	1.25	100	6.8	1.2	1.1	2000	0.375	1.0	2.2	1.0	1000	40.4	2	40.36142544081453	13.555640394684264	43.9862966151636	34.48049757444228	99.70789078535424
0.1	2.1	360.0	5.06	false	0.5	1.25	100	6.8	1.2	1.1	2000	0.375	1.0	2.2	1.0	1000	40.4	1	35.171814057822395	23.96467679632989	88.56836658553611
0.1	2.1	360.0	5.06	false	0.5	1.25	100	6.8	1.2	1.1	2000	0.375	1.0	2.2	1.0	1000	40.4	2	39.61326957878044	13.644950075993956	60.22909129000926	32.288927881164454	77.6947580950317
0.1	2.1	360.0	5.06	false	0.5	1.25	100	6.8	1.2	1.1	2000	0.375	1.0	2.2	1.0	1000	40.4	2	43.85725617780808	14.833657377245425	53.910633645965376	25.56088313358774	103.28288768172428
0.1	2.1	360.0	5.06	false	0.5	1.25	100	6.8	1.2	1.1	2000	0.375	1.0	2.2	1.0	1000	40.4	2	39.295416485252396	12.5092015516717	81.09064364983018	37.973552869317366	59.49026719622492
0.1	2.1	360.0	5.06	false	0.5	1.25	100	6.8	1.2	1.1	2000	0.375	1.0	2.2	1.0	1000	40.4	1	40.77931747103132	27.044228801339173	124.89639705623935
0.1	2.1	360.0	5.06	false	0.5	1.25	100	6.8	1.2	1.1	2000	0.375	1.0	2.2	1.0	1000	40.4	3	47.26068855181812	9.247289575579382	87.53109169889714	28.06463805206664	36.96765461581211	36.86442625350307	47.09559806063116
0.1	2.1	360.0	5.06	false	0.5	1.25	100	6.8	1.2	1.1	2000	0.375	1.0	2.2	1.0	1000	40.4	1	36.433186120150694	17.79901868532022	142.47832326561044
0.1	2.1	360.0	5.06	false	0.5	1.25	100	6.8	1.2	1.1	2000	0.375	1.0	2.2	1.0	1000	40.4	1	33.874755227116374	18.292359820078204	125.82603147265917
0.1	2.1	360.0	5.06	false	0.5	1.25	100	6.8	1.2	1.1	2000	0.375	1.0	2.2	1.0	1000	40.4	1	39.780974574984185	26.77654115212723	105.23339590084127
0.1	2.1	360.0	5.06	false	0.5	1.25	100	6.8	1.2	1.1	2000	0.375	1.0	2.2	1.0	1000	40.4	2	49.09322304136524	10.142926699698625	74.42864185110548	27.88200768962536	93.94709083452501
0.1	2.1	360.0	5.06	false	0.5	1.25	100	6.8	1.2	1.1	2000	0.375	1.0	2.2	1.0	1000	40.4	3	54.83237514332771	7.2652609997628925	54.32072264092087	22.79113323884482	44.31710300665665	43.05385017459691	98.94638838794009
0.1	2.1	360.0	5.06	false	0.5	1.25	100	6.8	1.2	1.1	2000	0.375	1.0	2.2	1.0	1000	40.4	1	43.223485887187486	24.807495798499772	140.71966714650816
0.1	2.1	360.0	5.06	false	0.5	1.25	100	6.8	1.2	1.1	2000	0.375	1.0	2.2	1.0	1000	40.4	2	41.19190616738279	6.163510640221567	46.81881303810044	33.844460917143195	99.81488828577909
0.1	2.1	360.0	5.06	false	0.5	1.25	100	6.8	1.2	1.1	2000	0.375	1.0	2.2	1.0	1000	40.4	1	36.88469370557186	24.284780726377647	126.65072254557141
0.1	2.1	360.0	5.06	false	0.5	1.25	100	6.8	1.2	1.1	2000	0.375	1.0	2.2	1.0	1000	40.4	1	41.86527884597354	27.74515151921393	139.08600327204854
0.1	2.1	360.0	5.06	false	0.5	1.25	100	6.8	1.2	1.1	2000	0.375	1.0	2.2	1.0	1000	40.4	2	48.81110158137304	23.662601010671853	103.54353181252124	44.89666088096294	69.47796047942695
0.1	2.1	360.0	5.06	false	0.5	1.25	100	6.8	1.2	1.1	2000	0.375	1.0	2.2	1.0	1000	40.4	1	49.53502974362641	26.6196558281836	186.69871175178056
0.1	2.1	360.0	5.06	false	0.5	1.25	100	6.8	1.2	1.1	2000	0.375	1.0	2.2	1.0	1000	40.4	1	29.04538561678921	17.84655084267211	105.56337663166578
0.1	2.1	360.0	5.06	false	0.5	1.25	100	6.8	1.2	1.1	2000	0.375	1.0	2.2	1.0	1000	40.4	2	44.30918434245572	22.620382132427572	48.52264915516918	33.24049914486386	116.94649456227124
0.1	2.1	360.0	5.06	false	0.5	1.25	100	6.8	1.2	1.1	2000	0.375	1.0	2.2	1.0	1000	40.4	1	38.90898119240959	25.04159129290048	135.13778673826434
0.1	2.1	360.0	5.06	false	0.5	1.25	100	6.8	1.2	1.1	2000	0.375	1.0	2.2	1.0	1000	40.4	2	45.72294516437538	22.646844174472516	96.15344967822645	38.24086057339446	49.7630986100237
0.1	2.1	360.0	5.06	false	0.5	1.25	100	6.8	1.2	1.1	2000	0.375	1.0	2.2	1.0	1000	40.4	2	40.72040500666055	11.000677051761206	48.70166034752597	26.717758624502533	108.7690502545898
0.1	2.1	360.0	5.06	false	0.5	1.25	100	6.8	1.2	1.1	2000	0.375	1.0	2.2	1.0	1000	40.4	2	40.46790372164006	8.725147192038577	43.06202892453325	25.5128361090979	101.71845539704901
0.1	2.1	360.0	5.06	false	0.5	1.25	100	6.8	1.2	1.1	2000	0.375	1.0	2.2	1.0	1000	40.4	1	49.40576960294374	24.159538088616966	179.3557780606893
0.1	2.1	360.0	5.06	false	0.5	1.25	100	6.8	1.2	1.1	2000	0.375	1.0	2.2	1.0	1000	40.4	1	33.0819553886972	23.0657100368495	131.11188361510787
0.1	2.1	360.0	5.06	false	0.5	1.25	100	6.8	1.2	1.1	2000	0.375	1.0	2.2	1.0	1000	40.4	1	35.57310894841433	21.10273910358218	109.64202099366697
0.1	2.1	360.0	5.06	false	0.5	1.25	100	6.8	1.2	1.1	2000	0.375	1.0	2.2	1.0	1000	40.4	2	44.77762391075844	23.672780344778975	85.37148085832075	38.114865401976466	87.4808375878999
0.1	2.1	360.0	5.06	false	0.5	1.25	100	6.8	1.2	1.1	2000	0.375	1.0	2.2	1.0	1000	40.4	1	37.65322276933753	15.973437869177717	141.06065015620152
0.1	2.1	360.0	5.06	false	0.5	1.25	100	6.8	1.2	1.1	2000	0.375	1.0	2.2	1.0	1000	40.4	2	49.00405241240362	6.143039547285287	93.00657483399505	41.87734052731637	64.69828067214691
0.1	2.1	360.0	5.06	false	0.5	1.25	100	6.8	1.2	1.1	2000	0.375	1.0	2.2	1.0	1000	40.4	2	35.43293668549821	10.591277209002078	67.9793599358651	24.88163790915922	49.082458487726775
0.1	2.1	360.0	5.06	false	0.5	1.25	100	6.8	1.2	1.1	2000	0.375	1.0	2.2	1.0	1000	40.4	1	36.20679033898076	16.48143455662565	140.0646674332994
0.1	2.1	360.0	5.06	false	0.5	1.25	100	6.8	1.2	1.1	2000	0.375	1.0	2.2	1.0	1000	40.4	2	38.65970442829079	4.837733475423292	59.79161857213486	24.970729398111374	86.67526406288675
0.1	2.1	360.0	5.06	false	0.5	1.25	100	6.8	1.2	1.1	2000	0.375	1.0	2.2	1.0	1000	40.4	2	46.53334074178083	13.032246799716942	124.99053834836504	44.529762365127446	50.167497894084846
0.1	2.1	360.0	5.06	false	0.5	1.25	100	6.8	1.2	1.1	2000	0.375	1.0	2.2	1.0	1000	40.4	2	37.586504006699286	6.014069811327548	79.77176860382839	36.0426712927952	41.05555867241513
0.1	2.1	360.0	5.06	false	0.5	1.25	100	6.8	1.2	1.1	2000	0.375	1.0	2.2	1.0	1000	40.4	2	41.54081080488732	3.946739646661669	49.525999137228474	37.91025851929615	94.45318564003708
0.1	2.1	360.0	5.06	false	0.5	1.25	100	6.8	1.2	1.1	2000	0.375	1.0	2.2	1.0	1000	40.4	1	32.27718092740029	20.082635673354137	116.11200385049925
0.1	2.1	360.0	5.06	false	0.5	1.25	100	6.8	1.2	1.1	2000	0.375	1.0	2.2	1.0	1000	40.4	2	38.275271711909035	10.56019335074548	55.93807364224392	32.89614205703558	74.29798566807644
0.1	2.1	360.0	5.06	false	0.5	1.25	100	6.8	1.2	1.1	2000	0.375	1.0	2.2	1.0	1000	40.4	2	43.64589481606901	22.86674642526719	71.14718812531756	36.55822732227224	82.30964600382865
0.1	2.1	360.0	5.06	false	0.5	1.25	100	6.8	1.2	1.1	2000	0.375	1.0	2.2	1.0	1000	40.4	1	33.50501608042335	9.861544923164212	113.83905344190106
0.1	2.1	360.0	5.06	false	0.5	1.25	100	6.8	1.2	1.1	2000	0.375	1.0	2.2	1.0	1000	40.4	1	33.17950802194153	19.37984716436991	124.58603372373744
0.1	2.1	360.0	5.06	false	0.5	1.25	100	6.8	1.2	1.1	2000	0.375	1.0	2.2	1.0	1000	40.4	1	37.45867334967722	17.7735718965194	133.11057743199055
0.1	2.1	360.0	5.06	false	0.5	1.25	100	6.8	1.2	1.1	2000	0.375	1.0	2.2	1.0	1000	40.4	2	45.65891291194798	10.70779013478599	82.84265685079325	29.35488223541689	74.73093671390463
0.1	2.1	360.0	5.06	false	0.5	1.25	100	6.8	1.2	1.1	2000	0.375	1.0	2.2	1.0	1000	40.4	1	33.31930700118387	11.377125588329793	88.03278036374033
0.1	2.1	360.0	5.06	false	0.5	1.25	100	6.8	1.2	1.1	2000	0.375	1.0	2.2	1.0	1000	40.4	1	47.42284336405241	19.846273136325014	154.12322714643645
0.1	2.1	360.0	5.06	false	0.5	1.25	100	6.8	1.2	1.1	2000	0.375	1.0	2.2	1.0	1000	40.4	1	47.923240153819194	21.240047892875978	148.9411018876107
0.1	2.1	360.0	5.06	false	0.5	1.25	100	6.8	1.2	1.1	2000	0.375	1.0	2.2	1.0	1000	40.4	1	34.64288813478012	21.92544303569403	119.24635546771982
0.1	2.1	360.0	5.06	false	0.5	1.25	100	6.8	1.2	1.1	2000	0.375	1.0	2.2	1.0	1000	40.4	2	42.06957741418462	11.516158091613004	90.25157067511803	38.8454571843615	61.266561700144415
0.1	2.1	360.0	5.06	false	0.5	1.25	100	6.8	1.2	1.1	2000	0.375	1.0	2.2	1.0	1000	40.4	1	36.85004285798298	13.135860953280831	125.13446590971937
0.1	2.1	360.0	5.06	false	0.5	1.25	100	6.8	1.2	1.1	2000	0.375	1.0	2.2	1.0	1000	40.4	1	34.321181730700154	18.562244871333274	125.170349420588
0.1	2.1	360.0	5.06	false	0.5	1.25	100	6.8	1.2	1.1	2000	0.375	1.0	2.2	1.0	1000	40.4	1	45.43392126094318	15.77185794228291	133.5072273819164
0.1	2.1	360.0	5.06	false	0.5	1.25	100	6.8	1.2	1.1	2000	0.375	1.0	2.2	1.0	1000	40.4	2	43.21959272924858	3.6967855437091885	64.45788636196019	25.29799907410792	95.88975135133245
0.1	2.1	360.0	5.06	false	0.5	1.25	100	6.8	1.2	1.1	2000	0.375	1.0	2.2	1.0	1000	40.4	2	39.775230090897416	9.429142132000171	89.54153777458252	35.6322134661916	55.08801292453581
0.1	2.1	360.0	5.06	false	0.5	1.25	100	6.8	1.2	1.1	2000	0.375	1.0	2.2	1.0	1000	40.4	1	47.19244884771134	19.57059974242315	169.6063156439226
0.1	2.1	360.0	5.06	false	0.5	1.25	100	6.8	1.2	1.1	2000	0.375	1.0	2.2	1.0	1000	40.4	2	45.68454474637741	14.342751491806476	98.5577878159286	34.507793596150805	58.90979226392492
0.1	2.1	360.0	5.06	false	0.5	1.25	100	6.8	1.2	1.1	2000	0.375	1.0	2.2	1.0	1000	40.4	1	39.6215284117187	22.345308452410627	137.0917265611914
0.1	2.1	360.0	5.06	false	0.5	1.25	100	6.8	1.2	1.1	2000	0.375	1.0	2.2	1.0	1000	40.4	1	28.253317638707045	21.08129580350438	83.86529319482187
0.1	2.1	360.0	5.06	false	0.5	1.25	100	6.8	1.2	1.1	2000	0.375	1.0	2.2	1.0	1000	40.4	1	41.93032527904908	11.829645653686214	127.6104905419372
0.1	2.1	360.0	5.06	false	0.5	1.25	100	6.8	1.2	1.1	2000	0.375	1.0	2.2	1.0	1000	40.4	1	42.684268625365114	26.530597134769554	128.0368542251382
0.1	2.1	360.0	5.06	false	0.5	1.25	100	6.8	1.2	1.1	2000	0.375	1.0	2.2	1.0	1000	40.4	2	45.416844767612034	12.73555203962506	96.6698890162599	41.011484536643664	66.75537905970245
0.1	2.1	360.0	5.06	false	0.5	1.25	100	6.8	1.2	1.1	2000	0.375	1.0	2.2	1.0	1000	40.4	2	46.354623626899745	10.088277353544525	90.55199588567048	39.39245027442596	68.28044932940637
0.1	2.1	360.0	5.06	false	0.5	1.25	100	6.8	1.2	1.1	2000	0.375	1.0	2.2	1.0	1000	40.4	1	39.59538796418332	18.17069495288911	94.0038384993335
0.1	2.1	360.0	5.06	false	0.5	1.25	100	6.8	1.2	1.1	2000	0.375	1.0	2.2	1.0	1000	40.4	1	40.08714198367487	8.822241183802634	113.35890066584088
0.1	2.1	360.0	5.06	false	0.5	1.25	100	6.8	1.2	1.1	2000	0.375	1.0	2.2	1.0	1000	40.4	2	38.98781051974942	2.487120745679642	64.03665835517793	26.529072116568226	68.49309169460932
0.1	2.1	360.0	5.06	false	0.5	1.25	100	6.8	1.2	1.1	2000	0.375	1.0	2.2	1.0	1000	40.4	1	41.02176763366168	20.387947289987483	143.78487834666612
0.1	2.1	360.0	5.06	false	0.5	1.25	100	6.8	1.2	1.1	2000	0.375	1.0	2.2	1.0	1000	40.4	1	36.639241213460274	13.55725598909489	132.26324424728702
0.1	2.1	360.0	5.06	false	0.5	1.25	100	6.8	1.2	1.1	2000	0.375	1.0	2.2	1.0	1000	40.4	2	41.72209889278043	12.5234651148318	68.55665846620207	28.24646753447619	84.82621127869521
0.1	2.1	360.0	5.06	false	0.5	1.25	100	6.8	1.2	1.1	2000	0.375	1.0	2.2	1.0	1000	40.4	3	43.070485532559616	2.016459240701625	52.05890131210801	14.918977654450858	41.78514548318162	34.98550101390015	66.22667027865755
0.1	2.1	360.0	5.06	false	0.5	1.25	100	6.8	1.2	1.1	2000	0.375	1.0	2.2	1.0	1000	40.4	2	43.303307821367426	6.206059970621467	48.90486490609644	31.636305836983755	111.51700996611918
0.1	2.1	360.0	5.06	false	0.5	1.25	100	6.8	1.2	1.1	2000	0.375	1.0	2.2	1.0	1000	40.4	2	41.32514478923047	10.126040413789609	80.57144422205742	35.28232879761131	58.01366472067385
0.1	2.1	360.0	5.06	false	0.5	1.25	100	6.8	1.2	1.1	2000	0.375	1.0	2.2	1.0	1000	40.4	2	42.058708601470045	11.514257630287075	59.7563961332742	38.873379686692665	67.05982341020595
0.1	2.1	360.0	5.06	false	0.5	1.25	100	6.8	1.2	1.1	2000	0.375	1.0	2.2	1.0	1000	40.4	2	41.70672084230145	15.164173751953944	79.66210288310444	38.13975768113147	67.64545177820987
0.1	2.1	360.0	5.06	false	0.5	1.25	100	6.8	1.2	1.1	2000	0.375	1.0	2.2	1.0	1000	40.4	1	37.754332375333256	22.086640110503172	128.13008191193498
0.1	2.1	360.0	5.06	false	0.5	1.25	100	6.8	1.2	1.1	2000	0.375	1.0	2.2	1.0	1000	40.4	2	53.03642073729452	16.757604789916236	111.90260859813084	45.78177390068371	66.75325136346859
0.1	2.1	360.0	5.06	false	0.5	1.25	100	6.8	1.2	1.1	2000	0.375	1.0	2.2	1.0	1000	40.4	1	32.489432949222696	24.169562755632132	115.59225012247762
0.1	2.1	360.0	5.06	false	0.5	1.25	100	6.8	1.2	1.1	2000	0.375	1.0	2.2	1.0	1000	40.4	2	48.12024652554707	9.470095129025287	63.21171504144333	33.866057951383425	107.53128567883415
0.1	2.1	360.0	5.06	false	0.5	1.25	100	6.8	1.2	1.1	2000	0.375	1.0	2.2	1.0	1000	40.4	1	34.150418577988646	19.951250213288503	116.18136751844258
0.1	2.1	360.0	5.06	false	0.5	1.25	100	6.8	1.2	1.1	2000	0.375	1.0	2.2	1.0	1000	40.4	2	37.985297374391735	9.483839689586684	83.66902465826703	32.359176006980455	50.440776382739635
0.1	2.1	360.0	5.06	false	0.5	1.25	100	6.8	1.2	1.1	2000	0.375	1.0	2.2	1.0	1000	40.4	2	36.60150621879419	4.886727272700069	67.40996090908138	33.330038620806405	59.432436985022214
0.1	2.1	360.0	5.06	false	0.5	1.25	100	6.8	1.2	1.1	2000	0.375	1.0	2.2	1.0	1000	40.4	1	35.634709603781126	6.564236385162811	94.16168633464105
0.1	2.1	360.0	5.06	false	0.5	1.25	100	6.8	1.2	1.1	2000	0.375	1.0	2.2	1.0	1000	40.4	2	43.1744374936346	10.865433352981567	84.99885320598199	40.90089975337063	79.06432996948968
0.1	2.1	360.0	5.06	false	0.5	1.25	100	6.8	1.2	1.1	2000	0.375	1.0	2.2	1.0	1000	40.4	2	41.266594047906665	18.971929837921646	99.0692366526265	28.606718107247648	39.918019139260316
0.1	2.1	360.0	5.06	false	0.5	1.25	100	6.8	1.2	1.1	2000	0.375	1.0	2.2	1.0	1000	40.4	2	34.53549009542684	12.780099509032018	52.81674534250501	33.32442576659998	92.43979513270834
0.1	2.1	360.0	5.06	false	0.5	1.25	100	6.8	1.2	1.1	2000	0.375	1.0	2.2	1.0	1000	40.4	1	42.21014511037507	26.692517084571104	148.38183242124904
0.1	2.1	360.0	5.06	false	0.5	1.25	100	6.8	1.2	1.1	2000	0.375	1.0	2.2	1.0	1000	40.4	1	41.02479925502961	25.55156184134777	124.96469485796442
0.1	2.1	360.0	5.06	false	0.5	1.25	100	6.8	1.2	1.1	2000	0.375	1.0	2.2	1.0	1000	40.4	2	49.39758585829876	8.722891023089936	85.58969591706064	39.25640760729774	99.96972354320842
0.1	2.1	360.0	5.06	false	0.5	1.25	100	6.8	1.2	1.1	2000	0.375	1.0	2.2	1.0	1000	40.4	2	46.127130539789945	9.634663044429576	98.32782354075499	30.620044845409275	65.69429764557253
0.1	2.1	360.0	5.06	false	0.5	1.25	100	6.8	1.2	1.1	2000	0.375	1.0	2.2	1.0	1000	40.4	1	40.426706304941774	18.969717489599685	130.52722486603417
0.1	2.1	360.0	5.06	false	0.5	1.25	100	6.8	1.2	1.1	2000	0.375	1.0	2.2	1.0	1000	40.4	1	39.01472388339581	6.645715932410801	124.10903753700805
0.1	2.1	360.0	5.06	false	0.5	1.25	100	6.8	1.2	1.1	2000	0.375	1.0	2.2	1.0	1000	40.4	3	51.312160368684545	11.71050018579358	55.41776746876252	29.190254113725576	82.65039008218908	45.88211172924065	38.42217464707301
0.1	2.1	360.0	5.06	false	0.5	1.25	100	6.8	1.2	1.1	2000	0.375	1.0	2.2	1.0	1000	40.4	1	39.14190467254175	18.33539111808304	133.51181263389097
0.1	2.1	360.0	5.06	false	0.5	1.25	100	6.8	1.2	1.1	2000	0.375	1.0	2.2	1.0	1000	40.4	1	37.04615932124512	21.69355565598414	136.8690151891972
0.1	2.1	360.0	5.06	false	0.5	1.25	100	6.8	1.2	1.1	2000	0.375	1.0	2.2	1.0	1000	40.4	1	37.0698315809235	19.42422276668742	136.13636955104806
0.1	2.1	360.0	5.06	false	0.5	1.25	100	6.8	1.2	1.1	2000	0.375	1.0	2.2	1.0	1000	40.4	1	39.50800925667215	31.760763459166085	144.6661713960861
0.1	2.1	360.0	5.06	false	0.5	1.25	100	6.8	1.2	1.1	2000	0.375	1.0	2.2	1.0	1000	40.4	1	40.0735371173553	19.049355888487028	126.76131410608733
0.1	2.1	360.0	5.06	false	0.5	1.25	100	6.8	1.2	1.1	2000	0.375	1.0	2.2	1.0	1000	40.4	1	33.28168945257094	24.213012749914107	76.67451055775372
0.1	2.1	360.0	5.06	false	0.5	1.25	100	6.8	1.2	1.1	2000	0.375	1.0	2.2	1.0	1000	40.4	1	44.38801035066352	22.03423156998817	113.09092905459886
0.1	2.1	360.0	5.06	false	0.5	1.25	100	6.8	1.2	1.1	2000	0.375	1.0	2.2	1.0	1000	40.4	1	43.699804459459905	8.33210342942004	125.04267054144437
0.1	2.1	360.0	5.06	false	0.5	1.25	100	6.8	1.2	1.1	2000	0.375	1.0	2.2	1.0	1000	40.4	1	38.66735575729771	23.182560821929133	137.7916622839262
0.1	2.1	360.0	5.06	false	0.5	1.25	100	6.8	1.2	1.1	2000	0.375	1.0	2.2	1.0	1000	40.4	1	44.620521313803856	28.209703897005685	159.65213789290564
0.1	2.1	360.0	5.06	false	0.5	1.25	100	6.8	1.2	1.1	2000	0.375	1.0	2.2	1.0	1000	40.4	1	38.822234498286086	24.904670048772378	136.74170326505367
0.1	2.1	360.0	5.06	false	0.5	1.25	100	6.8	1.2	1.1	2000	0.375	1.0	2.2	1.0	1000	40.4	2	33.27639046970488	6.101421267894415	78.74317707901216	26.881225874940377	35.960800525903885
0.1	2.1	360.0	5.06	false	0.5	1.25	100	6.8	1.2	1.1	2000	0.375	1.0	2.2	1.0	1000	40.4	1	38.955645288832	15.214389148659864	148.0021157251504
0.1	2.1	360.0	5.06	false	0.5	1.25	100	6.8	1.2	1.1	2000	0.375	1.0	2.2	1.0	1000	40.4	2	44.29398895273952	11.765077937943799	91.74007748760519	43.88565008775321	46.063902765322126
0.1	2.1	360.0	5.06	false	0.5	1.25	100	6.8	1.2	1.1	2000	0.375	1.0	2.2	1.0	1000	40.4	1	34.87459808904499	13.790738275370192	114.48666758061941
0.1	2.1	360.0	5.06	false	0.5	1.25	100	6.8	1.2	1.1	2000	0.375	1.0	2.2	1.0	1000	40.4	1	35.428645861928054	7.637103022641234	104.48824752593131
0.1	2.1	360.0	5.06	false	0.5	1.25	100	6.8	1.2	1.1	2000	0.375	1.0	2.2	1.0	1000	40.4	2	49.12841105461878	15.030179012497628	87.75263416561319	40.308435155588434	81.4870618659154
0.1	2.1	360.0	5.06	false	0.5	1.25	100	6.8	1.2	1.1	2000	0.375	1.0	2.2	1.0	1000	40.4	1	37.90535401123021	24.115569905191222	135.21230764817685
0.1	2.1	360.0	5.06	false	0.5	1.25	100	6.8	1.2	1.1	2000	0.375	1.0	2.2	1.0	1000	40.4	1	47.46036934890698	8.632828896671807	135.8717191530167
0.1	2.1	360.0	5.06	false	0.5	1.25	100	6.8	1.2	1.1	2000	0.375	1.0	2.2	1.0	1000	40.4	1	35.13818678213005	20.175378802948273	98.78146068034077
0.1	2.1	360.0	5.06	false	0.5	1.25	100	6.8	1.2	1.1	2000	0.375	1.0	2.2	1.0	1000	40.4	2	48.389073892732235	10.989375939045079	84.06400277529347	41.53352073851695	74.89897314651517
0.1	2.1	360.0	5.06	false	0.5	1.25	100	6.8	1.2	1.1	2000	0.375	1.0	2.2	1.0	1000	40.4	2	43.000155553447414	14.430747277587281	71.47128596488719	37.206501936888245	61.755756132225734
0.1	2.1	360.0	5.06	false	0.5	1.25	100	6.8	1.2	1.1	2000	0.375	1.0	2.2	1.0	1000	40.4	1	35.74753749324506	18.331904833479637	122.97075054171881
0.1	2.1	360.0	5.06	false	0.5	1.25	100	6.8	1.2	1.1	2000	0.375	1.0	2.2	1.0	1000	40.4	1	39.054109849478074	7.715860182680019	127.32202157725384
0.1	2.1	360.0	5.06	false	0.5	1.25	100	6.8	1.2	1.1	2000	0.375	1.0	2.2	1.0	1000	40.4	2	39.75223520346273	9.712778257734533	46.58549751163855	26.512357644144345	78.36487375212663
0.1	2.1	360.0	5.06	false	0.5	1.25	100	6.8	1.2	1.1	2000	0.375	1.0	2.2	1.0	1000	40.4	2	46.42275547779056	12.470989002221415	65.10769982187426	27.204761781270093	89.48927407230056
0.1	2.1	360.0	5.06	false	0.5	1.25	100	6.8	1.2	1.1	2000	0.375	1.0	2.2	1.0	1000	40.4	2	44.251381011013635	4.1975680523532	70.27763036757538	34.227627283400494	90.29269147376725
0.1	2.1	360.0	5.06	false	0.5	1.25	100	6.8	1.2	1.1	2000	0.375	1.0	2.2	1.0	1000	40.4	2	42.71920618509911	8.175073677409364	57.69612582175232	32.588661940519685	95.24757485624411
0.1	2.1	360.0	5.06	false	0.5	1.25	100	6.8	1.2	1.1	2000	0.375	1.0	2.2	1.0	1000	40.4	2	44.623015150817615	11.860721080510716	102.0377519376064	38.03301549424111	59.561518585204006
0.1	2.1	360.0	5.06	false	0.5	1.25	100	6.8	1.2	1.1	2000	0.375	1.0	2.2	1.0	1000	40.4	2	41.20613358708299	7.148594044980142	40.54944218224474	35.525259528381504	92.73009473822862
0.1	2.1	360.0	5.06	false	0.5	1.25	100	6.8	1.2	1.1	2000	0.375	1.0	2.2	1.0	1000	40.4	1	42.836442566654966	14.587955604438017	134.50505023885606
0.1	2.1	360.0	5.06	false	0.5	1.25	100	6.8	1.2	1.1	2000	0.375	1.0	2.2	1.0	1000	40.4	2	48.5491128643228	25.371417290463345	111.71257213010378	31.110577065586426	51.85165417589406
0.1	2.1	360.0	5.06	false	0.5	1.25	100	6.8	1.2	1.1	2000	0.375	1.0	2.2	1.0	1000	40.4	3	41.72042623509846	0.7591296617586062	31.509968375747828	23.331177610640374	63.79584251275235	35.65287712128414	56.24544004797009
0.1	2.1	360.0	5.06	false	0.5	1.25	100	6.8	1.2	1.1	2000	0.375	1.0	2.2	1.0	1000	40.4	2	47.28870726425652	14.757882716122273	96.55577072969398	38.189608286021105	67.39153938235619
0.1	2.1	360.0	5.06	false	0.5	1.25	100	6.8	1.2	1.1	2000	0.375	1.0	2.2	1.0	1000	40.4	2	42.317580811762674	17.106538627368884	59.80655401080116	31.549417492711857	91.93594072794225
0.1	2.1	360.0	5.06	false	0.5	1.25	100	6.8	1.2	1.1	2000	0.375	1.0	2.2	1.0	1000	40.4	2	48.65741393251146	16.271825442620383	95.14102548078131	37.43559713621287	62.86636207064462
0.1	2.1	360.0	5.06	false	0.5	1.25	100	6.8	1.2	1.1	2000	0.375	1.0	2.2	1.0	1000	40.4	1	36.90537708732917	7.342005494452066	126.3177428837833
0.1	2.1	360.0	5.06	false	0.5	1.25	100	6.8	1.2	1.1	2000	0.375	1.0	2.2	1.0	1000	40.4	1	40.38072253211576	8.667910283636184	106.49003421550316
0.1	2.1	360.0	5.06	false	0.5	1.25	100	6.8	1.2	1.1	2000	0.375	1.0	2.2	1.0	1000	40.4	3	44.430662733659084	8.95778908844738	80.67464467985806	22.89673975147246	36.90964229434278	42.79049767554528	47.86662941385072
0.1	2.1	360.0	5.06	false	0.5	1.25	100	6.8	1.2	1.1	2000	0.375	1.0	2.2	1.0	1000	40.4	1	39.16589178188642	11.656098465145112	108.93008689544676
0.1	2.1	360.0	5.06	false	0.5	1.25	100	6.8	1.2	1.1	2000	0.375	1.0	2.2	1.0	1000	40.4	2	47.39672464159459	16.14939795358943	97.18908114331653	35.6273728527677	68.31548831703029
0.1	2.1	360.0	5.06	false	0.5	1.25	100	6.8	1.2	1.1	2000	0.375	1.0	2.2	1.0	1000	40.4	1	46.64399002252219	25.20982200416502	132.81501709248897
0.1	2.1	360.0	5.06	false	0.5	1.25	100	6.8	1.2	1.1	2000	0.375	1.0	2.2	1.0	1000	40.4	1	43.132865405108966	18.4271279400331	127.9686719012122
0.1	2.1	360.0	5.06	false	0.5	1.25	100	6.8	1.2	1.1	2000	0.375	1.0	2.2	1.0	1000	40.4	1	35.21190109576559	11.468413397576436	120.9898220779997
0.1	2.1	360.0	5.06	false	0.5	1.25	100	6.8	1.2	1.1	2000	0.375	1.0	2.2	1.0	1000	40.4	2	39.34697388400807	19.9550973933476	66.44579981258319	32.26075694808217	74.33906445939115
0.1	2.1	360.0	5.06	false	0.5	1.25	100	6.8	1.2	1.1	2000	0.375	1.0	2.2	1.0	1000	40.4	2	36.40736720093857	12.224754250803361	40.17520336228546	25.50635636455318	83.27992852754248
0.1	2.1	360.0	5.06	false	0.5	1.25	100	6.8	1.2	1.1	2000	0.375	1.0	2.2	1.0	1000	40.4	2	41.72277095976662	12.898615986875207	34.2194543160095	33.33498499521478	85.0260961777094
0.1	2.1	360.0	5.06	false	0.5	1.25	100	6.8	1.2	1.1	2000	0.375	1.0	2.2	1.0	1000	40.4	2	42.98401614143901	6.678014235158823	43.821611757384424	26.12053917208037	95.99542935631277
0.1	2.1	360.0	5.06	false	0.5	1.25	100	6.8	1.2	1.1	2000	0.375	1.0	2.2	1.0	1000	40.4	2	42.28245843422531	2.5481820759395113	45.52225159194958	16.683047578120313	97.47528870571334
0.1	2.1	360.0	5.06	false	0.5	1.25	100	6.8	1.2	1.1	2000	0.375	1.0	2.2	1.0	1000	40.4	2	49.670623960900386	8.390326648043354	75.65095712453682	28.82420828545377	98.94987346631231
0.1	2.1	360.0	5.06	false	0.5	1.25	100	6.8	1.2	1.1	2000	0.375	1.0	2.2	1.0	1000	40.4	1	35.70163559113778	5.980428165636543	114.6646471517325
0.1	2.1	360.0	5.06	false	0.5	1.25	100	6.8	1.2	1.1	2000	0.375	1.0	2.2	1.0	1000	40.4	2	45.27891386183512	10.019832140538766	55.567199774335	29.672513009141962	113.18988515951284
0.1	2.1	360.0	5.06	false	0.5	1.25	100	6.8	1.2	1.1	2000	0.375	1.0	2.2	1.0	1000	40.4	1	36.23975259880709	21.45621600203812	129.7589236006931
0.1	2.1	360.0	5.06	false	0.5	1.25	100	6.8	1.2	1.1	2000	0.375	1.0	2.2	1.0	1000	40.4	1	42.43893090849626	19.231735373151572	156.44534891240724
0.1	2.1	360.0	5.06	false	0.5	1.25	100	6.8	1.2	1.1	2000	0.375	1.0	2.2	1.0	1000	40.4	1	39.017356639361665	22.288658736017947	136.02922267710042
0.1	2.1	360.0	5.06	false	0.5	1.25	100	6.8	1.2	1.1	2000	0.375	1.0	2.2	1.0	1000	40.4	1	37.211124136084905	9.62139252642329	96.64731151610246
0.1	2.1	360.0	5.06	false	0.5	1.25	100	6.8	1.2	1.1	2000	0.375	1.0	2.2	1.0	1000	40.4	2	40.530851287193606	2.4208127422311474	61.77754958841556	20.359423756041775	87.65742775279142
0.1	2.1	360.0	5.06	false	0.5	1.25	100	6.8	1.2	1.1	2000	0.375	1.0	2.2	1.0	1000	40.4	2	42.73662460916242	15.821609864881173	101.87252455963075	34.046917671269476	48.643126950156585
0.1	2.1	360.0	5.06	false	0.5	1.25	100	6.8	1.2	1.1	2000	0.375	1.0	2.2	1.0	1000	40.4	2	49.10611822668358	10.149049552601765	51.03842412236322	26.611007951192132	120.31089165612792
0.1	2.1	360.0	5.06	false	0.5	1.25	100	6.8	1.2	1.1	2000	0.375	1.0	2.2	1.0	1000	40.4	2	35.48461504486561	14.568117204488066	70.33422790092209	25.65482876610053	52.54594850880951
0.1	2.1	360.0	5.06	false	0.5	1.25	100	6.8	1.2	1.1	2000	0.375	1.0	2.2	1.0	1000	40.4	2	45.28952835622329	10.939237019871072	42.89126342412377	31.527924777051968	98.50783115859736
0.1	2.1	360.0	5.06	false	0.5	1.25	100	6.8	1.2	1.1	2000	0.375	1.0	2.2	1.0	1000	40.4	3	52.93317937892084	6.243941200620357	54.26455806130195	22.342176838451707	66.01991783534629	44.83042722666001	64.70740631147285
0.1	2.1	360.0	5.06	false	0.5	1.25	100	6.8	1.2	1.1	2000	0.375	1.0	2.2	1.0	1000	40.4	2	45.14486618868722	12.62080444946758	67.14151709907118	28.47498532021497	81.01330780622128
0.1	2.1	360.0	5.06	false	0.5	1.25	100	6.8	1.2	1.1	2000	0.375	1.0	2.2	1.0	1000	40.4	1	35.23040647447641	17.484889466643885	96.06734854037717
0.1	2.1	360.0	5.06	false	0.5	1.25	100	6.8	1.2	1.1	2000	0.375	1.0	2.2	1.0	1000	40.4	1	37.91797935859175	20.618134863448606	140.59011296635185
0.1	2.1	360.0	5.06	false	0.5	1.25	100	6.8	1.2	1.1	2000	0.375	1.0	2.2	1.0	1000	40.4	1	43.46358288483412	26.553176390984742	136.32985981226707
0.1	2.1	360.0	5.06	false	0.5	1.25	100	6.8	1.2	1.1	2000	0.375	1.0	2.2	1.0	1000	40.4	3	52.237204613017695	11.137147003021607	65.31874662895636	29.3551574562092	65.82047712384717	46.94587040712396	61.92140555062646
0.1	2.1	360.0	5.06	false	0.5	1.25	100	6.8	1.2	1.1	2000	0.375	1.0	2.2	1.0	1000	40.4	1	33.467720079844746	10.211785660812389	109.60253536107089
0.1	2.1	360.0	5.06	false	0.5	1.25	100	6.8	1.2	1.1	2000	0.375	1.0	2.2	1.0	1000	40.4	2	46.156533914402516	16.554123874925118	100.32357849128309	30.622443615026	54.60130877121022
0.1	2.1	360.0	5.06	false	0.5	1.25	100	6.8	1.2	1.1	2000	0.375	1.0	2.2	1.0	1000	40.4	2	42.36283629411024	16.207981415418217	92.48723031203218	38.390569747987676	58.56658997143049
0.1	2.1	360.0	5.06	false	0.5	1.25	100	6.8	1.2	1.1	2000	0.375	1.0	2.2	1.0	1000	40.4	2	49.53243255220373	6.682618263596263	81.83766236082865	24.584819094414094	99.49125213657938
0.1	2.1	360.0	5.06	false	0.5	1.25	100	6.8	1.2	1.1	2000	0.375	1.0	2.2	1.0	1000	40.4	2	37.37245896275188	3.2835804982629058	44.083578203284446	27.593115867059115	97.95568004402737
0.1	2.1	360.0	5.06	false	0.5	1.25	100	6.8	1.2	1.1	2000	0.375	1.0	2.2	1.0	1000	40.4	1	36.95326694694711	15.719820423670056	130.4891088890489
0.1	2.1	360.0	5.06	false	0.5	1.25	100	6.8	1.2	1.1	2000	0.375	1.0	2.2	1.0	1000	40.4	1	45.68372961982633	12.591050261819664	160.97899735463292
0.1	2.1	360.0	5.06	false	0.5	1.25	100	6.8	1.2	1.1	2000	0.375	1.0	2.2	1.0	1000	40.4	2	34.223124554473884	14.052061719266153	64.56545446827178	24.113929010164505	74.79900118956097
0.1	2.1	360.0	5.06	false	0.5	1.25	100	6.8	1.2	1.1	2000	0.375	1.0	2.2	1.0	1000	40.4	1	36.834679967208466	5.6994011855731115	114.3965602669631
0.1	2.1	360.0	5.06	false	0.5	1.25	100	6.8	1.2	1.1	2000	0.375	1.0	2.2	1.0	1000	40.4	1	34.79885503778963	21.673935249207823	114.57713616136536
0.1	2.1	360.0	5.06	false	0.5	1.25	100	6.8	1.2	1.1	2000	0.375	1.0	2.2	1.0	1000	40.4	1	35.97022843719016	15.738539712250502	83.9252223775613
0.1	2.1	360.0	5.06	false	0.5	1.25	100	6.8	1.2	1.1	2000	0.375	1.0	2.2	1.0	1000	40.4	2	41.613491557043886	1.7231434282442202	49.6206836335566	33.26217531421575	94.32622729799041
0.1	2.1	360.0	5.06	false	0.5	1.25	100	6.8	1.2	1.1	2000	0.375	1.0	2.2	1.0	1000	40.4	1	48.76398978694672	30.714234571116087	135.3804291305851
0.1	2.1	360.0	5.06	false	0.5	1.25	100	6.8	1.2	1.1	2000	0.375	1.0	2.2	1.0	1000	40.4	1	35.80862671978177	8.659183250240796	109.30853971800143
0.1	2.1	360.0	5.06	false	0.5	1.25	100	6.8	1.2	1.1	2000	0.375	1.0	2.2	1.0	1000	40.4	1	41.340895953857675	20.093693784054867	147.15811192970858
0.1	2.1	360.0	5.06	false	0.5	1.25	100	6.8	1.2	1.1	2000	0.375	1.0	2.2	1.0	1000	40.4	1	41.605900442881605	17.901446375168177	153.3354394772794
0.1	2.1	360.0	5.06	false	0.5	1.25	100	6.8	1.2	1.1	2000	0.375	1.0	2.2	1.0	1000	40.4	1	34.90612422976734	25.59034092537144	97.60470854946055
0.1	2.1	360.0	5.06	false	0.5	1.25	100	6.8	1.2	1.1	2000	0.375	1.0	2.2	1.0	1000	40.4	1	40.367134876631745	20.99583952623746	142.87099492414708
0.1	2.1	360.0	5.06	false	0.5	1.25	100	6.8	1.2	1.1	2000	0.375	1.0	2.2	1.0	1000	40.4	1	46.98982948056443	24.310965529149122	166.64542527992745
0.1	2.1	360.0	5.06	false	0.5	1.25	100	6.8	1.2	1.1	2000	0.375	1.0	2.2	1.0	1000	40.4	1	40.2982077021007	27.454160638250382	109.77317268580501
0.1	2.1	360.0	5.06	false	0.5	1.25	100	6.8	1.2	1.1	2000	0.375	1.0	2.2	1.0	1000	40.4	2	39.46519408221426	13.655658917934305	83.6018731654324	30.448748971134744	66.62099391051676
0.1	2.1	360.0	5.06	false	0.5	1.25	100	6.8	1.2	1.1	2000	0.375	1.0	2.2	1.0	1000	40.4	1	44.9376974689922	35.38564555160751	112.0493653969019
0.1	2.1	360.0	5.06	false	0.5	1.25	100	6.8	1.2	1.1	2000	0.375	1.0	2.2	1.0	1000	40.4	1	37.205726354979674	12.735798670740715	104.90804285366332
0.1	2.1	360.0	5.06	false	0.5	1.25	100	6.8	1.2	1.1	2000	0.375	1.0	2.2	1.0	1000	40.4	2	41.110629690680604	4.655600580225168	79.90393883748402	34.9819064969029	56.190080342915365
0.1	2.1	360.0	5.06	false	0.5	1.25	100	6.8	1.2	1.1	2000	0.375	1.0	2.2	1.0	1000	40.4	2	45.07077963079696	8.640617759219138	59.849909487721405	36.25540396174567	116.354393010932
0.1	2.1	360.0	5.06	false	0.5	1.25	100	6.8	1.2	1.1	2000	0.375	1.0	2.2	1.0	1000	40.4	1	41.22339967270936	25.669155955223	118.34848150269691
0.1	2.1	360.0	5.06	false	0.5	1.25	100	6.8	1.2	1.1	2000	0.375	1.0	2.2	1.0	1000	40.4	1	45.69006182022734	15.293019193019795	153.70490568286
0.1	2.1	360.0	5.06	false	0.5	1.25	100	6.8	1.2	1.1	2000	0.375	1.0	2.2	1.0	1000	40.4	2	47.353076486499276	12.74374461231886	105.5827976846032	30.874750612992027	59.79112816985105
0.1	2.1	360.0	5.06	false	0.5	1.25	100	6.8	1.2	1.1	2000	0.375	1.0	2.2	1.0	1000	40.4	1	31.327868747639638	17.112171882117117	103.34360997900743
0.1	2.1	360.0	5.06	false	0.5	1.25	100	6.8	1.2	1.1	2000	0.375	1.0	2.2	1.0	1000	40.4	1	33.352304073261706	22.866504704417615	126.46771726935155
0.1	2.1	360.0	5.06	false	0.5	1.25	100	6.8	1.2	1.1	2000	0.375	1.0	2.2	1.0	1000	40.4	1	50.23754362854641	30.1628080149161	134.5456130047067
0.1	2.1	360.0	5.06	false	0.5	1.25	100	6.8	1.2	1.1	2000	0.375	1.0	2.2	1.0	1000	40.4	2	43.065942133635225	4.376075072025369	61.82669996102552	28.82454483986475	85.98570176280631
0.1	2.1	360.0	5.06	false	0.5	1.25	100	6.8	1.2	1.1	2000	0.375	1.0	2.2	1.0	1000	40.4	1	41.10170462712253	30.848154318187003	143.03796260523853
0.1	2.1	360.0	5.06	false	0.5	1.25	100	6.8	1.2	1.1	2000	0.375	1.0	2.2	1.0	1000	40.4	2	32.50536583606595	8.705309983542797	36.44941542415542	25.96411185754496	71.05989132958045
0.1	2.1	360.0	5.06	false	0.5	1.25	100	6.8	1.2	1.1	2000	0.375	1.0	2.2	1.0	1000	40.4	1	44.17862203655587	26.21673805947552	130.27894739899068
0.1	2.1	360.0	5.06	false	0.5	1.25	100	6.8	1.2	1.1	2000	0.375	1.0	2.2	1.0	1000	40.4	1	46.510145965865526	24.043100353449464	141.5413430432824
0.1	2.1	360.0	5.06	false	0.5	1.25	100	6.8	1.2	1.1	2000	0.375	1.0	2.2	1.0	1000	40.4	2	52.498461468065784	22.550902761466865	115.01394606306589	47.03156594012195	73.12649137684816
0.1	2.1	360.0	5.06	false	0.5	1.25	100	6.8	1.2	1.1	2000	0.375	1.0	2.2	1.0	1000	40.4	2	38.85638763350381	13.919497683665234	84.33793479193496	29.42938037079456	58.56232240635218
0.1	2.1	360.0	5.06	false	0.5	1.25	100	6.8	1.2	1.1	2000	0.375	1.0	2.2	1.0	1000	40.4	1	42.4726352001309	22.59471625406995	132.14182181916138
0.1	2.1	360.0	5.06	false	0.5	1.25	100	6.8	1.2	1.1	2000	0.375	1.0	2.2	1.0	1000	40.4	2	38.337999166898975	7.443673143094707	60.484316213372324	32.71156061428682	68.51576122507541
0.1	2.1	360.0	5.06	false	0.5	1.25	100	6.8	1.2	1.1	2000	0.375	1.0	2.2	1.0	1000	40.4	2	43.83210181582023	12.111748147094378	47.08378500507504	19.4239715732117	103.83285490772444
0.1	2.1	360.0	5.06	false	0.5	1.25	100	6.8	1.2	1.1	2000	0.375	1.0	2.2	1.0	1000	40.4	1	44.90818904350493	28.85091132833832	142.8630682833585
0.1	2.1	360.0	5.06	false	0.5	1.25	100	6.8	1.2	1.1	2000	0.375	1.0	2.2	1.0	1000	40.4	2	47.09062326582577	16.758124607418168	89.9333537377623	37.53802959782324	58.22324262370922
0.1	2.1	360.0	5.06	false	0.5	1.25	100	6.8	1.2	1.1	2000	0.375	1.0	2.2	1.0	1000	40.4	2	42.2433032396636	15.39692598044376	99.58727362141626	37.198122014721896	40.398075357671225
0.1	2.1	360.0	5.06	false	0.5	1.25	100	6.8	1.2	1.1	2000	0.375	1.0	2.2	1.0	1000	40.4	1	41.55535745097535	19.266964196316916	108.16938763972026
0.1	2.1	360.0	5.06	false	0.5	1.25	100	6.8	1.2	1.1	2000	0.375	1.0	2.2	1.0	1000	40.4	1	43.83919912020817	24.506064732153856	152.59020154752895
0.1	2.1	360.0	5.06	false	0.5	1.25	100	6.8	1.2	1.1	2000	0.375	1.0	2.2	1.0	1000	40.4	3	42.96373924446654	1.5521544732577066	30.441811718257448	16.943521902614616	62.61775804915742	38.31644553695625	44.19203383665593
0.1	2.1	360.0	5.06	false	0.5	1.25	100	6.8	1.2	1.1	2000	0.375	1.0	2.2	1.0	1000	40.4	1	52.33213340970576	20.792839638259668	159.0075235955211
0.1	2.1	360.0	5.06	false	0.5	1.25	100	6.8	1.2	1.1	2000	0.375	1.0	2.2	1.0	1000	40.4	2	45.576878474233624	8.68742500068288	81.57987455778337	33.15409632235955	85.29693112368149
0.1	2.1	360.0	5.06	false	0.5	1.25	100	6.8	1.2	1.1	2000	0.375	1.0	2.2	1.0	1000	40.4	2	33.268973295251	3.369947245673413	75.75764681457639	28.102746868172428	50.2953707373317
0.1	2.1	360.0	5.06	false	0.5	1.25	100	6.8	1.2	1.1	2000	0.375	1.0	2.2	1.0	1000	40.4	2	42.07147426794325	14.64410395598772	52.30877434015317	28.792589278905165	89.86855167062716
0.1	2.1	360.0	5.06	false	0.5	1.25	100	6.8	1.2	1.1	2000	0.375	1.0	2.2	1.0	1000	40.4	2	33.89762085315661	6.627495544505356	61.19739030197248	21.060382284964227	56.10552770256654
0.1	2.1	360.0	5.06	false	0.5	1.25	100	6.8	1.2	1.1	2000	0.375	1.0	2.2	1.0	1000	40.4	1	47.06372628953815	23.165505958008183	156.81092169064024
0.1	2.1	360.0	5.06	false	0.5	1.25	100	6.8	1.2	1.1	2000	0.375	1.0	2.2	1.0	1000	40.4	2	35.310432490850225	9.410484211515053	48.130438341659065	30.646461035584178	87.5185438194371
0.1	2.1	360.0	5.06	false	0.5	1.25	100	6.8	1.2	1.1	2000	0.375	1.0	2.2	1.0	1000	40.4	1	25.22	13.42022602900555	86.6727686108881
0.1	2.1	360.0	5.06	false	0.5	1.25	100	6.8	1.2	1.1	2000	0.375	1.0	2.2	1.0	1000	40.4	1	35.75859339154347	16.617305934402964	132.46942350308612
0.1	2.1	360.0	5.06	false	0.5	1.25	100	6.8	1.2	1.1	2000	0.375	1.0	2.2	1.0	1000	40.4	2	45.55477314485362	14.232023852530334	62.39161368332545	28.49449387647617	88.96852835367538
0.1	2.1	360.0	5.06	false	0.5	1.25	100	6.8	1.2	1.1	2000	0.375	1.0	2.2	1.0	1000	40.4	2	37.969696960650204	6.4028562946646375	38.805062614473336	28.023617361012665	74.34113590793012
0.1	2.1	360.0	5.06	false	0.5	1.25	100	6.8	1.2	1.1	2000	0.375	1.0	2.2	1.0	1000	40.4	1	41.53199521049426	23.814134569661615	124.66500751097462
0.1	2.1	360.0	5.06	false	0.5	1.25	100	6.8	1.2	1.1	2000	0.375	1.0	2.2	1.0	1000	40.4	2	41.38777766015073	5.142084526754109	57.70704524924734	24.91482085464713	97.19377547530206
0.1	2.1	360.0	5.06	false	0.5	1.25	100	6.8	1.2	1.1	2000	0.375	1.0	2.2	1.0	1000	40.4	1	41.2886162188549	20.693006798442283	149.94115505445887
0.1	2.1	360.0	5.06	false	0.5	1.25	100	6.8	1.2	1.1	2000	0.375	1.0	2.2	1.0	1000	40.4	2	46.7619128665065	10.468851733079216	109.1890300260225	33.59461503356088	49.63877984531633
0.1	2.1	360.0	5.06	false	0.5	1.25	100	6.8	1.2	1.1	2000	0.375	1.0	2.2	1.0	1000	40.4	1	35.527842857869594	13.707637046721764	89.00145757366153
0.1	2.1	360.0	5.06	false	0.5	1.25	100	6.8	1.2	1.1	2000	0.375	1.0	2.2	1.0	1000	40.4	2	41.80326370734172	14.225012615531993	88.96660490388015	38.94173567090338	76.71515582528085
0.1	2.1	360.0	5.06	false	0.5	1.25	100	6.8	1.2	1.1	2000	0.375	1.0	2.2	1.0	1000	40.4	1	39.548490009740576	12.540927444922634	123.60315761637189
0.1	2.1	360.0	5.06	false	0.5	1.25	100	6.8	1.2	1.1	2000	0.375	1.0	2.2	1.0	1000	40.4	2	45.39901602306571	7.523395798652997	39.38098287670998	38.39551308524306	88.2864156783758
0.1	2.1	360.0	5.06	false	0.5	1.25	100	6.8	1.2	1.1	2000	0.375	1.0	2.2	1.0	1000	40.4	1	43.59044011249842	36.062349171002374	117.91306133115994
0.1	2.1	360.0	5.06	false	0.5	1.25	100	6.8	1.2	1.1	2000	0.375	1.0	2.2	1.0	1000	40.4	2	29.318199693668323	13.285285363587501	37.248189526901974	23.13454135744217	71.77515261712124
0.1	2.1	360.0	5.06	false	0.5	1.25	100	6.8	1.2	1.1	2000	0.375	1.0	2.2	1.0	1000	40.4	1	26.51333171816377	20.2148321955361	95.15608110141078
0.1	2.1	360.0	5.06	false	0.5	1.25	100	6.8	1.2	1.1	2000	0.375	1.0	2.2	1.0	1000	40.4	1	44.195014990984205	20.691936060344208	111.94086898320111
0.1	2.1	360.0	5.06	false	0.5	1.25	100	6.8	1.2	1.1	2000	0.375	1.0	2.2	1.0	1000	40.4	2	30.335427643895574	1.2631719447768182	46.264331501206456	20.134232575506275	61.6870516055539
0.1	2.1	360.0	5.06	false	0.5	1.25	100	6.8	1.2	1.1	2000	0.375	1.0	2.2	1.0	1000	40.4	2	48.87037083670643	27.279064828979024	83.33460409687737	41.49907631510844	37.383892580311546
0.1	2.1	360.0	5.06	false	0.5	1.25	100	6.8	1.2	1.1	2000	0.375	1.0	2.2	1.0	1000	40.4	2	35.24860482309297	6.573154931231813	74.56707996452357	24.150603656500504	56.74573247287333
0.1	2.1	360.0	5.06	false	0.5	1.25	100	6.8	1.2	1.1	2000	0.375	1.0	2.2	1.0	1000	40.4	1	36.60683479295175	16.07075940999651	138.96418584793247
0.1	2.1	360.0	5.06	false	0.5	1.25	100	6.8	1.2	1.1	2000	0.375	1.0	2.2	1.0	1000	40.4	1	44.72454384904713	19.692638190636252	162.990307238612
0.1	2.1	360.0	5.06	false	0.5	1.25	100	6.8	1.2	1.1	2000	0.375	1.0	2.2	1.0	1000	40.4	2	41.842224649871284	12.580002980390224	69.12857082040856	31.42673701048142	86.37487071284693
0.1	2.1	360.0	5.06	false	0.5	1.25	100	6.8	1.2	1.1	2000	0.375	1.0	2.2	1.0	1000	40.4	2	48.80661375456008	7.478263374863075	56.38226076302279	35.65084992828246	120.81333086379915
0.1	2.1	360.0	5.06	false	0.5	1.25	100	6.8	1.2	1.1	2000	0.375	1.0	2.2	1.0	1000	40.4	1	44.75065740664673	24.40476830474236	178.22371666658233
0.1	2.1	360.0	5.06	false	0.5	1.25	100	6.8	1.2	1.1	2000	0.375	1.0	2.2	1.0	1000	40.4	2	35.49694280037477	17.67015589547982	49.38138264607069	29.80459217633939	61.182527729107036
0.1	2.1	360.0	5.06	false	0.5	1.25	100	6.8	1.2	1.1	2000	0.375	1.0	2.2	1.0	1000	40.4	1	39.782358633835734	22.719629717664883	140.1186075169299
0.1	2.1	360.0	5.06	false	0.5	1.25	100	6.8	1.2	1.1	2000	0.375	1.0	2.2	1.0	1000	40.4	1	38.54110107514088	24.16515440811311	139.23395507958097
0.1	2.1	360.0	5.06	false	0.5	1.25	100	6.8	1.2	1.1	2000	0.375	1.0	2.2	1.0	1000	40.4	1	32.58474569296266	15.945220059942933	78.93791957808864
0.1	2.1	360.0	5.06	false	0.5	1.25	100	6.8	1.2	1.1	2000	0.375	1.0	2.2	1.0	1000	40.4	2	40.82157125029686	4.082590873641277	94.5824076206353	36.65336228713446	55.503395521220696
0.1	2.1	360.0	5.06	false	0.5	1.25	100	6.8	1.2	1.1	2000	0.375	1.0	2.2	1.0	1000	40.4	2	40.8146661741569	4.304167426688114	66.03994655039594	30.246383899702753	82.08427220393705
0.1	2.1	360.0	5.06	false	0.5	1.25	100	6.8	1.2	1.1	2000	0.375	1.0	2.2	1.0	1000	40.4	1	42.25502953811083	15.727888582360494	161.96553946915034
0.1	2.1	360.0	5.06	false	0.5	1.25	100	6.8	1.2	1.1	2000	0.375	1.0	2.2	1.0	1000	40.4	2	35.04210040432661	4.624991300195406	66.47947656202187	26.126458328963615	58.45715259651115
0.1	2.1	360.0	5.06	false	0.5	1.25	100	6.8	1.2	1.1	2000	0.375	1.0	2.2	1.0	1000	40.4	1	34.00650627988302	21.02644575062996	124.36078279415833
0.1	2.1	360.0	5.06	false	0.5	1.25	100	6.8	1.2	1.1	2000	0.375	1.0	2.2	1.0	1000	40.4	2	38.95334665298107	16.460887559461106	83.69974105118399	30.55649277419992	53.71181100035026
0.1	2.1	360.0	5.06	false	0.5	1.25	100	6.8	1.2	1.1	2000	0.375	1.0	2.2	1.0	1000	40.4	2	40.955796921712846	14.151788700720124	55.12874926123528	26.642049783378983	81.99469244639543
0.1	2.1	360.0	5.06	false	0.5	1.25	100	6.8	1.2	1.1	2000	0.375	1.0	2.2	1.0	1000	40.4	1	37.190171606235054	22.031920052419913	112.35151090770147
0.1	2.1	360.0	5.06	false	0.5	1.25	100	6.8	1.2	1.1	2000	0.375	1.0	2.2	1.0	1000	40.4	1	41.05674199790538	24.77469553602961	149.65415830784173
0.1	2.1	360.0	5.06	false	0.5	1.25	100	6.8	1.2	1.1	2000	0.375	1.0	2.2	1.0	1000	40.4	1	40.296853441507416	21.625121410913575	118.46825720495089
0.1	2.1	360.0	5.06	false	0.5	1.25	100	6.8	1.2	1.1	2000	0.375	1.0	2.2	1.0	1000	40.4	1	27.716774518047377	22.08458868433017	77.87226975517426
0.1	2.1	360.0	5.06	false	0.5	1.25	100	6.8	1.2	1.1	2000	0.375	1.0	2.2	1.0	1000	40.4	2	39.78821162945915	9.261924198374048	93.79001994821945	24.73554389463562	53.96302270256035
0.1	2.1	360.0	5.06	false	0.5	1.25	100	6.8	1.2	1.1	2000	0.375	1.0	2.2	1.0	1000	40.4	1	42.515355251862864	25.963494182465194	149.38763807930187
0.1	2.1	360.0	5.06	false	0.5	1.25	100	6.8	1.2	1.1	2000	0.375	1.0	2.2	1.0	1000	40.4	1	42.21314182476402	27.6479486560321	129.7594387520845
0.1	2.1	360.0	5.06	false	0.5	1.25	100	6.8	1.2	1.1	2000	0.375	1.0	2.2	1.0	1000	40.4	1	31.743316181762218	13.473423911581856	97.30314985889638
0.1	2.1	360.0	5.06	false	0.5	1.25	100	6.8	1.2	1.1	2000	0.375	1.0	2.2	1.0	1000	40.4	2	39.62818386902568	6.767098902218453	82.783545777408	31.701462961635624	57.33934371756511
0.1	2.1	360.0	5.06	false	0.5	1.25	100	6.8	1.2	1.1	2000	0.375	1.0	2.2	1.0	1000	40.4	2	40.80444107098408	9.09864705695147	76.85626486997673	34.60127043643499	74.00185173188048
0.1	2.1	360.0	5.06	false	0.5	1.25	100	6.8	1.2	1.1	2000	0.375	1.0	2.2	1.0	1000	40.4	1	38.935998485096064	26.649014222796712	114.11552208708733
0.1	2.1	360.0	5.06	false	0.5	1.25	100	6.8	1.2	1.1	2000	0.375	1.0	2.2	1.0	1000	40.4	1	45.73348192029394	26.344552431947825	105.27426255905877
0.1	2.1	360.0	5.06	false	0.5	1.25	100	6.8	1.2	1.1	2000	0.375	1.0	2.2	1.0	1000	40.4	2	55.58	16.12888565476332	113.48652820106308	46.978332954145024	83.00828983276065
0.1	2.1	360.0	5.06	false	0.5	1.25	100	6.8	1.2	1.1	2000	0.375	1.0	2.2	1.0	1000	40.4	1	41.32696531343759	27.02617370947558	120.12344269445413
0.1	2.1	360.0	5.06	false	0.5	1.25	100	6.8	1.2	1.1	2000	0.375	1.0	2.2	1.0	1000	40.4	1	42.704587346562214	25.440762106407494	98.16550390224484
0.1	2.1	360.0	5.06	false	0.5	1.25	100	6.8	1.2	1.1	2000	0.375	1.0	2.2	1.0	1000	40.4	1	38.750741401189174	14.238504968265406	153.0293311693771
0.1	2.1	360.0	5.06	false	0.5	1.25	100	6.8	1.2	1.1	2000	0.375	1.0	2.2	1.0	1000	40.4	1	34.86075005525616	11.465116425588908	106.6527697317706
0.1	2.1	360.0	5.06	false	0.5	1.25	100	6.8	1.2	1.1	2000	0.375	1.0	2.2	1.0	1000	40.4	2	37.06867984176678	4.4372895562304056	64.48276111466521	30.04593422323771	62.751596553814124
0.1	2.1	360.0	5.06	false	0.5	1.25	100	6.8	1.2	1.1	2000	0.375	1.0	2.2	1.0	1000	40.4	2	37.56385242973264	2.5755411086985713	57.7724168891318	26.127121441070564	74.2541710618095
0.1	2.1	360.0	5.06	false	0.5	1.25	100	6.8	1.2	1.1	2000	0.375	1.0	2.2	1.0	1000	40.4	2	30.511653187045546	5.191481141269461	66.32743409643568	28.580457566880842	38.45231478836992
0.1	2.1	360.0	5.06	false	0.5	1.25	100	6.8	1.2	1.1	2000	0.375	1.0	2.2	1.0	1000	40.4	1	37.14521417257494	26.340993661850984	130.73627111211684
0.1	2.1	360.0	5.06	false	0.5	1.25	100	6.8	1.2	1.1	2000	0.375	1.0	2.2	1.0	1000	40.4	2	39.00705109281849	10.747454856020003	78.66517124337064	22.191793950280697	66.14498746248753
0.1	2.1	360.0	5.06	false	0.5	1.25	100	6.8	1.2	1.1	2000	0.375	1.0	2.2	1.0	1000	40.4	2	40.615591502587854	12.423481555604623	82.59576943627371	32.77416739046481	57.15584387546286
0.1	2.1	360.0	5.06	false	0.5	1.25	100	6.8	1.2	1.1	2000	0.375	1.0	2.2	1.0	1000	40.4	2	47.2102580970416	6.575810052052743	53.159709413316925	30.449249446616978	114.15744351137364
0.1	2.1	360.0	5.06	false	0.5	1.25	100	6.8	1.2	1.1	2000	0.375	1.0	2.2	1.0	1000	40.4	2	37.871590847892634	7.393503127811837	82.34713162956379	33.17772123157755	35.95266036109937
0.1	2.1	360.0	5.06	false	0.5	1.25	100	6.8	1.2	1.1	2000	0.375	1.0	2.2	1.0	1000	40.4	1	37.24398957601145	16.680919375226743	119.22889797494224
0.1	2.1	360.0	5.06	false	0.5	1.25	100	6.8	1.2	1.1	2000	0.375	1.0	2.2	1.0	1000	40.4	2	41.03876349551828	19.45842693457108	86.84792365496212	31.943715332736883	54.07748559882296
0.1	2.1	360.0	5.06	false	0.5	1.25	100	6.8	1.2	1.1	2000	0.375	1.0	2.2	1.0	1000	40.4	2	28.093029607055186	2.75962573285804	51.841293643664926	20.056909240322433	61.083353933226626
0.1	2.1	360.0	5.06	false	0.5	1.25	100	6.8	1.2	1.1	2000	0.375	1.0	2.2	1.0	1000	40.4	1	39.09131848939745	19.7582345915714	102.36299338915101
0.1	2.1	360.0	5.06	false	0.5	1.25	100	6.8	1.2	1.1	2000	0.375	1.0	2.2	1.0	1000	40.4	2	42.27721648925828	9.43925896209897	52.44526011574662	31.447029731909485	102.255348605393
0.1	2.1	360.0	5.06	false	0.5	1.25	100	6.8	1.2	1.1	2000	0.375	1.0	2.2	1.0	1000	40.4	1	40.44175641233241	21.411286446992793	148.9336117520265
0.1	2.1	360.0	5.06	false	0.5	1.25	100	6.8	1.2	1.1	2000	0.375	1.0	2.2	1.0	1000	40.4	2	37.85071417910948	5.634044192285541	57.23306663859144	30.069700718385114	67.09546172489733
0.1	2.1	360.0	5.06	false	0.5	1.25	100	6.8	1.2	1.1	2000	0.375	1.0	2.2	1.0	1000	40.4	2	43.36506707829464	7.09930907090852	49.181420869011625	32.018159447891996	98.87137843612494
0.1	2.1	360.0	5.06	false	0.5	1.25	100	6.8	1.2	1.1	2000	0.375	1.0	2.2	1.0	1000	40.4	2	41.2644043107437	7.795510334382944	74.19618369106861	38.63678885503478	48.47418155303482
0.1	2.1	360.0	5.06	false	0.5	1.25	100	6.8	1.2	1.1	2000	0.375	1.0	2.2	1.0	1000	40.4	2	43.13012805147336	18.81163688496864	84.55631729528756	35.585316681574604	55.08300098960542
0.1	2.1	360.0	5.06	false	0.5	1.25	100	6.8	1.2	1.1	2000	0.375	1.0	2.2	1.0	1000	40.4	3	40.410719858288566	3.570888478366363	46.15581152856405	19.252149431110222	29.15957383674664	32.66747470792929	66.91806135103958
0.1	2.1	360.0	5.06	false	0.5	1.25	100	6.8	1.2	1.1	2000	0.375	1.0	2.2	1.0	1000	40.4	2	39.66301389939869	5.393344423746507	85.75720298866698	34.60187461317502	49.6487648159356
0.1	2.1	360.0	5.06	false	0.5	1.25	100	6.8	1.2	1.1	2000	0.375	1.0	2.2	1.0	1000	40.4	2	36.712003683332235	8.758210926408307	52.44356227032173	29.65251052435845	73.93335581599626
0.1	2.1	360.0	5.06	false	0.5	1.25	100	6.8	1.2	1.1	2000	0.375	1.0	2.2	1.0	1000	40.4	1	32.42787726914212	13.795173472340851	114.70942053016496
0.1	2.1	360.0	5.06	false	0.5	1.25	100	6.8	1.2	1.1	2000	0.375	1.0	2.2	1.0	1000	40.4	2	44.098048901666935	16.96967977944434	88.74478096113306	38.42398596724358	65.68956818179885
0.1	2.1	360.0	5.06	false	0.5	1.25	100	6.8	1.2	1.1	2000	0.375	1.0	2.2	1.0	1000	40.4	3	42.92270541835366	7.648194947915738	70.72522555944326	25.725998877494483	43.001606791559915	37.439944067557775	35.32725493125744
0.1	2.1	360.0	5.06	false	0.5	1.25	100	6.8	1.2	1.1	2000	0.375	1.0	2.2	1.0	1000	40.4	2	42.48117145236037	4.6263506824037055	77.84971782019161	24.655424070536295	72.08242787160252
0.1	2.1	360.0	5.06	false	0.5	1.25	100	6.8	1.2	1.1	2000	0.375	1.0	2.2	1.0	1000	40.4	1	36.760068353161145	23.38698592001795	95.67564204476781
0.1	2.1	360.0	5.06	false	0.5	1.25	100	6.8	1.2	1.1	2000	0.375	1.0	2.2	1.0	1000	40.4	1	37.32051896390892	21.309580019354648	123.07631162590016
0.1	2.1	360.0	5.06	false	0.5	1.25	100	6.8	1.2	1.1	2000	0.375	1.0	2.2	1.0	1000	40.4	2	47.326283286850455	8.424072456736086	76.28592068389301	28.12092956200813	92.20249651277372
0.1	2.1	360.0	5.06	false	0.5	1.25	100	6.8	1.2	1.1	2000	0.375	1.0	2.2	1.0	1000	40.4	1	44.05455748511085	28.3407039087669	152.62692953052976
0.1	2.1	360.0	5.06	false	0.5	1.25	100	6.8	1.2	1.1	2000	0.375	1.0	2.2	1.0	1000	40.4	1	29.866210470078464	12.610618385605243	93.64044272756216
0.1	2.1	360.0	5.06	false	0.5	1.25	100	6.8	1.2	1.1	2000	0.375	1.0	2.2	1.0	1000	40.4	2	38.75019141366242	17.398269354138396	95.9389976940203	37.437920470972934	48.23318258192933
0.1	2.1	360.0	5.06	false	0.5	1.25	100	6.8	1.2	1.1	2000	0.375	1.0	2.2	1.0	1000	40.4	1	38.55997789794538	17.399914741369944	114.86208144858439
0.1	2.1	360.0	5.06	false	0.5	1.25	100	6.8	1.2	1.1	2000	0.375	1.0	2.2	1.0	1000	40.4	1	41.283531845397135	7.935218382258104	141.48702015629868
0.1	2.1	360.0	5.06	false	0.5	1.25	100	6.8	1.2	1.1	2000	0.375	1.0	2.2	1.0	1000	40.4	2	44.0995933413598	14.488785436581008	68.20865363829773	29.7176394074056	93.34138243423689
0.1	2.1	360.0	5.06	false	0.5	1.25	100	6.8	1.2	1.1	2000	0.375	1.0	2.2	1.0	1000	40.4	1	36.08730952927757	18.0907650671541	124.64522327248254
0.1	2.1	360.0	5.06	false	0.5	1.25	100	6.8	1.2	1.1	2000	0.375	1.0	2.2	1.0	1000	40.4	2	44.559768331126364	11.648096705733929	102.18957409482859	38.717666098652515	56.59075087317924
0.1	2.1	360.0	5.06	false	0.5	1.25	100	6.8	1.2	1.1	2000	0.375	1.0	2.2	1.0	1000	40.4	1	44.59982557756421	29.782331665459726	137.7114829378692
0.1	2.1	360.0	5.06	false	0.5	1.25	100	6.8	1.2	1.1	2000	0.375	1.0	2.2	1.0	1000	40.4	1	38.89648539453763	31.34879895817104	83.94152637234808
0.1	2.1	360.0	5.06	false	0.5	1.25	100	6.8	1.2	1.1	2000	0.375	1.0	2.2	1.0	1000	40.4	1	44.90775387214635	21.68727760601323	127.72525770226719
0.1	2.1	360.0	5.06	false	0.5	1.25	100	6.8	1.2	1.1	2000	0.375	1.0	2.2	1.0	1000	40.4	1	40.43364303651003	16.074802034812407	118.12544332338933
0.1	2.1	360.0	5.06	false	0.5	1.25	100	6.8	1.2	1.1	2000	0.375	1.0	2.2	1.0	1000	40.4	2	45.87690461926895	3.7381029923182796	61.39468325489859	32.13383518416493	101.98882238886809
0.1	2.1	360.0	5.06	false	0.5	1.25	100	6.8	1.2	1.1	2000	0.375	1.0	2.2	1.0	1000	40.4	1	33.18634328768243	22.95238244508896	114.83654392436526
0.1	2.1	360.0	5.06	false	0.5	1.25	100	6.8	1.2	1.1	2000	0.375	1.0	2.2	1.0	1000	40.4	1	46.97582727460949	16.82304679523585	112.78893469010352
0.1	2.1	360.0	5.06	false	0.5	1.25	100	6.8	1.2	1.1	2000	0.375	1.0	2.2	1.0	1000	40.4	2	44.3197505017485	21.87184325418458	97.5903952175455	38.516173419965675	75.68106715762062
0.1	2.1	360.0	5.06	false	0.5	1.25	100	6.8	1.2	1.1	2000	0.375	1.0	2.2	1.0	1000	40.4	1	42.75079149822477	22.289533491328818	106.14833838562114
0.1	2.1	360.0	5.06	false	0.5	1.25	100	6.8	1.2	1.1	2000	0.375	1.0	2.2	1.0	1000	40.4	2	42.25762313178399	14.312194494657334	93.20721231011798	32.83355532732292	56.55006541209295
0.1	2.1	360.0	5.06	false	0.5	1.25	100	6.8	1.2	1.1	2000	0.375	1.0	2.2	1.0	1000	40.4	1	30.333448253530243	15.796392833727111	114.63842626756792
0.1	2.1	360.0	5.06	false	0.5	1.25	100	6.8	1.2	1.1	2000	0.375	1.0	2.2	1.0	1000	40.4	2	32.86221866631941	2.598695790978792	36.29805989067211	17.147929604325647	69.67911226247558
0.1	2.1	360.0	5.06	false	0.5	1.25	100	6.8	1.2	1.1	2000	0.375	1.0	2.2	1.0	1000	40.4	2	43.60880059059438	19.106113520569465	44.82802753246528	27.511637016088663	103.46767296706926
0.1	2.1	360.0	5.06	false	0.5	1.25	100	6.8	1.2	1.1	2000	0.375	1.0	2.2	1.0	1000	40.4	1	32.06771315337963	21.973069024024692	130.4143660188253
0.1	2.1	360.0	5.06	false	0.5	1.25	100	6.8	1.2	1.1	2000	0.375	1.0	2.2	1.0	1000	40.4	1	36.27185229268741	11.357464804672077	101.41663225718179
0.1	2.1	360.0	5.06	false	0.5	1.25	100	6.8	1.2	1.1	2000	0.375	1.0	2.2	1.0	1000	40.4	2	49.051154642697654	9.540301608032653	100.9044155439673	42.53760848004761	72.61209560042738
0.1	2.1	360.0	5.06	false	0.5	1.25	100	6.8	1.2	1.1	2000	0.375	1.0	2.2	1.0	1000	40.4	2	45.792592489433005	7.632869485692137	49.5554824133467	29.628023145569866	110.72558804350017
0.1	2.1	360.0	5.06	false	0.5	1.25	100	6.8	1.2	1.1	2000	0.375	1.0	2.2	1.0	1000	40.4	1	41.97421240234974	25.76053002993567	148.6869003078521
0.1	2.1	360.0	5.06	false	0.5	1.25	100	6.8	1.2	1.1	2000	0.375	1.0	2.2	1.0	1000	40.4	1	38.60045742999202	21.463921391924018	138.97521211320904
0.1	2.1	360.0	5.06	false	0.5	1.25	100	6.8	1.2	1.1	2000	0.375	1.0	2.2	1.0	1000	40.4	2	50.36918852062627	15.124745743153541	106.9724470620955	45.92670718128726	84.16791365627813
0.1	2.1	360.0	5.06	false	0.5	1.25	100	6.8	1.2	1.1	2000	0.375	1.0	2.2	1.0	1000	40.4	1	44.19322418980118	13.996741970627518	143.2629885217762
0.1	2.1	360.0	5.06	false	0.5	1.25	100	6.8	1.2	1.1	2000	0.375	1.0	2.2	1.0	1000	40.4	1	38.21778934157152	12.808834011926237	123.33833522105957
0.1	2.1	360.0	5.06	false	0.5	1.25	100	6.8	1.2	1.1	2000	0.375	1.0	2.2	1.0	1000	40.4	1	39.36426997711517	11.216454614576499	115.77166779692385
0.1	2.1	360.0	5.06	false	0.5	1.25	100	6.8	1.2	1.1	2000	0.375	1.0	2.2	1.0	1000	40.4	1	37.01751912893373	22.402722437392306	110.66398784187544
0.1	2.1	360.0	5.06	false	0.5	1.25	100	6.8	1.2	1.1	2000	0.375	1.0	2.2	1.0	1000	40.4	1	39.26253450282708	28.88406170878307	124.22588716372957
0.1	2.1	360.0	5.06	false	0.5	1.25	100	6.8	1.2	1.1	2000	0.375	1.0	2.2	1.0	1000	40.4	1	35.90991216738008	28.5933911553974	123.55549325389454
0.1	2.1	360.0	5.06	false	0.5	1.25	100	6.8	1.2	1.1	2000	0.375	1.0	2.2	1.0	1000	40.4	3	42.30890443462185	2.747121443231166	33.98993921232145	19.152852598929417	46.83373062785074	33.14112446485541	63.832788966498036
0.1	2.1	360.0	5.06	false	0.5	1.25	100	6.8	1.2	1.1	2000	0.375	1.0	2.2	1.0	1000	40.4	1	42.31853072985423	4.625227573595183	105.9705999879651
0.1	2.1	360.0	5.06	false	0.5	1.25	100	6.8	1.2	1.1	2000	0.375	1.0	2.2	1.0	1000	40.4	1	30.54015511504179	14.458018379456469	119.20622978223857
0.1	2.1	360.0	5.06	false	0.5	1.25	100	6.8	1.2	1.1	2000	0.375	1.0	2.2	1.0	1000	40.4	2	43.40795000027894	9.795853185043601	52.10543300962239	30.088844862001093	91.3370223209806
0.1	2.1	360.0	5.06	false	0.5	1.25	100	6.8	1.2	1.1	2000	0.375	1.0	2.2	1.0	1000	40.4	2	46.878555965574435	6.718831565478295	68.86484062293893	29.3949934194564	104.48577785144954
0.1	2.1	360.0	5.06	false	0.5	1.25	100	6.8	1.2	1.1	2000	0.375	1.0	2.2	1.0	1000	40.4	2	42.55630098477241	5.900149199062827	62.029140326257874	26.45819287854348	84.53579434639188
0.1	2.1	360.0	5.06	false	0.5	1.25	100	6.8	1.2	1.1	2000	0.375	1.0	2.2	1.0	1000	40.4	1	39.54592757206708	20.52731085935354	80.78685887906416
0.1	2.1	360.0	5.06	false	0.5	1.25	100	6.8	1.2	1.1	2000	0.375	1.0	2.2	1.0	1000	40.4	1	37.807396022871664	14.111737597475791	133.06578427486699
0.1	2.1	360.0	5.06	false	0.5	1.25	100	6.8	1.2	1.1	2000	0.375	1.0	2.2	1.0	1000	40.4	1	43.265782470284	19.453371849335156	136.25893053299367
0.1	2.1	360.0	5.06	false	0.5	1.25	100	6.8	1.2	1.1	2000	0.375	1.0	2.2	1.0	1000	40.4	1	38.941867351675924	19.195550107952535	128.42442027514727
0.1	2.1	360.0	5.06	false	0.5	1.25	100	6.8	1.2	1.1	2000	0.375	1.0	2.2	1.0	1000	40.4	2	48.65376646232089	5.900749712727597	49.72537579273786	39.77621605339451	116.15199695458729
0.1	2.1	360.0	5.06	false	0.5	1.25	100	6.8	1.2	1.1	2000	0.375	1.0	2.2	1.0	1000	40.4	1	29.051864155483457	17.802742201521983	112.91796537836005
0.1	2.1	360.0	5.06	false	0.5	1.25	100	6.8	1.2	1.1	2000	0.375	1.0	2.2	1.0	1000	40.4	1	29.508380602742243	19.888251846062644	114.24292065155927
0.1	2.1	360.0	5.06	false	0.5	1.25	100	6.8	1.2	1.1	2000	0.375	1.0	2.2	1.0	1000	40.4	3	46.45049748068713	5.000187961027002	48.30151861001045	22.231640934410493	85.5604869960166	37.826107596010274	37.83458910694344
0.1	2.1	360.0	5.06	false	0.5	1.25	100	6.8	1.2	1.1	2000	0.375	1.0	2.2	1.0	1000	40.4	1	32.17715362757471	16.742066494939948	120.99273815153768
0.1	2.1	360.0	5.06	false	0.5	1.25	100	6.8	1.2	1.1	2000	0.375	1.0	2.2	1.0	1000	40.4	2	46.04070732556223	11.978002317623	58.28207194312234	27.780364529412022	100.9829133301131
0.1	2.1	360.0	5.06	false	0.5	1.25	100	6.8	1.2	1.1	2000	0.375	1.0	2.2	1.0	1000	40.4	2	40.93246490298934	19.791537528429142	82.44960747845309	33.604883883883005	48.09692125846309
0.1	2.1	360.0	5.06	false	0.5	1.25	100	6.8	1.2	1.1	2000	0.375	1.0	2.2	1.0	1000	40.4	1	34.15868362599025	13.934792166828839	108.4649660888204
0.1	2.1	360.0	5.06	false	0.5	1.25	100	6.8	1.2	1.1	2000	0.375	1.0	2.2	1.0	1000	40.4	2	51.66798555958444	7.965328944331565	63.47103415844379	42.024725922950424	113.02418029955997
0.1	2.1	360.0	5.06	false	0.5	1.25	100	6.8	1.2	1.1	2000	0.375	1.0	2.2	1.0	1000	40.4	2	39.75341706082099	3.676085956378063	51.76003423772975	28.944273662751083	83.32745058234875
0.1	2.1	360.0	5.06	false	0.5	1.25	100	6.8	1.2	1.1	2000	0.375	1.0	2.2	1.0	1000	40.4	2	42.71538434808464	4.792725963625685	53.40525728785607	37.61630019343639	84.47301040296547
0.1	2.1	360.0	5.06	false	0.5	1.25	100	6.8	1.2	1.1	2000	0.375	1.0	2.2	1.0	1000	40.4	1	50.71996320963055	14.408382583365077	142.62273725220916
0.1	2.1	360.0	5.06	false	0.5	1.25	100	6.8	1.2	1.1	2000	0.375	1.0	2.2	1.0	1000	40.4	2	32.60703772405262	5.074330601953725	75.6650988339721	31.06336437321874	46.240087928323824
0.1	2.1	360.0	5.06	false	0.5	1.25	100	6.8	1.2	1.1	2000	0.375	1.0	2.2	1.0	1000	40.4	2	49.69853309254839	8.971613620123652	98.27801778767419	44.42535674007141	90.52671030613075
0.1	2.1	360.0	5.06	false	0.5	1.25	100	6.8	1.2	1.1	2000	0.375	1.0	2.2	1.0	1000	40.4	1	39.89481756532762	13.284703882596249	128.69394778710623
0.1	2.1	360.0	5.06	false	0.5	1.25	100	6.8	1.2	1.1	2000	0.375	1.0	2.2	1.0	1000	40.4	2	36.618052440382485	5.9768802821391	73.12123016940588	33.070112557334014	63.78032104463531
0.1	2.1	360.0	5.06	false	0.5	1.25	100	6.8	1.2	1.1	2000	0.375	1.0	2.2	1.0	1000	40.4	1	43.7011514072639	30.45839151407177	113.75045201786736
0.1	2.1	360.0	5.06	false	0.5	1.25	100	6.8	1.2	1.1	2000	0.375	1.0	2.2	1.0	1000	40.4	1	39.2820555048274	27.072461853876472	117.16506688699323
0.1	2.1	360.0	5.06	false	0.5	1.25	100	6.8	1.2	1.1	2000	0.375	1.0	2.2	1.0	1000	40.4	2	34.570157982042836	6.936497385369667	48.334691400256986	27.568460703262446	63.99885448847784
0.1	2.1	360.0	5.06	false	0.5	1.25	100	6.8	1.2	1.1	2000	0.375	1.0	2.2	1.0	1000	40.4	2	37.13138533525075	14.225348064841304	74.84239587772633	33.70948354611886	61.425895366081164
0.1	2.1	360.0	5.06	false	0.5	1.25	100	6.8	1.2	1.1	2000	0.375	1.0	2.2	1.0	1000	40.4	2	41.401060041356686	7.65645821175288	94.68934972074719	33.525969587565264	63.90243900984417
0.1	2.1	360.0	5.06	false	0.5	1.25	100	6.8	1.2	1.1	2000	0.375	1.0	2.2	1.0	1000	40.4	1	38.59775488527441	17.195556091542652	119.77120758594366
0.1	2.1	360.0	5.06	false	0.5	1.25	100	6.8	1.2	1.1	2000	0.375	1.0	2.2	1.0	1000	40.4	1	37.93186224119341	19.878319642768112	133.46450024794498
0.1	2.1	360.0	5.06	false	0.5	1.25	100	6.8	1.2	1.1	2000	0.375	1.0	2.2	1.0	1000	40.4	2	40.07522769010531	8.068352667319703	81.13654925000954	36.29497289302672	76.41659631804211
0.1	2.1	360.0	5.06	false	0.5	1.25	100	6.8	1.2	1.1	2000	0.375	1.0	2.2	1.0	1000	40.4	3	45.21000705188561	8.657403607676576	37.41486458010253	22.133352037979268	64.35653346492687	37.93203996858149	51.313111117054646
0.1	2.1	360.0	5.06	false	0.5	1.25	100	6.8	1.2	1.1	2000	0.375	1.0	2.2	1.0	1000	40.4	1	43.35389072448083	18.523152469169876	111.88294259156496
0.1	2.1	360.0	5.06	false	0.5	1.25	100	6.8	1.2	1.1	2000	0.375	1.0	2.2	1.0	1000	40.4	1	37.53301442245859	16.402934674048197	149.6360135236069
0.1	2.1	360.0	5.06	false	0.5	1.25	100	6.8	1.2	1.1	2000	0.375	1.0	2.2	1.0	1000	40.4	1	32.46984406992717	27.910623670904137	79.19675492019122
0.1	2.1	360.0	5.06	false	0.5	1.25	100	6.8	1.2	1.1	2000	0.375	1.0	2.2	1.0	1000	40.4	1	41.50012295478005	29.631037536626096	158.81514165071124
0.1	2.1	360.0	5.06	false	0.5	1.25	100	6.8	1.2	1.1	2000	0.375	1.0	2.2	1.0	1000	40.4	2	36.495860953687966	2.74259544445761	80.3625667688557	32.01660852845979	60.33753719403245
0.1	2.1	360.0	5.06	false	0.5	1.25	100	6.8	1.2	1.1	2000	0.375	1.0	2.2	1.0	1000	40.4	2	37.10037600959781	15.198416121890348	91.24557906152356	28.507454790045983	38.4335715012748
0.1	2.1	360.0	5.06	false	0.5	1.25	100	6.8	1.2	1.1	2000	0.375	1.0	2.2	1.0	1000	40.4	1	38.89793025353506	14.853901027810123	129.6562158867909
0.1	2.1	360.0	5.06	false	0.5	1.25	100	6.8	1.2	1.1	2000	0.375	1.0	2.2	1.0	1000	40.4	1	30.42164948917992	12.295122148806945	103.54915091547508
0.1	2.1	360.0	5.06	false	0.5	1.25	100	6.8	1.2	1.1	2000	0.375	1.0	2.2	1.0	1000	40.4	2	41.02535679834644	8.162917626075986	50.79777092637049	29.16889456088182	87.50944301680435
0.1	2.1	360.0	5.06	false	0.5	1.25	100	6.8	1.2	1.1	2000	0.375	1.0	2.2	1.0	1000	40.4	1	39.575938765367894	23.782522047332915	112.44329452854072
0.1	2.1	360.0	5.06	false	0.5	1.25	100	6.8	1.2	1.1	2000	0.375	1.0	2.2	1.0	1000	40.4	1	43.50235287858822	24.2237235368446	133.8196041040306
0.1	2.1	360.0	5.06	false	0.5	1.25	100	6.8	1.2	1.1	2000	0.375	1.0	2.2	1.0	1000	40.4	3	45.06296772963006	2.121088606925483	50.17776855395773	30.306720019443247	74.77566471125468	44.50787294412538	39.633433935126114
0.1	2.1	360.0	5.06	false	0.5	1.25	100	6.8	1.2	1.1	2000	0.375	1.0	2.2	1.0	1000	40.4	1	38.43888300764179	14.517284318184497	136.415798638232
0.1	2.1	360.0	5.06	false	0.5	1.25	100	6.8	1.2	1.1	2000	0.375	1.0	2.2	1.0	1000	40.4	2	47.020901740780324	11.373445278566617	66.04358591227913	36.56022980158743	124.19744814841184
0.1	2.1	360.0	5.06	false	0.5	1.25	100	6.8	1.2	1.1	2000	0.375	1.0	2.2	1.0	1000	40.4	2	33.63398465052938	6.11759995471304	80.34505576253244	30.887975060566518	53.99878114525626
0.1	2.1	360.0	5.06	false	0.5	1.25	100	6.8	1.2	1.1	2000	0.375	1.0	2.2	1.0	1000	40.4	1	41.12553202577884	23.622446988781693	110.85274089160828
0.1	2.1	360.0	5.06	false	0.5	1.25	100	6.8	1.2	1.1	2000	0.375	1.0	2.2	1.0	1000	40.4	1	36.19795748619441	24.77027234543159	102.02111481048004
0.1	2.1	360.0	5.06	false	0.5	1.25	100	6.8	1.2	1.1	2000	0.375	1.0	2.2	1.0	1000	40.4	1	29.175916016851325	5.9222870769783835	93.61512941143758
0.1	2.1	360.0	5.06	false	0.5	1.25	100	6.8	1.2	1.1	2000	0.375	1.0	2.2	1.0	1000	40.4	2	38.207777961598765	16.84714352899889	55.58276806071174	33.592481792354874	82.65081372390557
0.1	2.1	360.0	5.06	false	0.5	1.25	100	6.8	1.2	1.1	2000	0.375	1.0	2.2	1.0	1000	40.4	2	49.94880622867413	10.874658090098565	106.64496191784268	41.54666574782669	82.24393790526761
0.1	2.1	360.0	5.06	false	0.5	1.25	100	6.8	1.2	1.1	2000	0.375	1.0	2.2	1.0	1000	40.4	3	45.086916363687074	9.909131324697368	41.29741410861658	28.046294537049146	77.31183219301897	40.45862391577169	44.42901187450561
0.1	2.1	360.0	5.06	false	0.5	1.25	100	6.8	1.2	1.1	2000	0.375	1.0	2.2	1.0	1000	40.4	1	39.85826928484019	31.39346500723706	143.6719119837252
0.1	2.1	360.0	5.06	false	0.5	1.25	100	6.8	1.2	1.1	2000	0.375	1.0	2.2	1.0	1000	40.4	1	34.9628108260517	14.778637354355817	125.47047374593569
0.1	2.1	360.0	5.06	false	0.5	1.25	100	6.8	1.2	1.1	2000	0.375	1.0	2.2	1.0	1000	40.4	1	36.06760044448784	23.25652255099322	131.92585377845342
0.1	2.1	360.0	5.06	false	0.5	1.25	100	6.8	1.2	1.1	2000	0.375	1.0	2.2	1.0	1000	40.4	2	47.457290905385385	3.888651518721297	75.26848458183063	36.17266154882559	120.88978986048872
0.1	2.1	360.0	5.06	false	0.5	1.25	100	6.8	1.2	1.1	2000	0.375	1.0	2.2	1.0	1000	40.4	2	51.173556534142094	8.994854361181396	60.67557828174137	35.63354853348504	105.19713900927556
0.1	2.1	360.0	5.06	false	0.5	1.25	100	6.8	1.2	1.1	2000	0.375	1.0	2.2	1.0	1000	40.4	2	39.86306048505367	13.369470833392988	49.121254407036645	25.95538486511552	97.49198060777287
0.1	2.1	360.0	5.06	false	0.5	1.25	100	6.8	1.2	1.1	2000	0.375	1.0	2.2	1.0	1000	40.4	2	42.45440565922292	14.296076546642317	61.09949897578578	37.39952762577742	84.11602267332874
0.1	2.1	360.0	5.06	false	0.5	1.25	100	6.8	1.2	1.1	2000	0.375	1.0	2.2	1.0	1000	40.4	2	37.08924993036444	8.207694671963937	82.17182905581497	25.184623789024915	55.36349283925425
0.1	2.1	360.0	5.06	false	0.5	1.25	100	6.8	1.2	1.1	2000	0.375	1.0	2.2	1.0	1000	40.4	1	33.23936025770786	11.227312783934044	108.02515250072177
0.1	2.1	360.0	5.06	false	0.5	1.25	100	6.8	1.2	1.1	2000	0.375	1.0	2.2	1.0	1000	40.4	2	48.16674129993581	13.879956590058425	76.61255568453676	38.737707746279135	103.76382741371846
0.1	2.1	360.0	5.06	false	0.5	1.25	100	6.8	1.2	1.1	2000	0.375	1.0	2.2	1.0	1000	40.4	1	43.65583112775063	20.450210614863497	113.25025280103192
0.1	2.1	360.0	5.06	false	0.5	1.25	100	6.8	1.2	1.1	2000	0.375	1.0	2.2	1.0	1000	40.4	1	31.65371034726946	20.75569489015285	109.6573476039441
0.1	2.1	360.0	5.06	false	0.5	1.25	100	6.8	1.2	1.1	2000	0.375	1.0	2.2	1.0	1000	40.4	1	39.93772084653737	19.660294087230888	144.29204274454187
0.1	2.1	360.0	5.06	false	0.5	1.25	100	6.8	1.2	1.1	2000	0.375	1.0	2.2	1.0	1000	40.4	2	43.662959450894576	4.9492686334750635	67.58643089340414	31.390654471307986	66.41845392014953
0.1	2.1	360.0	5.06	false	0.5	1.25	100	6.8	1.2	1.1	2000	0.375	1.0	2.2	1.0	1000	40.4	1	39.619990876488885	23.894399728003897	103.64250439570223
0.1	2.1	360.0	5.06	false	0.5	1.25	100	6.8	1.2	1.1	2000	0.375	1.0	2.2	1.0	1000	40.4	1	37.47186121607572	26.348773633389605	134.51092187946267
0.1	2.1	360.0	5.06	false	0.5	1.25	100	6.8	1.2	1.1	2000	0.375	1.0	2.2	1.0	1000	40.4	2	41.84555684965397	8.140462654020759	56.661631972249666	28.489746780809707	97.71677578331133
0.1	2.1	360.0	5.06	false	0.5	1.25	100	6.8	1.2	1.1	2000	0.375	1.0	2.2	1.0	1000	40.4	2	42.58833067896071	13.341407573978781	68.40401447855182	29.573929033081416	82.33404010843842
0.1	2.1	360.0	5.06	false	0.5	1.25	100	6.8	1.2	1.1	2000	0.375	1.0	2.2	1.0	1000	40.4	1	34.380731178963984	21.912537759850274	121.46550921029596
0.1	2.1	360.0	5.06	false	0.5	1.25	100	6.8	1.2	1.1	2000	0.375	1.0	2.2	1.0	1000	40.4	1	40.50940880033594	18.023246823045962	137.2854313504496
0.1	2.1	360.0	5.06	false	0.5	1.25	100	6.8	1.2	1.1	2000	0.375	1.0	2.2	1.0	1000	40.4	2	49.48378692145787	11.573007720947475	64.88365954891218	38.91067121574102	106.67081769945808
0.1	2.1	360.0	5.06	false	0.5	1.25	100	6.8	1.2	1.1	2000	0.375	1.0	2.2	1.0	1000	40.4	1	34.03134754412448	27.11323386465893	101.35898641131094
0.1	2.1	360.0	5.06	false	0.5	1.25	100	6.8	1.2	1.1	2000	0.375	1.0	2.2	1.0	1000	40.4	3	45.4072902884437	3.1905637588630746	39.89953224737268	22.95016929056228	67.4332877489883	41.54475653491391	56.255578900004906
0.1	2.1	360.0	5.06	false	0.5	1.25	100	6.8	1.2	1.1	2000	0.375	1.0	2.2	1.0	1000	40.4	1	39.50255861355385	26.140500513118322	119.76175117740024
0.1	2.1	360.0	5.06	false	0.5	1.25	100	6.8	1.2	1.1	2000	0.375	1.0	2.2	1.0	1000	40.4	1	38.40931289317247	14.410660058815202	126.88935145404426
0.1	2.1	360.0	5.06	false	0.5	1.25	100	6.8	1.2	1.1	2000	0.375	1.0	2.2	1.0	1000	40.4	2	37.96788939829441	16.770151556477295	67.8309651642462	30.79122360393166	60.8258148665195
0.1	2.1	360.0	5.06	false	0.5	1.25	100	6.8	1.2	1.1	2000	0.375	1.0	2.2	1.0	1000	40.4	1	42.98591390642053	16.723037289674078	135.09072635871752
0.1	2.1	360.0	5.06	false	0.5	1.25	100	6.8	1.2	1.1	2000	0.375	1.0	2.2	1.0	1000	40.4	1	35.61959839608445	26.96314541870477	125.10240480171281
0.1	2.1	360.0	5.06	false	0.5	1.25	100	6.8	1.2	1.1	2000	0.375	1.0	2.2	1.0	1000	40.4	2	38.71688915146037	2.4498501033004816	48.66218374203602	31.10894458995192	106.31878315877066
0.1	2.1	360.0	5.06	false	0.5	1.25	100	6.8	1.2	1.1	2000	0.375	1.0	2.2	1.0	1000	40.4	1	49.00168650060667	27.57447290297198	143.56642091884012
0.1	2.1	360.0	5.06	false	0.5	1.25	100	6.8	1.2	1.1	2000	0.375	1.0	2.2	1.0	1000	40.4	2	34.87422149641759	8.949472170449223	82.70213575968761	26.416896171910427	55.40499711651839
0.1	2.1	360.0	5.06	false	0.5	1.25	100	6.8	1.2	1.1	2000	0.375	1.0	2.2	1.0	1000	40.4	1	38.79107386040302	19.534438185707327	131.5222126068477
0.1	2.1	360.0	5.06	false	0.5	1.25	100	6.8	1.2	1.1	2000	0.375	1.0	2.2	1.0	1000	40.4	1	44.85589464639055	27.299826228358764	119.2072184163352
0.1	2.1	360.0	5.06	false	0.5	1.25	100	6.8	1.2	1.1	2000	0.375	1.0	2.2	1.0	1000	40.4	2	36.99991913189284	5.878189935856228	39.77078356641988	17.70195342476214	88.8240785246554
0.1	2.1	360.0	5.06	false	0.5	1.25	100	6.8	1.2	1.1	2000	0.375	1.0	2.2	1.0	1000	40.4	1	39.080418104733354	22.128424695578016	132.34435216162885
0.1	2.1	360.0	5.06	false	0.5	1.25	100	6.8	1.2	1.1	2000	0.375	1.0	2.2	1.0	1000	40.4	1	40.58947666335096	14.639309234571048	130.85190701053102
0.1	2.1	360.0	5.06	false	0.5	1.25	100	6.8	1.2	1.1	2000	0.375	1.0	2.2	1.0	1000	40.4	3	50.18321865025098	10.8795101430674	68.75941332039444	28.063921415000262	37.905022302871295	43.18045485280958	66.54628240671747
0.1	2.1	360.0	5.06	false	0.5	1.25	100	6.8	1.2	1.1	2000	0.375	1.0	2.2	1.0	1000	40.4	2	42.74028683096509	0.9428733647331645	78.88908645267135	28.509434704002203	66.87028958272842
0.1	2.1	360.0	5.06	false	0.5	1.25	100	6.8	1.2	1.1	2000	0.375	1.0	2.2	1.0	1000	40.4	1	45.36589250681358	6.928940642087502	110.73361830461818
0.1	2.1	360.0	5.06	false	0.5	1.25	100	6.8	1.2	1.1	2000	0.375	1.0	2.2	1.0	1000	40.4	2	44.673101069946526	9.309075858320162	54.95479427741992	33.82408827920377	109.52861156452057
0.1	2.1	360.0	5.06	false	0.5	1.25	100	6.8	1.2	1.1	2000	0.375	1.0	2.2	1.0	1000	40.4	1	39.79187579446185	15.420280535590647	109.32508874408205
0.1	2.1	360.0	5.06	false	0.5	1.25	100	6.8	1.2	1.1	2000	0.375	1.0	2.2	1.0	1000	40.4	1	43.776932922189374	23.122017619167828	142.1476870072541
0.1	2.1	360.0	5.06	false	0.5	1.25	100	6.8	1.2	1.1	2000	0.375	1.0	2.2	1.0	1000	40.4	2	48.360883906601345	13.953607971405706	57.318115987825095	31.23056213701589	114.09745198254822
0.1	2.1	360.0	5.06	false	0.5	1.25	100	6.8	1.2	1.1	2000	0.375	1.0	2.2	1.0	1000	40.4	2	45.74428268740905	20.998700336146424	87.13664078523072	39.52216645954874	75.17382120002642
0.1	2.1	360.0	5.06	false	0.5	1.25	100	6.8	1.2	1.1	2000	0.375	1.0	2.2	1.0	1000	40.4	2	45.32645561646381	11.310480937547128	55.270489216761604	35.533043724593156	105.08429410958463
0.1	2.1	360.0	5.06	false	0.5	1.25	100	6.8	1.2	1.1	2000	0.375	1.0	2.2	1.0	1000	40.4	2	39.56837307455433	19.019815287698236	88.33140497890953	33.860542330821865	65.41191277463085
0.1	2.1	360.0	5.06	false	0.5	1.25	100	6.8	1.2	1.1	2000	0.375	1.0	2.2	1.0	1000	40.4	2	44.5504060468092	8.257494731140957	68.61562153982906	36.02860837296223	96.28329441401522
0.1	2.1	360.0	5.06	false	0.5	1.25	100	6.8	1.2	1.1	2000	0.375	1.0	2.2	1.0	1000	40.4	1	45.03107443002011	19.535837666132537	155.29437723360473
0.1	2.1	360.0	5.06	false	0.5	1.25	100	6.8	1.2	1.1	2000	0.375	1.0	2.2	1.0	1000	40.4	1	44.092838668358816	22.256945955313736	147.90798953435342
0.1	2.1	360.0	5.06	false	0.5	1.25	100	6.8	1.2	1.1	2000	0.375	1.0	2.2	1.0	1000	40.4	1	39.88438518875361	17.6287338263441	139.09537532423874
0.1	2.1	360.0	5.06	false	0.5	1.25	100	6.8	1.2	1.1	2000	0.375	1.0	2.2	1.0	1000	40.4	1	41.88255841532361	15.217963839344655	148.3416152513822
0.1	2.1	360.0	5.06	false	0.5	1.25	100	6.8	1.2	1.1	2000	0.375	1.0	2.2	1.0	1000	40.4	1	44.41121107749841	25.230126809318257	113.40886479838234
0.1	2.1	360.0	5.06	false	0.5	1.25	100	6.8	1.2	1.1	2000	0.375	1.0	2.2	1.0	1000	40.4	2	41.33251198686022	10.91818479332939	79.95019633211915	32.10888446563332	62.130145339611786
0.1	2.1	360.0	5.06	false	0.5	1.25	100	6.8	1.2	1.1	2000	0.375	1.0	2.2	1.0	1000	40.4	2	45.52448537897736	21.79229320571911	78.4929472625354	32.68446036459653	80.24550863610982
0.1	2.1	360.0	5.06	false	0.5	1.25	100	6.8	1.2	1.1	2000	0.375	1.0	2.2	1.0	1000	40.4	2	34.89410837951791	2.8636326838156356	40.72775239843826	20.845646707900304	60.01003777989463
0.1	2.1	360.0	5.06	false	0.5	1.25	100	6.8	1.2	1.1	2000	0.375	1.0	2.2	1.0	1000	40.4	1	39.23748205570795	14.944303976313565	137.7752184712277
0.1	2.1	360.0	5.06	false	0.5	1.25	100	6.8	1.2	1.1	2000	0.375	1.0	2.2	1.0	1000	40.4	1	38.58428624903512	11.473737529795388	99.62590863217625
0.1	2.1	360.0	5.06	false	0.5	1.25	100	6.8	1.2	1.1	2000	0.375	1.0	2.2	1.0	1000	40.4	1	35.14711348409766	6.8052974020677555	106.4020907446211
0.1	2.1	360.0	5.06	false	0.5	1.25	100	6.8	1.2	1.1	2000	0.375	1.0	2.2	1.0	1000	40.4	2	45.80361805819012	7.186886170756384	76.51624595929735	36.133267750820956	83.6769129358956
0.1	2.1	360.0	5.06	false	0.5	1.25	100	6.8	1.2	1.1	2000	0.375	1.0	2.2	1.0	1000	40.4	1	40.941374544085946	28.050357636107133	108.8238738275399
0.1	2.1	360.0	5.06	false	0.5	1.25	100	6.8	1.2	1.1	2000	0.375	1.0	2.2	1.0	1000	40.4	2	42.745501294548276	10.846177104942631	92.38959565880259	30.718073700367135	39.10361841319956
0.1	2.1	360.0	5.06	false	0.5	1.25	100	6.8	1.2	1.1	2000	0.375	1.0	2.2	1.0	1000	40.4	1	38.3480791630325	16.680119068510187	131.1770886531566
0.1	2.1	360.0	5.06	false	0.5	1.25	100	6.8	1.2	1.1	2000	0.375	1.0	2.2	1.0	1000	40.4	2	47.26385296301975	9.517920221885188	111.4109980904949	38.612852869629	63.57671391522572
0.1	2.1	360.0	5.06	false	0.5	1.25	100	6.8	1.2	1.1	2000	0.375	1.0	2.2	1.0	1000	40.4	1	40.49999894376888	16.95831901949977	142.67504286906967
0.1	2.1	360.0	5.06	false	0.5	1.25	100	6.8	1.2	1.1	2000	0.375	1.0	2.2	1.0	1000	40.4	1	31.68392728563991	21.03316914475331	97.70824844288693
0.1	2.1	360.0	5.06	false	0.5	1.25	100	6.8	1.2	1.1	2000	0.375	1.0	2.2	1.0	1000	40.4	1	43.356544778162664	26.7514169839825	141.74607283949612
0.1	2.1	360.0	5.06	false	0.5	1.25	100	6.8	1.2	1.1	2000	0.375	1.0	2.2	1.0	1000	40.4	1	35.43242729294851	18.14279297015595	115.83656387099133
0.1	2.1	360.0	5.06	false	0.5	1.25	100	6.8	1.2	1.1	2000	0.375	1.0	2.2	1.0	1000	40.4	2	43.40197672360708	16.69458610583789	91.77091708395213	41.85670421900497	65.12904891676094
0.1	2.1	360.0	5.06	false	0.5	1.25	100	6.8	1.2	1.1	2000	0.375	1.0	2.2	1.0	1000	40.4	1	37.526481684420844	10.572860015943288	134.553988087849
0.1	2.1	360.0	5.06	false	0.5	1.25	100	6.8	1.2	1.1	2000	0.375	1.0	2.2	1.0	1000	40.4	2	49.15126147766371	13.784177508571142	65.97651923009866	39.35575667755397	109.18367630716055
0.1	2.1	360.0	5.06	false	0.5	1.25	100	6.8	1.2	1.1	2000	0.375	1.0	2.2	1.0	1000	40.4	2	41.563746803525085	12.283810917147944	91.06244866478157	31.480509478639913	50.53535269071611
0.1	2.1	360.0	5.06	false	0.5	1.25	100	6.8	1.2	1.1	2000	0.375	1.0	2.2	1.0	1000	40.4	1	40.155083898186106	7.5681466263879305	115.79693988839934
0.1	2.1	360.0	5.06	false	0.5	1.25	100	6.8	1.2	1.1	2000	0.375	1.0	2.2	1.0	1000	40.4	1	34.44053024090462	18.851806545127857	107.40538761061752
0.1	2.1	360.0	5.06	false	0.5	1.25	100	6.8	1.2	1.1	2000	0.375	1.0	2.2	1.0	1000	40.4	2	41.29594225353732	15.978296838714847	82.77320493389735	35.778093023119695	58.31043505314028
0.1	2.1	360.0	5.06	false	0.5	1.25	100	6.8	1.2	1.1	2000	0.375	1.0	2.2	1.0	1000	40.4	1	29.123446780130237	19.878628120993287	110.4243035921576
0.1	2.1	360.0	5.06	false	0.5	1.25	100	6.8	1.2	1.1	2000	0.375	1.0	2.2	1.0	1000	40.4	1	38.464562869812035	23.896797006340197	136.80725030823626
0.1	2.1	360.0	5.06	false	0.5	1.25	100	6.8	1.2	1.1	2000	0.375	1.0	2.2	1.0	1000	40.4	2	46.40737272010967	13.58671533849111	74.54422242890391	33.122136560832324	99.94349791444009
0.1	2.1	360.0	5.06	false	0.5	1.25	100	6.8	1.2	1.1	2000	0.375	1.0	2.2	1.0	1000	40.4	1	39.32071942105115	23.0695757658199	98.5611537378664
0.1	2.1	360.0	5.06	false	0.5	1.25	100	6.8	1.2	1.1	2000	0.375	1.0	2.2	1.0	1000	40.4	1	42.49737642869977	28.770740551161577	125.33845420552196
0.1	2.1	360.0	5.06	false	0.5	1.25	100	6.8	1.2	1.1	2000	0.375	1.0	2.2	1.0	1000	40.4	1	29.6212858000424	12.880403272110238	99.48284219785833
0.1	2.1	360.0	5.06	false	0.5	1.25	100	6.8	1.2	1.1	2000	0.375	1.0	2.2	1.0	1000	40.4	1	37.0213436659808	23.426426995825878	97.99237578625456
0.1	2.1	360.0	5.06	false	0.5	1.25	100	6.8	1.2	1.1	2000	0.375	1.0	2.2	1.0	1000	40.4	1	34.975427253043605	10.66038086910085	120.80918657700818
0.1	2.1	360.0	5.06	false	0.5	1.25	100	6.8	1.2	1.1	2000	0.375	1.0	2.2	1.0	1000	40.4	2	39.34670402810466	14.049070399831463	63.68318702633561	23.441361138489754	72.99319675742412
0.1	2.1	360.0	5.06	false	0.5	1.25	100	6.8	1.2	1.1	2000	0.375	1.0	2.2	1.0	1000	40.4	1	30.05740150343221	11.033722321192473	76.04007983959666
0.1	2.1	360.0	5.06	false	0.5	1.25	100	6.8	1.2	1.1	2000	0.375	1.0	2.2	1.0	1000	40.4	2	37.828957002438685	14.397599927262807	92.14700822281314	22.076430545463882	56.90712224510167
0.1	2.1	360.0	5.06	false	0.5	1.25	100	6.8	1.2	1.1	2000	0.375	1.0	2.2	1.0	1000	40.4	1	44.06179676778598	15.745671180487491	111.81553321021508
0.1	2.1	360.0	5.06	false	0.5	1.25	100	6.8	1.2	1.1	2000	0.375	1.0	2.2	1.0	1000	40.4	2	41.85702980785305	5.77838891952037	66.12620112355593	36.28330533084047	78.02832130597082
0.1	2.1	360.0	5.06	false	0.5	1.25	100	6.8	1.2	1.1	2000	0.375	1.0	2.2	1.0	1000	40.4	1	33.54099140930716	11.076035427907797	114.96230562752483
0.1	2.1	360.0	5.06	false	0.5	1.25	100	6.8	1.2	1.1	2000	0.375	1.0	2.2	1.0	1000	40.4	2	41.23227171270697	13.699606270189843	67.6488817610435	39.97970947634688	69.84636052961488
0.1	2.1	360.0	5.06	false	0.5	1.25	100	6.8	1.2	1.1	2000	0.375	1.0	2.2	1.0	1000	40.4	1	44.34608180658045	27.84656525224588	126.67544282620037
0.1	2.1	360.0	5.06	false	0.5	1.25	100	6.8	1.2	1.1	2000	0.375	1.0	2.2	1.0	1000	40.4	2	47.58081235879386	11.497614697473768	74.41318458712661	38.66934343773987	94.22307041377684
0.1	2.1	360.0	5.06	false	0.5	1.25	100	6.8	1.2	1.1	2000	0.375	1.0	2.2	1.0	1000	40.4	2	47.02942372793778	6.097231100585488	57.138731441118196	40.9341766786023	100.20997934044556
0.1	2.1	360.0	5.06	false	0.5	1.25	100	6.8	1.2	1.1	2000	0.375	1.0	2.2	1.0	1000	40.4	2	40.62416950960452	13.827123811986855	70.55476457742846	31.013175326757057	63.05530259113615
0.1	2.1	360.0	5.06	false	0.5	1.25	100	6.8	1.2	1.1	2000	0.375	1.0	2.2	1.0	1000	40.4	1	30.05154193774965	11.265021416017651	108.19345694054513
0.1	2.1	360.0	5.06	false	0.5	1.25	100	6.8	1.2	1.1	2000	0.375	1.0	2.2	1.0	1000	40.4	2	38.770150609103624	14.555759211055216	79.98739555245993	27.1980254871883	58.34445902710782
0.1	2.1	360.0	5.06	false	0.5	1.25	100	6.8	1.2	1.1	2000	0.375	1.0	2.2	1.0	1000	40.4	1	36.06841210531091	24.013627261374097	112.63266780060529
0.1	2.1	360.0	5.06	false	0.5	1.25	100	6.8	1.2	1.1	2000	0.375	1.0	2.2	1.0	1000	40.4	2	42.88451555364742	3.9955202335275617	87.57737872554371	21.840536409833305	69.57358947548717
0.1	2.1	360.0	5.06	false	0.5	1.25	100	6.8	1.2	1.1	2000	0.375	1.0	2.2	1.0	1000	40.4	2	43.845275770321436	3.688509421027432	100.6673935850418	34.15913137971952	63.72017435199868
0.1	2.1	360.0	5.06	false	0.5	1.25	100	6.8	1.2	1.1	2000	0.375	1.0	2.2	1.0	1000	40.4	2	40.72955377474847	14.643139701328245	53.1769120141936	29.03494766010208	89.73288851232681
0.1	2.1	360.0	5.06	false	0.5	1.25	100	6.8	1.2	1.1	2000	0.375	1.0	2.2	1.0	1000	40.4	1	42.73510045846102	14.675309646058325	112.62188619307045
0.1	2.1	360.0	5.06	false	0.5	1.25	100	6.8	1.2	1.1	2000	0.375	1.0	2.2	1.0	1000	40.4	1	43.40699906612981	25.180866271589878	159.00690176931093
0.1	2.1	360.0	5.06	false	0.5	1.25	100	6.8	1.2	1.1	2000	0.375	1.0	2.2	1.0	1000	40.4	1	40.69113800176143	14.610322432329141	131.228188728353
0.1	2.1	360.0	5.06	false	0.5	1.25	100	6.8	1.2	1.1	2000	0.375	1.0	2.2	1.0	1000	40.4	1	36.91563266600873	18.046218991860787	131.46787239676337
0.1	2.1	360.0	5.06	false	0.5	1.25	100	6.8	1.2	1.1	2000	0.375	1.0	2.2	1.0	1000	40.4	1	45.00551009587707	22.860738366479374	151.44876076449026
0.1	2.1	360.0	5.06	false	0.5	1.25	100	6.8	1.2	1.1	2000	0.375	1.0	2.2	1.0	1000	40.4	2	40.23716874409192	13.485500968372246	104.50243899376001	36.11348360017061	41.94427708685593
0.1	2.1	360.0	5.06	false	0.5	1.25	100	6.8	1.2	1.1	2000	0.375	1.0	2.2	1.0	1000	40.4	2	33.887893423702735	17.076533134785393	67.06217781490831	32.41535270021636	52.43626960581018
0.1	2.1	360.0	5.06	false	0.5	1.25	100	6.8	1.2	1.1	2000	0.375	1.0	2.2	1.0	1000	40.4	1	38.313264049142475	19.314461651396147	127.5923781805253
0.1	2.1	360.0	5.06	false	0.5	1.25	100	6.8	1.2	1.1	2000	0.375	1.0	2.2	1.0	1000	40.4	2	41.67004925254046	13.122680086904142	111.05652115371987	36.82934342424739	51.34228222496714
0.1	2.1	360.0	5.06	false	0.5	1.25	100	6.8	1.2	1.1	2000	0.375	1.0	2.2	1.0	1000	40.4	1	32.302820889724906	7.0637178712387	112.45384568293483
0.1	2.1	360.0	5.06	false	0.5	1.25	100	6.8	1.2	1.1	2000	0.375	1.0	2.2	1.0	1000	40.4	2	42.613941905485916	1.0589676321718946	56.61470533729036	33.6983825950439	99.94336496681598
0.1	2.1	360.0	5.06	false	0.5	1.25	100	6.8	1.2	1.1	2000	0.375	1.0	2.2	1.0	1000	40.4	1	31.608056466551986	11.556080645504823	99.64056558884499
0.1	2.1	360.0	5.06	false	0.5	1.25	100	6.8	1.2	1.1	2000	0.375	1.0	2.2	1.0	1000	40.4	1	45.98518585512419	25.4577904819976	169.28498939624578
0.1	2.1	360.0	5.06	false	0.5	1.25	100	6.8	1.2	1.1	2000	0.375	1.0	2.2	1.0	1000	40.4	2	41.12153803525025	14.750156389720708	85.71775939853217	26.931861652416373	69.94835491273358
0.1	2.1	360.0	5.06	false	0.5	1.25	100	6.8	1.2	1.1	2000	0.375	1.0	2.2	1.0	1000	40.4	2	50.32174409547743	6.30820985975807	81.87698855451124	45.92529869018103	91.42784103541872
0.1	2.1	360.0	5.06	false	0.5	1.25	100	6.8	1.2	1.1	2000	0.375	1.0	2.2	1.0	1000	40.4	1	38.8011133468744	26.821201144045812	99.90475271412681
0.1	2.1	360.0	5.06	false	0.5	1.25	100	6.8	1.2	1.1	2000	0.375	1.0	2.2	1.0	1000	40.4	2	40.65004232971193	6.749865936807725	54.51730077329568	29.846836505302967	80.34842380048183
0.1	2.1	360.0	5.06	false	0.5	1.25	100	6.8	1.2	1.1	2000	0.375	1.0	2.2	1.0	1000	40.4	2	40.114503034642055	9.593824220794708	80.5682753239589	28.26721440144499	52.52304044947031
0.1	2.1	360.0	5.06	false	0.5	1.25	100	6.8	1.2	1.1	2000	0.375	1.0	2.2	1.0	1000	40.4	1	46.56358936103151	20.01329980219456	149.68028320181972
0.1	2.1	360.0	5.06	false	0.5	1.25	100	6.8	1.2	1.1	2000	0.375	1.0	2.2	1.0	1000	40.4	2	46.18476622364872	8.654186897752446	86.5782594506468	40.13658432438791	71.90419418991954
0.1	2.1	360.0	5.06	false	0.5	1.25	100	6.8	1.2	1.1	2000	0.375	1.0	2.2	1.0	1000	40.4	2	33.86300254681116	15.946865207400915	59.79839203122445	29.560560083521054	55.049990162786905
0.1	2.1	360.0	5.06	false	0.5	1.25	100	6.8	1.2	1.1	2000	0.375	1.0	2.2	1.0	1000	40.4	2	38.66487836280437	7.922919506698255	60.54728544272045	33.874841105502135	71.11051744747108
0.1	2.1	360.0	5.06	false	0.5	1.25	100	6.8	1.2	1.1	2000	0.375	1.0	2.2	1.0	1000	40.4	2	46.671670804482304	12.0428184314744	84.38529613581323	29.628911795561073	73.38496661372001
0.1	2.1	360.0	5.06	false	0.5	1.25	100	6.8	1.2	1.1	2000	0.375	1.0	2.2	1.0	1000	40.4	2	31.349176750363576	5.928874813285538	71.98835121982567	27.440649872324713	32.054570421439
0.1	2.1	360.0	5.06	false	0.5	1.25	100	6.8	1.2	1.1	2000	0.375	1.0	2.2	1.0	1000	40.4	2	42.13013367273445	11.072867607286286	91.8545853681512	38.250553016031155	66.68637130312766
0.1	2.1	360.0	5.06	false	0.5	1.25	100	6.8	1.2	1.1	2000	0.375	1.0	2.2	1.0	1000	40.4	1	34.79115423602212	17.26304073508987	130.2089837989895
0.1	2.1	360.0	5.06	false	0.5	1.25	100	6.8	1.2	1.1	2000	0.375	1.0	2.2	1.0	1000	40.4	1	45.118867540004175	20.339307819821	168.3511484191944
0.1	2.1	360.0	5.06	false	0.5	1.25	100	6.8	1.2	1.1	2000	0.375	1.0	2.2	1.0	1000	40.4	1	32.82580992083524	28.58393875461361	117.9715916379415
0.1	2.1	360.0	5.06	false	0.5	1.25	100	6.8	1.2	1.1	2000	0.375	1.0	2.2	1.0	1000	40.4	2	35.42210030748193	8.354998464331555	74.52803275336642	27.83411340122373	35.47428215951596
0.1	2.1	360.0	5.06	false	0.5	1.25	100	6.8	1.2	1.1	2000	0.375	1.0	2.2	1.0	1000	40.4	2	35.58882836007525	13.45832842562144	82.59783314016994	23.678522777890066	42.77968385366195
0.1	2.1	360.0	5.06	false	0.5	1.25	100	6.8	1.2	1.1	2000	0.375	1.0	2.2	1.0	1000	40.4	2	40.69118098215506	10.604893811658547	42.603021436099944	31.207864678142883	87.31235972033416
0.1	2.1	360.0	5.06	false	0.5	1.25	100	6.8	1.2	1.1	2000	0.375	1.0	2.2	1.0	1000	40.4	1	31.73734265623353	19.94526774045241	102.88219019136555
0.1	2.1	360.0	5.06	false	0.5	1.25	100	6.8	1.2	1.1	2000	0.375	1.0	2.2	1.0	1000	40.4	2	44.92265633220864	11.094700449038374	92.3420061404701	29.825465468353308	59.10047346629527
0.1	2.1	360.0	5.06	false	0.5	1.25	100	6.8	1.2	1.1	2000	0.375	1.0	2.2	1.0	1000	40.4	1	38.81580981077683	23.508978629444584	131.93896147434222
0.1	2.1	360.0	5.06	false	0.5	1.25	100	6.8	1.2	1.1	2000	0.375	1.0	2.2	1.0	1000	40.4	1	47.28152926805381	25.319149675734604	165.6810955074563
0.1	2.1	360.0	5.06	false	0.5	1.25	100	6.8	1.2	1.1	2000	0.375	1.0	2.2	1.0	1000	40.4	1	52.81823825469766	16.876478598703457	155.0834349758442
0.1	2.1	360.0	5.06	false	0.5	1.25	100	6.8	1.2	1.1	2000	0.375	1.0	2.2	1.0	1000	40.4	1	34.89110707119975	24.617070690462793	125.56907472168322
0.1	2.1	360.0	5.06	false	0.5	1.25	100	6.8	1.2	1.1	2000	0.375	1.0	2.2	1.0	1000	40.4	2	42.212912870160324	3.62763472581304	73.7888329093665	32.39155322801136	67.50158026388647
0.1	2.1	360.0	5.06	false	0.5	1.25	100	6.8	1.2	1.1	2000	0.375	1.0	2.2	1.0	1000	40.4	1	44.04179517353555	14.407764815594126	138.56100208604144
0.1	2.1	360.0	5.06	false	0.5	1.25	100	6.8	1.2	1.1	2000	0.375	1.0	2.2	1.0	1000	40.4	1	41.79666738201784	22.995847715339966	115.15620717755696
0.1	2.1	360.0	5.06	false	0.5	1.25	100	6.8	1.2	1.1	2000	0.375	1.0	2.2	1.0	1000	40.4	2	35.9949130398249	4.247895281343868	35.276062363714914	25.455151589569134	83.63898507374759
0.1	2.1	360.0	5.06	false	0.5	1.25	100	6.8	1.2	1.1	2000	0.375	1.0	2.2	1.0	1000	40.4	2	43.69826049597947	7.283895706765907	73.62816661368014	32.245582232902365	84.15628472858717
0.1	2.1	360.0	5.06	false	0.5	1.25	100	6.8	1.2	1.1	2000	0.375	1.0	2.2	1.0	1000	40.4	1	38.82384369535773	30.361391369185217	132.17930338079248
0.1	2.1	360.0	5.06	false	0.5	1.25	100	6.8	1.2	1.1	2000	0.375	1.0	2.2	1.0	1000	40.4	1	26.94917090977301	10.596543541599459	85.53147086634404
0.1	2.1	360.0	5.06	false	0.5	1.25	100	6.8	1.2	1.1	2000	0.375	1.0	2.2	1.0	1000	40.4	1	32.74541829883798	16.271045379980485	119.1114654929399
0.1	2.1	360.0	5.06	false	0.5	1.25	100	6.8	1.2	1.1	2000	0.375	1.0	2.2	1.0	1000	40.4	1	39.08503947986872	21.772957652782466	146.46328293281437
0.1	2.1	360.0	5.06	false	0.5	1.25	100	6.8	1.2	1.1	2000	0.375	1.0	2.2	1.0	1000	40.4	2	39.49393105548929	8.363464434950304	97.15430611540515	28.358208234408416	39.008390467236865
0.1	2.1	360.0	5.06	false	0.5	1.25	100	6.8	1.2	1.1	2000	0.375	1.0	2.2	1.0	1000	40.4	2	44.17534051775025	10.603903139442322	73.56107417558556	21.87191081164275	48.642096069574265
0.1	2.1	360.0	5.06	false	0.5	1.25	100	6.8	1.2	1.1	2000	0.375	1.0	2.2	1.0	1000	40.4	1	36.93160055356976	16.988980710319876	134.73540442937664
0.1	2.1	360.0	5.06	false	0.5	1.25	100	6.8	1.2	1.1	2000	0.375	1.0	2.2	1.0	1000	40.4	1	40.871114699817106	17.11739503999332	139.2662390669579
0.1	2.1	360.0	5.06	false	0.5	1.25	100	6.8	1.2	1.1	2000	0.375	1.0	2.2	1.0	1000	40.4	1	38.72362341961334	8.198089859299678	117.88512234358058
0.1	2.1	360.0	5.06	false	0.5	1.25	100	6.8	1.2	1.1	2000	0.375	1.0	2.2	1.0	1000	40.4	2	48.83233240289666	18.955402069978497	113.41942385078613	39.164895538023835	50.43111552968533
0.1	2.1	360.0	5.06	false	0.5	1.25	100	6.8	1.2	1.1	2000	0.375	1.0	2.2	1.0	1000	40.4	2	41.60788926084611	7.9718018869093905	51.778107640069095	28.41468936985815	101.51283108377042
0.1	2.1	360.0	5.06	false	0.5	1.25	100	6.8	1.2	1.1	2000	0.375	1.0	2.2	1.0	1000	40.4	1	44.982681949854104	32.61462417972409	132.46822891342802
0.1	2.1	360.0	5.06	false	0.5	1.25	100	6.8	1.2	1.1	2000	0.375	1.0	2.2	1.0	1000	40.4	2	40.7144112500742	5.355970826367111	54.6616752560041	33.239274910003616	95.3369632357988
0.1	2.1	360.0	5.06	false	0.5	1.25	100	6.8	1.2	1.1	2000	0.375	1.0	2.2	1.0	1000	40.4	1	39.50673288749309	13.271628090677103	132.116160483634
0.1	2.1	360.0	5.06	false	0.5	1.25	100	6.8	1.2	1.1	2000	0.375	1.0	2.2	1.0	1000	40.4	2	47.630683342769274	12.785438300938278	86.21637956796363	35.14769189455501	79.83837262234873
0.1	2.1	360.0	5.06	false	0.5	1.25	100	6.8	1.2	1.1	2000	0.375	1.0	2.2	1.0	1000	40.4	1	36.06892932515515	17.184159453935933	125.9925920938427
0.1	2.1	360.0	5.06	false	0.5	1.25	100	6.8	1.2	1.1	2000	0.375	1.0	2.2	1.0	1000	40.4	1	36.95377499910213	19.21187299161732	123.09312863974768
0.1	2.1	360.0	5.06	false	0.5	1.25	100	6.8	1.2	1.1	2000	0.375	1.0	2.2	1.0	1000	40.4	1	35.29224138614174	18.61718955297118	112.8203721600382
0.1	2.1	360.0	5.06	false	0.5	1.25	100	6.8	1.2	1.1	2000	0.375	1.0	2.2	1.0	1000	40.4	2	40.91139804836474	15.008382643760761	93.77219854072399	35.82946598975602	54.782453683636014
0.1	2.1	360.0	5.06	false	0.5	1.25	100	6.8	1.2	1.1	2000	0.375	1.0	2.2	1.0	1000	40.4	1	34.29226578154826	16.373758097424954	127.26901338057597
0.1	2.1	360.0	5.06	false	0.5	1.25	100	6.8	1.2	1.1	2000	0.375	1.0	2.2	1.0	1000	40.4	2	35.16875173593721	6.095761060851978	40.857325763292934	32.59807809082436	81.99404416782258
0.1	2.1	360.0	5.06	false	0.5	1.25	100	6.8	1.2	1.1	2000	0.375	1.0	2.2	1.0	1000	40.4	2	42.23216734317752	3.70174577846255	44.845295097956054	25.339349950601036	109.34286155795131
0.1	2.1	360.0	5.06	false	0.5	1.25	100	6.8	1.2	1.1	2000	0.375	1.0	2.2	1.0	1000	40.4	2	43.15622586272233	5.49902269522778	63.09567099664392	22.48944149038758	49.36275668388465
0.1	2.1	360.0	5.06	false	0.5	1.25	100	6.8	1.2	1.1	2000	0.375	1.0	2.2	1.0	1000	40.4	2	39.973013364032326	8.059307894079279	71.26388952657346	31.184453831508446	65.45183187633167
0.1	2.1	360.0	5.06	false	0.5	1.25	100	6.8	1.2	1.1	2000	0.375	1.0	2.2	1.0	1000	40.4	1	37.3273408384767	17.733561497135216	129.78757113712624
0.1	2.1	360.0	5.06	false	0.5	1.25	100	6.8	1.2	1.1	2000	0.375	1.0	2.2	1.0	1000	40.4	2	39.33560867470099	7.462159868309314	69.60078320969636	29.718569720781588	43.39146095109002
0.1	2.1	360.0	5.06	false	0.5	1.25	100	6.8	1.2	1.1	2000	0.375	1.0	2.2	1.0	1000	40.4	2	35.95245937394263	5.922402667021074	54.89026385593297	24.061237686739474	55.642202411854264
0.1	2.1	360.0	5.06	false	0.5	1.25	100	6.8	1.2	1.1	2000	0.375	1.0	2.2	1.0	1000	40.4	1	33.91718225559678	21.453296601462004	130.3277933835418
0.1	2.1	360.0	5.06	false	0.5	1.25	100	6.8	1.2	1.1	2000	0.375	1.0	2.2	1.0	1000	40.4	2	42.54845063346654	8.556899464753053	59.34669899155832	31.085422703987902	94.7588141699392
0.1	2.1	360.0	5.06	false	0.5	1.25	100	6.8	1.2	1.1	2000	0.375	1.0	2.2	1.0	1000	40.4	2	47.40236860646435	12.949538489323144	116.48981511440009	25.824146205720858	55.14436707794473
0.1	2.1	360.0	5.06	false	0.5	1.25	100	6.8	1.2	1.1	2000	0.375	1.0	2.2	1.0	1000	40.4	1	46.012955158002036	21.016222393196763	147.9567805176211
0.1	2.1	360.0	5.06	false	0.5	1.25	100	6.8	1.2	1.1	2000	0.375	1.0	2.2	1.0	1000	40.4	1	35.72704426323472	17.877490222174117	123.37970246486839
0.1	2.1	360.0	5.06	false	0.5	1.25	100	6.8	1.2	1.1	2000	0.375	1.0	2.2	1.0	1000	40.4	2	39.8556807587277	8.070514974327876	71.24745433932776	33.597996763077184	85.51027668441546
0.1	2.1	360.0	5.06	false	0.5	1.25	100	6.8	1.2	1.1	2000	0.375	1.0	2.2	1.0	1000	40.4	1	32.976327072420304	12.350271436157813	128.5953353243085
0.1	2.1	360.0	5.06	false	0.5	1.25	100	6.8	1.2	1.1	2000	0.375	1.0	2.2	1.0	1000	40.4	1	40.52555878260209	20.26912948143186	128.00872551587693
0.1	2.1	360.0	5.06	false	0.5	1.25	100	6.8	1.2	1.1	2000	0.375	1.0	2.2	1.0	1000	40.4	2	33.988779072064744	5.459298671574638	78.43021641396443	23.3418603485612	44.64937647195573
0.1	2.1	360.0	5.06	false	0.5	1.25	100	6.8	1.2	1.1	2000	0.375	1.0	2.2	1.0	1000	40.4	1	42.86141822667149	22.517902491659665	110.967196391333
0.1	2.1	360.0	5.06	false	0.5	1.25	100	6.8	1.2	1.1	2000	0.375	1.0	2.2	1.0	1000	40.4	1	44.39819765061908	24.729540399945545	132.24389175831595
0.1	2.1	360.0	5.06	false	0.5	1.25	100	6.8	1.2	1.1	2000	0.375	1.0	2.2	1.0	1000	40.4	1	44.76823222095136	27.83538662385826	130.23879370205893
0.1	2.1	360.0	5.06	false	0.5	1.25	100	6.8	1.2	1.1	2000	0.375	1.0	2.2	1.0	1000	40.4	1	47.11074302852039	20.351119826395927	129.98563112846512
0.1	2.1	360.0	5.06	false	0.5	1.25	100	6.8	1.2	1.1	2000	0.375	1.0	2.2	1.0	1000	40.4	2	43.953269083415464	13.793498224038643	79.60889931878457	29.97550376098017	87.80555922117661
0.1	2.1	360.0	5.06	false	0.5	1.25	100	6.8	1.2	1.1	2000	0.375	1.0	2.2	1.0	1000	40.4	1	45.18779922167177	34.24243084247817	143.8580855388171
0.1	2.1	360.0	5.06	false	0.5	1.25	100	6.8	1.2	1.1	2000	0.375	1.0	2.2	1.0	1000	40.4	2	36.44350310796734	6.528817612749186	62.93738148323606	30.148288311833614	51.126493042669225
0.1	2.1	360.0	5.06	false	0.5	1.25	100	6.8	1.2	1.1	2000	0.375	1.0	2.2	1.0	1000	40.4	1	45.90588632295507	20.23199024151487	139.88019571583536
0.1	2.1	360.0	5.06	false	0.5	1.25	100	6.8	1.2	1.1	2000	0.375	1.0	2.2	1.0	1000	40.4	1	45.86897909182527	14.562593766608463	151.34532219932075
0.1	2.1	360.0	5.06	false	0.5	1.25	100	6.8	1.2	1.1	2000	0.375	1.0	2.2	1.0	1000	40.4	1	38.041680144462156	10.195862239113472	122.51759958609593
0.1	2.1	360.0	5.06	false	0.5	1.25	100	6.8	1.2	1.1	2000	0.375	1.0	2.2	1.0	1000	40.4	2	46.209473713012514	9.006827213739921	74.56889107795314	34.495175579178714	88.96552439967135
0.1	2.1	360.0	5.06	false	0.5	1.25	100	6.8	1.2	1.1	2000	0.375	1.0	2.2	1.0	1000	40.4	1	30.091288354910454	23.39513067884684	99.43876643549744
0.1	2.1	360.0	5.06	false	0.5	1.25	100	6.8	1.2	1.1	2000	0.375	1.0	2.2	1.0	1000	40.4	1	34.515761258316395	24.460651974362882	114.08829184585507
0.1	2.1	360.0	5.06	false	0.5	1.25	100	6.8	1.2	1.1	2000	0.375	1.0	2.2	1.0	1000	40.4	1	34.29969126731927	21.073199171231977	121.87091841686724
0.1	2.1	360.0	5.06	false	0.5	1.25	100	6.8	1.2	1.1	2000	0.375	1.0	2.2	1.0	1000	40.4	2	41.803676638515526	14.501555407016019	71.25252701006939	31.870566423462208	68.27508317712567
0.1	2.1	360.0	5.06	false	0.5	1.25	100	6.8	1.2	1.1	2000	0.375	1.0	2.2	1.0	1000	40.4	1	36.17599043764874	23.154644246972858	120.90746207603037
0.1	2.1	360.0	5.06	false	0.5	1.25	100	6.8	1.2	1.1	2000	0.375	1.0	2.2	1.0	1000	40.4	2	45.57493838542569	2.7125375020954627	53.615499741917716	32.507699497936684	107.64601361361505
0.1	2.1	360.0	5.06	false	0.5	1.25	100	6.8	1.2	1.1	2000	0.375	1.0	2.2	1.0	1000	40.4	1	49.52955903384641	19.04167104057665	149.97676516115007
0.1	2.1	360.0	5.06	false	0.5	1.25	100	6.8	1.2	1.1	2000	0.375	1.0	2.2	1.0	1000	40.4	1	35.879166793225465	21.877914354956363	133.30402832388378
0.1	2.1	360.0	5.06	false	0.5	1.25	100	6.8	1.2	1.1	2000	0.375	1.0	2.2	1.0	1000	40.4	2	30.51538068767023	4.052729340648328	35.5822873554279	22.28058389203404	79.95933139119856
0.1	2.1	360.0	5.06	false	0.5	1.25	100	6.8	1.2	1.1	2000	0.375	1.0	2.2	1.0	1000	40.4	1	28.832658255560773	12.748497359721474	111.20388506728484
0.1	2.1	360.0	5.06	false	0.5	1.25	100	6.8	1.2	1.1	2000	0.375	1.0	2.2	1.0	1000	40.4	1	30.28335369648547	10.909935643484468	105.44201881343223
0.1	2.1	360.0	5.06	false	0.5	1.25	100	6.8	1.2	1.1	2000	0.375	1.0	2.2	1.0	1000	40.4	1	39.410353039469655	21.71101378146676	138.03874826565618
0.1	2.1	360.0	5.06	false	0.5	1.25	100	6.8	1.2	1.1	2000	0.375	1.0	2.2	1.0	1000	40.4	2	45.24024587687998	18.087941226409516	46.65150864433715	33.823550096825876	96.69433776238391
0.1	2.1	360.0	5.06	false	0.5	1.25	100	6.8	1.2	1.1	2000	0.375	1.0	2.2	1.0	1000	40.4	1	41.12479588989597	20.65656397732635	138.77177163617662
0.1	2.1	360.0	5.06	false	0.5	1.25	100	6.8	1.2	1.1	2000	0.375	1.0	2.2	1.0	1000	40.4	2	43.35407629773785	13.247151518737493	90.410560949856	26.57255103702674	61.58314969998823
0.1	2.1	360.0	5.06	false	0.5	1.25	100	6.8	1.2	1.1	2000	0.375	1.0	2.2	1.0	1000	40.4	2	36.941958974875334	16.539486259242416	60.68544844426749	24.226641847666926	80.81808900749071
0.1	2.1	360.0	5.06	false	0.5	1.25	100	6.8	1.2	1.1	2000	0.375	1.0	2.2	1.0	1000	40.4	2	31.35056710930254	6.259488755832913	50.7510592656244	21.960836888278617	66.55577133539991
0.1	2.1	360.0	5.06	false	0.5	1.25	100	6.8	1.2	1.1	2000	0.375	1.0	2.2	1.0	1000	40.4	2	44.675985369922486	15.924915593250711	84.65670169271628	44.19701362025552	38.673044855413245
0.1	2.1	360.0	5.06	false	0.5	1.25	100	6.8	1.2	1.1	2000	0.375	1.0	2.2	1.0	1000	40.4	2	39.752154372238714	18.923381695063075	84.58403211032542	33.645343625624356	71.19107895292053
0.1	2.1	360.0	5.06	false	0.5	1.25	100	6.8	1.2	1.1	2000	0.375	1.0	2.2	1.0	1000	40.4	1	32.42189149850409	17.42177785725297	116.33490243418278
0.1	2.1	360.0	5.06	false	0.5	1.25	100	6.8	1.2	1.1	2000	0.375	1.0	2.2	1.0	1000	40.4	1	41.65697320370972	25.22759953407234	107.12693522915713
0.1	2.1	360.0	5.06	false	0.5	1.25	100	6.8	1.2	1.1	2000	0.375	1.0	2.2	1.0	1000	40.4	1	44.18562479105603	9.889643870553911	128.77307503041934
0.1	2.1	360.0	5.06	false	0.5	1.25	100	6.8	1.2	1.1	2000	0.375	1.0	2.2	1.0	1000	40.4	2	41.4117154859578	5.764908234283627	75.97515120404682	35.727346928892594	62.93334037080352
0.1	2.1	360.0	5.06	false	0.5	1.25	100	6.8	1.2	1.1	2000	0.375	1.0	2.2	1.0	1000	40.4	1	40.69488953318254	27.16481836139394	151.09536298897066
0.1	2.1	360.0	5.06	false	0.5	1.25	100	6.8	1.2	1.1	2000	0.375	1.0	2.2	1.0	1000	40.4	1	40.99161582405771	32.60783758950262	132.42054158479564
0.1	2.1	360.0	5.06	false	0.5	1.25	100	6.8	1.2	1.1	2000	0.375	1.0	2.2	1.0	1000	40.4	2	43.4758004640231	15.911024506896679	109.55623191485124	40.080308200366424	55.48691385795521
0.1	2.1	360.0	5.06	false	0.5	1.25	100	6.8	1.2	1.1	2000	0.375	1.0	2.2	1.0	1000	40.4	2	38.4083918861478	16.462588842247566	68.32542339360948	31.47058304185903	75.05894106328836
0.1	2.1	360.0	5.06	false	0.5	1.25	100	6.8	1.2	1.1	2000	0.375	1.0	2.2	1.0	1000	40.4	2	37.06383950355303	1.9760765307830106	78.67158788544471	33.776171246009476	36.59129108327593
0.1	2.1	360.0	5.06	false	0.5	1.25	100	6.8	1.2	1.1	2000	0.375	1.0	2.2	1.0	1000	40.4	1	39.18647966474827	17.756418555228787	114.97007430296922
0.1	2.1	360.0	5.06	false	0.5	1.25	100	6.8	1.2	1.1	2000	0.375	1.0	2.2	1.0	1000	40.4	1	38.249571410718076	20.59691677570474	139.5020231655924
0.1	2.1	360.0	5.06	false	0.5	1.25	100	6.8	1.2	1.1	2000	0.375	1.0	2.2	1.0	1000	40.4	1	39.44615473487439	17.11436447363629	111.11743121031358
0.1	2.1	360.0	5.06	false	0.5	1.25	100	6.8	1.2	1.1	2000	0.375	1.0	2.2	1.0	1000	40.4	2	39.74959167356709	10.73089907134258	83.72484108387793	27.39477180845637	59.47542503035148
0.1	2.1	360.0	5.06	false	0.5	1.25	100	6.8	1.2	1.1	2000	0.375	1.0	2.2	1.0	1000	40.4	2	39.76607119942616	9.923685362493988	60.157094992101655	34.632170326415086	69.68998326535964
0.1	2.1	360.0	5.06	false	0.5	1.25	100	6.8	1.2	1.1	2000	0.375	1.0	2.2	1.0	1000	40.4	1	42.305951048233574	19.07261126191177	152.76551143216457
0.1	2.1	360.0	5.06	false	0.5	1.25	100	6.8	1.2	1.1	2000	0.375	1.0	2.2	1.0	1000	40.4	2	42.15636507729724	9.799940713819813	77.19880919282767	38.755896968376476	65.39102601282723
0.1	2.1	360.0	5.06	false	0.5	1.25	100	6.8	1.2	1.1	2000	0.375	1.0	2.2	1.0	1000	40.4	1	44.448610497312835	13.611401323396777	118.29380223963985
0.1	2.1	360.0	5.06	false	0.5	1.25	100	6.8	1.2	1.1	2000	0.375	1.0	2.2	1.0	1000	40.4	2	40.66127038765952	14.041075918112092	68.70215417149726	22.694731928631654	84.56502436799143
0.1	2.1	360.0	5.06	false	0.5	1.25	100	6.8	1.2	1.1	2000	0.375	1.0	2.2	1.0	1000	40.4	1	36.90194887687555	15.24784532206001	136.2806599222154
0.1	2.1	360.0	5.06	false	0.5	1.25	100	6.8	1.2	1.1	2000	0.375	1.0	2.2	1.0	1000	40.4	2	39.332844327131724	7.838801545964404	70.72883378152108	31.46402355252133	77.95967842796507
0.1	2.1	360.0	5.06	false	0.5	1.25	100	6.8	1.2	1.1	2000	0.375	1.0	2.2	1.0	1000	40.4	2	48.911047951835315	8.039166796274928	71.15756896126649	41.4537410886898	96.88687025245675
0.1	2.1	360.0	5.06	false	0.5	1.25	100	6.8	1.2	1.1	2000	0.375	1.0	2.2	1.0	1000	40.4	1	41.507997792474974	17.31285841101106	126.70898938776132
0.1	2.1	360.0	5.06	false	0.5	1.25	100	6.8	1.2	1.1	2000	0.375	1.0	2.2	1.0	1000	40.4	2	40.6045537027247	9.930865808668658	88.96627994169995	31.646453151979223	54.01118834184606
0.1	2.1	360.0	5.06	false	0.5	1.25	100	6.8	1.2	1.1	2000	0.375	1.0	2.2	1.0	1000	40.4	2	51.42948852584857	16.12667792863848	118.91413661913015	37.51327557236137	66.9809162889655
0.1	2.1	360.0	5.06	false	0.5	1.25	100	6.8	1.2	1.1	2000	0.375	1.0	2.2	1.0	1000	40.4	1	37.67393807952066	32.433354820176405	106.22777272417834
0.1	2.1	360.0	5.06	false	0.5	1.25	100	6.8	1.2	1.1	2000	0.375	1.0	2.2	1.0	1000	40.4	2	33.7123515490791	7.116469791448007	83.3441788552021	30.695753351138773	33.82167654864905
0.1	2.1	360.0	5.06	false	0.5	1.25	100	6.8	1.2	1.1	2000	0.375	1.0	2.2	1.0	1000	40.4	1	40.77691000782904	28.8714209215332	109.52540513355483
0.1	2.1	360.0	5.06	false	0.5	1.25	100	6.8	1.2	1.1	2000	0.375	1.0	2.2	1.0	1000	40.4	2	48.1129278046183	21.933992986663654	107.31974197066221	46.671515701456094	67.78733136238748
0.1	2.1	360.0	5.06	false	0.5	1.25	100	6.8	1.2	1.1	2000	0.375	1.0	2.2	1.0	1000	40.4	1	42.84499621927283	9.364531266500531	141.572949882369
0.1	2.1	360.0	5.06	false	0.5	1.25	100	6.8	1.2	1.1	2000	0.375	1.0	2.2	1.0	1000	40.4	1	31.244283630927335	8.562271649096822	122.32492175724965
0.1	2.1	360.0	5.06	false	0.5	1.25	100	6.8	1.2	1.1	2000	0.375	1.0	2.2	1.0	1000	40.4	2	39.01659848159316	20.83481378738107	99.60021255061709	37.122728576677524	44.653319068593085
0.1	2.1	360.0	5.06	false	0.5	1.25	100	6.8	1.2	1.1	2000	0.375	1.0	2.2	1.0	1000	40.4	2	39.807336533542625	14.30326130603892	82.44496312634402	32.219506954702695	60.61637279177734
0.1	2.1	360.0	5.06	false	0.5	1.25	100	6.8	1.2	1.1	2000	0.375	1.0	2.2	1.0	1000	40.4	2	36.80777464830508	13.66922749911211	87.22930101465163	30.728133498384448	46.83562958611561
0.1	2.1	360.0	5.06	false	0.5	1.25	100	6.8	1.2	1.1	2000	0.375	1.0	2.2	1.0	1000	40.4	1	38.46994655331145	14.225029210115201	97.00829659690162
0.1	2.1	360.0	5.06	false	0.5	1.25	100	6.8	1.2	1.1	2000	0.375	1.0	2.2	1.0	1000	40.4	1	42.48601588556796	18.33567730134223	122.92983230500523
0.1	2.1	360.0	5.06	false	0.5	1.25	100	6.8	1.2	1.1	2000	0.375	1.0	2.2	1.0	1000	40.4	1	41.66661711367194	12.992100057661212	130.04424628812728
0.1	2.1	360.0	5.06	false	0.5	1.25	100	6.8	1.2	1.1	2000	0.375	1.0	2.2	1.0	1000	40.4	2	47.59443265504953	4.367072289901719	97.15048319032705	36.98084606733352	65.31493391265997
0.1	2.1	360.0	5.06	false	0.5	1.25	100	6.8	1.2	1.1	2000	0.375	1.0	2.2	1.0	1000	40.4	2	42.48244813134318	10.218641744994338	54.50288076426798	30.727537975118057	72.33924630203398
0.1	2.1	360.0	5.06	false	0.5	1.25	100	6.8	1.2	1.1	2000	0.375	1.0	2.2	1.0	1000	40.4	1	42.98217566971559	20.401875819545072	114.60453123173788
0.1	2.1	360.0	5.06	false	0.5	1.25	100	6.8	1.2	1.1	2000	0.375	1.0	2.2	1.0	1000	40.4	2	42.11683128149437	16.451859805629606	90.88770229521145	34.16856797019281	48.383512732408825
0.1	2.1	360.0	5.06	false	0.5	1.25	100	6.8	1.2	1.1	2000	0.375	1.0	2.2	1.0	1000	40.4	2	44.65257376315585	13.531890353669294	108.84986332896302	37.163504859634834	54.03280344278717
0.1	2.1	360.0	5.06	false	0.5	1.25	100	6.8	1.2	1.1	2000	0.375	1.0	2.2	1.0	1000	40.4	1	38.38752513446576	20.164254411201497	116.76409443125377
0.1	2.1	360.0	5.06	false	0.5	1.25	100	6.8	1.2	1.1	2000	0.375	1.0	2.2	1.0	1000	40.4	1	37.04897633572002	17.276172366447266	131.71056543855866
0.1	2.1	360.0	5.06	false	0.5	1.25	100	6.8	1.2	1.1	2000	0.375	1.0	2.2	1.0	1000	40.4	1	41.249301830756686	37.84299652526013	109.97604946095493
0.1	2.1	360.0	5.06	false	0.5	1.25	100	6.8	1.2	1.1	2000	0.375	1.0	2.2	1.0	1000	40.4	2	32.118262135980416	8.369257175953397	35.06285890683555	22.14248724362968	84.62279733599645
0.1	2.1	360.0	5.06	false	0.5	1.25	100	6.8	1.2	1.1	2000	0.375	1.0	2.2	1.0	1000	40.4	1	35.80964367450964	23.481840123086496	130.83150700578457
0.1	2.1	360.0	5.06	false	0.5	1.25	100	6.8	1.2	1.1	2000	0.375	1.0	2.2	1.0	1000	40.4	1	31.298413882579112	20.285389489716714	104.89212679346086
0.1	2.1	360.0	5.06	false	0.5	1.25	100	6.8	1.2	1.1	2000	0.375	1.0	2.2	1.0	1000	40.4	1	30.981929031115993	19.18557302452546	104.85200622507953
0.1	2.1	360.0	5.06	false	0.5	1.25	100	6.8	1.2	1.1	2000	0.375	1.0	2.2	1.0	1000	40.4	1	34.90287210136531	17.11608308572826	89.03333049389852
0.1	2.1	360.0	5.06	false	0.5	1.25	100	6.8	1.2	1.1	2000	0.375	1.0	2.2	1.0	1000	40.4	2	36.61449986905449	6.78417878045401	75.6853139320717	32.89791782986181	53.60694004976201
0.1	2.1	360.0	5.06	false	0.5	1.25	100	6.8	1.2	1.1	2000	0.375	1.0	2.2	1.0	1000	40.4	1	31.871627384458975	10.354899193987334	119.58166745041639
0.1	2.1	360.0	5.06	false	0.5	1.25	100	6.8	1.2	1.1	2000	0.375	1.0	2.2	1.0	1000	40.4	1	39.77374979957123	14.858610953607961	114.23208540143723
0.1	2.1	360.0	5.06	false	0.5	1.25	100	6.8	1.2	1.1	2000	0.375	1.0	2.2	1.0	1000	40.4	2	32.92765359267949	6.920505393162517	55.29832279064456	32.278514651886255	47.782964551719346
0.1	2.1	360.0	5.06	false	0.5	1.25	100	6.8	1.2	1.1	2000	0.375	1.0	2.2	1.0	1000	40.4	1	41.71680785985551	27.32848301932632	112.190079706858
0.1	2.1	360.0	5.06	false	0.5	1.25	100	6.8	1.2	1.1	2000	0.375	1.0	2.2	1.0	1000	40.4	2	39.47963800207017	6.314343564749285	92.93293455409193	22.923161841555252	52.578330552191154
0.1	2.1	360.0	5.06	false	0.5	1.25	100	6.8	1.2	1.1	2000	0.375	1.0	2.2	1.0	1000	40.4	1	31.227828484361595	20.467842101321967	116.40196213117135
0.1	2.1	360.0	5.06	false	0.5	1.25	100	6.8	1.2	1.1	2000	0.375	1.0	2.2	1.0	1000	40.4	2	44.26733303678584	2.914465502880703	84.63233906874488	27.823005390511927	76.47786302010171
0.1	2.1	360.0	5.06	false	0.5	1.25	100	6.8	1.2	1.1	2000	0.375	1.0	2.2	1.0	1000	40.4	1	39.104684817887474	14.432419686698633	127.09075932463205
0.1	2.1	360.0	5.06	false	0.5	1.25	100	6.8	1.2	1.1	2000	0.375	1.0	2.2	1.0	1000	40.4	2	35.48934478720091	8.960556005892345	52.67339303454377	20.82809022328744	67.55074146782248
0.1	2.1	360.0	5.06	false	0.5	1.25	100	6.8	1.2	1.1	2000	0.375	1.0	2.2	1.0	1000	40.4	1	38.055082562444035	24.496053968255225	100.16104057709899
0.1	2.1	360.0	5.06	false	0.5	1.25	100	6.8	1.2	1.1	2000	0.375	1.0	2.2	1.0	1000	40.4	1	34.289736584202956	16.81455982948187	115.58611246369011
0.1	2.1	360.0	5.06	false	0.5	1.25	100	6.8	1.2	1.1	2000	0.375	1.0	2.2	1.0	1000	40.4	1	42.62488346661629	25.298558240242027	159.17148611300664
0.1	2.1	360.0	5.06	false	0.5	1.25	100	6.8	1.2	1.1	2000	0.375	1.0	2.2	1.0	1000	40.4	1	38.14226709571043	28.938952946236327	102.76010242040087
0.1	2.1	360.0	5.06	false	0.5	1.25	100	6.8	1.2	1.1	2000	0.375	1.0	2.2	1.0	1000	40.4	2	43.78137302797196	5.631742685529577	51.40871714385344	25.594808415037427	87.99973139107881
0.1	2.1	360.0	5.06	false	0.5	1.25	100	6.8	1.2	1.1	2000	0.375	1.0	2.2	1.0	1000	40.4	2	43.02145947045151	4.943859745889408	60.562503858765034	35.89919153861667	78.8481281163401
0.1	2.1	360.0	5.06	false	0.5	1.25	100	6.8	1.2	1.1	2000	0.375	1.0	2.2	1.0	1000	40.4	1	44.626174637308246	16.478546237371898	152.56704723509466
0.1	2.1	360.0	5.06	false	0.5	1.25	100	6.8	1.2	1.1	2000	0.375	1.0	2.2	1.0	1000	40.4	1	39.96599849209675	17.48674194134875	116.71001792738484
0.1	2.1	360.0	5.06	false	0.5	1.25	100	6.8	1.2	1.1	2000	0.375	1.0	2.2	1.0	1000	40.4	1	32.332058546270375	9.342486300755251	117.35878565659343
0.1	2.1	360.0	5.06	false	0.5	1.25	100	6.8	1.2	1.1	2000	0.375	1.0	2.2	1.0	1000	40.4	2	37.720834414973154	5.113434762721357	66.44375543257566	35.95344096849338	69.01543516880797
0.1	2.1	360.0	5.06	false	0.5	1.25	100	6.8	1.2	1.1	2000	0.375	1.0	2.2	1.0	1000	40.4	1	37.322473905202166	17.873000558741726	131.95388074775724
0.1	2.1	360.0	5.06	false	0.5	1.25	100	6.8	1.2	1.1	2000	0.375	1.0	2.2	1.0	1000	40.4	1	40.438545937772496	7.881868986108481	116.93798449889859
0.1	2.1	360.0	5.06	false	0.5	1.25	100	6.8	1.2	1.1	2000	0.375	1.0	2.2	1.0	1000	40.4	2	40.23538586933268	10.09989452042532	44.917201938362915	24.958494487956887	86.63725434487145
0.1	2.1	360.0	5.06	false	0.5	1.25	100	6.8	1.2	1.1	2000	0.375	1.0	2.2	1.0	1000	40.4	1	43.48567728188392	30.01507886702289	113.00560296846513
0.1	2.1	360.0	5.06	false	0.5	1.25	100	6.8	1.2	1.1	2000	0.375	1.0	2.2	1.0	1000	40.4	2	51.20279221594158	7.909618554678753	99.10496680274497	37.49244472510223	87.84443564319052
0.1	2.1	360.0	5.06	false	0.5	1.25	100	6.8	1.2	1.1	2000	0.375	1.0	2.2	1.0	1000	40.4	1	40.13124049192486	18.364243344894973	115.7865531434482
0.1	2.1	360.0	5.06	false	0.5	1.25	100	6.8	1.2	1.1	2000	0.375	1.0	2.2	1.0	1000	40.4	2	40.21788510574694	18.224387427504052	80.85292056879737	27.389646539219836	66.64400228669841
0.1	2.1	360.0	5.06	false	0.5	1.25	100	6.8	1.2	1.1	2000	0.375	1.0	2.2	1.0	1000	40.4	1	34.98500742375809	6.657510332617321	104.54815302356626
0.1	2.1	360.0	5.06	false	0.5	1.25	100	6.8	1.2	1.1	2000	0.375	1.0	2.2	1.0	1000	40.4	1	32.7659058758425	9.89462656552006	97.16746052908113
0.1	2.1	360.0	5.06	false	0.5	1.25	100	6.8	1.2	1.1	2000	0.375	1.0	2.2	1.0	1000	40.4	1	40.80679085037549	6.94362269341263	117.32901693560271
0.1	2.1	360.0	5.06	false	0.5	1.25	100	6.8	1.2	1.1	2000	0.375	1.0	2.2	1.0	1000	40.4	2	49.34252226813765	15.26308314045613	63.803297595855824	39.36491720225199	121.04426595910488
0.1	2.1	360.0	5.06	false	0.5	1.25	100	6.8	1.2	1.1	2000	0.375	1.0	2.2	1.0	1000	40.4	2	36.857381327896434	6.165889715046508	82.17022299137975	27.450152025996964	44.2056360517692
0.1	2.1	360.0	5.06	false	0.5	1.25	100	6.8	1.2	1.1	2000	0.375	1.0	2.2	1.0	1000	40.4	2	41.488660609447834	18.11178057238352	67.56528920231673	35.24990674820981	102.07680420539027
0.1	2.1	360.0	5.06	false	0.5	1.25	100	6.8	1.2	1.1	2000	0.375	1.0	2.2	1.0	1000	40.4	1	44.39539083836614	12.97870335044351	154.187485161922
0.1	2.1	360.0	5.06	false	0.5	1.25	100	6.8	1.2	1.1	2000	0.375	1.0	2.2	1.0	1000	40.4	2	34.66255871618515	10.789659189513864	61.44435936115827	27.536048530122063	71.36120125186376
0.1	2.1	360.0	5.06	false	0.5	1.25	100	6.8	1.2	1.1	2000	0.375	1.0	2.2	1.0	1000	40.4	2	43.74555659168709	15.982172012241394	77.30679511431659	34.6933397902883	81.40139744429234
0.1	2.1	360.0	5.06	false	0.5	1.25	100	6.8	1.2	1.1	2000	0.375	1.0	2.2	1.0	1000	40.4	1	40.61610685243846	21.022276611826634	130.41460392354196
0.1	2.1	360.0	5.06	false	0.5	1.25	100	6.8	1.2	1.1	2000	0.375	1.0	2.2	1.0	1000	40.4	2	41.66449328735346	17.22517254205946	87.73834006581511	34.11487328375387	68.59977383245256
0.1	2.1	360.0	5.06	false	0.5	1.25	100	6.8	1.2	1.1	2000	0.375	1.0	2.2	1.0	1000	40.4	2	39.430260726337835	12.212260133463825	83.93812011058662	28.06044372323132	45.78899520736822
0.1	2.1	360.0	5.06	false	0.5	1.25	100	6.8	1.2	1.1	2000	0.375	1.0	2.2	1.0	1000	40.4	2	38.0643428122639	6.969135675259222	79.5066526245633	24.2745300675553	62.709850662076576
0.1	2.1	360.0	5.06	false	0.5	1.25	100	6.8	1.2	1.1	2000	0.375	1.0	2.2	1.0	1000	40.4	1	35.857232655746884	11.511826759304416	112.26035791976759
0.1	2.1	360.0	5.06	false	0.5	1.25	100	6.8	1.2	1.1	2000	0.375	1.0	2.2	1.0	1000	40.4	2	42.42754574995371	14.803486413725917	71.75543339353402	37.56746915681201	84.32330099899062
0.1	2.1	360.0	5.06	false	0.5	1.25	100	6.8	1.2	1.1	2000	0.375	1.0	2.2	1.0	1000	40.4	1	31.073717438409005	13.754718406450177	114.43745313294517
0.1	2.1	360.0	5.06	false	0.5	1.25	100	6.8	1.2	1.1	2000	0.375	1.0	2.2	1.0	1000	40.4	1	45.25647645380803	19.601935315775336	148.02020610430898
0.1	2.1	360.0	5.06	false	0.5	1.25	100	6.8	1.2	1.1	2000	0.375	1.0	2.2	1.0	1000	40.4	1	32.210778739560496	9.2366087551799	104.23325788376937
0.1	2.1	360.0	5.06	false	0.5	1.25	100	6.8	1.2	1.1	2000	0.375	1.0	2.2	1.0	1000	40.4	1	41.583053698512664	18.77519773494602	148.43895803384217
0.1	2.1	360.0	5.06	false	0.5	1.25	100	6.8	1.2	1.1	2000	0.375	1.0	2.2	1.0	1000	40.4	2	41.67037615825399	9.822166021937132	41.432900856497646	28.97972468809314	96.93790849472904
0.1	2.1	360.0	5.06	false	0.5	1.25	100	6.8	1.2	1.1	2000	0.375	1.0	2.2	1.0	1000	40.4	1	36.59140730060705	23.160273318843927	120.87979457604085
0.1	2.1	360.0	5.06	false	0.5	1.25	100	6.8	1.2	1.1	2000	0.375	1.0	2.2	1.0	1000	40.4	1	37.48652724942086	11.235371296941112	119.3558746139477
0.1	2.1	360.0	5.06	false	0.5	1.25	100	6.8	1.2	1.1	2000	0.375	1.0	2.2	1.0	1000	40.4	1	31.317516446554123	20.426686960202932	113.57911458638858
0.1	2.1	360.0	5.06	false	0.5	1.25	100	6.8	1.2	1.1	2000	0.375	1.0	2.2	1.0	1000	40.4	1	39.43242390414586	17.36592704356453	153.60922863325297
0.1	2.1	360.0	5.06	false	0.5	1.25	100	6.8	1.2	1.1	2000	0.375	1.0	2.2	1.0	1000	40.4	1	44.2886091996681	28.366895016681717	108.2822153065738
0.1	2.1	360.0	5.06	false	0.5	1.25	100	6.8	1.2	1.1	2000	0.375	1.0	2.2	1.0	1000	40.4	2	41.1696982875046	17.600714070087182	47.28988253599753	36.98829759228213	84.87263543869057
0.1	2.1	360.0	5.06	false	0.5	1.25	100	6.8	1.2	1.1	2000	0.375	1.0	2.2	1.0	1000	40.4	1	36.61427829072598	29.743699557597374	123.62542990568926
0.1	2.1	360.0	5.06	false	0.5	1.25	100	6.8	1.2	1.1	2000	0.375	1.0	2.2	1.0	1000	40.4	1	41.79980812991932	9.295012072061878	98.54544323974906
0.1	2.1	360.0	5.06	false	0.5	1.25	100	6.8	1.2	1.1	2000	0.375	1.0	2.2	1.0	1000	40.4	2	46.019015055831844	26.603646311158496	105.61405377750613	42.10287413926802	49.86884747947569
0.1	2.1	360.0	5.06	false	0.5	1.25	100	6.8	1.2	1.1	2000	0.375	1.0	2.2	1.0	1000	40.4	1	36.85854413187527	21.62822949694268	120.59269913552644
0.1	2.1	360.0	5.06	false	0.5	1.25	100	6.8	1.2	1.1	2000	0.375	1.0	2.2	1.0	1000	40.4	2	36.06830961243578	5.322884099196721	64.13947267995242	24.605100125359105	53.9156878619879
0.1	2.1	360.0	5.06	false	0.5	1.25	100	6.8	1.2	1.1	2000	0.375	1.0	2.2	1.0	1000	40.4	1	37.2277205996057	24.43571941140613	107.71020755878526
0.1	2.1	360.0	5.06	false	0.5	1.25	100	6.8	1.2	1.1	2000	0.375	1.0	2.2	1.0	1000	40.4	1	42.398478218925725	28.843706726486612	149.51125721974802
0.1	2.1	360.0	5.06	false	0.5	1.25	100	6.8	1.2	1.1	2000	0.375	1.0	2.2	1.0	1000	40.4	1	41.87736633194662	19.025315078573865	157.93186250100666
0.1	2.1	360.0	5.06	false	0.5	1.25	100	6.8	1.2	1.1	2000	0.375	1.0	2.2	1.0	1000	40.4	1	37.164661102421896	25.28076322733849	120.574352306888
0.1	2.1	360.0	5.06	false	0.5	1.25	100	6.8	1.2	1.1	2000	0.375	1.0	2.2	1.0	1000	40.4	1	33.16116919582383	26.45172595474767	107.0051247930623
0.1	2.1	360.0	5.06	false	0.5	1.25	100	6.8	1.2	1.1	2000	0.375	1.0	2.2	1.0	1000	40.4	1	40.49418252893207	25.38950638411054	142.2436844398548
0.1	2.1	360.0	5.06	false	0.5	1.25	100	6.8	1.2	1.1	2000	0.375	1.0	2.2	1.0	1000	40.4	2	37.78503780608385	10.485494174736038	64.00964199992691	25.046553880898863	72.1393051477693
0.1	2.1	360.0	5.06	false	0.5	1.25	100	6.8	1.2	1.1	2000	0.375	1.0	2.2	1.0	1000	40.4	1	44.91665618337721	18.986569834192213	144.04650401730748
0.1	2.1	360.0	5.06	false	0.5	1.25	100	6.8	1.2	1.1	2000	0.375	1.0	2.2	1.0	1000	40.4	2	35.8456908668551	4.991022069622693	69.22974929716676	23.76698112037897	58.393553003110725
0.1	2.1	360.0	5.06	false	0.5	1.25	100	6.8	1.2	1.1	2000	0.375	1.0	2.2	1.0	1000	40.4	2	40.18067873122727	7.077204362157411	47.392655329179654	29.249221803266828	84.97525036416833
0.1	2.1	360.0	5.06	false	0.5	1.25	100	6.8	1.2	1.1	2000	0.375	1.0	2.2	1.0	1000	40.4	2	43.74239095937366	7.899808398872724	48.9216465174002	34.45930042786498	85.5276285887233
0.1	2.1	360.0	5.06	false	0.5	1.25	100	6.8	1.2	1.1	2000	0.375	1.0	2.2	1.0	1000	40.4	1	39.06970325053938	7.665371774447004	106.00576351612474
0.1	2.1	360.0	5.06	false	0.5	1.25	100	6.8	1.2	1.1	2000	0.375	1.0	2.2	1.0	1000	40.4	1	39.36261032449601	19.983216416514317	129.06273032828193
0.1	2.1	360.0	5.06	false	0.5	1.25	100	6.8	1.2	1.1	2000	0.375	1.0	2.2	1.0	1000	40.4	1	34.34553439677117	10.29739929790613	119.41758049219797
0.1	2.1	360.0	5.06	false	0.5	1.25	100	6.8	1.2	1.1	2000	0.375	1.0	2.2	1.0	1000	40.4	2	38.902167786493436	13.814819437609613	69.80648863995822	33.169773509021795	68.41810080179636
0.1	2.1	360.0	5.06	false	0.5	1.25	100	6.8	1.2	1.1	2000	0.375	1.0	2.2	1.0	1000	40.4	1	40.374914246807236	19.89745186392863	108.17748336647291
0.1	2.1	360.0	5.06	false	0.5	1.25	100	6.8	1.2	1.1	2000	0.375	1.0	2.2	1.0	1000	40.4	2	43.837415172924274	9.518111879474919	88.06102456187344	29.59497325558522	76.90635249502243
0.1	2.1	360.0	5.06	false	0.5	1.25	100	6.8	1.2	1.1	2000	0.375	1.0	2.2	1.0	1000	40.4	1	45.53430500725793	26.31848995551224	97.40476214680982
0.1	2.1	360.0	5.06	false	0.5	1.25	100	6.8	1.2	1.1	2000	0.375	1.0	2.2	1.0	1000	40.4	2	39.67876933836768	22.67762975517983	71.64912321864996	32.908441328122265	68.28373621063442
0.1	2.1	360.0	5.06	false	0.5	1.25	100	6.8	1.2	1.1	2000	0.375	1.0	2.2	1.0	1000	40.4	2	44.75109338697851	5.374129457775565	53.579400049260734	27.96696378508832	119.05134330913752
0.1	2.1	360.0	5.06	false	0.5	1.25	100	6.8	1.2	1.1	2000	0.375	1.0	2.2	1.0	1000	40.4	1	37.828889106630726	23.849285720532492	100.99870568838655
0.1	2.1	360.0	5.06	false	0.5	1.25	100	6.8	1.2	1.1	2000	0.375	1.0	2.2	1.0	1000	40.4	2	43.2056382255682	11.238193068355333	90.83215067158618	33.06819389677571	58.711885655773045
0.1	2.1	360.0	5.06	false	0.5	1.25	100	6.8	1.2	1.1	2000	0.375	1.0	2.2	1.0	1000	40.4	1	36.87827840848772	17.138253894122904	131.94677094467028
0.1	2.1	360.0	5.06	false	0.5	1.25	100	6.8	1.2	1.1	2000	0.375	1.0	2.2	1.0	1000	40.4	1	41.21407639843826	9.953458043894463	87.44725457584023
0.1	2.1	360.0	5.06	false	0.5	1.25	100	6.8	1.2	1.1	2000	0.375	1.0	2.2	1.0	1000	40.4	3	41.99550341660413	9.301444831252487	33.88116073553332	25.80262371071161	78.30472607730451	37.40181630055278	32.385681903049154
0.1	2.1	360.0	5.06	false	0.5	1.25	100	6.8	1.2	1.1	2000	0.375	1.0	2.2	1.0	1000	40.4	2	44.42463314990018	15.251766665859016	68.27855634058166	27.46843476227364	95.67682991559494
0.1	2.1	360.0	5.06	false	0.5	1.25	100	6.8	1.2	1.1	2000	0.375	1.0	2.2	1.0	1000	40.4	3	40.674840496069876	5.58273726979586	35.46788920032993	17.90329556100363	35.23070973703734	35.732489940533775	61.80701314912868
0.1	2.1	360.0	5.06	false	0.5	1.25	100	6.8	1.2	1.1	2000	0.375	1.0	2.2	1.0	1000	40.4	2	51.1352383658163	4.303876126601712	56.825315577354914	33.120495494403656	106.97060902954638
0.1	2.1	360.0	5.06	false	0.5	1.25	100	6.8	1.2	1.1	2000	0.375	1.0	2.2	1.0	1000	40.4	1	39.48891972301489	17.198495888703988	105.97322891840756
0.1	2.1	360.0	5.06	false	0.5	1.25	100	6.8	1.2	1.1	2000	0.375	1.0	2.2	1.0	1000	40.4	2	36.632929631410974	7.126711442544047	89.4171239164964	34.422836364790946	49.3397363432746
0.1	2.1	360.0	5.06	false	0.5	1.25	100	6.8	1.2	1.1	2000	0.375	1.0	2.2	1.0	1000	40.4	2	37.10627771224837	7.071181702316053	52.22314817051841	29.724450772810716	80.70488725150211
0.1	2.1	360.0	5.06	false	0.5	1.25	100	6.8	1.2	1.1	2000	0.375	1.0	2.2	1.0	1000	40.4	1	34.438647365972024	17.59004573014081	129.35974817106433
0.1	2.1	360.0	5.06	false	0.5	1.25	100	6.8	1.2	1.1	2000	0.375	1.0	2.2	1.0	1000	40.4	2	38.45878919441675	13.286974738612576	62.632871933356796	29.001181704006363	68.60584198344667
0.1	2.1	360.0	5.06	false	0.5	1.25	100	6.8	1.2	1.1	2000	0.375	1.0	2.2	1.0	1000	40.4	2	43.3376441375581	18.218502699095918	86.0651766238461	31.565748508159366	59.067454499643894
0.1	2.1	360.0	5.06	false	0.5	1.25	100	6.8	1.2	1.1	2000	0.375	1.0	2.2	1.0	1000	40.4	2	45.26167635965035	16.174287387968093	56.51103329831871	33.29115930613413	87.74505247436342
0.1	2.1	360.0	5.06	false	0.5	1.25	100	6.8	1.2	1.1	2000	0.375	1.0	2.2	1.0	1000	40.4	2	31.94804239086009	11.429771223167387	59.80707855268832	29.821470726331874	45.89821956348113
0.1	2.1	360.0	5.06	false	0.5	1.25	100	6.8	1.2	1.1	2000	0.375	1.0	2.2	1.0	1000	40.4	2	43.81584247095913	10.679035120836044	67.13895740923586	32.61121671530762	75.70699174766565
0.1	2.1	360.0	5.06	false	0.5	1.25	100	6.8	1.2	1.1	2000	0.375	1.0	2.2	1.0	1000	40.4	2	46.61110088299577	17.62801502957956	51.965038083188375	25.929789405721763	110.42889313437824
0.1	2.1	360.0	5.06	false	0.5	1.25	100	6.8	1.2	1.1	2000	0.375	1.0	2.2	1.0	1000	40.4	2	37.1189939992132	6.8084543043005645	56.31543667964523	31.11820995897139	69.39233048241465
0.1	2.1	360.0	5.06	false	0.5	1.25	100	6.8	1.2	1.1	2000	0.375	1.0	2.2	1.0	1000	40.4	1	42.59297095935282	12.914659895530804	133.029592094154
0.1	2.1	360.0	5.06	false	0.5	1.25	100	6.8	1.2	1.1	2000	0.375	1.0	2.2	1.0	1000	40.4	1	37.1162897147413	20.97263694843659	129.2125410800197
0.1	2.1	360.0	5.06	false	0.5	1.25	100	6.8	1.2	1.1	2000	0.375	1.0	2.2	1.0	1000	40.4	1	38.252767760846275	18.753280399759316	124.04321491241816
0.1	2.1	360.0	5.06	false	0.5	1.25	100	6.8	1.2	1.1	2000	0.375	1.0	2.2	1.0	1000	40.4	2	46.43288086361731	11.65832054690777	90.30620141681682	44.61668931858939	62.8629667804892
0.1	2.1	360.0	5.06	false	0.5	1.25	100	6.8	1.2	1.1	2000	0.375	1.0	2.2	1.0	1000	40.4	3	50.14066092053209	14.899185367221927	71.41314599074789	36.01841636956816	71.64540805106655	45.47384832966322	32.55149747118444
0.1	2.1	360.0	5.06	false	0.5	1.25	100	6.8	1.2	1.1	2000	0.375	1.0	2.2	1.0	1000	40.4	1	34.25440565012312	26.93950519614207	117.70297667260513
0.1	2.1	360.0	5.06	false	0.5	1.25	100	6.8	1.2	1.1	2000	0.375	1.0	2.2	1.0	1000	40.4	1	42.854954421092316	24.17429610936894	109.26304691328063
0.1	2.1	360.0	5.06	false	0.5	1.25	100	6.8	1.2	1.1	2000	0.375	1.0	2.2	1.0	1000	40.4	1	42.0074916775119	20.105829347538023	128.96322939148163
0.1	2.1	360.0	5.06	false	0.5	1.25	100	6.8	1.2	1.1	2000	0.375	1.0	2.2	1.0	1000	40.4	2	49.37458518577184	18.013916774392715	119.48996550931945	36.148182160999355	65.85683726914972
0.1	2.1	360.0	5.06	false	0.5	1.25	100	6.8	1.2	1.1	2000	0.375	1.0	2.2	1.0	1000	40.4	2	35.37797960321427	7.4447956923592375	61.67835690951861	18.511142197405107	60.301076963463075
0.1	2.1	360.0	5.06	false	0.5	1.25	100	6.8	1.2	1.1	2000	0.375	1.0	2.2	1.0	1000	40.4	2	37.11427695398072	4.510636342529056	77.18322942032924	28.990920502328475	59.26471179856561
0.1	2.1	360.0	5.06	false	0.5	1.25	100	6.8	1.2	1.1	2000	0.375	1.0	2.2	1.0	1000	40.4	2	43.57017181196799	12.734554712017864	104.98418645422775	38.38733592247373	59.05316593505922
0.1	2.1	360.0	5.06	false	0.5	1.25	100	6.8	1.2	1.1	2000	0.375	1.0	2.2	1.0	1000	40.4	2	44.14400501800642	15.367217674641	87.6202233166076	37.61993567234706	70.00038880567675
0.1	2.1	360.0	5.06	false	0.5	1.25	100	6.8	1.2	1.1	2000	0.375	1.0	2.2	1.0	1000	40.4	2	39.95581066717443	5.129292498616955	56.48880820052902	32.60104280514825	85.97548919826885
0.1	2.1	360.0	5.06	false	0.5	1.25	100	6.8	1.2	1.1	2000	0.375	1.0	2.2	1.0	1000	40.4	1	32.66701698194006	25.368701745487378	116.76153177734115
0.1	2.1	360.0	5.06	false	0.5	1.25	100	6.8	1.2	1.1	2000	0.375	1.0	2.2	1.0	1000	40.4	1	42.26935801500891	20.24910262400628	134.20846189973693
0.1	2.1	360.0	5.06	false	0.5	1.25	100	6.8	1.2	1.1	2000	0.375	1.0	2.2	1.0	1000	40.4	2	37.211293684523405	10.410558811106071	74.24342750170625	33.75776991409753	61.951015424320886
0.1	2.1	360.0	5.06	false	0.5	1.25	100	6.8	1.2	1.1	2000	0.375	1.0	2.2	1.0	1000	40.4	2	33.777607675631415	15.432889899342118	85.22755227796493	28.17054138118232	45.84869759399894
0.1	2.1	360.0	5.06	false	0.5	1.25	100	6.8	1.2	1.1	2000	0.375	1.0	2.2	1.0	1000	40.4	1	38.909570097645634	25.472643538746652	118.60687827994973
0.1	2.1	360.0	5.06	false	0.5	1.25	100	6.8	1.2	1.1	2000	0.375	1.0	2.2	1.0	1000	40.4	1	41.41652898726004	25.166893102223817	134.02648611083345
0.1	2.1	360.0	5.06	false	0.5	1.25	100	6.8	1.2	1.1	2000	0.375	1.0	2.2	1.0	1000	40.4	2	36.14769691212658	12.968623291448969	75.7025155638222	28.554237818675386	44.81033588486932
0.1	2.1	360.0	5.06	false	0.5	1.25	100	6.8	1.2	1.1	2000	0.375	1.0	2.2	1.0	1000	40.4	2	47.32565802199543	0.5087435723720198	46.425167982791876	35.39631370361611	111.939013246741
0.1	2.1	360.0	5.06	false	0.5	1.25	100	6.8	1.2	1.1	2000	0.375	1.0	2.2	1.0	1000	40.4	2	38.696140245736856	9.383721593748106	82.63472459855033	25.91973558748944	69.62394572675434
0.1	2.1	360.0	5.06	false	0.5	1.25	100	6.8	1.2	1.1	2000	0.375	1.0	2.2	1.0	1000	40.4	1	43.703631327443105	24.49621612158879	95.52537224075141
0.1	2.1	360.0	5.06	false	0.5	1.25	100	6.8	1.2	1.1	2000	0.375	1.0	2.2	1.0	1000	40.4	2	42.399657579236845	4.3711944720908456	58.531604184939326	31.714829964002753	88.72800219291514
0.1	2.1	360.0	5.06	false	0.5	1.25	100	6.8	1.2	1.1	2000	0.375	1.0	2.2	1.0	1000	40.4	1	33.32032404183068	17.129392987413723	113.85885894575591
0.1	2.1	360.0	5.06	false	0.5	1.25	100	6.8	1.2	1.1	2000	0.375	1.0	2.2	1.0	1000	40.4	1	32.084719498708395	17.252083605843715	104.38155874907638
0.1	2.1	360.0	5.06	false	0.5	1.25	100	6.8	1.2	1.1	2000	0.375	1.0	2.2	1.0	1000	40.4	3	34.25756363682976	5.736193683303166	34.31211455291323	15.230966651001674	54.11810840497855	31.01993969266765	46.69205792817685
0.1	2.1	360.0	5.06	false	0.5	1.25	100	6.8	1.2	1.1	2000	0.375	1.0	2.2	1.0	1000	40.4	2	43.887686838883276	8.045557759146547	102.44705076434374	38.781252643643484	51.110121521792024
0.1	2.1	360.0	5.06	false	0.5	1.25	100	6.8	1.2	1.1	2000	0.375	1.0	2.2	1.0	1000	40.4	1	34.19547872968757	17.042149523819862	116.2238518844668
0.1	2.1	360.0	5.06	false	0.5	1.25	100	6.8	1.2	1.1	2000	0.375	1.0	2.2	1.0	1000	40.4	2	39.02885431402256	6.760889942331906	72.40928389772955	30.122221939506126	68.94162457601209
0.1	2.1	360.0	5.06	false	0.5	1.25	100	6.8	1.2	1.1	2000	0.375	1.0	2.2	1.0	1000	40.4	1	42.21088907752258	22.069343481472647	134.45075805108323
0.1	2.1	360.0	5.06	false	0.5	1.25	100	6.8	1.2	1.1	2000	0.375	1.0	2.2	1.0	1000	40.4	1	28.265214155764603	13.938537565212185	115.2941830072951
0.1	2.1	360.0	5.06	false	0.5	1.25	100	6.8	1.2	1.1	2000	0.375	1.0	2.2	1.0	1000	40.4	2	43.98241436021041	17.100585012923545	75.94327094406482	38.848352510375605	82.34262449869009
0.1	2.1	360.0	5.06	false	0.5	1.25	100	6.8	1.2	1.1	2000	0.375	1.0	2.2	1.0	1000	40.4	2	39.0562875917217	7.830788729800784	86.94398825398184	36.07390500595447	61.07931570933728
0.1	2.1	360.0	5.06	false	0.5	1.25	100	6.8	1.2	1.1	2000	0.375	1.0	2.2	1.0	1000	40.4	2	39.22330599207496	12.622280140619784	46.535546904520814	28.73505835625476	87.30674839678824
0.1	2.1	360.0	5.06	false	0.5	1.25	100	6.8	1.2	1.1	2000	0.375	1.0	2.2	1.0	1000	40.4	2	41.406321002261244	3.170604723868859	54.61523805468257	21.897626629916147	87.13089718729627
0.1	2.1	360.0	5.06	false	0.5	1.25	100	6.8	1.2	1.1	2000	0.375	1.0	2.2	1.0	1000	40.4	1	36.23287021539262	25.81603717153979	129.25280199359293
0.1	2.1	360.0	5.06	false	0.5	1.25	100	6.8	1.2	1.1	2000	0.375	1.0	2.2	1.0	1000	40.4	1	45.12352734429803	20.028330994059445	142.66352605654947
0.1	2.1	360.0	5.06	false	0.5	1.25	100	6.8	1.2	1.1	2000	0.375	1.0	2.2	1.0	1000	40.4	1	34.75971434065666	7.6998392599590675	105.99233211727146
0.1	2.1	360.0	5.06	false	0.5	1.25	100	6.8	1.2	1.1	2000	0.375	1.0	2.2	1.0	1000	40.4	2	48.81547223486993	14.686322762919417	74.53755688737998	32.685681030524066	89.25097221312053
0.1	2.1	360.0	5.06	false	0.5	1.25	100	6.8	1.2	1.1	2000	0.375	1.0	2.2	1.0	1000	40.4	2	49.12509444514453	18.922349007708902	63.71313463673665	39.138954501581125	75.26124413728861
0.1	2.1	360.0	5.06	false	0.5	1.25	100	6.8	1.2	1.1	2000	0.375	1.0	2.2	1.0	1000	40.4	1	29.87266485394447	23.652383703001902	101.22463707829579
0.1	2.1	360.0	5.06	false	0.5	1.25	100	6.8	1.2	1.1	2000	0.375	1.0	2.2	1.0	1000	40.4	2	48.877240458691034	6.935780712878752	82.85822860429563	25.161275189893985	90.92571664631214
0.1	2.1	360.0	5.06	false	0.5	1.25	100	6.8	1.2	1.1	2000	0.375	1.0	2.2	1.0	1000	40.4	2	37.05507010279993	9.10195199114181	53.0062641414064	33.1710911134071	86.19369466312628
0.1	2.1	360.0	5.06	false	0.5	1.25	100	6.8	1.2	1.1	2000	0.375	1.0	2.2	1.0	1000	40.4	1	37.009114303664674	18.999869141025556	128.54590938214295
0.1	2.1	360.0	5.06	false	0.5	1.25	100	6.8	1.2	1.1	2000	0.375	1.0	2.2	1.0	1000	40.4	2	41.669436729648396	11.301318104184624	49.76041537439314	29.45179702728027	94.4924727456612
0.1	2.1	360.0	5.06	false	0.5	1.25	100	6.8	1.2	1.1	2000	0.375	1.0	2.2	1.0	1000	40.4	3	38.11382313217754	7.173944595740916	28.349633365265394	17.545021976310007	62.902572330964325	35.887023890683665	44.50089174066536
0.1	2.1	360.0	5.06	false	0.5	1.25	100	6.8	1.2	1.1	2000	0.375	1.0	2.2	1.0	1000	40.4	2	43.671667715945695	11.865345376062598	72.78185202139238	33.01870066505843	90.81602650849577
0.1	2.1	360.0	5.06	false	0.5	1.25	100	6.8	1.2	1.1	2000	0.375	1.0	2.2	1.0	1000	40.4	1	34.71409729593442	13.611341155677826	102.56436384846216
0.1	2.1	360.0	5.06	false	0.5	1.25	100	6.8	1.2	1.1	2000	0.375	1.0	2.2	1.0	1000	40.4	1	32.00791781849851	11.058801762900217	107.7117458975008
0.1	2.1	360.0	5.06	false	0.5	1.25	100	6.8	1.2	1.1	2000	0.375	1.0	2.2	1.0	1000	40.4	3	42.64523926662494	3.1804899083641436	37.651071862387866	26.239761918889666	64.45320632778788	36.74060320518895	42.28749961135971
0.1	2.1	360.0	5.06	false	0.5	1.25	100	6.8	1.2	1.1	2000	0.375	1.0	2.2	1.0	1000	40.4	1	38.66222474463925	23.325031785257302	137.79837231726793
0.1	2.1	360.0	5.06	false	0.5	1.25	100	6.8	1.2	1.1	2000	0.375	1.0	2.2	1.0	1000	40.4	2	40.2522375987849	13.61041591470379	99.54044755956325	37.87638585513266	46.56540293808575
0.1	2.1	360.0	5.06	false	0.5	1.25	100	6.8	1.2	1.1	2000	0.375	1.0	2.2	1.0	1000	40.4	1	40.56239905658857	14.376197923600175	138.73806895047798
0.1	2.1	360.0	5.06	false	0.5	1.25	100	6.8	1.2	1.1	2000	0.375	1.0	2.2	1.0	1000	40.4	3	43.34157110353889	9.896008758751522	62.38303357179397	27.204073244792692	49.34714148533528	37.780410824257906	37.90661453013573
0.1	2.1	360.0	5.06	false	0.5	1.25	100	6.8	1.2	1.1	2000	0.375	1.0	2.2	1.0	1000	40.4	2	40.78336013289751	12.277724084747726	81.6285347464048	32.50822732835309	56.29362915572302
0.1	2.1	360.0	5.06	false	0.5	1.25	100	6.8	1.2	1.1	2000	0.375	1.0	2.2	1.0	1000	40.4	1	36.46461214196693	4.926472226414594	131.12846394460814
0.1	2.1	360.0	5.06	false	0.5	1.25	100	6.8	1.2	1.1	2000	0.375	1.0	2.2	1.0	1000	40.4	2	50.44945043166631	22.506809702701656	47.80784694901215	34.02008392861827	100.61445071517655
0.1	2.1	360.0	5.06	false	0.5	1.25	100	6.8	1.2	1.1	2000	0.375	1.0	2.2	1.0	1000	40.4	1	42.08263189290647	15.951696895999612	107.32333009792815
0.1	2.1	360.0	5.06	false	0.5	1.25	100	6.8	1.2	1.1	2000	0.375	1.0	2.2	1.0	1000	40.4	1	41.372047931573086	8.164295697304027	116.28126761172369
0.1	2.1	360.0	5.06	false	0.5	1.25	100	6.8	1.2	1.1	2000	0.375	1.0	2.2	1.0	1000	40.4	1	40.70771702304515	22.02129196918384	143.51080760796688
0.1	2.1	360.0	5.06	false	0.5	1.25	100	6.8	1.2	1.1	2000	0.375	1.0	2.2	1.0	1000	40.4	2	46.14190640971404	6.36196739426214	63.70060101180384	28.786801115990293	98.81688476075969
0.1	2.1	360.0	5.06	false	0.5	1.25	100	6.8	1.2	1.1	2000	0.375	1.0	2.2	1.0	1000	40.4	1	39.248981183822856	23.827148055021574	149.9850257994324
0.1	2.1	360.0	5.06	false	0.5	1.25	100	6.8	1.2	1.1	2000	0.375	1.0	2.2	1.0	1000	40.4	2	37.320714417339666	10.466376764520883	55.25556788148538	34.097037368369435	60.76246430295389
0.1	2.1	360.0	5.06	false	0.5	1.25	100	6.8	1.2	1.1	2000	0.375	1.0	2.2	1.0	1000	40.4	2	43.59131346269076	5.035877726451728	110.0932586541233	39.89777974370184	53.24055025475956
0.1	2.1	360.0	5.06	false	0.5	1.25	100	6.8	1.2	1.1	2000	0.375	1.0	2.2	1.0	1000	40.4	1	38.8933191279531	27.438766060114762	112.8719790303559
0.1	2.1	360.0	5.06	false	0.5	1.25	100	6.8	1.2	1.1	2000	0.375	1.0	2.2	1.0	1000	40.4	1	31.7775928184864	20.309102603148023	113.32326536250741
0.1	2.1	360.0	5.06	false	0.5	1.25	100	6.8	1.2	1.1	2000	0.375	1.0	2.2	1.0	1000	40.4	2	36.63997017912194	12.633483828612038	81.12583230869924	31.974707008405073	47.20116733093545
0.1	2.1	360.0	5.06	false	0.5	1.25	100	6.8	1.2	1.1	2000	0.375	1.0	2.2	1.0	1000	40.4	1	47.273895777759435	19.29017089319283	179.1659623064255
0.1	2.1	360.0	5.06	false	0.5	1.25	100	6.8	1.2	1.1	2000	0.375	1.0	2.2	1.0	1000	40.4	2	41.60300551976798	9.714248022298632	59.184992860462735	29.805162201338003	80.46876818294562
0.1	2.1	360.0	5.06	false	0.5	1.25	100	6.8	1.2	1.1	2000	0.375	1.0	2.2	1.0	1000	40.4	1	41.07592415362364	16.955080619188998	131.0185265590918
0.1	2.1	360.0	5.06	false	0.5	1.25	100	6.8	1.2	1.1	2000	0.375	1.0	2.2	1.0	1000	40.4	2	42.834712261376154	15.788547908559876	79.84834070911292	38.823085431996425	77.72956353230869
0.1	2.1	360.0	5.06	false	0.5	1.25	100	6.8	1.2	1.1	2000	0.375	1.0	2.2	1.0	1000	40.4	2	40.544795001080665	11.384595326078253	81.35690794508518	30.922027413420455	80.8847895642835
0.1	2.1	360.0	5.06	false	0.5	1.25	100	6.8	1.2	1.1	2000	0.375	1.0	2.2	1.0	1000	40.4	1	35.01523957107612	9.53860507034919	130.98027419326937
0.1	2.1	360.0	5.06	false	0.5	1.25	100	6.8	1.2	1.1	2000	0.375	1.0	2.2	1.0	1000	40.4	2	45.426214235127524	21.63791451941311	72.9545704877128	35.381042694382195	59.578019570376235
0.1	2.1	360.0	5.06	false	0.5	1.25	100	6.8	1.2	1.1	2000	0.375	1.0	2.2	1.0	1000	40.4	2	44.96426363176063	17.717532065806452	101.9138346209545	34.02960840830161	59.59369290813092
0.1	2.1	360.0	5.06	false	0.5	1.25	100	6.8	1.2	1.1	2000	0.375	1.0	2.2	1.0	1000	40.4	1	45.62546965098895	19.55877154252296	125.30352517351558
0.1	2.1	360.0	5.06	false	0.5	1.25	100	6.8	1.2	1.1	2000	0.375	1.0	2.2	1.0	1000	40.4	1	37.48094937911323	13.731426166568747	114.4348845760831
0.1	2.1	360.0	5.06	false	0.5	1.25	100	6.8	1.2	1.1	2000	0.375	1.0	2.2	1.0	1000	40.4	2	34.888767175327324	10.04424658650535	67.18629047071082	28.123012007942695	46.87837178285006
0.1	2.1	360.0	5.06	false	0.5	1.25	100	6.8	1.2	1.1	2000	0.375	1.0	2.2	1.0	1000	40.4	2	46.654957524839595	13.557003093316531	75.46807717475215	32.08082561585876	99.53543871859513
0.1	2.1	360.0	5.06	false	0.5	1.25	100	6.8	1.2	1.1	2000	0.375	1.0	2.2	1.0	1000	40.4	2	41.449599183984525	13.343860524972271	104.38086009952634	36.999853960930416	43.18623641550345
0.1	2.1	360.0	5.06	false	0.5	1.25	100	6.8	1.2	1.1	2000	0.375	1.0	2.2	1.0	1000	40.4	1	34.32256732065881	14.336197334426673	127.28124639216301
0.1	2.1	360.0	5.06	false	0.5	1.25	100	6.8	1.2	1.1	2000	0.375	1.0	2.2	1.0	1000	40.4	1	39.43987849162478	20.60664384063364	138.3724341644945
0.1	2.1	360.0	5.06	false	0.5	1.25	100	6.8	1.2	1.1	2000	0.375	1.0	2.2	1.0	1000	40.4	2	35.50370468030108	6.345450703469225	65.68947247579513	30.449159642959074	50.31816429715178
0.1	2.1	360.0	5.06	false	0.5	1.25	100	6.8	1.2	1.1	2000	0.375	1.0	2.2	1.0	1000	40.4	1	38.89845796237611	20.4047989539416	133.30162131628833
0.1	2.1	360.0	5.06	false	0.5	1.25	100	6.8	1.2	1.1	2000	0.375	1.0	2.2	1.0	1000	40.4	2	41.77205205258685	9.950178845552765	78.13395048639158	37.15606691766092	76.62269450501493
0.1	2.1	360.0	5.06	false	0.5	1.25	100	6.8	1.2	1.1	2000	0.375	1.0	2.2	1.0	1000	40.4	2	38.18957085493862	3.846337652968392	42.66709790857355	18.271751152889795	95.81952038489788
0.1	2.1	360.0	5.06	false	0.5	1.25	100	6.8	1.2	1.1	2000	0.375	1.0	2.2	1.0	1000	40.4	2	45.55444057651424	9.461353918591637	70.51062085535327	30.132500861172463	89.28933239968775
0.1	2.1	360.0	5.06	false	0.5	1.25	100	6.8	1.2	1.1	2000	0.375	1.0	2.2	1.0	1000	40.4	2	44.047309719163714	13.937874528453218	93.6442618507108	29.158377643645412	65.49334143246544
0.1	2.1	360.0	5.06	false	0.5	1.25	100	6.8	1.2	1.1	2000	0.375	1.0	2.2	1.0	1000	40.4	1	41.78928809388687	15.73908900510588	163.66328070953992
0.1	2.1	360.0	5.06	false	0.5	1.25	100	6.8	1.2	1.1	2000	0.375	1.0	2.2	1.0	1000	40.4	1	40.96299608440302	18.771219082799607	113.28523354866664
0.1	2.1	360.0	5.06	false	0.5	1.25	100	6.8	1.2	1.1	2000	0.375	1.0	2.2	1.0	1000	40.4	1	39.00316140816799	23.61764036548024	132.39574397669296
0.1	2.1	360.0	5.06	false	0.5	1.25	100	6.8	1.2	1.1	2000	0.375	1.0	2.2	1.0	1000	40.4	1	35.84795787799958	19.45203299721927	115.84829207231397
0.1	2.1	360.0	5.06	false	0.5	1.25	100	6.8	1.2	1.1	2000	0.375	1.0	2.2	1.0	1000	40.4	1	41.37785898529357	17.32841475585501	134.90776650039953
0.1	2.1	360.0	5.06	false	0.5	1.25	100	6.8	1.2	1.1	2000	0.375	1.0	2.2	1.0	1000	40.4	2	39.06442561949227	2.1120767061826604	43.89388279782548	18.2382706372951	95.05782765400826
0.1	2.1	360.0	5.06	false	0.5	1.25	100	6.8	1.2	1.1	2000	0.375	1.0	2.2	1.0	1000	40.4	2	27.40447486583509	13.47990102682597	56.941323713512475	22.504272501307636	35.248945664183665
0.1	2.1	360.0	5.06	false	0.5	1.25	100	6.8	1.2	1.1	2000	0.375	1.0	2.2	1.0	1000	40.4	2	40.57657939073852	19.611932181618574	57.832375234679894	35.51878576347494	75.69175896018912
0.1	2.1	360.0	5.06	false	0.5	1.25	100	6.8	1.2	1.1	2000	0.375	1.0	2.2	1.0	1000	40.4	1	49.21040799554565	24.38170910662129	134.27527815213654
0.1	2.1	360.0	5.06	false	0.5	1.25	100	6.8	1.2	1.1	2000	0.375	1.0	2.2	1.0	1000	40.4	2	51.29375559897753	15.507967022560086	90.12148415805063	28.107823321512722	92.8153419261658
0.1	2.1	360.0	5.06	false	0.5	1.25	100	6.8	1.2	1.1	2000	0.375	1.0	2.2	1.0	1000	40.4	1	44.012645012597545	15.361536065636697	133.66304784381848
0.1	2.1	360.0	5.06	false	0.5	1.25	100	6.8	1.2	1.1	2000	0.375	1.0	2.2	1.0	1000	40.4	2	42.01861013509651	6.8205425873218495	71.87119066523012	35.95420446458497	79.32748933974764
0.1	2.1	360.0	5.06	false	0.5	1.25	100	6.8	1.2	1.1	2000	0.375	1.0	2.2	1.0	1000	40.4	1	34.910694859634205	23.456342395916597	122.14934331536087
0.1	2.1	360.0	5.06	false	0.5	1.25	100	6.8	1.2	1.1	2000	0.375	1.0	2.2	1.0	1000	40.4	1	46.57519963344569	24.1529137903338	140.6520482743099
0.1	2.1	360.0	5.06	false	0.5	1.25	100	6.8	1.2	1.1	2000	0.375	1.0	2.2	1.0	1000	40.4	2	39.04675769253555	15.323893460787422	97.47148164039537	37.69760597107307	51.28939578345944
0.1	2.1	360.0	5.06	false	0.5	1.25	100	6.8	1.2	1.1	2000	0.375	1.0	2.2	1.0	1000	40.4	2	39.322500380398814	12.21670989045652	96.38587918892314	33.054432456760985	49.10409835988853
0.1	2.1	360.0	5.06	false	0.5	1.25	100	6.8	1.2	1.1	2000	0.375	1.0	2.2	1.0	1000	40.4	1	46.11550972150701	24.78187369574796	158.1963387819633
0.1	2.1	360.0	5.06	false	0.5	1.25	100	6.8	1.2	1.1	2000	0.375	1.0	2.2	1.0	1000	40.4	2	35.65145432420671	7.210696550493212	67.94874725560324	25.255583792803957	66.48840745378436
0.1	2.1	360.0	5.06	false	0.5	1.25	100	6.8	1.2	1.1	2000	0.375	1.0	2.2	1.0	1000	40.4	1	40.74949046907119	18.828664598674123	156.39486308762787
0.1	2.1	360.0	5.06	false	0.5	1.25	100	6.8	1.2	1.1	2000	0.375	1.0	2.2	1.0	1000	40.4	2	46.75140789497546	6.640754166450073	95.94002025860314	32.081613070805325	74.41910511806904
0.1	2.1	360.0	5.06	false	0.5	1.25	100	6.8	1.2	1.1	2000	0.375	1.0	2.2	1.0	1000	40.4	3	48.80585817222957	3.104975669401045	47.5255865515378	20.63260725403155	65.28480911714549	37.969458556498	53.54562049945131
0.1	2.1	360.0	5.06	false	0.5	1.25	100	6.8	1.2	1.1	2000	0.375	1.0	2.2	1.0	1000	40.4	1	39.99572208506172	27.170446738562415	91.68476482862432
0.1	2.1	360.0	5.06	false	0.5	1.25	100	6.8	1.2	1.1	2000	0.375	1.0	2.2	1.0	1000	40.4	1	30.80508863092817	8.261608191596732	116.77088000355731
0.1	2.1	360.0	5.06	false	0.5	1.25	100	6.8	1.2	1.1	2000	0.375	1.0	2.2	1.0	1000	40.4	2	41.40489908593756	21.012319162214425	67.94323585947319	34.4771756426587	44.11960560438738
0.1	2.1	360.0	5.06	false	0.5	1.25	100	6.8	1.2	1.1	2000	0.375	1.0	2.2	1.0	1000	40.4	1	34.50474296744173	11.874350598993756	126.7650688095477
0.1	2.1	360.0	5.06	false	0.5	1.25	100	6.8	1.2	1.1	2000	0.375	1.0	2.2	1.0	1000	40.4	1	48.28166820730469	30.20815512876364	153.15811609761735
0.1	2.1	360.0	5.06	false	0.5	1.25	100	6.8	1.2	1.1	2000	0.375	1.0	2.2	1.0	1000	40.4	1	34.22083059302073	7.944242798791278	122.56760487910205
0.1	2.1	360.0	5.06	false	0.5	1.25	100	6.8	1.2	1.1	2000	0.375	1.0	2.2	1.0	1000	40.4	1	40.80589708697283	25.417399574657775	138.09719660032223
0.1	2.1	360.0	5.06	false	0.5	1.25	100	6.8	1.2	1.1	2000	0.375	1.0	2.2	1.0	1000	40.4	1	33.80813779508752	10.631440620481527	114.74145113581733
0.1	2.1	360.0	5.06	false	0.5	1.25	100	6.8	1.2	1.1	2000	0.375	1.0	2.2	1.0	1000	40.4	2	42.27416725887632	12.45681255296583	93.79102976782828	34.57123415678234	51.92789800770114
0.1	2.1	360.0	5.06	false	0.5	1.25	100	6.8	1.2	1.1	2000	0.375	1.0	2.2	1.0	1000	40.4	1	34.63438563725673	15.617299715256422	127.24562302786732
0.1	2.1	360.0	5.06	false	0.5	1.25	100	6.8	1.2	1.1	2000	0.375	1.0	2.2	1.0	1000	40.4	2	38.46037657250749	19.984778374120193	69.61731576401606	36.07115132077716	61.15165688717307
0.1	2.1	360.0	5.06	false	0.5	1.25	100	6.8	1.2	1.1	2000	0.375	1.0	2.2	1.0	1000	40.4	2	37.509578522858305	14.598949606027107	82.22883166659541	30.396049107346222	51.04966882289464
0.1	2.1	360.0	5.06	false	0.5	1.25	100	6.8	1.2	1.1	2000	0.375	1.0	2.2	1.0	1000	40.4	1	36.84970126694095	12.64457765443301	116.99224851649846
0.1	2.1	360.0	5.06	false	0.5	1.25	100	6.8	1.2	1.1	2000	0.375	1.0	2.2	1.0	1000	40.4	2	40.96667697169829	2.5086368739336673	79.44777421283115	26.824519016158863	65.33878719819319
0.1	2.1	360.0	5.06	false	0.5	1.25	100	6.8	1.2	1.1	2000	0.375	1.0	2.2	1.0	1000	40.4	2	41.92610125430663	16.606625811777505	72.77546347363413	30.197409423584382	79.34374461923932
0.1	2.1	360.0	5.06	false	0.5	1.25	100	6.8	1.2	1.1	2000	0.375	1.0	2.2	1.0	1000	40.4	1	32.414639635883596	19.858881842062825	99.42780695129692
0.1	2.1	360.0	5.06	false	0.5	1.25	100	6.8	1.2	1.1	2000	0.375	1.0	2.2	1.0	1000	40.4	2	39.34772433333189	6.594191479763076	40.78020622451933	30.167945912564253	83.6785723467546
0.1	2.1	360.0	5.06	false	0.5	1.25	100	6.8	1.2	1.1	2000	0.375	1.0	2.2	1.0	1000	40.4	2	39.05612410844574	9.743743329739013	71.8683302309772	29.684201534732438	61.56773742806842
0.1	2.1	360.0	5.06	false	0.5	1.25	100	6.8	1.2	1.1	2000	0.375	1.0	2.2	1.0	1000	40.4	2	38.72720445181091	11.409770857620929	55.92743423900601	33.2472814880551	76.23111752821849
0.1	2.1	360.0	5.06	false	0.5	1.25	100	6.8	1.2	1.1	2000	0.375	1.0	2.2	1.0	1000	40.4	2	47.83941493977044	14.194208497296197	91.84362943591661	30.39761358225258	63.18662963854566
0.1	2.1	360.0	5.06	false	0.5	1.25	100	6.8	1.2	1.1	2000	0.375	1.0	2.2	1.0	1000	40.4	2	40.962909677437665	3.5539920236099305	92.28074677371201	29.624104846410674	41.92633792863327
0.1	2.1	360.0	5.06	false	0.5	1.25	100	6.8	1.2	1.1	2000	0.375	1.0	2.2	1.0	1000	40.4	2	39.06426206945452	5.355119035885703	43.15066845534604	24.723577735303532	92.85164214738913
0.1	2.1	360.0	5.06	false	0.5	1.25	100	6.8	1.2	1.1	2000	0.375	1.0	2.2	1.0	1000	40.4	2	48.30460438308009	5.531432115262757	60.367365039226485	32.50483351242545	113.9118703621252
0.1	2.1	360.0	5.06	false	0.5	1.25	100	6.8	1.2	1.1	2000	0.375	1.0	2.2	1.0	1000	40.4	2	41.67211684493999	9.879668624458414	61.487942840300256	23.629961582227352	71.22959176407093
0.1	2.1	360.0	5.06	false	0.5	1.25	100	6.8	1.2	1.1	2000	0.375	1.0	2.2	1.0	1000	40.4	2	40.207718148515596	6.827468363085305	65.62887153619215	18.868112035026023	72.87469488793526
0.1	2.1	360.0	5.06	false	0.5	1.25	100	6.8	1.2	1.1	2000	0.375	1.0	2.2	1.0	1000	40.4	1	42.291971900521204	24.076830368621092	140.21306549289824
0.1	2.1	360.0	5.06	false	0.5	1.25	100	6.8	1.2	1.1	2000	0.375	1.0	2.2	1.0	1000	40.4	1	42.17129614922026	25.456776877569922	122.99990840761639
0.1	2.1	360.0	5.06	false	0.5	1.25	100	6.8	1.2	1.1	2000	0.375	1.0	2.2	1.0	1000	40.4	1	43.85356705229976	20.112740713144106	117.81310198815449
0.1	2.1	360.0	5.06	false	0.5	1.25	100	6.8	1.2	1.1	2000	0.375	1.0	2.2	1.0	1000	40.4	2	46.897844988312485	9.69526763693149	60.534882826601624	33.06286011339389	118.80074808442136
0.1	2.1	360.0	5.06	false	0.5	1.25	100	6.8	1.2	1.1	2000	0.375	1.0	2.2	1.0	1000	40.4	3	48.04995334363375	10.164658742328697	60.42277971275607	25.168167872743346	67.886373874232	42.12727828813928	44.10567865646235
0.1	2.1	360.0	5.06	false	0.5	1.25	100	6.8	1.2	1.1	2000	0.375	1.0	2.2	1.0	1000	40.4	1	39.81556851580568	8.282273714459404	109.09604384606955
0.1	2.1	360.0	5.06	false	0.5	1.25	100	6.8	1.2	1.1	2000	0.375	1.0	2.2	1.0	1000	40.4	1	33.64065539562153	21.032223557610667	120.38682667500774
0.1	2.1	360.0	5.06	false	0.5	1.25	100	6.8	1.2	1.1	2000	0.375	1.0	2.2	1.0	1000	40.4	2	41.264665128474135	6.746829668237755	66.56410773278735	28.02937018576894	74.61402630244412
0.1	2.1	360.0	5.06	false	0.5	1.25	100	6.8	1.2	1.1	2000	0.375	1.0	2.2	1.0	1000	40.4	2	44.88785857062593	9.574786389246812	79.72869870475613	41.30358689334524	80.42792520189558
0.1	2.1	360.0	5.06	false	0.5	1.25	100	6.8	1.2	1.1	2000	0.375	1.0	2.2	1.0	1000	40.4	2	52.25906620016896	14.808909370802775	77.83085498867348	43.918209510494215	86.4131106611789
0.1	2.1	360.0	5.06	false	0.5	1.25	100	6.8	1.2	1.1	2000	0.375	1.0	2.2	1.0	1000	40.4	1	35.97835999314283	12.867976765871736	137.47408823789752
0.1	2.1	360.0	5.06	false	0.5	1.25	100	6.8	1.2	1.1	2000	0.375	1.0	2.2	1.0	1000	40.4	2	43.109371657601294	6.00280465669689	76.50947393408306	38.098875788631396	72.48783451613116
0.1	2.1	360.0	5.06	false	0.5	1.25	100	6.8	1.2	1.1	2000	0.375	1.0	2.2	1.0	1000	40.4	1	48.74712538946264	13.702510780021678	124.29901013848482
0.1	2.1	360.0	5.06	false	0.5	1.25	100	6.8	1.2	1.1	2000	0.375	1.0	2.2	1.0	1000	40.4	2	44.45562162902427	2.4207855110666356	87.89171803424728	29.907888887529943	73.8536615375416
0.1	2.1	360.0	5.06	false	0.5	1.25	100	6.8	1.2	1.1	2000	0.375	1.0	2.2	1.0	1000	40.4	1	48.78883454485036	33.063209875904384	126.08202881774682
0.1	2.1	360.0	5.06	false	0.5	1.25	100	6.8	1.2	1.1	2000	0.375	1.0	2.2	1.0	1000	40.4	1	47.40204105562753	26.77778500119079	113.49346786639425
0.1	2.1	360.0	5.06	false	0.5	1.25	100	6.8	1.2	1.1	2000	0.375	1.0	2.2	1.0	1000	40.4	1	43.351408491000306	18.271426156686633	140.34858391191943
0.1	2.1	360.0	5.06	false	0.5	1.25	100	6.8	1.2	1.1	2000	0.375	1.0	2.2	1.0	1000	40.4	2	46.454379372918204	4.6238109588567315	49.93542031538392	30.581375433681533	100.60907764169754
0.1	2.1	360.0	5.06	false	0.5	1.25	100	6.8	1.2	1.1	2000	0.375	1.0	2.2	1.0	1000	40.4	2	47.60432899514066	19.708776609961415	123.88940854271117	30.32198903128347	72.55673547245556
0.1	2.1	360.0	5.06	false	0.5	1.25	100	6.8	1.2	1.1	2000	0.375	1.0	2.2	1.0	1000	40.4	1	40.760514626401005	22.48078407051518	106.1365981382951
0.1	2.1	360.0	5.06	false	0.5	1.25	100	6.8	1.2	1.1	2000	0.375	1.0	2.2	1.0	1000	40.4	1	38.22969089756374	20.770263382855138	94.43627715357904
0.1	2.1	360.0	5.06	false	0.5	1.25	100	6.8	1.2	1.1	2000	0.375	1.0	2.2	1.0	1000	40.4	1	36.40669060214024	12.418496607710663	110.26113029040685
0.1	2.1	360.0	5.06	false	0.5	1.25	100	6.8	1.2	1.1	2000	0.375	1.0	2.2	1.0	1000	40.4	1	40.098455502084555	22.718217029849498	110.09835711001895
0.1	2.1	360.0	5.06	false	0.5	1.25	100	6.8	1.2	1.1	2000	0.375	1.0	2.2	1.0	1000	40.4	2	40.666456754374565	8.134591823642666	73.4805121079906	28.09549942180482	56.20843611999577
0.1	2.1	360.0	5.06	false	0.5	1.25	100	6.8	1.2	1.1	2000	0.375	1.0	2.2	1.0	1000	40.4	1	43.693930905496046	26.454638689903152	109.78194402151375
0.1	2.1	360.0	5.06	false	0.5	1.25	100	6.8	1.2	1.1	2000	0.375	1.0	2.2	1.0	1000	40.4	2	34.466237813505735	11.118966374444527	90.39583767414722	25.672215151889773	36.85494069401364
0.1	2.1	360.0	5.06	false	0.5	1.25	100	6.8	1.2	1.1	2000	0.375	1.0	2.2	1.0	1000	40.4	2	39.21339904680429	5.623235435843135	68.23237019599863	35.4454920894557	68.76581670961886
0.1	2.1	360.0	5.06	false	0.5	1.25	100	6.8	1.2	1.1	2000	0.375	1.0	2.2	1.0	1000	40.4	2	43.667104075665684	16.592947534361045	93.32258531861481	39.65107974689136	39.36168605633011
0.1	2.1	360.0	5.06	false	0.5	1.25	100	6.8	1.2	1.1	2000	0.375	1.0	2.2	1.0	1000	40.4	2	49.12641544798981	21.371373734876933	94.34783834919011	35.350806664393474	87.15340602632612
0.1	2.1	360.0	5.06	false	0.5	1.25	100	6.8	1.2	1.1	2000	0.375	1.0	2.2	1.0	1000	40.4	2	39.78443400432111	6.015911733917594	72.51782801431372	22.97397030497563	66.73670759547075
0.1	2.1	360.0	5.06	false	0.5	1.25	100	6.8	1.2	1.1	2000	0.375	1.0	2.2	1.0	1000	40.4	2	38.896253621312006	11.472243850049802	65.07934437874961	32.829264386507205	69.24661789759107
0.1	2.1	360.0	5.06	false	0.5	1.25	100	6.8	1.2	1.1	2000	0.375	1.0	2.2	1.0	1000	40.4	1	38.06478342713659	22.674812950378683	114.49502348787814
0.1	2.1	360.0	5.06	false	0.5	1.25	100	6.8	1.2	1.1	2000	0.375	1.0	2.2	1.0	1000	40.4	2	40.475892551457704	18.44580041606231	62.24467221445549	32.318583944428866	68.69340196936977
0.1	2.1	360.0	5.06	false	0.5	1.25	100	6.8	1.2	1.1	2000	0.375	1.0	2.2	1.0	1000	40.4	1	39.28472421336012	11.640650860504632	124.03641252638803
0.1	2.1	360.0	5.06	false	0.5	1.25	100	6.8	1.2	1.1	2000	0.375	1.0	2.2	1.0	1000	40.4	1	36.43797436956268	15.944002074769436	136.1646180353887
0.1	2.1	360.0	5.06	false	0.5	1.25	100	6.8	1.2	1.1	2000	0.375	1.0	2.2	1.0	1000	40.4	1	36.14125683845402	12.928246944941908	120.74622938930985
0.1	2.1	360.0	5.06	false	0.5	1.25	100	6.8	1.2	1.1	2000	0.375	1.0	2.2	1.0	1000	40.4	1	45.496311872354795	26.9624866526062	146.30660247552825
0.1	2.1	360.0	5.06	false	0.5	1.25	100	6.8	1.2	1.1	2000	0.375	1.0	2.2	1.0	1000	40.4	2	40.89770178118203	14.11997875306307	92.7347427780097	36.160275104502425	41.24518911695172
0.1	2.1	360.0	5.06	false	0.5	1.25	100	6.8	1.2	1.1	2000	0.375	1.0	2.2	1.0	1000	40.4	1	27.493392986738872	18.011812180438444	84.14648280415668
0.1	2.1	360.0	5.06	false	0.5	1.25	100	6.8	1.2	1.1	2000	0.375	1.0	2.2	1.0	1000	40.4	1	45.68623239463371	22.73631342045281	148.10018454433973
0.1	2.1	360.0	5.06	false	0.5	1.25	100	6.8	1.2	1.1	2000	0.375	1.0	2.2	1.0	1000	40.4	1	44.68141717011922	18.92982355109779	152.513034737333
0.1	2.1	360.0	5.06	false	0.5	1.25	100	6.8	1.2	1.1	2000	0.375	1.0	2.2	1.0	1000	40.4	2	37.977026193715	15.094861768461787	50.818608649245206	26.120305703196408	81.14905811241773
0.1	2.1	360.0	5.06	false	0.5	1.25	100	6.8	1.2	1.1	2000	0.375	1.0	2.2	1.0	1000	40.4	2	26.469372650400345	6.468915381587477	54.25860342651596	22.14420177407143	42.43902296894831
0.1	2.1	360.0	5.06	false	0.5	1.25	100	6.8	1.2	1.1	2000	0.375	1.0	2.2	1.0	1000	40.4	1	37.816518567737084	10.750428482905681	118.63330790941642
0.1	2.1	360.0	5.06	false	0.5	1.25	100	6.8	1.2	1.1	2000	0.375	1.0	2.2	1.0	1000	40.4	2	44.95583393122121	11.172607907105343	97.62362493140186	36.833004058736016	52.22648909941382
0.1	2.1	360.0	5.06	false	0.5	1.25	100	6.8	1.2	1.1	2000	0.375	1.0	2.2	1.0	1000	40.4	3	46.06640294698477	2.917427255936949	37.87505419795279	25.947779073905075	61.79993768212556	37.664776987594294	60.81994284750961
0.1	2.1	360.0	5.06	false	0.5	1.25	100	6.8	1.2	1.1	2000	0.375	1.0	2.2	1.0	1000	40.4	1	41.776080326964845	25.965651526515433	156.62957690026784
0.1	2.1	360.0	5.06	false	0.5	1.25	100	6.8	1.2	1.1	2000	0.375	1.0	2.2	1.0	1000	40.4	1	45.77634175500985	20.234141532898207	122.31985974325984
0.1	2.1	360.0	5.06	false	0.5	1.25	100	6.8	1.2	1.1	2000	0.375	1.0	2.2	1.0	1000	40.4	2	48.79332316930763	12.79204765539025	71.09731429343925	29.744582364913796	104.16031530279498
0.1	2.1	360.0	5.06	false	0.5	1.25	100	6.8	1.2	1.1	2000	0.375	1.0	2.2	1.0	1000	40.4	2	42.490168313583595	4.461816967662989	50.4953974457469	23.469313701536702	101.45438458524208
0.1	2.1	360.0	5.06	false	0.5	1.25	100	6.8	1.2	1.1	2000	0.375	1.0	2.2	1.0	1000	40.4	2	40.013770524442755	5.94264870286773	48.19478290570724	39.05254250944072	77.23020316440399
0.1	2.1	360.0	5.06	false	0.5	1.25	100	6.8	1.2	1.1	2000	0.375	1.0	2.2	1.0	1000	40.4	1	35.678192354885326	31.02683050581385	90.80562628882505
0.1	2.1	360.0	5.06	false	0.5	1.25	100	6.8	1.2	1.1	2000	0.375	1.0	2.2	1.0	1000	40.4	1	45.702318415703445	30.748234403157714	122.42778768334503
0.1	2.1	360.0	5.06	false	0.5	1.25	100	6.8	1.2	1.1	2000	0.375	1.0	2.2	1.0	1000	40.4	2	45.01255114229349	12.820951800596612	87.11869111167883	36.929363058744954	74.37501179929556
0.1	2.1	360.0	5.06	false	0.5	1.25	100	6.8	1.2	1.1	2000	0.375	1.0	2.2	1.0	1000	40.4	2	35.303750035244946	9.789348185859291	70.90013334260851	25.642781315737068	49.75357021225412
0.1	2.1	360.0	5.06	false	0.5	1.25	100	6.8	1.2	1.1	2000	0.375	1.0	2.2	1.0	1000	40.4	1	30.578791223164053	21.916151650709725	112.01368531688568
0.1	2.1	360.0	5.06	false	0.5	1.25	100	6.8	1.2	1.1	2000	0.375	1.0	2.2	1.0	1000	40.4	2	46.212842939597316	13.018183035593403	69.3938250211485	40.4506193314646	68.26480209571865
0.1	2.1	360.0	5.06	false	0.5	1.25	100	6.8	1.2	1.1	2000	0.375	1.0	2.2	1.0	1000	40.4	1	38.469379057594786	24.343943085752393	142.53412994907268
0.1	2.1	360.0	5.06	false	0.5	1.25	100	6.8	1.2	1.1	2000	0.375	1.0	2.2	1.0	1000	40.4	2	43.897599429223916	17.55511005768129	95.56166127976215	36.478085056745236	52.15371923710147
0.1	2.1	360.0	5.06	false	0.5	1.25	100	6.8	1.2	1.1	2000	0.375	1.0	2.2	1.0	1000	40.4	1	45.833592149249014	33.33091419081636	144.30958956059112
0.1	2.1	360.0	5.06	false	0.5	1.25	100	6.8	1.2	1.1	2000	0.375	1.0	2.2	1.0	1000	40.4	1	40.92909509746243	19.4968733211039	132.84804094967046
0.1	2.1	360.0	5.06	false	0.5	1.25	100	6.8	1.2	1.1	2000	0.375	1.0	2.2	1.0	1000	40.4	1	44.030595175540164	21.04706593397791	160.6859863875066
0.1	2.1	360.0	5.06	false	0.5	1.25	100	6.8	1.2	1.1	2000	0.375	1.0	2.2	1.0	1000	40.4	2	41.067356344378986	8.81743854290532	58.59391936977648	33.62555699711153	86.18483754394174
0.1	2.1	360.0	5.06	false	0.5	1.25	100	6.8	1.2	1.1	2000	0.375	1.0	2.2	1.0	1000	40.4	2	36.175735700157816	9.864948881868933	54.513991240964025	26.534022081278295	77.75210519368729
0.1	2.1	360.0	5.06	false	0.5	1.25	100	6.8	1.2	1.1	2000	0.375	1.0	2.2	1.0	1000	40.4	1	46.70661825650991	16.844351819385917	149.41265814102516
0.1	2.1	360.0	5.06	false	0.5	1.25	100	6.8	1.2	1.1	2000	0.375	1.0	2.2	1.0	1000	40.4	1	44.7620364108126	22.631491286596606	116.09372482895115
0.1	2.1	360.0	5.06	false	0.5	1.25	100	6.8	1.2	1.1	2000	0.375	1.0	2.2	1.0	1000	40.4	1	36.57478172089182	26.405690438457597	114.1316537726882
0.1	2.1	360.0	5.06	false	0.5	1.25	100	6.8	1.2	1.1	2000	0.375	1.0	2.2	1.0	1000	40.4	1	39.197777370286005	8.4865100323815	113.04037420814653
0.1	2.1	360.0	5.06	false	0.5	1.25	100	6.8	1.2	1.1	2000	0.375	1.0	2.2	1.0	1000	40.4	1	46.62127937803042	31.735213171831532	168.8339871368169
0.1	2.1	360.0	5.06	false	0.5	1.25	100	6.8	1.2	1.1	2000	0.375	1.0	2.2	1.0	1000	40.4	2	34.25196275273849	5.195738907403694	72.00589056769559	28.821673585460594	52.582127566283056
0.1	2.1	360.0	5.06	false	0.5	1.25	100	6.8	1.2	1.1	2000	0.375	1.0	2.2	1.0	1000	40.4	2	50.54411060847554	5.950731041055763	70.80860836136982	44.395577867679435	119.33550418439737
0.1	2.1	360.0	5.06	false	0.5	1.25	100	6.8	1.2	1.1	2000	0.375	1.0	2.2	1.0	1000	40.4	2	36.26265639978439	2.565643032191501	37.30063102767056	28.84702268429766	81.36868020029173
0.1	2.1	360.0	5.06	false	0.5	1.25	100	6.8	1.2	1.1	2000	0.375	1.0	2.2	1.0	1000	40.4	2	43.37189802843888	12.233522914066901	77.23938666494658	27.824449264887697	74.50826476740009
0.1	2.1	360.0	5.06	false	0.5	1.25	100	6.8	1.2	1.1	2000	0.375	1.0	2.2	1.0	1000	40.4	1	37.5850127407392	26.448621963514015	129.32312875892046
0.1	2.1	360.0	5.06	false	0.5	1.25	100	6.8	1.2	1.1	2000	0.375	1.0	2.2	1.0	1000	40.4	2	33.75533390233444	6.308558054161052	45.010191818033896	23.265391852288104	68.00699789760543
0.1	2.1	360.0	5.06	false	0.5	1.25	100	6.8	1.2	1.1	2000	0.375	1.0	2.2	1.0	1000	40.4	1	37.08243122754231	18.2142674038686	127.15367617924613
0.1	2.1	360.0	5.06	false	0.5	1.25	100	6.8	1.2	1.1	2000	0.375	1.0	2.2	1.0	1000	40.4	2	42.85187885299224	8.816895915721114	59.38698768143036	32.433704539949915	85.00212954425116
0.1	2.1	360.0	5.06	false	0.5	1.25	100	6.8	1.2	1.1	2000	0.375	1.0	2.2	1.0	1000	40.4	1	43.71070531280566	22.567714960811205	142.36323681169728
0.1	2.1	360.0	5.06	false	0.5	1.25	100	6.8	1.2	1.1	2000	0.375	1.0	2.2	1.0	1000	40.4	2	38.4092410769826	16.785635063506568	66.98564096429838	35.21448955722511	67.475813848324
0.1	2.1	360.0	5.06	false	0.5	1.25	100	6.8	1.2	1.1	2000	0.375	1.0	2.2	1.0	1000	40.4	1	38.337149992860816	11.429078666901406	118.8973842917903
0.1	2.1	360.0	5.06	false	0.5	1.25	100	6.8	1.2	1.1	2000	0.375	1.0	2.2	1.0	1000	40.4	1	38.25511384060282	14.51502880514413	105.69261232549472
0.1	2.1	360.0	5.06	false	0.5	1.25	100	6.8	1.2	1.1	2000	0.375	1.0	2.2	1.0	1000	40.4	2	37.34020630949232	2.820290538875483	82.87599934993086	24.531071228527903	51.145054132281814
0.1	2.1	360.0	5.06	false	0.5	1.25	100	6.8	1.2	1.1	2000	0.375	1.0	2.2	1.0	1000	40.4	2	40.517527857874256	7.968843532355319	48.467724403055136	32.21100000859139	82.80171937829948
0.1	2.1	360.0	5.06	false	0.5	1.25	100	6.8	1.2	1.1	2000	0.375	1.0	2.2	1.0	1000	40.4	1	45.170265043701704	20.684749193555156	137.99711050075445
0.1	2.1	360.0	5.06	false	0.5	1.25	100	6.8	1.2	1.1	2000	0.375	1.0	2.2	1.0	1000	40.4	2	37.05038942864709	18.041481419861338	79.7971501454197	26.894716998193342	52.41594129830698
0.1	2.1	360.0	5.06	false	0.5	1.25	100	6.8	1.2	1.1	2000	0.375	1.0	2.2	1.0	1000	40.4	1	36.349542569174936	13.568340662179518	102.91918256588283
0.1	2.1	360.0	5.06	false	0.5	1.25	100	6.8	1.2	1.1	2000	0.375	1.0	2.2	1.0	1000	40.4	1	43.32500263255493	25.080448314139435	142.63340271196935
0.1	2.1	360.0	5.06	false	0.5	1.25	100	6.8	1.2	1.1	2000	0.375	1.0	2.2	1.0	1000	40.4	1	43.01473897239275	22.002058889840526	116.64262678550138
0.1	2.1	360.0	5.06	false	0.5	1.25	100	6.8	1.2	1.1	2000	0.375	1.0	2.2	1.0	1000	40.4	1	42.01658778500345	14.801709898712835	121.9255437262868
0.1	2.1	360.0	5.06	false	0.5	1.25	100	6.8	1.2	1.1	2000	0.375	1.0	2.2	1.0	1000	40.4	2	39.30701299661517	6.12728183313997	49.639852004270004	28.09728651559435	81.93384607951072
0.1	2.1	360.0	5.06	false	0.5	1.25	100	6.8	1.2	1.1	2000	0.375	1.0	2.2	1.0	1000	40.4	1	48.86985088166674	28.070788698306647	169.55264030913045
0.1	2.1	360.0	5.06	false	0.5	1.25	100	6.8	1.2	1.1	2000	0.375	1.0	2.2	1.0	1000	40.4	1	37.018199395348	11.556589229534183	112.64369281765404
0.1	2.1	360.0	5.06	false	0.5	1.25	100	6.8	1.2	1.1	2000	0.375	1.0	2.2	1.0	1000	40.4	1	36.888168627236574	23.787358716129475	109.9604912040149
0.1	2.1	360.0	5.06	false	0.5	1.25	100	6.8	1.2	1.1	2000	0.375	1.0	2.2	1.0	1000	40.4	1	38.24439154826497	16.588430724905702	131.58632305595458
0.1	2.1	360.0	5.06	false	0.5	1.25	100	6.8	1.2	1.1	2000	0.375	1.0	2.2	1.0	1000	40.4	2	40.54446690002712	7.718189115813624	70.80870901205796	28.916127782441297	66.58056397113788
0.1	2.1	360.0	5.06	false	0.5	1.25	100	6.8	1.2	1.1	2000	0.375	1.0	2.2	1.0	1000	40.4	1	35.88442789326134	8.485362443210295	89.72616186412849
0.1	2.1	360.0	5.06	false	0.5	1.25	100	6.8	1.2	1.1	2000	0.375	1.0	2.2	1.0	1000	40.4	2	45.96383376237038	11.190702285998958	72.86523435112463	32.79499396317952	91.72497944768342
0.1	2.1	360.0	5.06	false	0.5	1.25	100	6.8	1.2	1.1	2000	0.375	1.0	2.2	1.0	1000	40.4	1	48.29312161976272	20.211241985627357	153.18062340463166
0.1	2.1	360.0	5.06	false	0.5	1.25	100	6.8	1.2	1.1	2000	0.375	1.0	2.2	1.0	1000	40.4	2	37.756898296242106	7.603057159434544	59.7423513337508	33.02268626943767	76.92044310699754
0.1	2.1	360.0	5.06	false	0.5	1.25	100	6.8	1.2	1.1	2000	0.375	1.0	2.2	1.0	1000	40.4	2	44.048758370778785	4.834949556163712	93.67319622609963	36.71718055964056	71.22377127947787
0.1	2.1	360.0	5.06	false	0.5	1.25	100	6.8	1.2	1.1	2000	0.375	1.0	2.2	1.0	1000	40.4	2	45.69766798293762	18.938232222777213	91.44275834159627	38.058238134548816	71.11801911039109
0.1	2.1	360.0	5.06	false	0.5	1.25	100	6.8	1.2	1.1	2000	0.375	1.0	2.2	1.0	1000	40.4	1	38.41029859439415	20.283912571589518	140.21743044979291
0.1	2.1	360.0	5.06	false	0.5	1.25	100	6.8	1.2	1.1	2000	0.375	1.0	2.2	1.0	1000	40.4	1	47.645789374479946	22.5317670707791	117.8893743383318
0.1	2.1	360.0	5.06	false	0.5	1.25	100	6.8	1.2	1.1	2000	0.375	1.0	2.2	1.0	1000	40.4	1	36.24563333858188	14.082903029089879	136.91920915584436
0.1	2.1	360.0	5.06	false	0.5	1.25	100	6.8	1.2	1.1	2000	0.375	1.0	2.2	1.0	1000	40.4	1	30.79330475039405	18.553997297935126	112.85292587704993
0.1	2.1	360.0	5.06	false	0.5	1.25	100	6.8	1.2	1.1	2000	0.375	1.0	2.2	1.0	1000	40.4	1	44.284808084338785	30.423842310382128	117.65810899910223
0.1	2.1	360.0	5.06	false	0.5	1.25	100	6.8	1.2	1.1	2000	0.375	1.0	2.2	1.0	1000	40.4	1	40.38889081961304	24.571777303483966	125.91734150282717
0.1	2.1	360.0	5.06	false	0.5	1.25	100	6.8	1.2	1.1	2000	0.375	1.0	2.2	1.0	1000	40.4	1	37.665576635409735	23.64055518676619	126.74442995691676
0.1	2.1	360.0	5.06	false	0.5	1.25	100	6.8	1.2	1.1	2000	0.375	1.0	2.2	1.0	1000	40.4	2	44.09100227638563	17.708198338416743	72.84961124991156	27.475431318062633	77.80663448342608
0.1	2.1	360.0	5.06	false	0.5	1.25	100	6.8	1.2	1.1	2000	0.375	1.0	2.2	1.0	1000	40.4	3	44.95321398745781	8.228376050806409	63.355963986501514	17.37261271573467	37.38711001253165	36.841066545693124	58.89084346550795
0.1	2.1	360.0	5.06	false	0.5	1.25	100	6.8	1.2	1.1	2000	0.375	1.0	2.2	1.0	1000	40.4	2	43.76976849898107	7.022425231636353	54.79457464481332	29.61535640144184	99.24442169172681
0.1	2.1	360.0	5.06	false	0.5	1.25	100	6.8	1.2	1.1	2000	0.375	1.0	2.2	1.0	1000	40.4	1	44.35935855993473	26.984222625447277	130.72037400940323
0.1	2.1	360.0	5.06	false	0.5	1.25	100	6.8	1.2	1.1	2000	0.375	1.0	2.2	1.0	1000	40.4	1	32.764152105980536	15.217132833923399	113.2680092661994
0.1	2.1	360.0	5.06	false	0.5	1.25	100	6.8	1.2	1.1	2000	0.375	1.0	2.2	1.0	1000	40.4	1	28.21980206606574	13.545369728728176	110.12970867241563
0.1	2.1	360.0	5.06	false	0.5	1.25	100	6.8	1.2	1.1	2000	0.375	1.0	2.2	1.0	1000	40.4	2	31.788687459577343	6.900586499605928	50.696638266697384	21.163156856351645	46.129740034897296
0.1	2.1	360.0	5.06	false	0.5	1.25	100	6.8	1.2	1.1	2000	0.375	1.0	2.2	1.0	1000	40.4	2	48.10120349549553	8.405070821239516	40.9029605066015	26.020498432976684	96.08037657859123
0.1	2.1	360.0	5.06	false	0.5	1.25	100	6.8	1.2	1.1	2000	0.375	1.0	2.2	1.0	1000	40.4	1	34.9818810558486	22.38965258212072	120.01282897574218
0.1	2.1	360.0	5.06	false	0.5	1.25	100	6.8	1.2	1.1	2000	0.375	1.0	2.2	1.0	1000	40.4	2	40.018805635647496	10.652514338391418	95.05252246519068	23.617424569848804	40.145121753465844
0.1	2.1	360.0	5.06	false	0.5	1.25	100	6.8	1.2	1.1	2000	0.375	1.0	2.2	1.0	1000	40.4	2	43.43129955936763	6.675927965205334	86.78499503976809	39.34457802048567	51.64042484005782
0.1	2.1	360.0	5.06	false	0.5	1.25	100	6.8	1.2	1.1	2000	0.375	1.0	2.2	1.0	1000	40.4	2	36.286047224878835	13.873358052321713	45.314875464056676	27.779081948715024	90.35366649039867
0.1	2.1	360.0	5.06	false	0.5	1.25	100	6.8	1.2	1.1	2000	0.375	1.0	2.2	1.0	1000	40.4	1	34.22710674399121	15.46101616484329	113.94629066206093
0.1	2.1	360.0	5.06	false	0.5	1.25	100	6.8	1.2	1.1	2000	0.375	1.0	2.2	1.0	1000	40.4	1	38.102479326423214	21.770418856981888	129.21041580752214
[truncated: 3,001 more rows]
