# Supplementary material for: Diffusion-mediated HEI10 coarsening can explain meiotic crossover positioning in Arabidopsis
Source: Nat Commun. 2021 Aug 3;12:4674. doi: 10.1038/s41467-021-24827-w (PMC8333306; doi:10.1038/s41467-021-24827-w)
Supplement: Supplementary file 4 — Source Data File [file 41467_2021_24827_MOESM4_ESM.zip › source_data/Suppl_Fig_3_simulations_density_0.5.csv]

t_L	a_nodes	dt	Ls	t_exp	b_nodes	n_c	n_ts	C0	u0	D	m	density	K	C0_noise	t_C0_ratio2	n	Lm	Number COs	L	position_0	intensity_0	position_1	intensity_1	position_2	intensity_2	position_3	intensity_3	position_4	intensity_4
0.1	2.1	360.0	4.93	false	0.5	1.25	100	6.8	1.2	1.1	2000	0.5	1.0	2.2	1.0	1000	37.5	1	38.96562976375983	11.210470609808317	138.74778843375694
0.1	2.1	360.0	4.93	false	0.5	1.25	100	6.8	1.2	1.1	2000	0.5	1.0	2.2	1.0	1000	37.5	2	41.14632985324012	6.240341134143286	62.85144399551771	21.555680641124724	89.51467467087969
0.1	2.1	360.0	4.93	false	0.5	1.25	100	6.8	1.2	1.1	2000	0.5	1.0	2.2	1.0	1000	37.5	2	43.37436996300289	12.470524155248052	113.04953455536307	42.87263110466135	66.26277310505002
0.1	2.1	360.0	4.93	false	0.5	1.25	100	6.8	1.2	1.1	2000	0.5	1.0	2.2	1.0	1000	37.5	1	28.8176938879001	23.3935787391388	132.55149041414842
0.1	2.1	360.0	4.93	false	0.5	1.25	100	6.8	1.2	1.1	2000	0.5	1.0	2.2	1.0	1000	37.5	2	44.71903415172844	16.209007369120894	112.32321825724239	37.49054452630072	71.2898617878586
0.1	2.1	360.0	4.93	false	0.5	1.25	100	6.8	1.2	1.1	2000	0.5	1.0	2.2	1.0	1000	37.5	2	31.02196191413459	9.421746759431059	75.8471172708793	28.22675759472687	74.89248480569744
0.1	2.1	360.0	4.93	false	0.5	1.25	100	6.8	1.2	1.1	2000	0.5	1.0	2.2	1.0	1000	37.5	1	44.377782751493605	32.07951392907834	126.2314710325383
0.1	2.1	360.0	4.93	false	0.5	1.25	100	6.8	1.2	1.1	2000	0.5	1.0	2.2	1.0	1000	37.5	2	37.46241648680151	15.868185665409623	63.63292689824671	23.40195906059547	95.29601888181054
0.1	2.1	360.0	4.93	false	0.5	1.25	100	6.8	1.2	1.1	2000	0.5	1.0	2.2	1.0	1000	37.5	2	32.406135040526564	8.367958518161403	39.1737405281091	23.332221509971234	87.39145520027371
0.1	2.1	360.0	4.93	false	0.5	1.25	100	6.8	1.2	1.1	2000	0.5	1.0	2.2	1.0	1000	37.5	3	36.73348202043233	6.3054677468782465	74.81624955846351	24.60891285907768	38.95250073412553	31.00333357562283	37.39167263332878
0.1	2.1	360.0	4.93	false	0.5	1.25	100	6.8	1.2	1.1	2000	0.5	1.0	2.2	1.0	1000	37.5	3	40.868433390631196	6.7287522269953906	71.76701365786496	21.70402126389729	58.414429744452015	33.3712290237663	41.60391979844999
0.1	2.1	360.0	4.93	false	0.5	1.25	100	6.8	1.2	1.1	2000	0.5	1.0	2.2	1.0	1000	37.5	1	36.42379511310165	17.271341246292042	111.57315076292998
0.1	2.1	360.0	4.93	false	0.5	1.25	100	6.8	1.2	1.1	2000	0.5	1.0	2.2	1.0	1000	37.5	2	37.86957216051076	5.465246734944828	67.76260040553151	25.313992698741043	111.96437268644556
0.1	2.1	360.0	4.93	false	0.5	1.25	100	6.8	1.2	1.1	2000	0.5	1.0	2.2	1.0	1000	37.5	2	44.18442580246311	7.947510487604052	98.23397232722296	35.99397521220004	82.99692975475801
0.1	2.1	360.0	4.93	false	0.5	1.25	100	6.8	1.2	1.1	2000	0.5	1.0	2.2	1.0	1000	37.5	1	33.6351003107397	16.113189046339947	149.26446069117915
0.1	2.1	360.0	4.93	false	0.5	1.25	100	6.8	1.2	1.1	2000	0.5	1.0	2.2	1.0	1000	37.5	1	31.14239985566872	19.196008748441464	142.27792498241897
0.1	2.1	360.0	4.93	false	0.5	1.25	100	6.8	1.2	1.1	2000	0.5	1.0	2.2	1.0	1000	37.5	2	36.89687839025139	11.28532831586323	48.524805380651294	24.78217548325863	105.37302840591292
0.1	2.1	360.0	4.93	false	0.5	1.25	100	6.8	1.2	1.1	2000	0.5	1.0	2.2	1.0	1000	37.5	2	45.969879366389456	9.542210155310375	77.48018948897857	27.409121597556645	117.20709126557333
0.1	2.1	360.0	4.93	false	0.5	1.25	100	6.8	1.2	1.1	2000	0.5	1.0	2.2	1.0	1000	37.5	3	51.56158289656237	6.686733294136805	74.91046082146985	20.12921275422125	57.81743246439588	42.46101192244551	105.89678907446914
0.1	2.1	360.0	4.93	false	0.5	1.25	100	6.8	1.2	1.1	2000	0.5	1.0	2.2	1.0	1000	37.5	1	40.25094573593563	17.70654724474675	137.7780888980663
0.1	2.1	360.0	4.93	false	0.5	1.25	100	6.8	1.2	1.1	2000	0.5	1.0	2.2	1.0	1000	37.5	2	38.27156075201525	6.642153719875584	57.3757531689897	31.62242127891387	103.85564047034651
0.1	2.1	360.0	4.93	false	0.5	1.25	100	6.8	1.2	1.1	2000	0.5	1.0	2.2	1.0	1000	37.5	1	34.075007898906975	22.434891331347508	136.0375627279479
0.1	2.1	360.0	4.93	false	0.5	1.25	100	6.8	1.2	1.1	2000	0.5	1.0	2.2	1.0	1000	37.5	1	38.92763334202561	29.928818254425728	108.97547150152337
0.1	2.1	360.0	4.93	false	0.5	1.25	100	6.8	1.2	1.1	2000	0.5	1.0	2.2	1.0	1000	37.5	3	45.69500608619943	12.899786352517495	51.70460402800323	29.24150317596124	95.27833862069973	43.42661349831194	54.130370608758646
0.1	2.1	360.0	4.93	false	0.5	1.25	100	6.8	1.2	1.1	2000	0.5	1.0	2.2	1.0	1000	37.5	1	46.40033530357277	24.720365851492975	173.15872196652228
0.1	2.1	360.0	4.93	false	0.5	1.25	100	6.8	1.2	1.1	2000	0.5	1.0	2.2	1.0	1000	37.5	1	26.43710495865036	14.580883793394499	112.15210601444795
0.1	2.1	360.0	4.93	false	0.5	1.25	100	6.8	1.2	1.1	2000	0.5	1.0	2.2	1.0	1000	37.5	2	41.308750752629784	21.088623979529185	89.46695932569394	32.01904102706329	93.46270494901643
0.1	2.1	360.0	4.93	false	0.5	1.25	100	6.8	1.2	1.1	2000	0.5	1.0	2.2	1.0	1000	37.5	2	36.047287999719224	11.424873727000708	51.53258889072799	23.504037793541308	95.65012040110021
0.1	2.1	360.0	4.93	false	0.5	1.25	100	6.8	1.2	1.1	2000	0.5	1.0	2.2	1.0	1000	37.5	2	42.68618965619973	7.827217985511343	49.157708434358504	21.142721276387444	116.93687468298994
0.1	2.1	360.0	4.93	false	0.5	1.25	100	6.8	1.2	1.1	2000	0.5	1.0	2.2	1.0	1000	37.5	2	37.812173257477575	16.32746670516841	60.841144074236496	25.79754794725272	116.63280138747461
0.1	2.1	360.0	4.93	false	0.5	1.25	100	6.8	1.2	1.1	2000	0.5	1.0	2.2	1.0	1000	37.5	1	37.56615915962164	19.98161827144454	155.68008722882973
0.1	2.1	360.0	4.93	false	0.5	1.25	100	6.8	1.2	1.1	2000	0.5	1.0	2.2	1.0	1000	37.5	1	46.274396075595384	22.830552699331598	155.60659139706567
0.1	2.1	360.0	4.93	false	0.5	1.25	100	6.8	1.2	1.1	2000	0.5	1.0	2.2	1.0	1000	37.5	1	30.369968392544905	21.17483312398335	145.99389469809552
0.1	2.1	360.0	4.93	false	0.5	1.25	100	6.8	1.2	1.1	2000	0.5	1.0	2.2	1.0	1000	37.5	1	32.79711998333649	11.164392403697667	123.89903340285524
0.1	2.1	360.0	4.93	false	0.5	1.25	100	6.8	1.2	1.1	2000	0.5	1.0	2.2	1.0	1000	37.5	1	41.765155312260696	22.080165525155927	121.45658789996376
0.1	2.1	360.0	4.93	false	0.5	1.25	100	6.8	1.2	1.1	2000	0.5	1.0	2.2	1.0	1000	37.5	1	34.82379214482886	16.022724703340142	155.72027921586167
0.1	2.1	360.0	4.93	false	0.5	1.25	100	6.8	1.2	1.1	2000	0.5	1.0	2.2	1.0	1000	37.5	2	45.88299968244068	5.7517912850401	88.38615291676625	39.210185842303304	90.43990296609259
0.1	2.1	360.0	4.93	false	0.5	1.25	100	6.8	1.2	1.1	2000	0.5	1.0	2.2	1.0	1000	37.5	2	32.66054898409213	4.41233944468784	46.969492474018445	23.034692006639666	95.01494673130621
0.1	2.1	360.0	4.93	false	0.5	1.25	100	6.8	1.2	1.1	2000	0.5	1.0	2.2	1.0	1000	37.5	1	33.414521021971375	15.210385574324185	152.61896920276382
0.1	2.1	360.0	4.93	false	0.5	1.25	100	6.8	1.2	1.1	2000	0.5	1.0	2.2	1.0	1000	37.5	2	35.80441557934261	3.5489077370349427	54.89101192508512	22.635323263365308	96.1246601616975
0.1	2.1	360.0	4.93	false	0.5	1.25	100	6.8	1.2	1.1	2000	0.5	1.0	2.2	1.0	1000	37.5	3	43.47576479386947	10.995561283079704	76.72788730549505	20.9451151301457	77.24993714549821	32.819688072636744	38.39573200659222
0.1	2.1	360.0	4.93	false	0.5	1.25	100	6.8	1.2	1.1	2000	0.5	1.0	2.2	1.0	1000	37.5	1	34.75878750059832	20.935133604603767	101.98574966890499
0.1	2.1	360.0	4.93	false	0.5	1.25	100	6.8	1.2	1.1	2000	0.5	1.0	2.2	1.0	1000	37.5	2	38.61150143638231	5.037799574710743	57.643812336184	29.938475357296227	94.47088435776482
0.1	2.1	360.0	4.93	false	0.5	1.25	100	6.8	1.2	1.1	2000	0.5	1.0	2.2	1.0	1000	37.5	1	29.585869954957197	18.408120855444718	139.86630604069805
0.1	2.1	360.0	4.93	false	0.5	1.25	100	6.8	1.2	1.1	2000	0.5	1.0	2.2	1.0	1000	37.5	1	35.429859592828365	22.837109906264985	177.53752144417578
0.1	2.1	360.0	4.93	false	0.5	1.25	100	6.8	1.2	1.1	2000	0.5	1.0	2.2	1.0	1000	37.5	1	40.66250226150598	25.652822113506424	144.99782369370567
0.1	2.1	360.0	4.93	false	0.5	1.25	100	6.8	1.2	1.1	2000	0.5	1.0	2.2	1.0	1000	37.5	2	30.78215993606465	7.22009800574579	80.22622295057543	27.629011894829446	48.17777026972893
0.1	2.1	360.0	4.93	false	0.5	1.25	100	6.8	1.2	1.1	2000	0.5	1.0	2.2	1.0	1000	37.5	1	30.465014732840267	11.204227668247155	142.82592472437395
0.1	2.1	360.0	4.93	false	0.5	1.25	100	6.8	1.2	1.1	2000	0.5	1.0	2.2	1.0	1000	37.5	1	34.63424103041674	12.097444503105176	122.45242656657109
0.1	2.1	360.0	4.93	false	0.5	1.25	100	6.8	1.2	1.1	2000	0.5	1.0	2.2	1.0	1000	37.5	2	42.62380250116671	9.996005222665456	78.50696202722405	28.05344507733366	97.63944182201742
0.1	2.1	360.0	4.93	false	0.5	1.25	100	6.8	1.2	1.1	2000	0.5	1.0	2.2	1.0	1000	37.5	2	30.601222038702865	4.734718052489827	70.39048990903734	19.893258407009494	57.783314296218556
0.1	2.1	360.0	4.93	false	0.5	1.25	100	6.8	1.2	1.1	2000	0.5	1.0	2.2	1.0	1000	37.5	2	44.342414581972015	8.390230873383505	115.13763918552067	32.43115063977547	70.3438865877274
0.1	2.1	360.0	4.93	false	0.5	1.25	100	6.8	1.2	1.1	2000	0.5	1.0	2.2	1.0	1000	37.5	2	44.82995532773293	8.23095935622172	95.92260728287691	28.307318811250642	95.55542561693613
0.1	2.1	360.0	4.93	false	0.5	1.25	100	6.8	1.2	1.1	2000	0.5	1.0	2.2	1.0	1000	37.5	2	31.890798123412257	8.924968828850922	43.77751309422686	20.18364851386925	84.628871494803
0.1	2.1	360.0	4.93	false	0.5	1.25	100	6.8	1.2	1.1	2000	0.5	1.0	2.2	1.0	1000	37.5	2	39.12668313279253	10.448023859332796	102.34750237887079	36.83118051098199	69.64436112852816
0.1	2.1	360.0	4.93	false	0.5	1.25	100	6.8	1.2	1.1	2000	0.5	1.0	2.2	1.0	1000	37.5	2	34.04124729048539	13.859855175807356	83.53878477431665	22.51191649301299	67.39892682415234
0.1	2.1	360.0	4.93	false	0.5	1.25	100	6.8	1.2	1.1	2000	0.5	1.0	2.2	1.0	1000	37.5	2	31.57735690362683	2.9510510056475323	58.01217173883386	25.645416621944218	73.54833219278413
0.1	2.1	360.0	4.93	false	0.5	1.25	100	6.8	1.2	1.1	2000	0.5	1.0	2.2	1.0	1000	37.5	1	42.404591268073105	13.801287406669465	182.428403149361
0.1	2.1	360.0	4.93	false	0.5	1.25	100	6.8	1.2	1.1	2000	0.5	1.0	2.2	1.0	1000	37.5	2	40.24715259984101	9.614168890798888	115.19333998746083	32.41509719904348	68.85030647833709
0.1	2.1	360.0	4.93	false	0.5	1.25	100	6.8	1.2	1.1	2000	0.5	1.0	2.2	1.0	1000	37.5	1	36.89128149172416	16.113685816260713	127.83949088934834
0.1	2.1	360.0	4.93	false	0.5	1.25	100	6.8	1.2	1.1	2000	0.5	1.0	2.2	1.0	1000	37.5	2	44.11793929233536	13.09196586878561	120.45514732116425	34.73021575167705	76.06496566153189
0.1	2.1	360.0	4.93	false	0.5	1.25	100	6.8	1.2	1.1	2000	0.5	1.0	2.2	1.0	1000	37.5	2	42.64877581020566	14.73034405468525	112.17295992011162	29.90198960180361	62.15408746749235
0.1	2.1	360.0	4.93	false	0.5	1.25	100	6.8	1.2	1.1	2000	0.5	1.0	2.2	1.0	1000	37.5	2	36.74152866991565	14.192120832341404	76.97467127498608	21.72499055788646	73.32720256670788
0.1	2.1	360.0	4.93	false	0.5	1.25	100	6.8	1.2	1.1	2000	0.5	1.0	2.2	1.0	1000	37.5	1	25.665386553127615	16.98721598867528	113.45571476426623
0.1	2.1	360.0	4.93	false	0.5	1.25	100	6.8	1.2	1.1	2000	0.5	1.0	2.2	1.0	1000	37.5	1	38.991008621682205	11.907510815778116	131.43482161979654
0.1	2.1	360.0	4.93	false	0.5	1.25	100	6.8	1.2	1.1	2000	0.5	1.0	2.2	1.0	1000	37.5	1	39.72558188202569	24.939066060241203	165.5766642159878
0.1	2.1	360.0	4.93	false	0.5	1.25	100	6.8	1.2	1.1	2000	0.5	1.0	2.2	1.0	1000	37.5	2	42.38795349887892	7.275630058288512	77.04153048926756	24.62579284432164	100.88062908531866
0.1	2.1	360.0	4.93	false	0.5	1.25	100	6.8	1.2	1.1	2000	0.5	1.0	2.2	1.0	1000	37.5	3	43.301639225418135	7.7638388744348195	58.64947007892248	16.979627267387702	43.214513495408234	31.79166387067864	87.13548729133635
0.1	2.1	360.0	4.93	false	0.5	1.25	100	6.8	1.2	1.1	2000	0.5	1.0	2.2	1.0	1000	37.5	1	36.716059814905876	27.683106592683494	127.20916627443704
0.1	2.1	360.0	4.93	false	0.5	1.25	100	6.8	1.2	1.1	2000	0.5	1.0	2.2	1.0	1000	37.5	2	37.19517983784923	8.968414351660805	121.72373735081581	31.220718519541443	48.89272005716475
0.1	2.1	360.0	4.93	false	0.5	1.25	100	6.8	1.2	1.1	2000	0.5	1.0	2.2	1.0	1000	37.5	1	36.124092067660996	9.081079660725827	98.67857211351524
0.1	2.1	360.0	4.93	false	0.5	1.25	100	6.8	1.2	1.1	2000	0.5	1.0	2.2	1.0	1000	37.5	2	38.1057933663937	10.121536798776987	70.98977693870522	27.900776728626234	97.21606442119251
0.1	2.1	360.0	4.93	false	0.5	1.25	100	6.8	1.2	1.1	2000	0.5	1.0	2.2	1.0	1000	37.5	2	33.835861498489955	3.3007686436456956	45.920669022926546	19.917103319649698	99.01638583100606
0.1	2.1	360.0	4.93	false	0.5	1.25	100	6.8	1.2	1.1	2000	0.5	1.0	2.2	1.0	1000	37.5	2	38.78813192517935	11.586048105158829	71.65386872104273	27.8964413488762	89.00649529198552
0.1	2.1	360.0	4.93	false	0.5	1.25	100	6.8	1.2	1.1	2000	0.5	1.0	2.2	1.0	1000	37.5	2	40.10187622045828	6.55570107894201	121.28532318190979	34.5264531097736	55.83011031845445
0.1	2.1	360.0	4.93	false	0.5	1.25	100	6.8	1.2	1.1	2000	0.5	1.0	2.2	1.0	1000	37.5	2	40.32871690896076	18.57831538759261	102.5661950717895	24.795533611438472	69.67869150802062
0.1	2.1	360.0	4.93	false	0.5	1.25	100	6.8	1.2	1.1	2000	0.5	1.0	2.2	1.0	1000	37.5	2	38.40137624721467	9.40961948972465	99.37521881465905	33.37483310076642	60.84749433686881
0.1	2.1	360.0	4.93	false	0.5	1.25	100	6.8	1.2	1.1	2000	0.5	1.0	2.2	1.0	1000	37.5	1	39.11609355834928	23.69012321116175	153.74613513545395
0.1	2.1	360.0	4.93	false	0.5	1.25	100	6.8	1.2	1.1	2000	0.5	1.0	2.2	1.0	1000	37.5	2	38.77314896295378	5.191666647511306	62.54872186037359	31.492799828763907	107.19257610479269
0.1	2.1	360.0	4.93	false	0.5	1.25	100	6.8	1.2	1.1	2000	0.5	1.0	2.2	1.0	1000	37.5	1	34.92230407320019	21.589283869944946	153.38749582722525
0.1	2.1	360.0	4.93	false	0.5	1.25	100	6.8	1.2	1.1	2000	0.5	1.0	2.2	1.0	1000	37.5	2	49.811769611632805	10.837503367518394	90.46076504147169	31.172703463492127	125.53726767675192
0.1	2.1	360.0	4.93	false	0.5	1.25	100	6.8	1.2	1.1	2000	0.5	1.0	2.2	1.0	1000	37.5	2	29.792668861594443	6.817931824698999	57.67468610545875	23.08170621086313	73.3105950039126
0.1	2.1	360.0	4.93	false	0.5	1.25	100	6.8	1.2	1.1	2000	0.5	1.0	2.2	1.0	1000	37.5	2	45.02190027093815	8.860338615034276	65.59151680706388	27.506801761038194	106.05875715061754
0.1	2.1	360.0	4.93	false	0.5	1.25	100	6.8	1.2	1.1	2000	0.5	1.0	2.2	1.0	1000	37.5	1	31.41098094653835	13.181618791010521	137.7850540683557
0.1	2.1	360.0	4.93	false	0.5	1.25	100	6.8	1.2	1.1	2000	0.5	1.0	2.2	1.0	1000	37.5	1	35.14733518888365	18.84168042734473	131.63540778512353
0.1	2.1	360.0	4.93	false	0.5	1.25	100	6.8	1.2	1.1	2000	0.5	1.0	2.2	1.0	1000	37.5	1	33.79909597997142	19.526344390793284	141.82071829689554
0.1	2.1	360.0	4.93	false	0.5	1.25	100	6.8	1.2	1.1	2000	0.5	1.0	2.2	1.0	1000	37.5	1	32.85713801317015	15.202702446527821	139.00294168262525
0.1	2.1	360.0	4.93	false	0.5	1.25	100	6.8	1.2	1.1	2000	0.5	1.0	2.2	1.0	1000	37.5	2	40.203157478976	9.475217349374011	62.216062278193164	32.55014722797153	111.52016718209379
0.1	2.1	360.0	4.93	false	0.5	1.25	100	6.8	1.2	1.1	2000	0.5	1.0	2.2	1.0	1000	37.5	1	38.344329773948594	23.044455491016848	146.321105485666
0.1	2.1	360.0	4.93	false	0.5	1.25	100	6.8	1.2	1.1	2000	0.5	1.0	2.2	1.0	1000	37.5	1	31.786159322224172	19.921250406988854	148.0549462438665
0.1	2.1	360.0	4.93	false	0.5	1.25	100	6.8	1.2	1.1	2000	0.5	1.0	2.2	1.0	1000	37.5	2	39.26363940595832	18.207159807787658	97.56744901807457	24.124091723867046	81.6085955272144
0.1	2.1	360.0	4.93	false	0.5	1.25	100	6.8	1.2	1.1	2000	0.5	1.0	2.2	1.0	1000	37.5	1	38.108747100256124	24.011161434452458	105.90200814860977
0.1	2.1	360.0	4.93	false	0.5	1.25	100	6.8	1.2	1.1	2000	0.5	1.0	2.2	1.0	1000	37.5	1	46.26642258525946	16.31195919233256	151.60495566868246
0.1	2.1	360.0	4.93	false	0.5	1.25	100	6.8	1.2	1.1	2000	0.5	1.0	2.2	1.0	1000	37.5	1	43.079990822364515	9.030607474987589	153.87073384704743
0.1	2.1	360.0	4.93	false	0.5	1.25	100	6.8	1.2	1.1	2000	0.5	1.0	2.2	1.0	1000	37.5	2	37.52602017457766	17.608607435173088	70.26287170128647	28.50605133615525	99.55286553000391
0.1	2.1	360.0	4.93	false	0.5	1.25	100	6.8	1.2	1.1	2000	0.5	1.0	2.2	1.0	1000	37.5	2	36.15031398125323	6.6465961887052085	109.9912784198738	17.20923732136583	59.32295022460954
0.1	2.1	360.0	4.93	false	0.5	1.25	100	6.8	1.2	1.1	2000	0.5	1.0	2.2	1.0	1000	37.5	1	48.13180842245352	20.66267662795281	186.53220348412702
0.1	2.1	360.0	4.93	false	0.5	1.25	100	6.8	1.2	1.1	2000	0.5	1.0	2.2	1.0	1000	37.5	1	36.27422727976894	16.948540571361985	156.81493496190083
0.1	2.1	360.0	4.93	false	0.5	1.25	100	6.8	1.2	1.1	2000	0.5	1.0	2.2	1.0	1000	37.5	2	34.23232518848586	4.056427820772762	77.13431775589746	27.11088497832089	70.80029224994868
0.1	2.1	360.0	4.93	false	0.5	1.25	100	6.8	1.2	1.1	2000	0.5	1.0	2.2	1.0	1000	37.5	1	34.255389267579616	18.047275166468605	158.85552453033114
0.1	2.1	360.0	4.93	false	0.5	1.25	100	6.8	1.2	1.1	2000	0.5	1.0	2.2	1.0	1000	37.5	1	36.63092601489994	29.893362755306764	157.26226926366922
0.1	2.1	360.0	4.93	false	0.5	1.25	100	6.8	1.2	1.1	2000	0.5	1.0	2.2	1.0	1000	37.5	2	37.181924503668306	7.148926630250515	56.42337137737082	17.57512414288852	95.71487905965262
0.1	2.1	360.0	4.93	false	0.5	1.25	100	6.8	1.2	1.1	2000	0.5	1.0	2.2	1.0	1000	37.5	1	30.56457094884876	20.091347026048652	103.6797134188642
0.1	2.1	360.0	4.93	false	0.5	1.25	100	6.8	1.2	1.1	2000	0.5	1.0	2.2	1.0	1000	37.5	2	41.38555158671367	11.480774778424097	103.6780208995439	36.70625354592526	55.71856861414423
0.1	2.1	360.0	4.93	false	0.5	1.25	100	6.8	1.2	1.1	2000	0.5	1.0	2.2	1.0	1000	37.5	2	40.715026874533066	2.854271530649743	101.94750078551111	30.176840928801855	86.19185409995808
0.1	2.1	360.0	4.93	false	0.5	1.25	100	6.8	1.2	1.1	2000	0.5	1.0	2.2	1.0	1000	37.5	1	35.81187033270311	21.137218885516074	152.35748033955778
0.1	2.1	360.0	4.93	false	0.5	1.25	100	6.8	1.2	1.1	2000	0.5	1.0	2.2	1.0	1000	37.5	1	41.61208894803419	26.307731805830766	183.89575999690476
0.1	2.1	360.0	4.93	false	0.5	1.25	100	6.8	1.2	1.1	2000	0.5	1.0	2.2	1.0	1000	37.5	1	35.962769975602846	24.001156008234172	125.33336364526738
0.1	2.1	360.0	4.93	false	0.5	1.25	100	6.8	1.2	1.1	2000	0.5	1.0	2.2	1.0	1000	37.5	2	30.559408105858704	4.651631759755994	68.7254981500471	21.679005137864493	57.676746219190115
0.1	2.1	360.0	4.93	false	0.5	1.25	100	6.8	1.2	1.1	2000	0.5	1.0	2.2	1.0	1000	37.5	2	36.092753216194026	11.161784856039166	91.73855092109015	23.42813441571033	71.40963515700037
0.1	2.1	360.0	4.93	false	0.5	1.25	100	6.8	1.2	1.1	2000	0.5	1.0	2.2	1.0	1000	37.5	1	41.29394575830155	34.07035062075149	125.02560590678983
0.1	2.1	360.0	4.93	false	0.5	1.25	100	6.8	1.2	1.1	2000	0.5	1.0	2.2	1.0	1000	37.5	2	32.11655505513672	13.282508930582217	45.469643541144045	19.287156446567018	104.8788221802658
0.1	2.1	360.0	4.93	false	0.5	1.25	100	6.8	1.2	1.1	2000	0.5	1.0	2.2	1.0	1000	37.5	1	32.65636839907219	7.039502745348997	109.19670775316975
0.1	2.1	360.0	4.93	false	0.5	1.25	100	6.8	1.2	1.1	2000	0.5	1.0	2.2	1.0	1000	37.5	2	46.0041633397768	14.445009467417002	127.31401715528001	36.71951575926838	90.69675682771272
0.1	2.1	360.0	4.93	false	0.5	1.25	100	6.8	1.2	1.1	2000	0.5	1.0	2.2	1.0	1000	37.5	2	35.06944570659386	11.002499192042254	104.95373557697404	22.31135129942623	53.48709431527262
0.1	2.1	360.0	4.93	false	0.5	1.25	100	6.8	1.2	1.1	2000	0.5	1.0	2.2	1.0	1000	37.5	2	44.37897646049633	8.229969839823609	121.23714748663413	27.65400617293276	63.92930109150255
0.1	2.1	360.0	4.93	false	0.5	1.25	100	6.8	1.2	1.1	2000	0.5	1.0	2.2	1.0	1000	37.5	2	32.37337170669983	3.881417405530152	38.330066876318384	18.715339220136652	90.38243587594867
0.1	2.1	360.0	4.93	false	0.5	1.25	100	6.8	1.2	1.1	2000	0.5	1.0	2.2	1.0	1000	37.5	2	45.28382100616006	19.79706880406269	114.010165396709	40.15117585332854	58.49195772380497
0.1	2.1	360.0	4.93	false	0.5	1.25	100	6.8	1.2	1.1	2000	0.5	1.0	2.2	1.0	1000	37.5	2	40.03335313804264	13.435095626373444	72.14843698187731	34.63943355319556	87.26270642360626
0.1	2.1	360.0	4.93	false	0.5	1.25	100	6.8	1.2	1.1	2000	0.5	1.0	2.2	1.0	1000	37.5	1	32.96706716239095	11.684694179492451	105.24156570949836
0.1	2.1	360.0	4.93	false	0.5	1.25	100	6.8	1.2	1.1	2000	0.5	1.0	2.2	1.0	1000	37.5	2	36.18868805492627	3.026602328332177	91.6805496254719	18.311416143083807	73.9276890544791
0.1	2.1	360.0	4.93	false	0.5	1.25	100	6.8	1.2	1.1	2000	0.5	1.0	2.2	1.0	1000	37.5	1	36.8688773820299	24.831844629482546	121.9780534206302
0.1	2.1	360.0	4.93	false	0.5	1.25	100	6.8	1.2	1.1	2000	0.5	1.0	2.2	1.0	1000	37.5	2	43.36802065326234	12.189271543687676	122.57020410696602	26.779400951237783	62.88500204681463
0.1	2.1	360.0	4.93	false	0.5	1.25	100	6.8	1.2	1.1	2000	0.5	1.0	2.2	1.0	1000	37.5	2	41.25243248701526	13.455317941324587	102.02978270493894	31.879337576470412	79.9926933110477
0.1	2.1	360.0	4.93	false	0.5	1.25	100	6.8	1.2	1.1	2000	0.5	1.0	2.2	1.0	1000	37.5	1	39.75962183647008	17.63823429935437	174.2636814729028
0.1	2.1	360.0	4.93	false	0.5	1.25	100	6.8	1.2	1.1	2000	0.5	1.0	2.2	1.0	1000	37.5	1	41.61451871413653	10.099989718658119	130.4733845416725
0.1	2.1	360.0	4.93	false	0.5	1.25	100	6.8	1.2	1.1	2000	0.5	1.0	2.2	1.0	1000	37.5	2	38.28542264512236	10.476653614482863	68.39182543668302	33.73246998030036	95.71927866923878
0.1	2.1	360.0	4.93	false	0.5	1.25	100	6.8	1.2	1.1	2000	0.5	1.0	2.2	1.0	1000	37.5	2	39.873846216128264	13.456484721418484	109.33385012589119	35.6719678939467	66.61348065231932
0.1	2.1	360.0	4.93	false	0.5	1.25	100	6.8	1.2	1.1	2000	0.5	1.0	2.2	1.0	1000	37.5	2	45.43974830456747	8.552639492422152	92.87551935752884	32.913304782436825	103.68153627650757
0.1	2.1	360.0	4.93	false	0.5	1.25	100	6.8	1.2	1.1	2000	0.5	1.0	2.2	1.0	1000	37.5	2	38.786502240916086	11.316961437835996	77.05688408927546	32.78410221986882	90.259219732315
0.1	2.1	360.0	4.93	false	0.5	1.25	100	6.8	1.2	1.1	2000	0.5	1.0	2.2	1.0	1000	37.5	2	44.21172466655824	13.218375309801305	76.6648144187112	25.072888577570243	108.83914456343732
0.1	2.1	360.0	4.93	false	0.5	1.25	100	6.8	1.2	1.1	2000	0.5	1.0	2.2	1.0	1000	37.5	2	39.36831490157905	14.22386529120594	70.87633899840897	30.818437691982197	110.71364631953581
0.1	2.1	360.0	4.93	false	0.5	1.25	100	6.8	1.2	1.1	2000	0.5	1.0	2.2	1.0	1000	37.5	2	45.54526693424536	18.500174501334328	139.11133363237377	38.80942260507374	58.956325278373356
0.1	2.1	360.0	4.93	false	0.5	1.25	100	6.8	1.2	1.1	2000	0.5	1.0	2.2	1.0	1000	37.5	1	34.09515988943336	13.548941490998608	144.6022126162339
0.1	2.1	360.0	4.93	false	0.5	1.25	100	6.8	1.2	1.1	2000	0.5	1.0	2.2	1.0	1000	37.5	2	37.48121780302978	17.114912254923002	72.32903738667483	33.48915669520452	75.62442192070421
0.1	2.1	360.0	4.93	false	0.5	1.25	100	6.8	1.2	1.1	2000	0.5	1.0	2.2	1.0	1000	37.5	2	41.427108157497884	8.64914761657766	55.677569295500575	18.584791692819984	94.80964473335615
0.1	2.1	360.0	4.93	false	0.5	1.25	100	6.8	1.2	1.1	2000	0.5	1.0	2.2	1.0	1000	37.5	2	36.29759811950594	9.70082851627435	55.27449078811938	20.244116334576002	120.02071079495084
0.1	2.1	360.0	4.93	false	0.5	1.25	100	6.8	1.2	1.1	2000	0.5	1.0	2.2	1.0	1000	37.5	2	44.316966893885635	6.983988998032343	87.27340635234478	33.31236736655452	106.9700971684709
0.1	2.1	360.0	4.93	false	0.5	1.25	100	6.8	1.2	1.1	2000	0.5	1.0	2.2	1.0	1000	37.5	1	43.58357130652854	23.592875070758286	132.27813040618702
0.1	2.1	360.0	4.93	false	0.5	1.25	100	6.8	1.2	1.1	2000	0.5	1.0	2.2	1.0	1000	37.5	2	40.16265344806071	17.193063542231997	102.035029423605	29.84272169871481	67.42940081616585
0.1	2.1	360.0	4.93	false	0.5	1.25	100	6.8	1.2	1.1	2000	0.5	1.0	2.2	1.0	1000	37.5	1	32.44519217433288	10.562926837918987	135.2658923843836
0.1	2.1	360.0	4.93	false	0.5	1.25	100	6.8	1.2	1.1	2000	0.5	1.0	2.2	1.0	1000	37.5	1	36.47402791465609	22.095968562608643	143.42431276506383
0.1	2.1	360.0	4.93	false	0.5	1.25	100	6.8	1.2	1.1	2000	0.5	1.0	2.2	1.0	1000	37.5	1	33.6099447234441	23.546531743910307	130.77391045073992
0.1	2.1	360.0	4.93	false	0.5	1.25	100	6.8	1.2	1.1	2000	0.5	1.0	2.2	1.0	1000	37.5	1	38.788786725622415	25.480998554723108	153.3634690666242
0.1	2.1	360.0	4.93	false	0.5	1.25	100	6.8	1.2	1.1	2000	0.5	1.0	2.2	1.0	1000	37.5	2	40.01762837495935	11.062997349499085	96.70300099300988	35.74602289086604	77.09061232510572
0.1	2.1	360.0	4.93	false	0.5	1.25	100	6.8	1.2	1.1	2000	0.5	1.0	2.2	1.0	1000	37.5	2	39.33409487761478	2.753143789422148	77.9722676404328	27.059944305985155	84.95091590273024
0.1	2.1	360.0	4.93	false	0.5	1.25	100	6.8	1.2	1.1	2000	0.5	1.0	2.2	1.0	1000	37.5	2	46.5324458749484	7.029637183505156	90.44852572916734	27.00310173246319	98.28401511799366
0.1	2.1	360.0	4.93	false	0.5	1.25	100	6.8	1.2	1.1	2000	0.5	1.0	2.2	1.0	1000	37.5	2	32.922344558163886	2.779172645724803	44.96679815928565	17.534118039386517	90.70872250064113
0.1	2.1	360.0	4.93	false	0.5	1.25	100	6.8	1.2	1.1	2000	0.5	1.0	2.2	1.0	1000	37.5	2	42.25356627249944	11.544005551954395	99.0522857646116	27.68991983176001	95.78131976835739
0.1	2.1	360.0	4.93	false	0.5	1.25	100	6.8	1.2	1.1	2000	0.5	1.0	2.2	1.0	1000	37.5	2	33.446636425319944	13.3074011697078	81.08510047571177	25.25509456487568	80.23978933819137
0.1	2.1	360.0	4.93	false	0.5	1.25	100	6.8	1.2	1.1	2000	0.5	1.0	2.2	1.0	1000	37.5	1	39.48654730808035	18.005278815081578	189.05818458090906
0.1	2.1	360.0	4.93	false	0.5	1.25	100	6.8	1.2	1.1	2000	0.5	1.0	2.2	1.0	1000	37.5	1	36.15287909724368	20.95907816986081	121.8743772425678
0.1	2.1	360.0	4.93	false	0.5	1.25	100	6.8	1.2	1.1	2000	0.5	1.0	2.2	1.0	1000	37.5	1	34.39305177685743	23.753854709301216	123.39949163131494
0.1	2.1	360.0	4.93	false	0.5	1.25	100	6.8	1.2	1.1	2000	0.5	1.0	2.2	1.0	1000	37.5	2	37.62748949523014	9.023671654560605	84.18011566320249	16.942587837612948	71.12826819951661
0.1	2.1	360.0	4.93	false	0.5	1.25	100	6.8	1.2	1.1	2000	0.5	1.0	2.2	1.0	1000	37.5	2	39.77659275161477	14.845005283253341	51.832614393678504	27.2247836437354	120.78248378070403
0.1	2.1	360.0	4.93	false	0.5	1.25	100	6.8	1.2	1.1	2000	0.5	1.0	2.2	1.0	1000	37.5	3	45.982443252480245	8.859549817588864	59.48646637761866	23.864816517293068	74.65203618411901	38.58086128619543	59.022460663305075
0.1	2.1	360.0	4.93	false	0.5	1.25	100	6.8	1.2	1.1	2000	0.5	1.0	2.2	1.0	1000	37.5	1	32.7108996385746	16.57069111245231	140.276816346021
0.1	2.1	360.0	4.93	false	0.5	1.25	100	6.8	1.2	1.1	2000	0.5	1.0	2.2	1.0	1000	37.5	2	42.26390806248633	11.787071454656614	96.01872986831408	25.9592289484556	84.97164058576637
0.1	2.1	360.0	4.93	false	0.5	1.25	100	6.8	1.2	1.1	2000	0.5	1.0	2.2	1.0	1000	37.5	2	49.71118069922525	8.03707918905846	81.89125181503786	32.61826209802805	124.86273658884237
0.1	2.1	360.0	4.93	false	0.5	1.25	100	6.8	1.2	1.1	2000	0.5	1.0	2.2	1.0	1000	37.5	2	42.12296251190276	17.6427221743192	93.8087293061205	37.996982242198726	57.74074030133092
0.1	2.1	360.0	4.93	false	0.5	1.25	100	6.8	1.2	1.1	2000	0.5	1.0	2.2	1.0	1000	37.5	2	32.46322211841279	6.4890690400187765	62.707983535560466	31.94095939691308	88.17276691436038
0.1	2.1	360.0	4.93	false	0.5	1.25	100	6.8	1.2	1.1	2000	0.5	1.0	2.2	1.0	1000	37.5	1	35.08174668732359	19.58215535058974	155.63609524521786
0.1	2.1	360.0	4.93	false	0.5	1.25	100	6.8	1.2	1.1	2000	0.5	1.0	2.2	1.0	1000	37.5	2	40.48487423364273	17.53952085005492	113.53937877999161	37.456477421639995	51.54816934235167
0.1	2.1	360.0	4.93	false	0.5	1.25	100	6.8	1.2	1.1	2000	0.5	1.0	2.2	1.0	1000	37.5	2	49.03308670794017	10.454018332790863	80.16376693413252	33.605795820336716	133.15619878437266
0.1	2.1	360.0	4.93	false	0.5	1.25	100	6.8	1.2	1.1	2000	0.5	1.0	2.2	1.0	1000	37.5	2	30.74582213312937	8.801271717344337	89.83561588929219	27.100900227586497	36.08102909227524
0.1	2.1	360.0	4.93	false	0.5	1.25	100	6.8	1.2	1.1	2000	0.5	1.0	2.2	1.0	1000	37.5	2	43.10863877430917	3.6690120432533355	74.61145141618353	28.600324769509818	105.21145536273181
0.1	2.1	360.0	4.93	false	0.5	1.25	100	6.8	1.2	1.1	2000	0.5	1.0	2.2	1.0	1000	37.5	2	39.41240769366867	16.374246434019266	93.16876548376942	35.61947325086301	102.70246858825058
0.1	2.1	360.0	4.93	false	0.5	1.25	100	6.8	1.2	1.1	2000	0.5	1.0	2.2	1.0	1000	37.5	1	46.39780483841193	16.545758147017438	158.79840911359616
0.1	2.1	360.0	4.93	false	0.5	1.25	100	6.8	1.2	1.1	2000	0.5	1.0	2.2	1.0	1000	37.5	2	34.550241637621895	2.407933526279199	58.46886570361512	25.520763844955514	92.35197546323793
0.1	2.1	360.0	4.93	false	0.5	1.25	100	6.8	1.2	1.1	2000	0.5	1.0	2.2	1.0	1000	37.5	1	34.141819377163884	9.194731898623465	133.28147089134467
0.1	2.1	360.0	4.93	false	0.5	1.25	100	6.8	1.2	1.1	2000	0.5	1.0	2.2	1.0	1000	37.5	1	42.64798162564107	9.405978600267158	146.9677259873155
0.1	2.1	360.0	4.93	false	0.5	1.25	100	6.8	1.2	1.1	2000	0.5	1.0	2.2	1.0	1000	37.5	2	31.48181898291626	12.597884520471538	46.181780435988784	21.434816180944328	100.72764044557935
0.1	2.1	360.0	4.93	false	0.5	1.25	100	6.8	1.2	1.1	2000	0.5	1.0	2.2	1.0	1000	37.5	1	34.02627909848572	8.024596013942503	122.74175207189569
0.1	2.1	360.0	4.93	false	0.5	1.25	100	6.8	1.2	1.1	2000	0.5	1.0	2.2	1.0	1000	37.5	1	32.04275797160136	18.23854133540686	129.39436777707115
0.1	2.1	360.0	4.93	false	0.5	1.25	100	6.8	1.2	1.1	2000	0.5	1.0	2.2	1.0	1000	37.5	1	33.1840367974995	17.62531837541859	138.56577385738217
0.1	2.1	360.0	4.93	false	0.5	1.25	100	6.8	1.2	1.1	2000	0.5	1.0	2.2	1.0	1000	37.5	1	38.68231489648742	23.902731999192792	154.2800509602603
0.1	2.1	360.0	4.93	false	0.5	1.25	100	6.8	1.2	1.1	2000	0.5	1.0	2.2	1.0	1000	37.5	1	45.649104673843354	29.624306970910887	180.68230603066667
0.1	2.1	360.0	4.93	false	0.5	1.25	100	6.8	1.2	1.1	2000	0.5	1.0	2.2	1.0	1000	37.5	1	33.026586902870385	7.98643495490352	115.9501278855049
0.1	2.1	360.0	4.93	false	0.5	1.25	100	6.8	1.2	1.1	2000	0.5	1.0	2.2	1.0	1000	37.5	2	38.41672273765185	6.456713494873424	84.06435584798292	31.210865057629253	86.3928989309991
0.1	2.1	360.0	4.93	false	0.5	1.25	100	6.8	1.2	1.1	2000	0.5	1.0	2.2	1.0	1000	37.5	1	38.67491881094986	16.614832179090172	170.36151145663564
0.1	2.1	360.0	4.93	false	0.5	1.25	100	6.8	1.2	1.1	2000	0.5	1.0	2.2	1.0	1000	37.5	1	32.147271235721945	23.24532931402217	124.6944838943805
0.1	2.1	360.0	4.93	false	0.5	1.25	100	6.8	1.2	1.1	2000	0.5	1.0	2.2	1.0	1000	37.5	2	37.4679792375088	10.278292895863977	94.63047562225091	28.07050272878161	76.3643432961921
0.1	2.1	360.0	4.93	false	0.5	1.25	100	6.8	1.2	1.1	2000	0.5	1.0	2.2	1.0	1000	37.5	1	43.92052556110329	22.450601083854274	156.07876606491226
0.1	2.1	360.0	4.93	false	0.5	1.25	100	6.8	1.2	1.1	2000	0.5	1.0	2.2	1.0	1000	37.5	2	37.400822919240404	10.279603238612383	72.55792185109078	28.335994007874515	109.52293020381852
0.1	2.1	360.0	4.93	false	0.5	1.25	100	6.8	1.2	1.1	2000	0.5	1.0	2.2	1.0	1000	37.5	2	36.58921083504275	12.5926785750147	76.12117938368834	27.56244304805734	93.01347139670501
0.1	2.1	360.0	4.93	false	0.5	1.25	100	6.8	1.2	1.1	2000	0.5	1.0	2.2	1.0	1000	37.5	2	41.92111630872165	13.962210719100545	86.42430957467077	34.48456544795046	68.49841242186437
0.1	2.1	360.0	4.93	false	0.5	1.25	100	6.8	1.2	1.1	2000	0.5	1.0	2.2	1.0	1000	37.5	3	34.38779267392288	6.254925124356711	48.238621800118466	16.24681040921677	54.2884876800051	28.263767412886562	56.52530423635318
0.1	2.1	360.0	4.93	false	0.5	1.25	100	6.8	1.2	1.1	2000	0.5	1.0	2.2	1.0	1000	37.5	1	38.19237240613742	8.41220707980713	143.00838291186923
0.1	2.1	360.0	4.93	false	0.5	1.25	100	6.8	1.2	1.1	2000	0.5	1.0	2.2	1.0	1000	37.5	1	42.05077936360258	21.596870591975694	195.461480516755
0.1	2.1	360.0	4.93	false	0.5	1.25	100	6.8	1.2	1.1	2000	0.5	1.0	2.2	1.0	1000	37.5	2	38.30224513566347	8.686614791369552	68.86526611579791	23.404469862357555	91.06445480763321
0.1	2.1	360.0	4.93	false	0.5	1.25	100	6.8	1.2	1.1	2000	0.5	1.0	2.2	1.0	1000	37.5	2	42.65415114105154	13.913528775219165	136.6995027254852	24.928198523708794	61.952546571268314
0.1	2.1	360.0	4.93	false	0.5	1.25	100	6.8	1.2	1.1	2000	0.5	1.0	2.2	1.0	1000	37.5	2	44.274440134079335	19.854108472144976	87.0002525833096	35.825733115876744	86.55069763020026
0.1	2.1	360.0	4.93	false	0.5	1.25	100	6.8	1.2	1.1	2000	0.5	1.0	2.2	1.0	1000	37.5	1	28.660947218550085	6.0756999627653405	91.16882765109679
0.1	2.1	360.0	4.93	false	0.5	1.25	100	6.8	1.2	1.1	2000	0.5	1.0	2.2	1.0	1000	37.5	1	30.633371359917042	15.131153101205467	124.47077392892251
0.1	2.1	360.0	4.93	false	0.5	1.25	100	6.8	1.2	1.1	2000	0.5	1.0	2.2	1.0	1000	37.5	1	47.08480041279324	26.91810535549522	178.0884196853214
0.1	2.1	360.0	4.93	false	0.5	1.25	100	6.8	1.2	1.1	2000	0.5	1.0	2.2	1.0	1000	37.5	2	40.09744954917424	15.663821458784984	81.00330340321186	27.581454984438725	92.65387107691225
0.1	2.1	360.0	4.93	false	0.5	1.25	100	6.8	1.2	1.1	2000	0.5	1.0	2.2	1.0	1000	37.5	1	38.18367664263124	26.992504454824868	124.56946046366177
0.1	2.1	360.0	4.93	false	0.5	1.25	100	6.8	1.2	1.1	2000	0.5	1.0	2.2	1.0	1000	37.5	1	29.808192405495088	12.186323267752817	94.10372563715666
0.1	2.1	360.0	4.93	false	0.5	1.25	100	6.8	1.2	1.1	2000	0.5	1.0	2.2	1.0	1000	37.5	2	41.18154281427282	18.364183091873702	66.3525430791024	26.93255091466637	109.20647949531093
0.1	2.1	360.0	4.93	false	0.5	1.25	100	6.8	1.2	1.1	2000	0.5	1.0	2.2	1.0	1000	37.5	2	43.45316593116938	19.72058011148437	113.02276163269451	38.84163029232571	50.8917328669545
0.1	2.1	360.0	4.93	false	0.5	1.25	100	6.8	1.2	1.1	2000	0.5	1.0	2.2	1.0	1000	37.5	2	49.28763143034868	8.912039224508867	105.01129288762353	35.375231623157575	115.32532295115064
0.1	2.1	360.0	4.93	false	0.5	1.25	100	6.8	1.2	1.1	2000	0.5	1.0	2.2	1.0	1000	37.5	2	35.99604565873	7.137148689012201	76.53152363731958	30.245018685968102	72.05589843819558
0.1	2.1	360.0	4.93	false	0.5	1.25	100	6.8	1.2	1.1	2000	0.5	1.0	2.2	1.0	1000	37.5	1	39.519385679178924	19.479526214280185	162.48530821154526
0.1	2.1	360.0	4.93	false	0.5	1.25	100	6.8	1.2	1.1	2000	0.5	1.0	2.2	1.0	1000	37.5	1	35.49097547288774	12.551046816444885	135.12096937790463
0.1	2.1	360.0	4.93	false	0.5	1.25	100	6.8	1.2	1.1	2000	0.5	1.0	2.2	1.0	1000	37.5	1	40.84392528695528	19.7753016915306	174.95003046530042
0.1	2.1	360.0	4.93	false	0.5	1.25	100	6.8	1.2	1.1	2000	0.5	1.0	2.2	1.0	1000	37.5	2	41.89236600483781	8.71726131055734	85.69283114109983	26.79523746756101	104.80413441747463
0.1	2.1	360.0	4.93	false	0.5	1.25	100	6.8	1.2	1.1	2000	0.5	1.0	2.2	1.0	1000	37.5	2	44.01872978271167	13.592098520570794	84.20326961395581	28.793801371376784	100.83838755608703
0.1	2.1	360.0	4.93	false	0.5	1.25	100	6.8	1.2	1.1	2000	0.5	1.0	2.2	1.0	1000	37.5	2	39.29594564654971	14.322667027690642	110.22784006260198	26.779416265746505	59.55646514648762
0.1	2.1	360.0	4.93	false	0.5	1.25	100	6.8	1.2	1.1	2000	0.5	1.0	2.2	1.0	1000	37.5	1	38.625674354408794	20.37494619153006	153.58914773988627
0.1	2.1	360.0	4.93	false	0.5	1.25	100	6.8	1.2	1.1	2000	0.5	1.0	2.2	1.0	1000	37.5	1	40.85084024953089	21.212734488517167	167.82807509030124
0.1	2.1	360.0	4.93	false	0.5	1.25	100	6.8	1.2	1.1	2000	0.5	1.0	2.2	1.0	1000	37.5	1	39.99787242593281	15.773879076273882	130.2779544701874
0.1	2.1	360.0	4.93	false	0.5	1.25	100	6.8	1.2	1.1	2000	0.5	1.0	2.2	1.0	1000	37.5	1	49.12557662249988	21.183692810038274	155.0679077828669
0.1	2.1	360.0	4.93	false	0.5	1.25	100	6.8	1.2	1.1	2000	0.5	1.0	2.2	1.0	1000	37.5	3	42.54387566758336	5.407771180444346	69.56837979913898	19.863914673378492	55.51682302137654	30.94779192934329	58.28836986971854
0.1	2.1	360.0	4.93	false	0.5	1.25	100	6.8	1.2	1.1	2000	0.5	1.0	2.2	1.0	1000	37.5	2	30.552181491222818	3.840501011261646	62.592034181412835	22.74433267459847	73.50478098470246
0.1	2.1	360.0	4.93	false	0.5	1.25	100	6.8	1.2	1.1	2000	0.5	1.0	2.2	1.0	1000	37.5	2	39.1285312531542	12.523925157161264	107.19320533769465	35.42423397617443	63.71538758131855
0.1	2.1	360.0	4.93	false	0.5	1.25	100	6.8	1.2	1.1	2000	0.5	1.0	2.2	1.0	1000	37.5	2	31.164678024913457	6.093164049795671	62.09415619969249	29.06005941153569	75.88876474860439
0.1	2.1	360.0	4.93	false	0.5	1.25	100	6.8	1.2	1.1	2000	0.5	1.0	2.2	1.0	1000	37.5	2	43.99252383545911	21.595326161836493	113.00856602495698	33.82905480561534	73.40658094024083
0.1	2.1	360.0	4.93	false	0.5	1.25	100	6.8	1.2	1.1	2000	0.5	1.0	2.2	1.0	1000	37.5	2	32.541192130413364	8.686982099899666	56.21594639673737	24.912364582497528	95.35369658418678
0.1	2.1	360.0	4.93	false	0.5	1.25	100	6.8	1.2	1.1	2000	0.5	1.0	2.2	1.0	1000	37.5	1	22.71	7.9103670502719	103.19115882417645
0.1	2.1	360.0	4.93	false	0.5	1.25	100	6.8	1.2	1.1	2000	0.5	1.0	2.2	1.0	1000	37.5	2	32.9778390158714	9.639168730213022	83.38087682643526	16.267633313942	68.3431451220793
0.1	2.1	360.0	4.93	false	0.5	1.25	100	6.8	1.2	1.1	2000	0.5	1.0	2.2	1.0	1000	37.5	2	42.52233826168545	12.053411589272272	114.14716018683144	27.8870457182259	58.18614744907911
0.1	2.1	360.0	4.93	false	0.5	1.25	100	6.8	1.2	1.1	2000	0.5	1.0	2.2	1.0	1000	37.5	1	35.13213557628568	9.510851817161942	115.8108916373111
0.1	2.1	360.0	4.93	false	0.5	1.25	100	6.8	1.2	1.1	2000	0.5	1.0	2.2	1.0	1000	37.5	1	38.60291232959223	27.14424659188382	149.6935311265216
0.1	2.1	360.0	4.93	false	0.5	1.25	100	6.8	1.2	1.1	2000	0.5	1.0	2.2	1.0	1000	37.5	2	38.462399973229864	8.195325714555514	85.00511044983175	28.512970084845584	87.41788473948392
0.1	2.1	360.0	4.93	false	0.5	1.25	100	6.8	1.2	1.1	2000	0.5	1.0	2.2	1.0	1000	37.5	1	38.365786157896174	14.380439741882368	157.03316441868688
0.1	2.1	360.0	4.93	false	0.5	1.25	100	6.8	1.2	1.1	2000	0.5	1.0	2.2	1.0	1000	37.5	2	43.69846451222866	12.85759506968091	92.0002082493074	29.387953225893572	87.47824123777212
0.1	2.1	360.0	4.93	false	0.5	1.25	100	6.8	1.2	1.1	2000	0.5	1.0	2.2	1.0	1000	37.5	2	32.753016855592314	14.864864900245076	94.51203702419134	28.391452243656683	41.01962177226198
0.1	2.1	360.0	4.93	false	0.5	1.25	100	6.8	1.2	1.1	2000	0.5	1.0	2.2	1.0	1000	37.5	1	38.86721147770646	19.528709689833185	120.1031782184511
0.1	2.1	360.0	4.93	false	0.5	1.25	100	6.8	1.2	1.1	2000	0.5	1.0	2.2	1.0	1000	37.5	1	36.67036674862076	7.5852764694706885	136.94600858062313
0.1	2.1	360.0	4.93	false	0.5	1.25	100	6.8	1.2	1.1	2000	0.5	1.0	2.2	1.0	1000	37.5	2	42.37058280508182	8.431083016577603	84.76169137960576	27.878519909340117	100.0232618379311
0.1	2.1	360.0	4.93	false	0.5	1.25	100	6.8	1.2	1.1	2000	0.5	1.0	2.2	1.0	1000	37.5	2	40.608472283521195	8.203008764027688	70.07291055200574	33.63364804664432	104.5572286297534
0.1	2.1	360.0	4.93	false	0.5	1.25	100	6.8	1.2	1.1	2000	0.5	1.0	2.2	1.0	1000	37.5	1	26.702909978218347	18.596469445769618	117.86498074004552
0.1	2.1	360.0	4.93	false	0.5	1.25	100	6.8	1.2	1.1	2000	0.5	1.0	2.2	1.0	1000	37.5	1	23.970103828171418	18.243896781934545	106.51138280525085
0.1	2.1	360.0	4.93	false	0.5	1.25	100	6.8	1.2	1.1	2000	0.5	1.0	2.2	1.0	1000	37.5	1	41.19751460584035	19.288517907348744	134.6392322169781
0.1	2.1	360.0	4.93	false	0.5	1.25	100	6.8	1.2	1.1	2000	0.5	1.0	2.2	1.0	1000	37.5	1	27.694003613518813	18.672627379659673	93.91437474526668
0.1	2.1	360.0	4.93	false	0.5	1.25	100	6.8	1.2	1.1	2000	0.5	1.0	2.2	1.0	1000	37.5	2	45.752752613629	20.738519104347525	130.06480421001373	42.288988365207764	56.124074145135495
0.1	2.1	360.0	4.93	false	0.5	1.25	100	6.8	1.2	1.1	2000	0.5	1.0	2.2	1.0	1000	37.5	2	32.480952920523386	1.2996999698678358	48.52162117026412	20.60747389366747	105.69229287959729
0.1	2.1	360.0	4.93	false	0.5	1.25	100	6.8	1.2	1.1	2000	0.5	1.0	2.2	1.0	1000	37.5	2	33.8042876540024	3.892252423814553	88.07966679530571	27.74022781037246	64.31279477823011
0.1	2.1	360.0	4.93	false	0.5	1.25	100	6.8	1.2	1.1	2000	0.5	1.0	2.2	1.0	1000	37.5	2	41.71343896754988	10.019330830266984	89.32988353901575	25.84421480621846	102.92058486189961
0.1	2.1	360.0	4.93	false	0.5	1.25	100	6.8	1.2	1.1	2000	0.5	1.0	2.2	1.0	1000	37.5	1	38.905171447404236	15.05087545407883	148.5138812897217
0.1	2.1	360.0	4.93	false	0.5	1.25	100	6.8	1.2	1.1	2000	0.5	1.0	2.2	1.0	1000	37.5	1	45.69063355928483	15.9697511258226	143.63764699525788
0.1	2.1	360.0	4.93	false	0.5	1.25	100	6.8	1.2	1.1	2000	0.5	1.0	2.2	1.0	1000	37.5	1	41.73888162347201	18.723589016317966	155.19006333532766
0.1	2.1	360.0	4.93	false	0.5	1.25	100	6.8	1.2	1.1	2000	0.5	1.0	2.2	1.0	1000	37.5	2	32.722910673092414	13.64295033044208	57.54551699919776	26.160513095337585	78.0378619748919
0.1	2.1	360.0	4.93	false	0.5	1.25	100	6.8	1.2	1.1	2000	0.5	1.0	2.2	1.0	1000	37.5	2	36.89822689027869	10.633167970802337	96.29919692088723	27.322031973966197	60.78084497003874
0.1	2.1	360.0	4.93	false	0.5	1.25	100	6.8	1.2	1.1	2000	0.5	1.0	2.2	1.0	1000	37.5	1	35.68885934791395	18.636474885908815	163.28588428923103
0.1	2.1	360.0	4.93	false	0.5	1.25	100	6.8	1.2	1.1	2000	0.5	1.0	2.2	1.0	1000	37.5	1	29.885532858953745	23.23716666169029	131.6400379689143
0.1	2.1	360.0	4.93	false	0.5	1.25	100	6.8	1.2	1.1	2000	0.5	1.0	2.2	1.0	1000	37.5	3	37.91074036837224	5.8839510535353305	50.45537281161312	13.912009931296858	81.94757956506577	34.0397505224725	34.691828834664186
0.1	2.1	360.0	4.93	false	0.5	1.25	100	6.8	1.2	1.1	2000	0.5	1.0	2.2	1.0	1000	37.5	3	37.90401269537421	2.3028906263167412	38.29207353280692	12.27705395947201	36.81522944873662	32.78443084893361	90.09886459450706
0.1	2.1	360.0	4.93	false	0.5	1.25	100	6.8	1.2	1.1	2000	0.5	1.0	2.2	1.0	1000	37.5	1	39.30737067645977	17.728245966870304	135.82800310642747
0.1	2.1	360.0	4.93	false	0.5	1.25	100	6.8	1.2	1.1	2000	0.5	1.0	2.2	1.0	1000	37.5	2	32.27975395125103	4.1502997820003475	97.54806523237498	24.06692626143011	43.23220643974494
0.1	2.1	360.0	4.93	false	0.5	1.25	100	6.8	1.2	1.1	2000	0.5	1.0	2.2	1.0	1000	37.5	2	31.27076599996508	6.445148968933678	52.15394802100086	21.785162786322378	84.05828993660107
0.1	2.1	360.0	4.93	false	0.5	1.25	100	6.8	1.2	1.1	2000	0.5	1.0	2.2	1.0	1000	37.5	1	36.09051363620488	22.10198416346515	114.23979111357004
0.1	2.1	360.0	4.93	false	0.5	1.25	100	6.8	1.2	1.1	2000	0.5	1.0	2.2	1.0	1000	37.5	2	38.04151755415896	5.3591739004839525	65.5349750571675	26.13575651521946	98.84128242666704
0.1	2.1	360.0	4.93	false	0.5	1.25	100	6.8	1.2	1.1	2000	0.5	1.0	2.2	1.0	1000	37.5	1	34.372637553110444	22.05734521368853	127.87225051578157
0.1	2.1	360.0	4.93	false	0.5	1.25	100	6.8	1.2	1.1	2000	0.5	1.0	2.2	1.0	1000	37.5	2	38.13986917977738	8.163798691410891	56.2789890075208	24.43709738552383	112.8779029151493
0.1	2.1	360.0	4.93	false	0.5	1.25	100	6.8	1.2	1.1	2000	0.5	1.0	2.2	1.0	1000	37.5	2	37.39950345190347	6.715034515007085	92.52364342217427	20.395435983817304	75.82697720560896
0.1	2.1	360.0	4.93	false	0.5	1.25	100	6.8	1.2	1.1	2000	0.5	1.0	2.2	1.0	1000	37.5	1	25.142628137148925	13.438426802374781	120.7853069657582
0.1	2.1	360.0	4.93	false	0.5	1.25	100	6.8	1.2	1.1	2000	0.5	1.0	2.2	1.0	1000	37.5	1	36.90392951249676	9.073159090595212	121.82207325682607
0.1	2.1	360.0	4.93	false	0.5	1.25	100	6.8	1.2	1.1	2000	0.5	1.0	2.2	1.0	1000	37.5	2	39.56100818017469	7.071728401192514	84.82253936601506	24.06756933918227	95.82401258818584
0.1	2.1	360.0	4.93	false	0.5	1.25	100	6.8	1.2	1.1	2000	0.5	1.0	2.2	1.0	1000	37.5	2	39.266559129661395	14.309442135756857	68.61388173669577	27.594005622365	95.30175582744597
0.1	2.1	360.0	4.93	false	0.5	1.25	100	6.8	1.2	1.1	2000	0.5	1.0	2.2	1.0	1000	37.5	1	29.065721101993624	23.475307386958274	99.92158097496059
0.1	2.1	360.0	4.93	false	0.5	1.25	100	6.8	1.2	1.1	2000	0.5	1.0	2.2	1.0	1000	37.5	1	36.74801313721277	23.881487798464	121.46147228260664
0.1	2.1	360.0	4.93	false	0.5	1.25	100	6.8	1.2	1.1	2000	0.5	1.0	2.2	1.0	1000	37.5	2	37.89405029248054	7.479346802641252	61.3601501642223	25.00131244507739	118.19176286337972
0.1	2.1	360.0	4.93	false	0.5	1.25	100	6.8	1.2	1.1	2000	0.5	1.0	2.2	1.0	1000	37.5	2	36.07361117223787	7.5463896603444045	82.65852146324424	24.689906888212512	76.74497973843597
0.1	2.1	360.0	4.93	false	0.5	1.25	100	6.8	1.2	1.1	2000	0.5	1.0	2.2	1.0	1000	37.5	2	42.69645570495042	11.417423503989413	53.48760211961991	27.905781112833953	113.66275406394908
0.1	2.1	360.0	4.93	false	0.5	1.25	100	6.8	1.2	1.1	2000	0.5	1.0	2.2	1.0	1000	37.5	2	52.29	15.174153128599748	120.95760474593494	44.19749964325735	93.64315258983059
0.1	2.1	360.0	4.93	false	0.5	1.25	100	6.8	1.2	1.1	2000	0.5	1.0	2.2	1.0	1000	37.5	2	38.40314999906074	12.830926427960943	99.58535520447313	37.41741345470447	62.939844308800986
0.1	2.1	360.0	4.93	false	0.5	1.25	100	6.8	1.2	1.1	2000	0.5	1.0	2.2	1.0	1000	37.5	1	39.745378580741445	16.445034374349397	153.32329904457566
0.1	2.1	360.0	4.93	false	0.5	1.25	100	6.8	1.2	1.1	2000	0.5	1.0	2.2	1.0	1000	37.5	1	35.89311365768036	19.205525468081625	159.13347540286037
0.1	2.1	360.0	4.93	false	0.5	1.25	100	6.8	1.2	1.1	2000	0.5	1.0	2.2	1.0	1000	37.5	2	32.10306280087211	6.5308762494599835	72.6230938398096	29.174212125581278	61.87886937833914
0.1	2.1	360.0	4.93	false	0.5	1.25	100	6.8	1.2	1.1	2000	0.5	1.0	2.2	1.0	1000	37.5	2	34.25426711855934	4.100391554010774	61.22292744785433	28.036467938690706	82.414781697748
0.1	2.1	360.0	4.93	false	0.5	1.25	100	6.8	1.2	1.1	2000	0.5	1.0	2.2	1.0	1000	37.5	2	34.736717881142674	5.3721040642720785	47.60382917736149	22.253831767887974	107.561182134817
0.1	2.1	360.0	4.93	false	0.5	1.25	100	6.8	1.2	1.1	2000	0.5	1.0	2.2	1.0	1000	37.5	2	27.86570162295149	4.415211089507151	63.76426105574785	24.643086885806078	49.63801929958079
0.1	2.1	360.0	4.93	false	0.5	1.25	100	6.8	1.2	1.1	2000	0.5	1.0	2.2	1.0	1000	37.5	1	34.32883515233092	21.084485183917334	143.88827365819492
0.1	2.1	360.0	4.93	false	0.5	1.25	100	6.8	1.2	1.1	2000	0.5	1.0	2.2	1.0	1000	37.5	2	36.142838317706556	4.613690695510917	64.47794879688097	24.71269409394254	96.77767878682073
0.1	2.1	360.0	4.93	false	0.5	1.25	100	6.8	1.2	1.1	2000	0.5	1.0	2.2	1.0	1000	37.5	2	37.71005259046603	3.5104903700355425	84.53798600267582	30.429584555586676	85.91055178826745
0.1	2.1	360.0	4.93	false	0.5	1.25	100	6.8	1.2	1.1	2000	0.5	1.0	2.2	1.0	1000	37.5	2	44.135290991781645	11.21606430642991	72.53445147889182	32.13403183525427	119.28278032152097
0.1	2.1	360.0	4.93	false	0.5	1.25	100	6.8	1.2	1.1	2000	0.5	1.0	2.2	1.0	1000	37.5	2	35.03654997630646	5.9790909786327795	81.22805699029045	22.769197220416515	67.37640901753929
0.1	2.1	360.0	4.93	false	0.5	1.25	100	6.8	1.2	1.1	2000	0.5	1.0	2.2	1.0	1000	37.5	2	34.425072847774004	5.454397661460729	82.75876391982229	26.457722196386754	56.902473969529
0.1	2.1	360.0	4.93	false	0.5	1.25	100	6.8	1.2	1.1	2000	0.5	1.0	2.2	1.0	1000	37.5	2	38.12235257567295	17.606774465777015	90.82728680663878	29.899594609228977	63.51567366403858
0.1	2.1	360.0	4.93	false	0.5	1.25	100	6.8	1.2	1.1	2000	0.5	1.0	2.2	1.0	1000	37.5	1	25.50921659343519	9.484133191744611	120.08159048770669
0.1	2.1	360.0	4.93	false	0.5	1.25	100	6.8	1.2	1.1	2000	0.5	1.0	2.2	1.0	1000	37.5	3	36.22494074164614	6.550424766011423	35.34711609262085	18.30945859330234	56.0018942713063	29.443511831389863	57.58733214583055
0.1	2.1	360.0	4.93	false	0.5	1.25	100	6.8	1.2	1.1	2000	0.5	1.0	2.2	1.0	1000	37.5	1	39.32898760712319	17.673453383442894	146.9916646625769
0.1	2.1	360.0	4.93	false	0.5	1.25	100	6.8	1.2	1.1	2000	0.5	1.0	2.2	1.0	1000	37.5	2	37.5406836191302	10.572476737737922	84.97358041847515	30.149952833494726	90.11314704766086
0.1	2.1	360.0	4.93	false	0.5	1.25	100	6.8	1.2	1.1	2000	0.5	1.0	2.2	1.0	1000	37.5	1	35.01620966462643	24.802909994089354	145.67641209626382
0.1	2.1	360.0	4.93	false	0.5	1.25	100	6.8	1.2	1.1	2000	0.5	1.0	2.2	1.0	1000	37.5	2	40.388889465611186	14.82976157346347	69.0666330274145	27.934834717898827	103.25712573886811
0.1	2.1	360.0	4.93	false	0.5	1.25	100	6.8	1.2	1.1	2000	0.5	1.0	2.2	1.0	1000	37.5	2	38.34219629485503	10.492668540276036	109.74983785658732	35.1093166044098	72.68520685938671
0.1	2.1	360.0	4.93	false	0.5	1.25	100	6.8	1.2	1.1	2000	0.5	1.0	2.2	1.0	1000	37.5	2	40.15998642169243	17.81185922551531	97.36336456474625	28.883166752659843	70.36838111357444
0.1	2.1	360.0	4.93	false	0.5	1.25	100	6.8	1.2	1.1	2000	0.5	1.0	2.2	1.0	1000	37.5	2	37.51044444690962	4.252780244939071	83.2477404409397	30.322931626798844	89.25857431842532
0.1	2.1	360.0	4.93	false	0.5	1.25	100	6.8	1.2	1.1	2000	0.5	1.0	2.2	1.0	1000	37.5	2	36.781948324908214	5.001579466347195	74.90308620315065	32.166113858753796	74.79517497034904
0.1	2.1	360.0	4.93	false	0.5	1.25	100	6.8	1.2	1.1	2000	0.5	1.0	2.2	1.0	1000	37.5	2	33.90675457684346	17.504250769739482	69.56227215418359	26.409226913396598	62.482909784907235
0.1	2.1	360.0	4.93	false	0.5	1.25	100	6.8	1.2	1.1	2000	0.5	1.0	2.2	1.0	1000	37.5	2	29.73269465155547	6.989923658594702	61.58287262407346	15.257295455235719	63.18095201374056
0.1	2.1	360.0	4.93	false	0.5	1.25	100	6.8	1.2	1.1	2000	0.5	1.0	2.2	1.0	1000	37.5	2	41.103039740161655	14.100991192218537	98.20065691483006	35.86236572282498	78.09166029242321
0.1	2.1	360.0	4.93	false	0.5	1.25	100	6.8	1.2	1.1	2000	0.5	1.0	2.2	1.0	1000	37.5	2	39.95789282855406	8.381144787123983	53.32747882917534	21.421557535261435	126.88071676311883
0.1	2.1	360.0	4.93	false	0.5	1.25	100	6.8	1.2	1.1	2000	0.5	1.0	2.2	1.0	1000	37.5	2	39.527702620580364	6.46399362231095	83.48311103350991	21.281155705978307	102.13990675919655
0.1	2.1	360.0	4.93	false	0.5	1.25	100	6.8	1.2	1.1	2000	0.5	1.0	2.2	1.0	1000	37.5	2	33.95358438361353	5.1209587615226	63.875055627511145	32.69592541157207	75.39783941546291
0.1	2.1	360.0	4.93	false	0.5	1.25	100	6.8	1.2	1.1	2000	0.5	1.0	2.2	1.0	1000	37.5	3	34.499636065626675	8.945019386925226	28.877670395107057	19.6988888629882	48.83743130528595	31.69245343027357	71.16198970609632
0.1	2.1	360.0	4.93	false	0.5	1.25	100	6.8	1.2	1.1	2000	0.5	1.0	2.2	1.0	1000	37.5	2	44.24833529726734	9.868927350213678	99.30546458044459	35.517311075626814	92.97352853567651
0.1	2.1	360.0	4.93	false	0.5	1.25	100	6.8	1.2	1.1	2000	0.5	1.0	2.2	1.0	1000	37.5	1	41.060665692015114	19.568218995080287	183.40832636223286
0.1	2.1	360.0	4.93	false	0.5	1.25	100	6.8	1.2	1.1	2000	0.5	1.0	2.2	1.0	1000	37.5	1	27.2368414263808	10.36838189111211	122.22708109257584
0.1	2.1	360.0	4.93	false	0.5	1.25	100	6.8	1.2	1.1	2000	0.5	1.0	2.2	1.0	1000	37.5	1	35.89257780026793	15.79489476903963	160.6334239145595
0.1	2.1	360.0	4.93	false	0.5	1.25	100	6.8	1.2	1.1	2000	0.5	1.0	2.2	1.0	1000	37.5	2	35.70725119305745	10.444431583816371	79.96931998385134	28.54589595291358	80.3371115361258
0.1	2.1	360.0	4.93	false	0.5	1.25	100	6.8	1.2	1.1	2000	0.5	1.0	2.2	1.0	1000	37.5	2	38.360832410633975	7.48238261584849	77.38522923001706	14.134693002560962	86.38041077619265
0.1	2.1	360.0	4.93	false	0.5	1.25	100	6.8	1.2	1.1	2000	0.5	1.0	2.2	1.0	1000	37.5	2	41.10454450057388	13.504771373450652	75.43025145223389	34.00244077631304	102.78967196460937
0.1	2.1	360.0	4.93	false	0.5	1.25	100	6.8	1.2	1.1	2000	0.5	1.0	2.2	1.0	1000	37.5	1	33.298109877339606	18.184384136477902	154.07343805139357
0.1	2.1	360.0	4.93	false	0.5	1.25	100	6.8	1.2	1.1	2000	0.5	1.0	2.2	1.0	1000	37.5	2	41.55289681273774	12.830527865209753	98.63205191414076	35.58596581066511	81.25531303348245
0.1	2.1	360.0	4.93	false	0.5	1.25	100	6.8	1.2	1.1	2000	0.5	1.0	2.2	1.0	1000	37.5	2	41.591924920433115	11.875462143783176	63.47822824229176	27.773752173783492	121.36373665330068
0.1	2.1	360.0	4.93	false	0.5	1.25	100	6.8	1.2	1.1	2000	0.5	1.0	2.2	1.0	1000	37.5	1	36.03511324013252	27.389378805508045	124.5393053119156
0.1	2.1	360.0	4.93	false	0.5	1.25	100	6.8	1.2	1.1	2000	0.5	1.0	2.2	1.0	1000	37.5	1	41.89194201377105	20.841805539291084	122.2972143052493
0.1	2.1	360.0	4.93	false	0.5	1.25	100	6.8	1.2	1.1	2000	0.5	1.0	2.2	1.0	1000	37.5	1	37.53277868972222	15.313627188725263	166.05738672292506
0.1	2.1	360.0	4.93	false	0.5	1.25	100	6.8	1.2	1.1	2000	0.5	1.0	2.2	1.0	1000	37.5	2	42.83619363102686	8.739778043335772	110.98773460402971	32.143087240024826	72.904818083675
0.1	2.1	360.0	4.93	false	0.5	1.25	100	6.8	1.2	1.1	2000	0.5	1.0	2.2	1.0	1000	37.5	1	30.47167438898704	19.35943227295749	123.37126857267198
0.1	2.1	360.0	4.93	false	0.5	1.25	100	6.8	1.2	1.1	2000	0.5	1.0	2.2	1.0	1000	37.5	1	43.90688309561755	16.63312781401036	146.11560713689192
0.1	2.1	360.0	4.93	false	0.5	1.25	100	6.8	1.2	1.1	2000	0.5	1.0	2.2	1.0	1000	37.5	2	41.319045449332044	9.366116633668975	106.49032813963387	35.90840431313192	97.42427941608557
0.1	2.1	360.0	4.93	false	0.5	1.25	100	6.8	1.2	1.1	2000	0.5	1.0	2.2	1.0	1000	37.5	2	39.790395669219	11.024572677489196	81.33505101556402	25.431067699851592	86.92702812848269
0.1	2.1	360.0	4.93	false	0.5	1.25	100	6.8	1.2	1.1	2000	0.5	1.0	2.2	1.0	1000	37.5	2	39.309897636303376	13.658533947599642	67.21497130716475	25.22084252298424	103.98848117191838
0.1	2.1	360.0	4.93	false	0.5	1.25	100	6.8	1.2	1.1	2000	0.5	1.0	2.2	1.0	1000	37.5	1	27.692075077056145	13.920901867257966	123.6159844984488
0.1	2.1	360.0	4.93	false	0.5	1.25	100	6.8	1.2	1.1	2000	0.5	1.0	2.2	1.0	1000	37.5	1	30.155877080030574	14.613267088411614	119.6775381529296
0.1	2.1	360.0	4.93	false	0.5	1.25	100	6.8	1.2	1.1	2000	0.5	1.0	2.2	1.0	1000	37.5	2	40.62636104972931	16.126831851740853	98.46701962360957	32.49877062771931	68.7828814102798
0.1	2.1	360.0	4.93	false	0.5	1.25	100	6.8	1.2	1.1	2000	0.5	1.0	2.2	1.0	1000	37.5	2	29.381783764063556	10.745110622875535	94.45893437343247	25.661907823926246	52.12896135544922
0.1	2.1	360.0	4.93	false	0.5	1.25	100	6.8	1.2	1.1	2000	0.5	1.0	2.2	1.0	1000	37.5	1	33.47791142350769	23.73495078524761	110.3801936040122
0.1	2.1	360.0	4.93	false	0.5	1.25	100	6.8	1.2	1.1	2000	0.5	1.0	2.2	1.0	1000	37.5	2	45.92889177638329	8.521379065538735	95.18241390833256	39.055839450175256	99.33430636271642
0.1	2.1	360.0	4.93	false	0.5	1.25	100	6.8	1.2	1.1	2000	0.5	1.0	2.2	1.0	1000	37.5	2	42.7540476231037	12.797677520024141	68.88830319047652	28.14215125264178	112.93452651588584
0.1	2.1	360.0	4.93	false	0.5	1.25	100	6.8	1.2	1.1	2000	0.5	1.0	2.2	1.0	1000	37.5	1	39.033768210194516	20.209261358402593	143.41835711403445
0.1	2.1	360.0	4.93	false	0.5	1.25	100	6.8	1.2	1.1	2000	0.5	1.0	2.2	1.0	1000	37.5	1	35.74669073712661	12.427829358504713	157.34856524162137
0.1	2.1	360.0	4.93	false	0.5	1.25	100	6.8	1.2	1.1	2000	0.5	1.0	2.2	1.0	1000	37.5	2	47.213063123851285	10.85950722606485	133.93055389233635	42.9059365608356	72.78663883433744
0.1	2.1	360.0	4.93	false	0.5	1.25	100	6.8	1.2	1.1	2000	0.5	1.0	2.2	1.0	1000	37.5	1	41.19576981338336	13.662871797888736	154.7726788573184
0.1	2.1	360.0	4.93	false	0.5	1.25	100	6.8	1.2	1.1	2000	0.5	1.0	2.2	1.0	1000	37.5	1	35.37385404228213	11.77247750801998	114.02072756811992
0.1	2.1	360.0	4.93	false	0.5	1.25	100	6.8	1.2	1.1	2000	0.5	1.0	2.2	1.0	1000	37.5	1	36.49087964173474	14.815661407825578	147.71568980149067
0.1	2.1	360.0	4.93	false	0.5	1.25	100	6.8	1.2	1.1	2000	0.5	1.0	2.2	1.0	1000	37.5	1	34.204420811391955	19.555338880202463	164.06260172863705
0.1	2.1	360.0	4.93	false	0.5	1.25	100	6.8	1.2	1.1	2000	0.5	1.0	2.2	1.0	1000	37.5	2	36.391757924691206	6.135310480120623	69.62300431416222	30.086625732206887	92.01328797542736
0.1	2.1	360.0	4.93	false	0.5	1.25	100	6.8	1.2	1.1	2000	0.5	1.0	2.2	1.0	1000	37.5	1	33.12527015517466	15.915052967140888	136.3328191329688
0.1	2.1	360.0	4.93	false	0.5	1.25	100	6.8	1.2	1.1	2000	0.5	1.0	2.2	1.0	1000	37.5	2	39.359861435313384	7.552175313978008	67.41352666972612	24.54048688222538	101.54711331061459
0.1	2.1	360.0	4.93	false	0.5	1.25	100	6.8	1.2	1.1	2000	0.5	1.0	2.2	1.0	1000	37.5	2	39.36924041466035	4.3028832328747555	76.42887367980366	21.624551145209754	83.23556652261908
0.1	2.1	360.0	4.93	false	0.5	1.25	100	6.8	1.2	1.1	2000	0.5	1.0	2.2	1.0	1000	37.5	1	27.8934712879755	13.205051481541542	138.25076619727716
0.1	2.1	360.0	4.93	false	0.5	1.25	100	6.8	1.2	1.1	2000	0.5	1.0	2.2	1.0	1000	37.5	2	40.430670652445684	10.637860628003267	80.96967843809134	29.982906546207534	75.52817740091871
0.1	2.1	360.0	4.93	false	0.5	1.25	100	6.8	1.2	1.1	2000	0.5	1.0	2.2	1.0	1000	37.5	2	43.81211085183438	2.9632400386228226	92.41892394721829	33.709915697580044	112.9284927570076
0.1	2.1	360.0	4.93	false	0.5	1.25	100	6.8	1.2	1.1	2000	0.5	1.0	2.2	1.0	1000	37.5	2	39.600901947614226	5.59110498483665	63.64795864402236	23.686899711459883	105.16619949710709
0.1	2.1	360.0	4.93	false	0.5	1.25	100	6.8	1.2	1.1	2000	0.5	1.0	2.2	1.0	1000	37.5	2	36.66787014432622	10.361993901394237	94.92322279465691	34.06362080464954	62.825072982789855
0.1	2.1	360.0	4.93	false	0.5	1.25	100	6.8	1.2	1.1	2000	0.5	1.0	2.2	1.0	1000	37.5	2	34.97400442544611	8.218604817546948	89.6841269516609	19.879941327847447	55.16452183145048
0.1	2.1	360.0	4.93	false	0.5	1.25	100	6.8	1.2	1.1	2000	0.5	1.0	2.2	1.0	1000	37.5	1	40.29215564792493	17.638656551483233	130.27724959919914
0.1	2.1	360.0	4.93	false	0.5	1.25	100	6.8	1.2	1.1	2000	0.5	1.0	2.2	1.0	1000	37.5	1	36.07932925766054	18.376865128176416	141.16996891297592
0.1	2.1	360.0	4.93	false	0.5	1.25	100	6.8	1.2	1.1	2000	0.5	1.0	2.2	1.0	1000	37.5	3	45.54171317376324	1.863676003798718	58.691723436292364	27.320660849201847	52.47292610690859	33.48290275843959	105.14165946293247
0.1	2.1	360.0	4.93	false	0.5	1.25	100	6.8	1.2	1.1	2000	0.5	1.0	2.2	1.0	1000	37.5	1	26.443417052674597	14.686858121919105	131.64313102719387
0.1	2.1	360.0	4.93	false	0.5	1.25	100	6.8	1.2	1.1	2000	0.5	1.0	2.2	1.0	1000	37.5	1	26.888204816505784	18.122288589075808	118.2018648328215
0.1	2.1	360.0	4.93	false	0.5	1.25	100	6.8	1.2	1.1	2000	0.5	1.0	2.2	1.0	1000	37.5	1	43.395049916954065	16.206257386989268	181.9184367954739
0.1	2.1	360.0	4.93	false	0.5	1.25	100	6.8	1.2	1.1	2000	0.5	1.0	2.2	1.0	1000	37.5	1	29.488412526471016	19.51464192163205	132.89625730344844
0.1	2.1	360.0	4.93	false	0.5	1.25	100	6.8	1.2	1.1	2000	0.5	1.0	2.2	1.0	1000	37.5	1	42.995787967395614	17.660002798472004	180.58773127749902
0.1	2.1	360.0	4.93	false	0.5	1.25	100	6.8	1.2	1.1	2000	0.5	1.0	2.2	1.0	1000	37.5	1	38.018784974651666	19.47799270780942	150.87555472812926
0.1	2.1	360.0	4.93	false	0.5	1.25	100	6.8	1.2	1.1	2000	0.5	1.0	2.2	1.0	1000	37.5	2	31.419033651409475	3.8178814245376844	65.37705222199011	26.212338559723964	68.62316370050854
0.1	2.1	360.0	4.93	false	0.5	1.25	100	6.8	1.2	1.1	2000	0.5	1.0	2.2	1.0	1000	37.5	2	48.47849185943701	23.521140790071676	100.87667239124961	39.364405755439186	80.91707338452483
0.1	2.1	360.0	4.93	false	0.5	1.25	100	6.8	1.2	1.1	2000	0.5	1.0	2.2	1.0	1000	37.5	2	36.87002887546393	4.215491896219959	67.25804139949108	26.93323887198823	82.86903297486234
0.1	2.1	360.0	4.93	false	0.5	1.25	100	6.8	1.2	1.1	2000	0.5	1.0	2.2	1.0	1000	37.5	2	39.75589818894412	21.78394409959834	114.34796733354713	32.54601622979874	47.87409593643002
0.1	2.1	360.0	4.93	false	0.5	1.25	100	6.8	1.2	1.1	2000	0.5	1.0	2.2	1.0	1000	37.5	2	47.55482581491672	14.32779645486725	101.90787681600428	29.094338930013897	107.28249069290501
0.1	2.1	360.0	4.93	false	0.5	1.25	100	6.8	1.2	1.1	2000	0.5	1.0	2.2	1.0	1000	37.5	1	29.907252169877356	23.264938890877847	103.3717354363846
0.1	2.1	360.0	4.93	false	0.5	1.25	100	6.8	1.2	1.1	2000	0.5	1.0	2.2	1.0	1000	37.5	2	46.55963797356987	7.134397237240553	88.99890941076232	38.27922241536179	126.24718519533991
0.1	2.1	360.0	4.93	false	0.5	1.25	100	6.8	1.2	1.1	2000	0.5	1.0	2.2	1.0	1000	37.5	1	37.00779656068482	11.429935108939942	140.0097617065919
0.1	2.1	360.0	4.93	false	0.5	1.25	100	6.8	1.2	1.1	2000	0.5	1.0	2.2	1.0	1000	37.5	1	33.81521710100507	18.05343393865443	156.93028080766402
0.1	2.1	360.0	4.93	false	0.5	1.25	100	6.8	1.2	1.1	2000	0.5	1.0	2.2	1.0	1000	37.5	1	40.7163392169587	16.380383988671387	127.70240990748165
0.1	2.1	360.0	4.93	false	0.5	1.25	100	6.8	1.2	1.1	2000	0.5	1.0	2.2	1.0	1000	37.5	2	36.41077739897215	10.539392014676276	82.86254498831144	24.34290362706896	83.88561286633929
0.1	2.1	360.0	4.93	false	0.5	1.25	100	6.8	1.2	1.1	2000	0.5	1.0	2.2	1.0	1000	37.5	1	31.819936531911303	24.292998823153024	136.7195593666145
0.1	2.1	360.0	4.93	false	0.5	1.25	100	6.8	1.2	1.1	2000	0.5	1.0	2.2	1.0	1000	37.5	1	34.315361601341145	14.920492852256817	94.65184939459935
0.1	2.1	360.0	4.93	false	0.5	1.25	100	6.8	1.2	1.1	2000	0.5	1.0	2.2	1.0	1000	37.5	2	38.47534110748784	3.2749379929895577	62.578029892761954	24.36988686697968	110.40380601544658
0.1	2.1	360.0	4.93	false	0.5	1.25	100	6.8	1.2	1.1	2000	0.5	1.0	2.2	1.0	1000	37.5	2	35.74405762537606	15.924215013629725	82.25641448364587	26.202389340363133	64.84020444052723
0.1	2.1	360.0	4.93	false	0.5	1.25	100	6.8	1.2	1.1	2000	0.5	1.0	2.2	1.0	1000	37.5	1	35.09527289507579	23.503538337705077	114.75433683340349
0.1	2.1	360.0	4.93	false	0.5	1.25	100	6.8	1.2	1.1	2000	0.5	1.0	2.2	1.0	1000	37.5	1	37.18357164273106	14.48295436870294	129.97628941949293
0.1	2.1	360.0	4.93	false	0.5	1.25	100	6.8	1.2	1.1	2000	0.5	1.0	2.2	1.0	1000	37.5	2	42.18642979561187	11.282858688141152	56.21093459637128	21.850039606861632	112.4919896310798
0.1	2.1	360.0	4.93	false	0.5	1.25	100	6.8	1.2	1.1	2000	0.5	1.0	2.2	1.0	1000	37.5	1	40.378000251322234	21.184485189483443	150.02280361007337
0.1	2.1	360.0	4.93	false	0.5	1.25	100	6.8	1.2	1.1	2000	0.5	1.0	2.2	1.0	1000	37.5	1	34.706672154687915	16.533730281400405	119.68325044735509
0.1	2.1	360.0	4.93	false	0.5	1.25	100	6.8	1.2	1.1	2000	0.5	1.0	2.2	1.0	1000	37.5	1	29.773583253901375	24.18328825152042	112.66897665489157
0.1	2.1	360.0	4.93	false	0.5	1.25	100	6.8	1.2	1.1	2000	0.5	1.0	2.2	1.0	1000	37.5	1	38.571858926297566	27.234661419838083	170.09032441805917
0.1	2.1	360.0	4.93	false	0.5	1.25	100	6.8	1.2	1.1	2000	0.5	1.0	2.2	1.0	1000	37.5	2	33.69616492128097	3.8156218740129884	71.33531596839029	29.560528043552114	80.91340831666749
0.1	2.1	360.0	4.93	false	0.5	1.25	100	6.8	1.2	1.1	2000	0.5	1.0	2.2	1.0	1000	37.5	1	34.28514895796783	14.543680300972675	155.492266517927
0.1	2.1	360.0	4.93	false	0.5	1.25	100	6.8	1.2	1.1	2000	0.5	1.0	2.2	1.0	1000	37.5	1	36.03652097824661	16.618108480766015	138.7649930836072
0.1	2.1	360.0	4.93	false	0.5	1.25	100	6.8	1.2	1.1	2000	0.5	1.0	2.2	1.0	1000	37.5	1	27.778010273054747	11.289220076446824	111.96849714355182
0.1	2.1	360.0	4.93	false	0.5	1.25	100	6.8	1.2	1.1	2000	0.5	1.0	2.2	1.0	1000	37.5	2	38.10929031933754	4.805127396826708	47.77730844689402	24.51558072442336	110.85954560225426
0.1	2.1	360.0	4.93	false	0.5	1.25	100	6.8	1.2	1.1	2000	0.5	1.0	2.2	1.0	1000	37.5	2	36.69711029906397	13.378775568418282	113.44041684976013	34.93258275951019	50.21570730810507
0.1	2.1	360.0	4.93	false	0.5	1.25	100	6.8	1.2	1.1	2000	0.5	1.0	2.2	1.0	1000	37.5	1	40.52264816036362	21.093021596283243	167.84319373942458
0.1	2.1	360.0	4.93	false	0.5	1.25	100	6.8	1.2	1.1	2000	0.5	1.0	2.2	1.0	1000	37.5	2	42.04316816345379	11.371108782553009	115.37337940917858	40.05197547375681	73.62014283865092
0.1	2.1	360.0	4.93	false	0.5	1.25	100	6.8	1.2	1.1	2000	0.5	1.0	2.2	1.0	1000	37.5	1	35.58926743629922	12.820439504098475	151.02732644781543
0.1	2.1	360.0	4.93	false	0.5	1.25	100	6.8	1.2	1.1	2000	0.5	1.0	2.2	1.0	1000	37.5	2	43.95079952214368	13.043762991756191	107.1822726577585	36.37816774493268	101.19135165034861
0.1	2.1	360.0	4.93	false	0.5	1.25	100	6.8	1.2	1.1	2000	0.5	1.0	2.2	1.0	1000	37.5	2	30.907815084409062	2.7607485626470907	76.48039495340868	22.64506532497189	67.79263202158306
0.1	2.1	360.0	4.93	false	0.5	1.25	100	6.8	1.2	1.1	2000	0.5	1.0	2.2	1.0	1000	37.5	2	38.20689187491891	5.228517534080982	56.7692361175165	21.530568152238754	115.27661792184894
0.1	2.1	360.0	4.93	false	0.5	1.25	100	6.8	1.2	1.1	2000	0.5	1.0	2.2	1.0	1000	37.5	2	33.40591510018546	2.0233539761228174	43.85085583771427	22.859676966457315	94.92563170662301
0.1	2.1	360.0	4.93	false	0.5	1.25	100	6.8	1.2	1.1	2000	0.5	1.0	2.2	1.0	1000	37.5	1	26.564281810884793	5.4966279195894385	97.52445370823251
0.1	2.1	360.0	4.93	false	0.5	1.25	100	6.8	1.2	1.1	2000	0.5	1.0	2.2	1.0	1000	37.5	2	35.36409987167627	17.653931207633274	85.06083515816928	32.526642887083966	74.70384561742377
0.1	2.1	360.0	4.93	false	0.5	1.25	100	6.8	1.2	1.1	2000	0.5	1.0	2.2	1.0	1000	37.5	2	46.80348116746313	11.254994657323799	110.42491457084229	37.609957408032855	104.84352328597093
0.1	2.1	360.0	4.93	false	0.5	1.25	100	6.8	1.2	1.1	2000	0.5	1.0	2.2	1.0	1000	37.5	2	42.066501516398674	9.95537527103516	87.18302058828071	37.3176600906253	102.68559374983961
0.1	2.1	360.0	4.93	false	0.5	1.25	100	6.8	1.2	1.1	2000	0.5	1.0	2.2	1.0	1000	37.5	1	36.97218726764074	29.85980227086542	102.38129780700281
0.1	2.1	360.0	4.93	false	0.5	1.25	100	6.8	1.2	1.1	2000	0.5	1.0	2.2	1.0	1000	37.5	1	32.202501457002946	13.772597025569052	139.66370480783522
0.1	2.1	360.0	4.93	false	0.5	1.25	100	6.8	1.2	1.1	2000	0.5	1.0	2.2	1.0	1000	37.5	1	33.278907152435785	21.458362772267943	142.74296376934325
0.1	2.1	360.0	4.93	false	0.5	1.25	100	6.8	1.2	1.1	2000	0.5	1.0	2.2	1.0	1000	37.5	3	44.37597710742094	5.093215190705211	84.9366197208041	26.04491711416845	82.04667011124376	38.716099801382654	43.20375352854744
0.1	2.1	360.0	4.93	false	0.5	1.25	100	6.8	1.2	1.1	2000	0.5	1.0	2.2	1.0	1000	37.5	1	47.9967655559922	33.57604680721084	140.72455100848995
0.1	2.1	360.0	4.93	false	0.5	1.25	100	6.8	1.2	1.1	2000	0.5	1.0	2.2	1.0	1000	37.5	2	36.97685537377759	16.229047611281366	77.43857577368392	31.824245602673805	73.73430562231783
0.1	2.1	360.0	4.93	false	0.5	1.25	100	6.8	1.2	1.1	2000	0.5	1.0	2.2	1.0	1000	37.5	2	39.50162448615988	16.89934676227671	99.87406911561526	33.68954532089991	71.27999799734314
0.1	2.1	360.0	4.93	false	0.5	1.25	100	6.8	1.2	1.1	2000	0.5	1.0	2.2	1.0	1000	37.5	2	34.2743087266199	7.417153426294629	101.85381303737486	23.132776045199556	46.119672903907926
0.1	2.1	360.0	4.93	false	0.5	1.25	100	6.8	1.2	1.1	2000	0.5	1.0	2.2	1.0	1000	37.5	2	30.52332926294461	10.55173522761743	57.142030738814235	21.57231973789931	62.37523098761348
0.1	2.1	360.0	4.93	false	0.5	1.25	100	6.8	1.2	1.1	2000	0.5	1.0	2.2	1.0	1000	37.5	2	45.06720051555011	4.618007835684601	83.07432362397	30.497808871330562	119.17459565214898
0.1	2.1	360.0	4.93	false	0.5	1.25	100	6.8	1.2	1.1	2000	0.5	1.0	2.2	1.0	1000	37.5	1	40.672183292452694	19.737187035643828	179.2024406635611
0.1	2.1	360.0	4.93	false	0.5	1.25	100	6.8	1.2	1.1	2000	0.5	1.0	2.2	1.0	1000	37.5	2	28.978417393683486	8.480790380008532	80.26636320563057	22.055664188462224	37.828927172015156
0.1	2.1	360.0	4.93	false	0.5	1.25	100	6.8	1.2	1.1	2000	0.5	1.0	2.2	1.0	1000	37.5	2	37.04959758368167	5.723275210521232	59.581525153588984	20.933432310909478	110.69783913332812
0.1	2.1	360.0	4.93	false	0.5	1.25	100	6.8	1.2	1.1	2000	0.5	1.0	2.2	1.0	1000	37.5	2	40.67912847685974	9.30612033444275	100.0444770574945	35.6467032134859	53.50735134575795
0.1	2.1	360.0	4.93	false	0.5	1.25	100	6.8	1.2	1.1	2000	0.5	1.0	2.2	1.0	1000	37.5	1	36.74003063657909	29.194251337561358	130.22993409848752
0.1	2.1	360.0	4.93	false	0.5	1.25	100	6.8	1.2	1.1	2000	0.5	1.0	2.2	1.0	1000	37.5	1	34.64709007811331	24.362503059555035	152.7162761338473
0.1	2.1	360.0	4.93	false	0.5	1.25	100	6.8	1.2	1.1	2000	0.5	1.0	2.2	1.0	1000	37.5	2	38.90841803731108	7.771986359692729	86.46756363185023	31.194170814176715	85.35833608402994
0.1	2.1	360.0	4.93	false	0.5	1.25	100	6.8	1.2	1.1	2000	0.5	1.0	2.2	1.0	1000	37.5	2	39.63210874452101	14.227067533494775	75.88131930615606	27.521087414230443	101.71550632147995
0.1	2.1	360.0	4.93	false	0.5	1.25	100	6.8	1.2	1.1	2000	0.5	1.0	2.2	1.0	1000	37.5	1	31.635376425354238	21.335457523827003	141.63528225878878
0.1	2.1	360.0	4.93	false	0.5	1.25	100	6.8	1.2	1.1	2000	0.5	1.0	2.2	1.0	1000	37.5	2	37.60659790230359	7.900362104476719	117.56205059465158	31.61342669020831	50.41339042342028
0.1	2.1	360.0	4.93	false	0.5	1.25	100	6.8	1.2	1.1	2000	0.5	1.0	2.2	1.0	1000	37.5	2	46.35040899659828	19.8184942654461	136.35444967722924	36.44679676687577	58.82050386961513
0.1	2.1	360.0	4.93	false	0.5	1.25	100	6.8	1.2	1.1	2000	0.5	1.0	2.2	1.0	1000	37.5	1	31.294969049907845	20.545960572517686	127.80905557717945
0.1	2.1	360.0	4.93	false	0.5	1.25	100	6.8	1.2	1.1	2000	0.5	1.0	2.2	1.0	1000	37.5	1	42.37864449051925	23.337848594077325	119.41944630613564
0.1	2.1	360.0	4.93	false	0.5	1.25	100	6.8	1.2	1.1	2000	0.5	1.0	2.2	1.0	1000	37.5	1	36.62561540806729	20.546565550589918	155.84126278032383
0.1	2.1	360.0	4.93	false	0.5	1.25	100	6.8	1.2	1.1	2000	0.5	1.0	2.2	1.0	1000	37.5	1	35.56045702832812	13.341807472490194	149.27716799995545
0.1	2.1	360.0	4.93	false	0.5	1.25	100	6.8	1.2	1.1	2000	0.5	1.0	2.2	1.0	1000	37.5	1	35.13037445327895	27.67010223425956	150.13472881189537
0.1	2.1	360.0	4.93	false	0.5	1.25	100	6.8	1.2	1.1	2000	0.5	1.0	2.2	1.0	1000	37.5	1	40.019477383133044	17.07822144506544	166.08303615774742
0.1	2.1	360.0	4.93	false	0.5	1.25	100	6.8	1.2	1.1	2000	0.5	1.0	2.2	1.0	1000	37.5	1	32.84241503808228	19.58882105324208	131.16335949505813
0.1	2.1	360.0	4.93	false	0.5	1.25	100	6.8	1.2	1.1	2000	0.5	1.0	2.2	1.0	1000	37.5	2	35.86013112978254	12.60927274386669	78.3277007184863	29.0007590426056	91.59924473745487
0.1	2.1	360.0	4.93	false	0.5	1.25	100	6.8	1.2	1.1	2000	0.5	1.0	2.2	1.0	1000	37.5	2	45.880694554938906	6.913330944924299	55.630744599102506	23.887888582217293	106.4254866266068
0.1	2.1	360.0	4.93	false	0.5	1.25	100	6.8	1.2	1.1	2000	0.5	1.0	2.2	1.0	1000	37.5	2	32.11618813781398	4.753719881530685	103.60300493029301	30.035950046824542	47.9330151044392
0.1	2.1	360.0	4.93	false	0.5	1.25	100	6.8	1.2	1.1	2000	0.5	1.0	2.2	1.0	1000	37.5	2	35.932409907467765	2.0704500784011173	63.27017749595695	23.41604033811132	84.05958547451102
0.1	2.1	360.0	4.93	false	0.5	1.25	100	6.8	1.2	1.1	2000	0.5	1.0	2.2	1.0	1000	37.5	1	41.8414151396651	25.46517846687051	109.68928807764033
0.1	2.1	360.0	4.93	false	0.5	1.25	100	6.8	1.2	1.1	2000	0.5	1.0	2.2	1.0	1000	37.5	1	34.187272988188084	8.358389074295248	148.38122798907577
0.1	2.1	360.0	4.93	false	0.5	1.25	100	6.8	1.2	1.1	2000	0.5	1.0	2.2	1.0	1000	37.5	1	36.21432040639041	22.878727872160535	137.2888234520501
0.1	2.1	360.0	4.93	false	0.5	1.25	100	6.8	1.2	1.1	2000	0.5	1.0	2.2	1.0	1000	37.5	2	37.684608685834036	8.439651172868583	96.15182784626504	24.904058838427844	62.2435269522664
0.1	2.1	360.0	4.93	false	0.5	1.25	100	6.8	1.2	1.1	2000	0.5	1.0	2.2	1.0	1000	37.5	3	47.031871135521214	12.202111867036274	48.18376597636405	27.18296933682186	85.27557808930506	38.392276763942846	71.89103807013916
0.1	2.1	360.0	4.93	false	0.5	1.25	100	6.8	1.2	1.1	2000	0.5	1.0	2.2	1.0	1000	37.5	1	39.780160884715	26.534915494198998	117.94785789674475
0.1	2.1	360.0	4.93	false	0.5	1.25	100	6.8	1.2	1.1	2000	0.5	1.0	2.2	1.0	1000	37.5	2	42.33831028825908	6.31763038116714	120.50069418098035	25.707208013759132	66.06374156015434
0.1	2.1	360.0	4.93	false	0.5	1.25	100	6.8	1.2	1.1	2000	0.5	1.0	2.2	1.0	1000	37.5	2	41.66331784087675	6.791532821952894	58.864305563545514	31.712510142398123	123.47974238592354
0.1	2.1	360.0	4.93	false	0.5	1.25	100	6.8	1.2	1.1	2000	0.5	1.0	2.2	1.0	1000	37.5	2	36.90749953887291	2.6189699718616897	59.294719413070794	16.175842949499923	94.44998550385175
0.1	2.1	360.0	4.93	false	0.5	1.25	100	6.8	1.2	1.1	2000	0.5	1.0	2.2	1.0	1000	37.5	1	40.79017377596712	27.43063474878156	126.63103660901692
0.1	2.1	360.0	4.93	false	0.5	1.25	100	6.8	1.2	1.1	2000	0.5	1.0	2.2	1.0	1000	37.5	2	45.256355268684715	13.057855618467888	107.89112862950269	35.17390243316107	85.60303458715757
0.1	2.1	360.0	4.93	false	0.5	1.25	100	6.8	1.2	1.1	2000	0.5	1.0	2.2	1.0	1000	37.5	2	42.7069789820013	20.295394062613703	122.8218469552718	37.92492424830604	79.52771929466925
0.1	2.1	360.0	4.93	false	0.5	1.25	100	6.8	1.2	1.1	2000	0.5	1.0	2.2	1.0	1000	37.5	3	42.29988659864952	10.27840693090272	51.210259958424714	18.312552016851814	50.789143832037766	35.076978464900236	69.17600665090104
0.1	2.1	360.0	4.93	false	0.5	1.25	100	6.8	1.2	1.1	2000	0.5	1.0	2.2	1.0	1000	37.5	2	36.6897389837061	4.649151528799161	58.08868279903265	29.56596527150681	105.85799487382975
0.1	2.1	360.0	4.93	false	0.5	1.25	100	6.8	1.2	1.1	2000	0.5	1.0	2.2	1.0	1000	37.5	2	41.54377506141687	7.105994974615254	103.48118441365979	30.309693104691963	83.86398697388549
0.1	2.1	360.0	4.93	false	0.5	1.25	100	6.8	1.2	1.1	2000	0.5	1.0	2.2	1.0	1000	37.5	1	42.01209425691683	18.226113052062473	150.82338635630208
0.1	2.1	360.0	4.93	false	0.5	1.25	100	6.8	1.2	1.1	2000	0.5	1.0	2.2	1.0	1000	37.5	1	41.09796336660256	20.745208908047466	165.27821372470726
0.1	2.1	360.0	4.93	false	0.5	1.25	100	6.8	1.2	1.1	2000	0.5	1.0	2.2	1.0	1000	37.5	2	36.99763220959591	7.5586843691283905	103.34163338926709	33.308023530837914	51.797376583585354
0.1	2.1	360.0	4.93	false	0.5	1.25	100	6.8	1.2	1.1	2000	0.5	1.0	2.2	1.0	1000	37.5	2	38.944468969870634	10.016287357642975	85.9913294551542	23.907867780954458	76.71185754577598
0.1	2.1	360.0	4.93	false	0.5	1.25	100	6.8	1.2	1.1	2000	0.5	1.0	2.2	1.0	1000	37.5	1	41.408156247444104	24.44409236614739	168.97230289173692
0.1	2.1	360.0	4.93	false	0.5	1.25	100	6.8	1.2	1.1	2000	0.5	1.0	2.2	1.0	1000	37.5	2	38.408554169015986	10.145807063341135	76.46459818904493	31.736709317769503	79.93315691480129
0.1	2.1	360.0	4.93	false	0.5	1.25	100	6.8	1.2	1.1	2000	0.5	1.0	2.2	1.0	1000	37.5	2	42.49282863999177	14.505622022592986	66.5785173168672	31.571830307550066	129.7847738971467
0.1	2.1	360.0	4.93	false	0.5	1.25	100	6.8	1.2	1.1	2000	0.5	1.0	2.2	1.0	1000	37.5	2	32.13556409308761	1.142938507015172	49.764745828566475	21.80018882921682	64.7673725159756
0.1	2.1	360.0	4.93	false	0.5	1.25	100	6.8	1.2	1.1	2000	0.5	1.0	2.2	1.0	1000	37.5	1	36.36734911751783	13.496739246421768	153.5795938361173
0.1	2.1	360.0	4.93	false	0.5	1.25	100	6.8	1.2	1.1	2000	0.5	1.0	2.2	1.0	1000	37.5	1	35.73093502129311	11.287704977226356	146.04221636859418
0.1	2.1	360.0	4.93	false	0.5	1.25	100	6.8	1.2	1.1	2000	0.5	1.0	2.2	1.0	1000	37.5	2	32.38206906652203	3.1457606524604653	58.90810622488081	20.419307908926555	77.57959310307243
0.1	2.1	360.0	4.93	false	0.5	1.25	100	6.8	1.2	1.1	2000	0.5	1.0	2.2	1.0	1000	37.5	1	42.764789926260335	18.486149120400537	108.15090400668889
0.1	2.1	360.0	4.93	false	0.5	1.25	100	6.8	1.2	1.1	2000	0.5	1.0	2.2	1.0	1000	37.5	2	38.027465711925636	15.241335383345556	86.95671820695611	25.093611888424977	80.95872388063742
0.1	2.1	360.0	4.93	false	0.5	1.25	100	6.8	1.2	1.1	2000	0.5	1.0	2.2	1.0	1000	37.5	1	39.78524137986621	12.312040269553695	116.6175782648169
0.1	2.1	360.0	4.93	false	0.5	1.25	100	6.8	1.2	1.1	2000	0.5	1.0	2.2	1.0	1000	37.5	2	35.50079649678859	5.800094897166171	78.3484438823568	30.792545204279367	82.59323810897482
0.1	2.1	360.0	4.93	false	0.5	1.25	100	6.8	1.2	1.1	2000	0.5	1.0	2.2	1.0	1000	37.5	2	44.18750891456273	9.30138873128742	125.24298387881112	26.40208402065921	75.95866832451281
0.1	2.1	360.0	4.93	false	0.5	1.25	100	6.8	1.2	1.1	2000	0.5	1.0	2.2	1.0	1000	37.5	1	37.59742980094478	14.19267680427096	168.63470809540593
0.1	2.1	360.0	4.93	false	0.5	1.25	100	6.8	1.2	1.1	2000	0.5	1.0	2.2	1.0	1000	37.5	1	29.007858007550347	23.83856221395004	94.70427216802975
0.1	2.1	360.0	4.93	false	0.5	1.25	100	6.8	1.2	1.1	2000	0.5	1.0	2.2	1.0	1000	37.5	1	40.380586117854136	22.537111599375944	134.62297461197613
0.1	2.1	360.0	4.93	false	0.5	1.25	100	6.8	1.2	1.1	2000	0.5	1.0	2.2	1.0	1000	37.5	1	32.660052678702804	9.345404933572112	106.09355182165952
0.1	2.1	360.0	4.93	false	0.5	1.25	100	6.8	1.2	1.1	2000	0.5	1.0	2.2	1.0	1000	37.5	2	40.42485083940373	21.54884247815123	106.4274475611404	37.3074434822788	66.83564472138397
0.1	2.1	360.0	4.93	false	0.5	1.25	100	6.8	1.2	1.1	2000	0.5	1.0	2.2	1.0	1000	37.5	1	34.70030725379343	10.079072932273416	159.3838475236145
0.1	2.1	360.0	4.93	false	0.5	1.25	100	6.8	1.2	1.1	2000	0.5	1.0	2.2	1.0	1000	37.5	2	46.026426696617015	26.2734505384656	118.94197409811818	37.43626663269874	55.893515411135056
0.1	2.1	360.0	4.93	false	0.5	1.25	100	6.8	1.2	1.1	2000	0.5	1.0	2.2	1.0	1000	37.5	2	38.633848170232945	6.360988850359967	96.36309095240796	29.261395255545263	56.282596626180435
0.1	2.1	360.0	4.93	false	0.5	1.25	100	6.8	1.2	1.1	2000	0.5	1.0	2.2	1.0	1000	37.5	2	37.26137620910227	7.022761037344699	113.31643240578416	24.50043916112483	45.35149880963889
0.1	2.1	360.0	4.93	false	0.5	1.25	100	6.8	1.2	1.1	2000	0.5	1.0	2.2	1.0	1000	37.5	2	31.69363914775885	2.814841783123442	43.6659238780849	27.142716700727465	87.6645714433401
0.1	2.1	360.0	4.93	false	0.5	1.25	100	6.8	1.2	1.1	2000	0.5	1.0	2.2	1.0	1000	37.5	1	38.37292397429624	20.994843058351304	131.12892318082115
0.1	2.1	360.0	4.93	false	0.5	1.25	100	6.8	1.2	1.1	2000	0.5	1.0	2.2	1.0	1000	37.5	1	26.51316059803203	15.610972476959542	129.30185454683456
0.1	2.1	360.0	4.93	false	0.5	1.25	100	6.8	1.2	1.1	2000	0.5	1.0	2.2	1.0	1000	37.5	2	35.61428753916469	9.451922228673876	48.748468525607514	25.501247987718703	113.98338913867155
0.1	2.1	360.0	4.93	false	0.5	1.25	100	6.8	1.2	1.1	2000	0.5	1.0	2.2	1.0	1000	37.5	2	43.35303310477089	16.113564857572637	101.60192455213001	33.51674431411705	90.57753124423682
0.1	2.1	360.0	4.93	false	0.5	1.25	100	6.8	1.2	1.1	2000	0.5	1.0	2.2	1.0	1000	37.5	1	36.44844797347474	19.632364317533938	149.9339425840546
0.1	2.1	360.0	4.93	false	0.5	1.25	100	6.8	1.2	1.1	2000	0.5	1.0	2.2	1.0	1000	37.5	1	39.54349126353555	26.770959132949802	141.15816251533153
0.1	2.1	360.0	4.93	false	0.5	1.25	100	6.8	1.2	1.1	2000	0.5	1.0	2.2	1.0	1000	37.5	1	26.998209287393088	11.739795010720202	111.93494768936363
0.1	2.1	360.0	4.93	false	0.5	1.25	100	6.8	1.2	1.1	2000	0.5	1.0	2.2	1.0	1000	37.5	1	34.208147089582084	24.704135856024784	111.3020934308931
0.1	2.1	360.0	4.93	false	0.5	1.25	100	6.8	1.2	1.1	2000	0.5	1.0	2.2	1.0	1000	37.5	1	32.21479374654248	11.650037400618888	145.72137373738525
0.1	2.1	360.0	4.93	false	0.5	1.25	100	6.8	1.2	1.1	2000	0.5	1.0	2.2	1.0	1000	37.5	1	36.47376499180948	17.84046100350263	152.0875854343008
0.1	2.1	360.0	4.93	false	0.5	1.25	100	6.8	1.2	1.1	2000	0.5	1.0	2.2	1.0	1000	37.5	2	27.4231204371385	10.066708396248208	40.84393639645647	20.920158900898038	79.0089974344591
0.1	2.1	360.0	4.93	false	0.5	1.25	100	6.8	1.2	1.1	2000	0.5	1.0	2.2	1.0	1000	37.5	2	34.99501146680291	5.346657565940081	67.38145744419572	22.951827614264193	102.49186388605712
0.1	2.1	360.0	4.93	false	0.5	1.25	100	6.8	1.2	1.1	2000	0.5	1.0	2.2	1.0	1000	37.5	3	41.067718985214405	3.4091023481679095	40.12750011780878	18.239168547344047	91.13863419707663	28.52507142775638	42.83433050565066
0.1	2.1	360.0	4.93	false	0.5	1.25	100	6.8	1.2	1.1	2000	0.5	1.0	2.2	1.0	1000	37.5	2	38.919596235714536	12.093629329457954	74.83998840247367	27.183848440334447	83.0957143910527
0.1	2.1	360.0	4.93	false	0.5	1.25	100	6.8	1.2	1.1	2000	0.5	1.0	2.2	1.0	1000	37.5	2	30.817210997605596	5.445344799434183	34.98521299402681	19.907110678128046	84.17474679408816
0.1	2.1	360.0	4.93	false	0.5	1.25	100	6.8	1.2	1.1	2000	0.5	1.0	2.2	1.0	1000	37.5	2	38.31088923787458	5.442646746733684	51.34180312635688	36.56197411729562	112.1511798753433
0.1	2.1	360.0	4.93	false	0.5	1.25	100	6.8	1.2	1.1	2000	0.5	1.0	2.2	1.0	1000	37.5	1	41.344700258190045	16.24891601151387	172.71539783164758
0.1	2.1	360.0	4.93	false	0.5	1.25	100	6.8	1.2	1.1	2000	0.5	1.0	2.2	1.0	1000	37.5	2	44.4963250847537	10.752267057152945	99.54153848612565	39.3080327586686	91.40471355551675
0.1	2.1	360.0	4.93	false	0.5	1.25	100	6.8	1.2	1.1	2000	0.5	1.0	2.2	1.0	1000	37.5	2	43.95910256496705	14.825521138542769	116.37661487665191	34.112351385923446	98.67580997758037
0.1	2.1	360.0	4.93	false	0.5	1.25	100	6.8	1.2	1.1	2000	0.5	1.0	2.2	1.0	1000	37.5	1	37.71841021390322	15.287565881857239	121.01242417908931
0.1	2.1	360.0	4.93	false	0.5	1.25	100	6.8	1.2	1.1	2000	0.5	1.0	2.2	1.0	1000	37.5	1	27.41741141365727	4.84879799308376	100.67533395142448
0.1	2.1	360.0	4.93	false	0.5	1.25	100	6.8	1.2	1.1	2000	0.5	1.0	2.2	1.0	1000	37.5	1	35.91202421005551	19.703296375633823	163.61154515784324
0.1	2.1	360.0	4.93	false	0.5	1.25	100	6.8	1.2	1.1	2000	0.5	1.0	2.2	1.0	1000	37.5	2	33.2796979603128	14.561795179088076	93.11471538642141	24.413478147193118	38.33982235856285
0.1	2.1	360.0	4.93	false	0.5	1.25	100	6.8	1.2	1.1	2000	0.5	1.0	2.2	1.0	1000	37.5	2	39.9206841263798	7.886992182887785	112.99371129752733	26.7992128238098	54.05028691183991
0.1	2.1	360.0	4.93	false	0.5	1.25	100	6.8	1.2	1.1	2000	0.5	1.0	2.2	1.0	1000	37.5	2	40.85676078017484	6.106415498815784	93.24177533333574	29.30394372927704	91.9439136264081
0.1	2.1	360.0	4.93	false	0.5	1.25	100	6.8	1.2	1.1	2000	0.5	1.0	2.2	1.0	1000	37.5	2	37.821086978164026	6.4235191745869455	88.73211135315275	27.905612228513885	72.5155858164817
0.1	2.1	360.0	4.93	false	0.5	1.25	100	6.8	1.2	1.1	2000	0.5	1.0	2.2	1.0	1000	37.5	1	39.77510775893534	17.577830893964567	138.6004245836021
0.1	2.1	360.0	4.93	false	0.5	1.25	100	6.8	1.2	1.1	2000	0.5	1.0	2.2	1.0	1000	37.5	1	40.429744149411064	23.742985497588904	122.51123166907584
0.1	2.1	360.0	4.93	false	0.5	1.25	100	6.8	1.2	1.1	2000	0.5	1.0	2.2	1.0	1000	37.5	2	37.783658171676656	9.061903289106834	58.59958263043416	27.277319899932625	98.22709298569593
0.1	2.1	360.0	4.93	false	0.5	1.25	100	6.8	1.2	1.1	2000	0.5	1.0	2.2	1.0	1000	37.5	2	34.10515198486622	8.464470425196858	103.83921442133908	27.74028752827552	48.75005306795494
0.1	2.1	360.0	4.93	false	0.5	1.25	100	6.8	1.2	1.1	2000	0.5	1.0	2.2	1.0	1000	37.5	1	41.98718671396719	21.304665441216986	185.6128139145767
0.1	2.1	360.0	4.93	false	0.5	1.25	100	6.8	1.2	1.1	2000	0.5	1.0	2.2	1.0	1000	37.5	3	37.34135215580497	12.114778469656647	80.83447521420618	16.96765035371467	36.711213454129165	33.51444325676777	46.08359738927692
0.1	2.1	360.0	4.93	false	0.5	1.25	100	6.8	1.2	1.1	2000	0.5	1.0	2.2	1.0	1000	37.5	1	31.15520050965504	20.309024282068478	137.83420263284881
0.1	2.1	360.0	4.93	false	0.5	1.25	100	6.8	1.2	1.1	2000	0.5	1.0	2.2	1.0	1000	37.5	1	35.466875842346326	26.652867529350484	119.25836653733974
0.1	2.1	360.0	4.93	false	0.5	1.25	100	6.8	1.2	1.1	2000	0.5	1.0	2.2	1.0	1000	37.5	2	38.737419528660965	8.04216455303161	64.61422429343332	23.38252103268132	114.93081923740466
0.1	2.1	360.0	4.93	false	0.5	1.25	100	6.8	1.2	1.1	2000	0.5	1.0	2.2	1.0	1000	37.5	1	29.610851183071894	6.475059853085042	120.0169186719353
0.1	2.1	360.0	4.93	false	0.5	1.25	100	6.8	1.2	1.1	2000	0.5	1.0	2.2	1.0	1000	37.5	2	39.657061975107815	7.028705460035256	113.14074732777821	31.36013209002173	71.86173780016031
0.1	2.1	360.0	4.93	false	0.5	1.25	100	6.8	1.2	1.1	2000	0.5	1.0	2.2	1.0	1000	37.5	2	28.933936438755197	8.939851775319452	56.80893824967106	25.214949830651314	62.95920361705404
0.1	2.1	360.0	4.93	false	0.5	1.25	100	6.8	1.2	1.1	2000	0.5	1.0	2.2	1.0	1000	37.5	1	42.941692937897685	24.061612202821514	156.11936812357496
0.1	2.1	360.0	4.93	false	0.5	1.25	100	6.8	1.2	1.1	2000	0.5	1.0	2.2	1.0	1000	37.5	2	38.203000496795205	13.703286861528936	121.57026186748982	34.42340612634364	58.7215831479921
0.1	2.1	360.0	4.93	false	0.5	1.25	100	6.8	1.2	1.1	2000	0.5	1.0	2.2	1.0	1000	37.5	2	47.166837626621295	8.925432877590852	91.33696121424303	45.94923379113586	113.27060986734809
0.1	2.1	360.0	4.93	false	0.5	1.25	100	6.8	1.2	1.1	2000	0.5	1.0	2.2	1.0	1000	37.5	1	35.94219146246854	12.527719070251095	152.50129487160223
0.1	2.1	360.0	4.93	false	0.5	1.25	100	6.8	1.2	1.1	2000	0.5	1.0	2.2	1.0	1000	37.5	2	37.7436183172885	8.454869394994306	88.82611985528165	23.157038736499647	61.74977779163131
0.1	2.1	360.0	4.93	false	0.5	1.25	100	6.8	1.2	1.1	2000	0.5	1.0	2.2	1.0	1000	37.5	2	37.2218379369141	8.961294199926002	111.40915623981829	32.234397265133296	65.67331960797226
0.1	2.1	360.0	4.93	false	0.5	1.25	100	6.8	1.2	1.1	2000	0.5	1.0	2.2	1.0	1000	37.5	1	43.505236274680904	18.848115794509486	180.84204936117783
0.1	2.1	360.0	4.93	false	0.5	1.25	100	6.8	1.2	1.1	2000	0.5	1.0	2.2	1.0	1000	37.5	2	43.136145747547076	15.63238918350418	112.1414544003338	37.48719962858631	83.30231485134028
0.1	2.1	360.0	4.93	false	0.5	1.25	100	6.8	1.2	1.1	2000	0.5	1.0	2.2	1.0	1000	37.5	2	31.13094912169546	10.91504435293677	56.52394494637685	24.492099320634455	84.76270535280877
0.1	2.1	360.0	4.93	false	0.5	1.25	100	6.8	1.2	1.1	2000	0.5	1.0	2.2	1.0	1000	37.5	2	35.809456586684895	11.595727111461565	85.62616664677209	26.424142528924698	74.30624910302548
0.1	2.1	360.0	4.93	false	0.5	1.25	100	6.8	1.2	1.1	2000	0.5	1.0	2.2	1.0	1000	37.5	2	43.6105409221537	12.13270648920077	90.81047610748679	28.66835028086674	79.4577226186667
0.1	2.1	360.0	4.93	false	0.5	1.25	100	6.8	1.2	1.1	2000	0.5	1.0	2.2	1.0	1000	37.5	2	28.68170778246886	9.052755737012406	50.63979094292298	20.913279603310905	56.584366697188706
0.1	2.1	360.0	4.93	false	0.5	1.25	100	6.8	1.2	1.1	2000	0.5	1.0	2.2	1.0	1000	37.5	2	39.18568359813851	10.854257488539208	82.66454436964351	35.87109866400033	93.42873508865674
0.1	2.1	360.0	4.93	false	0.5	1.25	100	6.8	1.2	1.1	2000	0.5	1.0	2.2	1.0	1000	37.5	3	32.03525501651958	2.5005881815150244	27.880233579678368	13.902950101133284	57.050916782768596	27.726443211328853	68.21834005861068
0.1	2.1	360.0	4.93	false	0.5	1.25	100	6.8	1.2	1.1	2000	0.5	1.0	2.2	1.0	1000	37.5	3	42.097631812691816	11.638792135184282	73.90082941210429	19.560770426037205	47.58327755124492	39.26176513805669	56.90736374551764
0.1	2.1	360.0	4.93	false	0.5	1.25	100	6.8	1.2	1.1	2000	0.5	1.0	2.2	1.0	1000	37.5	2	30.120403737098364	14.484200671766978	65.5189398361172	26.983249704321242	87.00937564972887
0.1	2.1	360.0	4.93	false	0.5	1.25	100	6.8	1.2	1.1	2000	0.5	1.0	2.2	1.0	1000	37.5	1	32.64999101104465	16.70115569120175	113.81577012531719
0.1	2.1	360.0	4.93	false	0.5	1.25	100	6.8	1.2	1.1	2000	0.5	1.0	2.2	1.0	1000	37.5	2	32.81243553659505	12.408403261497384	83.86027534623095	21.83128914473971	61.34631516132443
0.1	2.1	360.0	4.93	false	0.5	1.25	100	6.8	1.2	1.1	2000	0.5	1.0	2.2	1.0	1000	37.5	1	37.78370004783092	13.500851959474069	142.53786657723518
0.1	2.1	360.0	4.93	false	0.5	1.25	100	6.8	1.2	1.1	2000	0.5	1.0	2.2	1.0	1000	37.5	2	29.059901046488402	10.143050116816497	83.8488813054159	22.931612079272586	38.62980943387403
0.1	2.1	360.0	4.93	false	0.5	1.25	100	6.8	1.2	1.1	2000	0.5	1.0	2.2	1.0	1000	37.5	1	41.906461604306045	27.275070516363403	146.83345466725143
0.1	2.1	360.0	4.93	false	0.5	1.25	100	6.8	1.2	1.1	2000	0.5	1.0	2.2	1.0	1000	37.5	1	35.95651034923513	22.091439647734887	131.9231545730823
0.1	2.1	360.0	4.93	false	0.5	1.25	100	6.8	1.2	1.1	2000	0.5	1.0	2.2	1.0	1000	37.5	2	44.20473108527773	9.06634725465213	57.23909228159547	31.907360293189527	119.40883634235199
0.1	2.1	360.0	4.93	false	0.5	1.25	100	6.8	1.2	1.1	2000	0.5	1.0	2.2	1.0	1000	37.5	3	49.59919260783784	7.503915005421576	76.66910978430428	19.83849898903493	85.23096171561208	38.959546123142246	40.07952977970031
0.1	2.1	360.0	4.93	false	0.5	1.25	100	6.8	1.2	1.1	2000	0.5	1.0	2.2	1.0	1000	37.5	2	32.132639893481176	19.85350975329541	77.87074276083578	26.75236803076411	75.75562930723599
0.1	2.1	360.0	4.93	false	0.5	1.25	100	6.8	1.2	1.1	2000	0.5	1.0	2.2	1.0	1000	37.5	2	39.266336057290594	3.0198407245678744	78.60643810650517	24.715390980148765	86.71892618948313
0.1	2.1	360.0	4.93	false	0.5	1.25	100	6.8	1.2	1.1	2000	0.5	1.0	2.2	1.0	1000	37.5	1	41.04823126591507	21.99440081064613	141.52203596901023
0.1	2.1	360.0	4.93	false	0.5	1.25	100	6.8	1.2	1.1	2000	0.5	1.0	2.2	1.0	1000	37.5	2	38.86078462319129	11.1086536729687	108.59218388611065	30.859143238966407	53.764936665403965
0.1	2.1	360.0	4.93	false	0.5	1.25	100	6.8	1.2	1.1	2000	0.5	1.0	2.2	1.0	1000	37.5	1	33.20808721073849	22.894407137353436	116.14620533083642
0.1	2.1	360.0	4.93	false	0.5	1.25	100	6.8	1.2	1.1	2000	0.5	1.0	2.2	1.0	1000	37.5	2	40.713522578098576	2.025169436518083	65.95877833689487	29.568836499470603	108.11770655240912
0.1	2.1	360.0	4.93	false	0.5	1.25	100	6.8	1.2	1.1	2000	0.5	1.0	2.2	1.0	1000	37.5	1	35.964337829666725	23.788265533605102	108.66906079447061
0.1	2.1	360.0	4.93	false	0.5	1.25	100	6.8	1.2	1.1	2000	0.5	1.0	2.2	1.0	1000	37.5	1	24.394745570193862	16.60962457369112	99.0727313613115
0.1	2.1	360.0	4.93	false	0.5	1.25	100	6.8	1.2	1.1	2000	0.5	1.0	2.2	1.0	1000	37.5	1	30.0420775125042	14.92776797211332	127.16544161897372
0.1	2.1	360.0	4.93	false	0.5	1.25	100	6.8	1.2	1.1	2000	0.5	1.0	2.2	1.0	1000	37.5	2	36.21882305054403	13.117415443787237	100.19519979994607	31.00049982187817	60.63285457571296
0.1	2.1	360.0	4.93	false	0.5	1.25	100	6.8	1.2	1.1	2000	0.5	1.0	2.2	1.0	1000	37.5	2	36.61720950663285	7.900346030776772	75.2902389185041	24.68091779002252	76.54674585626103
0.1	2.1	360.0	4.93	false	0.5	1.25	100	6.8	1.2	1.1	2000	0.5	1.0	2.2	1.0	1000	37.5	2	41.1783456032626	6.14607794046202	87.11020281892156	31.895781783546052	77.4461354869572
0.1	2.1	360.0	4.93	false	0.5	1.25	100	6.8	1.2	1.1	2000	0.5	1.0	2.2	1.0	1000	37.5	1	34.1207096302567	15.695937057751644	154.84887462240596
0.1	2.1	360.0	4.93	false	0.5	1.25	100	6.8	1.2	1.1	2000	0.5	1.0	2.2	1.0	1000	37.5	1	37.959010962470025	19.44270068737224	172.52709847122645
0.1	2.1	360.0	4.93	false	0.5	1.25	100	6.8	1.2	1.1	2000	0.5	1.0	2.2	1.0	1000	37.5	1	35.86669238314106	13.852337646549158	150.80186306584287
0.1	2.1	360.0	4.93	false	0.5	1.25	100	6.8	1.2	1.1	2000	0.5	1.0	2.2	1.0	1000	37.5	2	45.715691451834104	8.692871698616692	123.59212251779893	43.403680198908674	81.6758025794737
0.1	2.1	360.0	4.93	false	0.5	1.25	100	6.8	1.2	1.1	2000	0.5	1.0	2.2	1.0	1000	37.5	2	38.676856532800656	20.659449627672792	95.71588857683618	35.29864280117621	54.2921179253503
0.1	2.1	360.0	4.93	false	0.5	1.25	100	6.8	1.2	1.1	2000	0.5	1.0	2.2	1.0	1000	37.5	1	41.964945061814376	26.374779535864732	147.41707663594516
0.1	2.1	360.0	4.93	false	0.5	1.25	100	6.8	1.2	1.1	2000	0.5	1.0	2.2	1.0	1000	37.5	2	37.80633349068494	4.973413909494894	80.11037377644877	32.72926044654243	95.63437295769697
0.1	2.1	360.0	4.93	false	0.5	1.25	100	6.8	1.2	1.1	2000	0.5	1.0	2.2	1.0	1000	37.5	1	36.62968243781442	5.2738790571882115	105.9446086414912
0.1	2.1	360.0	4.93	false	0.5	1.25	100	6.8	1.2	1.1	2000	0.5	1.0	2.2	1.0	1000	37.5	1	44.544914798389826	17.77316353008151	162.00214652798633
0.1	2.1	360.0	4.93	false	0.5	1.25	100	6.8	1.2	1.1	2000	0.5	1.0	2.2	1.0	1000	37.5	1	33.280201891900184	9.921252597613663	113.768161003188
0.1	2.1	360.0	4.93	false	0.5	1.25	100	6.8	1.2	1.1	2000	0.5	1.0	2.2	1.0	1000	37.5	1	34.14231437659555	15.641136524531749	136.8476518330939
0.1	2.1	360.0	4.93	false	0.5	1.25	100	6.8	1.2	1.1	2000	0.5	1.0	2.2	1.0	1000	37.5	2	32.52346838610253	9.486264037725833	35.44086373626873	25.343384385430674	88.56192796647669
0.1	2.1	360.0	4.93	false	0.5	1.25	100	6.8	1.2	1.1	2000	0.5	1.0	2.2	1.0	1000	37.5	2	37.9982593633277	6.890277070996769	51.52104048276638	26.020146758051084	113.80861011864476
0.1	2.1	360.0	4.93	false	0.5	1.25	100	6.8	1.2	1.1	2000	0.5	1.0	2.2	1.0	1000	37.5	2	31.549183854354332	14.027867367707588	111.27868234601037	26.025348889267907	50.70365767965401
0.1	2.1	360.0	4.93	false	0.5	1.25	100	6.8	1.2	1.1	2000	0.5	1.0	2.2	1.0	1000	37.5	2	32.40315139489534	4.220365933421244	69.05732092817414	30.874665271600087	84.46876821563424
0.1	2.1	360.0	4.93	false	0.5	1.25	100	6.8	1.2	1.1	2000	0.5	1.0	2.2	1.0	1000	37.5	1	39.28509585017098	18.86633370275776	171.4526424462113
0.1	2.1	360.0	4.93	false	0.5	1.25	100	6.8	1.2	1.1	2000	0.5	1.0	2.2	1.0	1000	37.5	1	40.18541373581445	25.490106318856956	121.08049320702837
0.1	2.1	360.0	4.93	false	0.5	1.25	100	6.8	1.2	1.1	2000	0.5	1.0	2.2	1.0	1000	37.5	1	37.08398337641885	26.206243205640487	150.88233146395444
0.1	2.1	360.0	4.93	false	0.5	1.25	100	6.8	1.2	1.1	2000	0.5	1.0	2.2	1.0	1000	37.5	2	34.50628267464232	13.919652652149033	80.34167621309565	26.538095145535586	69.63490266550984
0.1	2.1	360.0	4.93	false	0.5	1.25	100	6.8	1.2	1.1	2000	0.5	1.0	2.2	1.0	1000	37.5	2	36.46295469689247	5.268727253522909	41.09173503028317	28.813915470800378	91.49588884880328
0.1	2.1	360.0	4.93	false	0.5	1.25	100	6.8	1.2	1.1	2000	0.5	1.0	2.2	1.0	1000	37.5	1	33.16672425168719	10.946845623780101	137.5299045523534
0.1	2.1	360.0	4.93	false	0.5	1.25	100	6.8	1.2	1.1	2000	0.5	1.0	2.2	1.0	1000	37.5	1	31.183736861678284	19.715043507636235	90.64196584007132
0.1	2.1	360.0	4.93	false	0.5	1.25	100	6.8	1.2	1.1	2000	0.5	1.0	2.2	1.0	1000	37.5	2	39.5932532851759	8.66479848437109	48.61772782742828	24.478724373660057	121.52579038696688
0.1	2.1	360.0	4.93	false	0.5	1.25	100	6.8	1.2	1.1	2000	0.5	1.0	2.2	1.0	1000	37.5	2	44.32246585570539	14.946273322939422	132.97611231642114	34.862863813758025	55.549685568075866
0.1	2.1	360.0	4.93	false	0.5	1.25	100	6.8	1.2	1.1	2000	0.5	1.0	2.2	1.0	1000	37.5	1	42.968748800187754	16.97864666070525	133.89862441357187
0.1	2.1	360.0	4.93	false	0.5	1.25	100	6.8	1.2	1.1	2000	0.5	1.0	2.2	1.0	1000	37.5	1	32.94710043828995	16.27864389152538	140.32103879713813
0.1	2.1	360.0	4.93	false	0.5	1.25	100	6.8	1.2	1.1	2000	0.5	1.0	2.2	1.0	1000	37.5	2	36.96966524516355	8.38025033362963	97.51867738832264	31.165110458364257	76.88816436122478
0.1	2.1	360.0	4.93	false	0.5	1.25	100	6.8	1.2	1.1	2000	0.5	1.0	2.2	1.0	1000	37.5	1	30.267053847239545	6.549390711044767	123.51771644764654
0.1	2.1	360.0	4.93	false	0.5	1.25	100	6.8	1.2	1.1	2000	0.5	1.0	2.2	1.0	1000	37.5	1	37.62233296407675	18.759840408810504	138.63285321243907
0.1	2.1	360.0	4.93	false	0.5	1.25	100	6.8	1.2	1.1	2000	0.5	1.0	2.2	1.0	1000	37.5	2	31.253494234244897	8.566468635285474	88.94978400450728	22.512869730290948	55.89015734976173
0.1	2.1	360.0	4.93	false	0.5	1.25	100	6.8	1.2	1.1	2000	0.5	1.0	2.2	1.0	1000	37.5	1	39.898180208990205	21.12849541734791	150.85782591387743
0.1	2.1	360.0	4.93	false	0.5	1.25	100	6.8	1.2	1.1	2000	0.5	1.0	2.2	1.0	1000	37.5	2	41.39547715761899	9.7240539713619	126.82704089423267	36.95463076843668	54.25434804821881
0.1	2.1	360.0	4.93	false	0.5	1.25	100	6.8	1.2	1.1	2000	0.5	1.0	2.2	1.0	1000	37.5	2	41.75600491092692	10.54750460827307	68.275823434531	26.01623380590518	91.43103222215827
0.1	2.1	360.0	4.93	false	0.5	1.25	100	6.8	1.2	1.1	2000	0.5	1.0	2.2	1.0	1000	37.5	1	44.03833263450702	22.46142930321903	160.51022710904107
0.1	2.1	360.0	4.93	false	0.5	1.25	100	6.8	1.2	1.1	2000	0.5	1.0	2.2	1.0	1000	37.5	1	40.96197956150954	12.427710202853184	132.48127826344006
0.1	2.1	360.0	4.93	false	0.5	1.25	100	6.8	1.2	1.1	2000	0.5	1.0	2.2	1.0	1000	37.5	2	42.16479252230075	11.710827076554887	90.03775886033634	28.354523674056818	96.80530530690534
0.1	2.1	360.0	4.93	false	0.5	1.25	100	6.8	1.2	1.1	2000	0.5	1.0	2.2	1.0	1000	37.5	2	33.64515223760454	3.005544672535455	47.70386308233482	26.98143143330392	85.58732996195066
0.1	2.1	360.0	4.93	false	0.5	1.25	100	6.8	1.2	1.1	2000	0.5	1.0	2.2	1.0	1000	37.5	1	42.864430745487844	18.032665476751536	187.01769324639926
0.1	2.1	360.0	4.93	false	0.5	1.25	100	6.8	1.2	1.1	2000	0.5	1.0	2.2	1.0	1000	37.5	2	42.828471723853475	15.614080088446553	105.78391351520915	33.284170828835	55.83299763532389
0.1	2.1	360.0	4.93	false	0.5	1.25	100	6.8	1.2	1.1	2000	0.5	1.0	2.2	1.0	1000	37.5	1	35.202269389762535	20.885693870427236	120.54834455022699
0.1	2.1	360.0	4.93	false	0.5	1.25	100	6.8	1.2	1.1	2000	0.5	1.0	2.2	1.0	1000	37.5	1	43.160218459516145	17.022064638396	139.5319711429013
0.1	2.1	360.0	4.93	false	0.5	1.25	100	6.8	1.2	1.1	2000	0.5	1.0	2.2	1.0	1000	37.5	1	27.45613667780801	15.804822630244384	128.30360410082739
0.1	2.1	360.0	4.93	false	0.5	1.25	100	6.8	1.2	1.1	2000	0.5	1.0	2.2	1.0	1000	37.5	2	31.766937352470322	11.521324637283202	41.20410136625897	22.512613673932552	101.8552804033181
0.1	2.1	360.0	4.93	false	0.5	1.25	100	6.8	1.2	1.1	2000	0.5	1.0	2.2	1.0	1000	37.5	2	31.55641856677549	12.52658986149961	80.09039910828034	19.387774904610566	56.5855341215207
0.1	2.1	360.0	4.93	false	0.5	1.25	100	6.8	1.2	1.1	2000	0.5	1.0	2.2	1.0	1000	37.5	1	38.86761379997659	30.09285387989053	125.71264487428698
0.1	2.1	360.0	4.93	false	0.5	1.25	100	6.8	1.2	1.1	2000	0.5	1.0	2.2	1.0	1000	37.5	1	33.38451242245224	14.097961771512514	132.2628841524327
0.1	2.1	360.0	4.93	false	0.5	1.25	100	6.8	1.2	1.1	2000	0.5	1.0	2.2	1.0	1000	37.5	2	42.541985422954276	10.11645023274087	98.95645284064848	27.855094819076054	85.08269164924542
0.1	2.1	360.0	4.93	false	0.5	1.25	100	6.8	1.2	1.1	2000	0.5	1.0	2.2	1.0	1000	37.5	1	46.39500514562506	18.362594815207046	134.7387283723305
0.1	2.1	360.0	4.93	false	0.5	1.25	100	6.8	1.2	1.1	2000	0.5	1.0	2.2	1.0	1000	37.5	2	33.09531468193707	7.305606045964556	53.86929832013383	20.428681086932993	109.96464655165668
0.1	2.1	360.0	4.93	false	0.5	1.25	100	6.8	1.2	1.1	2000	0.5	1.0	2.2	1.0	1000	37.5	2	27.869333357749852	3.92946255552273	44.00846918451944	12.924301505049932	83.34037261580212
0.1	2.1	360.0	4.93	false	0.5	1.25	100	6.8	1.2	1.1	2000	0.5	1.0	2.2	1.0	1000	37.5	1	26.229842924884316	16.90978010830306	120.08979630207766
0.1	2.1	360.0	4.93	false	0.5	1.25	100	6.8	1.2	1.1	2000	0.5	1.0	2.2	1.0	1000	37.5	2	27.643267534322803	3.558217715565901	60.624486286615486	25.164142816408688	61.44559655896888
0.1	2.1	360.0	4.93	false	0.5	1.25	100	6.8	1.2	1.1	2000	0.5	1.0	2.2	1.0	1000	37.5	2	36.53577875189435	5.0680457736426385	104.20384635977867	34.67085997554113	59.578731279585895
0.1	2.1	360.0	4.93	false	0.5	1.25	100	6.8	1.2	1.1	2000	0.5	1.0	2.2	1.0	1000	37.5	2	42.21589173379809	8.520987827225765	85.24690436856962	31.562413096212204	97.6756843406965
0.1	2.1	360.0	4.93	false	0.5	1.25	100	6.8	1.2	1.1	2000	0.5	1.0	2.2	1.0	1000	37.5	2	38.206174651618014	13.217847138738993	122.61583605705489	27.919870924405153	49.53664708900649
0.1	2.1	360.0	4.93	false	0.5	1.25	100	6.8	1.2	1.1	2000	0.5	1.0	2.2	1.0	1000	37.5	2	40.37818105688687	12.3378452083295	76.00500447726705	26.151604292802247	112.53842968388525
0.1	2.1	360.0	4.93	false	0.5	1.25	100	6.8	1.2	1.1	2000	0.5	1.0	2.2	1.0	1000	37.5	1	34.13080192611372	14.873825381383233	157.59178992643743
0.1	2.1	360.0	4.93	false	0.5	1.25	100	6.8	1.2	1.1	2000	0.5	1.0	2.2	1.0	1000	37.5	1	28.68306242072362	19.472137868732954	92.74442501714796
0.1	2.1	360.0	4.93	false	0.5	1.25	100	6.8	1.2	1.1	2000	0.5	1.0	2.2	1.0	1000	37.5	1	41.66612803828416	27.74429837188612	137.23988797194912
0.1	2.1	360.0	4.93	false	0.5	1.25	100	6.8	1.2	1.1	2000	0.5	1.0	2.2	1.0	1000	37.5	2	36.868798627497405	5.926448917615198	58.33663288600972	24.73386168717331	108.08102295832398
0.1	2.1	360.0	4.93	false	0.5	1.25	100	6.8	1.2	1.1	2000	0.5	1.0	2.2	1.0	1000	37.5	1	29.726862665538572	13.430996857821352	132.81240149239557
0.1	2.1	360.0	4.93	false	0.5	1.25	100	6.8	1.2	1.1	2000	0.5	1.0	2.2	1.0	1000	37.5	2	38.724679425748796	8.822364873476477	68.46432971899748	24.431084693204753	80.06432494449491
0.1	2.1	360.0	4.93	false	0.5	1.25	100	6.8	1.2	1.1	2000	0.5	1.0	2.2	1.0	1000	37.5	2	41.18836565610795	3.169722019869557	116.52010621167015	31.003091666026936	59.123277314962046
0.1	2.1	360.0	4.93	false	0.5	1.25	100	6.8	1.2	1.1	2000	0.5	1.0	2.2	1.0	1000	37.5	2	38.4857227956071	9.735937532738017	70.18411042866363	33.266137774698294	88.71523559787673
0.1	2.1	360.0	4.93	false	0.5	1.25	100	6.8	1.2	1.1	2000	0.5	1.0	2.2	1.0	1000	37.5	1	37.78731331987943	12.544065428778127	125.11881948379542
0.1	2.1	360.0	4.93	false	0.5	1.25	100	6.8	1.2	1.1	2000	0.5	1.0	2.2	1.0	1000	37.5	2	38.07641620802461	13.289650029549426	81.56983811527506	31.814875215169373	83.08837368272644
0.1	2.1	360.0	4.93	false	0.5	1.25	100	6.8	1.2	1.1	2000	0.5	1.0	2.2	1.0	1000	37.5	1	40.49677792245729	14.949368681562726	155.16588853547964
0.1	2.1	360.0	4.93	false	0.5	1.25	100	6.8	1.2	1.1	2000	0.5	1.0	2.2	1.0	1000	37.5	2	35.559559683539256	15.241523576846195	63.891604545767464	29.136342892719938	108.98782535169626
0.1	2.1	360.0	4.93	false	0.5	1.25	100	6.8	1.2	1.1	2000	0.5	1.0	2.2	1.0	1000	37.5	1	34.24955113686095	13.505315775230525	133.62745996915044
0.1	2.1	360.0	4.93	false	0.5	1.25	100	6.8	1.2	1.1	2000	0.5	1.0	2.2	1.0	1000	37.5	1	36.31765706466581	30.874645807676306	100.57401565655759
0.1	2.1	360.0	4.93	false	0.5	1.25	100	6.8	1.2	1.1	2000	0.5	1.0	2.2	1.0	1000	37.5	1	35.40481957605536	18.705822889337895	177.81222505663445
0.1	2.1	360.0	4.93	false	0.5	1.25	100	6.8	1.2	1.1	2000	0.5	1.0	2.2	1.0	1000	37.5	2	36.570660640895404	7.709278095212797	73.76041783723792	24.66435172645972	78.19575242090912
0.1	2.1	360.0	4.93	false	0.5	1.25	100	6.8	1.2	1.1	2000	0.5	1.0	2.2	1.0	1000	37.5	2	36.86630176891023	10.130340634732898	101.74310811859124	30.009174595206968	64.03333719692482
0.1	2.1	360.0	4.93	false	0.5	1.25	100	6.8	1.2	1.1	2000	0.5	1.0	2.2	1.0	1000	37.5	1	36.8823579077413	22.64588385205504	95.83835071469879
0.1	2.1	360.0	4.93	false	0.5	1.25	100	6.8	1.2	1.1	2000	0.5	1.0	2.2	1.0	1000	37.5	1	39.35698392644102	14.974572462809009	173.38972802229333
0.1	2.1	360.0	4.93	false	0.5	1.25	100	6.8	1.2	1.1	2000	0.5	1.0	2.2	1.0	1000	37.5	2	39.21124107333505	8.049609048644669	79.82196174851302	36.048336146959265	84.25097441278106
0.1	2.1	360.0	4.93	false	0.5	1.25	100	6.8	1.2	1.1	2000	0.5	1.0	2.2	1.0	1000	37.5	2	41.44459481259927	7.755985393498952	132.9811583730682	36.79662728123788	55.86468687545637
0.1	2.1	360.0	4.93	false	0.5	1.25	100	6.8	1.2	1.1	2000	0.5	1.0	2.2	1.0	1000	37.5	1	37.75455790734416	23.596832841102326	137.14016153683687
0.1	2.1	360.0	4.93	false	0.5	1.25	100	6.8	1.2	1.1	2000	0.5	1.0	2.2	1.0	1000	37.5	2	34.091819755532896	9.805479395122644	87.36327929902274	21.42186369751909	52.83296763108212
0.1	2.1	360.0	4.93	false	0.5	1.25	100	6.8	1.2	1.1	2000	0.5	1.0	2.2	1.0	1000	37.5	2	36.46026137011055	5.2926308045640935	50.18334939036539	24.948062491488734	114.24122660312611
0.1	2.1	360.0	4.93	false	0.5	1.25	100	6.8	1.2	1.1	2000	0.5	1.0	2.2	1.0	1000	37.5	2	45.7923846645352	6.855717707514144	70.59282940645691	30.37893997618073	123.26064319575447
0.1	2.1	360.0	4.93	false	0.5	1.25	100	6.8	1.2	1.1	2000	0.5	1.0	2.2	1.0	1000	37.5	2	38.57953144602799	11.551450094759636	109.59749566233708	31.996258841642522	66.952418346976
0.1	2.1	360.0	4.93	false	0.5	1.25	100	6.8	1.2	1.1	2000	0.5	1.0	2.2	1.0	1000	37.5	1	37.69929837044126	20.77806638327551	161.1392582110337
0.1	2.1	360.0	4.93	false	0.5	1.25	100	6.8	1.2	1.1	2000	0.5	1.0	2.2	1.0	1000	37.5	1	48.24612221984851	15.128473890114151	154.14374706287285
0.1	2.1	360.0	4.93	false	0.5	1.25	100	6.8	1.2	1.1	2000	0.5	1.0	2.2	1.0	1000	37.5	1	34.843975243485545	17.743754891387265	140.6508621359551
0.1	2.1	360.0	4.93	false	0.5	1.25	100	6.8	1.2	1.1	2000	0.5	1.0	2.2	1.0	1000	37.5	1	30.98416860414229	23.71928096481526	112.54465324451333
0.1	2.1	360.0	4.93	false	0.5	1.25	100	6.8	1.2	1.1	2000	0.5	1.0	2.2	1.0	1000	37.5	2	37.867226549129875	7.651008675432293	71.15104125326832	26.81126737217409	110.35209677621587
0.1	2.1	360.0	4.93	false	0.5	1.25	100	6.8	1.2	1.1	2000	0.5	1.0	2.2	1.0	1000	37.5	3	45.01476958038898	0.9419565791104678	44.923229173264616	26.020020700155822	88.69951018180343	40.8701766113748	73.00396815424585
0.1	2.1	360.0	4.93	false	0.5	1.25	100	6.8	1.2	1.1	2000	0.5	1.0	2.2	1.0	1000	37.5	2	39.88218011087254	4.200910513940463	116.09147484285927	35.48192633154124	56.14762760210347
0.1	2.1	360.0	4.93	false	0.5	1.25	100	6.8	1.2	1.1	2000	0.5	1.0	2.2	1.0	1000	37.5	1	28.57950954554778	17.74333955447259	94.92706621353629
0.1	2.1	360.0	4.93	false	0.5	1.25	100	6.8	1.2	1.1	2000	0.5	1.0	2.2	1.0	1000	37.5	2	36.15214041783681	3.58477719457194	55.107420764108625	34.496758219270454	106.8991507633287
0.1	2.1	360.0	4.93	false	0.5	1.25	100	6.8	1.2	1.1	2000	0.5	1.0	2.2	1.0	1000	37.5	2	36.92256306528955	8.420686917146305	54.378709850929205	25.624793870134415	106.07759142823075
0.1	2.1	360.0	4.93	false	0.5	1.25	100	6.8	1.2	1.1	2000	0.5	1.0	2.2	1.0	1000	37.5	2	34.000065022953365	9.381849978563734	95.5462294374738	31.914972420098906	52.674792503170835
0.1	2.1	360.0	4.93	false	0.5	1.25	100	6.8	1.2	1.1	2000	0.5	1.0	2.2	1.0	1000	37.5	2	35.619532906684874	13.171031972869656	86.86834291146502	27.95566056746701	57.79334445762723
0.1	2.1	360.0	4.93	false	0.5	1.25	100	6.8	1.2	1.1	2000	0.5	1.0	2.2	1.0	1000	37.5	2	39.532422592065224	10.934397866784607	57.65022044918957	21.969604981734964	96.05000964325639
0.1	2.1	360.0	4.93	false	0.5	1.25	100	6.8	1.2	1.1	2000	0.5	1.0	2.2	1.0	1000	37.5	1	38.73407556727326	12.077702013535893	145.2178390611494
0.1	2.1	360.0	4.93	false	0.5	1.25	100	6.8	1.2	1.1	2000	0.5	1.0	2.2	1.0	1000	37.5	3	44.509595452449446	2.1012641423819858	46.177845585136374	18.402698811615988	73.49120582306034	33.94237361409963	61.660805961138465
0.1	2.1	360.0	4.93	false	0.5	1.25	100	6.8	1.2	1.1	2000	0.5	1.0	2.2	1.0	1000	37.5	2	39.528946499510255	18.961397741993842	96.94350811995575	28.59127140989716	52.68629720216053
0.1	2.1	360.0	4.93	false	0.5	1.25	100	6.8	1.2	1.1	2000	0.5	1.0	2.2	1.0	1000	37.5	2	40.01583518808258	15.990628193840285	64.0696129871098	37.32197641291732	103.8196399877061
0.1	2.1	360.0	4.93	false	0.5	1.25	100	6.8	1.2	1.1	2000	0.5	1.0	2.2	1.0	1000	37.5	2	39.17272296793819	15.301819411956943	100.05320941986663	31.780070023825353	70.4812155527443
0.1	2.1	360.0	4.93	false	0.5	1.25	100	6.8	1.2	1.1	2000	0.5	1.0	2.2	1.0	1000	37.5	2	41.64331791548584	7.20620249017432	73.42305180753932	30.08804921813792	108.77075497798003
0.1	2.1	360.0	4.93	false	0.5	1.25	100	6.8	1.2	1.1	2000	0.5	1.0	2.2	1.0	1000	37.5	2	35.53922903417316	5.008416510926019	64.62654712182047	30.16074781933801	78.75290041591852
0.1	2.1	360.0	4.93	false	0.5	1.25	100	6.8	1.2	1.1	2000	0.5	1.0	2.2	1.0	1000	37.5	1	34.23506982907109	15.964029936615413	146.10281476866533
0.1	2.1	360.0	4.93	false	0.5	1.25	100	6.8	1.2	1.1	2000	0.5	1.0	2.2	1.0	1000	37.5	2	38.32748182324713	13.175824910553679	77.69406845015172	26.19037463503385	92.13245413283529
0.1	2.1	360.0	4.93	false	0.5	1.25	100	6.8	1.2	1.1	2000	0.5	1.0	2.2	1.0	1000	37.5	1	29.43103405738804	9.965009746694765	132.20228280758954
0.1	2.1	360.0	4.93	false	0.5	1.25	100	6.8	1.2	1.1	2000	0.5	1.0	2.2	1.0	1000	37.5	1	33.027577730302866	14.982648750985044	152.73944964526402
0.1	2.1	360.0	4.93	false	0.5	1.25	100	6.8	1.2	1.1	2000	0.5	1.0	2.2	1.0	1000	37.5	2	28.632249099034592	16.12012544969069	73.771690100254	25.43586450312494	55.440125032862184
0.1	2.1	360.0	4.93	false	0.5	1.25	100	6.8	1.2	1.1	2000	0.5	1.0	2.2	1.0	1000	37.5	1	28.323895281304715	20.01676148030154	122.95585890007258
0.1	2.1	360.0	4.93	false	0.5	1.25	100	6.8	1.2	1.1	2000	0.5	1.0	2.2	1.0	1000	37.5	1	32.14410266002589	23.818323423074254	129.16453169937583
0.1	2.1	360.0	4.93	false	0.5	1.25	100	6.8	1.2	1.1	2000	0.5	1.0	2.2	1.0	1000	37.5	1	33.81175580127246	13.18949441865285	104.85601172238667
0.1	2.1	360.0	4.93	false	0.5	1.25	100	6.8	1.2	1.1	2000	0.5	1.0	2.2	1.0	1000	37.5	1	29.190735771814772	17.750659809052458	125.1028987694121
0.1	2.1	360.0	4.93	false	0.5	1.25	100	6.8	1.2	1.1	2000	0.5	1.0	2.2	1.0	1000	37.5	2	36.88983923159805	13.78124446514642	108.30475493445373	26.95387901496415	58.31500651926221
0.1	2.1	360.0	4.93	false	0.5	1.25	100	6.8	1.2	1.1	2000	0.5	1.0	2.2	1.0	1000	37.5	2	30.21963087191895	6.351351997792844	43.7035193750829	27.83495321632198	81.97202354334652
0.1	2.1	360.0	4.93	false	0.5	1.25	100	6.8	1.2	1.1	2000	0.5	1.0	2.2	1.0	1000	37.5	2	38.78297682788293	2.296621217573078	46.31484928612142	25.06909269750196	110.50733776227956
0.1	2.1	360.0	4.93	false	0.5	1.25	100	6.8	1.2	1.1	2000	0.5	1.0	2.2	1.0	1000	37.5	2	36.603283666048604	5.285904133695676	99.77644173270619	22.496319788774596	65.69115994871129
0.1	2.1	360.0	4.93	false	0.5	1.25	100	6.8	1.2	1.1	2000	0.5	1.0	2.2	1.0	1000	37.5	1	28.56347715966456	9.069314473575325	104.8683170568491
0.1	2.1	360.0	4.93	false	0.5	1.25	100	6.8	1.2	1.1	2000	0.5	1.0	2.2	1.0	1000	37.5	2	41.26797467813324	3.2551053293457604	68.24180505222527	24.272137330636895	103.04133327062202
0.1	2.1	360.0	4.93	false	0.5	1.25	100	6.8	1.2	1.1	2000	0.5	1.0	2.2	1.0	1000	37.5	1	36.237963666439775	18.4788893761752	147.4316973521549
0.1	2.1	360.0	4.93	false	0.5	1.25	100	6.8	1.2	1.1	2000	0.5	1.0	2.2	1.0	1000	37.5	2	32.71550786579061	9.177676736808378	78.68285964181379	18.906016797017045	64.08566798881314
0.1	2.1	360.0	4.93	false	0.5	1.25	100	6.8	1.2	1.1	2000	0.5	1.0	2.2	1.0	1000	37.5	2	35.21532747684765	6.773605058171824	52.49108972779399	28.509111991876022	67.57350361669211
0.1	2.1	360.0	4.93	false	0.5	1.25	100	6.8	1.2	1.1	2000	0.5	1.0	2.2	1.0	1000	37.5	2	31.54671963638747	4.545524249579557	44.16907193308227	17.679872118844123	86.22011948796631
0.1	2.1	360.0	4.93	false	0.5	1.25	100	6.8	1.2	1.1	2000	0.5	1.0	2.2	1.0	1000	37.5	1	39.66772242893642	23.476902046979525	100.70159572863034
0.1	2.1	360.0	4.93	false	0.5	1.25	100	6.8	1.2	1.1	2000	0.5	1.0	2.2	1.0	1000	37.5	1	35.30027209127518	15.83652291795279	124.10426439798566
0.1	2.1	360.0	4.93	false	0.5	1.25	100	6.8	1.2	1.1	2000	0.5	1.0	2.2	1.0	1000	37.5	1	40.79449980788572	24.45523037299581	163.7493870131749
0.1	2.1	360.0	4.93	false	0.5	1.25	100	6.8	1.2	1.1	2000	0.5	1.0	2.2	1.0	1000	37.5	2	40.054109721210665	9.101474667563561	87.27411920111464	34.181482842728194	78.07274843374348
0.1	2.1	360.0	4.93	false	0.5	1.25	100	6.8	1.2	1.1	2000	0.5	1.0	2.2	1.0	1000	37.5	1	41.61759702804934	12.542777397719746	144.04296719113353
0.1	2.1	360.0	4.93	false	0.5	1.25	100	6.8	1.2	1.1	2000	0.5	1.0	2.2	1.0	1000	37.5	2	37.07714872846581	11.526518762422874	70.6636044716294	26.589420320050195	99.84042819759823
0.1	2.1	360.0	4.93	false	0.5	1.25	100	6.8	1.2	1.1	2000	0.5	1.0	2.2	1.0	1000	37.5	1	29.63933767452825	7.583019945950871	130.6257380964847
0.1	2.1	360.0	4.93	false	0.5	1.25	100	6.8	1.2	1.1	2000	0.5	1.0	2.2	1.0	1000	37.5	2	34.889666732375034	5.029579988690787	75.71407337715353	30.717895770469298	80.7368315704242
0.1	2.1	360.0	4.93	false	0.5	1.25	100	6.8	1.2	1.1	2000	0.5	1.0	2.2	1.0	1000	37.5	1	34.50154078115547	18.05303152651665	151.7579650050007
0.1	2.1	360.0	4.93	false	0.5	1.25	100	6.8	1.2	1.1	2000	0.5	1.0	2.2	1.0	1000	37.5	2	37.537555627118266	2.052644287745791	71.04484171723956	28.142450501172362	97.85535929169012
0.1	2.1	360.0	4.93	false	0.5	1.25	100	6.8	1.2	1.1	2000	0.5	1.0	2.2	1.0	1000	37.5	1	37.33961508612848	19.739716504427967	157.9702470536576
0.1	2.1	360.0	4.93	false	0.5	1.25	100	6.8	1.2	1.1	2000	0.5	1.0	2.2	1.0	1000	37.5	3	40.506400988080586	6.68680339632464	66.73547790980592	27.958695742402398	65.89497958143092	35.15942742731942	42.59388100918163
0.1	2.1	360.0	4.93	false	0.5	1.25	100	6.8	1.2	1.1	2000	0.5	1.0	2.2	1.0	1000	37.5	2	48.025250123437154	10.875753881985508	119.34188380304005	38.13451621906594	62.42919445622106
0.1	2.1	360.0	4.93	false	0.5	1.25	100	6.8	1.2	1.1	2000	0.5	1.0	2.2	1.0	1000	37.5	1	37.238145380472254	21.86178541206346	124.16539046006636
0.1	2.1	360.0	4.93	false	0.5	1.25	100	6.8	1.2	1.1	2000	0.5	1.0	2.2	1.0	1000	37.5	1	37.32256394690364	20.26121552403017	166.06421414389095
0.1	2.1	360.0	4.93	false	0.5	1.25	100	6.8	1.2	1.1	2000	0.5	1.0	2.2	1.0	1000	37.5	1	32.22412778638881	5.439802904480168	112.47208630027995
0.1	2.1	360.0	4.93	false	0.5	1.25	100	6.8	1.2	1.1	2000	0.5	1.0	2.2	1.0	1000	37.5	2	30.062038728834686	9.078114554413256	81.6134195982046	24.3534928315266	44.961020637784806
0.1	2.1	360.0	4.93	false	0.5	1.25	100	6.8	1.2	1.1	2000	0.5	1.0	2.2	1.0	1000	37.5	1	37.89633970204569	9.187420566276769	124.37019881915255
0.1	2.1	360.0	4.93	false	0.5	1.25	100	6.8	1.2	1.1	2000	0.5	1.0	2.2	1.0	1000	37.5	2	46.21277367231593	14.294960498343055	118.89551111030696	41.06560066592323	90.30313712047325
0.1	2.1	360.0	4.93	false	0.5	1.25	100	6.8	1.2	1.1	2000	0.5	1.0	2.2	1.0	1000	37.5	2	34.04839722263427	5.948485848859852	84.04828618180262	29.237095484970865	59.48352210254292
0.1	2.1	360.0	4.93	false	0.5	1.25	100	6.8	1.2	1.1	2000	0.5	1.0	2.2	1.0	1000	37.5	2	38.560691068098386	16.8335821182385	119.92798202996447	35.436371720804686	66.35551339312158
0.1	2.1	360.0	4.93	false	0.5	1.25	100	6.8	1.2	1.1	2000	0.5	1.0	2.2	1.0	1000	37.5	1	41.39274245714329	6.221722407309936	132.51091033329254
0.1	2.1	360.0	4.93	false	0.5	1.25	100	6.8	1.2	1.1	2000	0.5	1.0	2.2	1.0	1000	37.5	2	31.909963334148777	10.598151317640166	59.71625536405975	26.210820808384113	94.78573398475721
0.1	2.1	360.0	4.93	false	0.5	1.25	100	6.8	1.2	1.1	2000	0.5	1.0	2.2	1.0	1000	37.5	1	40.7596035567228	23.327540103474867	175.45533763674007
0.1	2.1	360.0	4.93	false	0.5	1.25	100	6.8	1.2	1.1	2000	0.5	1.0	2.2	1.0	1000	37.5	1	37.71055470010309	19.2760382889797	135.0988439110681
0.1	2.1	360.0	4.93	false	0.5	1.25	100	6.8	1.2	1.1	2000	0.5	1.0	2.2	1.0	1000	37.5	1	38.73200630566256	32.80405528236078	117.23889745032639
0.1	2.1	360.0	4.93	false	0.5	1.25	100	6.8	1.2	1.1	2000	0.5	1.0	2.2	1.0	1000	37.5	1	36.55517497645168	18.70896893501007	146.25904980242987
0.1	2.1	360.0	4.93	false	0.5	1.25	100	6.8	1.2	1.1	2000	0.5	1.0	2.2	1.0	1000	37.5	1	35.22434981511088	19.720938923043388	119.38991540191334
0.1	2.1	360.0	4.93	false	0.5	1.25	100	6.8	1.2	1.1	2000	0.5	1.0	2.2	1.0	1000	37.5	2	33.07394406972968	3.1945703106569927	69.06541446388164	27.31432546316533	86.63630034847758
0.1	2.1	360.0	4.93	false	0.5	1.25	100	6.8	1.2	1.1	2000	0.5	1.0	2.2	1.0	1000	37.5	2	39.47545465361103	10.904576545511503	99.19416361467484	35.85609927845683	75.72092347046174
0.1	2.1	360.0	4.93	false	0.5	1.25	100	6.8	1.2	1.1	2000	0.5	1.0	2.2	1.0	1000	37.5	1	28.413325488410358	11.532596553781376	142.8496620069018
0.1	2.1	360.0	4.93	false	0.5	1.25	100	6.8	1.2	1.1	2000	0.5	1.0	2.2	1.0	1000	37.5	2	42.23170531961928	19.189854380937135	126.57394862862836	39.86872567963359	53.32007473069965
0.1	2.1	360.0	4.93	false	0.5	1.25	100	6.8	1.2	1.1	2000	0.5	1.0	2.2	1.0	1000	37.5	1	29.521173752180488	17.14416286017957	115.47690437305788
0.1	2.1	360.0	4.93	false	0.5	1.25	100	6.8	1.2	1.1	2000	0.5	1.0	2.2	1.0	1000	37.5	1	38.6526590382742	17.45209290512023	92.90738092101802
0.1	2.1	360.0	4.93	false	0.5	1.25	100	6.8	1.2	1.1	2000	0.5	1.0	2.2	1.0	1000	37.5	2	38.7377380356111	10.989837772489917	76.00060982658835	31.580921851546158	89.03350147461525
0.1	2.1	360.0	4.93	false	0.5	1.25	100	6.8	1.2	1.1	2000	0.5	1.0	2.2	1.0	1000	37.5	1	33.78925652015667	21.568158402730514	148.9392709667085
0.1	2.1	360.0	4.93	false	0.5	1.25	100	6.8	1.2	1.1	2000	0.5	1.0	2.2	1.0	1000	37.5	1	34.66137931613534	10.707024015479982	143.80818087630118
0.1	2.1	360.0	4.93	false	0.5	1.25	100	6.8	1.2	1.1	2000	0.5	1.0	2.2	1.0	1000	37.5	2	28.650860885674273	4.7091214906155	51.48396366049068	17.79565402815922	73.37374960672075
0.1	2.1	360.0	4.93	false	0.5	1.25	100	6.8	1.2	1.1	2000	0.5	1.0	2.2	1.0	1000	37.5	1	36.557282578545276	16.099723002400637	163.56553959179948
0.1	2.1	360.0	4.93	false	0.5	1.25	100	6.8	1.2	1.1	2000	0.5	1.0	2.2	1.0	1000	37.5	2	41.28870422022999	7.507459789251312	58.786835405473646	28.163446599072635	113.81606328683272
0.1	2.1	360.0	4.93	false	0.5	1.25	100	6.8	1.2	1.1	2000	0.5	1.0	2.2	1.0	1000	37.5	2	38.249923430315754	23.354910341430823	91.62925370646555	35.51235555196717	70.06340573479866
0.1	2.1	360.0	4.93	false	0.5	1.25	100	6.8	1.2	1.1	2000	0.5	1.0	2.2	1.0	1000	37.5	1	33.8115399156678	29.18539525717113	120.7623857364505
0.1	2.1	360.0	4.93	false	0.5	1.25	100	6.8	1.2	1.1	2000	0.5	1.0	2.2	1.0	1000	37.5	2	38.86384467994116	8.47722926803729	81.71234206373242	31.086850497055824	70.67721431465701
0.1	2.1	360.0	4.93	false	0.5	1.25	100	6.8	1.2	1.1	2000	0.5	1.0	2.2	1.0	1000	37.5	1	42.97465300894289	24.843697058870347	146.57372090786245
0.1	2.1	360.0	4.93	false	0.5	1.25	100	6.8	1.2	1.1	2000	0.5	1.0	2.2	1.0	1000	37.5	1	34.04953015220259	19.196667734997547	142.87905771179345
0.1	2.1	360.0	4.93	false	0.5	1.25	100	6.8	1.2	1.1	2000	0.5	1.0	2.2	1.0	1000	37.5	2	33.27959810065384	3.1584845407682156	81.26798804793482	23.345406124746557	50.748119605662815
0.1	2.1	360.0	4.93	false	0.5	1.25	100	6.8	1.2	1.1	2000	0.5	1.0	2.2	1.0	1000	37.5	2	34.40922184902295	13.678212034593098	75.66864993584454	29.155418636202718	47.45774004862794
0.1	2.1	360.0	4.93	false	0.5	1.25	100	6.8	1.2	1.1	2000	0.5	1.0	2.2	1.0	1000	37.5	1	39.44713391685846	26.835905666784516	185.272557450619
0.1	2.1	360.0	4.93	false	0.5	1.25	100	6.8	1.2	1.1	2000	0.5	1.0	2.2	1.0	1000	37.5	1	38.93941027994009	20.592178357032747	135.56034529080048
0.1	2.1	360.0	4.93	false	0.5	1.25	100	6.8	1.2	1.1	2000	0.5	1.0	2.2	1.0	1000	37.5	1	34.34778245749801	23.952569848397516	106.69662457484088
0.1	2.1	360.0	4.93	false	0.5	1.25	100	6.8	1.2	1.1	2000	0.5	1.0	2.2	1.0	1000	37.5	1	30.447147062334288	23.84629163171066	125.18811475534626
0.1	2.1	360.0	4.93	false	0.5	1.25	100	6.8	1.2	1.1	2000	0.5	1.0	2.2	1.0	1000	37.5	2	37.591762819690736	4.714823755540669	46.46997258342286	30.013984865014105	111.47298453319637
0.1	2.1	360.0	4.93	false	0.5	1.25	100	6.8	1.2	1.1	2000	0.5	1.0	2.2	1.0	1000	37.5	2	34.952220629247705	9.699376448501424	68.21624040873769	22.217164864937434	96.33197968803518
0.1	2.1	360.0	4.93	false	0.5	1.25	100	6.8	1.2	1.1	2000	0.5	1.0	2.2	1.0	1000	37.5	2	41.90061560949598	6.134586765237646	57.20972017140596	26.667821725945316	114.0606394919879
0.1	2.1	360.0	4.93	false	0.5	1.25	100	6.8	1.2	1.1	2000	0.5	1.0	2.2	1.0	1000	37.5	1	33.062698809010996	7.867383706651879	123.15228281772198
0.1	2.1	360.0	4.93	false	0.5	1.25	100	6.8	1.2	1.1	2000	0.5	1.0	2.2	1.0	1000	37.5	2	37.28631346738151	9.098701223589755	67.89968861912652	27.142290455785588	93.01730210242769
0.1	2.1	360.0	4.93	false	0.5	1.25	100	6.8	1.2	1.1	2000	0.5	1.0	2.2	1.0	1000	37.5	2	40.75651925488383	13.859375397266335	91.98274804370274	35.9620542538364	68.58234513794605
0.1	2.1	360.0	4.93	false	0.5	1.25	100	6.8	1.2	1.1	2000	0.5	1.0	2.2	1.0	1000	37.5	2	36.203880835011695	7.291196346602411	90.41671675148787	22.618533264793545	68.64915400537025
0.1	2.1	360.0	4.93	false	0.5	1.25	100	6.8	1.2	1.1	2000	0.5	1.0	2.2	1.0	1000	37.5	1	36.48926262841212	22.867549888082056	149.92549074284034
0.1	2.1	360.0	4.93	false	0.5	1.25	100	6.8	1.2	1.1	2000	0.5	1.0	2.2	1.0	1000	37.5	1	31.601083908316575	9.412198620715285	126.30871095872862
0.1	2.1	360.0	4.93	false	0.5	1.25	100	6.8	1.2	1.1	2000	0.5	1.0	2.2	1.0	1000	37.5	1	36.04064964178116	21.449991870663666	148.7058901376274
0.1	2.1	360.0	4.93	false	0.5	1.25	100	6.8	1.2	1.1	2000	0.5	1.0	2.2	1.0	1000	37.5	1	37.47555874244263	21.492385805817644	148.78899198793275
0.1	2.1	360.0	4.93	false	0.5	1.25	100	6.8	1.2	1.1	2000	0.5	1.0	2.2	1.0	1000	37.5	2	40.84910213488472	8.869280334212604	113.44410309190901	32.51063357879676	65.94196352245646
0.1	2.1	360.0	4.93	false	0.5	1.25	100	6.8	1.2	1.1	2000	0.5	1.0	2.2	1.0	1000	37.5	2	42.50239598533233	11.864311892392092	71.45929656365892	33.17420335375393	110.50511315369467
0.1	2.1	360.0	4.93	false	0.5	1.25	100	6.8	1.2	1.1	2000	0.5	1.0	2.2	1.0	1000	37.5	1	36.79729897987207	25.848911215971476	154.08073337102243
0.1	2.1	360.0	4.93	false	0.5	1.25	100	6.8	1.2	1.1	2000	0.5	1.0	2.2	1.0	1000	37.5	1	41.739306402728076	22.77077287328432	161.6599052203139
0.1	2.1	360.0	4.93	false	0.5	1.25	100	6.8	1.2	1.1	2000	0.5	1.0	2.2	1.0	1000	37.5	2	34.994945315353654	11.852239157895692	63.868890202088394	22.88674158291444	87.62440371768683
0.1	2.1	360.0	4.93	false	0.5	1.25	100	6.8	1.2	1.1	2000	0.5	1.0	2.2	1.0	1000	37.5	1	40.23355661107732	17.71778170501106	111.65868371774583
0.1	2.1	360.0	4.93	false	0.5	1.25	100	6.8	1.2	1.1	2000	0.5	1.0	2.2	1.0	1000	37.5	1	34.0687574217084	17.34254682317874	122.36931562576399
0.1	2.1	360.0	4.93	false	0.5	1.25	100	6.8	1.2	1.1	2000	0.5	1.0	2.2	1.0	1000	37.5	2	38.293161392154275	8.51279989013114	114.20360542031104	35.81271876744621	48.12171362535992
0.1	2.1	360.0	4.93	false	0.5	1.25	100	6.8	1.2	1.1	2000	0.5	1.0	2.2	1.0	1000	37.5	1	39.054512222106396	23.995637653767766	139.86892100462106
0.1	2.1	360.0	4.93	false	0.5	1.25	100	6.8	1.2	1.1	2000	0.5	1.0	2.2	1.0	1000	37.5	1	41.42123348399366	17.287614146895777	131.55625686700063
0.1	2.1	360.0	4.93	false	0.5	1.25	100	6.8	1.2	1.1	2000	0.5	1.0	2.2	1.0	1000	37.5	1	37.76777937660563	24.326214319381513	140.1177064940291
0.1	2.1	360.0	4.93	false	0.5	1.25	100	6.8	1.2	1.1	2000	0.5	1.0	2.2	1.0	1000	37.5	2	47.95943184653643	4.036579477601013	74.76790673877885	36.091372197741165	120.8682632048761
0.1	2.1	360.0	4.93	false	0.5	1.25	100	6.8	1.2	1.1	2000	0.5	1.0	2.2	1.0	1000	37.5	1	36.612326923807004	14.413456148246969	147.26359101390412
0.1	2.1	360.0	4.93	false	0.5	1.25	100	6.8	1.2	1.1	2000	0.5	1.0	2.2	1.0	1000	37.5	2	33.82971207171069	10.508828577645982	96.81588978960181	30.531423796021578	60.26563216349131
0.1	2.1	360.0	4.93	false	0.5	1.25	100	6.8	1.2	1.1	2000	0.5	1.0	2.2	1.0	1000	37.5	2	34.290899035846735	6.424687876463716	57.271999252551545	27.469156250345108	89.20575652625992
0.1	2.1	360.0	4.93	false	0.5	1.25	100	6.8	1.2	1.1	2000	0.5	1.0	2.2	1.0	1000	37.5	1	31.691804647083416	11.4317143785579	115.89228872921097
0.1	2.1	360.0	4.93	false	0.5	1.25	100	6.8	1.2	1.1	2000	0.5	1.0	2.2	1.0	1000	37.5	2	35.60866219930328	12.302295652787166	103.63598783949561	29.308043762686232	43.821950318147685
0.1	2.1	360.0	4.93	false	0.5	1.25	100	6.8	1.2	1.1	2000	0.5	1.0	2.2	1.0	1000	37.5	1	40.36217106683033	18.02543464457874	154.6225991987022
0.1	2.1	360.0	4.93	false	0.5	1.25	100	6.8	1.2	1.1	2000	0.5	1.0	2.2	1.0	1000	37.5	2	42.236771631042735	14.743229025741185	95.64298004116611	31.134220108067574	89.07160486402796
0.1	2.1	360.0	4.93	false	0.5	1.25	100	6.8	1.2	1.1	2000	0.5	1.0	2.2	1.0	1000	37.5	2	29.265187546826134	11.404127520817866	51.80618927061421	22.644098317227293	69.1643468728993
0.1	2.1	360.0	4.93	false	0.5	1.25	100	6.8	1.2	1.1	2000	0.5	1.0	2.2	1.0	1000	37.5	2	40.82808367229813	1.5454135017515107	50.72697823069404	29.49840747216519	118.42995865784597
0.1	2.1	360.0	4.93	false	0.5	1.25	100	6.8	1.2	1.1	2000	0.5	1.0	2.2	1.0	1000	37.5	2	43.55152714489509	16.470904152178647	120.31820108656254	39.16764170286246	83.2093812933742
0.1	2.1	360.0	4.93	false	0.5	1.25	100	6.8	1.2	1.1	2000	0.5	1.0	2.2	1.0	1000	37.5	2	34.30328861978678	2.417843436758834	57.83990689916156	28.73373985192302	83.5467603440569
0.1	2.1	360.0	4.93	false	0.5	1.25	100	6.8	1.2	1.1	2000	0.5	1.0	2.2	1.0	1000	37.5	1	39.6366298082232	10.127203412378137	181.06372303360027
0.1	2.1	360.0	4.93	false	0.5	1.25	100	6.8	1.2	1.1	2000	0.5	1.0	2.2	1.0	1000	37.5	1	34.30065381297917	20.261627749694465	112.30903603935216
0.1	2.1	360.0	4.93	false	0.5	1.25	100	6.8	1.2	1.1	2000	0.5	1.0	2.2	1.0	1000	37.5	1	35.40793380651623	27.65522329141334	128.15023309597697
0.1	2.1	360.0	4.93	false	0.5	1.25	100	6.8	1.2	1.1	2000	0.5	1.0	2.2	1.0	1000	37.5	2	43.377885900718056	10.103840683570022	101.9651876507178	40.01568002777647	85.5871355025533
0.1	2.1	360.0	4.93	false	0.5	1.25	100	6.8	1.2	1.1	2000	0.5	1.0	2.2	1.0	1000	37.5	1	46.990406786210116	28.464202834780508	150.54724486901844
0.1	2.1	360.0	4.93	false	0.5	1.25	100	6.8	1.2	1.1	2000	0.5	1.0	2.2	1.0	1000	37.5	1	31.51229641405276	25.10721684795752	143.50892448119677
0.1	2.1	360.0	4.93	false	0.5	1.25	100	6.8	1.2	1.1	2000	0.5	1.0	2.2	1.0	1000	37.5	1	39.891882469562276	21.583125470255162	175.56791778534506
0.1	2.1	360.0	4.93	false	0.5	1.25	100	6.8	1.2	1.1	2000	0.5	1.0	2.2	1.0	1000	37.5	2	39.06619248421614	2.5987486306948493	44.03886330868807	32.86458230004894	77.68073956008924
0.1	2.1	360.0	4.93	false	0.5	1.25	100	6.8	1.2	1.1	2000	0.5	1.0	2.2	1.0	1000	37.5	2	46.24401283910181	2.5127946348322796	66.49522235474186	27.66218566223363	148.80234148390196
0.1	2.1	360.0	4.93	false	0.5	1.25	100	6.8	1.2	1.1	2000	0.5	1.0	2.2	1.0	1000	37.5	2	32.607003842657384	6.8616830150046635	50.98648808575083	17.061259335112684	89.13037519346305
0.1	2.1	360.0	4.93	false	0.5	1.25	100	6.8	1.2	1.1	2000	0.5	1.0	2.2	1.0	1000	37.5	2	34.29869276346343	4.168447906770363	106.76097169129099	30.63996046502203	46.525066602226524
0.1	2.1	360.0	4.93	false	0.5	1.25	100	6.8	1.2	1.1	2000	0.5	1.0	2.2	1.0	1000	37.5	1	40.58872471007948	11.112164938942756	124.12324265534768
0.1	2.1	360.0	4.93	false	0.5	1.25	100	6.8	1.2	1.1	2000	0.5	1.0	2.2	1.0	1000	37.5	2	41.147815165765145	16.215510906349323	86.7788579870246	35.15327875541732	58.14625005382447
0.1	2.1	360.0	4.93	false	0.5	1.25	100	6.8	1.2	1.1	2000	0.5	1.0	2.2	1.0	1000	37.5	1	37.067222646081014	24.385991956467915	141.68429247531193
0.1	2.1	360.0	4.93	false	0.5	1.25	100	6.8	1.2	1.1	2000	0.5	1.0	2.2	1.0	1000	37.5	1	29.965690458688634	23.697642406781117	130.94095385476484
0.1	2.1	360.0	4.93	false	0.5	1.25	100	6.8	1.2	1.1	2000	0.5	1.0	2.2	1.0	1000	37.5	1	39.32133103043358	17.938437647055657	126.4915608180074
0.1	2.1	360.0	4.93	false	0.5	1.25	100	6.8	1.2	1.1	2000	0.5	1.0	2.2	1.0	1000	37.5	2	34.39321696930838	8.157357275810627	65.02033735381823	25.7473954585328	89.3500564047498
0.1	2.1	360.0	4.93	false	0.5	1.25	100	6.8	1.2	1.1	2000	0.5	1.0	2.2	1.0	1000	37.5	1	31.04774818989385	17.124709823571802	152.97717106766788
0.1	2.1	360.0	4.93	false	0.5	1.25	100	6.8	1.2	1.1	2000	0.5	1.0	2.2	1.0	1000	37.5	2	36.04786177497885	18.641700706782505	77.64529213522738	29.623130390769663	69.1541775708988
0.1	2.1	360.0	4.93	false	0.5	1.25	100	6.8	1.2	1.1	2000	0.5	1.0	2.2	1.0	1000	37.5	1	38.490412629879835	27.21906943681492	115.87243106858533
0.1	2.1	360.0	4.93	false	0.5	1.25	100	6.8	1.2	1.1	2000	0.5	1.0	2.2	1.0	1000	37.5	2	33.35694580568855	11.967392151120144	68.337952402626	25.437149753285563	57.48027612636426
0.1	2.1	360.0	4.93	false	0.5	1.25	100	6.8	1.2	1.1	2000	0.5	1.0	2.2	1.0	1000	37.5	1	44.24772609652914	14.291901646056385	133.1008916198158
0.1	2.1	360.0	4.93	false	0.5	1.25	100	6.8	1.2	1.1	2000	0.5	1.0	2.2	1.0	1000	37.5	1	35.83991529871199	12.708961724976351	174.61401733469546
0.1	2.1	360.0	4.93	false	0.5	1.25	100	6.8	1.2	1.1	2000	0.5	1.0	2.2	1.0	1000	37.5	1	40.71875542377362	22.608001180082397	118.7774031764226
0.1	2.1	360.0	4.93	false	0.5	1.25	100	6.8	1.2	1.1	2000	0.5	1.0	2.2	1.0	1000	37.5	2	39.44828297739875	11.539913621925821	90.48614344575029	27.588162783971576	72.96736726693685
0.1	2.1	360.0	4.93	false	0.5	1.25	100	6.8	1.2	1.1	2000	0.5	1.0	2.2	1.0	1000	37.5	1	30.602212949846887	17.583600908677752	132.8955904278236
0.1	2.1	360.0	4.93	false	0.5	1.25	100	6.8	1.2	1.1	2000	0.5	1.0	2.2	1.0	1000	37.5	1	29.398353187476758	15.87983250188852	125.36506512689941
0.1	2.1	360.0	4.93	false	0.5	1.25	100	6.8	1.2	1.1	2000	0.5	1.0	2.2	1.0	1000	37.5	2	31.51537326671358	14.01178450131035	96.12241221620728	28.536909060116525	52.819751094533686
0.1	2.1	360.0	4.93	false	0.5	1.25	100	6.8	1.2	1.1	2000	0.5	1.0	2.2	1.0	1000	37.5	2	40.89808223630327	7.567446344624462	65.90047976787572	18.008639102776133	108.31720139641529
0.1	2.1	360.0	4.93	false	0.5	1.25	100	6.8	1.2	1.1	2000	0.5	1.0	2.2	1.0	1000	37.5	1	31.45488342635568	15.484531706103933	132.76375073831707
0.1	2.1	360.0	4.93	false	0.5	1.25	100	6.8	1.2	1.1	2000	0.5	1.0	2.2	1.0	1000	37.5	2	36.164081377101034	6.901428463204503	86.98789463780585	27.44636588443941	65.95332095183757
0.1	2.1	360.0	4.93	false	0.5	1.25	100	6.8	1.2	1.1	2000	0.5	1.0	2.2	1.0	1000	37.5	1	39.264364259325355	20.484610418469128	181.66587009711472
0.1	2.1	360.0	4.93	false	0.5	1.25	100	6.8	1.2	1.1	2000	0.5	1.0	2.2	1.0	1000	37.5	2	25.67697742844259	6.608553718733984	71.75616462512312	21.916194898668017	45.798342154758124
0.1	2.1	360.0	4.93	false	0.5	1.25	100	6.8	1.2	1.1	2000	0.5	1.0	2.2	1.0	1000	37.5	2	40.990376046608176	15.93726539329922	122.40330897259473	38.15813196618299	56.53805431263461
0.1	2.1	360.0	4.93	false	0.5	1.25	100	6.8	1.2	1.1	2000	0.5	1.0	2.2	1.0	1000	37.5	2	36.19080984727035	7.131700179887582	92.19228784439169	32.13002944393701	74.82893024203253
0.1	2.1	360.0	4.93	false	0.5	1.25	100	6.8	1.2	1.1	2000	0.5	1.0	2.2	1.0	1000	37.5	2	36.353537261053276	15.646069762614559	78.46596899920165	26.63266107308019	81.27174221095065
0.1	2.1	360.0	4.93	false	0.5	1.25	100	6.8	1.2	1.1	2000	0.5	1.0	2.2	1.0	1000	37.5	2	38.480466905365205	8.96486548983477	107.56790946977577	26.56595860961832	57.57858988108523
0.1	2.1	360.0	4.93	false	0.5	1.25	100	6.8	1.2	1.1	2000	0.5	1.0	2.2	1.0	1000	37.5	2	33.43993086203274	13.15752145173515	100.75273272379923	28.595164668231057	51.54300833607121
0.1	2.1	360.0	4.93	false	0.5	1.25	100	6.8	1.2	1.1	2000	0.5	1.0	2.2	1.0	1000	37.5	1	42.10217189869354	12.886238320103923	124.21902071005574
0.1	2.1	360.0	4.93	false	0.5	1.25	100	6.8	1.2	1.1	2000	0.5	1.0	2.2	1.0	1000	37.5	1	32.00462286550145	8.548820439366484	106.56062138148688
0.1	2.1	360.0	4.93	false	0.5	1.25	100	6.8	1.2	1.1	2000	0.5	1.0	2.2	1.0	1000	37.5	2	45.6992644501796	9.366098332413767	85.63914348630375	32.279546403217104	106.97945477202856
0.1	2.1	360.0	4.93	false	0.5	1.25	100	6.8	1.2	1.1	2000	0.5	1.0	2.2	1.0	1000	37.5	2	46.00093193963687	8.2014018720065	75.58620844643603	34.597405601476765	139.05341906407375
0.1	2.1	360.0	4.93	false	0.5	1.25	100	6.8	1.2	1.1	2000	0.5	1.0	2.2	1.0	1000	37.5	1	27.243129986155385	6.809334256027301	125.17703369845033
0.1	2.1	360.0	4.93	false	0.5	1.25	100	6.8	1.2	1.1	2000	0.5	1.0	2.2	1.0	1000	37.5	2	45.75944574334917	14.420734089126354	148.49859588559536	42.95969219973688	65.62839354169087
0.1	2.1	360.0	4.93	false	0.5	1.25	100	6.8	1.2	1.1	2000	0.5	1.0	2.2	1.0	1000	37.5	1	34.241007036917715	24.525366201268646	121.59144652759446
0.1	2.1	360.0	4.93	false	0.5	1.25	100	6.8	1.2	1.1	2000	0.5	1.0	2.2	1.0	1000	37.5	1	34.19623192036894	17.241212376112557	129.8386878150118
0.1	2.1	360.0	4.93	false	0.5	1.25	100	6.8	1.2	1.1	2000	0.5	1.0	2.2	1.0	1000	37.5	1	38.736822742523046	18.144055193403915	164.66301748882077
0.1	2.1	360.0	4.93	false	0.5	1.25	100	6.8	1.2	1.1	2000	0.5	1.0	2.2	1.0	1000	37.5	1	35.272558901508944	16.23709641883692	162.6867093978655
0.1	2.1	360.0	4.93	false	0.5	1.25	100	6.8	1.2	1.1	2000	0.5	1.0	2.2	1.0	1000	37.5	1	40.68761301178109	23.826782261664377	134.92250794346958
0.1	2.1	360.0	4.93	false	0.5	1.25	100	6.8	1.2	1.1	2000	0.5	1.0	2.2	1.0	1000	37.5	1	31.960177800189072	16.279772964267917	128.09306314661595
0.1	2.1	360.0	4.93	false	0.5	1.25	100	6.8	1.2	1.1	2000	0.5	1.0	2.2	1.0	1000	37.5	1	29.32352467296397	16.951276692300805	130.9767879611424
0.1	2.1	360.0	4.93	false	0.5	1.25	100	6.8	1.2	1.1	2000	0.5	1.0	2.2	1.0	1000	37.5	2	39.68755525384604	5.456849605087925	100.21123745298989	35.63937878026817	73.08839226297043
0.1	2.1	360.0	4.93	false	0.5	1.25	100	6.8	1.2	1.1	2000	0.5	1.0	2.2	1.0	1000	37.5	2	35.80687114448054	11.228494910268152	81.67830850522563	21.602388716428585	54.069966108928114
0.1	2.1	360.0	4.93	false	0.5	1.25	100	6.8	1.2	1.1	2000	0.5	1.0	2.2	1.0	1000	37.5	2	37.356033866009795	16.275925989968766	91.2299940299486	35.460782817651825	71.80492404494066
0.1	2.1	360.0	4.93	false	0.5	1.25	100	6.8	1.2	1.1	2000	0.5	1.0	2.2	1.0	1000	37.5	2	37.658226748810605	12.064004077334582	56.13216702517807	20.897061707278	111.31544907454298
0.1	2.1	360.0	4.93	false	0.5	1.25	100	6.8	1.2	1.1	2000	0.5	1.0	2.2	1.0	1000	37.5	2	40.36599714238078	11.344461512907175	103.7390995854938	35.52427229358873	60.69850946966541
0.1	2.1	360.0	4.93	false	0.5	1.25	100	6.8	1.2	1.1	2000	0.5	1.0	2.2	1.0	1000	37.5	1	37.873510959522676	13.2077465496323	121.54496250556394
0.1	2.1	360.0	4.93	false	0.5	1.25	100	6.8	1.2	1.1	2000	0.5	1.0	2.2	1.0	1000	37.5	1	33.66571894464367	4.548333839870659	135.7159563931419
0.1	2.1	360.0	4.93	false	0.5	1.25	100	6.8	1.2	1.1	2000	0.5	1.0	2.2	1.0	1000	37.5	2	47.29126296998318	18.73024044576073	91.59370145224413	37.405864103293375	105.12804401372551
0.1	2.1	360.0	4.93	false	0.5	1.25	100	6.8	1.2	1.1	2000	0.5	1.0	2.2	1.0	1000	37.5	2	39.139402219768556	16.510508377952263	82.08569976283181	29.187677574070605	80.49095063080385
0.1	2.1	360.0	4.93	false	0.5	1.25	100	6.8	1.2	1.1	2000	0.5	1.0	2.2	1.0	1000	37.5	2	38.4470743681137	5.6495884696179886	79.82189613478424	20.864167075301882	79.05484052423722
0.1	2.1	360.0	4.93	false	0.5	1.25	100	6.8	1.2	1.1	2000	0.5	1.0	2.2	1.0	1000	37.5	1	37.799811249725806	20.91292034366657	164.47868033104632
0.1	2.1	360.0	4.93	false	0.5	1.25	100	6.8	1.2	1.1	2000	0.5	1.0	2.2	1.0	1000	37.5	2	43.094387075077115	13.378588951990197	113.2723691496306	26.885528719389466	68.41366311339006
0.1	2.1	360.0	4.93	false	0.5	1.25	100	6.8	1.2	1.1	2000	0.5	1.0	2.2	1.0	1000	37.5	2	36.37855281348749	5.529808770407978	53.63023583426806	22.084577427748705	105.81180391886804
0.1	2.1	360.0	4.93	false	0.5	1.25	100	6.8	1.2	1.1	2000	0.5	1.0	2.2	1.0	1000	37.5	2	34.4998264975266	8.125131479297627	43.804815757432706	29.92308996083717	102.39318491245362
0.1	2.1	360.0	4.93	false	0.5	1.25	100	6.8	1.2	1.1	2000	0.5	1.0	2.2	1.0	1000	37.5	2	40.60932319586274	4.69138390022032	82.37318699152009	22.37327654776231	74.30124799091276
0.1	2.1	360.0	4.93	false	0.5	1.25	100	6.8	1.2	1.1	2000	0.5	1.0	2.2	1.0	1000	37.5	2	36.03202832031794	5.748911307378442	51.787695935382494	24.410288982668447	114.8754922609143
0.1	2.1	360.0	4.93	false	0.5	1.25	100	6.8	1.2	1.1	2000	0.5	1.0	2.2	1.0	1000	37.5	2	29.099117113663628	11.148164599532107	54.27456593511266	24.162374015608123	91.11232816587666
0.1	2.1	360.0	4.93	false	0.5	1.25	100	6.8	1.2	1.1	2000	0.5	1.0	2.2	1.0	1000	37.5	1	33.836571735784815	17.087388499785632	117.07751286466554
0.1	2.1	360.0	4.93	false	0.5	1.25	100	6.8	1.2	1.1	2000	0.5	1.0	2.2	1.0	1000	37.5	2	44.197293712322924	3.5933147657593536	92.64108117694599	21.274732442849	111.89977047205137
0.1	2.1	360.0	4.93	false	0.5	1.25	100	6.8	1.2	1.1	2000	0.5	1.0	2.2	1.0	1000	37.5	2	38.67209826333126	9.029884965743674	43.468588559709254	28.221921403099632	105.28079392997624
0.1	2.1	360.0	4.93	false	0.5	1.25	100	6.8	1.2	1.1	2000	0.5	1.0	2.2	1.0	1000	37.5	1	38.15855851331315	22.17467646287432	155.02447674984734
0.1	2.1	360.0	4.93	false	0.5	1.25	100	6.8	1.2	1.1	2000	0.5	1.0	2.2	1.0	1000	37.5	2	39.872160365332896	8.695997762306302	77.27888209403223	32.37639630866075	79.7957301090037
0.1	2.1	360.0	4.93	false	0.5	1.25	100	6.8	1.2	1.1	2000	0.5	1.0	2.2	1.0	1000	37.5	2	37.641074971408635	10.56925817917289	86.1323284057536	29.047446462922967	94.38212885476852
0.1	2.1	360.0	4.93	false	0.5	1.25	100	6.8	1.2	1.1	2000	0.5	1.0	2.2	1.0	1000	37.5	1	32.25358321845954	13.512032952905473	147.8760351136512
0.1	2.1	360.0	4.93	false	0.5	1.25	100	6.8	1.2	1.1	2000	0.5	1.0	2.2	1.0	1000	37.5	1	42.39708224884955	15.211674418312418	131.07558104833672
0.1	2.1	360.0	4.93	false	0.5	1.25	100	6.8	1.2	1.1	2000	0.5	1.0	2.2	1.0	1000	37.5	2	41.94699994161658	15.907995237400087	97.13203579205717	26.3918426018639	77.56437556380881
0.1	2.1	360.0	4.93	false	0.5	1.25	100	6.8	1.2	1.1	2000	0.5	1.0	2.2	1.0	1000	37.5	2	42.59121845442204	10.188851714620865	103.68709594324056	38.40747342550029	76.29147889660256
0.1	2.1	360.0	4.93	false	0.5	1.25	100	6.8	1.2	1.1	2000	0.5	1.0	2.2	1.0	1000	37.5	2	34.655944750796095	9.787826626205776	74.91123703902808	25.146706167142636	69.79062987078804
0.1	2.1	360.0	4.93	false	0.5	1.25	100	6.8	1.2	1.1	2000	0.5	1.0	2.2	1.0	1000	37.5	1	32.13036011351062	9.250119337020939	131.53474058477735
0.1	2.1	360.0	4.93	false	0.5	1.25	100	6.8	1.2	1.1	2000	0.5	1.0	2.2	1.0	1000	37.5	2	43.59425703507099	16.03100413470428	101.63746265733776	40.586982035427596	104.30389182537465
0.1	2.1	360.0	4.93	false	0.5	1.25	100	6.8	1.2	1.1	2000	0.5	1.0	2.2	1.0	1000	37.5	1	38.52263319704421	19.586567901890877	164.75839151115716
0.1	2.1	360.0	4.93	false	0.5	1.25	100	6.8	1.2	1.1	2000	0.5	1.0	2.2	1.0	1000	37.5	1	31.5787068954245	17.944258557177193	104.85972908680401
0.1	2.1	360.0	4.93	false	0.5	1.25	100	6.8	1.2	1.1	2000	0.5	1.0	2.2	1.0	1000	37.5	1	36.56454564500201	20.801929929871445	158.40870803680474
0.1	2.1	360.0	4.93	false	0.5	1.25	100	6.8	1.2	1.1	2000	0.5	1.0	2.2	1.0	1000	37.5	2	32.72949882883089	4.770438819496904	48.00042413034829	25.41556529103795	93.34462327932145
0.1	2.1	360.0	4.93	false	0.5	1.25	100	6.8	1.2	1.1	2000	0.5	1.0	2.2	1.0	1000	37.5	1	36.03703512935064	19.819192576455258	116.15900574671744
0.1	2.1	360.0	4.93	false	0.5	1.25	100	6.8	1.2	1.1	2000	0.5	1.0	2.2	1.0	1000	37.5	1	38.83680170340972	23.237783921621645	181.93034956598876
0.1	2.1	360.0	4.93	false	0.5	1.25	100	6.8	1.2	1.1	2000	0.5	1.0	2.2	1.0	1000	37.5	2	35.34636053653111	1.5307080858858764	48.28634015613931	25.475803310047603	112.00305226490356
0.1	2.1	360.0	4.93	false	0.5	1.25	100	6.8	1.2	1.1	2000	0.5	1.0	2.2	1.0	1000	37.5	2	42.52201423759193	9.963312443518143	107.32364094011028	35.60937717603961	78.73009038558101
0.1	2.1	360.0	4.93	false	0.5	1.25	100	6.8	1.2	1.1	2000	0.5	1.0	2.2	1.0	1000	37.5	2	41.0536041334935	9.678882090629557	92.58946144083481	20.020017266773365	90.21448866809708
0.1	2.1	360.0	4.93	false	0.5	1.25	100	6.8	1.2	1.1	2000	0.5	1.0	2.2	1.0	1000	37.5	1	38.85359492151428	9.102846601659168	114.07002932936088
0.1	2.1	360.0	4.93	false	0.5	1.25	100	6.8	1.2	1.1	2000	0.5	1.0	2.2	1.0	1000	37.5	1	38.048531758123886	17.69372425688593	164.43908997596063
0.1	2.1	360.0	4.93	false	0.5	1.25	100	6.8	1.2	1.1	2000	0.5	1.0	2.2	1.0	1000	37.5	2	36.139048565665654	13.994875416434393	75.12949008359818	28.443519096502104	82.4398225503482
0.1	2.1	360.0	4.93	false	0.5	1.25	100	6.8	1.2	1.1	2000	0.5	1.0	2.2	1.0	1000	37.5	1	33.064907576786155	19.102403664893057	146.54619666081965
0.1	2.1	360.0	4.93	false	0.5	1.25	100	6.8	1.2	1.1	2000	0.5	1.0	2.2	1.0	1000	37.5	2	38.452736125987606	3.829965469184886	75.25236281399204	24.96984990160118	92.4496048227455
0.1	2.1	360.0	4.93	false	0.5	1.25	100	6.8	1.2	1.1	2000	0.5	1.0	2.2	1.0	1000	37.5	1	36.198738795276064	4.117250844407582	120.828250727642
0.1	2.1	360.0	4.93	false	0.5	1.25	100	6.8	1.2	1.1	2000	0.5	1.0	2.2	1.0	1000	37.5	1	24.838351993787946	19.755034769735325	91.88024090508362
0.1	2.1	360.0	4.93	false	0.5	1.25	100	6.8	1.2	1.1	2000	0.5	1.0	2.2	1.0	1000	37.5	1	37.672042766075286	18.20807862478267	141.8209176595105
0.1	2.1	360.0	4.93	false	0.5	1.25	100	6.8	1.2	1.1	2000	0.5	1.0	2.2	1.0	1000	37.5	2	46.08405363992887	15.57311202433515	123.91527317682085	33.88168168149307	67.34616819772953
0.1	2.1	360.0	4.93	false	0.5	1.25	100	6.8	1.2	1.1	2000	0.5	1.0	2.2	1.0	1000	37.5	2	48.11387650256112	11.182237472744111	89.3460429231452	31.768465022729057	122.20462245619122
0.1	2.1	360.0	4.93	false	0.5	1.25	100	6.8	1.2	1.1	2000	0.5	1.0	2.2	1.0	1000	37.5	2	41.01983002215532	5.37907329090145	111.59584857803624	34.40309274770446	55.438706712869916
0.1	2.1	360.0	4.93	false	0.5	1.25	100	6.8	1.2	1.1	2000	0.5	1.0	2.2	1.0	1000	37.5	2	39.07702528972842	11.510789468565799	55.527066553337136	23.01386381513783	106.34210127923737
0.1	2.1	360.0	4.93	false	0.5	1.25	100	6.8	1.2	1.1	2000	0.5	1.0	2.2	1.0	1000	37.5	2	32.15172443833926	14.107530021492046	78.15885866213593	27.454209689735784	64.1834648603794
0.1	2.1	360.0	4.93	false	0.5	1.25	100	6.8	1.2	1.1	2000	0.5	1.0	2.2	1.0	1000	37.5	1	43.51654825946389	18.79238746588382	159.8883037739695
0.1	2.1	360.0	4.93	false	0.5	1.25	100	6.8	1.2	1.1	2000	0.5	1.0	2.2	1.0	1000	37.5	2	36.18152478739135	14.199433291149173	102.32038248928552	34.931373191286404	72.669032428137
0.1	2.1	360.0	4.93	false	0.5	1.25	100	6.8	1.2	1.1	2000	0.5	1.0	2.2	1.0	1000	37.5	2	36.450183176949835	11.324338712417317	69.27571445791075	24.839155989949088	90.75641805490613
0.1	2.1	360.0	4.93	false	0.5	1.25	100	6.8	1.2	1.1	2000	0.5	1.0	2.2	1.0	1000	37.5	2	43.06866856265407	23.144540980015538	107.40222602325171	32.17974626795336	59.731601302888684
0.1	2.1	360.0	4.93	false	0.5	1.25	100	6.8	1.2	1.1	2000	0.5	1.0	2.2	1.0	1000	37.5	1	32.87345253326859	15.877189310142647	144.00285457640322
0.1	2.1	360.0	4.93	false	0.5	1.25	100	6.8	1.2	1.1	2000	0.5	1.0	2.2	1.0	1000	37.5	2	37.84051146492509	9.152103532548942	85.21777263160952	24.22757993287265	93.35406016808984
0.1	2.1	360.0	4.93	false	0.5	1.25	100	6.8	1.2	1.1	2000	0.5	1.0	2.2	1.0	1000	37.5	2	43.68822943127056	6.205648229295726	80.19913817362814	27.221555954246952	114.93475494040125
0.1	2.1	360.0	4.93	false	0.5	1.25	100	6.8	1.2	1.1	2000	0.5	1.0	2.2	1.0	1000	37.5	2	45.68989738914857	6.146861419324734	100.38908191968738	35.54533677588385	99.72635414480872
0.1	2.1	360.0	4.93	false	0.5	1.25	100	6.8	1.2	1.1	2000	0.5	1.0	2.2	1.0	1000	37.5	2	37.10610867180915	11.2196024324722	61.21842268886119	25.20743461509488	108.97551708662483
0.1	2.1	360.0	4.93	false	0.5	1.25	100	6.8	1.2	1.1	2000	0.5	1.0	2.2	1.0	1000	37.5	2	28.151598211556504	6.200542394814408	51.78038792038773	20.090837007000285	65.73448675762093
0.1	2.1	360.0	4.93	false	0.5	1.25	100	6.8	1.2	1.1	2000	0.5	1.0	2.2	1.0	1000	37.5	2	38.47908152048857	7.74047154414078	69.57159306122543	27.11961288118999	87.85828032057145
0.1	2.1	360.0	4.93	false	0.5	1.25	100	6.8	1.2	1.1	2000	0.5	1.0	2.2	1.0	1000	37.5	1	31.756202140214967	14.622229955944507	144.41118410206164
0.1	2.1	360.0	4.93	false	0.5	1.25	100	6.8	1.2	1.1	2000	0.5	1.0	2.2	1.0	1000	37.5	2	45.179174755338366	15.607369850644796	112.9763429044273	36.246619229395385	87.62555549741488
0.1	2.1	360.0	4.93	false	0.5	1.25	100	6.8	1.2	1.1	2000	0.5	1.0	2.2	1.0	1000	37.5	1	31.479583957231657	7.929018576566456	135.40567567229718
0.1	2.1	360.0	4.93	false	0.5	1.25	100	6.8	1.2	1.1	2000	0.5	1.0	2.2	1.0	1000	37.5	2	37.89546890094388	15.766871597990708	96.16969602861572	24.117132743852945	73.27414084478765
0.1	2.1	360.0	4.93	false	0.5	1.25	100	6.8	1.2	1.1	2000	0.5	1.0	2.2	1.0	1000	37.5	1	31.077493938691987	22.788374916567577	108.1511787539018
0.1	2.1	360.0	4.93	false	0.5	1.25	100	6.8	1.2	1.1	2000	0.5	1.0	2.2	1.0	1000	37.5	1	39.32601671665222	22.28824439366919	122.01313118075453
0.1	2.1	360.0	4.93	false	0.5	1.25	100	6.8	1.2	1.1	2000	0.5	1.0	2.2	1.0	1000	37.5	2	31.882514069501124	8.941654756376254	65.08651464078663	24.26685107519088	75.65996427690158
0.1	2.1	360.0	4.93	false	0.5	1.25	100	6.8	1.2	1.1	2000	0.5	1.0	2.2	1.0	1000	37.5	2	35.61020879495295	11.07732859115711	53.220569223037195	21.785208182500902	99.0323201821312
0.1	2.1	360.0	4.93	false	0.5	1.25	100	6.8	1.2	1.1	2000	0.5	1.0	2.2	1.0	1000	37.5	2	34.68383836318013	7.7201656228294215	77.2158258970134	27.48972748050481	71.82739307218245
0.1	2.1	360.0	4.93	false	0.5	1.25	100	6.8	1.2	1.1	2000	0.5	1.0	2.2	1.0	1000	37.5	2	34.0409144754978	11.68077275295309	110.79191433142468	28.807544134910444	52.16719918149241
0.1	2.1	360.0	4.93	false	0.5	1.25	100	6.8	1.2	1.1	2000	0.5	1.0	2.2	1.0	1000	37.5	2	38.052118077168494	2.8749575442080513	88.9610238500479	25.451467599336596	61.974638190634245
0.1	2.1	360.0	4.93	false	0.5	1.25	100	6.8	1.2	1.1	2000	0.5	1.0	2.2	1.0	1000	37.5	2	38.986893119314566	8.18788576034775	76.90680494149451	37.27293247927016	91.84332519991393
0.1	2.1	360.0	4.93	false	0.5	1.25	100	6.8	1.2	1.1	2000	0.5	1.0	2.2	1.0	1000	37.5	1	29.719797115594098	14.32222375314178	139.4836836666514
0.1	2.1	360.0	4.93	false	0.5	1.25	100	6.8	1.2	1.1	2000	0.5	1.0	2.2	1.0	1000	37.5	1	36.474759083661304	21.656488111635756	145.30226177292673
0.1	2.1	360.0	4.93	false	0.5	1.25	100	6.8	1.2	1.1	2000	0.5	1.0	2.2	1.0	1000	37.5	2	36.19065056415761	9.259148364101252	49.779307481837996	21.82667647253683	101.56857001605118
0.1	2.1	360.0	4.93	false	0.5	1.25	100	6.8	1.2	1.1	2000	0.5	1.0	2.2	1.0	1000	37.5	2	35.87018141253514	13.146781449801228	94.04954289393984	30.63767383087979	53.436449409649136
0.1	2.1	360.0	4.93	false	0.5	1.25	100	6.8	1.2	1.1	2000	0.5	1.0	2.2	1.0	1000	37.5	3	44.74828372590282	12.329448022333544	51.85021250134266	28.43347977565218	39.0794694967197	39.3021874786068	80.2024492064289
0.1	2.1	360.0	4.93	false	0.5	1.25	100	6.8	1.2	1.1	2000	0.5	1.0	2.2	1.0	1000	37.5	2	38.04844757110033	3.3011297352471134	71.9436391227455	22.891597455068887	71.77330191458388
0.1	2.1	360.0	4.93	false	0.5	1.25	100	6.8	1.2	1.1	2000	0.5	1.0	2.2	1.0	1000	37.5	1	36.19857944711676	9.346875843405732	117.0965007647745
0.1	2.1	360.0	4.93	false	0.5	1.25	100	6.8	1.2	1.1	2000	0.5	1.0	2.2	1.0	1000	37.5	2	45.20152166177566	12.586832249189898	95.66973884732964	30.416726415400653	115.83097604753596
0.1	2.1	360.0	4.93	false	0.5	1.25	100	6.8	1.2	1.1	2000	0.5	1.0	2.2	1.0	1000	37.5	2	38.73943400109766	4.350191049069418	71.6053487698379	22.379802673207514	79.4694833514199
0.1	2.1	360.0	4.93	false	0.5	1.25	100	6.8	1.2	1.1	2000	0.5	1.0	2.2	1.0	1000	37.5	1	37.31265819608338	16.595659128649597	151.66533494844663
0.1	2.1	360.0	4.93	false	0.5	1.25	100	6.8	1.2	1.1	2000	0.5	1.0	2.2	1.0	1000	37.5	1	39.3433639267924	21.919956726406458	163.7861727826432
0.1	2.1	360.0	4.93	false	0.5	1.25	100	6.8	1.2	1.1	2000	0.5	1.0	2.2	1.0	1000	37.5	1	39.22578854064346	23.380905512438115	175.21641585556452
0.1	2.1	360.0	4.93	false	0.5	1.25	100	6.8	1.2	1.1	2000	0.5	1.0	2.2	1.0	1000	37.5	1	40.86483904502724	16.07966701032163	155.85978645504403
0.1	2.1	360.0	4.93	false	0.5	1.25	100	6.8	1.2	1.1	2000	0.5	1.0	2.2	1.0	1000	37.5	2	43.83090430679458	23.415235366816297	132.07384061557246	38.08407158309087	66.69335686757528
0.1	2.1	360.0	4.93	false	0.5	1.25	100	6.8	1.2	1.1	2000	0.5	1.0	2.2	1.0	1000	37.5	2	44.953413040338816	9.509605547172365	95.35712157560712	33.73195594914382	84.03267800423245
0.1	2.1	360.0	4.93	false	0.5	1.25	100	6.8	1.2	1.1	2000	0.5	1.0	2.2	1.0	1000	37.5	1	36.930583553937154	17.75796840709546	134.67618599769165
0.1	2.1	360.0	4.93	false	0.5	1.25	100	6.8	1.2	1.1	2000	0.5	1.0	2.2	1.0	1000	37.5	2	30.914314446722162	11.38316369409909	67.65246409547426	23.19758349175767	67.94608927349935
0.1	2.1	360.0	4.93	false	0.5	1.25	100	6.8	1.2	1.1	2000	0.5	1.0	2.2	1.0	1000	37.5	1	38.34245041173468	20.82140091323152	153.72323134078664
0.1	2.1	360.0	4.93	false	0.5	1.25	100	6.8	1.2	1.1	2000	0.5	1.0	2.2	1.0	1000	37.5	1	41.872557856360835	22.99882636411407	169.46130263700476
0.1	2.1	360.0	4.93	false	0.5	1.25	100	6.8	1.2	1.1	2000	0.5	1.0	2.2	1.0	1000	37.5	1	49.05438663376146	27.787198116307504	132.3108794924386
0.1	2.1	360.0	4.93	false	0.5	1.25	100	6.8	1.2	1.1	2000	0.5	1.0	2.2	1.0	1000	37.5	1	33.19195943995932	7.44886289217964	117.46300009669551
0.1	2.1	360.0	4.93	false	0.5	1.25	100	6.8	1.2	1.1	2000	0.5	1.0	2.2	1.0	1000	37.5	2	40.1397632948566	5.9444910570982	56.03847706828185	33.78121343630605	99.28774894143433
0.1	2.1	360.0	4.93	false	0.5	1.25	100	6.8	1.2	1.1	2000	0.5	1.0	2.2	1.0	1000	37.5	1	45.632673551393445	13.428463734212395	169.34587833749055
0.1	2.1	360.0	4.93	false	0.5	1.25	100	6.8	1.2	1.1	2000	0.5	1.0	2.2	1.0	1000	37.5	2	41.45142581642088	8.793714079214967	96.42461806492422	27.10894198820295	82.07117938993521
0.1	2.1	360.0	4.93	false	0.5	1.25	100	6.8	1.2	1.1	2000	0.5	1.0	2.2	1.0	1000	37.5	1	45.67331112769017	30.849573906273196	132.79287598856806
0.1	2.1	360.0	4.93	false	0.5	1.25	100	6.8	1.2	1.1	2000	0.5	1.0	2.2	1.0	1000	37.5	2	44.32214672020627	19.236213369979772	69.37951984855424	32.62329639133387	81.12592020943605
0.1	2.1	360.0	4.93	false	0.5	1.25	100	6.8	1.2	1.1	2000	0.5	1.0	2.2	1.0	1000	37.5	2	40.37558179063864	5.777391074759437	82.7777571511501	33.70715423423003	79.84637840786196
0.1	2.1	360.0	4.93	false	0.5	1.25	100	6.8	1.2	1.1	2000	0.5	1.0	2.2	1.0	1000	37.5	2	43.39883207677604	26.12569088447177	120.536092653743	33.957565684823706	49.08460840800496
0.1	2.1	360.0	4.93	false	0.5	1.25	100	6.8	1.2	1.1	2000	0.5	1.0	2.2	1.0	1000	37.5	2	44.519237538743766	17.9165448102755	123.13358654814948	30.897178380797325	87.55998769209795
0.1	2.1	360.0	4.93	false	0.5	1.25	100	6.8	1.2	1.1	2000	0.5	1.0	2.2	1.0	1000	37.5	1	37.85125239291639	22.352859348114073	133.3704876840533
0.1	2.1	360.0	4.93	false	0.5	1.25	100	6.8	1.2	1.1	2000	0.5	1.0	2.2	1.0	1000	37.5	2	35.385449827072975	8.834083262435481	77.88980348949202	25.182956370131578	69.30512954927912
0.1	2.1	360.0	4.93	false	0.5	1.25	100	6.8	1.2	1.1	2000	0.5	1.0	2.2	1.0	1000	37.5	2	33.60928550761885	11.464288326151994	48.32034515615738	21.309330818071082	96.92859081834094
0.1	2.1	360.0	4.93	false	0.5	1.25	100	6.8	1.2	1.1	2000	0.5	1.0	2.2	1.0	1000	37.5	2	37.206202692742465	14.305071411175	109.67209075138848	27.773371944933853	64.37898755134441
0.1	2.1	360.0	4.93	false	0.5	1.25	100	6.8	1.2	1.1	2000	0.5	1.0	2.2	1.0	1000	37.5	2	37.759611027483515	8.259763768024497	97.16977867178677	32.76737489425764	52.69223565750789
0.1	2.1	360.0	4.93	false	0.5	1.25	100	6.8	1.2	1.1	2000	0.5	1.0	2.2	1.0	1000	37.5	1	40.709304222153264	25.77808355963629	131.0363258484015
0.1	2.1	360.0	4.93	false	0.5	1.25	100	6.8	1.2	1.1	2000	0.5	1.0	2.2	1.0	1000	37.5	2	31.71868624912713	6.622021305745201	74.08193196637978	21.96781214242597	79.65384682466228
0.1	2.1	360.0	4.93	false	0.5	1.25	100	6.8	1.2	1.1	2000	0.5	1.0	2.2	1.0	1000	37.5	2	36.3438848420445	5.8010117338872025	51.77144876398619	27.994403164427382	93.28325167065033
0.1	2.1	360.0	4.93	false	0.5	1.25	100	6.8	1.2	1.1	2000	0.5	1.0	2.2	1.0	1000	37.5	3	40.68316661917625	13.17311406045587	65.78990076900615	20.63827721110751	49.97620428280919	36.941572337332396	49.76596528519253
0.1	2.1	360.0	4.93	false	0.5	1.25	100	6.8	1.2	1.1	2000	0.5	1.0	2.2	1.0	1000	37.5	3	46.002219003673865	0.7233190903051151	50.120203069765296	20.452270391398713	83.25723022422883	38.74579602765577	88.637115932992
0.1	2.1	360.0	4.93	false	0.5	1.25	100	6.8	1.2	1.1	2000	0.5	1.0	2.2	1.0	1000	37.5	1	36.90024894096899	21.027596111054084	116.33418344482621
0.1	2.1	360.0	4.93	false	0.5	1.25	100	6.8	1.2	1.1	2000	0.5	1.0	2.2	1.0	1000	37.5	2	36.034887421554984	10.628299055070455	53.3661514211732	30.255239153183602	105.33309375765033
0.1	2.1	360.0	4.93	false	0.5	1.25	100	6.8	1.2	1.1	2000	0.5	1.0	2.2	1.0	1000	37.5	2	35.224779109838614	6.896427149159606	86.45380391173727	25.261233054363814	74.08070284055982
0.1	2.1	360.0	4.93	false	0.5	1.25	100	6.8	1.2	1.1	2000	0.5	1.0	2.2	1.0	1000	37.5	2	37.57394274282342	17.12331476810665	88.89367281946852	29.38175464364992	66.06449666647742
0.1	2.1	360.0	4.93	false	0.5	1.25	100	6.8	1.2	1.1	2000	0.5	1.0	2.2	1.0	1000	37.5	2	36.41337754384692	5.407529029785786	89.60459033509986	20.23898581358105	62.69572012531496
0.1	2.1	360.0	4.93	false	0.5	1.25	100	6.8	1.2	1.1	2000	0.5	1.0	2.2	1.0	1000	37.5	2	33.63976554188617	5.3875760060005575	74.42166619619123	24.475731977101578	71.16258509301477
0.1	2.1	360.0	4.93	false	0.5	1.25	100	6.8	1.2	1.1	2000	0.5	1.0	2.2	1.0	1000	37.5	2	33.350671188454214	6.665662057125637	52.70979395620618	17.280157877399702	99.20824746016714
0.1	2.1	360.0	4.93	false	0.5	1.25	100	6.8	1.2	1.1	2000	0.5	1.0	2.2	1.0	1000	37.5	1	42.465378958638176	27.981223626385038	152.26109087211393
0.1	2.1	360.0	4.93	false	0.5	1.25	100	6.8	1.2	1.1	2000	0.5	1.0	2.2	1.0	1000	37.5	3	37.98491497652715	4.431534849230116	50.74998079416246	22.99890053843087	75.63547175569522	33.584893907274655	31.527260028994192
0.1	2.1	360.0	4.93	false	0.5	1.25	100	6.8	1.2	1.1	2000	0.5	1.0	2.2	1.0	1000	37.5	1	24.924985657040047	16.617796393942633	96.12970547006377
0.1	2.1	360.0	4.93	false	0.5	1.25	100	6.8	1.2	1.1	2000	0.5	1.0	2.2	1.0	1000	37.5	2	42.65042009990992	15.728656900828186	107.98906144982539	35.78416883073145	70.76173741910817
0.1	2.1	360.0	4.93	false	0.5	1.25	100	6.8	1.2	1.1	2000	0.5	1.0	2.2	1.0	1000	37.5	2	41.67142028630193	6.246423080531279	100.07081240533847	29.783085393103548	76.23943084883877
0.1	2.1	360.0	4.93	false	0.5	1.25	100	6.8	1.2	1.1	2000	0.5	1.0	2.2	1.0	1000	37.5	1	35.13927650889623	24.168523357245306	155.08080228434784
0.1	2.1	360.0	4.93	false	0.5	1.25	100	6.8	1.2	1.1	2000	0.5	1.0	2.2	1.0	1000	37.5	2	23.92727414357188	8.432264534604577	46.140872276300534	20.0174894032014	59.73959102540809
0.1	2.1	360.0	4.93	false	0.5	1.25	100	6.8	1.2	1.1	2000	0.5	1.0	2.2	1.0	1000	37.5	1	34.98289259662922	10.91656425675771	116.2495968437057
0.1	2.1	360.0	4.93	false	0.5	1.25	100	6.8	1.2	1.1	2000	0.5	1.0	2.2	1.0	1000	37.5	1	41.93878681441118	21.640188192863892	122.86854552703477
0.1	2.1	360.0	4.93	false	0.5	1.25	100	6.8	1.2	1.1	2000	0.5	1.0	2.2	1.0	1000	37.5	2	43.02082342463141	7.953356921835542	52.286463811440555	24.232298386407486	107.29023868743928
0.1	2.1	360.0	4.93	false	0.5	1.25	100	6.8	1.2	1.1	2000	0.5	1.0	2.2	1.0	1000	37.5	1	38.84072648457247	25.324894588902293	133.8681031145799
0.1	2.1	360.0	4.93	false	0.5	1.25	100	6.8	1.2	1.1	2000	0.5	1.0	2.2	1.0	1000	37.5	1	42.738214397667704	18.89122297307897	129.22088408716547
0.1	2.1	360.0	4.93	false	0.5	1.25	100	6.8	1.2	1.1	2000	0.5	1.0	2.2	1.0	1000	37.5	2	45.67768443175625	11.975226897569694	72.68689326089289	32.6237809844534	114.21617936867055
0.1	2.1	360.0	4.93	false	0.5	1.25	100	6.8	1.2	1.1	2000	0.5	1.0	2.2	1.0	1000	37.5	2	39.53646833714765	11.291623179904905	96.11405924622167	28.78914156706035	73.34333657243351
0.1	2.1	360.0	4.93	false	0.5	1.25	100	6.8	1.2	1.1	2000	0.5	1.0	2.2	1.0	1000	37.5	2	37.123693416107265	19.718000240908594	65.83901718090944	30.53537120619905	84.42263333856228
0.1	2.1	360.0	4.93	false	0.5	1.25	100	6.8	1.2	1.1	2000	0.5	1.0	2.2	1.0	1000	37.5	1	32.899503618495	21.359460568479	105.68014367883002
0.1	2.1	360.0	4.93	false	0.5	1.25	100	6.8	1.2	1.1	2000	0.5	1.0	2.2	1.0	1000	37.5	1	42.6660928437585	27.230977577970975	140.65815192077466
0.1	2.1	360.0	4.93	false	0.5	1.25	100	6.8	1.2	1.1	2000	0.5	1.0	2.2	1.0	1000	37.5	2	41.99404686393417	11.961189425866932	107.71462705336401	37.750938145231366	89.79729989547242
0.1	2.1	360.0	4.93	false	0.5	1.25	100	6.8	1.2	1.1	2000	0.5	1.0	2.2	1.0	1000	37.5	2	32.534681358450115	4.593547633859024	78.46357742459793	23.03821975077259	39.233223525891574
0.1	2.1	360.0	4.93	false	0.5	1.25	100	6.8	1.2	1.1	2000	0.5	1.0	2.2	1.0	1000	37.5	1	27.93111476881399	4.962709803517277	116.11077779628548
0.1	2.1	360.0	4.93	false	0.5	1.25	100	6.8	1.2	1.1	2000	0.5	1.0	2.2	1.0	1000	37.5	2	43.16350112494363	11.276114931504818	105.62125469287713	38.52324647634033	52.07425673156183
0.1	2.1	360.0	4.93	false	0.5	1.25	100	6.8	1.2	1.1	2000	0.5	1.0	2.2	1.0	1000	37.5	1	35.618979990897685	21.707111755463913	148.60839177581803
0.1	2.1	360.0	4.93	false	0.5	1.25	100	6.8	1.2	1.1	2000	0.5	1.0	2.2	1.0	1000	37.5	2	40.90774015535058	16.489373318971786	50.32540621577047	35.43366745962353	95.32906708641713
0.1	2.1	360.0	4.93	false	0.5	1.25	100	6.8	1.2	1.1	2000	0.5	1.0	2.2	1.0	1000	37.5	1	42.79399393197582	20.707861220285267	168.35791822200827
0.1	2.1	360.0	4.93	false	0.5	1.25	100	6.8	1.2	1.1	2000	0.5	1.0	2.2	1.0	1000	37.5	1	38.01550174515609	17.770189504260525	159.74904436747858
0.1	2.1	360.0	4.93	false	0.5	1.25	100	6.8	1.2	1.1	2000	0.5	1.0	2.2	1.0	1000	37.5	1	41.03731901490376	13.051375973675347	154.05372133978608
0.1	2.1	360.0	4.93	false	0.5	1.25	100	6.8	1.2	1.1	2000	0.5	1.0	2.2	1.0	1000	37.5	1	38.15021082564988	19.714142692791608	169.3519301224322
0.1	2.1	360.0	4.93	false	0.5	1.25	100	6.8	1.2	1.1	2000	0.5	1.0	2.2	1.0	1000	37.5	1	33.384264229600404	9.10372805721203	120.13493127307565
0.1	2.1	360.0	4.93	false	0.5	1.25	100	6.8	1.2	1.1	2000	0.5	1.0	2.2	1.0	1000	37.5	1	43.64459051474187	15.209877530952935	154.94577373228253
0.1	2.1	360.0	4.93	false	0.5	1.25	100	6.8	1.2	1.1	2000	0.5	1.0	2.2	1.0	1000	37.5	1	41.74996828168105	13.717007510448903	116.23008881767939
0.1	2.1	360.0	4.93	false	0.5	1.25	100	6.8	1.2	1.1	2000	0.5	1.0	2.2	1.0	1000	37.5	1	33.77305807984124	24.74062310108502	128.73407823933442
0.1	2.1	360.0	4.93	false	0.5	1.25	100	6.8	1.2	1.1	2000	0.5	1.0	2.2	1.0	1000	37.5	1	36.328664512946645	7.306884217431936	128.5270733318295
0.1	2.1	360.0	4.93	false	0.5	1.25	100	6.8	1.2	1.1	2000	0.5	1.0	2.2	1.0	1000	37.5	2	43.561444137092884	12.89617613069888	102.53747719326687	38.968621368415384	88.07124957267413
0.1	2.1	360.0	4.93	false	0.5	1.25	100	6.8	1.2	1.1	2000	0.5	1.0	2.2	1.0	1000	37.5	2	31.509916278853908	7.391703851624997	88.97503464375247	26.514349798004176	55.89955659109349
0.1	2.1	360.0	4.93	false	0.5	1.25	100	6.8	1.2	1.1	2000	0.5	1.0	2.2	1.0	1000	37.5	2	47.3834911659653	5.229859903415498	91.30680974858849	41.512574148750204	134.07518704245672
0.1	2.1	360.0	4.93	false	0.5	1.25	100	6.8	1.2	1.1	2000	0.5	1.0	2.2	1.0	1000	37.5	2	33.468951788722734	4.746682958816967	48.47945473089581	25.009482336623897	83.79755387850389
0.1	2.1	360.0	4.93	false	0.5	1.25	100	6.8	1.2	1.1	2000	0.5	1.0	2.2	1.0	1000	37.5	2	40.3955449170363	12.647989013300954	92.25236286485226	21.782027459933172	77.86183263797393
0.1	2.1	360.0	4.93	false	0.5	1.25	100	6.8	1.2	1.1	2000	0.5	1.0	2.2	1.0	1000	37.5	1	34.75733454779531	18.742087823035735	150.54826078981566
0.1	2.1	360.0	4.93	false	0.5	1.25	100	6.8	1.2	1.1	2000	0.5	1.0	2.2	1.0	1000	37.5	1	31.02604666768949	13.236082478023707	124.21817687188481
0.1	2.1	360.0	4.93	false	0.5	1.25	100	6.8	1.2	1.1	2000	0.5	1.0	2.2	1.0	1000	37.5	1	34.267665207862365	18.976741005290094	142.6822346653128
0.1	2.1	360.0	4.93	false	0.5	1.25	100	6.8	1.2	1.1	2000	0.5	1.0	2.2	1.0	1000	37.5	2	39.88888591803394	10.812366245034774	60.65371356694158	30.19107621235475	113.67519855242027
0.1	2.1	360.0	4.93	false	0.5	1.25	100	6.8	1.2	1.1	2000	0.5	1.0	2.2	1.0	1000	37.5	3	40.725647666429225	8.527843838620441	79.69219128575504	23.93221193807216	32.8483531412586	35.49694700349147	54.641046520467384
0.1	2.1	360.0	4.93	false	0.5	1.25	100	6.8	1.2	1.1	2000	0.5	1.0	2.2	1.0	1000	37.5	1	35.56038705721823	15.540626763833982	124.53701594578388
0.1	2.1	360.0	4.93	false	0.5	1.25	100	6.8	1.2	1.1	2000	0.5	1.0	2.2	1.0	1000	37.5	1	35.49014811557388	5.213061904054602	141.22399991360712
0.1	2.1	360.0	4.93	false	0.5	1.25	100	6.8	1.2	1.1	2000	0.5	1.0	2.2	1.0	1000	37.5	1	35.41021961149642	11.798343479029773	161.76244237809314
0.1	2.1	360.0	4.93	false	0.5	1.25	100	6.8	1.2	1.1	2000	0.5	1.0	2.2	1.0	1000	37.5	2	34.51881760984133	3.2611871353169293	87.40976463469853	27.73684189922702	54.87830334764132
0.1	2.1	360.0	4.93	false	0.5	1.25	100	6.8	1.2	1.1	2000	0.5	1.0	2.2	1.0	1000	37.5	2	37.61450836745456	11.249366181234427	85.10782957641975	30.675658672490254	73.46808558515995
0.1	2.1	360.0	4.93	false	0.5	1.25	100	6.8	1.2	1.1	2000	0.5	1.0	2.2	1.0	1000	37.5	2	42.14770882716392	12.308366349938682	117.42386032194608	32.07688097327136	88.04545889897601
0.1	2.1	360.0	4.93	false	0.5	1.25	100	6.8	1.2	1.1	2000	0.5	1.0	2.2	1.0	1000	37.5	1	34.23644661723916	16.61039423142079	153.76157655264373
0.1	2.1	360.0	4.93	false	0.5	1.25	100	6.8	1.2	1.1	2000	0.5	1.0	2.2	1.0	1000	37.5	1	33.553605704749494	18.43144412314707	144.4513616691863
0.1	2.1	360.0	4.93	false	0.5	1.25	100	6.8	1.2	1.1	2000	0.5	1.0	2.2	1.0	1000	37.5	2	40.34985434357624	17.184088750613128	106.23986567370122	31.790061828166767	63.59428791210825
0.1	2.1	360.0	4.93	false	0.5	1.25	100	6.8	1.2	1.1	2000	0.5	1.0	2.2	1.0	1000	37.5	2	40.04756188416923	10.83179641684281	72.88391338075691	26.827240201552456	81.97958513414993
0.1	2.1	360.0	4.93	false	0.5	1.25	100	6.8	1.2	1.1	2000	0.5	1.0	2.2	1.0	1000	37.5	2	39.075054897246446	6.8683331310316325	113.32398181284721	32.545141712895415	83.39274746146083
0.1	2.1	360.0	4.93	false	0.5	1.25	100	6.8	1.2	1.1	2000	0.5	1.0	2.2	1.0	1000	37.5	2	36.435093690378025	9.661721113460821	82.35461351384984	27.219242734360567	67.82515207006217
0.1	2.1	360.0	4.93	false	0.5	1.25	100	6.8	1.2	1.1	2000	0.5	1.0	2.2	1.0	1000	37.5	2	45.752246017118	15.604463585329503	112.93099927411541	32.329501160962344	96.87496393783567
0.1	2.1	360.0	4.93	false	0.5	1.25	100	6.8	1.2	1.1	2000	0.5	1.0	2.2	1.0	1000	37.5	2	34.20508360060586	7.636324815276883	56.04690456181578	23.339539741109544	94.69352937049035
0.1	2.1	360.0	4.93	false	0.5	1.25	100	6.8	1.2	1.1	2000	0.5	1.0	2.2	1.0	1000	37.5	1	34.07839354392812	14.017461410212695	113.81821039358772
0.1	2.1	360.0	4.93	false	0.5	1.25	100	6.8	1.2	1.1	2000	0.5	1.0	2.2	1.0	1000	37.5	1	35.399772793072394	9.151309725112787	126.65307671921764
0.1	2.1	360.0	4.93	false	0.5	1.25	100	6.8	1.2	1.1	2000	0.5	1.0	2.2	1.0	1000	37.5	1	37.64075529982879	25.18359006123076	114.6793817307069
0.1	2.1	360.0	4.93	false	0.5	1.25	100	6.8	1.2	1.1	2000	0.5	1.0	2.2	1.0	1000	37.5	1	33.10044061537123	5.45681617221337	128.1083498738312
0.1	2.1	360.0	4.93	false	0.5	1.25	100	6.8	1.2	1.1	2000	0.5	1.0	2.2	1.0	1000	37.5	1	42.92088941669683	26.605170708805563	161.34450013656866
0.1	2.1	360.0	4.93	false	0.5	1.25	100	6.8	1.2	1.1	2000	0.5	1.0	2.2	1.0	1000	37.5	2	45.19033391016407	16.91695838406828	131.20801012318893	38.64304826926811	65.2752495479364
0.1	2.1	360.0	4.93	false	0.5	1.25	100	6.8	1.2	1.1	2000	0.5	1.0	2.2	1.0	1000	37.5	2	34.92480407123984	14.169217076771618	75.10225216303236	29.21547004992801	85.27090768793782
0.1	2.1	360.0	4.93	false	0.5	1.25	100	6.8	1.2	1.1	2000	0.5	1.0	2.2	1.0	1000	37.5	2	41.05501556678645	3.370037453920781	89.68821492488705	28.818297337016922	86.6546095288352
0.1	2.1	360.0	4.93	false	0.5	1.25	100	6.8	1.2	1.1	2000	0.5	1.0	2.2	1.0	1000	37.5	2	42.66156188851432	8.722114372712499	70.32097955766847	39.26108405456564	108.48752543701048
0.1	2.1	360.0	4.93	false	0.5	1.25	100	6.8	1.2	1.1	2000	0.5	1.0	2.2	1.0	1000	37.5	2	35.56141740521011	8.503459769075263	50.31198629884653	18.77946040425623	108.50599591359209
0.1	2.1	360.0	4.93	false	0.5	1.25	100	6.8	1.2	1.1	2000	0.5	1.0	2.2	1.0	1000	37.5	3	44.55963273047157	7.372011418237183	63.4643904336602	20.735628060980083	52.296924684091046	38.674530723164125	78.17758019329179
0.1	2.1	360.0	4.93	false	0.5	1.25	100	6.8	1.2	1.1	2000	0.5	1.0	2.2	1.0	1000	37.5	1	33.452366078895	6.011416732489267	102.51886078279722
0.1	2.1	360.0	4.93	false	0.5	1.25	100	6.8	1.2	1.1	2000	0.5	1.0	2.2	1.0	1000	37.5	1	28.140117078941238	14.461280787326743	132.5678993449425
0.1	2.1	360.0	4.93	false	0.5	1.25	100	6.8	1.2	1.1	2000	0.5	1.0	2.2	1.0	1000	37.5	2	41.28500076201388	11.604485415775187	54.34534670616831	31.004756783978788	117.0792866401747
0.1	2.1	360.0	4.93	false	0.5	1.25	100	6.8	1.2	1.1	2000	0.5	1.0	2.2	1.0	1000	37.5	1	37.4891762333384	22.807650098906098	138.4226738654256
0.1	2.1	360.0	4.93	false	0.5	1.25	100	6.8	1.2	1.1	2000	0.5	1.0	2.2	1.0	1000	37.5	1	34.83582861908498	21.71671586236806	126.8039309622793
0.1	2.1	360.0	4.93	false	0.5	1.25	100	6.8	1.2	1.1	2000	0.5	1.0	2.2	1.0	1000	37.5	1	41.09617415466031	14.493748833229057	132.69889883921675
0.1	2.1	360.0	4.93	false	0.5	1.25	100	6.8	1.2	1.1	2000	0.5	1.0	2.2	1.0	1000	37.5	2	41.93623418145593	9.486163472719044	99.01701764893629	34.36852356287239	76.23179042814208
0.1	2.1	360.0	4.93	false	0.5	1.25	100	6.8	1.2	1.1	2000	0.5	1.0	2.2	1.0	1000	37.5	2	40.78319341896773	13.722715519462222	81.07727407355735	33.484892867149654	81.04021811045897
0.1	2.1	360.0	4.93	false	0.5	1.25	100	6.8	1.2	1.1	2000	0.5	1.0	2.2	1.0	1000	37.5	2	41.35763590918542	5.413845409838846	66.29715549068939	28.73518054832591	117.47762858190919
0.1	2.1	360.0	4.93	false	0.5	1.25	100	6.8	1.2	1.1	2000	0.5	1.0	2.2	1.0	1000	37.5	1	30.060330016301194	15.081259390162748	123.12198264632403
0.1	2.1	360.0	4.93	false	0.5	1.25	100	6.8	1.2	1.1	2000	0.5	1.0	2.2	1.0	1000	37.5	1	25.632732052510693	12.244735951854851	120.04830235749023
0.1	2.1	360.0	4.93	false	0.5	1.25	100	6.8	1.2	1.1	2000	0.5	1.0	2.2	1.0	1000	37.5	1	29.109926714568438	20.35546993923282	106.08727151889597
0.1	2.1	360.0	4.93	false	0.5	1.25	100	6.8	1.2	1.1	2000	0.5	1.0	2.2	1.0	1000	37.5	2	45.00334648869426	4.901892338063588	71.23277173673294	31.275505511394307	119.52978653043868
0.1	2.1	360.0	4.93	false	0.5	1.25	100	6.8	1.2	1.1	2000	0.5	1.0	2.2	1.0	1000	37.5	2	32.22108174018451	15.555222993980072	65.02294835422626	26.02791790287412	75.2275355201633
0.1	2.1	360.0	4.93	false	0.5	1.25	100	6.8	1.2	1.1	2000	0.5	1.0	2.2	1.0	1000	37.5	1	37.12859916674746	13.209192540291012	147.30713944112128
0.1	2.1	360.0	4.93	false	0.5	1.25	100	6.8	1.2	1.1	2000	0.5	1.0	2.2	1.0	1000	37.5	2	40.45342032167637	4.705363916385358	77.612062849809	36.471368535150916	80.92125541724327
0.1	2.1	360.0	4.93	false	0.5	1.25	100	6.8	1.2	1.1	2000	0.5	1.0	2.2	1.0	1000	37.5	2	33.491741663765346	10.413490870350648	64.62994206682568	26.156437648207227	83.7962491154959
0.1	2.1	360.0	4.93	false	0.5	1.25	100	6.8	1.2	1.1	2000	0.5	1.0	2.2	1.0	1000	37.5	1	31.48569886321673	16.03884836084276	133.56862574665476
0.1	2.1	360.0	4.93	false	0.5	1.25	100	6.8	1.2	1.1	2000	0.5	1.0	2.2	1.0	1000	37.5	1	35.261506537404436	23.268841109758718	124.67341613625399
0.1	2.1	360.0	4.93	false	0.5	1.25	100	6.8	1.2	1.1	2000	0.5	1.0	2.2	1.0	1000	37.5	2	29.83604743188976	1.838861291171547	56.105600860335414	24.75045878338478	87.72518598487173
0.1	2.1	360.0	5.06	false	0.5	1.25	100	6.8	1.2	1.1	2000	0.5	1.0	2.2	1.0	1000	40.4	1	41.90427720174944	10.533864089890121	156.2952604709308
0.1	2.1	360.0	5.06	false	0.5	1.25	100	6.8	1.2	1.1	2000	0.5	1.0	2.2	1.0	1000	40.4	3	44.14248053902535	6.349261108569672	62.19660574133533	23.11120177761524	59.408745476570154	33.18629339283216	71.1773591968804
0.1	2.1	360.0	5.06	false	0.5	1.25	100	6.8	1.2	1.1	2000	0.5	1.0	2.2	1.0	1000	40.4	1	46.42927221354861	25.871557637441146	134.15629976618243
0.1	2.1	360.0	5.06	false	0.5	1.25	100	6.8	1.2	1.1	2000	0.5	1.0	2.2	1.0	1000	40.4	2	31.488748696303144	15.60451129373343	105.59165567397409	25.56188308784896	44.57796468930521
0.1	2.1	360.0	5.06	false	0.5	1.25	100	6.8	1.2	1.1	2000	0.5	1.0	2.2	1.0	1000	40.4	2	47.80939407865028	24.453675603307172	89.99686300180534	38.38907879820862	74.3463381989996
0.1	2.1	360.0	5.06	false	0.5	1.25	100	6.8	1.2	1.1	2000	0.5	1.0	2.2	1.0	1000	40.4	2	33.75114143722536	7.77719000851584	71.48448462490201	28.026123416062198	91.81191737926198
0.1	2.1	360.0	5.06	false	0.5	1.25	100	6.8	1.2	1.1	2000	0.5	1.0	2.2	1.0	1000	40.4	1	47.459144162790594	31.084669917431043	137.67226833968394
0.1	2.1	360.0	5.06	false	0.5	1.25	100	6.8	1.2	1.1	2000	0.5	1.0	2.2	1.0	1000	40.4	1	40.36142544081453	14.658424207816845	122.44364437431489
0.1	2.1	360.0	5.06	false	0.5	1.25	100	6.8	1.2	1.1	2000	0.5	1.0	2.2	1.0	1000	40.4	2	35.171814057822395	9.082116107838127	54.85779605035254	25.323493698904795	83.27798755515443
0.1	2.1	360.0	5.06	false	0.5	1.25	100	6.8	1.2	1.1	2000	0.5	1.0	2.2	1.0	1000	40.4	2	39.61326957878044	15.12485116006197	114.24718005778671	26.904931895398548	51.001013782176976
0.1	2.1	360.0	5.06	false	0.5	1.25	100	6.8	1.2	1.1	2000	0.5	1.0	2.2	1.0	1000	40.4	1	43.85725617780808	10.9795491465527	136.65941716542955
0.1	2.1	360.0	5.06	false	0.5	1.25	100	6.8	1.2	1.1	2000	0.5	1.0	2.2	1.0	1000	40.4	2	39.295416485252396	14.509870740804926	83.43704454925651	37.91323786929123	92.88325765793864
0.1	2.1	360.0	5.06	false	0.5	1.25	100	6.8	1.2	1.1	2000	0.5	1.0	2.2	1.0	1000	40.4	3	40.77931747103132	5.885174269125585	70.33494761799874	27.259017882377023	71.62001304793498	36.52902920179952	47.250776974285344
0.1	2.1	360.0	5.06	false	0.5	1.25	100	6.8	1.2	1.1	2000	0.5	1.0	2.2	1.0	1000	40.4	2	47.26068855181812	13.251708823880728	113.87529312647843	31.888840504289	91.86763649431931
0.1	2.1	360.0	5.06	false	0.5	1.25	100	6.8	1.2	1.1	2000	0.5	1.0	2.2	1.0	1000	40.4	1	36.433186120150694	17.453636531211114	156.18092767953354
0.1	2.1	360.0	5.06	false	0.5	1.25	100	6.8	1.2	1.1	2000	0.5	1.0	2.2	1.0	1000	40.4	1	33.874755227116374	19.676874690798943	153.56475693647224
0.1	2.1	360.0	5.06	false	0.5	1.25	100	6.8	1.2	1.1	2000	0.5	1.0	2.2	1.0	1000	40.4	2	39.780974574984185	12.167461812225289	64.34978918518978	26.71930894492105	104.61093876752324
0.1	2.1	360.0	5.06	false	0.5	1.25	100	6.8	1.2	1.1	2000	0.5	1.0	2.2	1.0	1000	40.4	2	49.09322304136524	9.437143270905187	91.13921658757185	23.573171280082626	85.34160682262642
0.1	2.1	360.0	5.06	false	0.5	1.25	100	6.8	1.2	1.1	2000	0.5	1.0	2.2	1.0	1000	40.4	2	54.83237514332771	6.104310484766702	97.39149074834766	43.32992745010874	137.7725787588368
0.1	2.1	360.0	5.06	false	0.5	1.25	100	6.8	1.2	1.1	2000	0.5	1.0	2.2	1.0	1000	40.4	1	43.223485887187486	27.816971966443038	175.61478882875863
0.1	2.1	360.0	5.06	false	0.5	1.25	100	6.8	1.2	1.1	2000	0.5	1.0	2.2	1.0	1000	40.4	2	41.19190616738279	6.163510640221567	65.38960405581919	33.640277718546606	113.20330096316852
0.1	2.1	360.0	5.06	false	0.5	1.25	100	6.8	1.2	1.1	2000	0.5	1.0	2.2	1.0	1000	40.4	1	36.88469370557186	32.450771969965096	115.32320423124246
0.1	2.1	360.0	5.06	false	0.5	1.25	100	6.8	1.2	1.1	2000	0.5	1.0	2.2	1.0	1000	40.4	2	41.86527884597354	16.72757504387516	72.60634850403622	32.585604106536096	100.54984490792201
0.1	2.1	360.0	5.06	false	0.5	1.25	100	6.8	1.2	1.1	2000	0.5	1.0	2.2	1.0	1000	40.4	2	48.81110158137304	23.82481094863046	125.14921093357415	44.89666088096294	83.53947618151152
0.1	2.1	360.0	5.06	false	0.5	1.25	100	6.8	1.2	1.1	2000	0.5	1.0	2.2	1.0	1000	40.4	1	49.53502974362641	25.773820025103714	166.94275727554108
0.1	2.1	360.0	5.06	false	0.5	1.25	100	6.8	1.2	1.1	2000	0.5	1.0	2.2	1.0	1000	40.4	2	29.04538561678921	5.9391962941518335	47.18034642855359	19.351606939025487	81.9339603174347
0.1	2.1	360.0	5.06	false	0.5	1.25	100	6.8	1.2	1.1	2000	0.5	1.0	2.2	1.0	1000	40.4	2	44.30918434245572	22.631958145858253	122.33579250221551	33.94347658624277	68.76039134289105
0.1	2.1	360.0	5.06	false	0.5	1.25	100	6.8	1.2	1.1	2000	0.5	1.0	2.2	1.0	1000	40.4	2	38.90898119240959	12.331862440608223	76.94984054864332	25.04159129290048	82.32676082148454
0.1	2.1	360.0	5.06	false	0.5	1.25	100	6.8	1.2	1.1	2000	0.5	1.0	2.2	1.0	1000	40.4	2	45.72294516437538	8.972240008979558	129.1067967748595	35.28244043936981	94.03416897765302
0.1	2.1	360.0	5.06	false	0.5	1.25	100	6.8	1.2	1.1	2000	0.5	1.0	2.2	1.0	1000	40.4	2	40.72040500666055	16.371384999520632	67.5662278465309	26.717758624502533	116.60124171890673
0.1	2.1	360.0	5.06	false	0.5	1.25	100	6.8	1.2	1.1	2000	0.5	1.0	2.2	1.0	1000	40.4	1	40.46790372164006	17.89773316916919	137.05025866502646
0.1	2.1	360.0	5.06	false	0.5	1.25	100	6.8	1.2	1.1	2000	0.5	1.0	2.2	1.0	1000	40.4	2	49.40576960294374	6.7339070733869075	61.543693739294255	26.075421061518792	143.51230807116278
0.1	2.1	360.0	5.06	false	0.5	1.25	100	6.8	1.2	1.1	2000	0.5	1.0	2.2	1.0	1000	40.4	2	33.0819553886972	13.478370998785653	97.0228594510745	23.0657100368495	52.02428332970506
0.1	2.1	360.0	5.06	false	0.5	1.25	100	6.8	1.2	1.1	2000	0.5	1.0	2.2	1.0	1000	40.4	1	35.57310894841433	19.346442312234117	139.38986309356113
0.1	2.1	360.0	5.06	false	0.5	1.25	100	6.8	1.2	1.1	2000	0.5	1.0	2.2	1.0	1000	40.4	2	44.77762391075844	22.529558630196192	113.49486061727703	31.962020040027916	81.12536814784687
0.1	2.1	360.0	5.06	false	0.5	1.25	100	6.8	1.2	1.1	2000	0.5	1.0	2.2	1.0	1000	40.4	1	37.65322276933753	23.0058047390197	138.96728792624978
0.1	2.1	360.0	5.06	false	0.5	1.25	100	6.8	1.2	1.1	2000	0.5	1.0	2.2	1.0	1000	40.4	1	49.00405241240362	37.80172386718515	121.83663269055685
0.1	2.1	360.0	5.06	false	0.5	1.25	100	6.8	1.2	1.1	2000	0.5	1.0	2.2	1.0	1000	40.4	1	35.43293668549821	15.813008720613034	154.04700418540082
0.1	2.1	360.0	5.06	false	0.5	1.25	100	6.8	1.2	1.1	2000	0.5	1.0	2.2	1.0	1000	40.4	1	36.20679033898076	16.641278392220116	159.48994228073846
0.1	2.1	360.0	5.06	false	0.5	1.25	100	6.8	1.2	1.1	2000	0.5	1.0	2.2	1.0	1000	40.4	2	38.65970442829079	3.831921899493389	70.86628798802927	21.081131133909167	94.277639959337
0.1	2.1	360.0	5.06	false	0.5	1.25	100	6.8	1.2	1.1	2000	0.5	1.0	2.2	1.0	1000	40.4	2	46.53334074178083	13.374642527389884	115.24124866910103	34.45352152971625	81.30944607927705
0.1	2.1	360.0	5.06	false	0.5	1.25	100	6.8	1.2	1.1	2000	0.5	1.0	2.2	1.0	1000	40.4	2	37.586504006699286	6.014069811327548	47.38465222133357	22.285473223146163	116.62483288175372
0.1	2.1	360.0	5.06	false	0.5	1.25	100	6.8	1.2	1.1	2000	0.5	1.0	2.2	1.0	1000	40.4	2	41.54081080488732	5.210759373641717	85.20473653010824	38.4201008260363	84.92397625569005
0.1	2.1	360.0	5.06	false	0.5	1.25	100	6.8	1.2	1.1	2000	0.5	1.0	2.2	1.0	1000	40.4	1	32.27718092740029	20.082635673354137	150.52802671707414
0.1	2.1	360.0	5.06	false	0.5	1.25	100	6.8	1.2	1.1	2000	0.5	1.0	2.2	1.0	1000	40.4	1	38.275271711909035	23.779931700238485	181.98084395984037
0.1	2.1	360.0	5.06	false	0.5	1.25	100	6.8	1.2	1.1	2000	0.5	1.0	2.2	1.0	1000	40.4	2	43.64589481606901	20.52638826895746	105.97722918411472	38.75327020836711	77.470173227557
0.1	2.1	360.0	5.06	false	0.5	1.25	100	6.8	1.2	1.1	2000	0.5	1.0	2.2	1.0	1000	40.4	2	33.50501608042335	9.861544923164212	66.03660075241814	24.573202190509704	81.96572502646369
0.1	2.1	360.0	5.06	false	0.5	1.25	100	6.8	1.2	1.1	2000	0.5	1.0	2.2	1.0	1000	40.4	2	33.17950802194153	9.109287358416607	66.75735727350862	26.99928256756187	81.90950251417642
0.1	2.1	360.0	5.06	false	0.5	1.25	100	6.8	1.2	1.1	2000	0.5	1.0	2.2	1.0	1000	40.4	1	37.45867334967722	17.694126469095085	156.02156679558874
0.1	2.1	360.0	5.06	false	0.5	1.25	100	6.8	1.2	1.1	2000	0.5	1.0	2.2	1.0	1000	40.4	2	45.65891291194798	19.530606104879713	80.22761523244327	30.618642449410352	108.10877806432971
0.1	2.1	360.0	5.06	false	0.5	1.25	100	6.8	1.2	1.1	2000	0.5	1.0	2.2	1.0	1000	40.4	2	33.31930700118387	4.713502374001838	65.09263934155801	21.660232499170075	82.32404867998866
0.1	2.1	360.0	5.06	false	0.5	1.25	100	6.8	1.2	1.1	2000	0.5	1.0	2.2	1.0	1000	40.4	2	47.42284336405241	8.967480900377655	134.20627248420712	34.465154265383305	68.23399768544166
0.1	2.1	360.0	5.06	false	0.5	1.25	100	6.8	1.2	1.1	2000	0.5	1.0	2.2	1.0	1000	40.4	3	47.923240153819194	10.095357164057171	96.1624719529703	19.501462673814263	65.294412367779	39.779762108454584	47.06536662098961
0.1	2.1	360.0	5.06	false	0.5	1.25	100	6.8	1.2	1.1	2000	0.5	1.0	2.2	1.0	1000	40.4	2	34.64288813478012	8.735628085041723	62.81972378261324	28.126968659823927	83.43220793738362
0.1	2.1	360.0	5.06	false	0.5	1.25	100	6.8	1.2	1.1	2000	0.5	1.0	2.2	1.0	1000	40.4	2	42.06957741418462	19.891646336566396	83.80187178034194	38.46551263362134	75.45071856590265
0.1	2.1	360.0	5.06	false	0.5	1.25	100	6.8	1.2	1.1	2000	0.5	1.0	2.2	1.0	1000	40.4	2	36.85004285798298	13.135860953280831	47.04084425493201	23.435063614733714	106.46234693431263
0.1	2.1	360.0	5.06	false	0.5	1.25	100	6.8	1.2	1.1	2000	0.5	1.0	2.2	1.0	1000	40.4	2	34.321181730700154	5.197264256771757	57.83000026107777	23.431865604541464	89.42748392884414
0.1	2.1	360.0	5.06	false	0.5	1.25	100	6.8	1.2	1.1	2000	0.5	1.0	2.2	1.0	1000	40.4	1	45.43392126094318	15.77185794228291	178.58213599050092
0.1	2.1	360.0	5.06	false	0.5	1.25	100	6.8	1.2	1.1	2000	0.5	1.0	2.2	1.0	1000	40.4	2	43.21959272924858	10.38321769565348	96.87118693723039	25.29799907410792	99.06128874938373
0.1	2.1	360.0	5.06	false	0.5	1.25	100	6.8	1.2	1.1	2000	0.5	1.0	2.2	1.0	1000	40.4	1	39.775230090897416	11.834762134520654	141.59140702227896
0.1	2.1	360.0	5.06	false	0.5	1.25	100	6.8	1.2	1.1	2000	0.5	1.0	2.2	1.0	1000	40.4	2	47.19244884771134	17.71927615580704	140.80956311991756	36.27264933666232	69.74066644183272
0.1	2.1	360.0	5.06	false	0.5	1.25	100	6.8	1.2	1.1	2000	0.5	1.0	2.2	1.0	1000	40.4	1	45.68454474637741	14.183972156626057	165.84891703952852
0.1	2.1	360.0	5.06	false	0.5	1.25	100	6.8	1.2	1.1	2000	0.5	1.0	2.2	1.0	1000	40.4	1	39.6215284117187	22.345308452410627	166.70749772972047
0.1	2.1	360.0	5.06	false	0.5	1.25	100	6.8	1.2	1.1	2000	0.5	1.0	2.2	1.0	1000	40.4	1	28.253317638707045	18.444090669735214	123.57629605078228
0.1	2.1	360.0	5.06	false	0.5	1.25	100	6.8	1.2	1.1	2000	0.5	1.0	2.2	1.0	1000	40.4	2	41.93032527904908	11.829645653686214	107.19151209678587	30.66172342136416	70.96641212949501
0.1	2.1	360.0	5.06	false	0.5	1.25	100	6.8	1.2	1.1	2000	0.5	1.0	2.2	1.0	1000	40.4	1	42.684268625365114	26.530597134769554	160.20951825856514
0.1	2.1	360.0	5.06	false	0.5	1.25	100	6.8	1.2	1.1	2000	0.5	1.0	2.2	1.0	1000	40.4	3	45.416844767612034	6.962526272968663	60.111042239301966	18.305830612966695	78.58831870982006	43.47042151081123	49.74116532093815
0.1	2.1	360.0	5.06	false	0.5	1.25	100	6.8	1.2	1.1	2000	0.5	1.0	2.2	1.0	1000	40.4	1	46.354623626899745	23.508736607372622	134.53327135997293
0.1	2.1	360.0	5.06	false	0.5	1.25	100	6.8	1.2	1.1	2000	0.5	1.0	2.2	1.0	1000	40.4	2	39.59538796418332	6.9403796006976455	65.87752981418791	32.32365548750169	112.9595174540835
0.1	2.1	360.0	5.06	false	0.5	1.25	100	6.8	1.2	1.1	2000	0.5	1.0	2.2	1.0	1000	40.4	1	40.08714198367487	9.477917261946565	133.49449304791858
0.1	2.1	360.0	5.06	false	0.5	1.25	100	6.8	1.2	1.1	2000	0.5	1.0	2.2	1.0	1000	40.4	2	38.98781051974942	5.750262357838127	81.40172797913561	21.245173152080394	68.67366536156092
0.1	2.1	360.0	5.06	false	0.5	1.25	100	6.8	1.2	1.1	2000	0.5	1.0	2.2	1.0	1000	40.4	1	41.02176763366168	26.847221273890153	166.42693579544053
0.1	2.1	360.0	5.06	false	0.5	1.25	100	6.8	1.2	1.1	2000	0.5	1.0	2.2	1.0	1000	40.4	2	36.639241213460274	5.1404363386231084	100.98157276751355	30.461009230182828	57.77516980691918
0.1	2.1	360.0	5.06	false	0.5	1.25	100	6.8	1.2	1.1	2000	0.5	1.0	2.2	1.0	1000	40.4	2	41.72209889278043	12.46242654202566	51.62869232714958	27.757157425442138	124.34634751501062
0.1	2.1	360.0	5.06	false	0.5	1.25	100	6.8	1.2	1.1	2000	0.5	1.0	2.2	1.0	1000	40.4	2	43.070485532559616	4.103236589533238	113.38853691317739	34.98550101390015	89.89255332383098
0.1	2.1	360.0	5.06	false	0.5	1.25	100	6.8	1.2	1.1	2000	0.5	1.0	2.2	1.0	1000	40.4	2	43.303307821367426	11.600193110237123	81.48163088748322	29.647867817590058	124.70482830846628
0.1	2.1	360.0	5.06	false	0.5	1.25	100	6.8	1.2	1.1	2000	0.5	1.0	2.2	1.0	1000	40.4	2	41.32514478923047	6.889956329724777	85.45791845218977	35.91589533996485	89.75629775933359
0.1	2.1	360.0	5.06	false	0.5	1.25	100	6.8	1.2	1.1	2000	0.5	1.0	2.2	1.0	1000	40.4	1	42.058708601470045	28.796237771020984	157.42253124477583
0.1	2.1	360.0	5.06	false	0.5	1.25	100	6.8	1.2	1.1	2000	0.5	1.0	2.2	1.0	1000	40.4	2	41.70672084230145	4.486881030060015	79.40442904455689	34.489367122456905	110.68314910432139
0.1	2.1	360.0	5.06	false	0.5	1.25	100	6.8	1.2	1.1	2000	0.5	1.0	2.2	1.0	1000	40.4	2	37.754332375333256	14.083309161672142	67.99694138284819	23.340069351175256	101.26418031814696
0.1	2.1	360.0	5.06	false	0.5	1.25	100	6.8	1.2	1.1	2000	0.5	1.0	2.2	1.0	1000	40.4	2	53.03642073729452	11.36743048742162	93.51775605244889	31.01949601240193	114.6128658231048
0.1	2.1	360.0	5.06	false	0.5	1.25	100	6.8	1.2	1.1	2000	0.5	1.0	2.2	1.0	1000	40.4	1	32.489432949222696	18.570305097892586	99.82385158572559
0.1	2.1	360.0	5.06	false	0.5	1.25	100	6.8	1.2	1.1	2000	0.5	1.0	2.2	1.0	1000	40.4	3	48.12024652554707	10.939582910678014	110.06909956457758	25.559317519949886	49.09344466949696	45.536327829715866	45.36697746701454
0.1	2.1	360.0	5.06	false	0.5	1.25	100	6.8	1.2	1.1	2000	0.5	1.0	2.2	1.0	1000	40.4	1	34.150418577988646	14.050989953021734	141.5776063098382
0.1	2.1	360.0	5.06	false	0.5	1.25	100	6.8	1.2	1.1	2000	0.5	1.0	2.2	1.0	1000	40.4	1	37.985297374391735	23.2945795287704	130.8969298548036
0.1	2.1	360.0	5.06	false	0.5	1.25	100	6.8	1.2	1.1	2000	0.5	1.0	2.2	1.0	1000	40.4	2	36.60150621879419	4.886727272700069	48.16804981859884	28.534075177380796	103.69555458172132
0.1	2.1	360.0	5.06	false	0.5	1.25	100	6.8	1.2	1.1	2000	0.5	1.0	2.2	1.0	1000	40.4	1	35.634709603781126	14.914934089081662	146.36928570223586
0.1	2.1	360.0	5.06	false	0.5	1.25	100	6.8	1.2	1.1	2000	0.5	1.0	2.2	1.0	1000	40.4	2	43.1744374936346	14.810543973002245	83.4427964478535	33.94082834740766	106.60895414180945
0.1	2.1	360.0	5.06	false	0.5	1.25	100	6.8	1.2	1.1	2000	0.5	1.0	2.2	1.0	1000	40.4	2	41.266594047906665	19.21115319549913	96.98665711639802	28.606718107247648	74.31365752464731
0.1	2.1	360.0	5.06	false	0.5	1.25	100	6.8	1.2	1.1	2000	0.5	1.0	2.2	1.0	1000	40.4	1	34.53549009542684	25.527767684262507	148.90009815718386
0.1	2.1	360.0	5.06	false	0.5	1.25	100	6.8	1.2	1.1	2000	0.5	1.0	2.2	1.0	1000	40.4	1	42.21014511037507	17.247894257935	189.21409426406993
0.1	2.1	360.0	5.06	false	0.5	1.25	100	6.8	1.2	1.1	2000	0.5	1.0	2.2	1.0	1000	40.4	1	41.02479925502961	30.668777105160018	132.4852342749973
0.1	2.1	360.0	5.06	false	0.5	1.25	100	6.8	1.2	1.1	2000	0.5	1.0	2.2	1.0	1000	40.4	2	49.39758585829876	8.24535349119381	106.22569147271713	39.25640760729774	118.49115632113428
0.1	2.1	360.0	5.06	false	0.5	1.25	100	6.8	1.2	1.1	2000	0.5	1.0	2.2	1.0	1000	40.4	2	46.127130539789945	9.634663044429576	141.38347690009897	36.08721128289761	67.43138427284623
0.1	2.1	360.0	5.06	false	0.5	1.25	100	6.8	1.2	1.1	2000	0.5	1.0	2.2	1.0	1000	40.4	1	40.426706304941774	23.5644361789395	137.48248734396654
0.1	2.1	360.0	5.06	false	0.5	1.25	100	6.8	1.2	1.1	2000	0.5	1.0	2.2	1.0	1000	40.4	2	39.01472388339581	6.4814149256835325	70.1810010284189	18.572830174728182	110.48245508292206
0.1	2.1	360.0	5.06	false	0.5	1.25	100	6.8	1.2	1.1	2000	0.5	1.0	2.2	1.0	1000	40.4	1	51.312160368684545	21.86444144113154	163.90312655353327
0.1	2.1	360.0	5.06	false	0.5	1.25	100	6.8	1.2	1.1	2000	0.5	1.0	2.2	1.0	1000	40.4	1	39.14190467254175	17.844884988287827	175.4910334957627
0.1	2.1	360.0	5.06	false	0.5	1.25	100	6.8	1.2	1.1	2000	0.5	1.0	2.2	1.0	1000	40.4	2	37.04615932124512	7.5434884318006485	101.76758639716385	27.58732890999243	73.00004912661673
0.1	2.1	360.0	5.06	false	0.5	1.25	100	6.8	1.2	1.1	2000	0.5	1.0	2.2	1.0	1000	40.4	2	37.0698315809235	20.238949200282395	76.02198236755295	32.18381093435869	63.141480564106054
0.1	2.1	360.0	5.06	false	0.5	1.25	100	6.8	1.2	1.1	2000	0.5	1.0	2.2	1.0	1000	40.4	1	39.50800925667215	31.760763459166085	186.17726640354115
0.1	2.1	360.0	5.06	false	0.5	1.25	100	6.8	1.2	1.1	2000	0.5	1.0	2.2	1.0	1000	40.4	2	40.0735371173553	13.612798639569036	116.26628751199232	28.79416691727961	54.943677000669595
0.1	2.1	360.0	5.06	false	0.5	1.25	100	6.8	1.2	1.1	2000	0.5	1.0	2.2	1.0	1000	40.4	2	33.28168945257094	9.991544572029184	59.893794588915675	29.421059976824626	59.6175438597656
0.1	2.1	360.0	5.06	false	0.5	1.25	100	6.8	1.2	1.1	2000	0.5	1.0	2.2	1.0	1000	40.4	1	44.38801035066352	24.386565766744713	119.58713805652886
0.1	2.1	360.0	5.06	false	0.5	1.25	100	6.8	1.2	1.1	2000	0.5	1.0	2.2	1.0	1000	40.4	2	43.699804459459905	6.640531753299029	123.97058206528729	32.389074723114526	83.56122580329314
0.1	2.1	360.0	5.06	false	0.5	1.25	100	6.8	1.2	1.1	2000	0.5	1.0	2.2	1.0	1000	40.4	1	38.66735575729771	23.751362657130265	152.52938135413763
0.1	2.1	360.0	5.06	false	0.5	1.25	100	6.8	1.2	1.1	2000	0.5	1.0	2.2	1.0	1000	40.4	1	44.620521313803856	27.57269168250297	142.39275225877006
0.1	2.1	360.0	5.06	false	0.5	1.25	100	6.8	1.2	1.1	2000	0.5	1.0	2.2	1.0	1000	40.4	1	38.822234498286086	28.491238812270492	129.859643191651
0.1	2.1	360.0	5.06	false	0.5	1.25	100	6.8	1.2	1.1	2000	0.5	1.0	2.2	1.0	1000	40.4	2	33.27639046970488	1.358599841307794	54.16650546985228	26.881225874940377	88.96439967792199
0.1	2.1	360.0	5.06	false	0.5	1.25	100	6.8	1.2	1.1	2000	0.5	1.0	2.2	1.0	1000	40.4	1	38.955645288832	14.539886596810888	122.31952482891387
0.1	2.1	360.0	5.06	false	0.5	1.25	100	6.8	1.2	1.1	2000	0.5	1.0	2.2	1.0	1000	40.4	2	44.29398895273952	23.63958189730592	96.82075127589474	42.450134851011875	61.389766246585744
0.1	2.1	360.0	5.06	false	0.5	1.25	100	6.8	1.2	1.1	2000	0.5	1.0	2.2	1.0	1000	40.4	2	34.87459808904499	13.790738275370192	75.26259865778876	20.819634548767294	77.86172352839567
0.1	2.1	360.0	5.06	false	0.5	1.25	100	6.8	1.2	1.1	2000	0.5	1.0	2.2	1.0	1000	40.4	1	35.428645861928054	7.584623951663221	155.2089148987532
0.1	2.1	360.0	5.06	false	0.5	1.25	100	6.8	1.2	1.1	2000	0.5	1.0	2.2	1.0	1000	40.4	2	49.12841105461878	14.283537127135274	136.24017779351	40.308435155588434	98.28074016252823
0.1	2.1	360.0	5.06	false	0.5	1.25	100	6.8	1.2	1.1	2000	0.5	1.0	2.2	1.0	1000	40.4	1	37.90535401123021	24.115920511998418	132.16568679279976
0.1	2.1	360.0	5.06	false	0.5	1.25	100	6.8	1.2	1.1	2000	0.5	1.0	2.2	1.0	1000	40.4	2	47.46036934890698	8.159220974811891	130.1261884060037	38.44005562778662	66.95155282700203
0.1	2.1	360.0	5.06	false	0.5	1.25	100	6.8	1.2	1.1	2000	0.5	1.0	2.2	1.0	1000	40.4	2	35.13818678213005	4.690772055158908	63.14304149413479	23.732055397122036	88.18239416131887
0.1	2.1	360.0	5.06	false	0.5	1.25	100	6.8	1.2	1.1	2000	0.5	1.0	2.2	1.0	1000	40.4	2	48.389073892732235	15.747506144909655	128.68892317684808	41.53352073851695	71.05756219090264
0.1	2.1	360.0	5.06	false	0.5	1.25	100	6.8	1.2	1.1	2000	0.5	1.0	2.2	1.0	1000	40.4	1	43.000155553447414	37.206501936888245	116.32722583075085
0.1	2.1	360.0	5.06	false	0.5	1.25	100	6.8	1.2	1.1	2000	0.5	1.0	2.2	1.0	1000	40.4	2	35.74753749324506	5.668296227753884	83.92847833224606	27.06156607962552	76.068649252087
0.1	2.1	360.0	5.06	false	0.5	1.25	100	6.8	1.2	1.1	2000	0.5	1.0	2.2	1.0	1000	40.4	2	39.054109849478074	7.554240943165447	95.02323815837292	19.793415604399314	79.68390315138163
0.1	2.1	360.0	5.06	false	0.5	1.25	100	6.8	1.2	1.1	2000	0.5	1.0	2.2	1.0	1000	40.4	2	39.75223520346273	11.471398542922513	93.11999908332814	26.773837402713042	61.76603204606544
0.1	2.1	360.0	5.06	false	0.5	1.25	100	6.8	1.2	1.1	2000	0.5	1.0	2.2	1.0	1000	40.4	2	46.42275547779056	12.804283338375	126.3878934396661	32.767981577509296	70.25796225835913
0.1	2.1	360.0	5.06	false	0.5	1.25	100	6.8	1.2	1.1	2000	0.5	1.0	2.2	1.0	1000	40.4	2	44.251381011013635	5.368585008774354	92.84642337831801	38.20772718882736	83.09017448172051
0.1	2.1	360.0	5.06	false	0.5	1.25	100	6.8	1.2	1.1	2000	0.5	1.0	2.2	1.0	1000	40.4	1	42.71920618509911	17.95101944833611	137.4797429989502
0.1	2.1	360.0	5.06	false	0.5	1.25	100	6.8	1.2	1.1	2000	0.5	1.0	2.2	1.0	1000	40.4	2	44.623015150817615	8.465107961635361	112.68630721613317	35.248189191144185	72.53035700515058
0.1	2.1	360.0	5.06	false	0.5	1.25	100	6.8	1.2	1.1	2000	0.5	1.0	2.2	1.0	1000	40.4	2	41.20613358708299	14.854985741083386	86.57948942713487	34.08825060273493	89.61900361947532
0.1	2.1	360.0	5.06	false	0.5	1.25	100	6.8	1.2	1.1	2000	0.5	1.0	2.2	1.0	1000	40.4	2	42.836442566654966	13.378676887425058	84.49964710300503	31.63366420968654	100.44374731855534
0.1	2.1	360.0	5.06	false	0.5	1.25	100	6.8	1.2	1.1	2000	0.5	1.0	2.2	1.0	1000	40.4	2	48.5491128643228	6.02259494068537	77.2322368943222	32.552661527277024	125.87734674500786
0.1	2.1	360.0	5.06	false	0.5	1.25	100	6.8	1.2	1.1	2000	0.5	1.0	2.2	1.0	1000	40.4	2	41.72042623509846	18.533842325368063	109.3792240287566	35.26398719462515	75.7069985988824
0.1	2.1	360.0	5.06	false	0.5	1.25	100	6.8	1.2	1.1	2000	0.5	1.0	2.2	1.0	1000	40.4	2	47.28870726425652	26.817874605802864	110.0273225142129	38.44736856825245	56.14774504377294
0.1	2.1	360.0	5.06	false	0.5	1.25	100	6.8	1.2	1.1	2000	0.5	1.0	2.2	1.0	1000	40.4	2	42.317580811762674	17.48797570629777	77.34311492090293	30.934978455767023	111.11314277662183
0.1	2.1	360.0	5.06	false	0.5	1.25	100	6.8	1.2	1.1	2000	0.5	1.0	2.2	1.0	1000	40.4	2	48.65741393251146	19.468650587980587	127.87000642031929	40.04286743653471	72.21821461906995
0.1	2.1	360.0	5.06	false	0.5	1.25	100	6.8	1.2	1.1	2000	0.5	1.0	2.2	1.0	1000	40.4	1	36.90537708732917	14.722885421494894	118.5823673811133
0.1	2.1	360.0	5.06	false	0.5	1.25	100	6.8	1.2	1.1	2000	0.5	1.0	2.2	1.0	1000	40.4	2	40.38072253211576	8.667910283636184	68.11763573071572	36.079840080177085	91.63087777970846
0.1	2.1	360.0	5.06	false	0.5	1.25	100	6.8	1.2	1.1	2000	0.5	1.0	2.2	1.0	1000	40.4	3	44.430662733659084	9.276229449200432	60.141822630257664	18.66538266789056	85.96588161712818	42.37058470156294	46.44400403748482
0.1	2.1	360.0	5.06	false	0.5	1.25	100	6.8	1.2	1.1	2000	0.5	1.0	2.2	1.0	1000	40.4	2	39.16589178188642	11.676625770341888	130.58924645118813	21.843838453703036	60.430476193340304
0.1	2.1	360.0	5.06	false	0.5	1.25	100	6.8	1.2	1.1	2000	0.5	1.0	2.2	1.0	1000	40.4	1	47.39672464159459	22.117610641279455	184.15487995277505
0.1	2.1	360.0	5.06	false	0.5	1.25	100	6.8	1.2	1.1	2000	0.5	1.0	2.2	1.0	1000	40.4	3	46.64399002252219	9.103157209994626	87.4619417838284	25.249556115155233	70.34924087506475	44.55790336852445	64.00314646273512
0.1	2.1	360.0	5.06	false	0.5	1.25	100	6.8	1.2	1.1	2000	0.5	1.0	2.2	1.0	1000	40.4	1	43.132865405108966	25.738129056001863	170.5320180712497
0.1	2.1	360.0	5.06	false	0.5	1.25	100	6.8	1.2	1.1	2000	0.5	1.0	2.2	1.0	1000	40.4	2	35.21190109576559	10.77461238007115	66.97231236592908	20.474609420057686	84.7844587030337
0.1	2.1	360.0	5.06	false	0.5	1.25	100	6.8	1.2	1.1	2000	0.5	1.0	2.2	1.0	1000	40.4	1	39.34697388400807	19.9550973933476	189.14201319432325
0.1	2.1	360.0	5.06	false	0.5	1.25	100	6.8	1.2	1.1	2000	0.5	1.0	2.2	1.0	1000	40.4	2	36.40736720093857	12.26958443385715	56.20997312389843	25.40188320193723	86.87565620688076
0.1	2.1	360.0	5.06	false	0.5	1.25	100	6.8	1.2	1.1	2000	0.5	1.0	2.2	1.0	1000	40.4	1	41.72277095976662	28.850418582970967	175.8391944470535
0.1	2.1	360.0	5.06	false	0.5	1.25	100	6.8	1.2	1.1	2000	0.5	1.0	2.2	1.0	1000	40.4	2	42.98401614143901	11.42324558824718	75.32045495271461	34.752081907652006	106.13043065152718
0.1	2.1	360.0	5.06	false	0.5	1.25	100	6.8	1.2	1.1	2000	0.5	1.0	2.2	1.0	1000	40.4	2	42.28245843422531	2.5481820759395113	75.59785494243253	26.342247627235224	96.7762512690817
0.1	2.1	360.0	5.06	false	0.5	1.25	100	6.8	1.2	1.1	2000	0.5	1.0	2.2	1.0	1000	40.4	2	49.670623960900386	8.390326648043354	95.0618660933126	25.632930147660378	82.26431172998831
0.1	2.1	360.0	5.06	false	0.5	1.25	100	6.8	1.2	1.1	2000	0.5	1.0	2.2	1.0	1000	40.4	1	35.70163559113778	5.804872407336874	126.35800632864571
0.1	2.1	360.0	5.06	false	0.5	1.25	100	6.8	1.2	1.1	2000	0.5	1.0	2.2	1.0	1000	40.4	2	45.27891386183512	9.500099755718189	122.81297711030938	33.68515025314821	89.30587762197078
0.1	2.1	360.0	5.06	false	0.5	1.25	100	6.8	1.2	1.1	2000	0.5	1.0	2.2	1.0	1000	40.4	2	36.23975259880709	5.124581541512437	51.39619377828595	23.931567508592536	120.41497382827767
0.1	2.1	360.0	5.06	false	0.5	1.25	100	6.8	1.2	1.1	2000	0.5	1.0	2.2	1.0	1000	40.4	1	42.43893090849626	20.07804289573386	200.34490375847696
0.1	2.1	360.0	5.06	false	0.5	1.25	100	6.8	1.2	1.1	2000	0.5	1.0	2.2	1.0	1000	40.4	2	39.017356639361665	4.721612573345514	64.71200237705145	30.50282912774201	95.53966125369345
0.1	2.1	360.0	5.06	false	0.5	1.25	100	6.8	1.2	1.1	2000	0.5	1.0	2.2	1.0	1000	40.4	1	37.211124136084905	21.46635628665675	156.18612649420638
0.1	2.1	360.0	5.06	false	0.5	1.25	100	6.8	1.2	1.1	2000	0.5	1.0	2.2	1.0	1000	40.4	1	40.530851287193606	10.79692320921026	146.1866123559695
0.1	2.1	360.0	5.06	false	0.5	1.25	100	6.8	1.2	1.1	2000	0.5	1.0	2.2	1.0	1000	40.4	1	42.73662460916242	25.96602288691164	183.11235245711396
0.1	2.1	360.0	5.06	false	0.5	1.25	100	6.8	1.2	1.1	2000	0.5	1.0	2.2	1.0	1000	40.4	2	49.10611822668358	10.149049552601765	97.91505335812556	41.20173269620687	101.69206310574663
0.1	2.1	360.0	5.06	false	0.5	1.25	100	6.8	1.2	1.1	2000	0.5	1.0	2.2	1.0	1000	40.4	1	35.48461504486561	18.067899035625402	147.8178458957542
0.1	2.1	360.0	5.06	false	0.5	1.25	100	6.8	1.2	1.1	2000	0.5	1.0	2.2	1.0	1000	40.4	2	45.28952835622329	16.26299516483912	129.48615127401905	26.98916510390242	64.94616628716577
0.1	2.1	360.0	5.06	false	0.5	1.25	100	6.8	1.2	1.1	2000	0.5	1.0	2.2	1.0	1000	40.4	3	52.93317937892084	5.456265063908062	50.65127238689301	22.12408464558224	107.4980297038727	44.15829449790173	58.052143269437686
0.1	2.1	360.0	5.06	false	0.5	1.25	100	6.8	1.2	1.1	2000	0.5	1.0	2.2	1.0	1000	40.4	2	45.14486618868722	12.577988206374856	109.36451495037056	32.88159571526203	86.49260210295776
0.1	2.1	360.0	5.06	false	0.5	1.25	100	6.8	1.2	1.1	2000	0.5	1.0	2.2	1.0	1000	40.4	1	35.23040647447641	25.462669284024763	122.4401859861111
0.1	2.1	360.0	5.06	false	0.5	1.25	100	6.8	1.2	1.1	2000	0.5	1.0	2.2	1.0	1000	40.4	1	37.91797935859175	20.618134863448606	165.2006401479829
0.1	2.1	360.0	5.06	false	0.5	1.25	100	6.8	1.2	1.1	2000	0.5	1.0	2.2	1.0	1000	40.4	1	43.46358288483412	28.434921520722796	158.71629728883
0.1	2.1	360.0	5.06	false	0.5	1.25	100	6.8	1.2	1.1	2000	0.5	1.0	2.2	1.0	1000	40.4	2	52.237204613017695	14.451571206308527	95.13400535767937	37.12506463701684	121.59918607197963
0.1	2.1	360.0	5.06	false	0.5	1.25	100	6.8	1.2	1.1	2000	0.5	1.0	2.2	1.0	1000	40.4	2	33.467720079844746	9.580439804383724	64.36281102982146	26.91067635313886	82.57112457747988
0.1	2.1	360.0	5.06	false	0.5	1.25	100	6.8	1.2	1.1	2000	0.5	1.0	2.2	1.0	1000	40.4	2	46.156533914402516	3.295348950185517	70.2024067529452	29.018611636552176	118.34220426918918
0.1	2.1	360.0	5.06	false	0.5	1.25	100	6.8	1.2	1.1	2000	0.5	1.0	2.2	1.0	1000	40.4	3	42.36283629411024	7.688906893749796	38.14820217182955	22.590412152633323	73.49904118091408	38.390569747987676	89.9016255061123
0.1	2.1	360.0	5.06	false	0.5	1.25	100	6.8	1.2	1.1	2000	0.5	1.0	2.2	1.0	1000	40.4	2	49.53243255220373	17.730209402814808	145.49743166431065	44.697245104371085	79.37835465925563
0.1	2.1	360.0	5.06	false	0.5	1.25	100	6.8	1.2	1.1	2000	0.5	1.0	2.2	1.0	1000	40.4	2	37.37245896275188	9.36459073921046	87.56755647674356	27.593115867059115	75.62627077226772
0.1	2.1	360.0	5.06	false	0.5	1.25	100	6.8	1.2	1.1	2000	0.5	1.0	2.2	1.0	1000	40.4	2	36.95326694694711	5.214315820904055	106.24244068261606	32.682741992185086	47.785779686568645
0.1	2.1	360.0	5.06	false	0.5	1.25	100	6.8	1.2	1.1	2000	0.5	1.0	2.2	1.0	1000	40.4	1	45.68372961982633	12.591050261819664	143.9242607541851
0.1	2.1	360.0	5.06	false	0.5	1.25	100	6.8	1.2	1.1	2000	0.5	1.0	2.2	1.0	1000	40.4	1	34.223124554473884	21.998351255131993	126.19178571865069
0.1	2.1	360.0	5.06	false	0.5	1.25	100	6.8	1.2	1.1	2000	0.5	1.0	2.2	1.0	1000	40.4	2	36.834679967208466	8.334970395296512	109.32039222235561	32.95084050973358	61.045834826493895
0.1	2.1	360.0	5.06	false	0.5	1.25	100	6.8	1.2	1.1	2000	0.5	1.0	2.2	1.0	1000	40.4	1	34.79885503778963	25.976590234247947	111.2105469924045
0.1	2.1	360.0	5.06	false	0.5	1.25	100	6.8	1.2	1.1	2000	0.5	1.0	2.2	1.0	1000	40.4	1	35.97022843719016	16.119724143941635	152.12311508464782
0.1	2.1	360.0	5.06	false	0.5	1.25	100	6.8	1.2	1.1	2000	0.5	1.0	2.2	1.0	1000	40.4	1	41.613491557043886	26.62831306578965	152.78860499990793
0.1	2.1	360.0	5.06	false	0.5	1.25	100	6.8	1.2	1.1	2000	0.5	1.0	2.2	1.0	1000	40.4	1	48.76398978694672	30.764606899001958	166.3369516251609
0.1	2.1	360.0	5.06	false	0.5	1.25	100	6.8	1.2	1.1	2000	0.5	1.0	2.2	1.0	1000	40.4	1	35.80862671978177	14.634920951852486	141.53056694761668
0.1	2.1	360.0	5.06	false	0.5	1.25	100	6.8	1.2	1.1	2000	0.5	1.0	2.2	1.0	1000	40.4	2	41.340895953857675	4.723918292735847	81.40768008202481	32.4954698549862	102.50789820993042
0.1	2.1	360.0	5.06	false	0.5	1.25	100	6.8	1.2	1.1	2000	0.5	1.0	2.2	1.0	1000	40.4	1	41.605900442881605	17.873988485858014	140.49894063918924
0.1	2.1	360.0	5.06	false	0.5	1.25	100	6.8	1.2	1.1	2000	0.5	1.0	2.2	1.0	1000	40.4	1	34.90612422976734	24.744690581384877	106.10175151000563
0.1	2.1	360.0	5.06	false	0.5	1.25	100	6.8	1.2	1.1	2000	0.5	1.0	2.2	1.0	1000	40.4	2	40.367134876631745	10.826161195194935	72.35547607313868	28.36406408675186	108.10935584372963
0.1	2.1	360.0	5.06	false	0.5	1.25	100	6.8	1.2	1.1	2000	0.5	1.0	2.2	1.0	1000	40.4	2	46.98982948056443	10.722667677872714	95.65140582331978	27.990809280171742	113.01989281046045
0.1	2.1	360.0	5.06	false	0.5	1.25	100	6.8	1.2	1.1	2000	0.5	1.0	2.2	1.0	1000	40.4	2	40.2982077021007	9.68340113155082	66.46874615404727	29.770984991789355	127.3020957176613
0.1	2.1	360.0	5.06	false	0.5	1.25	100	6.8	1.2	1.1	2000	0.5	1.0	2.2	1.0	1000	40.4	2	39.46519408221426	16.24782185106733	104.71574636357443	30.854607265997018	76.33650683452464
0.1	2.1	360.0	5.06	false	0.5	1.25	100	6.8	1.2	1.1	2000	0.5	1.0	2.2	1.0	1000	40.4	2	44.9376974689922	15.316367901281648	97.44155771184329	30.899282544544995	74.43267483461551
0.1	2.1	360.0	5.06	false	0.5	1.25	100	6.8	1.2	1.1	2000	0.5	1.0	2.2	1.0	1000	40.4	2	37.205726354979674	6.601933823715224	76.60359598838636	31.12086957802114	96.14371910454763
0.1	2.1	360.0	5.06	false	0.5	1.25	100	6.8	1.2	1.1	2000	0.5	1.0	2.2	1.0	1000	40.4	2	41.110629690680604	8.940062349721297	114.22387066759916	35.00323811837468	47.92167078462778
0.1	2.1	360.0	5.06	false	0.5	1.25	100	6.8	1.2	1.1	2000	0.5	1.0	2.2	1.0	1000	40.4	1	45.07077963079696	23.47144418939603	162.23214199063997
0.1	2.1	360.0	5.06	false	0.5	1.25	100	6.8	1.2	1.1	2000	0.5	1.0	2.2	1.0	1000	40.4	1	41.22339967270936	26.40351968992269	135.7060553602834
0.1	2.1	360.0	5.06	false	0.5	1.25	100	6.8	1.2	1.1	2000	0.5	1.0	2.2	1.0	1000	40.4	2	45.69006182022734	15.293019193019795	99.39150050114498	26.85003689295384	113.73980360611428
0.1	2.1	360.0	5.06	false	0.5	1.25	100	6.8	1.2	1.1	2000	0.5	1.0	2.2	1.0	1000	40.4	2	47.353076486499276	24.08534547405046	99.89074713871248	37.06713452436725	77.18235152911795
0.1	2.1	360.0	5.06	false	0.5	1.25	100	6.8	1.2	1.1	2000	0.5	1.0	2.2	1.0	1000	40.4	2	31.327868747639638	2.325611485919971	73.59226757416594	24.56490867584644	59.42406321807137
0.1	2.1	360.0	5.06	false	0.5	1.25	100	6.8	1.2	1.1	2000	0.5	1.0	2.2	1.0	1000	40.4	2	33.352304073261706	7.598518043160013	47.64982504404559	22.866504704417615	101.71165579395038
0.1	2.1	360.0	5.06	false	0.5	1.25	100	6.8	1.2	1.1	2000	0.5	1.0	2.2	1.0	1000	40.4	1	50.23754362854641	30.133761378117832	175.4989387566
0.1	2.1	360.0	5.06	false	0.5	1.25	100	6.8	1.2	1.1	2000	0.5	1.0	2.2	1.0	1000	40.4	3	43.065942133635225	3.4322915860200642	68.6384413463891	25.501634668852546	70.11637316571148	37.91996343181449	53.70584556970128
0.1	2.1	360.0	5.06	false	0.5	1.25	100	6.8	1.2	1.1	2000	0.5	1.0	2.2	1.0	1000	40.4	1	41.10170462712253	25.193767837714166	146.52803313195352
0.1	2.1	360.0	5.06	false	0.5	1.25	100	6.8	1.2	1.1	2000	0.5	1.0	2.2	1.0	1000	40.4	1	32.50536583606595	13.288994200864181	113.95038918526367
0.1	2.1	360.0	5.06	false	0.5	1.25	100	6.8	1.2	1.1	2000	0.5	1.0	2.2	1.0	1000	40.4	1	44.17862203655587	26.21673805947552	189.47188726756875
0.1	2.1	360.0	5.06	false	0.5	1.25	100	6.8	1.2	1.1	2000	0.5	1.0	2.2	1.0	1000	40.4	1	46.510145965865526	24.043100353449464	171.39488310318768
0.1	2.1	360.0	5.06	false	0.5	1.25	100	6.8	1.2	1.1	2000	0.5	1.0	2.2	1.0	1000	40.4	2	52.498461468065784	9.286520481194565	122.75396713875739	36.50246637592792	67.93542539657909
0.1	2.1	360.0	5.06	false	0.5	1.25	100	6.8	1.2	1.1	2000	0.5	1.0	2.2	1.0	1000	40.4	2	38.85638763350381	9.885090024126612	83.9999903155105	29.113524741204344	74.21442629339326
0.1	2.1	360.0	5.06	false	0.5	1.25	100	6.8	1.2	1.1	2000	0.5	1.0	2.2	1.0	1000	40.4	1	42.4726352001309	20.745978954852685	150.97329427892953
0.1	2.1	360.0	5.06	false	0.5	1.25	100	6.8	1.2	1.1	2000	0.5	1.0	2.2	1.0	1000	40.4	1	38.337999166898975	14.615470124647596	150.4321906963979
0.1	2.1	360.0	5.06	false	0.5	1.25	100	6.8	1.2	1.1	2000	0.5	1.0	2.2	1.0	1000	40.4	1	43.83210181582023	19.009481670578364	185.42237895223414
0.1	2.1	360.0	5.06	false	0.5	1.25	100	6.8	1.2	1.1	2000	0.5	1.0	2.2	1.0	1000	40.4	2	44.90818904350493	9.53192343330446	88.08695527003391	29.639952965825977	116.03711425646182
0.1	2.1	360.0	5.06	false	0.5	1.25	100	6.8	1.2	1.1	2000	0.5	1.0	2.2	1.0	1000	40.4	2	47.09062326582577	13.125864211635845	92.65665269888004	28.19999690985294	107.69892745834684
0.1	2.1	360.0	5.06	false	0.5	1.25	100	6.8	1.2	1.1	2000	0.5	1.0	2.2	1.0	1000	40.4	2	42.2433032396636	14.273538514506761	82.34827041826848	31.763661029912278	101.50406008850788
0.1	2.1	360.0	5.06	false	0.5	1.25	100	6.8	1.2	1.1	2000	0.5	1.0	2.2	1.0	1000	40.4	1	41.55535745097535	25.7218835258084	175.50542970144457
0.1	2.1	360.0	5.06	false	0.5	1.25	100	6.8	1.2	1.1	2000	0.5	1.0	2.2	1.0	1000	40.4	2	43.83919912020817	12.533509682720677	105.83867541723554	35.0086013454712	53.22419368947811
0.1	2.1	360.0	5.06	false	0.5	1.25	100	6.8	1.2	1.1	2000	0.5	1.0	2.2	1.0	1000	40.4	2	42.96373924446654	13.419587729265364	110.61349663510771	38.31644553695625	74.33222324324447
0.1	2.1	360.0	5.06	false	0.5	1.25	100	6.8	1.2	1.1	2000	0.5	1.0	2.2	1.0	1000	40.4	1	52.33213340970576	21.965706805488058	152.52714560076822
0.1	2.1	360.0	5.06	false	0.5	1.25	100	6.8	1.2	1.1	2000	0.5	1.0	2.2	1.0	1000	40.4	2	45.576878474233624	8.68742500068288	103.36821126218891	28.01020839916711	103.61511589266952
0.1	2.1	360.0	5.06	false	0.5	1.25	100	6.8	1.2	1.1	2000	0.5	1.0	2.2	1.0	1000	40.4	2	33.268973295251	2.4965152289865244	69.22908046007653	24.766827095044075	72.89896547125053
0.1	2.1	360.0	5.06	false	0.5	1.25	100	6.8	1.2	1.1	2000	0.5	1.0	2.2	1.0	1000	40.4	3	42.07147426794325	10.544763094134597	71.74470763012886	21.72499670799622	74.16504895339196	38.088568634174955	36.44452293649573
0.1	2.1	360.0	5.06	false	0.5	1.25	100	6.8	1.2	1.1	2000	0.5	1.0	2.2	1.0	1000	40.4	2	33.89762085315661	2.567755580468965	45.26511327535354	30.236107824878868	100.76870445760552
0.1	2.1	360.0	5.06	false	0.5	1.25	100	6.8	1.2	1.1	2000	0.5	1.0	2.2	1.0	1000	40.4	3	47.06372628953815	4.693036133984095	45.579618321470754	23.10293729487658	78.34330685097314	36.19072599608334	84.69808006494871
0.1	2.1	360.0	5.06	false	0.5	1.25	100	6.8	1.2	1.1	2000	0.5	1.0	2.2	1.0	1000	40.4	2	35.310432490850225	9.23993540395368	74.13333754543822	30.526977346943283	89.53395077912866
0.1	2.1	360.0	5.06	false	0.5	1.25	100	6.8	1.2	1.1	2000	0.5	1.0	2.2	1.0	1000	40.4	1	25.22	8.801360246296483	117.42390338032219
0.1	2.1	360.0	5.06	false	0.5	1.25	100	6.8	1.2	1.1	2000	0.5	1.0	2.2	1.0	1000	40.4	1	35.75859339154347	17.639351227229216	155.2084712252811
0.1	2.1	360.0	5.06	false	0.5	1.25	100	6.8	1.2	1.1	2000	0.5	1.0	2.2	1.0	1000	40.4	2	45.55477314485362	13.266335731107832	115.38451440565764	30.958308032607288	80.35277285822247
0.1	2.1	360.0	5.06	false	0.5	1.25	100	6.8	1.2	1.1	2000	0.5	1.0	2.2	1.0	1000	40.4	1	37.969696960650204	10.057901824192944	115.04252997711632
0.1	2.1	360.0	5.06	false	0.5	1.25	100	6.8	1.2	1.1	2000	0.5	1.0	2.2	1.0	1000	40.4	2	41.53199521049426	9.61261057965849	69.34333846200974	29.203877412699406	97.64596196608669
0.1	2.1	360.0	5.06	false	0.5	1.25	100	6.8	1.2	1.1	2000	0.5	1.0	2.2	1.0	1000	40.4	2	41.38777766015073	7.406387566678245	84.73095305374432	25.892001698007757	98.52042135354901
0.1	2.1	360.0	5.06	false	0.5	1.25	100	6.8	1.2	1.1	2000	0.5	1.0	2.2	1.0	1000	40.4	2	41.2886162188549	11.118339631510919	80.39768217747026	26.624320082140336	103.25640528323106
0.1	2.1	360.0	5.06	false	0.5	1.25	100	6.8	1.2	1.1	2000	0.5	1.0	2.2	1.0	1000	40.4	2	46.7619128665065	15.360297679950945	103.0962615290652	30.546742937784767	83.46313613643865
0.1	2.1	360.0	5.06	false	0.5	1.25	100	6.8	1.2	1.1	2000	0.5	1.0	2.2	1.0	1000	40.4	2	35.527842857869594	13.707637046721764	81.26274834709312	30.640632232980384	81.66244493946812
0.1	2.1	360.0	5.06	false	0.5	1.25	100	6.8	1.2	1.1	2000	0.5	1.0	2.2	1.0	1000	40.4	2	41.80326370734172	12.026615237348524	124.08171233077728	38.94173567090338	70.41313909510623
0.1	2.1	360.0	5.06	false	0.5	1.25	100	6.8	1.2	1.1	2000	0.5	1.0	2.2	1.0	1000	40.4	2	39.548490009740576	8.180617137821914	109.97328761993717	31.115347121926632	49.93829833236671
0.1	2.1	360.0	5.06	false	0.5	1.25	100	6.8	1.2	1.1	2000	0.5	1.0	2.2	1.0	1000	40.4	2	45.39901602306571	8.490600700189828	97.07675216363636	38.39551308524306	94.77766501296111
0.1	2.1	360.0	5.06	false	0.5	1.25	100	6.8	1.2	1.1	2000	0.5	1.0	2.2	1.0	1000	40.4	2	43.59044011249842	7.640876285851826	70.49070381172973	33.47131215816708	123.11981831529009
0.1	2.1	360.0	5.06	false	0.5	1.25	100	6.8	1.2	1.1	2000	0.5	1.0	2.2	1.0	1000	40.4	1	29.318199693668323	7.983277745232638	96.08334299973137
0.1	2.1	360.0	5.06	false	0.5	1.25	100	6.8	1.2	1.1	2000	0.5	1.0	2.2	1.0	1000	40.4	1	26.51333171816377	19.087076320649192	107.14871403673341
0.1	2.1	360.0	5.06	false	0.5	1.25	100	6.8	1.2	1.1	2000	0.5	1.0	2.2	1.0	1000	40.4	2	44.195014990984205	15.209301944286299	123.001478423885	41.56331294926323	67.16318793310148
0.1	2.1	360.0	5.06	false	0.5	1.25	100	6.8	1.2	1.1	2000	0.5	1.0	2.2	1.0	1000	40.4	2	30.335427643895574	5.027075685694114	65.23124562311637	23.350721294021078	68.36980511265551
0.1	2.1	360.0	5.06	false	0.5	1.25	100	6.8	1.2	1.1	2000	0.5	1.0	2.2	1.0	1000	40.4	2	48.87037083670643	12.404597383046488	103.4168958391129	41.49907631510844	92.58685987638438
0.1	2.1	360.0	5.06	false	0.5	1.25	100	6.8	1.2	1.1	2000	0.5	1.0	2.2	1.0	1000	40.4	2	35.24860482309297	5.8174564061973895	67.76287899659509	23.115475101121795	95.71317237933592
0.1	2.1	360.0	5.06	false	0.5	1.25	100	6.8	1.2	1.1	2000	0.5	1.0	2.2	1.0	1000	40.4	2	36.60683479295175	3.9498089574733526	76.34134340842616	24.643020395429048	85.62686258145834
0.1	2.1	360.0	5.06	false	0.5	1.25	100	6.8	1.2	1.1	2000	0.5	1.0	2.2	1.0	1000	40.4	2	44.72454384904713	8.53777957471836	85.91843095643426	25.211845537566	121.74231763957035
0.1	2.1	360.0	5.06	false	0.5	1.25	100	6.8	1.2	1.1	2000	0.5	1.0	2.2	1.0	1000	40.4	1	41.842224649871284	15.910841937288161	141.64462989549753
0.1	2.1	360.0	5.06	false	0.5	1.25	100	6.8	1.2	1.1	2000	0.5	1.0	2.2	1.0	1000	40.4	2	48.80661375456008	20.21775767031923	125.96134891893027	35.65084992828246	83.07971680773942
0.1	2.1	360.0	5.06	false	0.5	1.25	100	6.8	1.2	1.1	2000	0.5	1.0	2.2	1.0	1000	40.4	2	44.75065740664673	5.208508772242189	77.27824218494983	25.437313891685868	127.8162299120409
0.1	2.1	360.0	5.06	false	0.5	1.25	100	6.8	1.2	1.1	2000	0.5	1.0	2.2	1.0	1000	40.4	2	35.49694280037477	18.335975688657843	73.1167083525472	29.80459217633939	84.85782793698054
0.1	2.1	360.0	5.06	false	0.5	1.25	100	6.8	1.2	1.1	2000	0.5	1.0	2.2	1.0	1000	40.4	2	39.782358633835734	8.131753775525048	93.6231174548395	29.305551375300574	75.8020002964302
0.1	2.1	360.0	5.06	false	0.5	1.25	100	6.8	1.2	1.1	2000	0.5	1.0	2.2	1.0	1000	40.4	1	38.54110107514088	24.473782313490503	136.8676458106451
0.1	2.1	360.0	5.06	false	0.5	1.25	100	6.8	1.2	1.1	2000	0.5	1.0	2.2	1.0	1000	40.4	2	32.58474569296266	16.022338478664086	60.75973284058225	26.265675276060964	71.88790178405391
0.1	2.1	360.0	5.06	false	0.5	1.25	100	6.8	1.2	1.1	2000	0.5	1.0	2.2	1.0	1000	40.4	1	40.82157125029686	14.652617707428835	114.5404992177844
0.1	2.1	360.0	5.06	false	0.5	1.25	100	6.8	1.2	1.1	2000	0.5	1.0	2.2	1.0	1000	40.4	2	40.8146661741569	13.219810340004273	78.37440753562522	35.36172302034964	91.86953862931487
0.1	2.1	360.0	5.06	false	0.5	1.25	100	6.8	1.2	1.1	2000	0.5	1.0	2.2	1.0	1000	40.4	1	42.25502953811083	12.858279948621353	148.31860742665566
0.1	2.1	360.0	5.06	false	0.5	1.25	100	6.8	1.2	1.1	2000	0.5	1.0	2.2	1.0	1000	40.4	2	35.04210040432661	6.977299325465218	94.96385119867718	26.126458328963615	64.92363092952682
0.1	2.1	360.0	5.06	false	0.5	1.25	100	6.8	1.2	1.1	2000	0.5	1.0	2.2	1.0	1000	40.4	2	34.00650627988302	4.332896823329335	45.07786352458252	22.12621063938894	99.44731717685428
0.1	2.1	360.0	5.06	false	0.5	1.25	100	6.8	1.2	1.1	2000	0.5	1.0	2.2	1.0	1000	40.4	2	38.95334665298107	10.045641409254863	93.82838083055562	23.85519528806266	80.84717435869625
0.1	2.1	360.0	5.06	false	0.5	1.25	100	6.8	1.2	1.1	2000	0.5	1.0	2.2	1.0	1000	40.4	2	40.955796921712846	14.151788700720124	95.18466480653213	27.72418664083383	84.45509137018546
0.1	2.1	360.0	5.06	false	0.5	1.25	100	6.8	1.2	1.1	2000	0.5	1.0	2.2	1.0	1000	40.4	2	37.190171606235054	1.7505120748776193	71.56629852162935	28.95948829684879	102.92043454689711
0.1	2.1	360.0	5.06	false	0.5	1.25	100	6.8	1.2	1.1	2000	0.5	1.0	2.2	1.0	1000	40.4	1	41.05674199790538	23.62169677797946	143.58814394202835
0.1	2.1	360.0	5.06	false	0.5	1.25	100	6.8	1.2	1.1	2000	0.5	1.0	2.2	1.0	1000	40.4	2	40.296853441507416	5.964753626488718	76.07323015774226	22.854521868489574	97.42205308481404
0.1	2.1	360.0	5.06	false	0.5	1.25	100	6.8	1.2	1.1	2000	0.5	1.0	2.2	1.0	1000	40.4	1	27.716774518047377	14.373620515870254	134.14410522261707
0.1	2.1	360.0	5.06	false	0.5	1.25	100	6.8	1.2	1.1	2000	0.5	1.0	2.2	1.0	1000	40.4	1	39.78821162945915	7.121929399710624	136.0201595972592
0.1	2.1	360.0	5.06	false	0.5	1.25	100	6.8	1.2	1.1	2000	0.5	1.0	2.2	1.0	1000	40.4	2	42.515355251862864	7.599832740664505	82.7774714853476	24.16328156098401	108.8880396965132
0.1	2.1	360.0	5.06	false	0.5	1.25	100	6.8	1.2	1.1	2000	0.5	1.0	2.2	1.0	1000	40.4	1	42.21314182476402	28.68237337514191	137.7728035418933
0.1	2.1	360.0	5.06	false	0.5	1.25	100	6.8	1.2	1.1	2000	0.5	1.0	2.2	1.0	1000	40.4	2	31.743316181762218	11.485872494101768	41.60341839921892	25.819889065826334	96.11617396839657
0.1	2.1	360.0	5.06	false	0.5	1.25	100	6.8	1.2	1.1	2000	0.5	1.0	2.2	1.0	1000	40.4	2	39.62818386902568	9.983773237101317	56.01236759632644	31.344335951586196	99.00086667576906
0.1	2.1	360.0	5.06	false	0.5	1.25	100	6.8	1.2	1.1	2000	0.5	1.0	2.2	1.0	1000	40.4	2	40.80444107098408	9.09864705695147	96.10819304446228	35.201473674572	89.82925828073975
0.1	2.1	360.0	5.06	false	0.5	1.25	100	6.8	1.2	1.1	2000	0.5	1.0	2.2	1.0	1000	40.4	2	38.935998485096064	8.145184439123799	75.51827934892182	26.90195479436789	97.52426015109978
0.1	2.1	360.0	5.06	false	0.5	1.25	100	6.8	1.2	1.1	2000	0.5	1.0	2.2	1.0	1000	40.4	1	45.73348192029394	26.344552431947825	142.25523367270864
0.1	2.1	360.0	5.06	false	0.5	1.25	100	6.8	1.2	1.1	2000	0.5	1.0	2.2	1.0	1000	40.4	2	55.58	21.12706067345855	125.6285419647185	47.41917238513889	92.5829863123338
0.1	2.1	360.0	5.06	false	0.5	1.25	100	6.8	1.2	1.1	2000	0.5	1.0	2.2	1.0	1000	40.4	2	41.32696531343759	15.608684047820521	117.99090200784376	41.094392357683205	69.40771981564173
0.1	2.1	360.0	5.06	false	0.5	1.25	100	6.8	1.2	1.1	2000	0.5	1.0	2.2	1.0	1000	40.4	2	42.704587346562214	10.21455084625684	77.31693622487548	26.051139445263352	84.09885891735166
0.1	2.1	360.0	5.06	false	0.5	1.25	100	6.8	1.2	1.1	2000	0.5	1.0	2.2	1.0	1000	40.4	1	38.750741401189174	21.686759859742377	138.78825856280875
0.1	2.1	360.0	5.06	false	0.5	1.25	100	6.8	1.2	1.1	2000	0.5	1.0	2.2	1.0	1000	40.4	2	34.86075005525616	6.832420203825933	48.367107651102266	25.85443574693909	91.42249014550161
0.1	2.1	360.0	5.06	false	0.5	1.25	100	6.8	1.2	1.1	2000	0.5	1.0	2.2	1.0	1000	40.4	2	37.06867984176678	8.274917732626344	57.25742886317891	23.974950113836925	100.82184438897696
0.1	2.1	360.0	5.06	false	0.5	1.25	100	6.8	1.2	1.1	2000	0.5	1.0	2.2	1.0	1000	40.4	2	37.56385242973264	15.483585052958905	110.07400574726194	26.127121441070564	70.01663661550253
0.1	2.1	360.0	5.06	false	0.5	1.25	100	6.8	1.2	1.1	2000	0.5	1.0	2.2	1.0	1000	40.4	2	30.511653187045546	5.191481141269461	63.17589755225394	28.58991076799118	58.04927628861512
0.1	2.1	360.0	5.06	false	0.5	1.25	100	6.8	1.2	1.1	2000	0.5	1.0	2.2	1.0	1000	40.4	2	37.14521417257494	13.654701912304933	68.34981263185634	26.340993661850984	90.03950213878213
0.1	2.1	360.0	5.06	false	0.5	1.25	100	6.8	1.2	1.1	2000	0.5	1.0	2.2	1.0	1000	40.4	2	39.00705109281849	10.747454856020003	87.66600256365422	32.89402770382218	87.81845516830644
0.1	2.1	360.0	5.06	false	0.5	1.25	100	6.8	1.2	1.1	2000	0.5	1.0	2.2	1.0	1000	40.4	2	40.615591502587854	12.084756037476163	98.55665055221998	35.781800419987704	74.86223982515178
0.1	2.1	360.0	5.06	false	0.5	1.25	100	6.8	1.2	1.1	2000	0.5	1.0	2.2	1.0	1000	40.4	2	47.2102580970416	6.575810052052743	65.908248252173	30.449249446616978	150.50880687950175
0.1	2.1	360.0	5.06	false	0.5	1.25	100	6.8	1.2	1.1	2000	0.5	1.0	2.2	1.0	1000	40.4	2	37.871590847892634	10.076090673843712	106.49430028098044	33.17772123157755	59.704648397060275
0.1	2.1	360.0	5.06	false	0.5	1.25	100	6.8	1.2	1.1	2000	0.5	1.0	2.2	1.0	1000	40.4	2	37.24398957601145	16.680919375226743	101.95527881087472	34.44175830256275	49.76643478908596
0.1	2.1	360.0	5.06	false	0.5	1.25	100	6.8	1.2	1.1	2000	0.5	1.0	2.2	1.0	1000	40.4	2	41.03876349551828	19.268740502941274	102.03605836306129	30.125607636895595	59.9702386589888
0.1	2.1	360.0	5.06	false	0.5	1.25	100	6.8	1.2	1.1	2000	0.5	1.0	2.2	1.0	1000	40.4	2	28.093029607055186	0.26727926625913506	66.33562018871766	18.966858837625264	63.613609318205675
0.1	2.1	360.0	5.06	false	0.5	1.25	100	6.8	1.2	1.1	2000	0.5	1.0	2.2	1.0	1000	40.4	1	39.09131848939745	19.7582345915714	108.9801165812554
0.1	2.1	360.0	5.06	false	0.5	1.25	100	6.8	1.2	1.1	2000	0.5	1.0	2.2	1.0	1000	40.4	1	42.27721648925828	18.714262295156615	187.50913451183484
0.1	2.1	360.0	5.06	false	0.5	1.25	100	6.8	1.2	1.1	2000	0.5	1.0	2.2	1.0	1000	40.4	2	40.44175641233241	12.01365981481373	89.3912456437948	32.718614496988884	94.4483294622067
0.1	2.1	360.0	5.06	false	0.5	1.25	100	6.8	1.2	1.1	2000	0.5	1.0	2.2	1.0	1000	40.4	1	37.85071417910948	23.652170448367546	158.1121489620978
0.1	2.1	360.0	5.06	false	0.5	1.25	100	6.8	1.2	1.1	2000	0.5	1.0	2.2	1.0	1000	40.4	2	43.36506707829464	12.642706036453058	84.3972685813505	30.669635687048817	108.00107021988505
0.1	2.1	360.0	5.06	false	0.5	1.25	100	6.8	1.2	1.1	2000	0.5	1.0	2.2	1.0	1000	40.4	2	41.2644043107437	13.281764028973742	114.34603310590644	38.85235639035458	61.051547354569095
0.1	2.1	360.0	5.06	false	0.5	1.25	100	6.8	1.2	1.1	2000	0.5	1.0	2.2	1.0	1000	40.4	2	43.13012805147336	14.47093243099164	123.29073209271434	35.585316681574604	67.3905681145492
0.1	2.1	360.0	5.06	false	0.5	1.25	100	6.8	1.2	1.1	2000	0.5	1.0	2.2	1.0	1000	40.4	1	40.410719858288566	28.025721318033273	117.5737102176454
0.1	2.1	360.0	5.06	false	0.5	1.25	100	6.8	1.2	1.1	2000	0.5	1.0	2.2	1.0	1000	40.4	2	39.66301389939869	6.099099737074227	67.70178910995416	25.512818298265866	102.56394357368445
0.1	2.1	360.0	5.06	false	0.5	1.25	100	6.8	1.2	1.1	2000	0.5	1.0	2.2	1.0	1000	40.4	1	36.712003683332235	16.698317269330182	98.47889889570854
0.1	2.1	360.0	5.06	false	0.5	1.25	100	6.8	1.2	1.1	2000	0.5	1.0	2.2	1.0	1000	40.4	1	32.42787726914212	15.352245021122261	137.45576274795226
0.1	2.1	360.0	5.06	false	0.5	1.25	100	6.8	1.2	1.1	2000	0.5	1.0	2.2	1.0	1000	40.4	2	44.098048901666935	16.814800809610976	100.2673387371676	39.16469452537742	88.37434678306806
0.1	2.1	360.0	5.06	false	0.5	1.25	100	6.8	1.2	1.1	2000	0.5	1.0	2.2	1.0	1000	40.4	2	42.92270541835366	7.648194947915738	57.33336560085797	25.725998877494483	127.85319236996922
0.1	2.1	360.0	5.06	false	0.5	1.25	100	6.8	1.2	1.1	2000	0.5	1.0	2.2	1.0	1000	40.4	2	42.48117145236037	4.879778760916602	121.09680267285538	36.25045220642633	69.72212622831061
0.1	2.1	360.0	5.06	false	0.5	1.25	100	6.8	1.2	1.1	2000	0.5	1.0	2.2	1.0	1000	40.4	2	36.760068353161145	5.190470066970074	60.46769806523549	33.32867138129858	88.5855104013504
0.1	2.1	360.0	5.06	false	0.5	1.25	100	6.8	1.2	1.1	2000	0.5	1.0	2.2	1.0	1000	40.4	1	37.32051896390892	22.22828926653834	124.81399638624428
0.1	2.1	360.0	5.06	false	0.5	1.25	100	6.8	1.2	1.1	2000	0.5	1.0	2.2	1.0	1000	40.4	2	47.326283286850455	10.906144633326521	108.85443485903336	41.26702612463618	95.05303356517149
0.1	2.1	360.0	5.06	false	0.5	1.25	100	6.8	1.2	1.1	2000	0.5	1.0	2.2	1.0	1000	40.4	2	44.05455748511085	20.49590688946021	48.215473975709465	28.88226712928597	114.39187996812731
0.1	2.1	360.0	5.06	false	0.5	1.25	100	6.8	1.2	1.1	2000	0.5	1.0	2.2	1.0	1000	40.4	1	29.866210470078464	17.641248554821455	130.59633821597546
0.1	2.1	360.0	5.06	false	0.5	1.25	100	6.8	1.2	1.1	2000	0.5	1.0	2.2	1.0	1000	40.4	2	38.75019141366242	18.80797669606652	84.58266244701626	31.530947018675302	80.4857470354606
0.1	2.1	360.0	5.06	false	0.5	1.25	100	6.8	1.2	1.1	2000	0.5	1.0	2.2	1.0	1000	40.4	2	38.55997789794538	9.118668033844092	41.56955125104948	21.615405630421414	95.41484907495594
0.1	2.1	360.0	5.06	false	0.5	1.25	100	6.8	1.2	1.1	2000	0.5	1.0	2.2	1.0	1000	40.4	2	41.283531845397135	7.485864662570433	93.40301946158547	19.935149962276157	88.51921572309882
0.1	2.1	360.0	5.06	false	0.5	1.25	100	6.8	1.2	1.1	2000	0.5	1.0	2.2	1.0	1000	40.4	2	44.0995933413598	11.329749870358627	65.61778745421869	35.48149556066318	115.44142934847883
0.1	2.1	360.0	5.06	false	0.5	1.25	100	6.8	1.2	1.1	2000	0.5	1.0	2.2	1.0	1000	40.4	1	36.08730952927757	19.141794771386316	160.6546105836973
0.1	2.1	360.0	5.06	false	0.5	1.25	100	6.8	1.2	1.1	2000	0.5	1.0	2.2	1.0	1000	40.4	2	44.559768331126364	12.566792879108817	91.91901881468428	32.06928441740643	97.40760185573626
0.1	2.1	360.0	5.06	false	0.5	1.25	100	6.8	1.2	1.1	2000	0.5	1.0	2.2	1.0	1000	40.4	2	44.59982557756421	10.357834272242052	74.06391537896154	29.330679069101475	120.13829831074106
0.1	2.1	360.0	5.06	false	0.5	1.25	100	6.8	1.2	1.1	2000	0.5	1.0	2.2	1.0	1000	40.4	1	38.89648539453763	28.18863268424498	125.38137327674004
0.1	2.1	360.0	5.06	false	0.5	1.25	100	6.8	1.2	1.1	2000	0.5	1.0	2.2	1.0	1000	40.4	2	44.90775387214635	21.68727760601323	110.18014531632147	34.45050513288582	70.03142852245098
0.1	2.1	360.0	5.06	false	0.5	1.25	100	6.8	1.2	1.1	2000	0.5	1.0	2.2	1.0	1000	40.4	1	40.43364303651003	23.36499944458748	138.4571092218807
0.1	2.1	360.0	5.06	false	0.5	1.25	100	6.8	1.2	1.1	2000	0.5	1.0	2.2	1.0	1000	40.4	3	45.87690461926895	5.1584552492505304	79.8193919802203	25.00103774337077	67.02333372012774	44.75643892149008	52.893979070602555
0.1	2.1	360.0	5.06	false	0.5	1.25	100	6.8	1.2	1.1	2000	0.5	1.0	2.2	1.0	1000	40.4	1	33.18634328768243	22.95238244508896	149.80793016788576
0.1	2.1	360.0	5.06	false	0.5	1.25	100	6.8	1.2	1.1	2000	0.5	1.0	2.2	1.0	1000	40.4	2	46.97582727460949	16.82304679523585	127.87216992868377	41.31991304139385	61.10131665035984
0.1	2.1	360.0	5.06	false	0.5	1.25	100	6.8	1.2	1.1	2000	0.5	1.0	2.2	1.0	1000	40.4	2	44.3197505017485	15.243106664310586	129.6401266456517	39.48653538969617	80.62351443428172
0.1	2.1	360.0	5.06	false	0.5	1.25	100	6.8	1.2	1.1	2000	0.5	1.0	2.2	1.0	1000	40.4	1	42.75079149822477	22.905623713574023	146.6522425410198
0.1	2.1	360.0	5.06	false	0.5	1.25	100	6.8	1.2	1.1	2000	0.5	1.0	2.2	1.0	1000	40.4	2	42.25762313178399	14.312194494657334	108.88471271057062	33.48943602935039	71.98149137268278
0.1	2.1	360.0	5.06	false	0.5	1.25	100	6.8	1.2	1.1	2000	0.5	1.0	2.2	1.0	1000	40.4	1	30.333448253530243	15.157654645966188	134.21146068737684
0.1	2.1	360.0	5.06	false	0.5	1.25	100	6.8	1.2	1.1	2000	0.5	1.0	2.2	1.0	1000	40.4	2	32.86221866631941	1.9793345779044027	66.30051185505856	23.355118713654747	63.74861291497701
0.1	2.1	360.0	5.06	false	0.5	1.25	100	6.8	1.2	1.1	2000	0.5	1.0	2.2	1.0	1000	40.4	2	43.60880059059438	15.974336756061229	57.866885302284416	29.112921655207256	122.9698495101355
0.1	2.1	360.0	5.06	false	0.5	1.25	100	6.8	1.2	1.1	2000	0.5	1.0	2.2	1.0	1000	40.4	2	32.06771315337963	5.7730148452947985	51.07632987274934	24.732718005333293	108.30319780199562
0.1	2.1	360.0	5.06	false	0.5	1.25	100	6.8	1.2	1.1	2000	0.5	1.0	2.2	1.0	1000	40.4	2	36.27185229268741	1.8357411320791324	48.67942411552036	23.287568286869966	109.18151533895522
0.1	2.1	360.0	5.06	false	0.5	1.25	100	6.8	1.2	1.1	2000	0.5	1.0	2.2	1.0	1000	40.4	2	49.051154642697654	9.540301608032653	109.46146931812919	43.0795377159374	110.08432349891945
0.1	2.1	360.0	5.06	false	0.5	1.25	100	6.8	1.2	1.1	2000	0.5	1.0	2.2	1.0	1000	40.4	2	45.792592489433005	9.645020613932223	104.7548091518543	34.97059453511736	91.14128336721346
0.1	2.1	360.0	5.06	false	0.5	1.25	100	6.8	1.2	1.1	2000	0.5	1.0	2.2	1.0	1000	40.4	2	41.97421240234974	17.721562982236225	117.62244379721933	33.894400307840044	66.56590841381968
0.1	2.1	360.0	5.06	false	0.5	1.25	100	6.8	1.2	1.1	2000	0.5	1.0	2.2	1.0	1000	40.4	2	38.60045742999202	9.510661328438802	111.24186155462654	25.980420711924083	53.15047537562656
0.1	2.1	360.0	5.06	false	0.5	1.25	100	6.8	1.2	1.1	2000	0.5	1.0	2.2	1.0	1000	40.4	2	50.36918852062627	10.593446681833473	128.073286563535	45.92670718128726	77.64791815260993
0.1	2.1	360.0	5.06	false	0.5	1.25	100	6.8	1.2	1.1	2000	0.5	1.0	2.2	1.0	1000	40.4	1	44.19322418980118	14.097624570104811	169.55539782542448
0.1	2.1	360.0	5.06	false	0.5	1.25	100	6.8	1.2	1.1	2000	0.5	1.0	2.2	1.0	1000	40.4	2	38.21778934157152	3.614508931623443	85.60085534483481	33.239302223668346	67.9466238798096
0.1	2.1	360.0	5.06	false	0.5	1.25	100	6.8	1.2	1.1	2000	0.5	1.0	2.2	1.0	1000	40.4	1	39.36426997711517	16.26244272098579	121.93060352568726
0.1	2.1	360.0	5.06	false	0.5	1.25	100	6.8	1.2	1.1	2000	0.5	1.0	2.2	1.0	1000	40.4	1	37.01751912893373	16.983614539125696	144.36972468718716
0.1	2.1	360.0	5.06	false	0.5	1.25	100	6.8	1.2	1.1	2000	0.5	1.0	2.2	1.0	1000	40.4	2	39.26253450282708	10.595408456653555	82.42547917073671	31.84914502875972	90.10584021985015
0.1	2.1	360.0	5.06	false	0.5	1.25	100	6.8	1.2	1.1	2000	0.5	1.0	2.2	1.0	1000	40.4	1	35.90991216738008	16.925992817398154	142.38764745678216
0.1	2.1	360.0	5.06	false	0.5	1.25	100	6.8	1.2	1.1	2000	0.5	1.0	2.2	1.0	1000	40.4	1	42.30890443462185	25.038878542904193	137.04575260504816
0.1	2.1	360.0	5.06	false	0.5	1.25	100	6.8	1.2	1.1	2000	0.5	1.0	2.2	1.0	1000	40.4	2	42.31853072985423	4.45007646395647	95.45961074053633	23.016950981143644	74.39506049467028
0.1	2.1	360.0	5.06	false	0.5	1.25	100	6.8	1.2	1.1	2000	0.5	1.0	2.2	1.0	1000	40.4	1	30.54015511504179	7.66883890171227	133.38975655011365
0.1	2.1	360.0	5.06	false	0.5	1.25	100	6.8	1.2	1.1	2000	0.5	1.0	2.2	1.0	1000	40.4	2	43.40795000027894	6.39301400012247	52.64316272085007	25.678832016823716	109.17692921849529
0.1	2.1	360.0	5.06	false	0.5	1.25	100	6.8	1.2	1.1	2000	0.5	1.0	2.2	1.0	1000	40.4	2	46.878555965574435	5.747514489267064	88.06638404197705	33.06641003834289	129.04128904374673
0.1	2.1	360.0	5.06	false	0.5	1.25	100	6.8	1.2	1.1	2000	0.5	1.0	2.2	1.0	1000	40.4	3	42.55630098477241	5.900149199062827	64.18769899360758	21.35238852926548	77.76763441953277	38.35937329284068	34.05297996619995
0.1	2.1	360.0	5.06	false	0.5	1.25	100	6.8	1.2	1.1	2000	0.5	1.0	2.2	1.0	1000	40.4	2	39.54592757206708	8.14012228940264	77.9843782896664	32.904076773353964	94.09935507906165
0.1	2.1	360.0	5.06	false	0.5	1.25	100	6.8	1.2	1.1	2000	0.5	1.0	2.2	1.0	1000	40.4	2	37.807396022871664	8.884428654855554	102.59848124976457	29.18778295110257	63.47952757794178
0.1	2.1	360.0	5.06	false	0.5	1.25	100	6.8	1.2	1.1	2000	0.5	1.0	2.2	1.0	1000	40.4	1	43.265782470284	19.872425833501207	158.79954215856006
0.1	2.1	360.0	5.06	false	0.5	1.25	100	6.8	1.2	1.1	2000	0.5	1.0	2.2	1.0	1000	40.4	2	38.941867351675924	6.664229694091549	63.17974407224411	25.121578777194653	82.49781559992435
0.1	2.1	360.0	5.06	false	0.5	1.25	100	6.8	1.2	1.1	2000	0.5	1.0	2.2	1.0	1000	40.4	1	48.65376646232089	27.9172731336028	196.21976429875707
0.1	2.1	360.0	5.06	false	0.5	1.25	100	6.8	1.2	1.1	2000	0.5	1.0	2.2	1.0	1000	40.4	1	29.051864155483457	16.646196738645163	142.30336233962976
0.1	2.1	360.0	5.06	false	0.5	1.25	100	6.8	1.2	1.1	2000	0.5	1.0	2.2	1.0	1000	40.4	1	29.508380602742243	19.888251846062644	131.27039837559335
0.1	2.1	360.0	5.06	false	0.5	1.25	100	6.8	1.2	1.1	2000	0.5	1.0	2.2	1.0	1000	40.4	1	46.45049748068713	15.840273375737052	178.33794883490296
0.1	2.1	360.0	5.06	false	0.5	1.25	100	6.8	1.2	1.1	2000	0.5	1.0	2.2	1.0	1000	40.4	1	32.17715362757471	21.293978797122126	141.212524981583
0.1	2.1	360.0	5.06	false	0.5	1.25	100	6.8	1.2	1.1	2000	0.5	1.0	2.2	1.0	1000	40.4	2	46.04070732556223	11.978002317623	117.24705981812234	25.321529674003862	75.23471032073412
0.1	2.1	360.0	5.06	false	0.5	1.25	100	6.8	1.2	1.1	2000	0.5	1.0	2.2	1.0	1000	40.4	3	40.93246490298934	2.934207301896579	37.03124356642825	19.468101321028012	50.62566803305056	35.79183527505045	73.97805488139639
0.1	2.1	360.0	5.06	false	0.5	1.25	100	6.8	1.2	1.1	2000	0.5	1.0	2.2	1.0	1000	40.4	2	34.15868362599025	2.554174074120587	42.78974784199512	27.95752354866091	100.25000694126194
0.1	2.1	360.0	5.06	false	0.5	1.25	100	6.8	1.2	1.1	2000	0.5	1.0	2.2	1.0	1000	40.4	2	51.66798555958444	25.068642114736146	131.84782671420788	42.024725922950424	70.49242758183591
0.1	2.1	360.0	5.06	false	0.5	1.25	100	6.8	1.2	1.1	2000	0.5	1.0	2.2	1.0	1000	40.4	2	39.75341706082099	3.160802759143192	51.93884722317708	27.33006275889057	111.60735419418782
0.1	2.1	360.0	5.06	false	0.5	1.25	100	6.8	1.2	1.1	2000	0.5	1.0	2.2	1.0	1000	40.4	3	42.71538434808464	4.792725963625685	39.57706322270369	25.233173616806138	77.75623444577094	32.56819163561971	77.5751410832197
0.1	2.1	360.0	5.06	false	0.5	1.25	100	6.8	1.2	1.1	2000	0.5	1.0	2.2	1.0	1000	40.4	2	50.71996320963055	15.057561315005316	85.1365926933885	31.659288350015135	97.60325758492164
0.1	2.1	360.0	5.06	false	0.5	1.25	100	6.8	1.2	1.1	2000	0.5	1.0	2.2	1.0	1000	40.4	1	32.60703772405262	24.003503486105952	127.94273424049115
0.1	2.1	360.0	5.06	false	0.5	1.25	100	6.8	1.2	1.1	2000	0.5	1.0	2.2	1.0	1000	40.4	2	49.69853309254839	4.748625209253354	77.01301805750593	44.34761893752434	118.71845477672353
0.1	2.1	360.0	5.06	false	0.5	1.25	100	6.8	1.2	1.1	2000	0.5	1.0	2.2	1.0	1000	40.4	2	39.89481756532762	9.745691535024495	121.76573772673825	33.96622297120418	52.595893716040024
0.1	2.1	360.0	5.06	false	0.5	1.25	100	6.8	1.2	1.1	2000	0.5	1.0	2.2	1.0	1000	40.4	1	36.618052440382485	20.425613968433463	162.51573521882744
0.1	2.1	360.0	5.06	false	0.5	1.25	100	6.8	1.2	1.1	2000	0.5	1.0	2.2	1.0	1000	40.4	1	43.7011514072639	15.891935650640928	138.8687035498998
0.1	2.1	360.0	5.06	false	0.5	1.25	100	6.8	1.2	1.1	2000	0.5	1.0	2.2	1.0	1000	40.4	2	39.2820555048274	8.522195126392326	93.3894173132551	27.072461853876472	89.84136967176886
0.1	2.1	360.0	5.06	false	0.5	1.25	100	6.8	1.2	1.1	2000	0.5	1.0	2.2	1.0	1000	40.4	1	34.570157982042836	23.232133964278905	152.17357511281736
0.1	2.1	360.0	5.06	false	0.5	1.25	100	6.8	1.2	1.1	2000	0.5	1.0	2.2	1.0	1000	40.4	2	37.13138533525075	3.295053509445136	92.87010649542673	33.858921487145984	76.13342644534664
0.1	2.1	360.0	5.06	false	0.5	1.25	100	6.8	1.2	1.1	2000	0.5	1.0	2.2	1.0	1000	40.4	2	41.401060041356686	3.5239688740041846	59.27390918154989	26.223007264893145	126.71905004081604
0.1	2.1	360.0	5.06	false	0.5	1.25	100	6.8	1.2	1.1	2000	0.5	1.0	2.2	1.0	1000	40.4	2	38.59775488527441	16.680701202555802	109.60375408661781	28.294308714684515	50.69411369447358
0.1	2.1	360.0	5.06	false	0.5	1.25	100	6.8	1.2	1.1	2000	0.5	1.0	2.2	1.0	1000	40.4	1	37.93186224119341	23.751544992913455	150.835196635681
0.1	2.1	360.0	5.06	false	0.5	1.25	100	6.8	1.2	1.1	2000	0.5	1.0	2.2	1.0	1000	40.4	1	40.07522769010531	14.081402891081318	147.68376883995674
0.1	2.1	360.0	5.06	false	0.5	1.25	100	6.8	1.2	1.1	2000	0.5	1.0	2.2	1.0	1000	40.4	2	45.21000705188561	7.548992022555989	77.21464275082616	35.73241113685602	82.85807863521126
0.1	2.1	360.0	5.06	false	0.5	1.25	100	6.8	1.2	1.1	2000	0.5	1.0	2.2	1.0	1000	40.4	1	43.35389072448083	19.5479026317364	189.56082204320862
0.1	2.1	360.0	5.06	false	0.5	1.25	100	6.8	1.2	1.1	2000	0.5	1.0	2.2	1.0	1000	40.4	1	37.53301442245859	17.880156712893633	146.53233151508732
0.1	2.1	360.0	5.06	false	0.5	1.25	100	6.8	1.2	1.1	2000	0.5	1.0	2.2	1.0	1000	40.4	1	32.46984406992717	15.098905282929769	97.86427264780544
0.1	2.1	360.0	5.06	false	0.5	1.25	100	6.8	1.2	1.1	2000	0.5	1.0	2.2	1.0	1000	40.4	2	41.50012295478005	11.608609911426269	76.7943526710291	34.50300915034978	104.67477661280451
0.1	2.1	360.0	5.06	false	0.5	1.25	100	6.8	1.2	1.1	2000	0.5	1.0	2.2	1.0	1000	40.4	2	36.495860953687966	5.055434439616846	66.06570687865063	30.0636271812331	101.71180285392639
0.1	2.1	360.0	5.06	false	0.5	1.25	100	6.8	1.2	1.1	2000	0.5	1.0	2.2	1.0	1000	40.4	2	37.10037600959781	15.820234973158385	110.19730727159418	28.507454790045983	56.46267476314932
0.1	2.1	360.0	5.06	false	0.5	1.25	100	6.8	1.2	1.1	2000	0.5	1.0	2.2	1.0	1000	40.4	1	38.89793025353506	16.030813150071076	154.25855778849427
0.1	2.1	360.0	5.06	false	0.5	1.25	100	6.8	1.2	1.1	2000	0.5	1.0	2.2	1.0	1000	40.4	1	30.42164948917992	11.394770858854017	110.6014539165782
0.1	2.1	360.0	5.06	false	0.5	1.25	100	6.8	1.2	1.1	2000	0.5	1.0	2.2	1.0	1000	40.4	2	41.02535679834644	6.651498801126788	58.93398532135032	29.16889456088182	121.79139317243246
0.1	2.1	360.0	5.06	false	0.5	1.25	100	6.8	1.2	1.1	2000	0.5	1.0	2.2	1.0	1000	40.4	2	39.575938765367894	22.848458331786095	101.97065619521696	38.79789787376495	58.18180713034225
0.1	2.1	360.0	5.06	false	0.5	1.25	100	6.8	1.2	1.1	2000	0.5	1.0	2.2	1.0	1000	40.4	1	43.50235287858822	22.952083255979407	137.93676990820083
0.1	2.1	360.0	5.06	false	0.5	1.25	100	6.8	1.2	1.1	2000	0.5	1.0	2.2	1.0	1000	40.4	2	45.06296772963006	17.531992447049245	144.1872192802385	42.79429349894372	74.85695743196295
0.1	2.1	360.0	5.06	false	0.5	1.25	100	6.8	1.2	1.1	2000	0.5	1.0	2.2	1.0	1000	40.4	1	38.43888300764179	13.749358027272264	158.78143519903128
0.1	2.1	360.0	5.06	false	0.5	1.25	100	6.8	1.2	1.1	2000	0.5	1.0	2.2	1.0	1000	40.4	2	47.020901740780324	13.954911051308216	115.33824485203078	34.54489276090208	115.51809664694109
0.1	2.1	360.0	5.06	false	0.5	1.25	100	6.8	1.2	1.1	2000	0.5	1.0	2.2	1.0	1000	40.4	2	33.63398465052938	0.7093428818550555	52.64261728012254	24.64243355508291	97.32900102585046
0.1	2.1	360.0	5.06	false	0.5	1.25	100	6.8	1.2	1.1	2000	0.5	1.0	2.2	1.0	1000	40.4	2	41.12553202577884	4.613267601659238	59.358307734343065	23.49988931874209	111.41865602226537
0.1	2.1	360.0	5.06	false	0.5	1.25	100	6.8	1.2	1.1	2000	0.5	1.0	2.2	1.0	1000	40.4	2	36.19795748619441	6.646574188220481	88.58719914119472	30.61019172345281	61.805366954640235
0.1	2.1	360.0	5.06	false	0.5	1.25	100	6.8	1.2	1.1	2000	0.5	1.0	2.2	1.0	1000	40.4	1	29.175916016851325	12.727507956989843	124.96163792584761
0.1	2.1	360.0	5.06	false	0.5	1.25	100	6.8	1.2	1.1	2000	0.5	1.0	2.2	1.0	1000	40.4	1	38.207777961598765	16.84714352899889	128.98021733754854
0.1	2.1	360.0	5.06	false	0.5	1.25	100	6.8	1.2	1.1	2000	0.5	1.0	2.2	1.0	1000	40.4	2	49.94880622867413	12.01136183079991	118.37849761445234	40.38729014316235	110.58530550561767
0.1	2.1	360.0	5.06	false	0.5	1.25	100	6.8	1.2	1.1	2000	0.5	1.0	2.2	1.0	1000	40.4	2	45.086916363687074	10.670180690906848	94.43475543000388	32.11622208575556	113.6867034847079
0.1	2.1	360.0	5.06	false	0.5	1.25	100	6.8	1.2	1.1	2000	0.5	1.0	2.2	1.0	1000	40.4	2	39.85826928484019	8.162069104686147	50.347683220605795	30.584430968680994	114.86759310630983
0.1	2.1	360.0	5.06	false	0.5	1.25	100	6.8	1.2	1.1	2000	0.5	1.0	2.2	1.0	1000	40.4	1	34.9628108260517	14.40391551280474	142.96414605771034
0.1	2.1	360.0	5.06	false	0.5	1.25	100	6.8	1.2	1.1	2000	0.5	1.0	2.2	1.0	1000	40.4	1	36.06760044448784	20.75614072319708	154.64232053793145
0.1	2.1	360.0	5.06	false	0.5	1.25	100	6.8	1.2	1.1	2000	0.5	1.0	2.2	1.0	1000	40.4	3	47.457290905385385	3.888651518721297	73.90783438099997	18.673489147850347	70.47343069526383	33.865055740873885	81.64478337293039
0.1	2.1	360.0	5.06	false	0.5	1.25	100	6.8	1.2	1.1	2000	0.5	1.0	2.2	1.0	1000	40.4	2	51.173556534142094	10.436616028144282	78.59664207130406	35.02427984369046	123.28524607980235
0.1	2.1	360.0	5.06	false	0.5	1.25	100	6.8	1.2	1.1	2000	0.5	1.0	2.2	1.0	1000	40.4	2	39.86306048505367	15.276683295612237	58.350722001209476	32.17678577098121	103.16296090730789
0.1	2.1	360.0	5.06	false	0.5	1.25	100	6.8	1.2	1.1	2000	0.5	1.0	2.2	1.0	1000	40.4	2	42.45440565922292	14.734643926826458	109.89526552348501	35.78643605451516	69.3579303939671
0.1	2.1	360.0	5.06	false	0.5	1.25	100	6.8	1.2	1.1	2000	0.5	1.0	2.2	1.0	1000	40.4	2	37.08924993036444	6.722352223956517	79.05872774126065	25.949038860028583	88.5025871148973
0.1	2.1	360.0	5.06	false	0.5	1.25	100	6.8	1.2	1.1	2000	0.5	1.0	2.2	1.0	1000	40.4	1	33.23936025770786	21.148656099059437	106.36409651047443
0.1	2.1	360.0	5.06	false	0.5	1.25	100	6.8	1.2	1.1	2000	0.5	1.0	2.2	1.0	1000	40.4	3	48.16674129993581	4.08671198225705	84.61038366963108	26.173221851842634	69.2584712342315	37.980698862022926	52.1092045837014
0.1	2.1	360.0	5.06	false	0.5	1.25	100	6.8	1.2	1.1	2000	0.5	1.0	2.2	1.0	1000	40.4	1	43.65583112775063	21.34748502085631	136.39617087794673
0.1	2.1	360.0	5.06	false	0.5	1.25	100	6.8	1.2	1.1	2000	0.5	1.0	2.2	1.0	1000	40.4	2	31.65371034726946	8.899078577951173	86.60992917536373	20.75569489015285	46.62079766279878
0.1	2.1	360.0	5.06	false	0.5	1.25	100	6.8	1.2	1.1	2000	0.5	1.0	2.2	1.0	1000	40.4	2	39.93772084653737	5.7558616184359455	41.757332417094986	21.4400601837481	101.88318156944294
0.1	2.1	360.0	5.06	false	0.5	1.25	100	6.8	1.2	1.1	2000	0.5	1.0	2.2	1.0	1000	40.4	2	43.662959450894576	9.48933095877207	110.37463754037746	37.67581539088874	68.0314017602875
0.1	2.1	360.0	5.06	false	0.5	1.25	100	6.8	1.2	1.1	2000	0.5	1.0	2.2	1.0	1000	40.4	2	39.619990876488885	3.788332090488975	58.81941752877617	31.482716579133584	132.89220994675298
0.1	2.1	360.0	5.06	false	0.5	1.25	100	6.8	1.2	1.1	2000	0.5	1.0	2.2	1.0	1000	40.4	1	37.47186121607572	23.69093408790575	166.3951174797813
0.1	2.1	360.0	5.06	false	0.5	1.25	100	6.8	1.2	1.1	2000	0.5	1.0	2.2	1.0	1000	40.4	2	41.84555684965397	7.751569079536158	92.79117899104565	32.090739852350076	92.85638824221213
0.1	2.1	360.0	5.06	false	0.5	1.25	100	6.8	1.2	1.1	2000	0.5	1.0	2.2	1.0	1000	40.4	2	42.58833067896071	13.341407573978781	101.1702903574496	29.573929033081416	87.61846957449993
0.1	2.1	360.0	5.06	false	0.5	1.25	100	6.8	1.2	1.1	2000	0.5	1.0	2.2	1.0	1000	40.4	1	34.380731178963984	23.186973337829883	130.36787532173813
0.1	2.1	360.0	5.06	false	0.5	1.25	100	6.8	1.2	1.1	2000	0.5	1.0	2.2	1.0	1000	40.4	2	40.50940880033594	8.170654242762655	99.5679211477404	23.94326659854784	78.16371364094736
0.1	2.1	360.0	5.06	false	0.5	1.25	100	6.8	1.2	1.1	2000	0.5	1.0	2.2	1.0	1000	40.4	2	49.48378692145787	19.00928052848655	142.53744660604863	38.987267745063086	74.63871714848834
0.1	2.1	360.0	5.06	false	0.5	1.25	100	6.8	1.2	1.1	2000	0.5	1.0	2.2	1.0	1000	40.4	1	34.03134754412448	24.890578395569165	114.76127676358738
0.1	2.1	360.0	5.06	false	0.5	1.25	100	6.8	1.2	1.1	2000	0.5	1.0	2.2	1.0	1000	40.4	2	45.4072902884437	22.15059921019071	121.1935726932305	40.302243233366106	61.99611591521144
0.1	2.1	360.0	5.06	false	0.5	1.25	100	6.8	1.2	1.1	2000	0.5	1.0	2.2	1.0	1000	40.4	1	39.50255861355385	22.160498900194025	141.78825867275506
0.1	2.1	360.0	5.06	false	0.5	1.25	100	6.8	1.2	1.1	2000	0.5	1.0	2.2	1.0	1000	40.4	1	38.40931289317247	13.39107834487979	160.40705000919039
0.1	2.1	360.0	5.06	false	0.5	1.25	100	6.8	1.2	1.1	2000	0.5	1.0	2.2	1.0	1000	40.4	1	37.96788939829441	32.872679632543864	141.3519877839025
0.1	2.1	360.0	5.06	false	0.5	1.25	100	6.8	1.2	1.1	2000	0.5	1.0	2.2	1.0	1000	40.4	1	42.98591390642053	17.71955368739256	157.72244023141363
0.1	2.1	360.0	5.06	false	0.5	1.25	100	6.8	1.2	1.1	2000	0.5	1.0	2.2	1.0	1000	40.4	2	35.61959839608445	12.464202285046998	70.55197128086922	26.96314541870477	81.15331007648027
0.1	2.1	360.0	5.06	false	0.5	1.25	100	6.8	1.2	1.1	2000	0.5	1.0	2.2	1.0	1000	40.4	2	38.71688915146037	12.304710996544655	88.74701611452068	31.311072709052365	90.80899314958924
0.1	2.1	360.0	5.06	false	0.5	1.25	100	6.8	1.2	1.1	2000	0.5	1.0	2.2	1.0	1000	40.4	3	49.00168650060667	12.412093448248996	98.0272707386013	27.860948523775615	64.747996653858	41.82731450034697	56.55526116870301
0.1	2.1	360.0	5.06	false	0.5	1.25	100	6.8	1.2	1.1	2000	0.5	1.0	2.2	1.0	1000	40.4	2	34.87422149641759	6.794022013125869	97.31513957288723	26.458265053768738	62.90347585267771
0.1	2.1	360.0	5.06	false	0.5	1.25	100	6.8	1.2	1.1	2000	0.5	1.0	2.2	1.0	1000	40.4	2	38.79107386040302	1.1630449157068705	62.51517970483912	28.542942737356743	92.68437025931635
0.1	2.1	360.0	5.06	false	0.5	1.25	100	6.8	1.2	1.1	2000	0.5	1.0	2.2	1.0	1000	40.4	1	44.85589464639055	35.24986761047561	108.86300165674767
0.1	2.1	360.0	5.06	false	0.5	1.25	100	6.8	1.2	1.1	2000	0.5	1.0	2.2	1.0	1000	40.4	2	36.99991913189284	8.377958544487752	93.79946758967857	17.660608645394458	56.18359864903626
0.1	2.1	360.0	5.06	false	0.5	1.25	100	6.8	1.2	1.1	2000	0.5	1.0	2.2	1.0	1000	40.4	1	39.080418104733354	22.128424695578016	153.88569777916078
0.1	2.1	360.0	5.06	false	0.5	1.25	100	6.8	1.2	1.1	2000	0.5	1.0	2.2	1.0	1000	40.4	1	40.58947666335096	13.780517193402638	167.9715542436126
0.1	2.1	360.0	5.06	false	0.5	1.25	100	6.8	1.2	1.1	2000	0.5	1.0	2.2	1.0	1000	40.4	3	50.18321865025098	12.383538841185613	71.3559143249368	28.063921415000262	70.431641822019	45.401285847653284	74.94929210352986
0.1	2.1	360.0	5.06	false	0.5	1.25	100	6.8	1.2	1.1	2000	0.5	1.0	2.2	1.0	1000	40.4	2	42.74028683096509	15.397685206212316	65.38145913903104	27.202727143338095	122.34385063047645
0.1	2.1	360.0	5.06	false	0.5	1.25	100	6.8	1.2	1.1	2000	0.5	1.0	2.2	1.0	1000	40.4	3	45.36589250681358	2.845663131819671	56.79536628876978	12.973473757880779	43.61038466412368	29.585802335008566	95.37003683733202
0.1	2.1	360.0	5.06	false	0.5	1.25	100	6.8	1.2	1.1	2000	0.5	1.0	2.2	1.0	1000	40.4	2	44.673101069946526	14.095844140466046	80.15514835818907	33.27012013159917	113.30644619994656
0.1	2.1	360.0	5.06	false	0.5	1.25	100	6.8	1.2	1.1	2000	0.5	1.0	2.2	1.0	1000	40.4	2	39.79187579446185	3.058848066392995	39.81420087065013	15.420280535590647	91.71869700355664
0.1	2.1	360.0	5.06	false	0.5	1.25	100	6.8	1.2	1.1	2000	0.5	1.0	2.2	1.0	1000	40.4	1	43.776932922189374	23.122017619167828	164.63942895219625
0.1	2.1	360.0	5.06	false	0.5	1.25	100	6.8	1.2	1.1	2000	0.5	1.0	2.2	1.0	1000	40.4	3	48.360883906601345	13.900546064410573	98.07137437049582	29.904892612397838	59.02618473879947	37.033762641304484	45.23930673573551
0.1	2.1	360.0	5.06	false	0.5	1.25	100	6.8	1.2	1.1	2000	0.5	1.0	2.2	1.0	1000	40.4	3	45.74428268740905	9.684839851277745	107.16037429747918	36.04479555609731	49.78412157984139	42.39786712603685	63.08399144450494
0.1	2.1	360.0	5.06	false	0.5	1.25	100	6.8	1.2	1.1	2000	0.5	1.0	2.2	1.0	1000	40.4	2	45.32645561646381	13.38212083254334	91.16207093535922	35.2959336480045	94.66983084229001
0.1	2.1	360.0	5.06	false	0.5	1.25	100	6.8	1.2	1.1	2000	0.5	1.0	2.2	1.0	1000	40.4	1	39.56837307455433	19.019815287698236	159.56099665855047
0.1	2.1	360.0	5.06	false	0.5	1.25	100	6.8	1.2	1.1	2000	0.5	1.0	2.2	1.0	1000	40.4	2	44.5504060468092	14.547253770387288	106.33997609857	32.50328437827207	93.05809255028845
0.1	2.1	360.0	5.06	false	0.5	1.25	100	6.8	1.2	1.1	2000	0.5	1.0	2.2	1.0	1000	40.4	2	45.03107443002011	6.478775255057546	86.34593590180626	29.169877424287268	99.06092719691166
0.1	2.1	360.0	5.06	false	0.5	1.25	100	6.8	1.2	1.1	2000	0.5	1.0	2.2	1.0	1000	40.4	1	44.092838668358816	22.759158575834523	157.90225397330545
0.1	2.1	360.0	5.06	false	0.5	1.25	100	6.8	1.2	1.1	2000	0.5	1.0	2.2	1.0	1000	40.4	2	39.88438518875361	14.232742195030843	121.98691392234807	35.90689352372796	56.25547370248471
0.1	2.1	360.0	5.06	false	0.5	1.25	100	6.8	1.2	1.1	2000	0.5	1.0	2.2	1.0	1000	40.4	1	41.88255841532361	15.254462477173222	174.8127024305093
0.1	2.1	360.0	5.06	false	0.5	1.25	100	6.8	1.2	1.1	2000	0.5	1.0	2.2	1.0	1000	40.4	1	44.41121107749841	25.230126809318257	143.78734026320842
0.1	2.1	360.0	5.06	false	0.5	1.25	100	6.8	1.2	1.1	2000	0.5	1.0	2.2	1.0	1000	40.4	2	41.33251198686022	10.91818479332939	108.29036480579327	27.945885954515646	61.059398456918046
0.1	2.1	360.0	5.06	false	0.5	1.25	100	6.8	1.2	1.1	2000	0.5	1.0	2.2	1.0	1000	40.4	2	45.52448537897736	19.83253908546633	72.51089831050713	33.824326909386365	143.15953358567245
0.1	2.1	360.0	5.06	false	0.5	1.25	100	6.8	1.2	1.1	2000	0.5	1.0	2.2	1.0	1000	40.4	1	34.89410837951791	14.248514763442444	110.04660600873008
0.1	2.1	360.0	5.06	false	0.5	1.25	100	6.8	1.2	1.1	2000	0.5	1.0	2.2	1.0	1000	40.4	1	39.23748205570795	14.920551227323694	136.40719182396475
0.1	2.1	360.0	5.06	false	0.5	1.25	100	6.8	1.2	1.1	2000	0.5	1.0	2.2	1.0	1000	40.4	1	38.58428624903512	11.473737529795388	153.33098311836326
0.1	2.1	360.0	5.06	false	0.5	1.25	100	6.8	1.2	1.1	2000	0.5	1.0	2.2	1.0	1000	40.4	2	35.14711348409766	3.414371281177437	78.67937351300944	26.220722900640688	76.263445329349
0.1	2.1	360.0	5.06	false	0.5	1.25	100	6.8	1.2	1.1	2000	0.5	1.0	2.2	1.0	1000	40.4	2	45.80361805819012	12.465162675351156	138.30266720475336	40.605392783598276	72.68781679879832
0.1	2.1	360.0	5.06	false	0.5	1.25	100	6.8	1.2	1.1	2000	0.5	1.0	2.2	1.0	1000	40.4	2	40.941374544085946	14.34102582604962	81.07667423270895	26.441035119479217	101.35429922265055
0.1	2.1	360.0	5.06	false	0.5	1.25	100	6.8	1.2	1.1	2000	0.5	1.0	2.2	1.0	1000	40.4	2	42.745501294548276	12.450123307295005	94.01040929758085	31.514514276501906	71.28429757791864
0.1	2.1	360.0	5.06	false	0.5	1.25	100	6.8	1.2	1.1	2000	0.5	1.0	2.2	1.0	1000	40.4	1	38.3480791630325	27.63225020738968	129.06195623876363
0.1	2.1	360.0	5.06	false	0.5	1.25	100	6.8	1.2	1.1	2000	0.5	1.0	2.2	1.0	1000	40.4	2	47.26385296301975	12.253530601781007	117.48457778059608	24.765987090575443	70.30190213272726
0.1	2.1	360.0	5.06	false	0.5	1.25	100	6.8	1.2	1.1	2000	0.5	1.0	2.2	1.0	1000	40.4	1	40.49999894376888	15.288369407841351	177.23166583112814
0.1	2.1	360.0	5.06	false	0.5	1.25	100	6.8	1.2	1.1	2000	0.5	1.0	2.2	1.0	1000	40.4	1	31.68392728563991	22.670991211734417	137.551729067341
0.1	2.1	360.0	5.06	false	0.5	1.25	100	6.8	1.2	1.1	2000	0.5	1.0	2.2	1.0	1000	40.4	1	43.356544778162664	25.573083467315993	153.35962597850934
0.1	2.1	360.0	5.06	false	0.5	1.25	100	6.8	1.2	1.1	2000	0.5	1.0	2.2	1.0	1000	40.4	1	35.43242729294851	18.14279297015595	137.8067251591228
0.1	2.1	360.0	5.06	false	0.5	1.25	100	6.8	1.2	1.1	2000	0.5	1.0	2.2	1.0	1000	40.4	3	43.40197672360708	5.416483089945266	68.71923836939706	28.368388239275575	60.74107069022743	40.48695058570079	64.85395283175774
0.1	2.1	360.0	5.06	false	0.5	1.25	100	6.8	1.2	1.1	2000	0.5	1.0	2.2	1.0	1000	40.4	1	37.526481684420844	10.572860015943288	155.77794003958888
0.1	2.1	360.0	5.06	false	0.5	1.25	100	6.8	1.2	1.1	2000	0.5	1.0	2.2	1.0	1000	40.4	2	49.15126147766371	12.485976454056507	94.18262261184361	39.977896657933634	115.46919549838624
0.1	2.1	360.0	5.06	false	0.5	1.25	100	6.8	1.2	1.1	2000	0.5	1.0	2.2	1.0	1000	40.4	1	41.563746803525085	9.999789040618591	121.76125332271035
0.1	2.1	360.0	5.06	false	0.5	1.25	100	6.8	1.2	1.1	2000	0.5	1.0	2.2	1.0	1000	40.4	2	40.155083898186106	8.417206247901214	118.66401202939707	36.2800161542581	51.96060325869955
0.1	2.1	360.0	5.06	false	0.5	1.25	100	6.8	1.2	1.1	2000	0.5	1.0	2.2	1.0	1000	40.4	1	34.44053024090462	18.851806545127857	144.12275699978503
0.1	2.1	360.0	5.06	false	0.5	1.25	100	6.8	1.2	1.1	2000	0.5	1.0	2.2	1.0	1000	40.4	1	41.29594225353732	23.156308482831136	134.6422863231059
0.1	2.1	360.0	5.06	false	0.5	1.25	100	6.8	1.2	1.1	2000	0.5	1.0	2.2	1.0	1000	40.4	2	29.123446780130237	10.105819377991496	45.38154205183218	19.878628120993287	97.24260112823056
0.1	2.1	360.0	5.06	false	0.5	1.25	100	6.8	1.2	1.1	2000	0.5	1.0	2.2	1.0	1000	40.4	1	38.464562869812035	25.73890333035342	141.275496649837
0.1	2.1	360.0	5.06	false	0.5	1.25	100	6.8	1.2	1.1	2000	0.5	1.0	2.2	1.0	1000	40.4	3	46.40737272010967	10.073283792565775	50.58132610545019	22.46781700330434	48.86303574973088	34.198163200123574	101.74728457616851
0.1	2.1	360.0	5.06	false	0.5	1.25	100	6.8	1.2	1.1	2000	0.5	1.0	2.2	1.0	1000	40.4	1	39.32071942105115	25.642770524037406	152.51783002550044
0.1	2.1	360.0	5.06	false	0.5	1.25	100	6.8	1.2	1.1	2000	0.5	1.0	2.2	1.0	1000	40.4	1	42.49737642869977	27.627182105165428	119.14479781777388
0.1	2.1	360.0	5.06	false	0.5	1.25	100	6.8	1.2	1.1	2000	0.5	1.0	2.2	1.0	1000	40.4	1	29.6212858000424	6.445709480712256	119.38696692998128
0.1	2.1	360.0	5.06	false	0.5	1.25	100	6.8	1.2	1.1	2000	0.5	1.0	2.2	1.0	1000	40.4	2	37.0213436659808	13.053183784319257	49.53466342674526	26.735745175028878	113.11150011502534
0.1	2.1	360.0	5.06	false	0.5	1.25	100	6.8	1.2	1.1	2000	0.5	1.0	2.2	1.0	1000	40.4	1	34.975427253043605	11.342079701108192	150.36934082421723
0.1	2.1	360.0	5.06	false	0.5	1.25	100	6.8	1.2	1.1	2000	0.5	1.0	2.2	1.0	1000	40.4	1	39.34670402810466	14.462200666778946	163.31943257989866
0.1	2.1	360.0	5.06	false	0.5	1.25	100	6.8	1.2	1.1	2000	0.5	1.0	2.2	1.0	1000	40.4	1	30.05740150343221	20.622319981150092	128.24546958549803
0.1	2.1	360.0	5.06	false	0.5	1.25	100	6.8	1.2	1.1	2000	0.5	1.0	2.2	1.0	1000	40.4	2	37.828957002438685	16.820364391327747	102.52838006011838	24.715095028723617	41.36660643927724
0.1	2.1	360.0	5.06	false	0.5	1.25	100	6.8	1.2	1.1	2000	0.5	1.0	2.2	1.0	1000	40.4	1	44.06179676778598	20.93576877051651	152.5380612594763
0.1	2.1	360.0	5.06	false	0.5	1.25	100	6.8	1.2	1.1	2000	0.5	1.0	2.2	1.0	1000	40.4	2	41.85702980785305	7.822174092750417	55.99123872439004	32.93049667510235	115.14633213762657
0.1	2.1	360.0	5.06	false	0.5	1.25	100	6.8	1.2	1.1	2000	0.5	1.0	2.2	1.0	1000	40.4	1	33.54099140930716	11.294532952113737	132.46302582623758
0.1	2.1	360.0	5.06	false	0.5	1.25	100	6.8	1.2	1.1	2000	0.5	1.0	2.2	1.0	1000	40.4	2	41.23227171270697	16.061243038042264	82.45766528212995	39.34999372624659	104.01971239922685
0.1	2.1	360.0	5.06	false	0.5	1.25	100	6.8	1.2	1.1	2000	0.5	1.0	2.2	1.0	1000	40.4	2	44.34608180658045	17.428491540995243	132.53776234410333	27.84656525224588	61.783962806398534
0.1	2.1	360.0	5.06	false	0.5	1.25	100	6.8	1.2	1.1	2000	0.5	1.0	2.2	1.0	1000	40.4	2	47.58081235879386	10.46209331869271	113.28551361634935	42.65273875855246	98.11687497302049
0.1	2.1	360.0	5.06	false	0.5	1.25	100	6.8	1.2	1.1	2000	0.5	1.0	2.2	1.0	1000	40.4	4	47.02942372793778	6.097231100585488	65.688858324098	15.861008867994599	43.445364892796576	28.21635525097425	65.20268327873454	42.340449719922105	54.815237831386675
0.1	2.1	360.0	5.06	false	0.5	1.25	100	6.8	1.2	1.1	2000	0.5	1.0	2.2	1.0	1000	40.4	1	40.62416950960452	13.827123811986855	121.81552929836867
0.1	2.1	360.0	5.06	false	0.5	1.25	100	6.8	1.2	1.1	2000	0.5	1.0	2.2	1.0	1000	40.4	1	30.05154193774965	11.265021416017651	135.5259369849469
0.1	2.1	360.0	5.06	false	0.5	1.25	100	6.8	1.2	1.1	2000	0.5	1.0	2.2	1.0	1000	40.4	1	38.770150609103624	20.667835405033472	149.9450154194057
0.1	2.1	360.0	5.06	false	0.5	1.25	100	6.8	1.2	1.1	2000	0.5	1.0	2.2	1.0	1000	40.4	2	36.06841210531091	14.367095942498134	62.20985089577635	24.013627261374097	87.83997323620565
0.1	2.1	360.0	5.06	false	0.5	1.25	100	6.8	1.2	1.1	2000	0.5	1.0	2.2	1.0	1000	40.4	2	42.88451555364742	5.405056401361745	106.70802276214965	28.788866832287933	68.77764442339925
0.1	2.1	360.0	5.06	false	0.5	1.25	100	6.8	1.2	1.1	2000	0.5	1.0	2.2	1.0	1000	40.4	2	43.845275770321436	6.584524690918575	95.0934596407766	30.748034309271603	104.94807742612926
0.1	2.1	360.0	5.06	false	0.5	1.25	100	6.8	1.2	1.1	2000	0.5	1.0	2.2	1.0	1000	40.4	2	40.72955377474847	4.752938255636961	70.98050728751859	31.34160017958888	96.3320573232842
0.1	2.1	360.0	5.06	false	0.5	1.25	100	6.8	1.2	1.1	2000	0.5	1.0	2.2	1.0	1000	40.4	2	42.73510045846102	18.226259626217644	123.00761884344638	35.52647865184542	66.36316275082785
0.1	2.1	360.0	5.06	false	0.5	1.25	100	6.8	1.2	1.1	2000	0.5	1.0	2.2	1.0	1000	40.4	1	43.40699906612981	25.491423975187043	152.4678021617534
0.1	2.1	360.0	5.06	false	0.5	1.25	100	6.8	1.2	1.1	2000	0.5	1.0	2.2	1.0	1000	40.4	2	40.69113800176143	8.088885329787143	64.49744049647134	26.039788428865464	96.75926225862197
0.1	2.1	360.0	5.06	false	0.5	1.25	100	6.8	1.2	1.1	2000	0.5	1.0	2.2	1.0	1000	40.4	2	36.91563266600873	9.082645125440228	92.23846504032987	29.643518790528354	73.74802819687677
0.1	2.1	360.0	5.06	false	0.5	1.25	100	6.8	1.2	1.1	2000	0.5	1.0	2.2	1.0	1000	40.4	2	45.00551009587707	5.9257114187510505	48.69621793537323	22.767373626477163	118.05118672808932
0.1	2.1	360.0	5.06	false	0.5	1.25	100	6.8	1.2	1.1	2000	0.5	1.0	2.2	1.0	1000	40.4	1	40.23716874409192	18.7265018976437	175.8959094206569
0.1	2.1	360.0	5.06	false	0.5	1.25	100	6.8	1.2	1.1	2000	0.5	1.0	2.2	1.0	1000	40.4	1	33.887893423702735	18.58482046326237	140.61817339091522
0.1	2.1	360.0	5.06	false	0.5	1.25	100	6.8	1.2	1.1	2000	0.5	1.0	2.2	1.0	1000	40.4	1	38.313264049142475	26.81641810528255	131.06251957232385
0.1	2.1	360.0	5.06	false	0.5	1.25	100	6.8	1.2	1.1	2000	0.5	1.0	2.2	1.0	1000	40.4	2	41.67004925254046	12.285475368183375	128.10888172860768	37.057892416140675	66.97783474334237
0.1	2.1	360.0	5.06	false	0.5	1.25	100	6.8	1.2	1.1	2000	0.5	1.0	2.2	1.0	1000	40.4	1	32.302820889724906	6.428911473767994	132.32989638323002
0.1	2.1	360.0	5.06	false	0.5	1.25	100	6.8	1.2	1.1	2000	0.5	1.0	2.2	1.0	1000	40.4	2	42.613941905485916	7.253619601173674	117.53531408158285	34.51235596259849	84.40912115830744
0.1	2.1	360.0	5.06	false	0.5	1.25	100	6.8	1.2	1.1	2000	0.5	1.0	2.2	1.0	1000	40.4	2	31.608056466551986	12.586479448302352	69.61027491458083	27.545355252145246	66.42541410493496
0.1	2.1	360.0	5.06	false	0.5	1.25	100	6.8	1.2	1.1	2000	0.5	1.0	2.2	1.0	1000	40.4	1	45.98518585512419	24.35315270565131	194.31088013940408
0.1	2.1	360.0	5.06	false	0.5	1.25	100	6.8	1.2	1.1	2000	0.5	1.0	2.2	1.0	1000	40.4	1	41.12153803525025	27.896733703719494	157.3764614735246
0.1	2.1	360.0	5.06	false	0.5	1.25	100	6.8	1.2	1.1	2000	0.5	1.0	2.2	1.0	1000	40.4	2	50.32174409547743	7.863862618904711	72.61983379805187	46.38563606997032	127.52962739067924
0.1	2.1	360.0	5.06	false	0.5	1.25	100	6.8	1.2	1.1	2000	0.5	1.0	2.2	1.0	1000	40.4	1	38.8011133468744	11.594203160500198	137.0573040570385
0.1	2.1	360.0	5.06	false	0.5	1.25	100	6.8	1.2	1.1	2000	0.5	1.0	2.2	1.0	1000	40.4	2	40.65004232971193	7.1844480931296	98.3229508917036	24.64890161427421	61.180978315513805
0.1	2.1	360.0	5.06	false	0.5	1.25	100	6.8	1.2	1.1	2000	0.5	1.0	2.2	1.0	1000	40.4	1	40.114503034642055	9.65771394702533	133.12426315872705
0.1	2.1	360.0	5.06	false	0.5	1.25	100	6.8	1.2	1.1	2000	0.5	1.0	2.2	1.0	1000	40.4	1	46.56358936103151	20.01329980219456	178.31923843544277
0.1	2.1	360.0	5.06	false	0.5	1.25	100	6.8	1.2	1.1	2000	0.5	1.0	2.2	1.0	1000	40.4	2	46.18476622364872	15.36985681140145	54.647668654552135	32.607165486899376	121.5387453254419
0.1	2.1	360.0	5.06	false	0.5	1.25	100	6.8	1.2	1.1	2000	0.5	1.0	2.2	1.0	1000	40.4	2	33.86300254681116	6.697061697047117	47.75625648195619	26.538508603731245	101.46664146617626
0.1	2.1	360.0	5.06	false	0.5	1.25	100	6.8	1.2	1.1	2000	0.5	1.0	2.2	1.0	1000	40.4	2	38.66487836280437	11.641451120695523	111.73049255304682	33.874841105502135	51.59885443924784
0.1	2.1	360.0	5.06	false	0.5	1.25	100	6.8	1.2	1.1	2000	0.5	1.0	2.2	1.0	1000	40.4	2	46.671670804482304	12.0428184314744	85.28418877489482	30.340214992476447	90.8212046409441
0.1	2.1	360.0	5.06	false	0.5	1.25	100	6.8	1.2	1.1	2000	0.5	1.0	2.2	1.0	1000	40.4	2	31.349176750363576	4.67515461835884	69.40566246876841	27.440649872324713	54.751539292264546
0.1	2.1	360.0	5.06	false	0.5	1.25	100	6.8	1.2	1.1	2000	0.5	1.0	2.2	1.0	1000	40.4	2	42.13013367273445	11.301080693528867	88.69942128025433	38.250553016031155	97.67991693351895
0.1	2.1	360.0	5.06	false	0.5	1.25	100	6.8	1.2	1.1	2000	0.5	1.0	2.2	1.0	1000	40.4	1	34.79115423602212	8.334129219748887	116.23401314612435
0.1	2.1	360.0	5.06	false	0.5	1.25	100	6.8	1.2	1.1	2000	0.5	1.0	2.2	1.0	1000	40.4	1	45.118867540004175	19.929749388573153	147.20435110170655
0.1	2.1	360.0	5.06	false	0.5	1.25	100	6.8	1.2	1.1	2000	0.5	1.0	2.2	1.0	1000	40.4	2	32.82580992083524	15.261273435122112	64.73167068154441	29.282608530877074	97.56883336289876
0.1	2.1	360.0	5.06	false	0.5	1.25	100	6.8	1.2	1.1	2000	0.5	1.0	2.2	1.0	1000	40.4	2	35.42210030748193	8.461976017985748	67.22763445105853	27.83411340122373	62.66992638368596
0.1	2.1	360.0	5.06	false	0.5	1.25	100	6.8	1.2	1.1	2000	0.5	1.0	2.2	1.0	1000	40.4	1	35.58882836007525	13.831960396290311	131.83400723665187
0.1	2.1	360.0	5.06	false	0.5	1.25	100	6.8	1.2	1.1	2000	0.5	1.0	2.2	1.0	1000	40.4	2	40.69118098215506	14.265128129378995	119.25559698922416	38.791443566556595	49.07976454107614
0.1	2.1	360.0	5.06	false	0.5	1.25	100	6.8	1.2	1.1	2000	0.5	1.0	2.2	1.0	1000	40.4	2	31.73734265623353	11.039283457544736	83.60412407176595	23.65371816882378	42.57339870298558
0.1	2.1	360.0	5.06	false	0.5	1.25	100	6.8	1.2	1.1	2000	0.5	1.0	2.2	1.0	1000	40.4	1	44.92265633220864	28.929209728675648	155.08351525133617
0.1	2.1	360.0	5.06	false	0.5	1.25	100	6.8	1.2	1.1	2000	0.5	1.0	2.2	1.0	1000	40.4	1	38.81580981077683	23.453112857258617	133.02731583520807
0.1	2.1	360.0	5.06	false	0.5	1.25	100	6.8	1.2	1.1	2000	0.5	1.0	2.2	1.0	1000	40.4	2	47.28152926805381	15.635351328630536	116.93278891413594	33.9424714316991	84.24889557850186
0.1	2.1	360.0	5.06	false	0.5	1.25	100	6.8	1.2	1.1	2000	0.5	1.0	2.2	1.0	1000	40.4	1	52.81823825469766	16.98221074954559	159.0297747925867
0.1	2.1	360.0	5.06	false	0.5	1.25	100	6.8	1.2	1.1	2000	0.5	1.0	2.2	1.0	1000	40.4	1	34.89110707119975	18.838874718106307	128.1747608578592
0.1	2.1	360.0	5.06	false	0.5	1.25	100	6.8	1.2	1.1	2000	0.5	1.0	2.2	1.0	1000	40.4	2	42.212912870160324	3.62763472581304	77.85013969127334	26.522676047558424	99.36203896856847
0.1	2.1	360.0	5.06	false	0.5	1.25	100	6.8	1.2	1.1	2000	0.5	1.0	2.2	1.0	1000	40.4	1	44.04179517353555	20.41397090548284	178.33114386668564
0.1	2.1	360.0	5.06	false	0.5	1.25	100	6.8	1.2	1.1	2000	0.5	1.0	2.2	1.0	1000	40.4	2	41.79666738201784	6.529473835305814	87.24890207100648	33.190512187532946	86.1590475247379
0.1	2.1	360.0	5.06	false	0.5	1.25	100	6.8	1.2	1.1	2000	0.5	1.0	2.2	1.0	1000	40.4	2	35.9949130398249	4.34491819630108	61.655393416588964	30.10835836683985	92.77877796608557
0.1	2.1	360.0	5.06	false	0.5	1.25	100	6.8	1.2	1.1	2000	0.5	1.0	2.2	1.0	1000	40.4	2	43.69826049597947	6.592103108323088	98.17260140517273	32.245582232902365	98.54201078123654
0.1	2.1	360.0	5.06	false	0.5	1.25	100	6.8	1.2	1.1	2000	0.5	1.0	2.2	1.0	1000	40.4	2	38.82384369535773	22.798987314217943	57.462004525892155	30.361391369185217	93.11278168728639
0.1	2.1	360.0	5.06	false	0.5	1.25	100	6.8	1.2	1.1	2000	0.5	1.0	2.2	1.0	1000	40.4	1	26.94917090977301	11.370230021609194	107.16629541611333
0.1	2.1	360.0	5.06	false	0.5	1.25	100	6.8	1.2	1.1	2000	0.5	1.0	2.2	1.0	1000	40.4	1	32.74541829883798	16.157101488062967	143.59344428517574
0.1	2.1	360.0	5.06	false	0.5	1.25	100	6.8	1.2	1.1	2000	0.5	1.0	2.2	1.0	1000	40.4	2	39.08503947986872	11.094353029767076	101.75914371228771	33.747397829798366	89.76903793330402
0.1	2.1	360.0	5.06	false	0.5	1.25	100	6.8	1.2	1.1	2000	0.5	1.0	2.2	1.0	1000	40.4	1	39.49393105548929	14.895513907561973	126.82050115581012
0.1	2.1	360.0	5.06	false	0.5	1.25	100	6.8	1.2	1.1	2000	0.5	1.0	2.2	1.0	1000	40.4	2	44.17534051775025	5.265592943767652	71.12561433094938	30.42468588267447	99.18293833258355
0.1	2.1	360.0	5.06	false	0.5	1.25	100	6.8	1.2	1.1	2000	0.5	1.0	2.2	1.0	1000	40.4	2	36.93160055356976	2.6255502958485617	58.322909284273486	18.87988018202975	96.06944788227165
0.1	2.1	360.0	5.06	false	0.5	1.25	100	6.8	1.2	1.1	2000	0.5	1.0	2.2	1.0	1000	40.4	1	40.871114699817106	24.06493423382918	153.8797624858408
0.1	2.1	360.0	5.06	false	0.5	1.25	100	6.8	1.2	1.1	2000	0.5	1.0	2.2	1.0	1000	40.4	1	38.72362341961334	14.955733881902095	162.54173381084559
0.1	2.1	360.0	5.06	false	0.5	1.25	100	6.8	1.2	1.1	2000	0.5	1.0	2.2	1.0	1000	40.4	2	48.83233240289666	6.724242580972071	104.24900360326959	41.66982278735682	111.50458486523522
0.1	2.1	360.0	5.06	false	0.5	1.25	100	6.8	1.2	1.1	2000	0.5	1.0	2.2	1.0	1000	40.4	2	41.60788926084611	14.439650767738136	99.23371235690445	28.953619381200156	77.48463756978362
0.1	2.1	360.0	5.06	false	0.5	1.25	100	6.8	1.2	1.1	2000	0.5	1.0	2.2	1.0	1000	40.4	2	44.982681949854104	11.454470022709389	95.39621367711872	35.52357413547992	111.10012914413056
0.1	2.1	360.0	5.06	false	0.5	1.25	100	6.8	1.2	1.1	2000	0.5	1.0	2.2	1.0	1000	40.4	3	40.7144112500742	4.855597150862075	70.76687781138583	21.31593229739336	45.95380853505171	35.981745565782035	68.73461395336703
0.1	2.1	360.0	5.06	false	0.5	1.25	100	6.8	1.2	1.1	2000	0.5	1.0	2.2	1.0	1000	40.4	1	39.50673288749309	15.106221921419626	121.4572615387362
0.1	2.1	360.0	5.06	false	0.5	1.25	100	6.8	1.2	1.1	2000	0.5	1.0	2.2	1.0	1000	40.4	2	47.630683342769274	13.052416688569418	138.481114478843	29.19001122675115	74.92669450029308
0.1	2.1	360.0	5.06	false	0.5	1.25	100	6.8	1.2	1.1	2000	0.5	1.0	2.2	1.0	1000	40.4	1	36.06892932515515	16.301756753528036	107.13058072082713
0.1	2.1	360.0	5.06	false	0.5	1.25	100	6.8	1.2	1.1	2000	0.5	1.0	2.2	1.0	1000	40.4	2	36.95377499910213	17.00118649440262	104.54182728584341	25.406842377116277	46.895331230886086
0.1	2.1	360.0	5.06	false	0.5	1.25	100	6.8	1.2	1.1	2000	0.5	1.0	2.2	1.0	1000	40.4	1	35.29224138614174	18.61718955297118	147.19472223815632
0.1	2.1	360.0	5.06	false	0.5	1.25	100	6.8	1.2	1.1	2000	0.5	1.0	2.2	1.0	1000	40.4	1	40.91139804836474	23.466342236893784	151.47533680403768
0.1	2.1	360.0	5.06	false	0.5	1.25	100	6.8	1.2	1.1	2000	0.5	1.0	2.2	1.0	1000	40.4	2	34.29226578154826	13.058576368871552	92.826246326558	26.73944782576201	76.54590068924408
0.1	2.1	360.0	5.06	false	0.5	1.25	100	6.8	1.2	1.1	2000	0.5	1.0	2.2	1.0	1000	40.4	2	35.16875173593721	5.176711693232659	76.0010629202892	28.534791554341933	92.79403484093518
0.1	2.1	360.0	5.06	false	0.5	1.25	100	6.8	1.2	1.1	2000	0.5	1.0	2.2	1.0	1000	40.4	1	42.23216734317752	20.281639762974585	184.27983171906368
0.1	2.1	360.0	5.06	false	0.5	1.25	100	6.8	1.2	1.1	2000	0.5	1.0	2.2	1.0	1000	40.4	1	43.15622586272233	22.48944149038758	187.2424935171586
0.1	2.1	360.0	5.06	false	0.5	1.25	100	6.8	1.2	1.1	2000	0.5	1.0	2.2	1.0	1000	40.4	1	39.973013364032326	26.98678048447395	160.77695157612774
0.1	2.1	360.0	5.06	false	0.5	1.25	100	6.8	1.2	1.1	2000	0.5	1.0	2.2	1.0	1000	40.4	2	37.3273408384767	8.915028676199242	65.6393994763685	23.673744876803962	89.67853744043616
0.1	2.1	360.0	5.06	false	0.5	1.25	100	6.8	1.2	1.1	2000	0.5	1.0	2.2	1.0	1000	40.4	2	39.33560867470099	6.54173538585559	61.758888780721755	26.116721649665347	85.50804184834259
0.1	2.1	360.0	5.06	false	0.5	1.25	100	6.8	1.2	1.1	2000	0.5	1.0	2.2	1.0	1000	40.4	1	35.95245937394263	18.600432407238024	133.97453207772566
0.1	2.1	360.0	5.06	false	0.5	1.25	100	6.8	1.2	1.1	2000	0.5	1.0	2.2	1.0	1000	40.4	2	33.91718225559678	12.623381756561137	110.6764030092075	21.44318773569623	46.17484291318148
0.1	2.1	360.0	5.06	false	0.5	1.25	100	6.8	1.2	1.1	2000	0.5	1.0	2.2	1.0	1000	40.4	1	42.54845063346654	17.581165541691565	168.6263713096092
0.1	2.1	360.0	5.06	false	0.5	1.25	100	6.8	1.2	1.1	2000	0.5	1.0	2.2	1.0	1000	40.4	3	47.40236860646435	15.984867801657732	87.02934715503069	25.824146205720858	69.75744007551145	39.47451017396117	45.00572630782106
0.1	2.1	360.0	5.06	false	0.5	1.25	100	6.8	1.2	1.1	2000	0.5	1.0	2.2	1.0	1000	40.4	2	46.012955158002036	13.32427778728352	97.22420655519954	32.43227899824293	86.08448703799661
0.1	2.1	360.0	5.06	false	0.5	1.25	100	6.8	1.2	1.1	2000	0.5	1.0	2.2	1.0	1000	40.4	1	35.72704426323472	17.652170391967545	121.00719297983547
0.1	2.1	360.0	5.06	false	0.5	1.25	100	6.8	1.2	1.1	2000	0.5	1.0	2.2	1.0	1000	40.4	2	39.8556807587277	8.070514974327876	88.71200603520042	33.26916725451631	91.73157966835426
0.1	2.1	360.0	5.06	false	0.5	1.25	100	6.8	1.2	1.1	2000	0.5	1.0	2.2	1.0	1000	40.4	2	32.976327072420304	5.9860211671589	96.58272851914994	22.939111012068647	51.382769021321295
0.1	2.1	360.0	5.06	false	0.5	1.25	100	6.8	1.2	1.1	2000	0.5	1.0	2.2	1.0	1000	40.4	2	40.52555878260209	11.546611772873472	84.42508319483137	19.473587798060823	57.449359189476624
0.1	2.1	360.0	5.06	false	0.5	1.25	100	6.8	1.2	1.1	2000	0.5	1.0	2.2	1.0	1000	40.4	2	33.988779072064744	8.216351366104707	56.48788618839116	23.3418603485612	90.74304490172601
0.1	2.1	360.0	5.06	false	0.5	1.25	100	6.8	1.2	1.1	2000	0.5	1.0	2.2	1.0	1000	40.4	2	42.86141822667149	22.517902491659665	103.22115720029296	39.428551839816116	59.9776351394899
0.1	2.1	360.0	5.06	false	0.5	1.25	100	6.8	1.2	1.1	2000	0.5	1.0	2.2	1.0	1000	40.4	2	44.39819765061908	8.542281277473405	104.81790807104987	29.74143224431583	79.32091440147809
0.1	2.1	360.0	5.06	false	0.5	1.25	100	6.8	1.2	1.1	2000	0.5	1.0	2.2	1.0	1000	40.4	1	44.76823222095136	27.83538662385826	148.45918866592208
0.1	2.1	360.0	5.06	false	0.5	1.25	100	6.8	1.2	1.1	2000	0.5	1.0	2.2	1.0	1000	40.4	2	47.11074302852039	23.167722403454793	128.20256729434197	42.24669774019952	58.48057544602933
0.1	2.1	360.0	5.06	false	0.5	1.25	100	6.8	1.2	1.1	2000	0.5	1.0	2.2	1.0	1000	40.4	3	43.953269083415464	9.006636883164886	80.36419021403383	24.62866021373115	72.66878691616223	41.53938630830044	36.5270157784722
0.1	2.1	360.0	5.06	false	0.5	1.25	100	6.8	1.2	1.1	2000	0.5	1.0	2.2	1.0	1000	40.4	2	45.18779922167177	10.264157329750523	88.04902935451254	36.29166152589421	110.0909459125507
0.1	2.1	360.0	5.06	false	0.5	1.25	100	6.8	1.2	1.1	2000	0.5	1.0	2.2	1.0	1000	40.4	2	36.44350310796734	15.908817490153405	84.25810873859683	30.148288311833614	58.0288594170869
0.1	2.1	360.0	5.06	false	0.5	1.25	100	6.8	1.2	1.1	2000	0.5	1.0	2.2	1.0	1000	40.4	1	45.90588632295507	20.046613272830058	191.94016697246758
0.1	2.1	360.0	5.06	false	0.5	1.25	100	6.8	1.2	1.1	2000	0.5	1.0	2.2	1.0	1000	40.4	1	45.86897909182527	14.562593766608463	141.6477758657861
0.1	2.1	360.0	5.06	false	0.5	1.25	100	6.8	1.2	1.1	2000	0.5	1.0	2.2	1.0	1000	40.4	2	38.041680144462156	10.750755998906566	90.99641398643601	28.957543526615645	74.96302007490617
0.1	2.1	360.0	5.06	false	0.5	1.25	100	6.8	1.2	1.1	2000	0.5	1.0	2.2	1.0	1000	40.4	3	46.209473713012514	18.552818726061687	71.31048136749087	28.093788179265882	82.83630002481028	45.76917605831515	39.254867977477595
0.1	2.1	360.0	5.06	false	0.5	1.25	100	6.8	1.2	1.1	2000	0.5	1.0	2.2	1.0	1000	40.4	1	30.091288354910454	17.321718665150055	111.78444137328482
0.1	2.1	360.0	5.06	false	0.5	1.25	100	6.8	1.2	1.1	2000	0.5	1.0	2.2	1.0	1000	40.4	2	34.515761258316395	12.30855117862449	60.72785305418605	24.42126605184842	92.19358508870184
0.1	2.1	360.0	5.06	false	0.5	1.25	100	6.8	1.2	1.1	2000	0.5	1.0	2.2	1.0	1000	40.4	1	34.29969126731927	11.42624462221235	112.4388655643538
0.1	2.1	360.0	5.06	false	0.5	1.25	100	6.8	1.2	1.1	2000	0.5	1.0	2.2	1.0	1000	40.4	2	41.803676638515526	8.072659180235474	57.703736395884604	31.870566423462208	129.91348426567083
0.1	2.1	360.0	5.06	false	0.5	1.25	100	6.8	1.2	1.1	2000	0.5	1.0	2.2	1.0	1000	40.4	2	36.17599043764874	13.374030415153177	95.76011333063528	30.478620659384294	58.646991357412794
0.1	2.1	360.0	5.06	false	0.5	1.25	100	6.8	1.2	1.1	2000	0.5	1.0	2.2	1.0	1000	40.4	2	45.57493838542569	10.83768403031842	119.49890546308173	32.95600333031556	55.389711132694025
0.1	2.1	360.0	5.06	false	0.5	1.25	100	6.8	1.2	1.1	2000	0.5	1.0	2.2	1.0	1000	40.4	3	49.52955903384641	8.569264832256273	103.22824061061714	19.603214205056776	57.52436209379084	45.60164671794492	55.69149171270136
0.1	2.1	360.0	5.06	false	0.5	1.25	100	6.8	1.2	1.1	2000	0.5	1.0	2.2	1.0	1000	40.4	1	35.879166793225465	21.858906198425654	139.91419003583513
0.1	2.1	360.0	5.06	false	0.5	1.25	100	6.8	1.2	1.1	2000	0.5	1.0	2.2	1.0	1000	40.4	1	30.51538068767023	4.302544457755303	102.09803147065541
0.1	2.1	360.0	5.06	false	0.5	1.25	100	6.8	1.2	1.1	2000	0.5	1.0	2.2	1.0	1000	40.4	2	28.832658255560773	7.519639398176004	62.51640460120344	18.60036625423907	70.03618158643796
0.1	2.1	360.0	5.06	false	0.5	1.25	100	6.8	1.2	1.1	2000	0.5	1.0	2.2	1.0	1000	40.4	1	30.28335369648547	24.431461150558633	116.24151866900166
0.1	2.1	360.0	5.06	false	0.5	1.25	100	6.8	1.2	1.1	2000	0.5	1.0	2.2	1.0	1000	40.4	2	39.410353039469655	5.5656972651050785	55.77949305784416	21.71101378146676	123.07350676196924
0.1	2.1	360.0	5.06	false	0.5	1.25	100	6.8	1.2	1.1	2000	0.5	1.0	2.2	1.0	1000	40.4	2	45.24024587687998	7.791416284880489	67.65147264620848	31.982814814607877	129.77542938585407
0.1	2.1	360.0	5.06	false	0.5	1.25	100	6.8	1.2	1.1	2000	0.5	1.0	2.2	1.0	1000	40.4	1	41.12479588989597	20.65656397732635	150.62153338504731
0.1	2.1	360.0	5.06	false	0.5	1.25	100	6.8	1.2	1.1	2000	0.5	1.0	2.2	1.0	1000	40.4	2	43.35407629773785	11.362586693660326	64.47884769127334	26.57255103702674	136.52323199659966
0.1	2.1	360.0	5.06	false	0.5	1.25	100	6.8	1.2	1.1	2000	0.5	1.0	2.2	1.0	1000	40.4	1	36.941958974875334	15.533862582546922	144.3537502227704
0.1	2.1	360.0	5.06	false	0.5	1.25	100	6.8	1.2	1.1	2000	0.5	1.0	2.2	1.0	1000	40.4	1	31.35056710930254	21.167661656011358	124.91394940703155
0.1	2.1	360.0	5.06	false	0.5	1.25	100	6.8	1.2	1.1	2000	0.5	1.0	2.2	1.0	1000	40.4	2	44.675985369922486	12.692809029762358	92.20650525332788	38.68298982199551	91.8846689460636
0.1	2.1	360.0	5.06	false	0.5	1.25	100	6.8	1.2	1.1	2000	0.5	1.0	2.2	1.0	1000	40.4	1	39.752154372238714	18.923381695063075	156.5783926777525
0.1	2.1	360.0	5.06	false	0.5	1.25	100	6.8	1.2	1.1	2000	0.5	1.0	2.2	1.0	1000	40.4	1	32.42189149850409	11.213763138490556	142.9758499623407
0.1	2.1	360.0	5.06	false	0.5	1.25	100	6.8	1.2	1.1	2000	0.5	1.0	2.2	1.0	1000	40.4	1	41.65697320370972	26.799409911751457	143.2202120628425
0.1	2.1	360.0	5.06	false	0.5	1.25	100	6.8	1.2	1.1	2000	0.5	1.0	2.2	1.0	1000	40.4	3	44.18562479105603	2.592398020095581	83.20787199467614	12.647270958509477	40.58292193212124	36.55952356830892	63.205135373217864
0.1	2.1	360.0	5.06	false	0.5	1.25	100	6.8	1.2	1.1	2000	0.5	1.0	2.2	1.0	1000	40.4	2	41.4117154859578	10.47614143135764	104.04194651642878	36.747140981495384	75.82578166895917
0.1	2.1	360.0	5.06	false	0.5	1.25	100	6.8	1.2	1.1	2000	0.5	1.0	2.2	1.0	1000	40.4	2	40.69488953318254	11.617167641168681	89.08920498459669	29.07687404099921	90.9284143841112
0.1	2.1	360.0	5.06	false	0.5	1.25	100	6.8	1.2	1.1	2000	0.5	1.0	2.2	1.0	1000	40.4	2	40.99161582405771	13.370599219652753	72.9180424864225	32.60783758950262	104.09995738716894
0.1	2.1	360.0	5.06	false	0.5	1.25	100	6.8	1.2	1.1	2000	0.5	1.0	2.2	1.0	1000	40.4	1	43.4758004640231	16.049073610429595	149.10858470428767
0.1	2.1	360.0	5.06	false	0.5	1.25	100	6.8	1.2	1.1	2000	0.5	1.0	2.2	1.0	1000	40.4	2	38.4083918861478	14.405591239214553	79.64736207658227	28.150542951307898	107.08916511058898
0.1	2.1	360.0	5.06	false	0.5	1.25	100	6.8	1.2	1.1	2000	0.5	1.0	2.2	1.0	1000	40.4	2	37.06383950355303	10.015295482901942	52.66535401221678	24.328861519051536	103.56128832375724
0.1	2.1	360.0	5.06	false	0.5	1.25	100	6.8	1.2	1.1	2000	0.5	1.0	2.2	1.0	1000	40.4	2	39.18647966474827	16.917892663222364	53.035688663575385	30.010591320883925	98.2111141737891
0.1	2.1	360.0	5.06	false	0.5	1.25	100	6.8	1.2	1.1	2000	0.5	1.0	2.2	1.0	1000	40.4	1	38.249571410718076	20.59691677570474	193.98554055163328
0.1	2.1	360.0	5.06	false	0.5	1.25	100	6.8	1.2	1.1	2000	0.5	1.0	2.2	1.0	1000	40.4	2	39.44615473487439	7.485873493759005	119.25835741181551	37.910615009955634	55.14198624575907
0.1	2.1	360.0	5.06	false	0.5	1.25	100	6.8	1.2	1.1	2000	0.5	1.0	2.2	1.0	1000	40.4	2	39.74959167356709	9.533174011141739	98.71731910465594	28.353065981337956	88.10348155920134
0.1	2.1	360.0	5.06	false	0.5	1.25	100	6.8	1.2	1.1	2000	0.5	1.0	2.2	1.0	1000	40.4	2	39.76607119942616	13.18123056849469	72.59765621185447	24.416492890378365	81.72796661790994
0.1	2.1	360.0	5.06	false	0.5	1.25	100	6.8	1.2	1.1	2000	0.5	1.0	2.2	1.0	1000	40.4	1	42.305951048233574	19.07261126191177	182.05513747984082
0.1	2.1	360.0	5.06	false	0.5	1.25	100	6.8	1.2	1.1	2000	0.5	1.0	2.2	1.0	1000	40.4	2	42.15636507729724	7.891892602419901	73.24702400771301	37.63387848914792	101.23116760792578
0.1	2.1	360.0	5.06	false	0.5	1.25	100	6.8	1.2	1.1	2000	0.5	1.0	2.2	1.0	1000	40.4	2	44.448610497312835	8.233909386784227	113.87547461850389	32.48094979983796	80.61512024591333
0.1	2.1	360.0	5.06	false	0.5	1.25	100	6.8	1.2	1.1	2000	0.5	1.0	2.2	1.0	1000	40.4	1	40.66127038765952	24.515038181182863	173.09461257537612
0.1	2.1	360.0	5.06	false	0.5	1.25	100	6.8	1.2	1.1	2000	0.5	1.0	2.2	1.0	1000	40.4	1	36.90194887687555	6.028525432498023	110.28868827186943
0.1	2.1	360.0	5.06	false	0.5	1.25	100	6.8	1.2	1.1	2000	0.5	1.0	2.2	1.0	1000	40.4	2	39.332844327131724	9.286759196019945	97.82320450165241	32.972959211847424	85.13482125359224
0.1	2.1	360.0	5.06	false	0.5	1.25	100	6.8	1.2	1.1	2000	0.5	1.0	2.2	1.0	1000	40.4	2	48.911047951835315	8.039166796274928	80.80566974017943	29.920171334159974	119.35983871399687
0.1	2.1	360.0	5.06	false	0.5	1.25	100	6.8	1.2	1.1	2000	0.5	1.0	2.2	1.0	1000	40.4	3	41.507997792474974	3.6808461242896926	79.33158578657739	24.56809517420808	54.138658632034	33.49120913768188	60.13589125646625
0.1	2.1	360.0	5.06	false	0.5	1.25	100	6.8	1.2	1.1	2000	0.5	1.0	2.2	1.0	1000	40.4	1	40.6045537027247	21.544044498942185	164.75883609351743
0.1	2.1	360.0	5.06	false	0.5	1.25	100	6.8	1.2	1.1	2000	0.5	1.0	2.2	1.0	1000	40.4	2	51.42948852584857	10.465296617412845	134.61420125485373	40.04917501522277	85.40336562556726
0.1	2.1	360.0	5.06	false	0.5	1.25	100	6.8	1.2	1.1	2000	0.5	1.0	2.2	1.0	1000	40.4	2	37.67393807952066	10.865835020642683	112.7677873902101	32.401621444838945	55.150868090795974
0.1	2.1	360.0	5.06	false	0.5	1.25	100	6.8	1.2	1.1	2000	0.5	1.0	2.2	1.0	1000	40.4	1	33.7123515490791	17.517707523594254	101.93083465457006
0.1	2.1	360.0	5.06	false	0.5	1.25	100	6.8	1.2	1.1	2000	0.5	1.0	2.2	1.0	1000	40.4	2	40.77691000782904	7.7256415267842	74.37280113582477	30.474303121840776	117.63826950696499
0.1	2.1	360.0	5.06	false	0.5	1.25	100	6.8	1.2	1.1	2000	0.5	1.0	2.2	1.0	1000	40.4	2	48.1129278046183	26.417259711988116	115.36691800784678	47.04194254698947	75.593290362835
0.1	2.1	360.0	5.06	false	0.5	1.25	100	6.8	1.2	1.1	2000	0.5	1.0	2.2	1.0	1000	40.4	2	42.84499621927283	10.04435328959995	130.86206487114165	24.423244339304304	54.367764089177506
0.1	2.1	360.0	5.06	false	0.5	1.25	100	6.8	1.2	1.1	2000	0.5	1.0	2.2	1.0	1000	40.4	1	31.244283630927335	20.4300840155464	120.62535278406317
0.1	2.1	360.0	5.06	false	0.5	1.25	100	6.8	1.2	1.1	2000	0.5	1.0	2.2	1.0	1000	40.4	2	39.01659848159316	3.5597684059650065	66.26917847660833	36.090075494681294	91.57217527882389
0.1	2.1	360.0	5.06	false	0.5	1.25	100	6.8	1.2	1.1	2000	0.5	1.0	2.2	1.0	1000	40.4	2	39.807336533542625	9.833592647783792	93.67874026898372	31.183948483301645	86.86085431931174
0.1	2.1	360.0	5.06	false	0.5	1.25	100	6.8	1.2	1.1	2000	0.5	1.0	2.2	1.0	1000	40.4	2	36.80777464830508	10.156598805386155	98.27032041225435	34.29761459717494	55.17777531621785
0.1	2.1	360.0	5.06	false	0.5	1.25	100	6.8	1.2	1.1	2000	0.5	1.0	2.2	1.0	1000	40.4	1	38.46994655331145	14.269155700334537	112.74997339708806
0.1	2.1	360.0	5.06	false	0.5	1.25	100	6.8	1.2	1.1	2000	0.5	1.0	2.2	1.0	1000	40.4	1	42.48601588556796	23.30928719570672	203.37447068921912
0.1	2.1	360.0	5.06	false	0.5	1.25	100	6.8	1.2	1.1	2000	0.5	1.0	2.2	1.0	1000	40.4	2	41.66661711367194	11.261670726610333	123.24564560729475	26.128602494445325	55.3088055477408
0.1	2.1	360.0	5.06	false	0.5	1.25	100	6.8	1.2	1.1	2000	0.5	1.0	2.2	1.0	1000	40.4	1	47.59443265504953	19.67813906995231	155.59594869807174
0.1	2.1	360.0	5.06	false	0.5	1.25	100	6.8	1.2	1.1	2000	0.5	1.0	2.2	1.0	1000	40.4	1	42.48244813134318	28.31886256892447	121.4608491448573
0.1	2.1	360.0	5.06	false	0.5	1.25	100	6.8	1.2	1.1	2000	0.5	1.0	2.2	1.0	1000	40.4	1	42.98217566971559	30.53275681529079	138.93828350896666
0.1	2.1	360.0	5.06	false	0.5	1.25	100	6.8	1.2	1.1	2000	0.5	1.0	2.2	1.0	1000	40.4	2	42.11683128149437	17.569533206364135	104.98315508117304	29.621192049976457	72.47143544162866
0.1	2.1	360.0	5.06	false	0.5	1.25	100	6.8	1.2	1.1	2000	0.5	1.0	2.2	1.0	1000	40.4	2	44.65257376315585	9.560725183741154	91.07965374335723	32.2622909113291	104.09887722673099
0.1	2.1	360.0	5.06	false	0.5	1.25	100	6.8	1.2	1.1	2000	0.5	1.0	2.2	1.0	1000	40.4	2	38.38752513446576	14.426546682721947	89.74090870134357	32.29417134733281	71.90308482595988
0.1	2.1	360.0	5.06	false	0.5	1.25	100	6.8	1.2	1.1	2000	0.5	1.0	2.2	1.0	1000	40.4	2	37.04897633572002	3.311101773575501	86.88201874746942	29.36547451446547	75.82257583708942
0.1	2.1	360.0	5.06	false	0.5	1.25	100	6.8	1.2	1.1	2000	0.5	1.0	2.2	1.0	1000	40.4	2	41.249301830756686	11.607085059916876	70.29228395622462	36.7374355212938	114.27549795575153
0.1	2.1	360.0	5.06	false	0.5	1.25	100	6.8	1.2	1.1	2000	0.5	1.0	2.2	1.0	1000	40.4	2	32.118262135980416	8.369257175953397	96.05143989093023	23.26432719806546	48.19931649220382
0.1	2.1	360.0	5.06	false	0.5	1.25	100	6.8	1.2	1.1	2000	0.5	1.0	2.2	1.0	1000	40.4	2	35.80964367450964	13.263987832886638	108.07896991606641	23.746161066734622	51.534571107570606
0.1	2.1	360.0	5.06	false	0.5	1.25	100	6.8	1.2	1.1	2000	0.5	1.0	2.2	1.0	1000	40.4	1	31.298413882579112	23.873401650769985	148.81142808042011
0.1	2.1	360.0	5.06	false	0.5	1.25	100	6.8	1.2	1.1	2000	0.5	1.0	2.2	1.0	1000	40.4	1	30.981929031115993	21.88948959446848	135.49950879357237
0.1	2.1	360.0	5.06	false	0.5	1.25	100	6.8	1.2	1.1	2000	0.5	1.0	2.2	1.0	1000	40.4	1	34.90287210136531	27.66549803356602	141.57416666464903
0.1	2.1	360.0	5.06	false	0.5	1.25	100	6.8	1.2	1.1	2000	0.5	1.0	2.2	1.0	1000	40.4	2	36.61449986905449	1.9664595274003513	81.59808038437015	33.40680833483152	78.00584786759664
0.1	2.1	360.0	5.06	false	0.5	1.25	100	6.8	1.2	1.1	2000	0.5	1.0	2.2	1.0	1000	40.4	2	31.871627384458975	10.006733250975078	82.23582045361994	21.957874559655888	48.52841670739565
0.1	2.1	360.0	5.06	false	0.5	1.25	100	6.8	1.2	1.1	2000	0.5	1.0	2.2	1.0	1000	40.4	2	39.77374979957123	9.42747389958466	91.81832107557032	32.18380212129139	84.25345612201656
0.1	2.1	360.0	5.06	false	0.5	1.25	100	6.8	1.2	1.1	2000	0.5	1.0	2.2	1.0	1000	40.4	2	32.92765359267949	18.64942107154198	91.32249623986208	30.267008923895872	46.09477142694088
0.1	2.1	360.0	5.06	false	0.5	1.25	100	6.8	1.2	1.1	2000	0.5	1.0	2.2	1.0	1000	40.4	1	41.71680785985551	26.73151942661816	124.51358775931583
0.1	2.1	360.0	5.06	false	0.5	1.25	100	6.8	1.2	1.1	2000	0.5	1.0	2.2	1.0	1000	40.4	1	39.47963800207017	8.706391756323837	130.81954898916166
0.1	2.1	360.0	5.06	false	0.5	1.25	100	6.8	1.2	1.1	2000	0.5	1.0	2.2	1.0	1000	40.4	2	31.227828484361595	5.711824692119688	60.36501566249932	24.870310910205312	95.28111317502594
0.1	2.1	360.0	5.06	false	0.5	1.25	100	6.8	1.2	1.1	2000	0.5	1.0	2.2	1.0	1000	40.4	2	44.26733303678584	2.914465502880703	56.40301428268428	24.16536476385393	119.90881242193682
0.1	2.1	360.0	5.06	false	0.5	1.25	100	6.8	1.2	1.1	2000	0.5	1.0	2.2	1.0	1000	40.4	2	39.104684817887474	14.96416012249582	115.7066371626821	31.490891022931386	59.36130731458622
0.1	2.1	360.0	5.06	false	0.5	1.25	100	6.8	1.2	1.1	2000	0.5	1.0	2.2	1.0	1000	40.4	2	35.48934478720091	9.18142790081897	100.97448049944443	20.82809022328744	62.31772629159797
0.1	2.1	360.0	5.06	false	0.5	1.25	100	6.8	1.2	1.1	2000	0.5	1.0	2.2	1.0	1000	40.4	1	38.055082562444035	24.242080532546602	128.29910913787793
0.1	2.1	360.0	5.06	false	0.5	1.25	100	6.8	1.2	1.1	2000	0.5	1.0	2.2	1.0	1000	40.4	2	34.289736584202956	5.0406290147791815	97.76744312418785	26.44642114116637	44.70505506666711
0.1	2.1	360.0	5.06	false	0.5	1.25	100	6.8	1.2	1.1	2000	0.5	1.0	2.2	1.0	1000	40.4	1	42.62488346661629	25.662670335692514	119.65036828199553
0.1	2.1	360.0	5.06	false	0.5	1.25	100	6.8	1.2	1.1	2000	0.5	1.0	2.2	1.0	1000	40.4	2	38.14226709571043	17.111507963509144	111.3031652394444	28.938952946236327	65.5638509472602
0.1	2.1	360.0	5.06	false	0.5	1.25	100	6.8	1.2	1.1	2000	0.5	1.0	2.2	1.0	1000	40.4	1	43.78137302797196	26.245782360056108	169.61220529207782
0.1	2.1	360.0	5.06	false	0.5	1.25	100	6.8	1.2	1.1	2000	0.5	1.0	2.2	1.0	1000	40.4	2	43.02145947045151	12.637498369287536	105.48822099527546	31.03610946994089	75.55615758222993
0.1	2.1	360.0	5.06	false	0.5	1.25	100	6.8	1.2	1.1	2000	0.5	1.0	2.2	1.0	1000	40.4	2	44.626174637308246	6.0674286739115315	85.609121225603	22.9476151177261	101.05294672298608
0.1	2.1	360.0	5.06	false	0.5	1.25	100	6.8	1.2	1.1	2000	0.5	1.0	2.2	1.0	1000	40.4	2	39.96599849209675	18.722921482086086	117.9280571683964	37.2876190357011	65.46992588832413
0.1	2.1	360.0	5.06	false	0.5	1.25	100	6.8	1.2	1.1	2000	0.5	1.0	2.2	1.0	1000	40.4	2	32.332058546270375	4.874810506992325	75.57116130179695	23.829922050407387	65.34210021471513
0.1	2.1	360.0	5.06	false	0.5	1.25	100	6.8	1.2	1.1	2000	0.5	1.0	2.2	1.0	1000	40.4	2	37.720834414973154	5.113434762721357	87.00218487774353	33.210539636914454	95.06482881052146
0.1	2.1	360.0	5.06	false	0.5	1.25	100	6.8	1.2	1.1	2000	0.5	1.0	2.2	1.0	1000	40.4	2	37.322473905202166	13.434344388185385	67.2216444670165	25.887890710863545	93.98508511550757
0.1	2.1	360.0	5.06	false	0.5	1.25	100	6.8	1.2	1.1	2000	0.5	1.0	2.2	1.0	1000	40.4	2	40.438545937772496	8.208364202960999	110.04606215188272	28.865910179002775	66.63847906287855
0.1	2.1	360.0	5.06	false	0.5	1.25	100	6.8	1.2	1.1	2000	0.5	1.0	2.2	1.0	1000	40.4	1	40.23538586933268	20.514484927793294	164.59606666327028
0.1	2.1	360.0	5.06	false	0.5	1.25	100	6.8	1.2	1.1	2000	0.5	1.0	2.2	1.0	1000	40.4	2	43.48567728188392	7.17862282125592	57.474537344531186	30.140239560690066	133.49216580287546
0.1	2.1	360.0	5.06	false	0.5	1.25	100	6.8	1.2	1.1	2000	0.5	1.0	2.2	1.0	1000	40.4	3	51.20279221594158	7.909618554678753	59.86787497089106	18.92472094709009	77.34940900282787	35.602307446638676	76.65352943801184
0.1	2.1	360.0	5.06	false	0.5	1.25	100	6.8	1.2	1.1	2000	0.5	1.0	2.2	1.0	1000	40.4	1	40.13124049192486	22.971588219551947	146.71896075892778
0.1	2.1	360.0	5.06	false	0.5	1.25	100	6.8	1.2	1.1	2000	0.5	1.0	2.2	1.0	1000	40.4	1	40.21788510574694	25.60489033982666	153.86280247496023
0.1	2.1	360.0	5.06	false	0.5	1.25	100	6.8	1.2	1.1	2000	0.5	1.0	2.2	1.0	1000	40.4	1	34.98500742375809	7.567791016263958	106.18063724883578
0.1	2.1	360.0	5.06	false	0.5	1.25	100	6.8	1.2	1.1	2000	0.5	1.0	2.2	1.0	1000	40.4	2	32.7659058758425	9.143619100688644	89.28814816067627	27.65361981949657	40.71685449092865
0.1	2.1	360.0	5.06	false	0.5	1.25	100	6.8	1.2	1.1	2000	0.5	1.0	2.2	1.0	1000	40.4	1	40.80679085037549	9.5793963796198	124.03007454853923
0.1	2.1	360.0	5.06	false	0.5	1.25	100	6.8	1.2	1.1	2000	0.5	1.0	2.2	1.0	1000	40.4	2	49.34252226813765	11.26944352203557	112.81345074801202	41.25553458549558	108.19736748785532
0.1	2.1	360.0	5.06	false	0.5	1.25	100	6.8	1.2	1.1	2000	0.5	1.0	2.2	1.0	1000	40.4	2	36.857381327896434	6.340614586339144	61.6623065321717	26.739901062635045	89.29786274001815
0.1	2.1	360.0	5.06	false	0.5	1.25	100	6.8	1.2	1.1	2000	0.5	1.0	2.2	1.0	1000	40.4	2	41.488660609447834	14.091592814051749	119.96576688671283	38.067342328713515	78.4005847530502
0.1	2.1	360.0	5.06	false	0.5	1.25	100	6.8	1.2	1.1	2000	0.5	1.0	2.2	1.0	1000	40.4	2	44.39539083836614	1.688575289520681	79.8125792334732	22.783464444239982	104.61284890970887
0.1	2.1	360.0	5.06	false	0.5	1.25	100	6.8	1.2	1.1	2000	0.5	1.0	2.2	1.0	1000	40.4	2	34.66255871618515	10.789659189513864	86.12786879685113	27.536048530122063	80.63313444623837
0.1	2.1	360.0	5.06	false	0.5	1.25	100	6.8	1.2	1.1	2000	0.5	1.0	2.2	1.0	1000	40.4	2	43.74555659168709	20.22541315913441	108.24882352724931	34.6933397902883	78.20765452907068
0.1	2.1	360.0	5.06	false	0.5	1.25	100	6.8	1.2	1.1	2000	0.5	1.0	2.2	1.0	1000	40.4	1	40.61610685243846	21.44275459712733	162.11646465859457
0.1	2.1	360.0	5.06	false	0.5	1.25	100	6.8	1.2	1.1	2000	0.5	1.0	2.2	1.0	1000	40.4	2	41.66449328735346	17.126988318109454	120.29509930252178	34.11487328375387	79.89634792302023
0.1	2.1	360.0	5.06	false	0.5	1.25	100	6.8	1.2	1.1	2000	0.5	1.0	2.2	1.0	1000	40.4	1	39.430260726337835	17.565051515208438	151.62443503451672
0.1	2.1	360.0	5.06	false	0.5	1.25	100	6.8	1.2	1.1	2000	0.5	1.0	2.2	1.0	1000	40.4	1	38.0643428122639	21.81881622641908	139.2516102628233
0.1	2.1	360.0	5.06	false	0.5	1.25	100	6.8	1.2	1.1	2000	0.5	1.0	2.2	1.0	1000	40.4	3	35.857232655746884	3.4634046251897654	35.630842372741	22.289261036196283	83.8891952639064	31.415788350102435	40.09935780067723
0.1	2.1	360.0	5.06	false	0.5	1.25	100	6.8	1.2	1.1	2000	0.5	1.0	2.2	1.0	1000	40.4	2	42.42754574995371	17.673799484640494	116.013649705087	38.53752428947513	60.27984241282895
0.1	2.1	360.0	5.06	false	0.5	1.25	100	6.8	1.2	1.1	2000	0.5	1.0	2.2	1.0	1000	40.4	1	31.073717438409005	10.088055768873176	132.80154540768547
0.1	2.1	360.0	5.06	false	0.5	1.25	100	6.8	1.2	1.1	2000	0.5	1.0	2.2	1.0	1000	40.4	2	45.25647645380803	17.593480752260366	110.23592060102754	42.9537475456899	82.31266099854844
0.1	2.1	360.0	5.06	false	0.5	1.25	100	6.8	1.2	1.1	2000	0.5	1.0	2.2	1.0	1000	40.4	1	32.210778739560496	17.222922443415904	121.13933818789978
0.1	2.1	360.0	5.06	false	0.5	1.25	100	6.8	1.2	1.1	2000	0.5	1.0	2.2	1.0	1000	40.4	1	41.583053698512664	19.911429228209567	126.86952605511712
0.1	2.1	360.0	5.06	false	0.5	1.25	100	6.8	1.2	1.1	2000	0.5	1.0	2.2	1.0	1000	40.4	1	41.67037615825399	28.54190297834569	147.11061869281812
0.1	2.1	360.0	5.06	false	0.5	1.25	100	6.8	1.2	1.1	2000	0.5	1.0	2.2	1.0	1000	40.4	1	36.59140730060705	23.160273318843927	142.25680314086495
0.1	2.1	360.0	5.06	false	0.5	1.25	100	6.8	1.2	1.1	2000	0.5	1.0	2.2	1.0	1000	40.4	1	37.48652724942086	12.063745803843823	154.46523008725543
0.1	2.1	360.0	5.06	false	0.5	1.25	100	6.8	1.2	1.1	2000	0.5	1.0	2.2	1.0	1000	40.4	2	31.317516446554123	5.3190317807485155	82.53127829458877	20.426686960202932	52.00139312623828
0.1	2.1	360.0	5.06	false	0.5	1.25	100	6.8	1.2	1.1	2000	0.5	1.0	2.2	1.0	1000	40.4	1	39.43242390414586	13.366299749781776	144.75065858936205
0.1	2.1	360.0	5.06	false	0.5	1.25	100	6.8	1.2	1.1	2000	0.5	1.0	2.2	1.0	1000	40.4	2	44.2886091996681	9.343153253747095	78.04927602177392	27.35659376517715	104.62159433343217
0.1	2.1	360.0	5.06	false	0.5	1.25	100	6.8	1.2	1.1	2000	0.5	1.0	2.2	1.0	1000	40.4	2	41.1696982875046	17.600714070087182	61.603914758213044	29.17921465824756	115.93623467274188
0.1	2.1	360.0	5.06	false	0.5	1.25	100	6.8	1.2	1.1	2000	0.5	1.0	2.2	1.0	1000	40.4	1	36.61427829072598	29.743699557597374	142.28624052751687
0.1	2.1	360.0	5.06	false	0.5	1.25	100	6.8	1.2	1.1	2000	0.5	1.0	2.2	1.0	1000	40.4	2	41.79980812991932	10.048856934938833	84.31795599631046	25.217722310353455	80.7245648442213
0.1	2.1	360.0	5.06	false	0.5	1.25	100	6.8	1.2	1.1	2000	0.5	1.0	2.2	1.0	1000	40.4	1	46.019015055831844	28.271372063818422	118.14343416173418
0.1	2.1	360.0	5.06	false	0.5	1.25	100	6.8	1.2	1.1	2000	0.5	1.0	2.2	1.0	1000	40.4	1	36.85854413187527	25.577470318736232	124.67144476240713
0.1	2.1	360.0	5.06	false	0.5	1.25	100	6.8	1.2	1.1	2000	0.5	1.0	2.2	1.0	1000	40.4	2	36.06830961243578	3.1172691943920685	76.76729359282095	23.295254194045718	66.18276229996052
0.1	2.1	360.0	5.06	false	0.5	1.25	100	6.8	1.2	1.1	2000	0.5	1.0	2.2	1.0	1000	40.4	2	37.2277205996057	4.672634289819586	55.099304892525616	31.38798844909679	89.7973411136515
0.1	2.1	360.0	5.06	false	0.5	1.25	100	6.8	1.2	1.1	2000	0.5	1.0	2.2	1.0	1000	40.4	1	42.398478218925725	27.440097784470815	146.21285221435386
0.1	2.1	360.0	5.06	false	0.5	1.25	100	6.8	1.2	1.1	2000	0.5	1.0	2.2	1.0	1000	40.4	1	41.87736633194662	19.265247946462527	171.0545999323512
0.1	2.1	360.0	5.06	false	0.5	1.25	100	6.8	1.2	1.1	2000	0.5	1.0	2.2	1.0	1000	40.4	1	37.164661102421896	25.9169319605801	126.48015239059754
0.1	2.1	360.0	5.06	false	0.5	1.25	100	6.8	1.2	1.1	2000	0.5	1.0	2.2	1.0	1000	40.4	1	33.16116919582383	25.468841257000214	135.07708127983565
0.1	2.1	360.0	5.06	false	0.5	1.25	100	6.8	1.2	1.1	2000	0.5	1.0	2.2	1.0	1000	40.4	1	40.49418252893207	29.804642647646883	120.43525271195247
0.1	2.1	360.0	5.06	false	0.5	1.25	100	6.8	1.2	1.1	2000	0.5	1.0	2.2	1.0	1000	40.4	1	37.78503780608385	23.560589464219397	154.16561408449215
0.1	2.1	360.0	5.06	false	0.5	1.25	100	6.8	1.2	1.1	2000	0.5	1.0	2.2	1.0	1000	40.4	1	44.91665618337721	19.893006561035453	173.238818211447
0.1	2.1	360.0	5.06	false	0.5	1.25	100	6.8	1.2	1.1	2000	0.5	1.0	2.2	1.0	1000	40.4	2	35.8456908668551	2.3225034401722775	61.61468804064364	26.887924548602392	98.28858817875924
0.1	2.1	360.0	5.06	false	0.5	1.25	100	6.8	1.2	1.1	2000	0.5	1.0	2.2	1.0	1000	40.4	1	40.18067873122727	28.6291345176809	134.87269664724525
0.1	2.1	360.0	5.06	false	0.5	1.25	100	6.8	1.2	1.1	2000	0.5	1.0	2.2	1.0	1000	40.4	2	43.74239095937366	15.545040498469923	99.94013586855489	38.59667767592835	86.60025419228829
0.1	2.1	360.0	5.06	false	0.5	1.25	100	6.8	1.2	1.1	2000	0.5	1.0	2.2	1.0	1000	40.4	1	39.06970325053938	13.158246704291193	149.32778267883694
0.1	2.1	360.0	5.06	false	0.5	1.25	100	6.8	1.2	1.1	2000	0.5	1.0	2.2	1.0	1000	40.4	1	39.36261032449601	24.66825554922748	142.52408412555272
0.1	2.1	360.0	5.06	false	0.5	1.25	100	6.8	1.2	1.1	2000	0.5	1.0	2.2	1.0	1000	40.4	1	34.34553439677117	10.29739929790613	147.16656703111343
0.1	2.1	360.0	5.06	false	0.5	1.25	100	6.8	1.2	1.1	2000	0.5	1.0	2.2	1.0	1000	40.4	2	38.902167786493436	8.230372579315905	92.66130196396864	34.017744007337214	67.15902667972395
0.1	2.1	360.0	5.06	false	0.5	1.25	100	6.8	1.2	1.1	2000	0.5	1.0	2.2	1.0	1000	40.4	1	40.374914246807236	21.09034090298252	143.60091735984528
0.1	2.1	360.0	5.06	false	0.5	1.25	100	6.8	1.2	1.1	2000	0.5	1.0	2.2	1.0	1000	40.4	2	43.837415172924274	9.518111879474919	104.90200863264064	34.888946567847206	80.34476097049895
0.1	2.1	360.0	5.06	false	0.5	1.25	100	6.8	1.2	1.1	2000	0.5	1.0	2.2	1.0	1000	40.4	2	45.53430500725793	26.198991106519358	107.21001577279142	35.540685621674825	73.68844850396376
0.1	2.1	360.0	5.06	false	0.5	1.25	100	6.8	1.2	1.1	2000	0.5	1.0	2.2	1.0	1000	40.4	1	39.67876933836768	22.67762975517983	135.17112687136745
0.1	2.1	360.0	5.06	false	0.5	1.25	100	6.8	1.2	1.1	2000	0.5	1.0	2.2	1.0	1000	40.4	2	44.75109338697851	19.47383946950905	96.8399808142006	35.69495821300263	82.0423093153878
0.1	2.1	360.0	5.06	false	0.5	1.25	100	6.8	1.2	1.1	2000	0.5	1.0	2.2	1.0	1000	40.4	2	37.828889106630726	13.01965377763293	105.31042554207463	28.941159461776245	62.79619876940307
0.1	2.1	360.0	5.06	false	0.5	1.25	100	6.8	1.2	1.1	2000	0.5	1.0	2.2	1.0	1000	40.4	2	43.2056382255682	6.244565739930755	84.93179157930608	37.22793885554845	98.49835000823015
0.1	2.1	360.0	5.06	false	0.5	1.25	100	6.8	1.2	1.1	2000	0.5	1.0	2.2	1.0	1000	40.4	2	36.87827840848772	8.200389102622527	57.70367500155479	20.862982874874422	99.58292847773942
0.1	2.1	360.0	5.06	false	0.5	1.25	100	6.8	1.2	1.1	2000	0.5	1.0	2.2	1.0	1000	40.4	2	41.21407639843826	10.946983814681982	131.83980182062618	37.74409905364793	58.11420288277261
0.1	2.1	360.0	5.06	false	0.5	1.25	100	6.8	1.2	1.1	2000	0.5	1.0	2.2	1.0	1000	40.4	1	41.99550341660413	23.00546729703735	156.3154586313446
0.1	2.1	360.0	5.06	false	0.5	1.25	100	6.8	1.2	1.1	2000	0.5	1.0	2.2	1.0	1000	40.4	2	44.42463314990018	17.27187607505439	135.3279863776698	38.263777038428906	56.56540578953991
0.1	2.1	360.0	5.06	false	0.5	1.25	100	6.8	1.2	1.1	2000	0.5	1.0	2.2	1.0	1000	40.4	1	40.674840496069876	24.195226345006294	143.22670649239498
0.1	2.1	360.0	5.06	false	0.5	1.25	100	6.8	1.2	1.1	2000	0.5	1.0	2.2	1.0	1000	40.4	2	51.1352383658163	5.621574339590011	73.33434780016857	33.50583172042867	139.91012684728804
0.1	2.1	360.0	5.06	false	0.5	1.25	100	6.8	1.2	1.1	2000	0.5	1.0	2.2	1.0	1000	40.4	1	39.48891972301489	15.262862744464673	152.05708305785595
0.1	2.1	360.0	5.06	false	0.5	1.25	100	6.8	1.2	1.1	2000	0.5	1.0	2.2	1.0	1000	40.4	2	36.632929631410974	8.535177864747995	84.09339090618141	25.54480341280029	75.63868498576018
0.1	2.1	360.0	5.06	false	0.5	1.25	100	6.8	1.2	1.1	2000	0.5	1.0	2.2	1.0	1000	40.4	2	37.10627771224837	6.952172712338782	62.41589431549942	30.093163125231694	103.23914239292775
0.1	2.1	360.0	5.06	false	0.5	1.25	100	6.8	1.2	1.1	2000	0.5	1.0	2.2	1.0	1000	40.4	2	34.438647365972024	7.588677581716967	78.00326548352645	32.62551258779883	72.17069626369845
0.1	2.1	360.0	5.06	false	0.5	1.25	100	6.8	1.2	1.1	2000	0.5	1.0	2.2	1.0	1000	40.4	2	38.45878919441675	6.3008686139257595	60.81254681922035	29.144000189081044	96.11787636553849
0.1	2.1	360.0	5.06	false	0.5	1.25	100	6.8	1.2	1.1	2000	0.5	1.0	2.2	1.0	1000	40.4	2	43.3376441375581	17.543620317372902	137.9940913715599	30.41086437270421	55.98281895022077
0.1	2.1	360.0	5.06	false	0.5	1.25	100	6.8	1.2	1.1	2000	0.5	1.0	2.2	1.0	1000	40.4	2	45.26167635965035	15.260290993088775	111.09357889043449	33.29115930613413	92.27999528413118
0.1	2.1	360.0	5.06	false	0.5	1.25	100	6.8	1.2	1.1	2000	0.5	1.0	2.2	1.0	1000	40.4	2	31.94804239086009	11.429771223167387	84.31626610505467	29.821470726331874	43.58045449481442
0.1	2.1	360.0	5.06	false	0.5	1.25	100	6.8	1.2	1.1	2000	0.5	1.0	2.2	1.0	1000	40.4	2	43.81584247095913	10.681942174487245	103.71996368660656	35.31533871342846	91.70427950252818
0.1	2.1	360.0	5.06	false	0.5	1.25	100	6.8	1.2	1.1	2000	0.5	1.0	2.2	1.0	1000	40.4	1	46.61110088299577	25.929789405721763	124.56005034172128
0.1	2.1	360.0	5.06	false	0.5	1.25	100	6.8	1.2	1.1	2000	0.5	1.0	2.2	1.0	1000	40.4	2	37.1189939992132	3.085588288136844	77.0738914980068	35.830854995069394	77.89867042268946
0.1	2.1	360.0	5.06	false	0.5	1.25	100	6.8	1.2	1.1	2000	0.5	1.0	2.2	1.0	1000	40.4	2	42.59297095935282	5.979187596783506	69.0382613036135	17.138771278697373	110.56868236681221
0.1	2.1	360.0	5.06	false	0.5	1.25	100	6.8	1.2	1.1	2000	0.5	1.0	2.2	1.0	1000	40.4	1	37.1162897147413	20.97263694843659	166.25520846324127
0.1	2.1	360.0	5.06	false	0.5	1.25	100	6.8	1.2	1.1	2000	0.5	1.0	2.2	1.0	1000	40.4	1	38.252767760846275	29.802101233520744	130.01098331660538
0.1	2.1	360.0	5.06	false	0.5	1.25	100	6.8	1.2	1.1	2000	0.5	1.0	2.2	1.0	1000	40.4	2	46.43288086361731	21.85382177368153	111.30297199494245	40.98797759103869	84.61745884092524
0.1	2.1	360.0	5.06	false	0.5	1.25	100	6.8	1.2	1.1	2000	0.5	1.0	2.2	1.0	1000	40.4	2	50.14066092053209	21.814170657949383	92.28247002059909	35.68887335785432	141.09681860932278
0.1	2.1	360.0	5.06	false	0.5	1.25	100	6.8	1.2	1.1	2000	0.5	1.0	2.2	1.0	1000	40.4	2	34.25440565012312	7.820328616978363	55.00285502488073	26.87098509792116	101.55608499239281
0.1	2.1	360.0	5.06	false	0.5	1.25	100	6.8	1.2	1.1	2000	0.5	1.0	2.2	1.0	1000	40.4	1	42.854954421092316	21.74856600177623	159.43306862145934
0.1	2.1	360.0	5.06	false	0.5	1.25	100	6.8	1.2	1.1	2000	0.5	1.0	2.2	1.0	1000	40.4	2	42.0074916775119	20.105829347538023	65.4285689827405	36.98121454706313	74.93831531310748
0.1	2.1	360.0	5.06	false	0.5	1.25	100	6.8	1.2	1.1	2000	0.5	1.0	2.2	1.0	1000	40.4	2	49.37458518577184	3.14071144917497	68.41437778839367	30.30993664045722	153.97321749480804
0.1	2.1	360.0	5.06	false	0.5	1.25	100	6.8	1.2	1.1	2000	0.5	1.0	2.2	1.0	1000	40.4	1	35.37797960321427	17.398857970971186	141.5656095355046
0.1	2.1	360.0	5.06	false	0.5	1.25	100	6.8	1.2	1.1	2000	0.5	1.0	2.2	1.0	1000	40.4	2	37.11427695398072	3.621541923845089	71.69086389988938	28.990920502328475	89.05876882189523
0.1	2.1	360.0	5.06	false	0.5	1.25	100	6.8	1.2	1.1	2000	0.5	1.0	2.2	1.0	1000	40.4	2	43.57017181196799	14.676137399430406	122.13701612922662	37.48455510596441	60.8647090916994
0.1	2.1	360.0	5.06	false	0.5	1.25	100	6.8	1.2	1.1	2000	0.5	1.0	2.2	1.0	1000	40.4	1	44.14400501800642	15.709004687340622	141.75870618507724
0.1	2.1	360.0	5.06	false	0.5	1.25	100	6.8	1.2	1.1	2000	0.5	1.0	2.2	1.0	1000	40.4	1	39.95581066717443	26.286352415639815	146.02383003186367
0.1	2.1	360.0	5.06	false	0.5	1.25	100	6.8	1.2	1.1	2000	0.5	1.0	2.2	1.0	1000	40.4	1	32.66701698194006	26.60869472854411	125.30464474405436
0.1	2.1	360.0	5.06	false	0.5	1.25	100	6.8	1.2	1.1	2000	0.5	1.0	2.2	1.0	1000	40.4	1	42.26935801500891	18.910123291581776	182.543822475872
0.1	2.1	360.0	5.06	false	0.5	1.25	100	6.8	1.2	1.1	2000	0.5	1.0	2.2	1.0	1000	40.4	1	37.211293684523405	25.13018938319282	121.48572723507202
0.1	2.1	360.0	5.06	false	0.5	1.25	100	6.8	1.2	1.1	2000	0.5	1.0	2.2	1.0	1000	40.4	1	33.777607675631415	21.019093059613052	164.49862638255377
0.1	2.1	360.0	5.06	false	0.5	1.25	100	6.8	1.2	1.1	2000	0.5	1.0	2.2	1.0	1000	40.4	2	38.909570097645634	14.36349827874526	47.37403098564343	30.356376456247734	108.26926159574676
0.1	2.1	360.0	5.06	false	0.5	1.25	100	6.8	1.2	1.1	2000	0.5	1.0	2.2	1.0	1000	40.4	3	41.41652898726004	5.988326016213737	42.809272867285465	26.12546747309271	87.94187285788617	35.59870228760225	39.271557647647406
0.1	2.1	360.0	5.06	false	0.5	1.25	100	6.8	1.2	1.1	2000	0.5	1.0	2.2	1.0	1000	40.4	2	36.14769691212658	12.169607706302457	53.86197798179189	28.55565938688847	79.76150593240523
0.1	2.1	360.0	5.06	false	0.5	1.25	100	6.8	1.2	1.1	2000	0.5	1.0	2.2	1.0	1000	40.4	3	47.32565802199543	1.2162300479934054	66.3199042732856	19.829612977826233	63.263264939920674	43.819117471195526	70.27350220463765
0.1	2.1	360.0	5.06	false	0.5	1.25	100	6.8	1.2	1.1	2000	0.5	1.0	2.2	1.0	1000	40.4	2	38.696140245736856	12.374936784602168	110.87694641805165	25.91973558748944	82.8720857618584
0.1	2.1	360.0	5.06	false	0.5	1.25	100	6.8	1.2	1.1	2000	0.5	1.0	2.2	1.0	1000	40.4	1	43.703631327443105	28.1663104879807	149.17884215151705
0.1	2.1	360.0	5.06	false	0.5	1.25	100	6.8	1.2	1.1	2000	0.5	1.0	2.2	1.0	1000	40.4	2	42.399657579236845	8.596770500146626	111.6416884102822	33.41635006967329	61.630355361445766
0.1	2.1	360.0	5.06	false	0.5	1.25	100	6.8	1.2	1.1	2000	0.5	1.0	2.2	1.0	1000	40.4	1	33.32032404183068	17.032492244463697	142.68756898587642
0.1	2.1	360.0	5.06	false	0.5	1.25	100	6.8	1.2	1.1	2000	0.5	1.0	2.2	1.0	1000	40.4	1	32.084719498708395	18.868924988798334	133.4034564541085
0.1	2.1	360.0	5.06	false	0.5	1.25	100	6.8	1.2	1.1	2000	0.5	1.0	2.2	1.0	1000	40.4	2	34.25756363682976	13.07116479644872	49.52545404905773	28.57829023232701	105.95063934460327
0.1	2.1	360.0	5.06	false	0.5	1.25	100	6.8	1.2	1.1	2000	0.5	1.0	2.2	1.0	1000	40.4	2	43.887686838883276	7.495924175396204	68.92139874801806	21.359960198066695	115.00730454075283
0.1	2.1	360.0	5.06	false	0.5	1.25	100	6.8	1.2	1.1	2000	0.5	1.0	2.2	1.0	1000	40.4	1	34.19547872968757	16.4930297232277	145.6410540632604
0.1	2.1	360.0	5.06	false	0.5	1.25	100	6.8	1.2	1.1	2000	0.5	1.0	2.2	1.0	1000	40.4	2	39.02885431402256	5.468137436625748	58.397658088926	24.31512616130956	107.93875689572354
0.1	2.1	360.0	5.06	false	0.5	1.25	100	6.8	1.2	1.1	2000	0.5	1.0	2.2	1.0	1000	40.4	1	42.21088907752258	22.021841801880246	193.95828040191387
0.1	2.1	360.0	5.06	false	0.5	1.25	100	6.8	1.2	1.1	2000	0.5	1.0	2.2	1.0	1000	40.4	1	28.265214155764603	19.877391745606722	126.21222189405121
0.1	2.1	360.0	5.06	false	0.5	1.25	100	6.8	1.2	1.1	2000	0.5	1.0	2.2	1.0	1000	40.4	2	43.98241436021041	14.264573597160208	110.21124221923802	40.9434343671293	75.56682314516692
0.1	2.1	360.0	5.06	false	0.5	1.25	100	6.8	1.2	1.1	2000	0.5	1.0	2.2	1.0	1000	40.4	2	39.0562875917217	4.6585739229179755	53.032115129956075	30.586478063519444	126.2978100531677
0.1	2.1	360.0	5.06	false	0.5	1.25	100	6.8	1.2	1.1	2000	0.5	1.0	2.2	1.0	1000	40.4	2	39.22330599207496	8.996665245100688	68.5364229806108	29.162661708792534	113.67579390830822
0.1	2.1	360.0	5.06	false	0.5	1.25	100	6.8	1.2	1.1	2000	0.5	1.0	2.2	1.0	1000	40.4	2	41.406321002261244	3.170604723868859	82.58260293320994	28.61098857861669	101.18880637899038
0.1	2.1	360.0	5.06	false	0.5	1.25	100	6.8	1.2	1.1	2000	0.5	1.0	2.2	1.0	1000	40.4	2	36.23287021539262	12.405448993447008	106.03547030268032	33.39879287999382	61.145366420231355
0.1	2.1	360.0	5.06	false	0.5	1.25	100	6.8	1.2	1.1	2000	0.5	1.0	2.2	1.0	1000	40.4	2	45.12352734429803	9.039425502124534	85.289913142506	34.01122573793061	97.72196632359892
0.1	2.1	360.0	5.06	false	0.5	1.25	100	6.8	1.2	1.1	2000	0.5	1.0	2.2	1.0	1000	40.4	2	34.75971434065666	8.792431176855956	96.91468519081978	29.943322486397857	40.73356956776079
0.1	2.1	360.0	5.06	false	0.5	1.25	100	6.8	1.2	1.1	2000	0.5	1.0	2.2	1.0	1000	40.4	2	48.81547223486993	9.91287049274392	78.25531583886058	33.650143422912386	127.39644517154495
0.1	2.1	360.0	5.06	false	0.5	1.25	100	6.8	1.2	1.1	2000	0.5	1.0	2.2	1.0	1000	40.4	2	49.12509444514453	8.55736562602772	86.0434334324531	44.394897263171934	108.89138826053217
0.1	2.1	360.0	5.06	false	0.5	1.25	100	6.8	1.2	1.1	2000	0.5	1.0	2.2	1.0	1000	40.4	1	29.87266485394447	7.031848475699107	117.47179772177628
0.1	2.1	360.0	5.06	false	0.5	1.25	100	6.8	1.2	1.1	2000	0.5	1.0	2.2	1.0	1000	40.4	2	48.877240458691034	17.564271722009988	101.64771066656388	42.87709064630214	81.86690230413166
0.1	2.1	360.0	5.06	false	0.5	1.25	100	6.8	1.2	1.1	2000	0.5	1.0	2.2	1.0	1000	40.4	2	37.05507010279993	5.418803709958399	60.83514075829317	30.96127818012931	106.03576749023298
0.1	2.1	360.0	5.06	false	0.5	1.25	100	6.8	1.2	1.1	2000	0.5	1.0	2.2	1.0	1000	40.4	2	37.009114303664674	4.0003350333080085	60.50043882104939	20.955251728370584	96.57509159647641
0.1	2.1	360.0	5.06	false	0.5	1.25	100	6.8	1.2	1.1	2000	0.5	1.0	2.2	1.0	1000	40.4	2	41.669436729648396	11.301318104184624	73.53218589615413	24.181707501956677	101.28164119216163
0.1	2.1	360.0	5.06	false	0.5	1.25	100	6.8	1.2	1.1	2000	0.5	1.0	2.2	1.0	1000	40.4	1	38.11382313217754	16.112720899211286	163.61830186509204
0.1	2.1	360.0	5.06	false	0.5	1.25	100	6.8	1.2	1.1	2000	0.5	1.0	2.2	1.0	1000	40.4	2	43.671667715945695	12.471938615847804	113.76248695280628	36.76076349223033	83.93352835170445
0.1	2.1	360.0	5.06	false	0.5	1.25	100	6.8	1.2	1.1	2000	0.5	1.0	2.2	1.0	1000	40.4	2	34.71409729593442	5.42473517696327	71.97054366950077	26.819845825752825	65.16285651102034
0.1	2.1	360.0	5.06	false	0.5	1.25	100	6.8	1.2	1.1	2000	0.5	1.0	2.2	1.0	1000	40.4	1	32.00791781849851	16.595978817139596	145.29568749181112
0.1	2.1	360.0	5.06	false	0.5	1.25	100	6.8	1.2	1.1	2000	0.5	1.0	2.2	1.0	1000	40.4	2	42.64523926662494	9.135318554966165	105.47004561674365	36.74060320518895	72.88011256471339
0.1	2.1	360.0	5.06	false	0.5	1.25	100	6.8	1.2	1.1	2000	0.5	1.0	2.2	1.0	1000	40.4	2	38.66222474463925	11.753428688854145	66.10833731346105	28.444692972444226	80.19568851211906
0.1	2.1	360.0	5.06	false	0.5	1.25	100	6.8	1.2	1.1	2000	0.5	1.0	2.2	1.0	1000	40.4	2	40.2522375987849	14.384909683436181	101.77746223380794	36.6091065141995	73.63028636409112
0.1	2.1	360.0	5.06	false	0.5	1.25	100	6.8	1.2	1.1	2000	0.5	1.0	2.2	1.0	1000	40.4	1	40.56239905658857	22.04711986027953	126.53684168759976
0.1	2.1	360.0	5.06	false	0.5	1.25	100	6.8	1.2	1.1	2000	0.5	1.0	2.2	1.0	1000	40.4	2	43.34157110353889	2.4063141512827033	60.69383401464982	28.58890752177208	121.88453660624656
0.1	2.1	360.0	5.06	false	0.5	1.25	100	6.8	1.2	1.1	2000	0.5	1.0	2.2	1.0	1000	40.4	2	40.78336013289751	13.779505489483912	114.89085957985375	32.50822732835309	52.94867197669913
0.1	2.1	360.0	5.06	false	0.5	1.25	100	6.8	1.2	1.1	2000	0.5	1.0	2.2	1.0	1000	40.4	1	36.46461214196693	4.317063827475817	112.49963772209728
0.1	2.1	360.0	5.06	false	0.5	1.25	100	6.8	1.2	1.1	2000	0.5	1.0	2.2	1.0	1000	40.4	2	50.44945043166631	16.953253857188944	104.20895059661997	39.94540842756779	102.82438823451132
0.1	2.1	360.0	5.06	false	0.5	1.25	100	6.8	1.2	1.1	2000	0.5	1.0	2.2	1.0	1000	40.4	2	42.08263189290647	15.338931853728297	91.40200275352198	36.979133583630585	61.33317045271742
0.1	2.1	360.0	5.06	false	0.5	1.25	100	6.8	1.2	1.1	2000	0.5	1.0	2.2	1.0	1000	40.4	1	41.372047931573086	15.570306782764018	169.01280239192832
0.1	2.1	360.0	5.06	false	0.5	1.25	100	6.8	1.2	1.1	2000	0.5	1.0	2.2	1.0	1000	40.4	2	40.70771702304515	23.57807142676303	97.99799709801452	32.719413906914994	66.97513920805157
0.1	2.1	360.0	5.06	false	0.5	1.25	100	6.8	1.2	1.1	2000	0.5	1.0	2.2	1.0	1000	40.4	1	46.14190640971404	18.79721700258231	158.53176055649172
0.1	2.1	360.0	5.06	false	0.5	1.25	100	6.8	1.2	1.1	2000	0.5	1.0	2.2	1.0	1000	40.4	3	39.248981183822856	5.817301752821642	48.63452956176778	19.802981215620033	63.3271062432574	34.29889163963846	63.11685016914443
0.1	2.1	360.0	5.06	false	0.5	1.25	100	6.8	1.2	1.1	2000	0.5	1.0	2.2	1.0	1000	40.4	2	37.320714417339666	18.40765520326621	47.7484810798422	26.806966198493726	114.61071897859559
0.1	2.1	360.0	5.06	false	0.5	1.25	100	6.8	1.2	1.1	2000	0.5	1.0	2.2	1.0	1000	40.4	2	43.59131346269076	3.0787893341882167	82.56646075963467	29.860268688056152	110.1689869614253
0.1	2.1	360.0	5.06	false	0.5	1.25	100	6.8	1.2	1.1	2000	0.5	1.0	2.2	1.0	1000	40.4	2	38.8933191279531	6.649196819771572	78.04574377345686	30.536332211208833	96.35209122484335
0.1	2.1	360.0	5.06	false	0.5	1.25	100	6.8	1.2	1.1	2000	0.5	1.0	2.2	1.0	1000	40.4	1	31.7775928184864	24.981752682811123	117.3180902384522
0.1	2.1	360.0	5.06	false	0.5	1.25	100	6.8	1.2	1.1	2000	0.5	1.0	2.2	1.0	1000	40.4	2	36.63997017912194	8.480179873587792	79.56637933976327	31.84347927062037	71.48608294546678
0.1	2.1	360.0	5.06	false	0.5	1.25	100	6.8	1.2	1.1	2000	0.5	1.0	2.2	1.0	1000	40.4	2	47.273895777759435	3.1604090602892856	65.05170443096607	20.764813839809765	158.0510408294834
0.1	2.1	360.0	5.06	false	0.5	1.25	100	6.8	1.2	1.1	2000	0.5	1.0	2.2	1.0	1000	40.4	2	41.60300551976798	12.389769018835844	68.11833798205758	30.3608235559565	99.64481033289466
0.1	2.1	360.0	5.06	false	0.5	1.25	100	6.8	1.2	1.1	2000	0.5	1.0	2.2	1.0	1000	40.4	2	41.07592415362364	16.955080619188998	101.0042539533514	31.819042845050944	67.05072911523001
0.1	2.1	360.0	5.06	false	0.5	1.25	100	6.8	1.2	1.1	2000	0.5	1.0	2.2	1.0	1000	40.4	2	42.834712261376154	21.88527721517253	109.57798647132657	39.89431802729208	50.55788755492014
0.1	2.1	360.0	5.06	false	0.5	1.25	100	6.8	1.2	1.1	2000	0.5	1.0	2.2	1.0	1000	40.4	2	40.544795001080665	11.15645793540894	88.41015172670888	30.922027413420455	97.75508449042007
0.1	2.1	360.0	5.06	false	0.5	1.25	100	6.8	1.2	1.1	2000	0.5	1.0	2.2	1.0	1000	40.4	1	35.01523957107612	12.64617630096109	166.93600266075052
0.1	2.1	360.0	5.06	false	0.5	1.25	100	6.8	1.2	1.1	2000	0.5	1.0	2.2	1.0	1000	40.4	2	45.426214235127524	8.162812734425657	94.2122850608097	29.499626077165395	101.14310429569579
0.1	2.1	360.0	5.06	false	0.5	1.25	100	6.8	1.2	1.1	2000	0.5	1.0	2.2	1.0	1000	40.4	2	44.96426363176063	17.011439459369637	98.67020802783296	28.250055022878215	77.89619594180512
0.1	2.1	360.0	5.06	false	0.5	1.25	100	6.8	1.2	1.1	2000	0.5	1.0	2.2	1.0	1000	40.4	1	45.62546965098895	24.028377651553427	129.9220283828048
0.1	2.1	360.0	5.06	false	0.5	1.25	100	6.8	1.2	1.1	2000	0.5	1.0	2.2	1.0	1000	40.4	1	37.48094937911323	15.371106432073896	132.98419215061162
0.1	2.1	360.0	5.06	false	0.5	1.25	100	6.8	1.2	1.1	2000	0.5	1.0	2.2	1.0	1000	40.4	1	34.888767175327324	8.463383352119305	118.35381609846688
0.1	2.1	360.0	5.06	false	0.5	1.25	100	6.8	1.2	1.1	2000	0.5	1.0	2.2	1.0	1000	40.4	2	46.654957524839595	13.557003093316531	97.20442035993783	41.43177471472373	125.37864805576163
0.1	2.1	360.0	5.06	false	0.5	1.25	100	6.8	1.2	1.1	2000	0.5	1.0	2.2	1.0	1000	40.4	1	41.449599183984525	14.87490479545824	140.21660592110388
0.1	2.1	360.0	5.06	false	0.5	1.25	100	6.8	1.2	1.1	2000	0.5	1.0	2.2	1.0	1000	40.4	1	34.32256732065881	16.61105221286311	144.43782683782973
0.1	2.1	360.0	5.06	false	0.5	1.25	100	6.8	1.2	1.1	2000	0.5	1.0	2.2	1.0	1000	40.4	1	39.43987849162478	22.624236219588166	185.32794467269943
0.1	2.1	360.0	5.06	false	0.5	1.25	100	6.8	1.2	1.1	2000	0.5	1.0	2.2	1.0	1000	40.4	1	35.50370468030108	13.985044771969903	154.42875522290095
0.1	2.1	360.0	5.06	false	0.5	1.25	100	6.8	1.2	1.1	2000	0.5	1.0	2.2	1.0	1000	40.4	1	38.89845796237611	22.219570249692428	143.1235496153553
0.1	2.1	360.0	5.06	false	0.5	1.25	100	6.8	1.2	1.1	2000	0.5	1.0	2.2	1.0	1000	40.4	1	41.77205205258685	20.339327677491987	155.37553092471757
0.1	2.1	360.0	5.06	false	0.5	1.25	100	6.8	1.2	1.1	2000	0.5	1.0	2.2	1.0	1000	40.4	1	38.18957085493862	22.140735002760316	137.27337476237244
0.1	2.1	360.0	5.06	false	0.5	1.25	100	6.8	1.2	1.1	2000	0.5	1.0	2.2	1.0	1000	40.4	2	45.55444057651424	8.375688566063612	105.08607559804358	38.148833859767876	102.53749437428154
0.1	2.1	360.0	5.06	false	0.5	1.25	100	6.8	1.2	1.1	2000	0.5	1.0	2.2	1.0	1000	40.4	2	44.047309719163714	14.050894345194191	86.46394979857992	25.633520454054803	89.63279880042036
0.1	2.1	360.0	5.06	false	0.5	1.25	100	6.8	1.2	1.1	2000	0.5	1.0	2.2	1.0	1000	40.4	1	41.78928809388687	17.67700667818779	137.45347517233824
0.1	2.1	360.0	5.06	false	0.5	1.25	100	6.8	1.2	1.1	2000	0.5	1.0	2.2	1.0	1000	40.4	2	40.96299608440302	18.771219082799607	121.90620955226827	29.77956564788551	56.67931829332768
0.1	2.1	360.0	5.06	false	0.5	1.25	100	6.8	1.2	1.1	2000	0.5	1.0	2.2	1.0	1000	40.4	1	39.00316140816799	23.321467926876327	135.4627232585223
0.1	2.1	360.0	5.06	false	0.5	1.25	100	6.8	1.2	1.1	2000	0.5	1.0	2.2	1.0	1000	40.4	1	35.84795787799958	20.2856534356934	156.45698314355494
0.1	2.1	360.0	5.06	false	0.5	1.25	100	6.8	1.2	1.1	2000	0.5	1.0	2.2	1.0	1000	40.4	2	41.37785898529357	4.358665995056453	72.7444517513784	29.446158814706767	116.9650176803962
0.1	2.1	360.0	5.06	false	0.5	1.25	100	6.8	1.2	1.1	2000	0.5	1.0	2.2	1.0	1000	40.4	2	39.06442561949227	2.5653525412868983	91.34396116338709	27.193344167992212	86.83658237248925
0.1	2.1	360.0	5.06	false	0.5	1.25	100	6.8	1.2	1.1	2000	0.5	1.0	2.2	1.0	1000	40.4	1	27.40447486583509	22.298341579681942	96.94732440673286
0.1	2.1	360.0	5.06	false	0.5	1.25	100	6.8	1.2	1.1	2000	0.5	1.0	2.2	1.0	1000	40.4	1	40.57657939073852	19.40893643617496	122.17153407596317
0.1	2.1	360.0	5.06	false	0.5	1.25	100	6.8	1.2	1.1	2000	0.5	1.0	2.2	1.0	1000	40.4	1	49.21040799554565	17.557767759691437	155.7827592950582
0.1	2.1	360.0	5.06	false	0.5	1.25	100	6.8	1.2	1.1	2000	0.5	1.0	2.2	1.0	1000	40.4	2	51.29375559897753	14.239587598335824	91.24461182068485	32.3593452516496	130.69095086132498
0.1	2.1	360.0	5.06	false	0.5	1.25	100	6.8	1.2	1.1	2000	0.5	1.0	2.2	1.0	1000	40.4	2	44.012645012597545	3.476478123168263	82.33952348360012	30.171089483395146	92.370921015843
0.1	2.1	360.0	5.06	false	0.5	1.25	100	6.8	1.2	1.1	2000	0.5	1.0	2.2	1.0	1000	40.4	1	42.01861013509651	23.155843986278335	175.76085346986252
0.1	2.1	360.0	5.06	false	0.5	1.25	100	6.8	1.2	1.1	2000	0.5	1.0	2.2	1.0	1000	40.4	1	34.910694859634205	23.456342395916597	153.14539277608415
0.1	2.1	360.0	5.06	false	0.5	1.25	100	6.8	1.2	1.1	2000	0.5	1.0	2.2	1.0	1000	40.4	2	46.57519963344569	19.359385896768817	144.00074275530687	33.2782517373874	57.93588248769285
0.1	2.1	360.0	5.06	false	0.5	1.25	100	6.8	1.2	1.1	2000	0.5	1.0	2.2	1.0	1000	40.4	1	39.04675769253555	24.526972977547384	182.36289172959556
0.1	2.1	360.0	5.06	false	0.5	1.25	100	6.8	1.2	1.1	2000	0.5	1.0	2.2	1.0	1000	40.4	2	39.322500380398814	5.598646242060603	72.42741119292516	34.70020071542741	100.87955419759292
0.1	2.1	360.0	5.06	false	0.5	1.25	100	6.8	1.2	1.1	2000	0.5	1.0	2.2	1.0	1000	40.4	1	46.11550972150701	24.39742865590752	182.59633781319476
0.1	2.1	360.0	5.06	false	0.5	1.25	100	6.8	1.2	1.1	2000	0.5	1.0	2.2	1.0	1000	40.4	1	35.65145432420671	13.059645323671019	136.42639751527605
0.1	2.1	360.0	5.06	false	0.5	1.25	100	6.8	1.2	1.1	2000	0.5	1.0	2.2	1.0	1000	40.4	1	40.74949046907119	23.685931026767477	133.90047717225139
0.1	2.1	360.0	5.06	false	0.5	1.25	100	6.8	1.2	1.1	2000	0.5	1.0	2.2	1.0	1000	40.4	2	46.75140789497546	5.310734276700943	69.13036335773036	25.082338901942148	137.76097093136943
0.1	2.1	360.0	5.06	false	0.5	1.25	100	6.8	1.2	1.1	2000	0.5	1.0	2.2	1.0	1000	40.4	2	48.80585817222957	4.730144896897547	98.59983178786626	37.855373922459734	109.84919332261107
0.1	2.1	360.0	5.06	false	0.5	1.25	100	6.8	1.2	1.1	2000	0.5	1.0	2.2	1.0	1000	40.4	2	39.99572208506172	15.329907167283256	54.28691618971206	25.653465631346965	126.50977212335711
0.1	2.1	360.0	5.06	false	0.5	1.25	100	6.8	1.2	1.1	2000	0.5	1.0	2.2	1.0	1000	40.4	1	30.80508863092817	17.165999164535062	128.14454718305373
0.1	2.1	360.0	5.06	false	0.5	1.25	100	6.8	1.2	1.1	2000	0.5	1.0	2.2	1.0	1000	40.4	2	41.40489908593756	7.153877587940055	78.66196342412023	31.194772895747057	104.5307941483405
0.1	2.1	360.0	5.06	false	0.5	1.25	100	6.8	1.2	1.1	2000	0.5	1.0	2.2	1.0	1000	40.4	1	34.50474296744173	14.116998614391898	152.60912087520404
0.1	2.1	360.0	5.06	false	0.5	1.25	100	6.8	1.2	1.1	2000	0.5	1.0	2.2	1.0	1000	40.4	2	48.28166820730469	5.917639465422648	65.45635555833711	36.33783774130728	104.01989370453575
0.1	2.1	360.0	5.06	false	0.5	1.25	100	6.8	1.2	1.1	2000	0.5	1.0	2.2	1.0	1000	40.4	1	34.22083059302073	8.126656080425855	141.30740791888192
0.1	2.1	360.0	5.06	false	0.5	1.25	100	6.8	1.2	1.1	2000	0.5	1.0	2.2	1.0	1000	40.4	2	40.80589708697283	16.66354714998459	82.26860651795845	25.417399574657775	107.20145405595437
0.1	2.1	360.0	5.06	false	0.5	1.25	100	6.8	1.2	1.1	2000	0.5	1.0	2.2	1.0	1000	40.4	2	33.80813779508752	9.460292098220725	76.86306419161596	26.201626533384427	68.59405276062178
0.1	2.1	360.0	5.06	false	0.5	1.25	100	6.8	1.2	1.1	2000	0.5	1.0	2.2	1.0	1000	40.4	1	42.27416725887632	23.408995460738137	144.4630803726865
0.1	2.1	360.0	5.06	false	0.5	1.25	100	6.8	1.2	1.1	2000	0.5	1.0	2.2	1.0	1000	40.4	1	34.63438563725673	13.473154105050483	115.54929848127682
0.1	2.1	360.0	5.06	false	0.5	1.25	100	6.8	1.2	1.1	2000	0.5	1.0	2.2	1.0	1000	40.4	3	38.46037657250749	9.823474526111829	55.249980176449654	19.54734391350368	65.2279792163215	35.24998304549739	38.06982986737266
0.1	2.1	360.0	5.06	false	0.5	1.25	100	6.8	1.2	1.1	2000	0.5	1.0	2.2	1.0	1000	40.4	1	37.509578522858305	10.592474194978813	124.45593801677988
0.1	2.1	360.0	5.06	false	0.5	1.25	100	6.8	1.2	1.1	2000	0.5	1.0	2.2	1.0	1000	40.4	2	36.84970126694095	12.64457765443301	108.18941546125217	30.196521548902023	64.94464450935739
0.1	2.1	360.0	5.06	false	0.5	1.25	100	6.8	1.2	1.1	2000	0.5	1.0	2.2	1.0	1000	40.4	2	40.96667697169829	2.5086368739336673	78.03418355259419	27.400893939285638	80.57135971538699
0.1	2.1	360.0	5.06	false	0.5	1.25	100	6.8	1.2	1.1	2000	0.5	1.0	2.2	1.0	1000	40.4	1	41.92610125430663	37.283226952127144	102.35376340303995
0.1	2.1	360.0	5.06	false	0.5	1.25	100	6.8	1.2	1.1	2000	0.5	1.0	2.2	1.0	1000	40.4	2	32.414639635883596	7.223228164509019	58.00975655919396	18.388456477205786	88.14092829693487
0.1	2.1	360.0	5.06	false	0.5	1.25	100	6.8	1.2	1.1	2000	0.5	1.0	2.2	1.0	1000	40.4	1	39.34772433333189	17.83111532835571	154.1544447129194
0.1	2.1	360.0	5.06	false	0.5	1.25	100	6.8	1.2	1.1	2000	0.5	1.0	2.2	1.0	1000	40.4	1	39.05612410844574	17.94029268501951	151.45714378999747
0.1	2.1	360.0	5.06	false	0.5	1.25	100	6.8	1.2	1.1	2000	0.5	1.0	2.2	1.0	1000	40.4	2	38.72720445181091	14.193909064307231	104.10446312388206	33.2472814880551	56.26654651575493
0.1	2.1	360.0	5.06	false	0.5	1.25	100	6.8	1.2	1.1	2000	0.5	1.0	2.2	1.0	1000	40.4	1	47.83941493977044	34.754727824095376	136.68538377746404
0.1	2.1	360.0	5.06	false	0.5	1.25	100	6.8	1.2	1.1	2000	0.5	1.0	2.2	1.0	1000	40.4	2	40.962909677437665	2.908466086744906	86.57109061984713	35.44166595760236	68.36843720900809
0.1	2.1	360.0	5.06	false	0.5	1.25	100	6.8	1.2	1.1	2000	0.5	1.0	2.2	1.0	1000	40.4	2	39.06426206945452	8.75874141861302	96.22093405470966	28.771142503154227	63.27666230983086
0.1	2.1	360.0	5.06	false	0.5	1.25	100	6.8	1.2	1.1	2000	0.5	1.0	2.2	1.0	1000	40.4	2	48.30460438308009	4.596202219229673	70.76482434445462	30.51282320568362	152.55953905774692
0.1	2.1	360.0	5.06	false	0.5	1.25	100	6.8	1.2	1.1	2000	0.5	1.0	2.2	1.0	1000	40.4	2	41.67211684493999	2.9288449625094506	51.95674457628646	23.629961582227352	108.86765132527269
0.1	2.1	360.0	5.06	false	0.5	1.25	100	6.8	1.2	1.1	2000	0.5	1.0	2.2	1.0	1000	40.4	2	40.207718148515596	14.486891985482306	54.05290131134388	19.797191995668975	107.34605701592028
0.1	2.1	360.0	5.06	false	0.5	1.25	100	6.8	1.2	1.1	2000	0.5	1.0	2.2	1.0	1000	40.4	1	42.291971900521204	24.390106231686808	140.2651454257777
0.1	2.1	360.0	5.06	false	0.5	1.25	100	6.8	1.2	1.1	2000	0.5	1.0	2.2	1.0	1000	40.4	1	42.17129614922026	26.27348285597254	167.52271244250605
0.1	2.1	360.0	5.06	false	0.5	1.25	100	6.8	1.2	1.1	2000	0.5	1.0	2.2	1.0	1000	40.4	1	43.85356705229976	22.67691492890435	134.31129114849463
0.1	2.1	360.0	5.06	false	0.5	1.25	100	6.8	1.2	1.1	2000	0.5	1.0	2.2	1.0	1000	40.4	1	46.897844988312485	32.713633268930835	154.3657097142743
0.1	2.1	360.0	5.06	false	0.5	1.25	100	6.8	1.2	1.1	2000	0.5	1.0	2.2	1.0	1000	40.4	3	48.04995334363375	4.820514887692355	63.11666995486897	22.659452494819938	75.02567463665966	42.12727828813928	55.184696920313456
0.1	2.1	360.0	5.06	false	0.5	1.25	100	6.8	1.2	1.1	2000	0.5	1.0	2.2	1.0	1000	40.4	1	39.81556851580568	18.563960205549545	149.07880470023258
0.1	2.1	360.0	5.06	false	0.5	1.25	100	6.8	1.2	1.1	2000	0.5	1.0	2.2	1.0	1000	40.4	2	33.64065539562153	8.830691234489382	47.98801373105098	24.587096736328526	96.01006584521882
0.1	2.1	360.0	5.06	false	0.5	1.25	100	6.8	1.2	1.1	2000	0.5	1.0	2.2	1.0	1000	40.4	3	41.264665128474135	6.746829668237755	74.60229626718275	22.970381954140677	62.89721800756645	28.02937018576894	37.41938743625321
0.1	2.1	360.0	5.06	false	0.5	1.25	100	6.8	1.2	1.1	2000	0.5	1.0	2.2	1.0	1000	40.4	1	44.88785857062593	24.103079138053737	162.13643676713792
0.1	2.1	360.0	5.06	false	0.5	1.25	100	6.8	1.2	1.1	2000	0.5	1.0	2.2	1.0	1000	40.4	1	52.25906620016896	28.888903723216757	141.06558162018126
0.1	2.1	360.0	5.06	false	0.5	1.25	100	6.8	1.2	1.1	2000	0.5	1.0	2.2	1.0	1000	40.4	2	35.97835999314283	10.798501996224672	112.7372729444911	31.623592741071196	50.70119342743472
0.1	2.1	360.0	5.06	false	0.5	1.25	100	6.8	1.2	1.1	2000	0.5	1.0	2.2	1.0	1000	40.4	2	43.109371657601294	1.7395947267612282	50.33440512675915	38.098875788631396	122.50964503613444
0.1	2.1	360.0	5.06	false	0.5	1.25	100	6.8	1.2	1.1	2000	0.5	1.0	2.2	1.0	1000	40.4	1	48.74712538946264	14.253928173611033	154.64986479848343
0.1	2.1	360.0	5.06	false	0.5	1.25	100	6.8	1.2	1.1	2000	0.5	1.0	2.2	1.0	1000	40.4	1	44.45562162902427	8.908390999030944	134.22501186307102
0.1	2.1	360.0	5.06	false	0.5	1.25	100	6.8	1.2	1.1	2000	0.5	1.0	2.2	1.0	1000	40.4	2	48.78883454485036	11.958490996404041	87.35387712145017	40.126523280435144	106.01487583568336
0.1	2.1	360.0	5.06	false	0.5	1.25	100	6.8	1.2	1.1	2000	0.5	1.0	2.2	1.0	1000	40.4	2	47.40204105562753	20.52380570197746	117.19719574221658	43.649941833543	51.71316766444956
0.1	2.1	360.0	5.06	false	0.5	1.25	100	6.8	1.2	1.1	2000	0.5	1.0	2.2	1.0	1000	40.4	2	43.351408491000306	6.43486665976182	52.145000654203045	27.658988575471152	126.0158680676788
0.1	2.1	360.0	5.06	false	0.5	1.25	100	6.8	1.2	1.1	2000	0.5	1.0	2.2	1.0	1000	40.4	2	46.454379372918204	16.482257919894458	88.26752176935224	34.55209936186455	108.2217885472691
0.1	2.1	360.0	5.06	false	0.5	1.25	100	6.8	1.2	1.1	2000	0.5	1.0	2.2	1.0	1000	40.4	2	47.60432899514066	15.48927237377633	108.15880109663314	33.36096640687753	120.31292698083185
0.1	2.1	360.0	5.06	false	0.5	1.25	100	6.8	1.2	1.1	2000	0.5	1.0	2.2	1.0	1000	40.4	1	40.760514626401005	22.223567032802915	182.69845912449193
0.1	2.1	360.0	5.06	false	0.5	1.25	100	6.8	1.2	1.1	2000	0.5	1.0	2.2	1.0	1000	40.4	2	38.22969089756374	9.779147485189815	78.176726302863	28.863360421504677	80.61674599940068
0.1	2.1	360.0	5.06	false	0.5	1.25	100	6.8	1.2	1.1	2000	0.5	1.0	2.2	1.0	1000	40.4	1	36.40669060214024	23.082972527229124	149.30290666642563
0.1	2.1	360.0	5.06	false	0.5	1.25	100	6.8	1.2	1.1	2000	0.5	1.0	2.2	1.0	1000	40.4	2	40.098455502084555	16.665904883898286	112.62116170497312	28.18405021787664	72.87965938078716
0.1	2.1	360.0	5.06	false	0.5	1.25	100	6.8	1.2	1.1	2000	0.5	1.0	2.2	1.0	1000	40.4	2	40.666456754374565	8.134591823642666	98.65348753415184	35.28990362537942	59.63280806194088
0.1	2.1	360.0	5.06	false	0.5	1.25	100	6.8	1.2	1.1	2000	0.5	1.0	2.2	1.0	1000	40.4	1	43.693930905496046	30.901506802616495	165.53118641648422
0.1	2.1	360.0	5.06	false	0.5	1.25	100	6.8	1.2	1.1	2000	0.5	1.0	2.2	1.0	1000	40.4	2	34.466237813505735	7.002532754609755	94.64710477722001	32.93998375122555	69.87251000967866
0.1	2.1	360.0	5.06	false	0.5	1.25	100	6.8	1.2	1.1	2000	0.5	1.0	2.2	1.0	1000	40.4	1	39.21339904680429	22.17706409931983	145.50701782211493
0.1	2.1	360.0	5.06	false	0.5	1.25	100	6.8	1.2	1.1	2000	0.5	1.0	2.2	1.0	1000	40.4	2	43.667104075665684	11.811765266514534	100.87016486523122	37.16631587564868	78.1379311758485
0.1	2.1	360.0	5.06	false	0.5	1.25	100	6.8	1.2	1.1	2000	0.5	1.0	2.2	1.0	1000	40.4	2	49.12641544798981	6.138957362525089	94.18698972549545	42.06346727590433	106.95074577728407
0.1	2.1	360.0	5.06	false	0.5	1.25	100	6.8	1.2	1.1	2000	0.5	1.0	2.2	1.0	1000	40.4	2	39.78443400432111	13.673263913367158	98.85789739785737	28.715389484601538	73.10145825158926
0.1	2.1	360.0	5.06	false	0.5	1.25	100	6.8	1.2	1.1	2000	0.5	1.0	2.2	1.0	1000	40.4	2	38.896253621312006	16.165044008721424	53.47363541514399	32.62216499193042	114.96456628260242
0.1	2.1	360.0	5.06	false	0.5	1.25	100	6.8	1.2	1.1	2000	0.5	1.0	2.2	1.0	1000	40.4	2	38.06478342713659	7.433823807607582	69.25077811680687	18.86596539224615	102.28396015435683
0.1	2.1	360.0	5.06	false	0.5	1.25	100	6.8	1.2	1.1	2000	0.5	1.0	2.2	1.0	1000	40.4	2	40.475892551457704	11.633451963870161	71.86426830527799	30.62278726534615	97.37215381251748
0.1	2.1	360.0	5.06	false	0.5	1.25	100	6.8	1.2	1.1	2000	0.5	1.0	2.2	1.0	1000	40.4	1	39.28472421336012	7.382875185660052	128.31475488129752
0.1	2.1	360.0	5.06	false	0.5	1.25	100	6.8	1.2	1.1	2000	0.5	1.0	2.2	1.0	1000	40.4	2	36.43797436956268	5.2872861741277895	97.23773204595001	34.547863079368334	61.321820924146536
0.1	2.1	360.0	5.06	false	0.5	1.25	100	6.8	1.2	1.1	2000	0.5	1.0	2.2	1.0	1000	40.4	1	36.14125683845402	17.525084756669145	140.4073278173223
0.1	2.1	360.0	5.06	false	0.5	1.25	100	6.8	1.2	1.1	2000	0.5	1.0	2.2	1.0	1000	40.4	1	45.496311872354795	26.9624866526062	170.39083900094184
0.1	2.1	360.0	5.06	false	0.5	1.25	100	6.8	1.2	1.1	2000	0.5	1.0	2.2	1.0	1000	40.4	2	40.89770178118203	12.927749064160977	61.53726200262158	29.159356733393107	102.24831063245921
0.1	2.1	360.0	5.06	false	0.5	1.25	100	6.8	1.2	1.1	2000	0.5	1.0	2.2	1.0	1000	40.4	2	27.493392986738872	5.646302485746564	68.29609364123341	23.399177173628743	45.323467099707194
0.1	2.1	360.0	5.06	false	0.5	1.25	100	6.8	1.2	1.1	2000	0.5	1.0	2.2	1.0	1000	40.4	3	45.68623239463371	5.705427190673882	70.43050874061124	22.73631342045281	39.610867921546685	38.33124854151338	85.39926156728238
0.1	2.1	360.0	5.06	false	0.5	1.25	100	6.8	1.2	1.1	2000	0.5	1.0	2.2	1.0	1000	40.4	3	44.68141717011922	6.200952820436661	79.89774614922463	20.896667175133608	38.68713188445189	31.934367821391074	63.845798472321874
0.1	2.1	360.0	5.06	false	0.5	1.25	100	6.8	1.2	1.1	2000	0.5	1.0	2.2	1.0	1000	40.4	1	37.977026193715	25.82616468411059	160.47439769515043
0.1	2.1	360.0	5.06	false	0.5	1.25	100	6.8	1.2	1.1	2000	0.5	1.0	2.2	1.0	1000	40.4	2	26.469372650400345	9.279976610604896	54.178592464791535	23.077784597682477	59.50462963471399
0.1	2.1	360.0	5.06	false	0.5	1.25	100	6.8	1.2	1.1	2000	0.5	1.0	2.2	1.0	1000	40.4	2	37.816518567737084	9.50693718758702	104.19035838247632	34.73241726147894	64.09823107002994
0.1	2.1	360.0	5.06	false	0.5	1.25	100	6.8	1.2	1.1	2000	0.5	1.0	2.2	1.0	1000	40.4	3	44.95583393122121	3.5051707859471826	69.17069945181335	23.586181728020843	77.00048712089674	41.35783827134299	32.859493843299475
0.1	2.1	360.0	5.06	false	0.5	1.25	100	6.8	1.2	1.1	2000	0.5	1.0	2.2	1.0	1000	40.4	3	46.06640294698477	6.8001574144165	61.220143134361024	24.702969112778646	51.80657926361836	35.6730645936304	104.29177284579117
0.1	2.1	360.0	5.06	false	0.5	1.25	100	6.8	1.2	1.1	2000	0.5	1.0	2.2	1.0	1000	40.4	1	41.776080326964845	25.965651526515433	186.95674361131458
0.1	2.1	360.0	5.06	false	0.5	1.25	100	6.8	1.2	1.1	2000	0.5	1.0	2.2	1.0	1000	40.4	1	45.77634175500985	25.14255282136065	200.300264846016
0.1	2.1	360.0	5.06	false	0.5	1.25	100	6.8	1.2	1.1	2000	0.5	1.0	2.2	1.0	1000	40.4	2	48.79332316930763	11.213451966319193	80.12555928074802	33.75818247381764	117.78811981372205
0.1	2.1	360.0	5.06	false	0.5	1.25	100	6.8	1.2	1.1	2000	0.5	1.0	2.2	1.0	1000	40.4	2	42.490168313583595	12.046246880415103	93.27093243433023	29.888984050568148	83.94337936979063
0.1	2.1	360.0	5.06	false	0.5	1.25	100	6.8	1.2	1.1	2000	0.5	1.0	2.2	1.0	1000	40.4	1	40.013770524442755	21.50440918245611	116.69442117334461
0.1	2.1	360.0	5.06	false	0.5	1.25	100	6.8	1.2	1.1	2000	0.5	1.0	2.2	1.0	1000	40.4	2	35.678192354885326	6.881457047170252	64.18665972140211	31.30477879650974	97.0590517202134
0.1	2.1	360.0	5.06	false	0.5	1.25	100	6.8	1.2	1.1	2000	0.5	1.0	2.2	1.0	1000	40.4	1	45.702318415703445	30.002624938379117	148.10207425707512
0.1	2.1	360.0	5.06	false	0.5	1.25	100	6.8	1.2	1.1	2000	0.5	1.0	2.2	1.0	1000	40.4	3	45.01255114229349	12.820951800596612	91.27764663941869	28.69124624168811	50.590897041984206	41.60877303859888	73.01845389576867
0.1	2.1	360.0	5.06	false	0.5	1.25	100	6.8	1.2	1.1	2000	0.5	1.0	2.2	1.0	1000	40.4	2	35.303750035244946	4.9969945945227625	53.988253417113775	24.999032336521527	116.15756720365732
0.1	2.1	360.0	5.06	false	0.5	1.25	100	6.8	1.2	1.1	2000	0.5	1.0	2.2	1.0	1000	40.4	2	30.578791223164053	3.6652230475173537	59.91116397602104	22.837840351516586	79.12178419328384
0.1	2.1	360.0	5.06	false	0.5	1.25	100	6.8	1.2	1.1	2000	0.5	1.0	2.2	1.0	1000	40.4	2	46.212842939597316	7.252873881183655	84.9011377086906	29.814560399777722	50.863138861578655
0.1	2.1	360.0	5.06	false	0.5	1.25	100	6.8	1.2	1.1	2000	0.5	1.0	2.2	1.0	1000	40.4	1	38.469379057594786	21.676021599199547	158.38649218764476
0.1	2.1	360.0	5.06	false	0.5	1.25	100	6.8	1.2	1.1	2000	0.5	1.0	2.2	1.0	1000	40.4	2	43.897599429223916	17.41859753713963	79.22815406859155	35.09125908485761	96.92104371530692
0.1	2.1	360.0	5.06	false	0.5	1.25	100	6.8	1.2	1.1	2000	0.5	1.0	2.2	1.0	1000	40.4	2	45.833592149249014	9.586569588479056	78.12206863035237	33.64906783190412	127.90431651368337
0.1	2.1	360.0	5.06	false	0.5	1.25	100	6.8	1.2	1.1	2000	0.5	1.0	2.2	1.0	1000	40.4	1	40.92909509746243	19.18612348214353	171.8606763420879
0.1	2.1	360.0	5.06	false	0.5	1.25	100	6.8	1.2	1.1	2000	0.5	1.0	2.2	1.0	1000	40.4	2	44.030595175540164	13.98699212057561	117.44585178281424	25.403532945301315	58.74247298498707
0.1	2.1	360.0	5.06	false	0.5	1.25	100	6.8	1.2	1.1	2000	0.5	1.0	2.2	1.0	1000	40.4	1	41.067356344378986	14.853653961354528	137.53825141573182
0.1	2.1	360.0	5.06	false	0.5	1.25	100	6.8	1.2	1.1	2000	0.5	1.0	2.2	1.0	1000	40.4	1	36.175735700157816	15.694560255963019	151.39399528930178
0.1	2.1	360.0	5.06	false	0.5	1.25	100	6.8	1.2	1.1	2000	0.5	1.0	2.2	1.0	1000	40.4	1	46.70661825650991	15.875691950072133	159.7747750970119
0.1	2.1	360.0	5.06	false	0.5	1.25	100	6.8	1.2	1.1	2000	0.5	1.0	2.2	1.0	1000	40.4	2	44.7620364108126	13.390637468680527	105.53984964631667	33.71265779604257	52.86447812236147
0.1	2.1	360.0	5.06	false	0.5	1.25	100	6.8	1.2	1.1	2000	0.5	1.0	2.2	1.0	1000	40.4	2	36.57478172089182	11.31218085750653	54.32989764596531	26.405690438457597	105.96118533966566
0.1	2.1	360.0	5.06	false	0.5	1.25	100	6.8	1.2	1.1	2000	0.5	1.0	2.2	1.0	1000	40.4	2	39.197777370286005	2.7005547065412823	75.57478450947173	25.49183859107432	103.34303047255784
0.1	2.1	360.0	5.06	false	0.5	1.25	100	6.8	1.2	1.1	2000	0.5	1.0	2.2	1.0	1000	40.4	2	46.62127937803042	13.87993001507387	90.18057685601599	38.85977852021696	109.41073392263293
0.1	2.1	360.0	5.06	false	0.5	1.25	100	6.8	1.2	1.1	2000	0.5	1.0	2.2	1.0	1000	40.4	2	34.25196275273849	5.195738907403694	94.54821936136027	30.61624887148225	65.34458347561953
0.1	2.1	360.0	5.06	false	0.5	1.25	100	6.8	1.2	1.1	2000	0.5	1.0	2.2	1.0	1000	40.4	3	50.54411060847554	4.001627564235058	62.17433208649029	19.93178756440881	57.24538072413088	42.68326768372978	116.0075790773292
0.1	2.1	360.0	5.06	false	0.5	1.25	100	6.8	1.2	1.1	2000	0.5	1.0	2.2	1.0	1000	40.4	2	36.26265639978439	4.757201904517594	59.15354538848377	28.84702268429766	85.65834459501271
0.1	2.1	360.0	5.06	false	0.5	1.25	100	6.8	1.2	1.1	2000	0.5	1.0	2.2	1.0	1000	40.4	2	43.37189802843888	12.07533976042247	70.23529437589039	22.213917879851603	119.18724668863842
0.1	2.1	360.0	5.06	false	0.5	1.25	100	6.8	1.2	1.1	2000	0.5	1.0	2.2	1.0	1000	40.4	1	37.5850127407392	26.820920444778896	155.08850057474243
0.1	2.1	360.0	5.06	false	0.5	1.25	100	6.8	1.2	1.1	2000	0.5	1.0	2.2	1.0	1000	40.4	2	33.75533390233444	9.927375711847395	42.397080053875236	23.833903266511804	87.74381295993629
0.1	2.1	360.0	5.06	false	0.5	1.25	100	6.8	1.2	1.1	2000	0.5	1.0	2.2	1.0	1000	40.4	1	37.08243122754231	16.58395757628126	126.26876339914422
0.1	2.1	360.0	5.06	false	0.5	1.25	100	6.8	1.2	1.1	2000	0.5	1.0	2.2	1.0	1000	40.4	2	42.85187885299224	8.816895915721114	54.090375401537706	30.87421286787536	129.1263338102887
0.1	2.1	360.0	5.06	false	0.5	1.25	100	6.8	1.2	1.1	2000	0.5	1.0	2.2	1.0	1000	40.4	2	43.71070531280566	6.908076358781471	76.8441883498643	35.90824057731624	118.21316212495304
0.1	2.1	360.0	5.06	false	0.5	1.25	100	6.8	1.2	1.1	2000	0.5	1.0	2.2	1.0	1000	40.4	1	38.4092410769826	16.773444623846906	138.313206796995
0.1	2.1	360.0	5.06	false	0.5	1.25	100	6.8	1.2	1.1	2000	0.5	1.0	2.2	1.0	1000	40.4	1	38.337149992860816	14.411006356865366	110.55864295766854
0.1	2.1	360.0	5.06	false	0.5	1.25	100	6.8	1.2	1.1	2000	0.5	1.0	2.2	1.0	1000	40.4	1	38.25511384060282	12.746234783991053	153.4458077276121
0.1	2.1	360.0	5.06	false	0.5	1.25	100	6.8	1.2	1.1	2000	0.5	1.0	2.2	1.0	1000	40.4	2	37.34020630949232	3.527739617937514	100.06157030137709	30.444886834595387	54.657082696603695
0.1	2.1	360.0	5.06	false	0.5	1.25	100	6.8	1.2	1.1	2000	0.5	1.0	2.2	1.0	1000	40.4	2	40.517527857874256	11.158529119636345	74.46734089476699	28.58855329640699	98.07787472904002
0.1	2.1	360.0	5.06	false	0.5	1.25	100	6.8	1.2	1.1	2000	0.5	1.0	2.2	1.0	1000	40.4	2	45.170265043701704	14.081874416229663	148.74730772202471	34.37722371290843	65.69593158374143
0.1	2.1	360.0	5.06	false	0.5	1.25	100	6.8	1.2	1.1	2000	0.5	1.0	2.2	1.0	1000	40.4	1	37.05038942864709	17.975626434538004	170.715996570446
0.1	2.1	360.0	5.06	false	0.5	1.25	100	6.8	1.2	1.1	2000	0.5	1.0	2.2	1.0	1000	40.4	1	36.349542569174936	19.48230223237113	150.4198651674233
0.1	2.1	360.0	5.06	false	0.5	1.25	100	6.8	1.2	1.1	2000	0.5	1.0	2.2	1.0	1000	40.4	1	43.32500263255493	28.757138138642755	140.11626691596834
0.1	2.1	360.0	5.06	false	0.5	1.25	100	6.8	1.2	1.1	2000	0.5	1.0	2.2	1.0	1000	40.4	2	43.01473897239275	6.751854305029945	53.41267122023496	26.559877478299597	88.9607528959593
0.1	2.1	360.0	5.06	false	0.5	1.25	100	6.8	1.2	1.1	2000	0.5	1.0	2.2	1.0	1000	40.4	2	42.01658778500345	4.6300915611598885	98.8809972976333	34.99510896020798	105.77135135402888
0.1	2.1	360.0	5.06	false	0.5	1.25	100	6.8	1.2	1.1	2000	0.5	1.0	2.2	1.0	1000	40.4	3	39.30701299661517	6.442023612530237	62.35869545168106	18.60117877850027	47.36923037734157	38.32471813543886	57.98924555579389
0.1	2.1	360.0	5.06	false	0.5	1.25	100	6.8	1.2	1.1	2000	0.5	1.0	2.2	1.0	1000	40.4	2	48.86985088166674	16.461257529688968	119.62853585686783	38.27981037804801	104.16215321922408
0.1	2.1	360.0	5.06	false	0.5	1.25	100	6.8	1.2	1.1	2000	0.5	1.0	2.2	1.0	1000	40.4	2	37.018199395348	11.950177090444004	101.36927014607666	29.631006307667366	69.26272127228306
0.1	2.1	360.0	5.06	false	0.5	1.25	100	6.8	1.2	1.1	2000	0.5	1.0	2.2	1.0	1000	40.4	1	36.888168627236574	23.787358716129475	150.10040564781596
0.1	2.1	360.0	5.06	false	0.5	1.25	100	6.8	1.2	1.1	2000	0.5	1.0	2.2	1.0	1000	40.4	1	38.24439154826497	11.73058701520893	151.74168862386023
0.1	2.1	360.0	5.06	false	0.5	1.25	100	6.8	1.2	1.1	2000	0.5	1.0	2.2	1.0	1000	40.4	2	40.54446690002712	8.847779355329555	72.57172544147181	26.33049430409963	97.4284295502162
0.1	2.1	360.0	5.06	false	0.5	1.25	100	6.8	1.2	1.1	2000	0.5	1.0	2.2	1.0	1000	40.4	1	35.88442789326134	5.524195822436021	116.84485210888771
0.1	2.1	360.0	5.06	false	0.5	1.25	100	6.8	1.2	1.1	2000	0.5	1.0	2.2	1.0	1000	40.4	2	45.96383376237038	22.002197003039417	109.9293230070178	36.260661259691595	92.80422178839972
0.1	2.1	360.0	5.06	false	0.5	1.25	100	6.8	1.2	1.1	2000	0.5	1.0	2.2	1.0	1000	40.4	2	48.29312161976272	20.211241985627357	98.73588746123377	36.16390257359007	80.34648061320016
0.1	2.1	360.0	5.06	false	0.5	1.25	100	6.8	1.2	1.1	2000	0.5	1.0	2.2	1.0	1000	40.4	2	37.756898296242106	10.876279793328798	79.87817714465521	32.47041675229813	90.45173599008244
0.1	2.1	360.0	5.06	false	0.5	1.25	100	6.8	1.2	1.1	2000	0.5	1.0	2.2	1.0	1000	40.4	2	44.048758370778785	4.834949556163712	101.97499650211537	29.943298983744203	86.91258979830594
0.1	2.1	360.0	5.06	false	0.5	1.25	100	6.8	1.2	1.1	2000	0.5	1.0	2.2	1.0	1000	40.4	1	45.69766798293762	38.18444567912821	150.68293570942856
0.1	2.1	360.0	5.06	false	0.5	1.25	100	6.8	1.2	1.1	2000	0.5	1.0	2.2	1.0	1000	40.4	1	38.41029859439415	20.49520530200449	129.08265795761227
0.1	2.1	360.0	5.06	false	0.5	1.25	100	6.8	1.2	1.1	2000	0.5	1.0	2.2	1.0	1000	40.4	1	47.645789374479946	26.42914456083471	160.59030386967947
0.1	2.1	360.0	5.06	false	0.5	1.25	100	6.8	1.2	1.1	2000	0.5	1.0	2.2	1.0	1000	40.4	2	36.24563333858188	4.51017231854714	70.11095086259395	27.159373543694215	81.86526907920242
0.1	2.1	360.0	5.06	false	0.5	1.25	100	6.8	1.2	1.1	2000	0.5	1.0	2.2	1.0	1000	40.4	1	30.79330475039405	13.708503679305455	150.1720032616454
0.1	2.1	360.0	5.06	false	0.5	1.25	100	6.8	1.2	1.1	2000	0.5	1.0	2.2	1.0	1000	40.4	2	44.284808084338785	14.984753558143403	86.06208988681207	33.48739243666462	87.85797027245894
0.1	2.1	360.0	5.06	false	0.5	1.25	100	6.8	1.2	1.1	2000	0.5	1.0	2.2	1.0	1000	40.4	2	40.38889081961304	12.169042155590871	95.64229315991835	30.10328044130813	86.86388798967396
0.1	2.1	360.0	5.06	false	0.5	1.25	100	6.8	1.2	1.1	2000	0.5	1.0	2.2	1.0	1000	40.4	1	37.665576635409735	24.34070866131834	132.44671343192172
0.1	2.1	360.0	5.06	false	0.5	1.25	100	6.8	1.2	1.1	2000	0.5	1.0	2.2	1.0	1000	40.4	2	44.09100227638563	15.39935235906376	120.82428431089245	27.475431318062633	64.81523143431392
0.1	2.1	360.0	5.06	false	0.5	1.25	100	6.8	1.2	1.1	2000	0.5	1.0	2.2	1.0	1000	40.4	2	44.95321398745781	8.228376050806409	93.7782295638725	35.057022031109526	91.46526034227037
0.1	2.1	360.0	5.06	false	0.5	1.25	100	6.8	1.2	1.1	2000	0.5	1.0	2.2	1.0	1000	40.4	2	43.76976849898107	14.344368846251445	81.20301554610012	30.447856808746383	96.86791552227898
0.1	2.1	360.0	5.06	false	0.5	1.25	100	6.8	1.2	1.1	2000	0.5	1.0	2.2	1.0	1000	40.4	2	44.35935855993473	4.1824034883340255	63.51144538471658	27.98025742249762	127.50325237096678
0.1	2.1	360.0	5.06	false	0.5	1.25	100	6.8	1.2	1.1	2000	0.5	1.0	2.2	1.0	1000	40.4	1	32.764152105980536	15.282569114832402	138.57916821128413
0.1	2.1	360.0	5.06	false	0.5	1.25	100	6.8	1.2	1.1	2000	0.5	1.0	2.2	1.0	1000	40.4	1	28.21980206606574	19.089019233744988	131.46091161310838
0.1	2.1	360.0	5.06	false	0.5	1.25	100	6.8	1.2	1.1	2000	0.5	1.0	2.2	1.0	1000	40.4	1	31.788687459577343	23.43025676881736	106.069138666267
0.1	2.1	360.0	5.06	false	0.5	1.25	100	6.8	1.2	1.1	2000	0.5	1.0	2.2	1.0	1000	40.4	3	48.10120349549553	4.9120936840553995	62.177656864944026	25.70975433097412	84.69820295226089	39.72660184108043	51.438539490425974
0.1	2.1	360.0	5.06	false	0.5	1.25	100	6.8	1.2	1.1	2000	0.5	1.0	2.2	1.0	1000	40.4	1	34.9818810558486	26.215120699996064	114.00797412468677
0.1	2.1	360.0	5.06	false	0.5	1.25	100	6.8	1.2	1.1	2000	0.5	1.0	2.2	1.0	1000	40.4	1	40.018805635647496	10.652514338391418	132.4897386790419
0.1	2.1	360.0	5.06	false	0.5	1.25	100	6.8	1.2	1.1	2000	0.5	1.0	2.2	1.0	1000	40.4	2	43.43129955936763	4.452687909696642	60.62525546349556	38.177774862669395	107.02707701635896
0.1	2.1	360.0	5.06	false	0.5	1.25	100	6.8	1.2	1.1	2000	0.5	1.0	2.2	1.0	1000	40.4	1	36.286047224878835	27.59700359625308	115.18009936425744
0.1	2.1	360.0	5.06	false	0.5	1.25	100	6.8	1.2	1.1	2000	0.5	1.0	2.2	1.0	1000	40.4	1	34.22710674399121	16.987187059655078	147.6562666262423
0.1	2.1	360.0	5.06	false	0.5	1.25	100	6.8	1.2	1.1	2000	0.5	1.0	2.2	1.0	1000	40.4	1	38.102479326423214	21.772719868646597	172.2389056945523
[truncated: 3,001 more rows]
