# Supplementary material for: Diffusion-mediated HEI10 coarsening can explain meiotic crossover positioning in Arabidopsis
Source: Nat Commun. 2021 Aug 3;12:4674. doi: 10.1038/s41467-021-24827-w (PMC8333306; doi:10.1038/s41467-021-24827-w)
Supplement: Supplementary file 4 — Source Data File [file 41467_2021_24827_MOESM4_ESM.zip › source_data/Suppl_Fig_3h_kymo1.csv]

52.682516832291476	36000.0
0.2243200810078817	3.0923270783388594	3.9017413051942116	7.378771953450265	15.146700673156452	15.629544888119499	18.59455890934502	20.581681159428914	21.791405591263004	23.912843460508565	24.4669156801264	25.657325392208506	26.838781697363775	29.27108286875566	29.35602273589718	33.40887154179304	37.137869541293234	41.022739735245814	42.54756422675565	47.86863647021789	49.1961309076477	51.10682727313283	51.346382495385505	52.07310473310619	52.594882322092246	52.65659058913705
7.579407153960741	6.095185578163791	9.822836496229234	7.5535059772556234	5.489678382214468	8.148463333223868	8.1684975784774	5.196375789329779	8.193601220947091	8.3123460445937	6.5027940783623475	7.884209299331696	7.144761459762059	9.527072563148199	4.137022491240936	6.108835764293586	8.414506725544468	3.438782053703027	9.59564117780856	7.421545716333973	5.449176808605502	10.17916789130037	4.3747322808093205	5.212577025321135	5.734780804876534	9.173592940673997
9.724855750698456	4.4792271704371585	15.496240205409888	13.728171983764835	6.52965091981123	13.072904488158184	12.317032821947903	3.3557218978301164	12.118289831465576	11.988576955619433	4.223263886602482	10.268528570556825	8.329168208793593	17.116764321458426	0.9682448544166646	9.621196003485549	14.080354136884932	2.0148433879177765	16.708938590815148	12.265599825611368	4.251410471444757	18.62517659949965	1.0764366876571054	1.3389848174667247	1.0828656414976512	16.67506107026128
9.558426276631689	0.9381948483354924	19.4010942753572	14.111438075726042	0.9207066306735294	18.12365602665698	13.410682189657736	1.0032379243641982	13.710678502527683	14.829253091817755	1.044391488462371	11.852859851910038	4.662720408930415	20.533177749897238	0.9243493933671075	7.632814271448185	15.03933006650171	0.9084472272300378	18.317561992507255	12.836460443827484	0.9237140620524472	21.59883540864955	0.8398627839022084	0.8608538986954662	0.8767350676768341	16.985924276636286
7.912796869377309	0.9270996286290011	21.7030997255108	13.22719880483208	0.8781120613877483	19.248234135555208	12.53390614803014	1.006965847759356	13.510766082563896	16.081614768929974	0.967885625099901	12.39963407871242	0.9418724698764073	24.864158827376226	0.8288890718476234	4.050415554143656	16.291485586111513	0.8927252215705693	19.246313415788425	11.003928719393596	0.9451915477029516	23.769377198156512	0.8258735009994862	0.860710706260292	0.8879373526006243	16.072008336937348
5.590227407355599	0.92314578914926	25.033230632629756	11.852089558706334	0.8606528212115917	20.81763510379304	11.146130424514253	1.0322933448604705	13.096534448787587	17.638829077611206	0.9744589085364181	9.960371845732013	0.9479783491984157	28.367034114835786	0.748779363023017	0.8383512149344723	17.40972955470751	0.8557750715733838	20.44519082017037	8.185578604845432	0.9955015685122697	27.104935250635965	0.8121953986675399	0.867613684127312	0.9125519193306941	14.565591250711858
2.400093582882676	0.9101626050689846	29.763851126994	9.766010603156642	0.8420435005446514	23.1144003320653	8.955577628341569	1.0781692109027392	12.606755867806267	20.901537324270212	1.02061086748316	5.028493116027837	1.0648371799018244	31.221349262439634	0.7331357672544839	0.8064880034197889	16.8255736265189	0.8464964213620673	22.145664686006498	3.6211595813184063	1.1214742488044784	32.296121600878585	0.8045507565074336	0.8917031665143736	0.9664769545041173	12.17372790028103
0.7353017757848113	0.7134746870981633	34.26885533978253	6.345593168907068	0.8273467982807381	26.609649787223745	5.249221589930697	1.1580423633292427	11.86489340934319	25.167694522225208	0.7776331986808037	0.7578107563322658	0.732513174573865	34.26179449003314	0.6718101736037543	0.7800500573013079	15.89554725482897	0.804171159746464	23.63147938733291	0.7518723420116872	0.738192392315552	38.72453110755818	0.7558599989981332	0.9217508226848131	1.0852834981878747	7.976189197420613
0.6828530141518901	0.6746132057655214	38.1610071662529	1.2984017088855764	0.750150568777176	31.259872233501056	0.9414698972107268	1.0355694001900568	10.178194894654727	27.57251883244443	0.7469107078275807	0.7239805769102494	0.7019239652531952	35.71667956617136	0.6585458349866906	0.7838459331034379	14.43918229889239	0.8066583802599325	24.07833865845311	0.7210813343240302	0.7059879182034451	45.92256018324487	0.7261883332787413	0.9059487863921908	1.0664271219910577	1.1001918506476884
0.6132699379321724	0.6125043260696353	39.07414753196941	0.6328771018350907	0.6798598357781994	33.02862847170103	0.8994456670909784	1.125452247100007	4.691964476459633	30.84995626644613	0.7414694008680051	0.7164001343280898	0.6934033753797398	37.26583614400676	0.649960628082478	0.8000516680389225	12.600126058991442	0.8114105758704775	24.386591053796046	0.6340828227178945	0.6070374937437995	48.22562313057539	0.5694282118051753	0.5704363325254888	0.5709546371658413	0.5709933370217352
0.6101495797277913	0.6098458708035557	39.26256418627326	0.622560255325654	0.6462813838960025	34.44552245018474	0.6781794350721514	0.6848433972766291	0.6783579328788695	33.89888238638965	0.6526485987978317	0.6500137695085114	0.645633388739674	38.91674143727946	0.6362835626737803	0.8250597632614547	10.267136591517168	0.8297200228262889	24.769165951394566	0.6300169777782086	0.6027003206531982	48.960103144802055	0.5649547941066035	0.5651466961767576	0.5652403223553187	0.5652472646640445
0.608504862040398	0.6084391720021727	39.36786307863869	0.6180285993341765	0.6400017102365847	34.43168728919292	0.6428164746780574	0.6437606905517426	0.6443041456301462	33.870202539917756	0.6433322311797878	0.6392162022266213	0.6352476084854671	40.521901126092686	0.6306301362104159	0.8767981161792814	7.198979688639964	0.8596099974135308	25.51735955444389	0.6273955127319407	0.5998125870893475	49.69638120142139	0.5617097557504529	0.5618986024754514	0.5619906231979012	0.5619974449759829
0.6078943596822104	0.6078383444885141	39.46663808814933	0.6177429244927725	0.6405255272976645	34.34864855546323	0.643244797756997	0.6441696187556116	0.6447582826325267	33.72559887263007	0.6433862261411999	0.6380604884326753	0.632951416986594	42.566935949180724	0.6270405709903538	0.9677574345362231	3.015139328999554	0.903919200801217	26.877880478110352	0.6240389272446346	0.5965157843386376	50.4410230653796	0.558426255411413	0.558620723052142	0.5587153229494584	0.5587223339998688
0.6072898980612406	0.6072319834963257	39.56889441490426	0.6174818945687696	0.6410713318324961	34.260807486207426	0.6434902836948936	0.6441155809052157	0.6444684801117453	33.500683121034264	0.6396511522207897	0.6278737878507269	0.6163932842014255	44.42303502783537	0.5928645716240293	0.6638725987325703	0.7047860876262921	0.7061889230877784	27.738954266725624	0.6061131579963871	0.5844405748688601	51.14138835479053	0.553689951587854	0.5539842486643863	0.5541288357372223	0.554139564680957
0.6066670017585843	0.6066079842255125	39.674768617005576	0.617229147829534	0.6417272074000258	34.165328559926394	0.6442684857765755	0.6450516053581602	0.6456048225971799	33.10884030256757	0.6398333692436124	0.6250888555105997	0.6113527429713296	45.17307283702642	0.5839427497596329	0.6174988210682364	0.6496238173668369	0.6853398144662455	26.966926924889815	0.6027320999204656	0.581018355164628	51.738932652440745	0.5507705715840104	0.5508933948819404	0.5509533982420111	0.5509578470069575
0.6060292073179904	0.6059683186587544	39.78476617971171	0.6170066964023571	0.6424980137857677	34.07127757243326	0.6458567255849137	0.6471720724562746	0.6480649203830725	32.656499465842465	0.642212149184868	0.6259977379623363	0.6109457948374104	45.90653534143812	0.5810421254604629	0.6172611437153773	0.6526415298462824	0.692986461947515	26.03292269864708	0.6043710992846619	0.581058966875362	52.36111903494906	0.548712988755884	0.5488302853509873	0.5488874026173558	0.5488916354579477
0.605368297948076	0.6053052028938866	39.89912054120639	0.6167663369203773	0.6432614744989003	33.98234481438501	0.6476165551595776	0.6495802237919646	0.6508790386596077	32.15283436893926	0.6449940697479635	0.6271832139077554	0.6106975776753326	46.709993455900154	0.5780798508140577	0.617955074863696	0.6571966344728526	0.7023332535680875	25.017226804625516	0.606479628770633	0.5813439153861069	53.028831037327826	0.546605081096733	0.5467262272563739	0.5467852129509099	0.546789584039292
0.604682998874493	0.6046176745270255	40.01786834414358	0.6165017658937645	0.6440023986263755	33.90040692720785	0.6495367788861907	0.6522774020475287	0.6540631912653349	31.592048447672227	0.6482035190988015	0.6286169188934377	0.6105461114277302	47.59237242571209	0.5749528922636084	0.6189284749661864	0.6625599311792051	0.7132353990085311	23.911444718883672	0.6090448235631846	0.5818444226036642	53.74780642748442	0.5444187917171097	0.5445439344768989	0.5446048642265788	0.5446093791879684
0.6039731523299204	0.603905599946985	40.1410076791774	0.6162094919576637	0.6447091279526262	33.82763239421095	0.6516393579410675	0.6553109073637463	0.6576813045680757	30.967185957880293	0.6519212168998217	0.630352068551561	0.6105235081005702	48.56243993426585	0.5716622036738882	0.6202606992804809	0.6689300593493891	0.7261011381780377	22.70369493087203	0.6121868178268579	0.5826244155799188	54.52448210051152	0.5421543078957562	0.5422833230072551	0.5423461365796433	0.5423507909355011
0.6032387620037887	0.6031689961905176	40.26850049420718	0.6158855474184786	0.6453677954741269	33.7666313845279	0.6539523041997596	0.6587405035487188	0.661814025506478	30.270242657168453	0.6562494458401549	0.6324573569237883	0.6106728780119891	49.63036647594234	0.5682137036493298	0.622077024671715	0.6766019720057924	0.7415177672990441	21.379291210873035	0.6160745886676159	0.5837745796468422	55.36671998472235	0.5398143857260799	0.5399470036848805	0.5400115704165481	0.5400163544718563
0.6024799849270387	0.6024080359398121	40.40026539711488	0.6155253262965946	0.6459618465759458	33.72055622138891	0.6565111007046137	0.6626417338042406	0.6665635457606137	29.491944871695797	0.661318612250862	0.6350207657003165	0.6110503158110522	50.80815349603458	0.5646181602865673	0.624555707249605	0.685998520396288	0.7603465525646562	19.919677705232747	0.620950060504492	0.5854249133173286	56.284330940367255	0.5374053455241844	0.5375410555443149	0.5376071277858849	0.5376120231835443
0.6016971583486407	0.6016230747209309	40.53616885761143	0.6151234838800511	0.6464716070981491	33.69323238323246	0.6593616292383041	0.6671118331391291	0.6720617248376236	28.6214453177518	0.66729806413084	0.6381569246534208	0.6117299299042356	52.11024217365991	0.560893553588312	0.6279587907665015	0.6977501723746948	0.7839114342388684	18.300674268279153	0.6271739055735327	0.5877690334557374	57.28988230960005	0.5349397429190801	0.5350776077738528	0.5351447314066915	0.5351497045058523
0.6008908313639983	0.6008146829513784	40.6760150347083	0.6146738304910334	0.6468738256683402	33.68933127732511	0.6625646106724513	0.6722786060181778	0.6784822999970649	27.645914335388415	0.6744124801670488	0.6420183771598797	0.6128117148816946	53.55444677264176	0.5570693106719672	0.6326886991665878	0.7128455898644214	0.8143736449905012	16.489502430670417	0.6353120314368589	0.591109671600778	58.40000729396575	0.5324415928526163	0.532579881392452	0.5326472181318612	0.5326522068586189
0.6000618020857967	0.5999836836489812	40.81953401309931	0.6141692237786005	0.6471412080118472	33.71460529013057	0.6662025323742718	0.6783142327740528	0.6860599810067343	26.54997544216195	0.6829678919982856	0.646813661998331	0.6144345480939296	55.163476754584686	0.5531944695992485	0.6393996420015394	0.7329401115956823	0.8555554578532077	14.439309974862068	0.6463141508234372	0.5959513581875917	59.637679596172184	0.5299573850166063	0.5300927605824077	0.5301586961162228	0.5301635809712315
0.5992111615306103	0.5991311963002744	40.966368886576426	0.6136014814631972	0.6472420207597234	33.77620758340573	0.670390511884439	0.685456884651865	0.6951205113044591	25.314934741373747	0.6933934426716866	0.6528370036100868	0.6167984647510639	56.967535095660516	0.5493542751926057	0.649231943206055	0.7610397579059264	0.9149561946647563	12.078308018136731	0.661911874480297	0.6032029309748695	61.03639878637816	0.5275806137327055	0.5277062813757574	0.5277675320010891	0.5277720699816192
0.5983403488241104	0.5982586964378053	41.11606080027717	0.6129613412208865	0.6471398620497653	33.883163994220666	0.6752948261461501	0.6940475449485238	0.7061321095419448	23.917659228673173	0.7063144278324806	0.6605221411498856	0.6202073548462563	59.00926683390146	0.5457080283964305	0.6643623168513453	0.8032347960211926	1.0096850976153788	9.28482434785287	0.6856352523270186	0.6146807649062769	62.648887695439925	0.5255132262775088	0.525614287730822	0.5256636550687104	0.52566731352432
0.59745122074225	0.5973680815645257	41.26803374171394	0.6122385414506515	0.6467938917166779	34.047067264098466	0.6811644708142023	0.7045937195905326	0.7197960646527887	22.32897630892327	0.722684817844228	0.6705391048042071	0.6251451286126727	61.35335603560824	0.5425532562822072	0.6891115704913787	0.8728097726741972	1.1857084920308394	5.828019235265458	0.7251545500886033	0.6341857487501951	64.56580966820333	0.5241867826724248	0.5242344385861875	0.524257930804384	0.5242596737152935
0.5965461346995524	0.5964617562483886	41.42157988684108	0.6114220104740907	0.6461592015439045	34.28314139645253	0.6883794210319041	0.7178680960863169	0.7371870463820819	20.51037162925808	0.7439066910072824	0.6836790057578227	0.6319437398000795	64.08739895879572	0.5393673011755604	0.7186285693064388	0.9520480220642513	1.3608163685817292	1.7484288142400446	0.7521168833182921	0.6479584721459583	66.89663037413582	0.5215680124699658	0.5220302869631149	0.5222465429020517	0.5222624768517884
0.5956276335645695	0.5955422367486187	41.57583275611079	0.6104952890153756	0.645169528348775	34.61127128936731	0.6973535520845049	0.7347670905024076	0.7595932733694104	18.3791460689409	0.7701552809824495	0.6964035156517188	0.6341691774780286	66.8616469559023	0.5228348702895762	0.5983116826596112	0.6550093576196463	0.6758704795642648	0.6643047975539825	0.5676490489575727	0.5401393830503911	68.65350244782094	0.49845290846944146	0.499577757878117	0.5001306583139727	0.5001716582154859
0.5947007966238631	0.5946152583979564	41.72976990749455	0.6094671205769439	0.6438667327302128	35.059483919006105	0.7097984380102261	0.7587495955349044	0.792031100426431	15.780416914019503	0.8100739495029321	0.7177069562290135	0.6423806119002039	69.05102386876447	0.5109506080451497	0.5206442626932009	0.5256584183013556	0.5244992782965616	0.5214433884602117	0.5023138370211158	0.49652911302415637	69.1656574285965	0.48739302006731366	0.48767100031223887	0.48780831028168514	0.4878184938684005
0.593775185131341	0.5936901240860182	41.88260113857871	0.6083767030521733	0.6423517219690419	35.67977999000694	0.7290566308285594	0.7965183847611961	0.8441273693741982	12.59054020153648	0.8782261386582351	0.7580409814986914	0.6643658930069747	71.2322583745039	0.50751953468529	0.5057025665773413	0.5033264155602091	0.4997731554767845	0.49796782052354543	0.4903162683691579	0.48824225678910876	69.2949655455161	0.48509026522129656	0.4851435044472797	0.48516977692485086	0.4851717249383534
0.5928583572213265	0.592774928798771	42.033779928284375	0.6072716592780809	0.6408069828630106	36.55950922286691	0.7614842925129107	0.8624779718293556	0.9388864447921677	8.501054999431403	1.01020099963353	0.832555680672313	0.7053693232412201	73.77730060081535	0.5070199731951485	0.5030957406583669	0.49947731460321304	0.49555564730643303	0.4939585307731678	0.4881940142044938	0.48674029226214865	69.35363350679056	0.4845990828532819	0.4846130142476678	0.4846198561736415	0.4846203631508094
0.5919720520674904	0.5918919440343331	42.183830218923674	0.6063475092551326	0.6397925459122177	37.865663772705744	0.8222170589551754	0.9936809475414123	1.139323632905792	2.7745282591103995	1.3165845081027228	0.9843340340986321	0.7844947452281047	76.99336132754911	0.5094884998965	0.5043508297739551	0.49988458693505405	0.4954102996334975	0.49370624972625105	0.48791477919986265	0.4864972546998483	69.40086456256175	0.4844379041901348	0.48444321964013937	0.4844458270830756	0.48444602026026234
0.5906372434502729	0.5904595817892462	42.3189876778072	0.5997781342196825	0.6172703541976227	39.211908472659644	0.6794153316066271	0.7084966751631029	0.7112715357014998	0.6859839101670556	0.6721012229779183	0.6290119888433078	0.5810621917922055	79.97842193560781	0.4797870200455442	0.48661453602842686	0.48965685583749236	0.4902563485871592	0.48985998128411734	0.486699537556895	0.4857337869975114	69.44660875501832	0.48420695201693376	0.48423307370260116	0.48424558202938384	0.48424650577832085
0.5892591597786145	0.5891962559661457	42.38563968249185	0.5935205025184038	0.6026918105670159	39.248069221029134	0.5814161687040911	0.5651545461648633	0.5539879080937148	0.5322455836116601	0.5259724086536354	0.5110928585719364	0.49611717438770647	81.02325479286486	0.46414318615614564	0.4701409673696975	0.47471499238114767	0.4784663633463622	0.47958558005616936	0.4823454875034718	0.48288453445727136	69.45764782547695	0.4835714161272289	0.4835974412109237	0.48361021123200165	0.48361115734974286
0.5889040513107828	0.5888865381972274	42.429311046045285	0.5931232834041947	0.6028946412808465	38.84720018206663	0.5705467720016638	0.5491004945908006	0.5363766558275902	0.514652230126482	0.5090149339728011	0.4967170467609858	0.48507680859102553	81.56317036791867	0.46111977764083145	0.4658380853062721	0.4699472209290629	0.4740055874736793	0.47550553443691557	0.48043725967637213	0.4816237993194865	69.42928943191795	0.48333213678548903	0.48333634042761686	0.48333844538430165	0.4833386017456905
0.588738127471163	0.5887230740762566	42.47744782967117	0.5937279087743218	0.6053692822716296	38.37457219207322	0.5710175112381882	0.5484661062506245	0.5352679766925676	0.5130462113429406	0.5073528220452984	0.4950700074007458	0.4835517323292133	82.04448532297387	0.4600016003095557	0.4645191383884817	0.4685789008377811	0.4727671383255172	0.47438547996987424	0.47996053639115815	0.4813390721003946	69.38636692117089	0.48335103257433715	0.4833477667375369	0.48334619417401825	0.48334607795564233
0.5885558694715092	0.5885373849129105	42.5345248623304	0.5944632778244808	0.6082549937305483	37.875755053402926	0.5728598112034671	0.5496152452273789	0.536043729429545	0.5132473014944426	0.5074186238002473	0.49486483240374046	0.483110928073089	82.52918132187823	0.4591148500684548	0.46373453540735965	0.46791167976469095	0.47225797104439515	0.47395173123085077	0.47983707538816533	0.48129968389053623	69.3387434258563	0.48343961072327474	0.48343456751508096	0.4834321193094734	0.4834319381824505
0.5883299137911292	0.5883071141713013	42.601645533227035	0.5952310530589204	0.6113559719671239	37.354761682607325	0.5749774612331711	0.5510530963023095	0.5371020242403386	0.5136955970746726	0.50771646451828	0.49484687413062034	0.48280605019190237	83.0254770883085	0.4582476557995713	0.46303124942563295	0.46736366165093046	0.4718804264390318	0.47364382346167	0.47978250487777346	0.48130983594576776	69.28860990924275	0.48354571608371183	0.48354014018076547	0.4835374307968493	0.4835372303212615
0.5880546431169201	0.5880271929090726	42.67957858999141	0.596022705106776	0.6146671804463131	36.810874066894335	0.5772606588546357	0.5526225464166331	0.5382721348971417	0.514222077842529	0.5080836497239762	0.4948784606913952	0.482531803854212	83.53490069669047	0.4573730003875501	0.46233355643776164	0.4668302806109558	0.4715224737772999	0.4733556221181466	0.47974170717978293	0.48133139526125923	69.23633735505119	0.48365913121604936	0.48365324530353015	0.4836503848382914	0.4836501731789449
0.5877267215236145	0.5876943370859204	42.76911009473328	0.5968400902347527	0.6182071988764882	36.24274410658904	0.5797102430367282	0.5543153075934668	0.5395422916299659	0.514812282494867	0.5085057671851823	0.49494667615164195	0.4822777927979875	84.05817028347045	0.45648720204554916	0.4616291842088584	0.4662939736580023	0.471164933856787	0.47306888144747866	0.47970515482838694	0.48135778546806846	69.18195679367085	0.4837781582589011	0.4837719945014568	0.4837689989094384	0.48376877724994394
0.5873429316418719	0.587305321973118	42.871090004991586	0.5976867960435586	0.6220001457690875	35.64883314305993	0.5823418026100462	0.556141723267541	0.5409202702473902	0.515470442103716	0.5089863002469218	0.4950536535451533	0.4820451212978185	84.59593895580285	0.455589698384993	0.4609161572172268	0.4657518876338872	0.4708046838442675	0.47278063477481297	0.4796713445358132	0.4813880006452723	69.1254406560122	0.4839026148039882	0.4838961727923962	0.48389304192225296	0.4838928102518104
0.5868999625836983	0.586856832366182	42.986441646766714	0.5985673197825326	0.6260744801808872	35.0274530152721	0.585175106405479	0.5581160510368454	0.542417519751817	0.5162038693611453	0.5095316096660427	0.49520384948215296	0.48183661157619534	85.14889643699425	0.45468031954878885	0.46019413943175763	0.4652035900051109	0.47044128125038176	0.47249047402347294	0.4796401267051524	0.48142197661941616	69.06675121195622	0.48403257702289404	0.4840258515007094	0.48402258280484983	0.4840223409349447
0.5863942920232558	0.5863453215496397	43.11617969820794	0.599486975616415	0.6304626993464769	34.37674107563273	0.588233020500077	0.560254960555483	0.5440475171839477	0.5170212914275181	0.5101493204165013	0.4954026664222432	0.48165574682779727	85.71779538855435	0.45375902385337535	0.4594630453598309	0.46464897999193583	0.4700746421875608	0.47219833273284273	0.4796115340068794	0.48145977703471243	69.00584889962603	0.48416815841464117	0.4841611429949185	0.48415773336805834	0.4841574810688245
0.585822289935008	0.5857671568800119	43.26140344687914	0.6004521158535008	0.6352028924836333	33.69466818847556	0.5915419635091822	0.5625775485825277	0.54582564385646	0.5179326237574071	0.5108480868966895	0.4956562238142522	0.48150646094927885	86.30344854131839	0.4528257364935066	0.4587228273163503	0.4640880368082293	0.46970477644486247	0.4719042343796855	0.4795856474145801	0.48150149970978096	68.94269338164251	0.48430948344997105	0.4843021715227043	0.48429861775134275	0.4842983547848967
0.5851800894747214	0.5851184524402889	43.423348513156434	0.60147063702238	0.6403409053148811	32.97893862717511	0.5951337212030399	0.5651067912369448	0.5477704065491944	0.5189498060446973	0.5116383367227697	0.49597191433850296	0.48139353781603456	86.9067660272638	0.4518804772620396	0.4579734907350872	0.46352076842851514	0.4693317101453167	0.4716082159025288	0.479562555275572	0.48154724858877584	68.87724372882171	0.4844566809383318	0.48444906565411666	0.48444536440642794	0.4844450905261113
0.5844637283199685	0.5843952416609124	43.603342327120195	0.6025516931377237	0.6459291373231557	32.22707322553168	0.5990443124087479	0.5678685786310632	0.5499025991076079	0.52008619576465	0.5125317233319981	0.4963579820431166	0.4813222982972136	87.52872401452628	0.4509232415724007	0.4572150436521935	0.4629471983679673	0.46895548676463616	0.471310330423858	0.47954235424795316	0.4815971337127095	68.80945866400387	0.4846098825094049	0.48460195685465735	0.48459810472040626	0.4845978196737659
0.5836689456262106	0.5835932344565852	43.802905938934735	0.603706919978217	0.6520325537778837	31.436207068707162	0.6033183859432559	0.5708950103934138	0.552248006157447	0.521358370154718	0.5135427175367423	0.49682468640589617	0.4812993995551552	88.17043800777707	0.4499541497948182	0.4564475722778693	0.4623673970580505	0.4685761773347611	0.47101065352536226	0.4795251514437306	0.4816512731052081	68.73929645250438	0.48476922437346254	0.4847609810885698	0.4847569745367447	0.48475667806236206
0.5827914558815834	0.5827081589079316	44.02367997579775	0.6049500444567186	0.6587273836823623	30.603226570586816	0.6080073562557736	0.5742226156403066	0.5548358059008973	0.5227849453996368	0.5146875408032394	0.49738349306526314	0.4813322605113588	88.83311017888224	0.44897331213020647	0.45567117284961944	0.46178145730209375	0.46819387640703475	0.4707092825383252	0.4795110647362308	0.48170979247496776	68.66671513643917	0.48493484586716473	0.4849262775154751	0.4849221129307196	0.4849218047609587
0.5818265798968991	0.5817352877943807	44.26756842717474	0.6062985399825933	0.6661087065310394	29.724485019139934	0.6131759607701252	0.5778976421352419	0.5577030216512311	0.5243896171457908	0.5159868631807571	0.4980490507919363	0.4814304091538655	89.51813282890149	0.44798103287873414	0.45488607609982934	0.4611895592379056	0.4678087321871423	0.47040635869278186	0.4795002303809018	0.4817728303360263	68.59167261874599	0.4851068913050146	0.4850979901449445	0.48509366376049795	0.48509334361646733
0.5807697467239713	0.5806700941278967	44.536653103021536	0.6077737598497522	0.6742930025084508	28.79594906449501	0.6189009833302604	0.581973898151613	0.560892359357126	0.5261994134029832	0.5174641998426689	0.4988379572459287	0.48160460758992424	90.22702776909317	0.4469776374297908	0.45409254282748257	0.46059192296419627	0.4674209310618194	0.47010205798580795	0.4794928010420308	0.4818405364890135	68.5141267998087	0.48528550863903785	0.48527626676910524	0.485271774744546	0.4852714423419269
0.5796158564189514	0.5795073960818689	44.833370508522	0.6094026976382594	0.6834254913797899	27.812855704050264	0.6252802278214405	0.5865207015759781	0.5644590647525515	0.5282494704041313	0.5191501660991232	0.4997718822368876	0.4818689726887073	90.9615726940576	0.44596375948399586	0.45329106410890796	0.45998892730286295	0.46703076078556327	0.46979663989013437	0.4794889625864034	0.4819130825799851	68.43403599905092	0.4854708515893453	0.48546126069724765	0.4854565989872658	0.4854562540265482
0.5783601531705803	0.5782425366477871	45.16045029208391	0.6112200052696434	0.6936946666693045	26.769774927447447	0.6324346060666556	0.5916214265651865	0.5684688225794072	0.5305809774738744	0.5210805334792429	0.5008760268924403	0.4822398723637943	91.72375896353905	0.4449401416474861	0.45248221788401993	0.459381035066755	0.4666385807466227	0.4694904277204513	0.47948892943805266	0.4819906591519574	68.35135905920029	0.48566307827507416	0.4856531299141185	0.4856482944142762	0.4856479365916069
0.5769972179466956	0.5768699668851354	45.52110963259688	0.6132694033729253	0.7053372514011954	25.66025238034078	0.6405209031321654	0.5973858423972392	0.5730085277307232	0.5332486646630602	0.5233028999976017	0.5021839952192738	0.48273921082815685	92.51592749730702	0.4439080395722424	0.4516669840829648	0.4587689975977667	0.46624493918664933	0.46918390092172824	0.4794929764300363	0.48207349522094994	68.2660561541997	0.4858623542165652	0.4858520393417184	0.4858470256494806	0.48584665463887433
0.5755224082221854	0.575385241946011	45.91907910896677	0.6156102910214669	0.7186803892798755	24.47660927666607	0.6497422807520532	0.6039514526706539	0.5781856132594093	0.5363192096817526	0.5258750532901553	0.5037364002666987	0.48339339482451293	93.34079140859821	0.44286903701686253	0.4508465790976104	0.4581537634643355	0.4658505391243995	0.46887767435149064	0.4795014362669429	0.4821618568986862	68.17808923444163	0.4860688507909075	0.4860581602406109	0.48605296390501745	0.48605257937694046
0.5739303364806857	0.5737827690692228	46.35879178758712	0.6183181904901496	0.7341457155197622	23.209647660092433	0.6603711602537375	0.6115054770487679	0.5841467676176036	0.5398836331492218	0.5288759133482882	0.5055887081165911	0.48423855038789576	94.2015608082765	0.4418256410621695	0.450022957401995	0.4575368223616323	0.4654564415722725	0.46857265907933554	0.47951475424005646	0.4822560806945923	68.08742310899879	0.48628275022303685	0.48627167388026293	0.4862662899775631	0.48626589156745914
0.5722174287081524	0.5720593856768778	46.845655804158795	0.6215037435069205	0.752359570839581	21.84770380360528	0.6727802893332003	0.6202946607285545	0.5910830236362327	0.5440592188809378	0.5324068983630078	0.5078119974103834	0.4853209215344876	95.10214238418762	0.4407812773281522	0.4491987263389433	0.4569201742331986	0.4650640880141193	0.4682700946925064	0.47953351178070186	0.48235658881029575	67.99402741957749	0.4865042447946357	0.48649277235575805	0.4864871958810584	0.48648678321841576
0.5703797733352591	0.5702109189474391	47.38618830778424	0.6253122933744686	0.7741820797599586	20.376577117074696	0.6875013713880587	0.630673742330528	0.599268089312904	0.5490121512332657	0.5366114403951633	0.5105063744880801	0.4867055534639614	96.04720853970493	0.4397412488739638	0.44837796558541465	0.4563068947073433	0.46467562750328395	0.4679718044355953	0.4795585086782139	0.4824639384146451	67.8978775387122	0.4867335447533061	0.4867216642063383	0.4867158893180045	0.48671546197032833
0.5684167556024776	0.5682373714454352	47.988674621800314	0.6299631962907997	0.8009483631041114	18.777362367763676	0.7053003726529752	0.6431366015706796	0.6090789050171446	0.5549691130171193	0.5416847123139262	0.5138076597196087	0.4884805551219264	97.04266401821833	0.43871312987623473	0.4475664603950347	0.4557013890212511	0.4642941819134329	0.4676804457073163	0.47959088483393575	0.4825789000033548	67.79895946643285	0.4869708851970935	0.4869585836827053	0.48695260413700603	0.4869521616421098
0.5663314451727783	0.5661421821749754	48.663857804967506	0.6357881708167022	0.834806521046659	17.024632152886532	0.7273901910063701	0.6584537844988212	0.6210978292889978	0.5622748830148624	0.5479226505088373	0.5179207365263776	0.4907785768790115	98.09606185715859	0.43770925528469545	0.4467735670932449	0.4551106709441296	0.4639246177941998	0.46740012564510125	0.47963233155586266	0.48270258485919165	67.6972744081818	0.4872165422880052	0.48720380390221574	0.4871976119749183	0.4871971537610455
0.5641358134767169	0.5639383806879822	49.426069015649304	0.6433165126671085	0.879428329572374	15.082542832280337	0.7557375514154757	0.67783736189091	0.6362283669062763	0.5714548510361681	0.5557744492908157	0.5231546941923947	0.49379908129536176	99.21731387542773	0.4367492149508232	0.44601399599336056	0.45454570734911437	0.4635745111819307	0.4671372250434639	0.47968542801342967	0.48283665702506207	67.59284707816111	0.4874708603060492	0.48745766473733043	0.4874512505757541	0.48745077591376373
0.5618600414017071	0.5616584765164476	50.29553256979456	0.6534623555745371	0.9418522420485776	12.896572447971801	0.793867226822537	0.7033762028521228	0.6559996017424399	0.5833772249921296	0.565978582937176	0.5300134516646411	0.4978656624639448	100.42006546607803	0.4358664107560921	0.4453126323925696	0.4540249195165123	0.46325648651543155	0.46690234238156103	0.47975438512240764	0.4829837958978342	67.48574121081745	0.4877343141142679	0.4877206323798862	0.48771398193871746	0.4877134897893875
0.5595752820992365	0.5593788275517307	51.30254419221193	0.6679450645738365	1.0375634049200695	10.375732644258788	0.8488022697915374	0.7390081038194959	0.6832232347788741	0.5995884729551993	0.5798415179603003	0.5393787103579049	0.5035406286331532	101.72402871592887	0.4351213668351759	0.44471405760033106	0.4535809736925548	0.4629926988637241	0.46671400880080205	0.47984646866924396	0.4831485840407595	67.37608629000907	0.48800763593118734	0.48799342136603063	0.48798651206228966	0.48798600075512916
0.557448114915652	0.5572775562221526	52.496360226611486	0.6903203754427134	1.2083903528363231	7.345475308479806	0.9366416961125147	0.7930319233463949	0.7236158188351095	0.6230959164974132	0.599880284586783	0.552923033597818	0.5118796872938651	103.15964354058121	0.4346309579766498	0.44430346068933074	0.45327572653071624	0.46282472895052884	0.46660689831118896	0.4799751551558182	0.4833394818967301	67.26413052561176	0.48829211098159997	0.48827727841073865	0.4882700690642847	0.4882695355536837
0.5556748017510216	0.555506704874802	53.95889280432567	0.7249989129523917	1.563011396637316	3.484115111155548	1.0874144136329218	0.879708562524549	0.7868210125339569	0.6589020696953999	0.6302847373415872	0.5734121208932697	0.5246107473571354	104.77645889594643	0.4345798599304103	0.4442268993979632	0.4532201125356514	0.4628293683410839	0.4666455541909335	0.4801657994034398	0.4835724256832546	67.15034754309661	0.48859011572335087	0.4885745165991527	0.4885669351253635	0.48856637407760634
0.5476150180382056	0.5461780090131392	55.56483078837994	0.6755500195196806	1.0571832591159134	1.063059778095395	0.9468018058689658	0.8403011916228986	0.7734866745216765	0.6627893463276234	0.63575972925612	0.5788340938130294	0.5282016935102988	106.59578526471695	0.43311592538027055	0.4435609852453529	0.45296634722917173	0.4628277333387113	0.4667114052872987	0.48039245711580886	0.48383351395766744	67.03547047966322	0.4888985215395785	0.48888306661340447	0.4888755390780858	0.4888749818605856
0.5320133072691415	0.5310644368832164	56.436941445524496	0.5716375074809456	0.6488733800212386	0.6502289541981747	0.637677210312402	0.6155082702524962	0.5958360016891115	0.553708172634598	0.5414191308114332	0.5123132327714754	0.4836522333640686	108.18141524375245	0.42482295085475874	0.437824506511169	0.44913221636592104	0.460562723626191	0.4649364184947826	0.4799444622802733	0.4836739484991034	66.91698089007178	0.48913254388105926	0.4891236070816401	0.4891192327538502	0.4891189087375612
0.5247055902485197	0.5243509947986054	56.67749599927469	0.5287795588629333	0.5306230911388445	0.529685477501735	0.5181244894191476	0.5062940630823208	0.49710902180562305	0.47815171055584826	0.4726013670795576	0.45936338950336947	0.4460225170329074	109.14877552669066	0.41765062819238097	0.4314907455335266	0.4439070097025385	0.45671380314010473	0.4616615862220542	0.47876801784078604	0.48303349866862344	66.7843606820938	0.4892855620323205	0.4892767443062512	0.48927247935602647	0.4892721639357638
0.5222425231505273	0.5221470385355116	56.64270740901347	0.513038273112114	0.4904859364246367	0.4888020929371611	0.476613025644569	0.4671657483631766	0.46082591903337095	0.44885803272478036	0.44552617610051737	0.43785557466428376	0.43026994716595524	109.73753799461342	0.41429119547047777	0.428119802782826	0.440830793747015	0.4542380510439912	0.45950631747461324	0.4780177748318516	0.48267460004221147	66.63492215373206	0.4895294251414866	0.4895141507892964	0.48950675083140893	0.4895062034369584
0.5217989123284158	0.5218030620727812	56.50245146836075	0.507854058569669	0.47701111104615157	0.47507362350975546	0.4625738235511677	0.45381173154192345	0.4483420619814267	0.4385815222746605	0.43596774276300443	0.43013214018461754	0.4244843067544671	110.17724978410445	0.4127978212871238	0.42661684084131635	0.4394592499003682	0.45315545790579637	0.45858602084349165	0.4778360150773358	0.48270292775235246	66.47477626131452	0.4898845188470319	0.4898645692943389	0.4898548832962673	0.48985416658733566
0.5221045338179198	0.5221442447934953	56.32402151729686	0.506436785395019	0.4725963475303365	0.470561473253619	0.4578725643889177	0.44927778160319254	0.44405997584518286	0.4349701631749925	0.43257974149058004	0.4273233547617528	0.4222948108671078	110.5667188952836	0.41199926496943523	0.4258940917020438	0.4388624307840355	0.45275481388001215	0.4582837426129849	0.47795475729718195	0.4829390238415157	66.30894427635091	0.4903016958952148	0.49027944776707444	0.49026863604349996	0.49026783593647594
0.5226757806735468	0.5227282020870192	56.13134311772601	0.5063080652032519	0.4712187148450061	0.4691371966138417	0.4562983965499718	0.44770193267840147	0.44253379571856205	0.4336091226070973	0.431278134445853	0.42618245717541786	0.4213302334004377	110.9416772882614	0.41143944251369946	0.4254558519057147	0.43855957411265173	0.45262178045568574	0.45822654949122865	0.4781973734676225	0.483262510826853	66.13977261433396	0.49074823107350357	0.4907248718175393	0.49071351634394406	0.49071267595335266
0.5233440449295601	0.5234013961449039	55.93253570301607	0.50661726110043	0.4708559958709355	0.4687443862516341	0.4557674837358585	0.4471128052705999	0.44192710505389676	0.4329994997253052	0.4306733825202466	0.4255989387129218	0.4207750777032335	111.31437912900566	0.41095852144412426	0.4251154550617839	0.4383604832066954	0.45258555693321983	0.45825889831197425	0.47848821066306635	0.4836215617329437	65.9681527005444	0.4912100572813718	0.4911860495117038	0.49117437734509606	0.49117351349515226
0.5240523902153521	0.5241120774825432	55.73030576148056	0.5070782573775999	0.4708330778007774	0.46869666817873007	0.4555844472767908	0.44685213807838525	0.4416262128798799	0.43263934027528367	0.4302998432418762	0.42520002591937395	0.4203550991809962	111.68897230202575	0.4105023360623052	0.4248074569565496	0.438197010279711	0.45258388295565116	0.45832382315961195	0.47879929453996184	0.48399699491512665	65.79438765024022	0.4916820241283441	0.4916575279148002	0.4916456176902538	0.4916447362080143
0.5247819724209617	0.5248431451448252	55.52553691994037	0.507595928968234	0.4709259756763545	0.468766341245604	0.45551864423314326	0.4467015723129438	0.44142750156927496	0.4323619984585909	0.4300028947231694	0.42486186999789416	0.41997913077692695	112.06686492355885	0.4100528270999487	0.4245096926030279	0.4380458502103535	0.4525953124754267	0.45840166776161523	0.47912097120029357	0.48438221341493304	65.61856698952114	0.49216242822849865	0.49213749299138243	0.49212536901442483	0.4921244717009926
0.5255266695047976	0.525589059610412	55.318507466788965	0.5081386901618383	0.4710601895068386	0.46887767004277325	0.4554933636360788	0.4465884820321008	0.441263245604754	0.4321120391395588	0.4297310993241579	0.42454326550386123	0.4196168361805585	112.44855448787148	0.409603979541606	0.4242147363495637	0.4378991704959037	0.4526126280207115	0.45848582002974625	0.4794500358387761	0.4847750570577804	65.44070672956974	0.49265078398287254	0.4926254210879272	0.4926130889797262	0.492612176251635
0.5262846413760295	0.5263481742395115	55.10929259650559	0.5086962795525337	0.4712112845812871	0.4690058113847503	0.4554834300402735	0.44648902805039353	0.44111121271247516	0.43187126307043866	0.4294675699199755	0.4242306843265681	0.41925825578214226	112.83423360413137	0.40915381963060204	0.42392015343035894	0.43775440885740124	0.45263348178758667	0.4585741383134611	0.47978550217269844	0.48517489406837955	65.26079769876249	0.49314702825331785	0.49312123604057007	0.4931086950331966	0.4931077668335209
0.5270554252605355	0.5271200997992871	54.89790263421022	0.5092652337377035	0.4713707469327403	0.46914210475067997	0.45548004998879876	0.446394877026687	0.4409636289839407	0.4316333051519314	0.4292064004785737	0.4239193967566833	0.4188999103748781	113.22399828746016	0.4087016677993462	0.42362510618121824	0.4376106903919869	0.45265708728331855	0.45866591531721573	0.480127100132394	0.48558158893535797	65.07882246980002	0.49365124154661333	0.49362501230438205	0.4936122586229375	0.49361131467166136
0.5278390744354994	0.5279049026262578	54.684322988379	0.5098446746321488	0.471536140626548	0.4692840675302443	0.455480681522541	0.4463036106099656	0.44081823422987004	0.43139630919936667	0.428945867095759	0.42360801865558884	0.41854077733629713	113.6179081528368	0.40824731161579053	0.42332935784516934	0.43746778657497193	0.45268326127244995	0.4587609986709855	0.480474833568602	0.48599519182559114	64.89476033312754	0.49416354771526283	0.4941368742815971	0.4941239044802423	0.4941229445221624
0.5286358060006189	0.528702817726434	54.46853223610881	0.5104344161031201	0.47170658982025726	0.46943080202020926	0.4554843850089181	0.4462143271343786	0.44067418334602815	0.4311595808969464	0.4286853258904911	0.4232960372996962	0.4181804848976546	114.01601384642542	0.4077906972757498	0.4230328407085333	0.43732563553204157	0.4527119705723123	0.45885937399899546	0.48082878325045597	0.4864158134160038	64.70858943942434	0.49468410569084437	0.49465697769531564	0.4946437866839695	0.494642810341466
0.5294458915995855	0.5295141126734322	54.250505429877926	0.5110345911331774	0.4718819997692071	0.46958220464433076	0.45549102333212615	0.4461268823606021	0.4405313353383843	0.4309229963740282	0.4284246597087672	0.4229833543260273	0.4178189557109938	114.4183621463603	0.4073317969948636	0.42273555046347455	0.43718425804706035	0.45274326578571356	0.45896110488322783	0.4811890647400362	0.4868435835069795	64.52028727632917	0.4952130674631094	0.4951854759709459	0.49517205942101433	0.4951710663733615
0.5302696251148097	0.5303390845827813	54.030217160909295	0.5116453739223409	0.4720623384389249	0.4697382351234782	0.45550052261454016	0.44604119260781366	0.4403896068892339	0.43068648282478694	0.42816380052162023	0.42266991586999736	0.41745615229524735	114.82499957511025	0.40687061214690723	0.4224375003291446	0.437043683714584	0.452777201411046	0.45906625824214037	0.4815557999733371	0.4872786404540549	64.32983115584982	0.4957505975594898	0.495722533021445	0.4957088862960942	0.4957078761996123
0.5311073409160231	0.5311780745152761	53.8076404706799	0.5122670260890071	0.47224773526119335	0.4698990166267135	0.45551297191635526	0.4459573275291789	0.4402490574462667	0.43045008461958606	0.4279027893646421	0.422355756726137	0.41709210453484297	115.23597302026175	0.40640716444289937	0.4221387226081212	0.43690396032380474	0.4528138492845054	0.4591749178508195	0.481929125986206	0.4877211377885594	64.1371976792746	0.4962968760402814	0.496268327131981	0.4962544446786919	0.4962534171214507
0.5319593641052923	0.532031403648621	53.58274813835228	0.5128997997792496	0.4724383237520144	0.470064676728	0.45552846432131333	0.44587535897295827	0.4401097466208828	0.43021384085145753	0.42764166001314713	0.4220408990056541	0.41672682355267204	115.65132999937012	0.4059414437730333	0.4218392354331008	0.4367651341409142	0.4528532863931226	0.4592871731160148	0.48230917945780566	0.48817122514532296	63.94236326812046	0.4968520727302303	0.49682302919204413	0.4968089060204351	0.4968078606325245
0.53282602145142	0.5328993968035648	53.355512937269964	0.5135439491184917	0.4726342366347132	0.47023534212435947	0.45554709208422745	0.4457953584514628	0.43997173426718866	0.4299777924148662	0.42738044859205476	0.4217253686197158	0.41636032582357474	116.07111798925223	0.40547344850539097	0.42153906131095065	0.43662725253992546	0.45289558896789767	0.4594031124986248	0.4826960972750814	0.48862905306745663	63.74530433747508	0.49741635962437614	0.49738681172092786	0.49737244312364354	0.49737137955634225
0.5337076696101646	0.5337824188707351	53.12590680451235	0.5141997557497875	0.47283561423609327	0.4704111463920217	0.4555689525312349	0.4457174034562616	0.4398350880347806	0.42974199368869953	0.42711920685798377	0.4214092129965227	0.41599265579286837	116.4953853852907	0.40500321809329115	0.4212382447791089	0.4364903703178018	0.45294083315675543	0.4595228241189467	0.48309002440330856	0.4890947844822511	63.545996736955	0.4979899287113162	0.49795986447125673	0.4979452445967885	0.49794416241604933
0.5346046907417631	0.5346808527362652	52.89390049289472	0.514867519630593	0.4730426172079654	0.4705922433152599	0.4555941599379339	0.44564158412740956	0.4396998842963328	0.4295064983902449	0.4268579828236953	0.42109246796892325	0.41562383814007164	116.92418242799347	0.4045307559433243	0.4209368130229988	0.4363545406300333	0.45298910367044604	0.4596464064576674	0.48349111549428014	0.48956859038673706	63.34441554366229	0.4985729769150287	0.4985423842214859	0.49852750715107225	0.4985264059178989
0.5355174678022427	0.5355950805150871	52.659464679561694	0.5155475408646144	0.47325540797467164	0.47077878848845567	0.4556228301471951	0.4455679916204427	0.43956619986705503	0.42927135921500303	0.42659682297965346	0.4207751665433335	0.4152538933380571	117.35755950275133	0.4040560584872177	0.4206347897123262	0.4362198159246969	0.4530404861972084	0.459773959195019	0.48389952573179257	0.4900506418241829	63.140535786739406	0.4991657003158238	0.49913456733740325	0.49911942730742853	0.4991183065944746
0.5364463837476318	0.5365254843221333	52.42257004165789	0.5162401195555592	0.47347414896055434	0.47097093750599084	0.4556550790018896	0.44549671709089667	0.43943411156215756	0.4290366288584752	0.42633577381632215	0.4204573417261696	0.4148828418596974	117.79556699495504	0.40357912215669856	0.4203321985167973	0.4360862486498693	0.45309506642528125	0.4599055820112339	0.48431541029964237	0.490541109837857	62.93433249532879	0.4997682949940119	0.4997366101847967	0.49972120158679145	0.4997200609783604
0.5373918066007807	0.5374724332725376	52.183187299997975	0.5169455464481908	0.4736989937235752	0.4711688370703874	0.4556910147835309	0.4454278466202078	0.439303693651174	0.42880236385950304	0.4260748877805042	0.4201390377952276	0.4145107208303713	118.23825525905625	0.4030999701266989	0.42002907806428663	0.4359538953755507	0.4531529270280959	0.46004137027374953	0.4847389196996085	0.4910401613247491	62.725780703699655	0.5003809538624461	0.5003487051272032	0.5003330220787536	0.5003318611387783
0.5383541587455842	0.5384363536265434	51.94128513100647	0.5176641544733274	0.4739301147472864	0.47137265178605053	0.4557307584726792	0.4453614763414938	0.43917502926110197	0.42856862825425684	0.4258142246239173	0.41982030619669125	0.4141375746361974	118.68567750771268	0.4026186331955326	0.419725473632302	0.43582281930773126	0.4532141591555541	0.4601814292113242	0.48517022193852377	0.4915479833511851	62.514854100535175	0.5010038945001194	0.5009710685574749	0.5009551045796707	0.5009539228276599
0.5393339108428715	0.5394177190981112	51.69683102815526	0.5183963113028641	0.47416770580228923	0.47158256700991424	0.4557744473024924	0.44529771413962216	0.43904820952248386	0.428335485527039	0.42555384085916903	0.4195011885701264	0.4137634313349138	119.13788857065228	0.40213511370820054	0.4194214159018622	0.4356930822843326	0.4532788623236093	0.4603258747693852	0.48560950041436324	0.49206477919238184	62.301525624763336	0.501637351984005	0.5016039350342333	0.5015876833975571	0.501586480334417
0.5403315335895732	0.5404170034356243	51.44979248423569	0.5191423846337969	0.4744119606765481	0.4717987681159968	0.4558222185198863	0.445236667909159	0.4389233255718916	0.4281029991594138	0.4252937929933072	0.419181726542549	0.4133883189647029	119.594943278515	0.40164941397706583	0.4191169355364587	0.4355647461399111	0.45334713605474153	0.46047482290200537	0.4860569385365613	0.49259075213512815	62.085768214895126	0.5022815614027398	0.5022475391286604	0.5022309928534501	0.5022297679615184
0.5413474976826192	0.5414346803874657	51.200136992039056	0.5199027421631218	0.4746630731580274	0.4720214404783163	0.45587420937177664	0.4451784455446707	0.4388004685458969	0.42787123263294546	0.4250341375333799	0.4188619617409751	0.41301226556374654	120.05689646194082	0.4011615363144912	0.4188120631995827	0.43543787270902307	0.4534190798714306	0.4606283895632578	0.4865127197145522	0.49312610546621216	61.86755480944147	0.5029367578449603	0.502902115411938	0.5028852672683869	0.5028840200114331
0.54238227381894	0.5424712237020185	50.9478320443567	0.5206777515878347	0.4749212370346915	0.47225076947089106	0.4559305571050791	0.44512315494072363	0.4386797295810716	0.42764024942919815	0.42477493098643504	0.4185419357924208	0.41263529917022684	120.52380295156973	0.4006714830328397	0.4185068295547256	0.435312523826225	0.45349479329615633	0.46078669070721534	0.4869770273577703	0.4936710424724227	61.64685834691335	0.5036031763993025	0.5035678984552479	0.5035507409634051	0.50354947078663
0.5434363081847766	0.5435270754782631	50.692844918985145	0.521467763632702	0.4751866397559447	0.47248693423401594	0.45599139370253505	0.445070900554264	0.43856119830747703	0.427410116563672	0.4245162350435403	0.4182216995247389	0.4122574609026839	120.9957181198652	0.4001792761092744	0.41820127702496745	0.4351887646404109	0.4535743731621284	0.4609498381874789	0.48745003712358054	0.4942257572861332	61.42365161109443	0.5042810400974231	0.504245111716463	0.5042276376016058	0.5042263439655384
0.5445100987779409	0.5446027272139701	50.435140284931286	0.5222731701483602	0.4754594899615799	0.47273013395698094	0.45605686518450544	0.4450217981839009	0.43844497481331296	0.42718091139044234	0.4242581219811386	0.4179013152556785	0.41187880437700797	121.47270111290726	0.39968495147134364	0.417895459414241	0.4350666692164267	0.45365792531171223	0.4611179538190664	0.48793194056739064	0.4947904617143476	61.197905718613086	0.5049705922591504	0.5049339991221632	0.5049162014021414	0.5049148837891508
0.5456042366069493	0.5456987775226693	50.17468135461573	0.52309443128412	0.47574002612448435	0.4729805965820168	0.4561271397060659	0.44497597969602837	0.43833117029935886	0.42695271106449456	0.42400066038561895	0.4175808333401627	0.41149936335555026	121.95481266976027	0.39918851161016095	0.4175894127854873	0.43494631085363095	0.45374556825846063	0.4612911759367615	0.48842295829895527	0.49536540105878785	60.9695908938575	0.50567211810065	0.5056348445280304	0.5056167155641349	0.5056153734077893
0.5467193138525958	0.5468158264208131	49.91143133135351	0.5239320080342511	0.47602848707001655	0.47323855039299006	0.45620238569248067	0.4449335771472441	0.43821989608448286	0.426725592684512	0.4237439187317875	0.41726030388888485	0.41111917122916597	122.44211353470781	0.3986899584277178	0.4172831728685821	0.4348277627936402	0.45383742066558813	0.4614696430796499	0.4889233112956965	0.49595082104839616	60.73867735599405	0.5063859033818388	0.5063479323021324	0.5063294637839606	0.5063280964679008
0.5478559226956743	0.5479544739248542	49.645353418459685	0.5247863613930234	0.47632511162353536	0.4735042236737673	0.4562827715690145	0.444894722594146	0.4381112634875532	0.4264996333491775	0.4234879654944506	0.41693977701253815	0.41073826138871017	122.93466445203356	0.3981892938260058	0.41697677539340167	0.4347110982780712	0.45393360119630916	0.4616534937868175	0.48943322053503646	0.49654696741211507	60.50513532418911	0.5071122338626325	0.5070735468125361	0.5070547297579927	0.5070533366159321
0.5490146553169795	0.5491153200512453	49.376410819249315	0.5256579523547064	0.47663013861039927	0.4737778447082152	0.45636846576093165	0.44485954809333184	0.43800538382743803	0.42627491015717456	0.4232328691484146	0.4166193028218159	0.4103566672250381	123.43252616602112	0.3976865197070168	0.4166702560898221	0.4345963905485407	0.4540342285138383	0.46184286659735024	0.48995290699439736	0.4971540858788868	60.268935017609074	0.5078513953029479	0.5078119724273094	0.5077927971826054	0.5077913774983306
