# Supplementary material for: Diffusion-mediated HEI10 coarsening can explain meiotic crossover positioning in Arabidopsis
Source: Nat Commun. 2021 Aug 3;12:4674. doi: 10.1038/s41467-021-24827-w (PMC8333306; doi:10.1038/s41467-021-24827-w)
Supplement: Supplementary file 4 — Source Data File [file 41467_2021_24827_MOESM4_ESM.zip › source_data/Suppl_Fig_3h_kymo2.csv]

50.034177066934504	36000.0
1.1353182343867292	1.3578139815327017	4.696155109804551	6.926257480051902	7.196696938440561	7.58829121278755	10.520007480769477	10.842192725538519	12.121181712908227	20.186729292072275	20.8076916075955	25.08569282117805	26.195853695819157	26.211833372336542	27.026036945885615	27.986881685717563	34.28028390079784	34.48746960629367	34.50189486116556	35.590462277416066	37.6156677091184	39.295996524042806	40.99490934724735	45.0068006433506	46.09896438133509
6.6365633805052635	7.541538836840251	1.5445585199790361	7.134180837281623	5.042030915247485	8.415404285531908	4.248804079024099	8.509234111472342	5.668382520270475	6.707445716692466	7.36873294639314	3.156190210048628	8.869642841930766	6.680096455013337	6.958244653967341	11.696905778026288	6.959964490500525	4.84236062380845	11.354831237584643	7.150803226541886	4.51476142253655	10.502476664737959	8.536198831883233	4.250463553795795	8.587734337133748
6.627701826026873	12.054375135057168	1.5020218406708041	11.269383801634682	1.1199791379643822	13.912676603697173	1.0489456366234369	14.733544382564368	9.724283730817355	11.077828768966597	11.399826926211109	1.9853164107492598	16.858660731765923	2.570280867648024	4.924752877623881	19.155304900873524	6.14434310297923	1.0780600426149676	21.280305820577073	8.585937635928449	2.2978889920831485	15.71652936298407	12.066174402748812	2.907963066819831	16.557253300538147
0.9062785156385378	17.913126395076514	1.0373236539180455	9.77363841030888	1.0578476491735942	15.787577118663842	0.9844131246045228	17.345943496921986	7.127771859493368	10.780139606297585	11.52648478444611	0.86178024571599	21.59427010142238	0.8118446031212351	0.8025990438658165	22.287989643516028	0.8215964750898688	0.8225887718634576	31.079989507606633	3.398269260868111	1.0787598556407558	18.555993251828745	11.055855890281322	0.9053084325918362	18.699796293109966
0.8786981036050117	18.842820958209984	1.0918975974754261	4.342065620591873	1.1669879205503493	19.962390490756828	0.9299810156385262	22.536218666884025	1.7600786983053462	10.236328461443405	11.383728489161292	0.8526110926157532	22.393845125312495	0.7991838850266364	0.7895238829781336	22.338863112747596	0.6696399924328152	0.6664080519522797	34.8283811548301	0.704812985652111	0.784749379635977	20.88680852536121	7.777650024346021	0.9138028628989419	19.56858228438274
0.8316815663917393	19.47254372072554	0.8022600685031706	0.7793180584928067	0.7762182771967518	23.347247590083466	0.765411768446337	24.725815201334292	0.8091059257129853	8.488607723538923	11.392092593873059	0.845511997702607	23.36385215687002	0.7884292978319771	0.7840494733460323	22.03875914537582	0.6578318737055789	0.6542483781362454	36.5048602513338	0.6917849199639399	0.7677789502043758	24.369326137116055	1.6602788210326274	0.9286438274195112	21.092149895882233
0.8354440397166134	19.211430539412063	0.7977609165313813	0.7738517352265147	0.7709373661629411	23.549778708436722	0.7566164839092138	25.82772455486909	0.8140645539247776	4.1989433515138925	13.324834519054436	0.8383486910421312	24.656428538082736	0.7759786513822383	0.7788957976941343	21.460140560762625	0.6418229750242578	0.6378354812238101	37.88492308838997	0.6586403181806104	0.7006504989417274	24.715560562787584	0.7515235348389528	0.7859519942605406	21.289898274136313
0.8410731050037639	18.908520835047888	0.7975458743767903	0.7701768584593719	0.7668634381751721	23.682444067182974	0.7340642638400465	26.916323490549946	0.7529367719913671	0.9101189831676089	14.92914839196886	0.7848899449029113	26.049027912816072	0.7527808339653208	0.7694224195755767	20.463830031661963	0.6348370730600666	0.6305109801341071	39.26579192427599	0.6536130941598325	0.7006199668835145	24.255065646503407	0.7560961861724778	0.7902257748497684	21.05942525628339
0.8479713095454268	18.56625197726497	0.79968403648473	0.7696701693146166	0.7660634142620466	23.72619499018512	0.7273046231896683	27.729616165874802	0.7494156184978452	0.9449285701011523	13.528559015416185	0.7834533973675643	27.637621066714498	0.7437187337626405	0.7726168967615992	18.953463456684343	0.6283168208587957	0.6233999096804644	40.81554625440816	0.6489586072174884	0.7014116773814217	23.703456586631077	0.7617593498403644	0.7948541051673396	20.834695471915442
0.8558691162926889	18.190589375570323	0.8025242883746462	0.7696187793323601	0.7656794851696218	23.74285819411305	0.7201222327543958	28.714104247078996	0.7473008811969485	0.9991032248695586	11.76161876633713	0.7832038761486665	29.94819184338676	0.732940386650447	0.7799750145962983	16.81115609093998	0.6220934192128266	0.6163368107401439	42.58506103081927	0.6445568028778479	0.7030607109397607	23.047133686868982	0.7686163848478686	0.7997457580156596	20.621285361227972
0.8648774279674953	17.77936166185473	0.8059959161232604	0.7699765656201307	0.7656822718064231	23.724734846056837	0.7123238446376037	29.924099965359286	0.7468850544757377	1.0905151431761906	9.474126365032658	0.7870528133006577	33.31857697011182	0.7220359466248343	0.7977496158124214	13.709063536996478	0.6167902309335452	0.6097080598073328	44.64543385212462	0.6407532312399683	0.7059400942790359	22.269271062678374	0.7769841028608099	0.8048885573742216	20.426223359113422
0.8751785016023542	17.33022943185043	0.8102433632821499	0.7708808370691721	0.766209072954379	23.663479122017293	0.7041410778829267	31.44492954598608	0.7504850002880744	1.2743393672841745	6.384154184701907	0.8041906553713496	38.35944022603402	0.7167344046695798	0.84707242005459	8.99049735833538	0.6143538101100184	0.6047497031709974	47.137389259888494	0.6385527978218379	0.7108494124652702	21.35238854409342	0.7873318576718975	0.8102718448537823	20.25881037486951
0.8869842236562382	16.840879261629517	0.8153782259131219	0.7723730492907819	0.7672876214258991	23.55049686265207	0.6946986628627484	33.40328434969854	0.7553626830037465	1.5781643606344855	2.226205927383384	0.8236365772645593	46.28066534054754	0.7047082628544781	0.8938316020846419	1.3699241183889377	0.6109409186505275	0.5988274234895257	50.38108360244018	0.6371900587354866	0.7182824714538345	20.28576333438367	0.8002361011389783	0.8158719358292458	20.1316335363615
0.9004511641988217	16.304972991262023	0.8203049053235608	0.7726746799316252	0.7670679873400681	23.292610957097313	0.6655875797586724	35.18953312367953	0.6648615519437386	0.6898311824725214	0.6829173791821542	0.5908065640716208	49.41106611245808	0.5653345159933445	0.5663844299777934	0.5667291222013391	0.5626260677306177	0.5624324825490873	52.38271284438895	0.6100374911564054	0.7120753714538307	18.865322802556005	0.8145387702326031	0.8210891214367448	20.05258153201534
0.9165361943785396	15.719554550853626	0.8290820584068738	0.7780217759416321	0.7720935995027152	22.8134462300534	0.6548100790828806	36.151976609495044	0.6368113029689475	0.5916331066787636	0.5879292508154393	0.5613159037184703	49.85218135413127	0.554301662411527	0.5547517473622846	0.5551867603577549	0.5573094047790224	0.5573479939187419	54.095911610015854	0.6106652852447838	0.7271219985084576	17.098154958639086	0.8392206908343763	0.8280342570624879	20.055442510845328
0.9350997248358113	15.099268892434342	0.8408310641931095	0.7863887045066149	0.7801039349298798	22.230942691741706	0.6503637679797593	37.117108866044234	0.631060445888677	0.5856555665151983	0.58219986663839	0.5587160095589396	50.08371035078532	0.5526323530060453	0.5527759784368462	0.5528994552509409	0.5532727072114716	0.5532592818648143	56.02666777309257	0.6139732973031382	0.7497953071744747	14.9553344369066	0.8740037310870233	0.8356186087068884	20.185726520667007
0.9562247458373146	14.446759859199704	0.8545973103264701	0.7965743926444451	0.7899161376737318	21.547421341887393	0.645940577252494	38.21094773934029	0.6258533117591631	0.5827964024521047	0.5795150530618606	0.5572146911572613	50.28717970935748	0.5514347942848365	0.5513261725064219	0.551164965649862	0.5497195469933747	0.5496530134365945	58.26413706571431	0.6207660150849816	0.7854474367972697	12.287070523960894	0.9273253183396933	0.8446347494682016	20.502570514206443
0.9803773661694013	13.762575040126038	0.8708091471870266	0.8090453589006104	0.8020072288583211	20.741771845569687	0.6413283423738267	39.45787036299784	0.6203436771815419	0.5799773593625386	0.5768878894939491	0.5558441312876817	50.47062185940034	0.5503838370471851	0.5501193943578911	0.5497875114977648	0.5473480496250234	0.5472620024506036	60.93627192569681	0.6348087641022501	0.8495070842985466	8.806991496424793	1.0226394877122316	0.8576802435216835	21.108421550230844
1.0081384666546165	13.048584814260867	0.8901604282216249	0.8245982750161129	0.8171904833590874	19.78534893621029	0.6365934841640104	40.882845608260716	0.614534415233964	0.5771419561818487	0.5742669029110727	0.554637819515926	50.64073049138715	0.5495399212138914	0.5493800701083844	0.549182582543181	0.5478478152613138	0.5478135382053203	64.30203545542214	0.6649844012642384	0.9855985837678237	3.894674460164246	1.2337871837770062	0.8812563699059113	22.2054742043696
1.0401818817097346	12.309198973156736	0.9136598370816457	0.8444703929456047	0.8367371570800102	18.63912021936076	0.6318384340670377	42.51681109503463	0.6083921680318379	0.5737429826041306	0.5710291807743486	0.5522054877018753	50.77176527389191	0.5472136652193224	0.5443035942115848	0.5407423514601053	0.5142377404245313	0.5131518445304932	67.69463398098718	0.5591800457011671	0.6489420991540894	0.7144316957029283	0.7558682075171121	0.7719000511829734	23.371798833352038
1.0772207557845452	11.553391848826383	0.9428602606325106	0.870726348049432	0.8627862422677459	17.246937542915663	0.6272628178593422	44.39699181627159	0.6019546798606035	0.5698667929300972	0.5673735216344175	0.5502510899965836	50.73204031849428	0.5457986749480087	0.5408852227747029	0.535260525191888	0.49901854241061244	0.49788276436610174	68.96444417939263	0.5182279343276364	0.5585973014614165	0.5937850945270527	0.6312285374265529	0.7293810760913281	22.843382493606928
1.1198184580829837	10.798797036594964	0.9803730684542381	0.9071617811685191	0.899304666336373	15.524006761628154	0.6233196202194059	46.58134822184822	0.595735903760491	0.5672125638832721	0.5649920045032801	0.5497449440617422	50.63553690952632	0.5457829613785726	0.5405579070189549	0.5345958960584712	0.4964521605592907	0.4952694229432679	70.0019318128428	0.5156746176198281	0.5564599970667281	0.5925761804866734	0.6318461564140587	0.7379149947816713	22.047043048603882
1.1678397138802075	10.080171756495666	1.0311173681618118	0.9617006710957893	0.9546729158975384	13.328367223523092	0.6206844607948251	49.15597600475088	0.5898361619528607	0.5648380561014819	0.5628839547877457	0.549438648102289	50.5096653615512	0.5459413518539691	0.5404520637073554	0.5341949180245625	0.4942637551664677	0.4930283660037273	71.08006616095757	0.5143167011889457	0.5569845760585809	0.5949133527002921	0.6363292422171138	0.749145978384447	21.204487195034865
1.2190353411722077	9.469223038854786	1.106488747131138	1.0549749713652805	1.051090807058964	10.386419861689834	0.6211204604093251	52.26353158932664	0.5849832699305589	0.5628654004100874	0.5611419642585229	0.5493099688139824	50.355333202886946	0.5462343209874173	0.5404632880512128	0.5338918293326997	0.49206253201715083	0.4907711948023375	72.21019279776479	0.5130327865835553	0.5577782032437947	0.5977071952262166	0.6414891934846226	0.761807068591172	20.318806003347937
1.2655832545565573	9.126984023937933	1.2413262724900658	1.2619587792399496	1.2721831905605097	6.034424421519918	0.6299734635121059	56.19780022238873	0.5834764752847436	0.5620612843784749	0.5604415444005183	0.549525556033418	50.174757637592236	0.5467055284707992	0.54062733884206	0.5337148916035174	0.48984271086722203	0.4884914322426827	73.3965941051561	0.511808256645154	0.558819295902042	0.6009469796916228	0.647352499471485	0.7761454209043516	19.386285706689478
1.2681564428839767	9.292536516562107	1.292890194294333	1.2074032243112782	1.1717187639782634	1.090103068614122	0.5984457350033301	61.07506871259834	0.5643305746315943	0.5587931729860112	0.5578632108750557	0.5495072526026763	49.97379879169936	0.5471911885533909	0.5408340308018248	0.5335890955099528	0.48760183777716404	0.48618810897971443	74.64405776060217	0.5106576055612703	0.5601570619265033	0.604720336268139	0.6540602027354832	0.7925366082088818	18.40235321838413
1.2540131554921958	8.389655878446948	0.917896617332548	0.7576672837668926	0.7395914500776007	0.7129880392759079	0.5422853374858726	63.87747919513973	0.5286088797132887	0.5412227293461376	0.5419672542596806	0.5458411123390943	49.68754697208231	0.5467790341792844	0.5401942659500192	0.5327027389621871	0.48526654245026846	0.48381064460914686	75.95491763131616	0.5095530853933339	0.5618139110787024	0.6091061407590035	0.6617687951079493	0.8114769284080079	17.361457153979142
1.436711773136511	6.3102858500935435	0.935830795223773	0.7459148285155867	0.7264336730615067	0.6994915987556324	0.5347656968489034	65.8682384302002	0.5215738534491063	0.5366510069952807	0.5378014370034762	0.5455814872305631	49.30807095144208	0.547669442342348	0.5406910045313883	0.5327827281322607	0.4830031381531314	0.48148000642157446	77.33475498603892	0.5086216790944532	0.5639517176841476	0.6143155102331177	0.6707703222629825	0.8336802198686272	16.256786562641654
1.8180726081507963	3.654497169218211	1.019455439508685	0.7795874879223927	0.756098745289158	0.7240054824242752	0.5338277379388598	68.01949179455625	0.5189040029814783	0.5360219660450747	0.5373619614153994	0.5466110000520278	48.8864768066304	0.5491118099026168	0.5417068352451926	0.5333269899882388	0.48077133044140896	0.47916812420850347	78.7945070085653	0.5078791837610828	0.5666801197802852	0.6205582940076664	0.6814118109611437	0.8601450445503322	15.080141474750015
1.6267446364749278	1.5984680369125628	0.9992885718220962	0.7801134088916641	0.757376804862869	0.7251332518013411	0.5290947531588174	70.40784143766767	0.5144323041553521	0.5352995544950327	0.5368986916993395	0.5477862050663541	48.43191892413199	0.550718550265321	0.5428733773129554	0.5340026904022139	0.47854380807419283	0.4768571820739476	80.34359722325375	0.5073502780312881	0.5701292927174634	0.62809272925929	0.6941443982557094	0.8923327195038715	13.820911781012889
0.9233242815434388	0.9177188914335497	0.7739511063312495	0.674384921078075	0.661942513637388	0.6427898801914405	0.5112895377665477	72.58100557198294	0.5031850397095385	0.5318424340130997	0.5340002911955806	0.548448361361455	47.935080790175114	0.5523176931529744	0.5440343244584375	0.5346737486265193	0.4763215282064645	0.47455222917522527	81.99213965121687	0.5070995103533613	0.5745135361094842	0.6373169494736814	0.7096496279926202	0.9325222824449876	12.4649877356631
0.6307414474259949	0.6294595980791415	0.5925136655794555	0.5599896941986101	0.5554050896162286	0.5479458712781733	0.4906813125411062	73.9953481124802	0.49049459497591	0.5268963499244742	0.5297122514739087	0.5488788825128098	47.37803372230173	0.5540483768484592	0.5453020539422058	0.5354320811068591	0.47413330033243334	0.47228062194119674	83.75254657482009	0.5072378421389273	0.5801610924981572	0.6488337239475396	0.7289682202403565	0.9844632270477487	10.99298551734811
0.5256453264173817	0.5252707849184728	0.5141581100358809	0.5036861152536998	0.5021505676455381	0.4996069439346539	0.4791076822919037	74.73380190496896	0.4832072288259314	0.5240889741494368	0.527350667653262	0.5500495570157888	46.75833510946545	0.5562327787663692	0.5469698596067087	0.5365370803943347	0.4720339714694335	0.47009147296746484	85.64205565850294	0.5079387924792002	0.5875748985981343	0.6635742895757024	0.7537418990886429	1.054761747594469	9.377062954971338
0.48977633630497747	0.4896572554442209	0.4860929784990491	0.4826607156617213	0.48215062556270244	0.48130026891035976	0.4743224563419141	75.14971234517552	0.48019077777794944	0.5237187955071623	0.5272470961337224	0.5520890392412336	46.08804273295299	0.5588960363083324	0.5490758063692154	0.5380341550170553	0.4700731108167811	0.4680344364796966	87.68436751756961	0.5094374695416475	0.5974923344316709	0.6829562205346779	0.7865768603647075	1.1559441470799714	7.575182740810252
0.47766716107415846	0.4776272327763281	0.4764283690726827	0.4752624233401637	0.4750877489141402	0.47479514723988125	0.47237205324214654	75.45088893995417	0.479011673468989	0.5246111105913664	0.5283337264171615	0.5546812359019246	45.37654829172452	0.5619250926746733	0.5515247041706256	0.5398480525412226	0.4682929679644802	0.4661550288977243	89.91041922530916	0.5120010224988181	0.6108192543308866	0.7088140763067744	0.8310669835321004	1.3118776760457675	5.524519778711186
0.4734132772661221	0.47339857648973316	0.4729563261913988	0.47252143990696466	0.47245549056396746	0.47234406082796726	0.4714111838217268	75.71936644419348	0.47848925643757023	0.5260605315807846	0.529958996265577	0.55762742977404	44.62748747999757	0.565252316554532	0.5542425066847508	0.5418974036469865	0.4665506079217593	0.4643056767118936	92.3536248429558	0.5151898273634932	0.6264357085742989	0.7391589022548906	0.8836934151089632	1.5258591314749705	3.2074757565676046
0.47171361001353757	0.47170698360414914	0.4715071616244665	0.47130702213532977	0.4712760142841197	0.47122281491095247	0.47076972691557095	75.98386410128836	0.478185154747172	0.5277599080029012	0.5318321614912437	0.5607775522151522	43.83822067596813	0.568764042841383	0.5569144057300123	0.5436303922858133	0.4627120528567313	0.46028669451491827	94.96982888746749	0.5108139565902554	0.6200891322875943	0.7271335031209065	0.8552402966338303	1.3085598037254798	1.4514542671663562
0.47083152772811554	0.47082743291463786	0.4707036235320453	0.47057694180548665	0.47055683452161506	0.47052175602157803	0.4702176283802526	76.25400836216124	0.4779329253709185	0.529492343768956	0.5337345471440958	0.563915481681662	42.98629387525582	0.572251876449684	0.5588077076840724	0.5437552264644827	0.45268911551772634	0.44996252277155274	97.33512280265124	0.48345616418297116	0.5513233001157427	0.6098852834870597	0.6682298758969833	0.7978950864122568	0.8196680966382791
0.4702011043548917	0.4701977696586262	0.47009678269849314	0.46999214272021045	0.46997530489368644	0.46994566016868067	0.46968620843993014	76.53298827611319	0.4777061347638165	0.5313925880398371	0.5358249427360381	0.5674482034181962	42.04434623066716	0.5762183985955824	0.5609728686796271	0.5439825307847541	0.4426778207715647	0.43970011002730625	99.02152230144347	0.45490569645481305	0.48426938461517405	0.5074173625728731	0.5283199632239882	0.5677224775613045	0.573742528003973
0.46964710171712015	0.46964400884449653	0.4695502868055893	0.4694527045545044	0.46943692109169227	0.4694090381419478	0.46916414982058985	76.8230440035963	0.4775402712426917	0.5337607143677585	0.5384222875284109	0.5717994610212078	41.019001651930864	0.5810983615163225	0.5644455347209498	0.5459631225823666	0.4370575850825353	0.4339032315177377	100.1907893882155	0.4396182024240091	0.45078326996445084	0.45925138450548425	0.46663221580967795	0.4798641513652163	0.48184069616535813
0.4691170528519369	0.46911402716879236	0.4690223128000636	0.46892659829233746	0.4689110783213394	0.46888361615218305	0.468642010622601	77.12649848181019	0.47743005512448444	0.5365960514109883	0.5415219982187585	0.5769046154351911	39.92706829384028	0.5868010179028894	0.5690166252872173	0.5493368416566367	0.43434865668673006	0.4310477326768973	101.13126305076209	0.4329481035226999	0.43710752186204516	0.4402087312250636	0.44287303049620924	0.44756166963307503	0.44825702895137254
0.4685898087813395	0.4685867634998635	0.46849443835358007	0.46839795969138287	0.4683822941539162	0.46835454953928257	0.4681102277861726	77.44529107598551	0.47735649274385017	0.5398167180765877	0.5450378158647089	0.5826526164924191	38.77665133275128	0.5932121530488226	0.5743690727173062	0.5535696139980792	0.4328953625201449	0.42945315374280607	102.00239644826587	0.4299420571995084	0.431568212269738	0.43276436076803443	0.4337808318286633	0.43554827763560944	0.43580939232882865
0.46805405917918275	0.4680509467952687	0.4679565778416877	0.46785789722741145	0.4678418632556524	0.467813453833614	0.46756316169250267	77.78104999823816	0.4773101394509269	0.5433946853061836	0.5489419047359438	0.5890293449849576	37.568621212036156	0.6003260997732874	0.5803856520331274	0.5584286765422729	0.43191582514718024	0.4283273475437492	102.87088306311828	0.42830236461444077	0.42903235316579114	0.4295588580621417	0.4299991963165878	0.4307526431562676	0.43086344387283987
0.4675037453155179	0.46750054141256253	0.46740339237024126	0.46730177420840624	0.4672852583792431	0.4672559903025205	0.46699808443833407	78.13533668415795	0.47729000062399457	0.5473499179193863	0.5532575117795503	0.5960919854084485	36.30021403167159	0.6082133562987403	0.5870801117190635	0.5638703564688945	0.43110956147590446	0.4273652204968279	103.76318016474947	0.42714743357351687	0.4275642914278206	0.4278572627487243	0.4280970007028186	0.4284981846904292	0.42855681174166704
0.46693581067304035	0.46693250348414034	0.46683221956395465	0.46672731054191174	0.4667102586306773	0.4666800395584867	0.4664137398972688	78.50981174497531	0.4772997927327144	0.5517316504771822	0.5580392230699447	0.603943814106707	34.96679197807006	0.6169947802223824	0.594535875189139	0.569941238623596	0.43036977125411224	0.4264571626298681	104.69083536672682	0.42615837594218076	0.42646665462517364	0.4266786460755749	0.42684882601028495	0.42712789284375635	0.4271684366457906
0.4663488009592968	0.4663453852763869	0.4662418095086196	0.4661334546687059	0.4661158432021486	0.466084633568723	0.465809609410416	78.90633861853397	0.4773462485385011	0.5566113596900698	0.5633657940328628	0.6127282920679785	33.562405144201136	0.6268369009772493	0.6028842534447885	0.5767388337671955	0.4296620908583768	0.4255663313923745	105.66030808056249	0.4252242839206747	0.4254954167590544	0.4256796846690762	0.4258260383275565	0.4260632541266837	0.42609760059848745
0.4657421128215508	0.4657385872071672	0.4656316765252802	0.46551983661465635	0.4655016603309124	0.4654694521579264	0.46518564490962133	79.32706348493875	0.4774388026554674	0.5620836375703272	0.5693413962267448	0.6226350856486931	32.07983535968655	0.6379601048579557	0.6123039250127774	0.5844024651317075	0.4289787816832626	0.4246822173113792	106.6766780875588	0.42430818824476374	0.42456655147479616	0.4247413138209611	0.4248795145737084	0.42510243180330665	0.4251346631983005
0.4651157013161481	0.4651120672631721	0.46500186738079957	0.46488659548067623	0.46486786404470315	0.46483467571927284	0.46454225843869856	79.77450119492502	0.4775900817924296	0.5682723952372097	0.5761026513890108	0.6339158904266728	30.510362359550573	0.6506582439443114	0.623033741456437	0.5931198786533596	0.4283230246814695	0.42380457410691275	107.74505340690601	0.42340014508166135	0.4236534450516524	0.42382453262098735	0.42395964362817196	0.42417723836416765	0.4242086877825533
0.46447005268345504	0.4644663149903597	0.4643529720266932	0.4642344276864729	0.4642151683374137	0.46418104970987456	0.46388047581889874	80.25164457802236	0.4778170359361748	0.5753422627849191	0.5838314021447456	0.6469112275581879	28.84332548024857	0.6653313228241416	0.635397330270607	0.6031447940041168	0.42770398582225627	0.42293812520355134	108.8712271388281	0.42250088244741946	0.4227506802740709	0.42291938681765295	0.4230526041202202	0.42326711397360034	0.4232981183186693
0.4638063421489444	0.46380251029896646	0.4636863128409203	0.46356480799499017	0.46354507334803996	0.4635101199505774	0.46320225220839717	80.76211299102654	0.4781428261825078	0.5835171282264411	0.5927754970410828	0.662094623367607	27.06544290333878	0.6825397482310291	0.6498446657908669	0.6148277649920278	0.42713614421227186	0.4220914054829265	110.06212802579849	0.42161667987689944	0.421861895179446	0.4220276058369178	0.4221585260130641	0.42236944634235996	0.4223999388628468
0.4631267837563956	0.4631228745381675	0.46300433346029213	0.46288041871024616	0.4628603012782417	0.46282468063850707	0.46251102856935816	81.3103668636886	0.4785999194389358	0.593110763971598	0.6032832443704553	0.6801481445367911	25.159745622443154	0.703098289020602	0.6670234946113041	0.6286691243230174	0.42664083349545556	0.4212775374726587	111.32630642968799	0.4207586233310617	0.42099649089143154	0.4211574278980138	0.42128470940355156	0.4214899878237512	0.42151967633437776
0.46243527016053815	0.46243131235112295	0.4623113034975651	0.4621859227239258	0.46216558101435956	0.4621295800318543	0.4618127282869675	81.90203310498764	0.47923538769859125	0.604580136235815	0.6158636330387431	0.7020994443183257	23.10382464943845	0.7282493746755992	0.687909006276642	0.6454140313419524	0.42624992898102837	0.4205166068755886	112.67461827572785	0.41994417311625354	0.42017008515682736	0.42032325173185653	0.4204446063285313	0.42064069179789526	0.4206690684321828
0.4617385111154838	0.4617345542178115	0.4616145846803661	0.46148936411351976	0.46146907149115385	0.46143318521146964	0.46111759654427986	82.5444033456003	0.4801203123203336	0.6186222951962943	0.631296317333053	0.7295830996794098	20.866887424680947	0.7599976323318847	0.7140506298602783	0.6662308008571458	0.4260128146143302	0.41984030979943915	114.12126936055964	0.41920103764521444	0.41940758717948623	0.41954816488680613	0.41965991252694707	0.41984109247725926	0.4198673401296696
0.46104824219968693	0.46104437328544484	0.46092709490574957	0.4608049022019422	0.4607851417638744	0.4607502462101111	0.46044383070059014	83.24728835086869	0.4813678512098983	0.636367236507404	0.6508523402299177	0.7654044511679001	18.40404880569972	0.8018577302325607	0.7481045567647268	0.6930857668777118	0.42601058717280715	0.4193015302036055	115.68563275234152	0.4185753654365067	0.4187501637720328	0.41887012756766717	0.4189661613133759	0.4191229928063503	0.4191457624017632
0.46038568122099127	0.4603820609393175	0.46027236858410564	0.46015851192298346	0.46014018052117944	0.46010790494609116	0.4598254059005156	84.02451939686414	0.4831710984932172	0.6597991205289605	0.6767803794178731	0.8148840443037727	15.64447606761976	0.8607016753085907	0.7951008920636442	0.729609161825065	0.42638677150272186	0.4189951690984424	117.3955408707681	0.41814957481436005	0.4182704017373931	0.41835544897910804	0.4184249424205566	0.4185407787810275	0.4185576962687856
0.4597917121601905	0.45978866048040484	0.45969631152203505	0.4596014351380679	0.45958634258024805	0.45955998768999434	0.4593314022716629	84.89695544651411	0.48589458500682164	0.6928358438744099	0.7135692645712836	0.8897961310131841	12.461389498054164	0.9524795412497579	0.8661492151811842	0.7835190664201376	0.4274259660106798	0.4191117200038329	119.29415773572492	0.418087711423531	0.4181100675442918	0.41813180846107767	0.4181534437969227	0.4181957996983835	0.4182022459138895
0.45935283702904445	0.45935106535640163	0.4592977757315634	0.4592457390844011	0.45923797237017705	0.45922502609826366	0.45911874397130814	85.89915569779542	0.4903206342206983	0.7445461237864807	0.7717912132808218	1.0230706560021015	8.575674657657189	1.1261359912713313	0.9922209607945597	0.8749098982834914	0.4297798149727283	0.42009144266767917	121.45614194244439	0.41876470890529066	0.41858578718181044	0.4184793368013286	0.41840486808622823	0.41830103695634546	0.41828671271476753
0.4592706748150688	0.45927180183644245	0.45930683586383847	0.45935050608910316	0.459358846437663	0.4593750682221722	0.4595312076143592	87.0955193259439	0.49811496913116177	0.8370721036732234	0.8776911970761898	1.3214716791515606	3.243817721238496	1.5747524818782637	1.2712152339712965	1.0589910076779632	0.43470230340147165	0.42278479453687806	124.02722132172093	0.42094929130613074	0.4203907602268547	0.4200316625902883	0.41976214963621095	0.41935396236082667	0.4192960996771896
0.4591510247601654	0.4591419464895817	0.4588592832908362	0.45850275931005724	0.45843357733739504	0.4582977583278815	0.456974685659423	88.48090084481814	0.49377149585274055	0.7938864515369018	0.8186932697325762	0.9563438270724504	0.9596220663513011	0.9596220634349713	0.9083396494933925	0.8317148572009828	0.4234513777137488	0.4141375789338705	126.79119752230146	0.4143826677202323	0.4163441849260819	0.4174949716802885	0.4182791071778271	0.4193231392859871	0.41946462685333713
0.45453898426223593	0.4544996752992651	0.45330488421938037	0.45202890113908606	0.4518173750500947	0.45143790186449373	0.4480631161646934	89.4786548552302	0.46454129098718355	0.5726419462572918	0.5782127521167998	0.5907919066628965	0.5858127723311454	0.5858127723311453	0.5721438601178014	0.5515085314603367	0.4034917341182987	0.39924039151762847	128.51420945722683	0.40065734222413063	0.40379456723955415	0.4059145191013162	0.4075836896271117	0.41025604866776616	0.4106424280498432
0.4472626623699478	0.44722582480771206	0.44611264081176244	0.4449792344257486	0.4448008675376051	0.4444917155727075	0.44183611510313897	89.87497422370211	0.44541973719857114	0.466250130623407	0.46676361205815575	0.4627023571829104	0.45941861944120294	0.4594186194412015	0.4544303964952358	0.447301342126123	0.39288863978831584	0.3911863469753357	129.30002414456146	0.3922831801807511	0.3944943064369799	0.39605324780646356	0.39732988645718537	0.399463392542182	0.39977613624862224
0.4421504956074965	0.44213035773598264	0.4415230408161318	0.4409171066394165	0.4408239783281264	0.44066524130761403	0.43932391863563186	89.94827138831012	0.4383361366742267	0.43175891123431603	0.43092178394938796	0.42307095250845134	0.42039510994724577	0.42039510994724577	0.4177145107627749	0.41423388438074865	0.3888486173803901	0.388041295317122	129.64728938203527	0.38860279770088446	0.38974609991792114	0.39056774454920823	0.3912523214550856	0.39241705316841546	0.3925887206925653
0.4396857123594934	0.4396772992852055	0.43942390189626157	0.4391743753587928	0.43913662936569237	0.43907303481501714	0.43854205732204193	89.89974856926418	0.43617675299924125	0.42145835535603016	0.42023620328404215	0.4113245113977257	0.40882079261354504	0.40882079261354504	0.40678168284650695	0.40432353170461566	0.38744366920300094	0.3869093905573989	129.83546971148198	0.3871388311652365	0.3876548409597901	0.38802866088217575	0.3883423817939362	0.3888800785667858	0.38895949993735335
0.43875122009817813	0.43874848970197083	0.43866644733193627	0.43858736020684763	0.43857571079700153	0.43855647414907906	0.43839948348745716	89.80962201101357	0.43562796299601825	0.41845497352431554	0.4171162077225047	0.4078642347038471	0.4054012098207169	0.4054012098207169	0.40353976717665835	0.40136846162260614	0.38692189606652955	0.38646686733809227	129.9708803042155	0.3865389651802523	0.3867635536887106	0.38692627980209093	0.3870629134732721	0.3872972394393385	0.3873318578162407
0.43850582499371116	0.4385054574913751	0.4384946289429711	0.43848595482239133	0.43848500940008417	0.43848387155536395	0.4384786897181336	89.70540994937453	0.43557900816689066	0.4176075579613008	0.41622893065588007	0.4068394041428663	0.4043785405906862	0.4043785405906862	0.40256196993468335	0.40046652810526673	0.3866831400676451	0.3862499242274425	130.0893833846305	0.38625594511926614	0.3863595303871423	0.38643392251369685	0.38649595059581465	0.3866016056369613	0.38661718439157783
0.43853682163095703	0.4385373644527507	0.43855396308062167	0.4385723215805413	0.4385754700757721	0.438581235319542	0.43863379385077317	89.59617599025168	0.4356847123875735	0.4173995404904048	0.41600337562422723	0.4065348548460376	0.4040648100163968	0.4040648100163968	0.4022544166593876	0.4001733380951132	0.3865345792877019	0.38610624388603393	130.20274627412496	0.38608620118727	0.38614260453998794	0.3861823876677792	0.38621506571412834	0.38626989488864977	0.38627794421887823
0.4386723049173979	0.4386731860209095	0.43869997537465844	0.4387283656350537	0.43873303128356844	0.43874135219477983	0.43881526656294473	89.48487553572387	0.43583915068698426	0.41738326933456255	0.4159761271718182	0.40644567404798304	0.4039630477499683	0.4039630477499683	0.402147378242748	0.4000624695495802	0.3864147438252253	0.3859862564470295	130.31483020800533	0.3859562424800924	0.38599496880061257	0.3860217413438921	0.38604335428348885	0.3860789676412015	0.38608416799697043
0.4388464362518905	0.43884744288799216	0.4388780143675793	0.43891013254134426	0.4389153629715787	0.43892463654491776	0.43900652390372746	89.3724673640148	0.4360097547381634	0.4174256540481256	0.4160094692916908	0.40642197975370886	0.40392569694448416	0.40392569694448416	0.40210127721243744	0.4000070367096211	0.3863039508609035	0.38587378811500045	130.42690869487362	0.3858399697323154	0.3858722858425523	0.3858943257025304	0.3859119033601394	0.3859404914081522	0.38594464943967427
0.43903507841710243	0.4390361345776466	0.4390681991116751	0.43910179770655017	0.4391072541029235	0.4391169109455721	0.43920202566425737	89.25926256094526	0.43618637748040756	0.41748642792448815	0.4160617501764718	0.40641847021947103	0.40390814668769603	0.40390814668769603	0.40207388349554385	0.3999685986656671	0.3861958064007173	0.3857634968408543	130.5394082594407	0.385728155672715	0.38575822202018295	0.38577859350191146	0.38579474361890703	0.3858208378424164	0.385824625543749
0.43922982209502226	0.4392309006176627	0.4392636402966565	0.4392979172862499	0.43930347892556276	0.4393133163866199	0.4393999715161147	89.14535827350063	0.43636589979802465	0.41755351056572954	0.4161204771637855	0.4064215615936039	0.40389701577590376	0.40389701577590376	0.40205252028431715	0.3999356006483113	0.3860882564487726	0.38565364132019564	130.65247144075167	0.3856176230503472	0.3856469811960916	0.3856668215752623	0.38568251331089687	0.3857078001503231	0.38571146770438525
0.439427590863662	0.43942868278549135	0.43946182775050247	0.43949651894013086	0.43950214613780636	0.4395120977077207	0.43959974048801465	89.0307855008822	0.436547283477043	0.41762293238711773	0.4161815456594533	0.4064267892939459	0.4038879044175434	0.4038879044175434	0.40203301634274724	0.39990423594299623	0.38598058466214313	0.3855436071660231	130.76615132259946	0.38550720407255745	0.3855363881391013	0.3855560920400414	0.3855716620982743	0.3855967281962324	0.38560036265730524
0.43962741176275616	0.4396285140111395	0.4396619717817244	0.4396969867343058	0.4397026659195401	0.439712708867736	0.43980115060707176	88.91555072999319	0.4367302328939532	0.4176935661493149	0.416243789936733	0.40643288278069656	0.40387955941990006	0.40387955941990006	0.40201418217912	0.39987341698083756	0.3858725697097336	0.38543320172411727	130.88046721379897	0.3853965184569897	0.38542572156155497	0.3854454317274608	0.3854610019474346	0.3854860596273831	0.3854896925162455
0.43982894044117105	0.43983005211267995	0.4398637955088566	0.43989910787044584	0.43990483513404033	0.4399149629718917	0.44000415026639295	88.79965354153892	0.43691465688635694	0.4177650271627237	0.41630681163863376	0.4064394053680358	0.4038715495490007	0.4038715495490007	0.40199560812221496	0.39984276877018265	0.385764132627796	0.38532235585372654	130.99542867677826	0.3852854261556791	0.38531471267173284	0.38533447674554955	0.3853500878418646	0.3853752081703369	0.3853788500352777
0.4400320989451932	0.4400332196912834	0.4400672382312801	0.4401028378793626	0.44010861173026433	0.44011882199765373	0.44020873478359207	88.68309067050613	0.4371005412173023	0.4178372290927755	0.4163705209223607	0.4064462558321966	0.40386377420616415	0.40386377420616415	0.40197719812105703	0.3998122027974992	0.38565525046714366	0.38521104880807566	131.1110412240334	0.3851738867559409	0.38520328541834875	0.3852231246354697	0.3852387947261836	0.385264009258345	0.385267664783419
0.4402368397484073	0.44023796961041795	0.4402722645588457	0.44030815290609904	0.4403139735901553	0.4403242667416912	0.440414909201748	88.56585851866515	0.43728788372369515	0.4179101162349307	0.4164348594497007	0.4064533668792614	0.4038561662956155	0.4038561662956155	0.40195888807143615	0.39978166000706494	0.38554590864144445	0.3850992674903169	131.22730989164214	0.385061873804392	0.3850913891172543	0.3851113067835744	0.38512703867611864	0.3851523522742244	0.38515602218225087
0.4404431773236975	0.44044431636188247	0.4404788895569462	0.4405150686531926	0.44052093652553365	0.4405313132157793	0.4406226912915545	88.44795278062848	0.4374767007525647	0.41798369628373727	0.41649983436226184	0.40646074236628676	0.40384872891423795	0.40384872891423795	0.4019406805650753	0.3997511424448734	0.38543610613292545	0.3849870107934293	131.34423882892202	0.3849493855882659	0.38497902098135683	0.3849990196272245	0.38501481548670224	0.3850402319477696	0.38504391680197886
0.4406511245015788	0.44065227278634217	0.4406871263638129	0.4407235984869241	0.4407295139275752	0.44073997484246463	0.440832094680901	88.32936916399089	0.43766700454305435	0.4180579734622594	0.41656544934308165	0.4064683826717711	0.4038414617018097	0.4038414617018097	0.40192257481491683	0.39972064890280334	0.38532583964064293	0.3848742753692766	131.46183225763224	0.38483641800183	0.384866175590012	0.38488625676350824	0.3849021179000202	0.3849276394862369	0.38493133962180315
0.44086069414867485	0.44086185176135917	0.44089698817897555	0.44093375586361816	0.4409397192825262	0.44095026514856556	0.4410431331827221	88.21010337605775	0.43785880751014106	0.4181329520820989	0.4166317081599486	0.406476288247845	0.4038343643714008	0.4038343643714008	0.4019045701087023	0.3996901782502886	0.38521510596892805	0.3847610579752383	131.58009439681572	0.3847229670519473	0.38475284764412787	0.38477301191765206	0.3847889387926981	0.38481456624519267	0.3848182817712865
0.4410719012270009	0.4410730682764707	0.4411084908316941	0.44114555751379453	0.4411515694677786	0.44116220127019073	0.4412558261545362	88.09015106323778	0.4380521274015675	0.41820863979065515	0.41669861782946066	0.40648446251370124	0.40382743957152684	0.40382743957152684	0.40188666866035183	0.3996597322811244	0.38510390497335073	0.3846473584060243	131.69902941934208	0.3846090321668331	0.38463903586045867	0.38465928327341425	0.38467527590224015	0.3847010092199412	0.3847047401356691
0.4412847631586556	0.44128593975885877	0.441321651906612	0.44135902120976717	0.4413650822888438	0.44137580107405644	0.44147019200401905	87.96950773710924	0.4382469812301032	0.4182850455634628	0.41676618678487204	0.4064929104964686	0.40382069150449645	0.40382069150449645	0.401868874087735	0.39962931395864376	0.384992235699834	0.38453317559037914	131.81864160394392	0.3844946123210138	0.3845247393073752	0.38454506997281257	0.3845611284410984	0.38458696776610335	0.38459071409202283
0.44149929738980265	0.4415004836484927	0.4415364886540648	0.44157416399462107	0.44158027475466644	0.4415910815086851	0.4416862471612646	87.84816889121923	0.4384433841553534	0.4183621777061	0.4168344228406522	0.40650163674411666	0.4038141238884372	0.4038141238884372	0.40185118948640763	0.39959892566028254	0.38488009602749707	0.3844185072791408	131.9389352726271	0.3843797053049626	0.38440995590539623	0.38443037003888075	0.38444649451948787	0.3844724401380593	0.384476201916251
0.44171552136660563	0.44171671738534185	0.44175301832438807	0.4417910029114411	0.44179716387419143	0.44180805952259933	0.44190400805636665	87.72613001911495	0.43864135133692356	0.4184400445241448	0.41690333381127076	0.40651064580461554	0.4038077404414769	0.4038077404414769	0.4018336179519256	0.3995685697634765	0.38476748383545956	0.38430335122314735	132.05991474739747	0.3842643089091529	0.38429468357504076	0.38431518149465216	0.3843313722476234	0.3843574245901892	0.3843612018842568
0.4419334525352283	0.44193465840937546	0.4419712581679173	0.44200955500331207	0.4420157666563635	0.4420267520643217	0.4421234911194191	87.60338661434356	0.438840897934419	0.4185186543231754	0.41697292751119713	0.40651994222593485	0.4038015448817431	0.4038015448817431	0.40181616257984465	0.39953824864566145	0.38465439700284093	0.3841877051732369	132.18158435026095	0.3841484209240576	0.3841789202368276	0.38419950236316036	0.38421575973572003	0.3842419193768731	0.38424571227194376
0.442153108137484	0.4421543239612454	0.44219122538907407	0.4422298374327432	0.44223610025675664	0.4422471762773179	0.442344713394359	87.47993417390826	0.43904203966661304	0.41859801548244757	0.4170432118069899	0.4065295305489632	0.4037955409261609	0.4037955409261609	0.4017988264903309	0.399507964750681	0.3845408338357165	0.3840715673152527	132.30394839496196	0.3840320395397428	0.38406266412094037	0.3840833309034484	0.38409965526524625	0.384125922812503	0.3841297313984755
0.4423745050575302	0.4423757309500476	0.4424129376564958	0.4424518686841275	0.44245818329380393	0.4424693510180226	0.4425676958035493	87.35576811147364	0.43924479579440734	0.41867813710477036	0.41711419515660286	0.4065394154708304	0.4037897324465501	0.4037897324465501	0.40178161306799715	0.39947772097542483	0.3844267947916987	0.3839549380241276	132.4270112458583	0.3839151649514007	0.3839459150026802	0.38396666654572753	0.3839830579620429	0.3840094334980314	0.38401325778571566
0.44259766217685004	0.4425988982596815	0.44263641392741304	0.44267566779082895	0.4426820348129878	0.4426932953530028	0.4427924575939892	87.23088366907425	0.43944918406668326	0.4187590284898015	0.4171858862803097	0.4065496020179432	0.40378412356860444	0.40378412356860444	0.40176452579830957	0.3994475200871393	0.3843122783209518	0.3838378156248576	132.5507774484077	0.38379779546228543	0.3838286711776855	0.38384950758256614	0.38386596611804574	0.38389244972779807	0.3838962897285277
0.44282259864363493	0.4428238450360614	0.4428616732780394	0.4429012537510328	0.4429076737992309	0.4429190282431619	0.4430190175156173	87.10527607454009	0.4396552217805275	0.4188406989055217	0.4172582938846495	0.40656009524423925	0.4037787184366141	0.4037787184366141	0.4017475681586215	0.39941736480292606	0.38419728246868906	0.3837201980295269	132.67525156590722	0.383679928995729	0.3837109306462242	0.38373185208071947	0.38374837786074456	0.3837749697375045	0.3837788254790851
0.4430493336060762	0.443050590425102	0.44308873478458866	0.4431286455629247	0.44313511923745574	0.44314656864940405	0.4432473943183716	86.97894055570113	0.43986292623302675	0.418923157619912	0.417331426676161	0.40657090020365577	0.40377352119486937	0.40377352119486937	0.40173074362628647	0.39938725783988654	0.38408180528012437	0.3836020831502201	132.800438161654	0.3835615634750636	0.3835926914085642	0.38361369810694285	0.38363029131762894	0.3836569917628522	0.3836608632895611
0.4432778862123651	0.44327915357271735	0.4433176175232744	0.4433578622246902	0.4433643901125851	0.4433759355326326	0.4434776067521908	86.8518723403874	0.4400723147212676	0.419006413900953	0.4174052933613831	0.4065820219501301	0.4037685359876601	0.4037685359876601	0.40171405567865787	0.39935720191512225	0.3839658448004711	0.38348346889902135	132.92634179894506	0.3834426968236212	0.38347395146497326	0.3834950437279915	0.3835117046161885	0.38353851403954264	0.383542401412129
0.44350827561069306	0.4435095536248221	0.4435483405703103	0.4435889227345147	0.4435955054095415	0.4436071478537513	0.44370967356701296	86.72406665642885	0.4402834045423369	0.41909047701662555	0.41747990264685486	0.4065934655375997	0.4037637669592764	0.4037637669592764	0.4016975077930891	0.3993271997457346	0.38384939907494287	0.3833643531880151	133.05296704107752	0.3833233269647338	0.3833547088157193	0.3833758870106205	0.38339261588391305	0.38341953480327723	0.383423438098962
0.4437405209492514	0.4437418097273307	0.44378092300191	0.4438218460905838	0.4438284841132476	0.44384022457366384	0.44394361351277667	86.5955187316555	0.4404962129933211	0.4191753562349105	0.41755526323911496	0.4066052360200018	0.40375921825400835	0.40375921825400835	0.40168110344693375	0.39929725404882516	0.38373246614875306	0.3832447339292858	133.18031845134846	0.38320345182173354	0.3832349614610703	0.38325622602158527	0.3832730232482921	0.3833000522897576	0.3833039716022336
0.4439746405994317	0.4439759402569581	0.4440153833572816	0.44405665101428254	0.4440633449767014	0.4440751845036549	0.44417944592849934	86.46622381238532	0.44071075789447073	0.4192610607630775	0.41763138376457115	0.4066173383929744	0.40375489400367426	0.40375489400367426	0.4016648461840587	0.3992673677239141	0.3836150451602391	0.3831246101453991	133.30840056822694	0.38308307038039185	0.3831147082926695	0.3831360595609348	0.38315292542007967	0.3831800650425957	0.38318400043965345
0.44421065387549125	0.4442119645407161	0.444251741352357	0.4442933576518938	0.4443001082197052	0.4443120479977012	0.4444171923687425	86.33617693708402	0.4409270590932257	0.41934760058927534	0.41770827356467666	0.40662977807495404	0.40375079872627856	0.40375079872627856	0.4016487399463426	0.39923754410418977	0.38349713607823455	0.38300398169475364	133.43721811309155	0.38296218241467145	0.3829939488455797	0.3830153869434136	0.38303232150514666	0.3830595717845727	0.38306352327507415
0.4444485824728915	0.4444499042757406	0.4444900187342546	0.4445319877969745	0.44453879564246823	0.4445508368668355	0.4446568747319857	86.20537295153689	0.4411451367861483	0.41943498640650834	0.4177859426796896	0.4066425609213207	0.403746937250235	0.403746937250235	0.4016327888229512	0.39920778644418564	0.38337873710318304	0.3828828466335186	133.56677599549454	0.38284078596585236	0.38287268118805623	0.38289420626636916	0.3829112096305721	0.3829385707001789	0.38294253830199576
0.44468844811738906	0.4446897811892644	0.44473023727413685	0.4447725632603094	0.44477942906124723	0.44479157293596616	0.44489851491104726	86.07380669971283	0.4413650111651248	0.4195232289143263	0.4178644011566425	0.4066556927918077	0.4037433144066363	0.4037433144066363	0.40161699690328456	0.3991780979951907	0.38325984640564154	0.3827612029874555	133.69707912685894	0.3827188790460541	0.3827509033637839	0.38277251560684966	0.3827895879072047	0.3828170599651621	0.3828210437063299
0.4449302725347406	0.4449316170085204	0.4449724187431664	0.4450151058526836	0.4450220302922989	0.44503427803000184	0.4451421347987457	85.94147302558078	0.4415867024220414	0.4196123388122791	0.41794365904256825	0.4066691795461488	0.40373993502657485	0.40373993502657485	0.40160136827674275	0.3991484820084941	0.38314046215616676	0.38263904878232574	133.82813241860782	0.38259645966739675	0.38262861341644755	0.38265031304190333	0.38266745444589306	0.3826950377552703	0.38269903767398833
0.4451740774507029	0.4451754334607417	0.44521658491250593	0.4452596373848823	0.4452666211518801	0.4452789739738512	0.4453877562878996	85.80836677310961	0.4418102307487849	0.41970232679991665	0.4180237263844997	0.4066830270440774	0.4037368039411432	0.4037368039411432	0.4015859070327259	0.39911894173538504	0.3830205825253157	0.3825163820438909	133.9599407821643	0.382473525842	0.38250580938973194	0.38252759664857844	0.382544807357486	0.3825725022462516	0.38257651839088275
0.4454198845910324	0.445421252273161	0.4454627575533179	0.4455061796676903	0.44551322345624755	0.4455256825924227	0.44563540127132745	85.67448278626821	0.4420356163372413	0.41979320357678884	0.41810461322946946	0.40669724114532707	0.4037339259814337	0.4037339259814337	0.4015706172606341	0.3990894804271525	0.382900205683645	0.38239320079791234	134.09250912895138	0.3823500755819836	0.382382489327322	0.382404364503923	0.3824216447528321	0.38244945161385396	0.3824534840429247
0.44566771568148583	0.44566909517301123	0.44571095843676495	0.4457547545118928	0.44576185902165794	0.44577442571062503	0.44588509164184775	85.53981590902552	0.44226287937929726	0.4198849798424455	0.41818632962451036	0.4067118277096312	0.4037313059785389	0.4037313059785389	0.4015555030498675	0.39906010133508557	0.3827793298017116	0.3822695030701517	134.22584237039212	0.3822261068994674	0.38225865127290226	0.3822806146849853	0.38229796474277983	0.38232588403382534	0.3823299328160259
0.44591759244781987	0.44591898388752543	0.44596120933400957	0.4460053837282746	0.4460125496643681	0.4460252251533667	0.4461368492922789	85.40436098535044	0.442492040066839	0.41997766629643657	0.41826888561665526	0.4067267925967234	0.4037289487635513	0.4037289487635513	0.401540568489826	0.39903080771047345	0.38265795305007244	0.38214528688637034	134.35994541790967	0.3821016178065711	0.38213429327015774	0.3821563452688135	0.38217376543817805	0.3822017976819138	0.382205862896098
0.4461695366157911	0.44617094014393643	0.4462135320162145	0.44625808912762094	0.4462653172006347	0.44627810274555635	0.4463906961154395	85.26811285921183	0.44272311859175306	0.4200712736383119	0.4183522912529367	0.40674214166633715	0.40372685916756335	0.40372685916756335	0.40152581766990986	0.39900160280460517	0.38253607359928427	0.38202055027232973	134.494823182927	0.38197660631541464	0.38200941336277316	0.38203155433245567	0.38204904494987535	0.38207719073386737	0.3820812724690526
