# Supplementary material for: Diffusion-mediated HEI10 coarsening can explain meiotic crossover positioning in Arabidopsis
Source: Nat Commun. 2021 Aug 3;12:4674. doi: 10.1038/s41467-021-24827-w (PMC8333306; doi:10.1038/s41467-021-24827-w)
Supplement: Supplementary file 4 — Source Data File [file 41467_2021_24827_MOESM4_ESM.zip › source_data/Suppl_Fig_3h_kymo3.csv]

38.143095974486556	36000.0
1.9688127595953189	2.158355435330622	2.6224634666526367	6.3152403953136735	7.581774035137918	10.933320842633588	15.114035861362586	18.327482888302164	18.68227215317265	20.597262815306234	20.783042916029835	22.144712430486944	22.15623152926262	23.511200402418822	24.07195589282435	25.882241914739296	33.062366747424335	33.14872227250074	33.93507057075891
9.48078183501728	4.080981535250551	8.054638424980805	5.726066630027554	6.41811831255752	6.791060422176753	7.835422416206864	4.346554190910231	8.187446447435159	8.920084206472772	6.654379313111306	4.810099271006074	5.475819883085156	12.067135455148737	5.656502734249547	5.1664506676840745	8.155770103827049	6.985186592148672	5.4763763255222395
15.100416673904535	1.0392047949271837	10.883171166904798	7.301442517091797	9.132502403871177	10.914960133249421	12.738361532337086	1.1157998364928368	13.788514662265909	14.991562573930961	3.959467483627377	1.7069857847325487	5.422166973940659	21.545602310659216	1.7282437607042933	9.718967117665004	13.969246551959696	7.329063285605689	8.85868986637601
18.278330957859733	1.027449509307166	8.751416344039923	4.859619603919814	9.993187031865226	11.090381632647109	12.874527318924628	0.970606590316404	14.150436863095585	19.760404563812134	0.8517348963999366	0.8325213510001865	0.8325214970998155	28.343042484924904	0.8646306466842116	7.557853741211078	22.154659296319103	0.947851465687641	7.265003513609192
25.096911034424842	1.0531821399318333	2.7049937659941956	1.3009658063619223	12.409220572769323	11.124317653134426	12.882561328127334	0.9930655505176549	12.997457773627543	20.652987368906935	0.8299927435844057	0.7925489890253209	0.7925489890253209	33.382026880809285	0.8701316011013602	2.1388833618299916	29.861748267477672	0.7782911085014321	0.8541791612672418
28.329113735096467	0.732138294866879	0.7529273198534052	0.9530056702028876	12.255780418085784	10.48222921674806	13.048812859169043	1.0441284194057145	11.010791197331915	21.514583281796444	0.8042195171014961	0.7250052402841507	0.7250052402841507	36.206757702694965	0.6570290511864907	0.6614913088173291	30.642678635669224	0.6753986318351493	0.6754596388054679
29.682300108582886	0.7210708118654212	0.744315636844169	0.9744889133243294	11.355047156061403	9.575756901099336	13.789085579555783	1.1747411221927817	7.579047873917344	22.91214700172248	0.8021744998795088	0.717839849649736	0.717839849649736	37.91947373094812	0.6467552970717949	0.6528748652325548	30.56195216302685	0.6754259709804847	0.6754152101795775
31.22791869533018	0.709974837782561	0.7362158208967945	1.005075733123607	10.282041946897138	8.370727646473505	15.747625058347612	1.338172614088476	1.5083431002513021	25.89847255246497	0.7828212620163583	0.7052420255515502	0.7052420255515502	39.77922113333942	0.6358924943931399	0.6444974311711789	30.442553583084965	0.6759180250061346	0.6759013078790853
33.008668413630126	0.6989696726650411	0.728926070295617	1.0498703846024724	9.035629129196597	6.404061031742727	16.76053356695176	0.7957715890540048	0.7828243220094293	26.531738031820062	0.7110751854471784	0.661140854359727	0.661140854359727	41.24797837020685	0.6190442877360921	0.6304938457218174	30.26248146606583	0.6764912013914646	0.6764432942181563
35.07882153220837	0.6878074630670192	0.7220779754387976	1.1097585807953358	7.783510317777716	3.473495658326536	17.916903352311937	0.7912234249297545	0.7791032066978351	26.270889395948913	0.7109891677616694	0.6572915296997841	0.6572915296997841	42.64497598702725	0.6126747881787036	0.6255636644079422	30.035829430922803	0.6782077856709781	0.678143437093515
37.43900297550457	0.6748591257524154	0.7125871510979954	1.1608521325741918	5.699253476295156	1.1820482880920113	19.212539501831937	0.7746021797809399	0.7655945571500011	25.809137941740214	0.710993014740469	0.6534820199306817	0.6534820199306817	44.16177293816133	0.606221593408743	0.6206688958837645	29.777262383065352	0.6802583024987433	0.6801826862472857
40.192315344701974	0.6619405012460513	0.7032642881930717	1.2126936323167472	1.6133708408550036	1.1524474129313287	19.952343233578635	0.771611105232299	0.7638916968749934	25.062146416903044	0.7152766434594034	0.6516183266802242	0.6516183266802242	45.816662855047674	0.6000311406771942	0.6160099513641524	29.48520161698432	0.6826736897239392	0.6825844165149711
41.86605966767104	0.6075019880653729	0.6175981442594456	0.701071317358001	0.7256950315055971	0.7739173661057667	19.97198218064336	0.7639899524895678	0.758793496655276	24.023298655756992	0.7217937647267072	0.650688257306264	0.650688257306264	47.648092105738485	0.5938243202300156	0.6114006484664615	29.158884205341717	0.6854677787012053	0.6853646721372405
42.452604378242505	0.5985388648299007	0.6052518601010521	0.662148229754749	0.682669646725768	0.7408051948703679	19.170255098113767	0.7757309097435845	0.7708812757831042	22.66867544326571	0.7347589855228968	0.6526220774782062	0.6526220774782062	49.69872938075615	0.5879478969467573	0.6071078483191298	28.79704330093109	0.6886903093902399	0.6885714056191568
42.98322455411018	0.5959681116304069	0.6029909005995783	0.6629377945384831	0.6849699465004077	0.7488579601796264	18.264687665545015	0.7952149620290787	0.7905069338401861	21.031072722472413	0.7531548085156193	0.6567441821481649	0.6567441821481649	52.02784956469704	0.5821568408925215	0.6029521625331251	28.398930470809475	0.6923607933436495	0.6922252173755001
43.551758364182035	0.5936121053242447	0.6011705877423565	0.6660142223036658	0.6900124906065358	0.7601655931701911	17.33635203106467	0.8206723834835651	0.8164465437028079	19.040891411655416	0.7789057020345226	0.6636377381413698	0.6636377381413698	54.69207001436795	0.5764944992360534	0.5989561822222293	27.963010899613298	0.6965226238493788	0.6963681289626102
44.166530099522404	0.5911512672352575	0.5992982722518493	0.6695614295999258	0.6957438711714317	0.7728913914522868	16.41744398221821	0.8552282240543084	0.8522362122313106	16.570935160353073	0.8172790451488889	0.6752083033345125	0.6752083033345125	57.76930906909958	0.5712556478393674	0.5953639501874407	27.488229236256394	0.7012402894961679	0.7010640809991373
44.83143223067077	0.5885533340448317	0.5973254813168136	0.6734030578209966	0.7019516703045	0.786761108535018	15.567036531829597	0.9062295388165809	0.9062530865464182	13.392485477093388	0.88118115843539	0.695806825912811	0.695806825912811	61.38427953544282	0.5670927270879653	0.592708765555276	26.97509571211723	0.7065926780731012	0.7063911968922132
45.54914017651785	0.585786443190571	0.5951979344793288	0.6772800874935464	0.7082893362775964	0.8011259881771828	14.915997952609063	0.995092983079052	1.003564067094926	9.00552725046072	1.0139614071311076	0.738154051573515	0.738154051573515	65.77419979070602	0.5658178864264263	0.5924413101861208	26.428216107074334	0.7126937864099779	0.7124611955959812
46.31985384133631	0.5827928561046098	0.5928077854514948	0.680585171461621	0.713893559936498	0.8140111176525145	14.789559945764935	1.1831052558978783	1.2167861275982677	2.1878544648818354	1.344771168897823	0.8293776744331854	0.8293776744331854	71.4907715919862	0.5707929773294297	0.5978669990412451	25.864893049385426	0.7197118607693676	0.7194530237471652
47.1182997399363	0.5785111793421422	0.5882777173392768	0.6733234555967889	0.70495012784852	0.7974094271439182	14.052297469076857	0.7721361409824419	0.7536606109426444	0.6540643588554375	0.6440777294143546	0.5715109366540301	0.5715109366540301	76.05877620455469	0.5141371614717006	0.5519281638088497	25.189561409637594	0.7238884045253826	0.723650086543094
47.91353189003018	0.5755244082269798	0.5858842973761742	0.6773341061022844	0.712753876544556	0.8226590111372809	11.636989550604143	0.7503535572270019	0.7275734064581932	0.6221430384651617	0.6126474257750988	0.5488852495333735	0.5488852495333735	78.66538297858608	0.5043596880511658	0.5438437556253375	24.31651857912293	0.7338936442689775	0.7334681838891519
48.81817770249184	0.5741739152752273	0.5864738602231612	0.6972948866158669	0.741756883788859	0.8867284248251257	8.61154982506112	0.7998758121739825	0.770683003577676	0.6407617259303787	0.6293982562807509	0.554495717953424	0.554495717953424	81.38553694986288	0.5022760050611642	0.5437596767471845	23.378088416350373	0.7464428454393103	0.7459444872017484
49.91914688059917	0.5736295490599133	0.5889474313124095	0.7312327464745247	0.7911931462321489	1.0021180025662144	4.832826864584762	0.8897098731467702	0.8483722716640627	0.6748527877108268	0.660307649527839	0.5666874149472059	0.5666874149472059	84.46683802525001	0.5014478559992743	0.5449896489767532	22.387101916340875	0.7607683828982916	0.7601892145275139
51.272067168835214	0.5704410668277645	0.5874212465227144	0.7439197175570023	0.8033305523713776	0.9688800087796647	1.0974321304468615	0.8538713969484195	0.8259148374793901	0.6763206736840666	0.6625148132638837	0.5675969915769136	0.5675969915769136	87.98851457736808	0.4983158668435459	0.5449829931842574	21.342024552012266	0.7769821105789759	0.7763291823619412
52.19206812126288	0.5487671239898227	0.5537540777366483	0.592088482596162	0.6011983158951648	0.6106064859599695	0.5953004749702071	0.5637986252615587	0.55874572794394	0.5257549933027517	0.5220701634749294	0.4931767279666278	0.4931767279666278	90.84938082397989	0.47833603732573954	0.5300959355880195	20.18870872683088	0.7947679950121433	0.7939772078200211
52.341449721201336	0.5395303013094953	0.5391290630513456	0.5350625289430465	0.5327230464149396	0.5234309803346737	0.5068976419808453	0.49061897682029515	0.48848204509517784	0.47586664492107894	0.47450943684751234	0.4641134687672128	0.4641134687672128	92.71206823670748	0.46958977184772654	0.524801461425443	18.8882633703574	0.8181132123583296	0.8170428077163806
52.23825427604742	0.5378436721997747	0.5361479696885562	0.5224960538050951	0.5177313420320222	0.5045839306205413	0.4875492391563374	0.47395883962414975	0.4723669493563444	0.4637081777150372	0.4628213658640353	0.45629042276994536	0.45629042276994536	94.33027969491232	0.46705030112360457	0.5258863217479111	17.47448542397743	0.8476678146737077	0.8462810511692342
52.07443292224484	0.5380001068418392	0.5359846996644726	0.5199757162952955	0.5145961655976161	0.5003648485620279	0.48287887950201336	0.4695819377218223	0.46807363223978077	0.4600843666916697	0.4592808549943797	0.45345548558390447	0.45345548558390447	95.9672593576793	0.4661666536202711	0.52917725038389	15.949869093733197	0.8846110338891434	0.8827799586522386
51.894012833001874	0.5385690388826428	0.5364410552088262	0.519585341580844	0.513962486257155	0.4992107388661881	0.48128652807949923	0.46780273697799496	0.46628483124984854	0.4582969252283187	0.45749740510042414	0.45172568722844064	0.45172568722844064	97.69465285115761	0.4658637485860809	0.5338375535941743	14.2968741507221	0.9319991015078728	0.9294617190563691
51.70633463498868	0.5392443388943354	0.5370475143888025	0.5196635891313195	0.5138763445278716	0.4987273883301975	0.4803791964132712	0.46662144632455327	0.46507641103432995	0.45696255867270125	0.45615188386298866	0.4503091793748728	0.4503091793748728	99.5432500461064	0.4660189627677221	0.5400779669378561	12.483839317575633	0.9956633134674605	0.9918747029211005
51.513455310712295	0.5399637829987172	0.5377089834991132	0.519877542929336	0.5139476801324457	0.49844306683010364	0.4796971075289052	0.46566897878015134	0.4640961287685726	0.4558480559811191	0.45502519664676566	0.44910299384594365	0.44910299384594365	101.54184603224209	0.46679531704761473	0.5486277632399993	10.457459716133865	1.0874624751450994	1.0811026232927226
51.31604739190217	0.5407167372946482	0.5384099299393786	0.5201776525237038	0.514120501534364	0.4983001390745377	0.4792060666581575	0.46494865286677106	0.4633533131347858	0.4550028229503774	0.45417147444601347	0.44820016128025447	0.44820016128025447	103.73055190190767	0.46857778849159787	0.5609303399838278	8.116524330273801	1.2357547749603497	1.2227311218491188
51.114726361004	0.5415048966126251	0.5391546133816199	0.5205895270892139	0.5144290931501531	0.49836084862592106	0.47901171286955296	0.4646074065769822	0.46300047208083644	0.45461318619209173	0.45378083285325116	0.4478208795375151	0.4478208795375151	106.1729603697049	0.4720418275791784	0.5795551047573715	5.232342561565321	1.5236645910332984	1.4862720181985547
50.910456753294596	0.5423300949640842	0.5399481772490423	0.5211401285418525	0.5149023952114345	0.4986385133206067	0.47904550998494067	0.46441477778709755	0.46277227281904715	0.4541401110009749	0.4532734762201657	0.44699276201623495	0.44699276201623495	108.92372975710259	0.47336144016719467	0.5911754487783192	2.002363719984505	1.8246192909186592	1.816608423435217
50.7023299285224	0.543089856226085	0.5406183824605332	0.5210749430313967	0.5145485782537895	0.4973732752409135	0.4763425354913299	0.46026347819546765	0.4584129875174938	0.44846127653984597	0.44743909848166175	0.4398734526632101	0.4398734526632101	111.55782855851703	0.45765217841545647	0.5467837589920115	1.1328540044486042	1.1423201242156749	1.187888040030241
50.48065897900716	0.5436914540588185	0.5409905509026258	0.51963622496258	0.5124810357972054	0.49356291718343465	0.47025554775214035	0.45231819242862364	0.4502423060339324	0.4390248016544722	0.4378697312412858	0.4293037709379419	0.4293037709379419	113.52311253175056	0.4349191371769211	0.4827222581846808	0.7004625664111848	0.7028489267504539	0.7142263141310722
50.235567958629126	0.5442835671355427	0.5412812101485762	0.5176061143800552	0.5097046982762319	0.4889037014037734	0.4634927165040798	0.4441780668680124	0.4419713698124352	0.4301848146820973	0.42898786574099146	0.42022506431478696	0.42022506431478696	114.67800648545231	0.41729643394701676	0.43614475552600596	0.5077226522911361	0.5084014292040858	0.5117151483474743
49.966154113368354	0.5450673512809805	0.5418136003116946	0.5162452854143146	0.5077755564039045	0.485667028438465	0.4590234761940359	0.4391090983093943	0.43686853860819436	0.42506431325647603	0.42388213108374306	0.41533843463956466	0.41533843463956466	115.31513008974578	0.40895448892586617	0.41544566355294016	0.43848345956952894	0.43869183173447596	0.4397209104405403
49.67959467130575	0.5460891228973492	0.5426787186354644	0.5159441006704002	0.5071354034047495	0.4842805998139294	0.4569864664712999	0.4367963185138355	0.43454479106857485	0.42277665181179835	0.42160690896532244	0.4132121848936621	0.4132121848936621	115.7312531877421	0.4056846080315399	0.4078496594172548	0.4153377054908344	0.4154043872124614	0.4157350109211504
49.38308877075853	0.5472701465838302	0.5437665195695127	0.516337713780983	0.5073253243079299	0.4840133895281638	0.4562972506740739	0.43589423581969167	0.4336278745510238	0.42182340644925687	0.4206537731342284	0.41228461642433706	0.41228461642433706	116.06960827950961	0.4043610770921621	0.40510442084434745	0.40763036133112934	0.4076527097783934	0.4077636165537497
49.080621081830266	0.5485383284451347	0.5449704857061497	0.5170603553595103	0.5079023259965307	0.48424766574587297	0.45618226234708564	0.4355665454274055	0.43328022749216744	0.4213883085586078	0.42021146733687925	0.4118002950404932	0.4118002950404932	116.38382414163117	0.40370174316591473	0.40398669334329623	0.4049280597762263	0.4049363400779604	0.404977395256068
48.773865583257226	0.5498573088983377	0.5462360076358925	0.517922910873267	0.508639915920106	0.4846807961970063	0.45628547423233645	0.435449986727452	0.43314093271101783	0.42113765329687014	0.4199503957159437	0.41146860097955035	0.41146860097955035	116.69225875087952	0.4032594542084095	0.40339757870709875	0.40383291071099503	0.40383670738120653	0.40385548041643016
48.46341674806153	0.5512128070239043	0.5475412533513319	0.5188484235819697	0.5094463019638978	0.48519236438268015	0.4564693308112664	0.43540822860160594	0.4330750916976159	0.42095012898011036	0.419751143560929	0.4111873999683098	0.4111873999683098	117.00100706075267	0.4028861759889974	0.40297756192754247	0.40325184297501954	0.40325421339174927	0.40326589727816053
48.14944716492125	0.5526001882094657	0.5488787833772195	0.5198090882573525	0.510288286326203	0.4857390584560825	0.4566850100682242	0.4353935920750221	0.4330356278125841	0.4207840298190273	0.4195727332921716	0.4109222391913013	0.4109222391913013	117.31208970413375	0.40253372194125087	0.4026103887492759	0.40283381883411734	0.4028357387792633	0.40284518356517424
47.83197700651076	0.5540184967265835	0.5502466483751373	0.5207957678101973	0.5111548422617124	0.48630634566733855	0.45691613266943737	0.4353901611333126	0.43300684046585974	0.42062554443837646	0.4194016071409867	0.41066181945791497	0.41066181945791497	117.62619223329413	0.4021866039615116	0.4022588455892523	0.4024668328761583	0.4024686157890141	0.40247737945390644
47.51097374085251	0.5554681059768775	0.5516448576010614	0.52180585409501	0.5120426734312353	0.48688964256495637	0.457157402712253	0.4353927464872651	0.432983607977491	0.4204701627526368	0.4192333379153172	0.41040245525850705	0.41040245525850705	117.94357274712891	0.4018398063358921	0.4019109166938925	0.402114788968999	0.4021165351201693	0.4021251160015164
47.186386380684276	0.5569498484075459	0.5530740946857756	0.5228389611134087	0.5129511075498564	0.48748771825451254	0.45740722712800763	0.43539971608666805	0.4329643133935417	0.4203164355955288	0.41906650068393053	0.4101429454382182	0.4101429454382182	118.26435260495782	0.4014916772698021	0.4015626627994035	0.401765879160497	0.40176761915929543	0.4017761695789415
46.85815581506276	0.5584647643666704	0.5545353269481489	0.523895538230467	0.5138804508629752	0.48810057677402796	0.45766536211211684	0.43541072313445006	0.4329486046587294	0.42016401074092513	0.4189007455278455	0.40988297167098886	0.40988297167098886	118.58860630621948	0.40114174530514685	0.40121297739831346	0.4014168137417318	0.4014185588801756	0.40142713494191995
46.52622030095308	0.5600139909755764	0.5560296308451363	0.5249762380648358	0.5148312377055323	0.4887284957564899	0.4579318567427781	0.43542569924306135	0.43293640385629556	0.4200127753002441	0.418735957338336	0.40962241078542094	0.40962241078542094	118.91639893208398	0.4007897993047413	0.40086136749089	0.40106613002757124	0.4010678830122293	0.4010764982204211
46.190514235594364	0.5615987784924661	0.5575582037404329	0.5260818918919049	0.5158041958673024	0.4893719697271093	0.45820697903048846	0.43544477520102554	0.43292782808414787	0.4198627803908625	0.4185721811610253	0.40936126701088715	0.40936126701088715	119.24779113746068	0.4004357929389548	0.40050774103715797	0.40071357995305584	0.4007153421140718	0.4007240030492365
45.85097142135927	0.5632203396687698	0.5591222138731873	0.5272133439732183	0.5168000735494415	0.4900315193063141	0.45849101984842044	0.43546809847112034	0.43292301017854107	0.41971408683120287	0.41840947102575327	0.4090995476522055	0.4090995476522055	119.58284379530062	0.4000796809057731	0.4001520218832396	0.4003589797759778	0.40036075148402234	0.4003694600449506
45.507522922573116	0.5648800465914582	0.5607229736556445	0.5283715060904034	0.517819670529366	0.49070769562419947	0.4587842906370082	0.4354958363539437	0.43292210310816376	0.41956677874752457	0.41824790473388423	0.4088372879455139	0.4088372879455139	119.9216190488748	0.3997214573375198	0.3997941939222527	0.40000227851311076	0.40000405983580833	0.4000128163449398
45.160095627115666	0.5665793896436043	0.5623619135027876	0.529557392940306	0.518863883610948	0.4914011267417873	0.4590871544644245	0.43552818690503914	0.4329252879509753	0.41942095273854163	0.41808757085474696	0.40857452072993367	0.40857452072993367	120.26418233666809	0.39936110382730566	0.3994342394772818	0.3996434616206966	0.3996452526531278	0.39965405758105543
44.80861613194933	0.5683198612285228	0.5640404669679546	0.5307720263847313	0.5199336172718124	0.4921124475942968	0.459399979005029	0.4355653503469477	0.43293274761332057	0.4192767051209737	0.4179285574366937	0.40831127643378956	0.40831127643378956	120.6105993943875	0.39899859747041394	0.3990721361169031	0.39928250881318017	0.39928430966745876	0.39929316360285816
44.45301094374783	0.5701029147881563	0.5657600326099544	0.5320164138180014	0.5210297644850856	0.49284228521396445	0.45972312584713154	0.4356075238392144	0.4329446625080578	0.4191341338577397	0.41777095468164044	0.4080475918031264	0.4080475918031264	120.9609361777416	0.398633925663933	0.3987078702439257	0.3989194021822903	0.3989212129316583	0.39893011626234304
44.09320026366341	0.5719302125454723	0.5675222068433702	0.5332916944201931	0.5221533321250955	0.493591342811002	0.4600569984062217	0.43565492804799777	0.4329612349574536	0.4189933522568356	0.4176148676306456	0.40778351559742915	0.40778351559742915	121.3152638514677	0.39826708560038054	0.3983414371145085	0.3985541287491919	0.39855594939546884	0.39856490210812645
43.729099644125384	0.5738036721547105	0.5693288234823917	0.5345991441028404	0.5233054428231425	0.4943604015197109	0.4604020471102934	0.43570780919557056	0.43298269022897956	0.4188544814877363	0.41746040756805486	0.407519090562357	0.407519090562357	121.67365706878508	0.3978980571061244	0.39797281744254775	0.3981866735877617	0.39818850417149093	0.3981975064688464
43.360624591342535	0.5757252146893542	0.5711817194947165	0.5359400404798516	0.5244872206368658	0.49515024343773495	0.4607587229949323	0.43576641382957937	0.4330092538771021	0.4187176427681715	0.4173076857995895	0.4072543592549186	0.4072543592549186	122.03619051454888	0.39752681962180997	0.3976019916147817	0.39781702170415056	0.3978188623068564	0.3978279146204358
42.987690660576966	0.5776967494611782	0.5730827218492259	0.5373156584940821	0.5256997880067074	0.4959616499823391	0.4611274765716449	0.4358309881687756	0.43304115116889685	0.4185829573341325	0.4171568136877089	0.4069893646021213	0.4069893646021213	122.40293887555649	0.3971533532588925	0.3972289405906553	0.3974451581208182	0.39744700886000683	0.39745611182189594
42.61021066938631	0.5797200561053878	0.5750335614440331	0.5387273024724265	0.5269443094858542	0.4967954411997597	0.46150877707375526	0.43590178784544853	0.43307861638155615	0.4184505559674538	0.4170079124301798	0.40672416255780325	0.40672416255780325	122.77398004122625	0.3967776544207087	0.3968536591569093	0.39707106800574804	0.3970729289121808	0.39708208266279194
42.228086586134644	0.5817974929242493	0.5770364975697734	0.5401765595361036	0.5282221834280186	0.49765258930582124	0.4619031825583321	0.43597911822508034	0.4331219292679542	0.41832059259534893	0.4168611241304037	0.40645881389439065	0.40645881389439065	123.14939999080092	0.3963997093970251	0.39647613325488795	0.39669473563631713	0.3966966067260375	0.3967058113235751
41.84121828691448	0.5839316120786039	0.5790939598676187	0.5416650838682899	0.5295348583135242	0.49853409579362135	0.462311269313789	0.4360632952000005	0.43317137908656006	0.4181932245030475	0.41671659356285506	0.4061933767894624	0.4061933767894624	123.52928591716643	0.39601949690457694	0.39609634232833524	0.39631614500767065	0.39631802633793656	0.3963272820747403
41.44950564781833	0.5861249657292927	0.5812083779787419	0.5431945296521619	0.5308837826226949	0.4994409621562574	0.4627336136285396	0.436154634662538	0.43322725509584303	0.4180686089757791	0.4165744655020084	0.40592790942059737	0.40592790942059737	123.91372501320873	0.3956369956600994	0.3957142658209951	0.3959352801149542	0.3959371717842379	0.3959464791867823
41.05284889580971	0.5883800120976392	0.5833821062697175	0.5447665430096489	0.5322704046809372	0.5003741926301718	0.4631707910873558	0.4362534509988067	0.43328984514339386	0.41794690305409915	0.4164348846582112	0.40566247147049184	0.40566247147049184	124.30280457870664	0.3952521875687068	0.3953298859881824	0.3955521249593782	0.3955540270817331	0.39556338676304115
40.65114126334437	0.5906991747802434	0.5856175211464991	0.5463829528916638	0.5336963594694487	0.501334930440778	0.463623447471891	0.43636009305037715	0.43335946867400876	0.41782828436314745	0.4162980155931294	0.40539713883663053	0.40539713883663053	124.6966190214954	0.394865068422999	0.39494319721800947	0.39516666331511413	0.39516857590754717	0.3951779879216378
40.24426201549392	0.5930858339309725	0.5879178381550071	0.5480459414403253	0.5351635559845757	0.5023244922059035	0.4640923385333044	0.43647497608107433	0.4334365063621264	0.41771296318659845	0.41616405252148225	0.40513199494030006	0.40513199494030006	125.09527197501615	0.39447562009813675	0.3945541814604129	0.3947788785600328	0.3947808016529675	0.394790266135117
39.83208936276831	0.5955434754582846	0.5902863621925839	0.54975771707521	0.5366739206838868	0.5033442042296732	0.46457822733808896	0.4365985202918404	0.43352134344408993	0.41760115199774805	0.4160331915703045	0.4048671229582498	0.4048671229582498	125.49886760682483	0.3940838220568572	0.394162818527507	0.3943887540439493	0.3943906877005299	0.3944002049786893
39.41450151567754	0.598075585270638	0.5927263981565729	0.5515204882158952	0.5382293800249502	0.5043953928162124	0.46508187695273784	0.43673114588361767	0.4336143651562428	0.4174930632698923	0.4159056288666314	0.4046026060672292	0.4046026060672292	125.90751008447735	0.3936896537618976	0.39376908823140677	0.393996273116679	0.39399821743277064	0.3940077880275653
38.99137710189202	0.6006855592435525	0.5952411848956117	0.5533364735103681	0.5398318774166608	0.505479397416375	0.4656040537337312	0.43687327266601633	0.43371595618415304	0.41738890883460184	0.41578155996195054	0.40433852764690287	0.40433852764690287	126.32130368371297	0.39329309602731183	0.3933729716739873	0.39360141898903145	0.39360337407975154	0.3936129986227765
38.562587373329066	0.6033766241350117	0.5978339364633629	0.5552082554043225	0.5414837291720828	0.5065978221219147	0.46614564442549744	0.4370253711868025	0.43382654649258634	0.417288924191279	0.4156612025975384	0.40407498551112847	0.40407498551112847	126.74036146709383	0.3928941401824788	0.3929744598627117	0.39320417378112626	0.3932061396776205	0.39321581828923874
38.12798174035484	0.6061535215933309	0.6005091585831986	0.5571388702199888	0.5431875859634961	0.5077524857091509	0.46670768788787065	0.4371880120855656	0.4339466594481364	0.417193400822192	0.415544826473171	0.4038120995885496	0.4038120995885496	127.16481027005236	0.39249276931078636	0.39257353569718084	0.39280452044495245	0.3928064971794508	0.392816229992066
37.687407028774246	0.6090212539661147	0.6032715649778477	0.5591313828000076	0.5449461069225239	0.5089452093700795	0.4672912327232034	0.4373617758195188	0.4340768278262074	0.417102636264362	0.4154327068814072	0.40354999159125593	0.40354999159125593	127.59477806297893	0.3920889639286206	0.39217017960487033	0.39240244219503784	0.3924044298267058	0.3924142171422657
37.24071006439221	0.6119848236009676	0.6061258693700395	0.5611888579870196	0.5467619511807895	0.5101778142966964	0.467897327533848	0.43754724284587504	0.4342175844022038	0.41701692805481066	0.4153251191148062	0.4032887832313371	0.4032887832313371	128.03039281626394	0.3916827045523675	0.39176437201325587	0.39199792224591035	0.3919999208608494	0.3920097631508453
36.78773794054655	0.6150491955340397	0.6090767610715643	0.5633143726943985	0.5486377921451233	0.5114521311765632	0.4685270235415159	0.4377449936873503	0.43436946187711833	0.4169365733110857	0.415222338050761	0.4030285959898992	0.4030285959898992	128.4717824923161	0.3912739718883253	0.39135609357565876	0.39159094373549524	0.3915929534437337	0.3916028513296161
36.3283338239915	0.6182189189916993	0.6121288204713952	0.5655116668716964	0.5505769775257761	0.5127704417009463	0.46918155394119315	0.43795567259565543	0.4345330479471004	0.41686189063931195	0.4151246579044633	0.4027695601170139	0.4027695601170139	128.91908306710093	0.3908627525673466	0.3909453317185495	0.3911814880235678	0.3911835088745266	0.39119346258173343
35.862307048068416	0.6215007214493857	0.6152884831794428	0.5677851693422833	0.5525833801403537	0.5141353833677775	0.46986240185807715	0.4381800861110473	0.43470908184748036	0.41679329212065697	0.4150324603170148	0.4025118492565622	0.4025118492565622	129.3724523468413	0.3904490321742411	0.3905320719061683	0.3907695385043893	0.39077157052803974	0.3907815801652658
35.38945880395562	0.6249020672505343	0.6185627344006899	0.5701392892491243	0.5546608040859577	0.515549548986248	0.470571061910366	0.43841906554983684	0.43489832738390594	0.4167312089471814	0.41494614504545524	0.40225564630804894	0.40225564630804894	129.83205164829778	0.39003279411906544	0.39011629690378796	0.3903550797025003	0.3903571229476758	0.3903671887580441
34.90959028283142	0.6284304207385809	0.621958559340119	0.5725784357351847	0.5568130534596902	0.5170155313655488	0.47130902871625785	0.438673442228335	0.4351015483620248	0.41667607231094617	0.41486611184682465	0.4020011341709789	0.4020011341709789	130.29804228823104	0.3896140218118764	0.3896979894766812	0.3899380961424414	0.3899401506768374	0.38995027303789936
34.422502676350575	0.6320932462119413	0.6254829431788951	0.5751070179723285	0.5590439323890003	0.5185359233334408	0.47207779689921936	0.43894404746333293	0.4353195085876857	0.41662831340338835	0.41479276047751884	0.401748495744308	0.401748495744308	130.77058558331842	0.3891926986626792	0.38927713239015826	0.38951857234864845	0.3895206382588206	0.3895308176825437
33.92799796228875	0.6358975398305374	0.629142896634594	0.5777305713287876	0.5613583523721679	0.5201140143541826	0.47287912124560777	0.43923179418125563	0.4355530407512682	0.41658838409226545	0.4147265083242882	0.40149791675310387	0.40149791675310387	131.24984880636248	0.388768808016179	0.3888537105156086	0.3890964909027518	0.38909856824842964	0.3891088050412077
33.42583152845731	0.6398531440981352	0.632948015627753	0.5804560661638664	0.5637624344350214	0.5217539091565835	0.4737152348330178	0.4395378676532847	0.4358032287196031	0.41655688298637467	0.41466790960471417	0.401249651353191	0.401249651353191	131.73603144793174	0.3883423383190484	0.38842771315371477	0.3886718376397357	0.3886739264446927	0.38868422066887615
32.915735137846774	0.6439717496691383	0.6369091403415726	0.583290091934882	0.5662618261799844	0.5234594413253584	0.47458835479606537	0.43986350818230213	0.436071213263545	0.41653446079388756	0.4146175687067725	0.4010039845643016	0.4010039845643016	132.22934307228962	0.38791328058503294	0.387999129749687	0.3882446018635218	0.3882467021551187	0.3882570539377532
32.397440553447716	0.6482650471979506	0.6410371109592529	0.5862392380991512	0.5688621752094803	0.5252344444452227	0.4755006982693664	0.44020995607119007	0.43635813515394856	0.41652176822297565	0.4145760900184392	0.4007612014061673	0.4007612014061673	132.72999324369962	0.38748162582787826	0.38756794974873526	0.3878147728780313	0.38781688468721676	0.3878272942200431
31.870679538250666	0.6527447273389757	0.6453427676639943	0.5893100941139913	0.571569129125933	0.5270827521008915	0.4764544823875369	0.4405784516228307	0.4366651351616683	0.4165194559818104	0.41454407792769016	0.40052158689852	0.40052158689852	133.23819152642506	0.38704736506133014	0.38713416259607003	0.3873823399871858	0.3873844633484957	0.3873949308879498
31.33518863631885	0.6574223188998968	0.6498374578055037	0.5925109940538873	0.574389983408969	0.5290091758503063	0.47745227108051813	0.44097033891059545	0.4369934409508145	0.4165281982690443	0.41452215629077943	0.4002854257208103	0.4002854257208103	133.7541511552444	0.3866104844996989	0.386697755843975	0.386947291034167	0.3869494259805047	0.3869599517400571
30.790649046565335	0.6623133414525171	0.6545368166729173	0.5958541521186768	0.5773354878356506	0.5310207155379331	0.47849767175964786	0.4413874564468349	0.4373447268333028	0.4165489016090385	0.41451116311845243	0.4000531000211155	0.4000531000211155	134.27812876222265	0.38617097507895676	0.3862587240155375	0.3865096192516034	0.38651176579182916	0.38652234974543404
30.236680863130687	0.6674371794835952	0.6594586171797275	0.5993499128199193	0.5804144474198988	0.5331233341410426	0.4795941511244047	0.441831755231859	0.4377207889948556	0.41658260014587367	0.4145120605240489	0.39982507565374514	0.39982507565374514	134.81040694072337	0.38572884594155277	0.38581707314905433	0.3860693267668691	0.38607148488222875	0.3860821269160954
29.672903076376585	0.6728132823562437	0.6646206471579669	0.6030085307407497	0.5836355794962821	0.5353229443978598	0.48074516153513885	0.4423051843428695	0.4381234224347866	0.4166303291527855	0.41452581183751447	0.3996018197669018	0.3996018197669018	135.3512685527416	0.3852841066773842	0.3853728095256793	0.38562641589487945	0.38562858553913343	0.3856392854578331
29.098934676664747	0.6784610994335754	0.6700406944396681	0.6068402604643026	0.5870076013993688	0.5376254590466099	0.4819541553522003	0.4428096928570678	0.43855442215240936	0.4166931239030097	0.4145533803887947	0.39938379950878794	0.39938379950878794	135.90099646027252	0.3848367668763485	0.3849259394265666	0.3851808889505498	0.3851830700499731	0.38519382757643905
28.51439937911752	0.6844006552757355	0.6757379215837069	0.6108578393431705	0.5905414955083721	0.5400380856166487	0.48322504688034046	0.4433473796674258	0.43901571110754645	0.41677206381837806	0.41459576800236725	0.3991714904236088	0.3991714904236088	136.4598768350951	0.38438683170971794	0.38447646751920467	0.38473274894272314	0.38473494140891173	0.38474575619589546
27.918858852104105	0.6906601535771052	0.6817415826255491	0.615084999884363	0.5942580448122662	0.5425738627963642	0.48456418902753773	0.4439213562074495	0.43951011206500906	0.4168686525458827	0.4146543633332798	0.3989655272655526	0.3989655272655526	137.0282532722441	0.38393430637816445	0.38402440671195137	0.3842820127800137	0.38428421653695854	0.3842950881334541
27.311753727357704	0.6972738477560295	0.6880828970347713	0.6195394723102433	0.5981722520860657	0.5452428272548131	0.4859773369084472	0.4445348328806093	0.44004057852757233	0.4169845891520095	0.4147307478026689	0.39876668570366924	0.39876668570366924	137.6065178635051	0.3834792326555383	0.3835697941425318	0.3838287099967007	0.38383092491066945	0.3838418526228339
26.692516893355428	0.7042761305321166	0.6947927668541563	0.6242379163362659	0.6022981276348951	0.5480544640556086	0.4874700734756748	0.44519097949976827	0.4406100317340825	0.4171215693962823	0.4148265011129135	0.39857574617893893	0.39857574617893893	138.19506421464249	0.38302165556865725	0.383112668702645	0.3833728705724294	0.3833750964444064	0.3833860793248217
26.060581238574436	0.7117013946249743	0.701902094126486	0.6291969916778857	0.6066496817638779	0.5510182582623633	0.48904798168182584	0.4458929658777891	0.4412213929233858	0.41728128903822476	0.41494320296639275	0.39839348913234185	0.39839348913234185	138.7942859314204	0.3825616201443388	0.38265306928399	0.38291452448684515	0.3829167610525313	0.3829277979002047
25.415379409439947	0.7195905747271556	0.7094517947150561	0.6344462015347684	0.6112523336101857	0.5541501000118274	0.49071905383060965	0.44664486935276454	0.4418783814339199	0.41746580170071285	0.415082758278754	0.3982208284034618	0.3982208284034618	139.4045983234667	0.3820991804724851	0.38219105146157584	0.38245372120356247	0.3824559681325957	0.38246705735495196
24.756162616062394	0.7280044529509884	0.7175016278429244	0.64002700791822	0.6161416385237186	0.5574721633794363	0.4924944306990561	0.4474523588514945	0.44258616648540794	0.41767795849475375	0.4152478118815227	0.39805903875364346	0.39805903875364346	140.0265217611295	0.38163443103307076	0.3817267124513619	0.3819905516711377	0.38199280856151896	0.3820039481055322
24.082068591765463	0.7370059381311557	0.726107368063962	0.6459681003950751	0.6213415006598751	0.5610004536423191	0.4943834250160364	0.44832066930237063	0.44334956713136364	0.4179205459994044	0.415440959492728	0.3979094108301076	0.3979094108301076	140.66060827904852	0.38116747734388023	0.381260149261396	0.381525102110674	0.381527368486501	0.38153855601336095
23.39223474853999	0.7466579194334176	0.735324739262368	0.652298081784268	0.626875746248577	0.5647509333866637	0.4963953348502034	0.44925503083474855	0.44417339829438257	0.4181963492040945	0.41566479541287127	0.3977732348009553	0.3977732348009553	141.30740991649984	0.38069842491842953	0.3807914588335726	0.38105745865327906	0.3810597339647427	0.3810709668508931
22.685758400236846	0.7570428287673848	0.7452349792959879	0.6590718895419688	0.6327911426307943	0.5687523535620291	0.49854455961391925	0.45026282414853597	0.4450644002131052	0.418509132561677	0.41592281820800436	0.39765223765319235	0.39765223765319235	141.96752644435608	0.380227455808284	0.38032081408787155	0.3805877546678321	0.38059003800880686	0.3806013118226756
21.96149416913988	0.7682696997772851	0.755940986045113	0.6663521642931566	0.6391403407789472	0.573037351786354	0.5008478484667832	0.45135276445633876	0.44603054094743533	0.4188633671580539	0.4162191838878035	0.39754846749618933	0.39754846749618933	142.6416737658689	0.3797547753783447	0.3798484225723689	0.3801161967654107	0.3801184872114375	0.3801297973373235
