# Supplementary material for: Diffusion-mediated HEI10 coarsening can explain meiotic crossover positioning in Arabidopsis
Source: Nat Commun. 2021 Aug 3;12:4674. doi: 10.1038/s41467-021-24827-w (PMC8333306; doi:10.1038/s41467-021-24827-w)
Supplement: Supplementary file 4 — Source Data File [file 41467_2021_24827_MOESM4_ESM.zip › source_data/Suppl_Fig_4b_simulations_density_0.5.csv]

t_L	a_nodes	dt	Ls	t_exp	b_nodes	n_c	n_ts	C0	u0	D	m	density	K	C0_noise	t_C0_ratio2	n	Lm	Number COs	L	position_0	intensity_0	position_1	intensity_1	position_2	intensity_2
0.1	2.1	360.0	2.9579999999999997	false	0.5	1.25	100	6.8	1.2	1.1	2000	0.5	1.0	2.2	2.0	1000	22.5	2	23.379377858255896	7.310894371638584	74.74981284749471	23.067645811759583	48.78716758722232
0.1	2.1	360.0	2.9579999999999997	false	0.5	1.25	100	6.8	1.2	1.1	2000	0.5	1.0	2.2	2.0	1000	22.5	1	24.68779791194407	12.92552371368221	116.69361832412835
0.1	2.1	360.0	2.9579999999999997	false	0.5	1.25	100	6.8	1.2	1.1	2000	0.5	1.0	2.2	2.0	1000	22.5	2	26.024621977801736	1.9274201125602803	47.969325299815125	25.36458534477161	82.62226688689903
0.1	2.1	360.0	2.9579999999999997	false	0.5	1.25	100	6.8	1.2	1.1	2000	0.5	1.0	2.2	2.0	1000	22.5	1	17.29061633274006	12.663308152571203	78.03782638631692
0.1	2.1	360.0	2.9579999999999997	false	0.5	1.25	100	6.8	1.2	1.1	2000	0.5	1.0	2.2	2.0	1000	22.5	1	26.83142049103706	13.723806070086727	114.03717115784355
0.1	2.1	360.0	2.9579999999999997	false	0.5	1.25	100	6.8	1.2	1.1	2000	0.5	1.0	2.2	2.0	1000	22.5	1	18.613177148480755	17.417639632158277	64.7129246397948
0.1	2.1	360.0	2.9579999999999997	false	0.5	1.25	100	6.8	1.2	1.1	2000	0.5	1.0	2.2	2.0	1000	22.5	1	26.62666965089616	16.932017107244757	114.92533005538708
0.1	2.1	360.0	2.9579999999999997	false	0.5	1.25	100	6.8	1.2	1.1	2000	0.5	1.0	2.2	2.0	1000	22.5	1	22.477449892080905	13.76710309471559	93.56849347837766
0.1	2.1	360.0	2.9579999999999997	false	0.5	1.25	100	6.8	1.2	1.1	2000	0.5	1.0	2.2	2.0	1000	22.5	1	19.44368102431594	5.011229359185602	84.9744949965399
0.1	2.1	360.0	2.9579999999999997	false	0.5	1.25	100	6.8	1.2	1.1	2000	0.5	1.0	2.2	2.0	1000	22.5	1	22.040089212259396	8.117674885571823	86.91441406077915
0.1	2.1	360.0	2.9579999999999997	false	0.5	1.25	100	6.8	1.2	1.1	2000	0.5	1.0	2.2	2.0	1000	22.5	1	24.521060034378717	9.242313757912068	106.8809621793455
0.1	2.1	360.0	2.9579999999999997	false	0.5	1.25	100	6.8	1.2	1.1	2000	0.5	1.0	2.2	2.0	1000	22.5	1	21.854277067860988	11.74153740548793	103.23409703890094
0.1	2.1	360.0	2.9579999999999997	false	0.5	1.25	100	6.8	1.2	1.1	2000	0.5	1.0	2.2	2.0	1000	22.5	1	22.721743296306453	14.94130063741268	114.29964774006751
0.1	2.1	360.0	2.9579999999999997	false	0.5	1.25	100	6.8	1.2	1.1	2000	0.5	1.0	2.2	2.0	1000	22.5	2	26.510655481477865	5.187222522305288	41.558475787269664	14.462220612873375	77.07995516899543
0.1	2.1	360.0	2.9579999999999997	false	0.5	1.25	100	6.8	1.2	1.1	2000	0.5	1.0	2.2	2.0	1000	22.5	1	20.181060186443823	9.667913427803969	98.02457871659529
0.1	2.1	360.0	2.9579999999999997	false	0.5	1.25	100	6.8	1.2	1.1	2000	0.5	1.0	2.2	2.0	1000	22.5	1	18.685439913401233	11.517605249064879	86.57081972359923
0.1	2.1	360.0	2.9579999999999997	false	0.5	1.25	100	6.8	1.2	1.1	2000	0.5	1.0	2.2	2.0	1000	22.5	1	22.138127034150834	14.86930528995518	102.61750550196469
0.1	2.1	360.0	2.9579999999999997	false	0.5	1.25	100	6.8	1.2	1.1	2000	0.5	1.0	2.2	2.0	1000	22.5	1	27.581927619833674	5.698576152733809	125.94755862069277
0.1	2.1	360.0	2.9579999999999997	false	0.5	1.25	100	6.8	1.2	1.1	2000	0.5	1.0	2.2	2.0	1000	22.5	2	30.936949737937425	4.012039976482083	43.68661880511932	24.447158894148465	99.98144588030222
0.1	2.1	360.0	2.9579999999999997	false	0.5	1.25	100	6.8	1.2	1.1	2000	0.5	1.0	2.2	2.0	1000	22.5	1	24.15056744156138	13.860869572195053	90.933849902052
0.1	2.1	360.0	2.9579999999999997	false	0.5	1.25	100	6.8	1.2	1.1	2000	0.5	1.0	2.2	2.0	1000	22.5	1	22.96293645120915	7.089814888258595	84.23031869983801
0.1	2.1	360.0	2.9579999999999997	false	0.5	1.25	100	6.8	1.2	1.1	2000	0.5	1.0	2.2	2.0	1000	22.5	1	20.445004739344185	10.648735785869798	96.66775799145088
0.1	2.1	360.0	2.9579999999999997	false	0.5	1.25	100	6.8	1.2	1.1	2000	0.5	1.0	2.2	2.0	1000	22.5	1	23.356580005215363	11.606243929561776	89.62835946272855
0.1	2.1	360.0	2.9579999999999997	false	0.5	1.25	100	6.8	1.2	1.1	2000	0.5	1.0	2.2	2.0	1000	22.5	1	27.417003651719654	27.303942814118283	121.5484916433441
0.1	2.1	360.0	2.9579999999999997	false	0.5	1.25	100	6.8	1.2	1.1	2000	0.5	1.0	2.2	2.0	1000	22.5	2	27.840201182143662	9.249067885383852	81.22445670270314	26.98803573174924	49.924558930485965
0.1	2.1	360.0	2.9579999999999997	false	0.5	1.25	100	6.8	1.2	1.1	2000	0.5	1.0	2.2	2.0	1000	22.5	1	15.862262975190216	3.873367408896802	71.36822780173505
0.1	2.1	360.0	2.9579999999999997	false	0.5	1.25	100	6.8	1.2	1.1	2000	0.5	1.0	2.2	2.0	1000	22.5	2	24.78525045157787	8.492231646062741	45.89728717590746	23.985134575502375	69.74047846807863
0.1	2.1	360.0	2.9579999999999997	false	0.5	1.25	100	6.8	1.2	1.1	2000	0.5	1.0	2.2	2.0	1000	22.5	1	21.628372799831535	6.79790030164944	95.8156322113073
0.1	2.1	360.0	2.9579999999999997	false	0.5	1.25	100	6.8	1.2	1.1	2000	0.5	1.0	2.2	2.0	1000	22.5	2	25.61171379371984	0.4874007382730945	99.706233523708	24.704737062374733	65.59742112840043
0.1	2.1	360.0	2.9579999999999997	false	0.5	1.25	100	6.8	1.2	1.1	2000	0.5	1.0	2.2	2.0	1000	22.5	1	22.68730395448654	9.791544230234182	115.1702202976173
0.1	2.1	360.0	2.9579999999999997	false	0.5	1.25	100	6.8	1.2	1.1	2000	0.5	1.0	2.2	2.0	1000	22.5	1	22.539695495772985	14.210065366571524	118.19085210469584
0.1	2.1	360.0	2.9579999999999997	false	0.5	1.25	100	6.8	1.2	1.1	2000	0.5	1.0	2.2	2.0	1000	22.5	1	27.764637645357233	14.653645172244195	115.5514136719506
0.1	2.1	360.0	2.9579999999999997	false	0.5	1.25	100	6.8	1.2	1.1	2000	0.5	1.0	2.2	2.0	1000	22.5	1	18.221981035526944	12.961737089752548	72.5869935223198
0.1	2.1	360.0	2.9579999999999997	false	0.5	1.25	100	6.8	1.2	1.1	2000	0.5	1.0	2.2	2.0	1000	22.5	1	19.678271990001896	0.8733042468795313	89.97218516140079
0.1	2.1	360.0	2.9579999999999997	false	0.5	1.25	100	6.8	1.2	1.1	2000	0.5	1.0	2.2	2.0	1000	22.5	1	25.059093187356417	13.248099315093555	134.1473991348126
0.1	2.1	360.0	2.9579999999999997	false	0.5	1.25	100	6.8	1.2	1.1	2000	0.5	1.0	2.2	2.0	1000	22.5	1	20.894275286897315	8.863873622752365	106.56679105124825
0.1	2.1	360.0	2.9579999999999997	false	0.5	1.25	100	6.8	1.2	1.1	2000	0.5	1.0	2.2	2.0	1000	22.5	1	27.529799809464407	7.854103763084863	105.79149616586142
0.1	2.1	360.0	2.9579999999999997	false	0.5	1.25	100	6.8	1.2	1.1	2000	0.5	1.0	2.2	2.0	1000	22.5	1	19.596329390455278	13.760890794058302	79.56468408334156
0.1	2.1	360.0	2.9579999999999997	false	0.5	1.25	100	6.8	1.2	1.1	2000	0.5	1.0	2.2	2.0	1000	22.5	1	20.048712613182825	9.126231344594512	82.26153056441979
0.1	2.1	360.0	2.9579999999999997	false	0.5	1.25	100	6.8	1.2	1.1	2000	0.5	1.0	2.2	2.0	1000	22.5	1	21.482649347605566	14.708711813771943	109.74765255866184
0.1	2.1	360.0	2.9579999999999997	false	0.5	1.25	100	6.8	1.2	1.1	2000	0.5	1.0	2.2	2.0	1000	22.5	1	26.085458876321685	7.305560540914673	99.33401415542218
0.1	2.1	360.0	2.9579999999999997	false	0.5	1.25	100	6.8	1.2	1.1	2000	0.5	1.0	2.2	2.0	1000	22.5	2	20.85527250035899	3.6894770530001084	66.54577217738027	19.956740271287078	36.32653192511519
0.1	2.1	360.0	2.9579999999999997	false	0.5	1.25	100	6.8	1.2	1.1	2000	0.5	1.0	2.2	2.0	1000	22.5	1	23.166900861829387	9.458525412046523	70.34177642971672
0.1	2.1	360.0	2.9579999999999997	false	0.5	1.25	100	6.8	1.2	1.1	2000	0.5	1.0	2.2	2.0	1000	22.5	1	17.75152197297432	17.017729376767218	86.25377596334828
0.1	2.1	360.0	2.9579999999999997	false	0.5	1.25	100	6.8	1.2	1.1	2000	0.5	1.0	2.2	2.0	1000	22.5	2	21.25791575569702	0.5477353937397483	41.34021608660994	20.992649025256345	67.17284120801631
0.1	2.1	360.0	2.9579999999999997	false	0.5	1.25	100	6.8	1.2	1.1	2000	0.5	1.0	2.2	2.0	1000	22.5	1	24.397501356903586	21.14718692325114	107.30919956185294
0.1	2.1	360.0	2.9579999999999997	false	0.5	1.25	100	6.8	1.2	1.1	2000	0.5	1.0	2.2	2.0	1000	22.5	1	18.469295961638792	4.332058803447475	79.26034834636364
0.1	2.1	360.0	2.9579999999999997	false	0.5	1.25	100	6.8	1.2	1.1	2000	0.5	1.0	2.2	2.0	1000	22.5	1	18.27900883970416	4.837707359397011	88.84879651145238
0.1	2.1	360.0	2.9579999999999997	false	0.5	1.25	100	6.8	1.2	1.1	2000	0.5	1.0	2.2	2.0	1000	22.5	1	20.780544618250044	9.01767087796111	90.48696094932671
0.1	2.1	360.0	2.9579999999999997	false	0.5	1.25	100	6.8	1.2	1.1	2000	0.5	1.0	2.2	2.0	1000	22.5	1	25.574281500700028	5.9976031335992745	115.56471352546392
0.1	2.1	360.0	2.9579999999999997	false	0.5	1.25	100	6.8	1.2	1.1	2000	0.5	1.0	2.2	2.0	1000	22.5	1	18.360733223221718	0.8693333636207262	88.71138888468296
0.1	2.1	360.0	2.9579999999999997	false	0.5	1.25	100	6.8	1.2	1.1	2000	0.5	1.0	2.2	2.0	1000	22.5	1	26.60544874918321	11.134275495404754	132.46083526508127
0.1	2.1	360.0	2.9579999999999997	false	0.5	1.25	100	6.8	1.2	1.1	2000	0.5	1.0	2.2	2.0	1000	22.5	1	26.89797319663976	6.355098838626761	110.15274493060113
0.1	2.1	360.0	2.9579999999999997	false	0.5	1.25	100	6.8	1.2	1.1	2000	0.5	1.0	2.2	2.0	1000	22.5	1	19.134478874047353	5.354981297310553	91.90886697867106
0.1	2.1	360.0	2.9579999999999997	false	0.5	1.25	100	6.8	1.2	1.1	2000	0.5	1.0	2.2	2.0	1000	22.5	1	23.476009879675516	15.565526336235814	113.95324244881417
0.1	2.1	360.0	2.9579999999999997	false	0.5	1.25	100	6.8	1.2	1.1	2000	0.5	1.0	2.2	2.0	1000	22.5	1	20.424748374291234	13.507149895807794	96.5122664640444
0.1	2.1	360.0	2.9579999999999997	false	0.5	1.25	100	6.8	1.2	1.1	2000	0.5	1.0	2.2	2.0	1000	22.5	1	18.946414142176096	11.738984669804514	103.81672053468485
0.1	2.1	360.0	2.9579999999999997	false	0.5	1.25	100	6.8	1.2	1.1	2000	0.5	1.0	2.2	2.0	1000	22.5	1	25.44275476084386	6.4182786906876395	136.90920032617413
0.1	2.1	360.0	2.9579999999999997	false	0.5	1.25	100	6.8	1.2	1.1	2000	0.5	1.0	2.2	2.0	1000	22.5	1	24.148291559904607	5.801465317254515	123.34642505755994
0.1	2.1	360.0	2.9579999999999997	false	0.5	1.25	100	6.8	1.2	1.1	2000	0.5	1.0	2.2	2.0	1000	22.5	1	22.134768895034497	8.57567693582368	103.19109209014151
0.1	2.1	360.0	2.9579999999999997	false	0.5	1.25	100	6.8	1.2	1.1	2000	0.5	1.0	2.2	2.0	1000	22.5	1	26.470763575401214	10.977364630562386	126.6884614073587
0.1	2.1	360.0	2.9579999999999997	false	0.5	1.25	100	6.8	1.2	1.1	2000	0.5	1.0	2.2	2.0	1000	22.5	1	25.5892654861234	8.033799565320862	112.745616059374
0.1	2.1	360.0	2.9579999999999997	false	0.5	1.25	100	6.8	1.2	1.1	2000	0.5	1.0	2.2	2.0	1000	22.5	1	22.044917201949392	8.279402768848636	103.04649226073789
0.1	2.1	360.0	2.9579999999999997	false	0.5	1.25	100	6.8	1.2	1.1	2000	0.5	1.0	2.2	2.0	1000	22.5	1	15.39923193187657	10.655105270537184	74.35252720047848
0.1	2.1	360.0	2.9579999999999997	false	0.5	1.25	100	6.8	1.2	1.1	2000	0.5	1.0	2.2	2.0	1000	22.5	1	23.394605173009325	8.35314712052393	115.94528084895077
0.1	2.1	360.0	2.9579999999999997	false	0.5	1.25	100	6.8	1.2	1.1	2000	0.5	1.0	2.2	2.0	1000	22.5	1	23.835349129215416	14.814967332906607	118.11622125070213
0.1	2.1	360.0	2.9579999999999997	false	0.5	1.25	100	6.8	1.2	1.1	2000	0.5	1.0	2.2	2.0	1000	22.5	1	25.43277209932735	21.942840664801267	127.2245403782812
0.1	2.1	360.0	2.9579999999999997	false	0.5	1.25	100	6.8	1.2	1.1	2000	0.5	1.0	2.2	2.0	1000	22.5	1	25.980983535250882	21.34153114193952	118.21136903492
0.1	2.1	360.0	2.9579999999999997	false	0.5	1.25	100	6.8	1.2	1.1	2000	0.5	1.0	2.2	2.0	1000	22.5	1	22.029635888943528	10.109606553755794	89.98560011909932
0.1	2.1	360.0	2.9579999999999997	false	0.5	1.25	100	6.8	1.2	1.1	2000	0.5	1.0	2.2	2.0	1000	22.5	1	22.31710790270954	4.911472823950178	83.0823191690961
0.1	2.1	360.0	2.9579999999999997	false	0.5	1.25	100	6.8	1.2	1.1	2000	0.5	1.0	2.2	2.0	1000	22.5	1	21.674455240596597	5.739729125706502	102.59500502101929
0.1	2.1	360.0	2.9579999999999997	false	0.5	1.25	100	6.8	1.2	1.1	2000	0.5	1.0	2.2	2.0	1000	22.5	1	22.863476019836217	10.928930440247434	103.6202009318449
0.1	2.1	360.0	2.9579999999999997	false	0.5	1.25	100	6.8	1.2	1.1	2000	0.5	1.0	2.2	2.0	1000	22.5	1	20.301516899093972	7.529119407869512	104.78501557168943
0.1	2.1	360.0	2.9579999999999997	false	0.5	1.25	100	6.8	1.2	1.1	2000	0.5	1.0	2.2	2.0	1000	22.5	1	23.27287915510761	15.927422936919646	123.75719545717405
0.1	2.1	360.0	2.9579999999999997	false	0.5	1.25	100	6.8	1.2	1.1	2000	0.5	1.0	2.2	2.0	1000	22.5	1	24.06112573227497	2.0603748990598607	90.9268134952792
0.1	2.1	360.0	2.9579999999999997	false	0.5	1.25	100	6.8	1.2	1.1	2000	0.5	1.0	2.2	2.0	1000	22.5	2	24.197230145376455	5.414618388473936	45.12371758203392	16.98392377340493	75.38171747165215
0.1	2.1	360.0	2.9579999999999997	false	0.5	1.25	100	6.8	1.2	1.1	2000	0.5	1.0	2.2	2.0	1000	22.5	2	23.0408257483288	3.3820785142474703	71.39880042673877	21.360274113373098	33.96861831428495
0.1	2.1	360.0	2.9579999999999997	false	0.5	1.25	100	6.8	1.2	1.1	2000	0.5	1.0	2.2	2.0	1000	22.5	1	23.469656135009565	13.036668517843435	95.30818318291762
0.1	2.1	360.0	2.9579999999999997	false	0.5	1.25	100	6.8	1.2	1.1	2000	0.5	1.0	2.2	2.0	1000	22.5	1	23.263889377772273	18.895679897258347	100.5377954524741
0.1	2.1	360.0	2.9579999999999997	false	0.5	1.25	100	6.8	1.2	1.1	2000	0.5	1.0	2.2	2.0	1000	22.5	1	20.953382443920113	9.161329791420645	67.75160039587159
0.1	2.1	360.0	2.9579999999999997	false	0.5	1.25	100	6.8	1.2	1.1	2000	0.5	1.0	2.2	2.0	1000	22.5	2	29.887061766979684	8.140308042619324	72.26343396878798	25.86456672295272	45.62524975949433
0.1	2.1	360.0	2.9579999999999997	false	0.5	1.25	100	6.8	1.2	1.1	2000	0.5	1.0	2.2	2.0	1000	22.5	1	17.87560131695667	14.653892222429679	68.10421314749887
0.1	2.1	360.0	2.9579999999999997	false	0.5	1.25	100	6.8	1.2	1.1	2000	0.5	1.0	2.2	2.0	1000	22.5	1	27.01314016256289	8.65424937758201	103.457588067655
0.1	2.1	360.0	2.9579999999999997	false	0.5	1.25	100	6.8	1.2	1.1	2000	0.5	1.0	2.2	2.0	1000	22.5	1	18.846588567923007	10.2074690253738	76.67287967620268
0.1	2.1	360.0	2.9579999999999997	false	0.5	1.25	100	6.8	1.2	1.1	2000	0.5	1.0	2.2	2.0	1000	22.5	1	21.088401113330193	11.305008256406838	93.37628363268057
0.1	2.1	360.0	2.9579999999999997	false	0.5	1.25	100	6.8	1.2	1.1	2000	0.5	1.0	2.2	2.0	1000	22.5	1	20.27945758798285	11.25753338895948	98.7968114923398
0.1	2.1	360.0	2.9579999999999997	false	0.5	1.25	100	6.8	1.2	1.1	2000	0.5	1.0	2.2	2.0	1000	22.5	1	19.71428280790209	6.918383948946664	98.14890646756426
0.1	2.1	360.0	2.9579999999999997	false	0.5	1.25	100	6.8	1.2	1.1	2000	0.5	1.0	2.2	2.0	1000	22.5	1	24.121894487385603	18.84194122539366	126.89224264017842
0.1	2.1	360.0	2.9579999999999997	false	0.5	1.25	100	6.8	1.2	1.1	2000	0.5	1.0	2.2	2.0	1000	22.5	1	23.006597864369155	13.887562522149855	108.20566830582273
0.1	2.1	360.0	2.9579999999999997	false	0.5	1.25	100	6.8	1.2	1.1	2000	0.5	1.0	2.2	2.0	1000	22.5	1	19.071695593334503	18.630342160520758	114.37207522655353
0.1	2.1	360.0	2.9579999999999997	false	0.5	1.25	100	6.8	1.2	1.1	2000	0.5	1.0	2.2	2.0	1000	22.5	1	23.558183643574996	8.242478084509246	95.39520382628807
0.1	2.1	360.0	2.9579999999999997	false	0.5	1.25	100	6.8	1.2	1.1	2000	0.5	1.0	2.2	2.0	1000	22.5	1	22.865248260153674	21.242506049718095	113.13406117307348
0.1	2.1	360.0	2.9579999999999997	false	0.5	1.25	100	6.8	1.2	1.1	2000	0.5	1.0	2.2	2.0	1000	22.5	2	27.75985355115568	5.0788655924262	59.370699342946565	27.150567810356232	79.17445558450518
0.1	2.1	360.0	2.9579999999999997	false	0.5	1.25	100	6.8	1.2	1.1	2000	0.5	1.0	2.2	2.0	1000	22.5	1	25.847994493418707	5.398920643969771	98.45388036101508
0.1	2.1	360.0	2.9579999999999997	false	0.5	1.25	100	6.8	1.2	1.1	2000	0.5	1.0	2.2	2.0	1000	22.5	1	22.515612104746594	11.075490823241363	85.0312111556027
0.1	2.1	360.0	2.9579999999999997	false	0.5	1.25	100	6.8	1.2	1.1	2000	0.5	1.0	2.2	2.0	1000	22.5	1	21.690188388751938	9.90108379381407	95.05868812854462
0.1	2.1	360.0	2.9579999999999997	false	0.5	1.25	100	6.8	1.2	1.1	2000	0.5	1.0	2.2	2.0	1000	22.5	1	28.87908505347211	23.838981189734827	110.13735431291313
0.1	2.1	360.0	2.9579999999999997	false	0.5	1.25	100	6.8	1.2	1.1	2000	0.5	1.0	2.2	2.0	1000	22.5	1	21.764536367861364	10.195244461070494	115.96217954985673
0.1	2.1	360.0	2.9579999999999997	false	0.5	1.25	100	6.8	1.2	1.1	2000	0.5	1.0	2.2	2.0	1000	22.5	1	20.539395113091516	10.329153702709553	101.42961249086105
0.1	2.1	360.0	2.9579999999999997	false	0.5	1.25	100	6.8	1.2	1.1	2000	0.5	1.0	2.2	2.0	1000	22.5	1	20.55323356054777	19.88730546195029	80.27871039138851
0.1	2.1	360.0	2.9579999999999997	false	0.5	1.25	100	6.8	1.2	1.1	2000	0.5	1.0	2.2	2.0	1000	22.5	1	21.978555608939967	20.882483262337804	112.0018225675748
0.1	2.1	360.0	2.9579999999999997	false	0.5	1.25	100	6.8	1.2	1.1	2000	0.5	1.0	2.2	2.0	1000	22.5	1	22.30915470220098	10.604879380849301	97.71648743802346
0.1	2.1	360.0	2.9579999999999997	false	0.5	1.25	100	6.8	1.2	1.1	2000	0.5	1.0	2.2	2.0	1000	22.5	1	18.338742569309257	17.987044612973417	64.06556708251539
0.1	2.1	360.0	2.9579999999999997	false	0.5	1.25	100	6.8	1.2	1.1	2000	0.5	1.0	2.2	2.0	1000	22.5	1	24.831330952028203	6.888464867054458	95.90971705026857
0.1	2.1	360.0	2.9579999999999997	false	0.5	1.25	100	6.8	1.2	1.1	2000	0.5	1.0	2.2	2.0	1000	22.5	1	24.42901612471984	5.963519971784815	124.40133807217988
0.1	2.1	360.0	2.9579999999999997	false	0.5	1.25	100	6.8	1.2	1.1	2000	0.5	1.0	2.2	2.0	1000	22.5	1	21.487122199621865	10.026519707161675	96.60394900416867
0.1	2.1	360.0	2.9579999999999997	false	0.5	1.25	100	6.8	1.2	1.1	2000	0.5	1.0	2.2	2.0	1000	22.5	1	24.967253368820515	13.885014287627246	93.18315695923098
0.1	2.1	360.0	2.9579999999999997	false	0.5	1.25	100	6.8	1.2	1.1	2000	0.5	1.0	2.2	2.0	1000	22.5	1	21.577661985361708	6.902092857470593	97.76023921879293
0.1	2.1	360.0	2.9579999999999997	false	0.5	1.25	100	6.8	1.2	1.1	2000	0.5	1.0	2.2	2.0	1000	22.5	1	18.335644863515224	13.007403082718696	80.80991475616106
0.1	2.1	360.0	2.9579999999999997	false	0.5	1.25	100	6.8	1.2	1.1	2000	0.5	1.0	2.2	2.0	1000	22.5	1	21.655651929716417	6.6970709136235	99.78195668734347
0.1	2.1	360.0	2.9579999999999997	false	0.5	1.25	100	6.8	1.2	1.1	2000	0.5	1.0	2.2	2.0	1000	22.5	1	24.776367454980928	20.442210372450894	85.86743302956772
0.1	2.1	360.0	2.9579999999999997	false	0.5	1.25	100	6.8	1.2	1.1	2000	0.5	1.0	2.2	2.0	1000	22.5	1	19.269933033082033	13.79489902308625	88.8032418011809
0.1	2.1	360.0	2.9579999999999997	false	0.5	1.25	100	6.8	1.2	1.1	2000	0.5	1.0	2.2	2.0	1000	22.5	1	19.593821039443316	4.07557461676853	93.52279190132587
0.1	2.1	360.0	2.9579999999999997	false	0.5	1.25	100	6.8	1.2	1.1	2000	0.5	1.0	2.2	2.0	1000	22.5	1	27.60249800386608	8.6670056804502	130.22907677868298
0.1	2.1	360.0	2.9579999999999997	false	0.5	1.25	100	6.8	1.2	1.1	2000	0.5	1.0	2.2	2.0	1000	22.5	1	21.041667423956316	6.601499515225353	105.41262762798713
0.1	2.1	360.0	2.9579999999999997	false	0.5	1.25	100	6.8	1.2	1.1	2000	0.5	1.0	2.2	2.0	1000	22.5	1	26.627385876297797	4.9379819038941655	84.83123529810561
0.1	2.1	360.0	2.9579999999999997	false	0.5	1.25	100	6.8	1.2	1.1	2000	0.5	1.0	2.2	2.0	1000	22.5	1	19.4240230240199	6.548358011605041	89.62233141190305
0.1	2.1	360.0	2.9579999999999997	false	0.5	1.25	100	6.8	1.2	1.1	2000	0.5	1.0	2.2	2.0	1000	22.5	1	27.170292603696037	8.302419820222838	108.81133585352373
0.1	2.1	360.0	2.9579999999999997	false	0.5	1.25	100	6.8	1.2	1.1	2000	0.5	1.0	2.2	2.0	1000	22.5	1	24.02001188282558	17.16177794054223	110.88691544906013
0.1	2.1	360.0	2.9579999999999997	false	0.5	1.25	100	6.8	1.2	1.1	2000	0.5	1.0	2.2	2.0	1000	22.5	1	19.780240297434567	9.743001394781903	89.7086386843374
0.1	2.1	360.0	2.9579999999999997	false	0.5	1.25	100	6.8	1.2	1.1	2000	0.5	1.0	2.2	2.0	1000	22.5	1	21.71321283295576	7.229186540137472	109.05566165218372
0.1	2.1	360.0	2.9579999999999997	false	0.5	1.25	100	6.8	1.2	1.1	2000	0.5	1.0	2.2	2.0	1000	22.5	1	22.12132642921794	7.799512906861116	90.99985477706569
0.1	2.1	360.0	2.9579999999999997	false	0.5	1.25	100	6.8	1.2	1.1	2000	0.5	1.0	2.2	2.0	1000	22.5	1	26.020812391957406	15.248771754123661	109.95757058804139
0.1	2.1	360.0	2.9579999999999997	false	0.5	1.25	100	6.8	1.2	1.1	2000	0.5	1.0	2.2	2.0	1000	22.5	2	24.751459492209158	0.3577197324455292	65.24035578735835	23.4810195956148	54.68180845363496
0.1	2.1	360.0	2.9579999999999997	false	0.5	1.25	100	6.8	1.2	1.1	2000	0.5	1.0	2.2	2.0	1000	22.5	1	23.85577310188205	13.909512426148249	109.0985195516676
0.1	2.1	360.0	2.9579999999999997	false	0.5	1.25	100	6.8	1.2	1.1	2000	0.5	1.0	2.2	2.0	1000	22.5	1	24.96871122848192	20.140271511117945	106.19831795362327
0.1	2.1	360.0	2.9579999999999997	false	0.5	1.25	100	6.8	1.2	1.1	2000	0.5	1.0	2.2	2.0	1000	22.5	1	22.971253587073413	19.003235216919194	95.16899555693578
0.1	2.1	360.0	2.9579999999999997	false	0.5	1.25	100	6.8	1.2	1.1	2000	0.5	1.0	2.2	2.0	1000	22.5	1	23.924307729676958	8.147425839210955	126.80592927605927
0.1	2.1	360.0	2.9579999999999997	false	0.5	1.25	100	6.8	1.2	1.1	2000	0.5	1.0	2.2	2.0	1000	22.5	1	27.263848982740484	18.956477450643828	123.10258010389448
0.1	2.1	360.0	2.9579999999999997	false	0.5	1.25	100	6.8	1.2	1.1	2000	0.5	1.0	2.2	2.0	1000	22.5	2	23.27190134454965	9.089244703447045	53.733933947874846	19.934548678689428	55.55617750796438
0.1	2.1	360.0	2.9579999999999997	false	0.5	1.25	100	6.8	1.2	1.1	2000	0.5	1.0	2.2	2.0	1000	22.5	1	26.527034799934942	10.56317327188326	102.88449662433706
0.1	2.1	360.0	2.9579999999999997	false	0.5	1.25	100	6.8	1.2	1.1	2000	0.5	1.0	2.2	2.0	1000	22.5	1	23.62098894094743	17.267404468192307	91.65102014894083
0.1	2.1	360.0	2.9579999999999997	false	0.5	1.25	100	6.8	1.2	1.1	2000	0.5	1.0	2.2	2.0	1000	22.5	1	27.327160160547216	19.602300702755628	94.35013082152895
0.1	2.1	360.0	2.9579999999999997	false	0.5	1.25	100	6.8	1.2	1.1	2000	0.5	1.0	2.2	2.0	1000	22.5	1	20.457095933660018	8.161073080898369	105.68130313961072
0.1	2.1	360.0	2.9579999999999997	false	0.5	1.25	100	6.8	1.2	1.1	2000	0.5	1.0	2.2	2.0	1000	22.5	1	22.48873068181787	12.070274340100205	106.38534708476541
0.1	2.1	360.0	2.9579999999999997	false	0.5	1.25	100	6.8	1.2	1.1	2000	0.5	1.0	2.2	2.0	1000	22.5	1	24.856264894498732	11.733446954507686	107.10492923318472
0.1	2.1	360.0	2.9579999999999997	false	0.5	1.25	100	6.8	1.2	1.1	2000	0.5	1.0	2.2	2.0	1000	22.5	1	21.778558871703563	6.530905486609304	112.38360516250084
0.1	2.1	360.0	2.9579999999999997	false	0.5	1.25	100	6.8	1.2	1.1	2000	0.5	1.0	2.2	2.0	1000	22.5	2	26.59018013633138	9.060022689888497	65.6667262552906	25.758238922248342	54.1890092249968
0.1	2.1	360.0	2.9579999999999997	false	0.5	1.25	100	6.8	1.2	1.1	2000	0.5	1.0	2.2	2.0	1000	22.5	2	26.150142783917122	0.40751669993473233	63.90576409050905	24.272292899784688	77.80341818617627
0.1	2.1	360.0	2.9579999999999997	false	0.5	1.25	100	6.8	1.2	1.1	2000	0.5	1.0	2.2	2.0	1000	22.5	1	24.097592068836427	10.47670321314421	101.58314059019932
0.1	2.1	360.0	2.9579999999999997	false	0.5	1.25	100	6.8	1.2	1.1	2000	0.5	1.0	2.2	2.0	1000	22.5	1	19.46711530459973	6.337756102751392	89.61745574059988
0.1	2.1	360.0	2.9579999999999997	false	0.5	1.25	100	6.8	1.2	1.1	2000	0.5	1.0	2.2	2.0	1000	22.5	1	21.884416748793655	10.120328385879105	107.49922723096333
0.1	2.1	360.0	2.9579999999999997	false	0.5	1.25	100	6.8	1.2	1.1	2000	0.5	1.0	2.2	2.0	1000	22.5	2	20.16596683406646	6.7960979269756905	27.007443464789954	19.049664559403304	60.941700200852985
0.1	2.1	360.0	2.9579999999999997	false	0.5	1.25	100	6.8	1.2	1.1	2000	0.5	1.0	2.2	2.0	1000	22.5	1	23.273272035373452	16.287083512763335	91.0878800245191
0.1	2.1	360.0	2.9579999999999997	false	0.5	1.25	100	6.8	1.2	1.1	2000	0.5	1.0	2.2	2.0	1000	22.5	1	24.01057702497561	14.766311779191533	112.85459371176292
0.1	2.1	360.0	2.9579999999999997	false	0.5	1.25	100	6.8	1.2	1.1	2000	0.5	1.0	2.2	2.0	1000	22.5	1	23.60045692656887	1.651886273653289	126.18911571703032
0.1	2.1	360.0	2.9579999999999997	false	0.5	1.25	100	6.8	1.2	1.1	2000	0.5	1.0	2.2	2.0	1000	22.5	1	27.91946752496904	14.597937504073315	93.84153602188559
0.1	2.1	360.0	2.9579999999999997	false	0.5	1.25	100	6.8	1.2	1.1	2000	0.5	1.0	2.2	2.0	1000	22.5	1	19.753406734898334	0.41774843128767125	76.3550250042169
0.1	2.1	360.0	2.9579999999999997	false	0.5	1.25	100	6.8	1.2	1.1	2000	0.5	1.0	2.2	2.0	1000	22.5	1	25.352139763499665	17.150349797032302	118.11543079324937
0.1	2.1	360.0	2.9579999999999997	false	0.5	1.25	100	6.8	1.2	1.1	2000	0.5	1.0	2.2	2.0	1000	22.5	1	20.067981855191967	15.153056738925407	82.26385321359443
0.1	2.1	360.0	2.9579999999999997	false	0.5	1.25	100	6.8	1.2	1.1	2000	0.5	1.0	2.2	2.0	1000	22.5	1	23.691928384848207	14.45319078652327	97.01449000243018
0.1	2.1	360.0	2.9579999999999997	false	0.5	1.25	100	6.8	1.2	1.1	2000	0.5	1.0	2.2	2.0	1000	22.5	2	21.691727458346207	12.028772417940303	80.72871419773877	21.65436724150762	32.555541973822805
0.1	2.1	360.0	2.9579999999999997	false	0.5	1.25	100	6.8	1.2	1.1	2000	0.5	1.0	2.2	2.0	1000	22.5	1	20.63583106611446	1.3796633196185617	105.5945585516253
0.1	2.1	360.0	2.9579999999999997	false	0.5	1.25	100	6.8	1.2	1.1	2000	0.5	1.0	2.2	2.0	1000	22.5	1	22.57649369713808	5.414202992736363	113.94126624622875
0.1	2.1	360.0	2.9579999999999997	false	0.5	1.25	100	6.8	1.2	1.1	2000	0.5	1.0	2.2	2.0	1000	22.5	1	23.86595565096886	8.83546238888579	87.13995393778112
0.1	2.1	360.0	2.9579999999999997	false	0.5	1.25	100	6.8	1.2	1.1	2000	0.5	1.0	2.2	2.0	1000	22.5	1	27.589465951488144	14.950957728221542	110.43961591500843
0.1	2.1	360.0	2.9579999999999997	false	0.5	1.25	100	6.8	1.2	1.1	2000	0.5	1.0	2.2	2.0	1000	22.5	1	19.62653978314476	6.536300804850023	85.59789479541598
0.1	2.1	360.0	2.9579999999999997	false	0.5	1.25	100	6.8	1.2	1.1	2000	0.5	1.0	2.2	2.0	1000	22.5	1	25.3583448374918	12.610488606226546	111.23280056681675
0.1	2.1	360.0	2.9579999999999997	false	0.5	1.25	100	6.8	1.2	1.1	2000	0.5	1.0	2.2	2.0	1000	22.5	1	29.82670841953515	15.026915778538132	137.1191591667097
0.1	2.1	360.0	2.9579999999999997	false	0.5	1.25	100	6.8	1.2	1.1	2000	0.5	1.0	2.2	2.0	1000	22.5	1	25.27377750714166	10.824076440768991	103.06281234755647
0.1	2.1	360.0	2.9579999999999997	false	0.5	1.25	100	6.8	1.2	1.1	2000	0.5	1.0	2.2	2.0	1000	22.5	1	19.477933271047675	19.144659467986582	126.09728798850118
0.1	2.1	360.0	2.9579999999999997	false	0.5	1.25	100	6.8	1.2	1.1	2000	0.5	1.0	2.2	2.0	1000	22.5	1	21.04904801239415	17.457685008120762	113.10474842897095
0.1	2.1	360.0	2.9579999999999997	false	0.5	1.25	100	6.8	1.2	1.1	2000	0.5	1.0	2.2	2.0	1000	22.5	1	24.290924540185635	15.891707197636249	112.98618387541555
0.1	2.1	360.0	2.9579999999999997	false	0.5	1.25	100	6.8	1.2	1.1	2000	0.5	1.0	2.2	2.0	1000	22.5	2	29.4198520247641	6.272410999674517	93.73191874997133	28.823330639592506	44.08016925262743
0.1	2.1	360.0	2.9579999999999997	false	0.5	1.25	100	6.8	1.2	1.1	2000	0.5	1.0	2.2	2.0	1000	22.5	1	18.44749327987762	14.833233933985792	83.78313863763698
0.1	2.1	360.0	2.9579999999999997	false	0.5	1.25	100	6.8	1.2	1.1	2000	0.5	1.0	2.2	2.0	1000	22.5	1	25.865183264585504	18.256049853165784	118.56961594125302
0.1	2.1	360.0	2.9579999999999997	false	0.5	1.25	100	6.8	1.2	1.1	2000	0.5	1.0	2.2	2.0	1000	22.5	1	23.647444616201202	18.995931673968332	90.12778499649308
0.1	2.1	360.0	2.9579999999999997	false	0.5	1.25	100	6.8	1.2	1.1	2000	0.5	1.0	2.2	2.0	1000	22.5	1	27.838682903047157	9.579930279101822	138.42724278040322
0.1	2.1	360.0	2.9579999999999997	false	0.5	1.25	100	6.8	1.2	1.1	2000	0.5	1.0	2.2	2.0	1000	22.5	1	20.730144982573137	14.382256127630484	105.33671443020005
0.1	2.1	360.0	2.9579999999999997	false	0.5	1.25	100	6.8	1.2	1.1	2000	0.5	1.0	2.2	2.0	1000	22.5	1	20.48509162629833	1.1330396383584207	75.48558683364958
0.1	2.1	360.0	2.9579999999999997	false	0.5	1.25	100	6.8	1.2	1.1	2000	0.5	1.0	2.2	2.0	1000	22.5	1	25.58878897538464	6.601732211018655	135.71661903030127
0.1	2.1	360.0	2.9579999999999997	false	0.5	1.25	100	6.8	1.2	1.1	2000	0.5	1.0	2.2	2.0	1000	22.5	1	18.889091389749755	15.156661490261364	88.68653414941967
0.1	2.1	360.0	2.9579999999999997	false	0.5	1.25	100	6.8	1.2	1.1	2000	0.5	1.0	2.2	2.0	1000	22.5	1	20.415767459091434	6.8359530664958825	114.97017067913914
0.1	2.1	360.0	2.9579999999999997	false	0.5	1.25	100	6.8	1.2	1.1	2000	0.5	1.0	2.2	2.0	1000	22.5	1	19.225654782960817	0.02033977341989248	96.74228015035564
0.1	2.1	360.0	2.9579999999999997	false	0.5	1.25	100	6.8	1.2	1.1	2000	0.5	1.0	2.2	2.0	1000	22.5	1	19.9104220784997	5.745440763994064	86.99366009693753
0.1	2.1	360.0	2.9579999999999997	false	0.5	1.25	100	6.8	1.2	1.1	2000	0.5	1.0	2.2	2.0	1000	22.5	1	23.209388937892452	17.892970689033927	89.55708442129814
0.1	2.1	360.0	2.9579999999999997	false	0.5	1.25	100	6.8	1.2	1.1	2000	0.5	1.0	2.2	2.0	1000	22.5	1	27.38946280430601	17.25138547981365	144.63116374847587
0.1	2.1	360.0	2.9579999999999997	false	0.5	1.25	100	6.8	1.2	1.1	2000	0.5	1.0	2.2	2.0	1000	22.5	1	19.815952141722228	8.098743787334053	85.09107717706607
0.1	2.1	360.0	2.9579999999999997	false	0.5	1.25	100	6.8	1.2	1.1	2000	0.5	1.0	2.2	2.0	1000	22.5	2	23.05003364259111	8.539103494620697	48.41775522530706	22.42158631378739	73.38366978137604
0.1	2.1	360.0	2.9579999999999997	false	0.5	1.25	100	6.8	1.2	1.1	2000	0.5	1.0	2.2	2.0	1000	22.5	1	23.20495128656992	10.68168944962355	109.46729970813506
0.1	2.1	360.0	2.9579999999999997	false	0.5	1.25	100	6.8	1.2	1.1	2000	0.5	1.0	2.2	2.0	1000	22.5	2	19.288362741433165	1.0711148019548802	46.14466076508362	13.731407288625913	48.744923107450944
0.1	2.1	360.0	2.9579999999999997	false	0.5	1.25	100	6.8	1.2	1.1	2000	0.5	1.0	2.2	2.0	1000	22.5	1	22.48078754250528	16.842301637268964	88.52066122351938
0.1	2.1	360.0	2.9579999999999997	false	0.5	1.25	100	6.8	1.2	1.1	2000	0.5	1.0	2.2	2.0	1000	22.5	2	26.352315336661974	2.1368109373153494	47.51927281347003	14.65806200946299	79.0977444521436
0.1	2.1	360.0	2.9579999999999997	false	0.5	1.25	100	6.8	1.2	1.1	2000	0.5	1.0	2.2	2.0	1000	22.5	1	22.440493751544242	16.580462635149754	109.0357433136912
0.1	2.1	360.0	2.9579999999999997	false	0.5	1.25	100	6.8	1.2	1.1	2000	0.5	1.0	2.2	2.0	1000	22.5	1	21.95352650102565	7.5963105444081425	109.04094053332066
0.1	2.1	360.0	2.9579999999999997	false	0.5	1.25	100	6.8	1.2	1.1	2000	0.5	1.0	2.2	2.0	1000	22.5	1	25.152669785232987	9.276657503703724	107.52425048266802
0.1	2.1	360.0	2.9579999999999997	false	0.5	1.25	100	6.8	1.2	1.1	2000	0.5	1.0	2.2	2.0	1000	22.5	2	20.63267560435373	6.593047857608577	57.718334885010044	20.574243998820343	34.18789694908199
0.1	2.1	360.0	2.9579999999999997	false	0.5	1.25	100	6.8	1.2	1.1	2000	0.5	1.0	2.2	2.0	1000	22.5	1	22.915423443682453	15.63248680607723	80.41796870281298
0.1	2.1	360.0	2.9579999999999997	false	0.5	1.25	100	6.8	1.2	1.1	2000	0.5	1.0	2.2	2.0	1000	22.5	2	25.230467618161548	10.620712778113727	42.518987312729756	25.11101147125633	82.23031795137672
0.1	2.1	360.0	2.9579999999999997	false	0.5	1.25	100	6.8	1.2	1.1	2000	0.5	1.0	2.2	2.0	1000	22.5	2	22.981347081398084	1.1429729204921788	63.39621545630104	14.719515008034298	46.52511907455901
0.1	2.1	360.0	2.9579999999999997	false	0.5	1.25	100	6.8	1.2	1.1	2000	0.5	1.0	2.2	2.0	1000	22.5	1	25.592490684630924	8.348117265131497	124.84376784100591
0.1	2.1	360.0	2.9579999999999997	false	0.5	1.25	100	6.8	1.2	1.1	2000	0.5	1.0	2.2	2.0	1000	22.5	1	26.5646640804476	13.439065449938344	129.83737428447964
0.1	2.1	360.0	2.9579999999999997	false	0.5	1.25	100	6.8	1.2	1.1	2000	0.5	1.0	2.2	2.0	1000	22.5	1	17.19656833113005	16.144422581104347	94.7131764015469
0.1	2.1	360.0	2.9579999999999997	false	0.5	1.25	100	6.8	1.2	1.1	2000	0.5	1.0	2.2	2.0	1000	22.5	1	18.380022815950227	9.07869186072328	81.80321930137113
0.1	2.1	360.0	2.9579999999999997	false	0.5	1.25	100	6.8	1.2	1.1	2000	0.5	1.0	2.2	2.0	1000	22.5	1	28.250880247675948	16.150863213297132	113.6602772813201
0.1	2.1	360.0	2.9579999999999997	false	0.5	1.25	100	6.8	1.2	1.1	2000	0.5	1.0	2.2	2.0	1000	22.5	1	24.058469729504544	11.029439172606047	107.21678709786141
0.1	2.1	360.0	2.9579999999999997	false	0.5	1.25	100	6.8	1.2	1.1	2000	0.5	1.0	2.2	2.0	1000	22.5	1	22.910205985578745	22.3659641338585	118.09542434400906
0.1	2.1	360.0	2.9579999999999997	false	0.5	1.25	100	6.8	1.2	1.1	2000	0.5	1.0	2.2	2.0	1000	22.5	1	17.884915443297054	14.553911126408774	77.93723046067366
0.1	2.1	360.0	2.9579999999999997	false	0.5	1.25	100	6.8	1.2	1.1	2000	0.5	1.0	2.2	2.0	1000	22.5	1	24.70892568856369	19.64973999228978	108.96648997786612
0.1	2.1	360.0	2.9579999999999997	false	0.5	1.25	100	6.8	1.2	1.1	2000	0.5	1.0	2.2	2.0	1000	22.5	1	26.071899558701627	13.45250692607541	118.89555269447968
0.1	2.1	360.0	2.9579999999999997	false	0.5	1.25	100	6.8	1.2	1.1	2000	0.5	1.0	2.2	2.0	1000	22.5	2	29.57257885820921	7.699123940975808	99.95778647935552	28.153887013180718	40.7169704697892
0.1	2.1	360.0	2.9579999999999997	false	0.5	1.25	100	6.8	1.2	1.1	2000	0.5	1.0	2.2	2.0	1000	22.5	2	21.597627395238	0.6678067112250021	55.5185344478584	16.357794186022165	53.28885913308898
0.1	2.1	360.0	2.9579999999999997	false	0.5	1.25	100	6.8	1.2	1.1	2000	0.5	1.0	2.2	2.0	1000	22.5	1	23.711631407507355	11.582069345295896	118.4287361731682
0.1	2.1	360.0	2.9579999999999997	false	0.5	1.25	100	6.8	1.2	1.1	2000	0.5	1.0	2.2	2.0	1000	22.5	1	21.294585283732644	9.989438381018036	87.37533018671341
0.1	2.1	360.0	2.9579999999999997	false	0.5	1.25	100	6.8	1.2	1.1	2000	0.5	1.0	2.2	2.0	1000	22.5	1	24.506355172173173	12.627471593612318	103.37808277957376
0.1	2.1	360.0	2.9579999999999997	false	0.5	1.25	100	6.8	1.2	1.1	2000	0.5	1.0	2.2	2.0	1000	22.5	1	25.135419602902687	18.649424358313883	135.43736622014998
0.1	2.1	360.0	2.9579999999999997	false	0.5	1.25	100	6.8	1.2	1.1	2000	0.5	1.0	2.2	2.0	1000	22.5	1	26.411237869627	1.4994823715653138	85.07335316504584
0.1	2.1	360.0	2.9579999999999997	false	0.5	1.25	100	6.8	1.2	1.1	2000	0.5	1.0	2.2	2.0	1000	22.5	2	23.577567387929825	10.019370405913667	48.019917378626154	17.99098193387387	52.15245749813197
0.1	2.1	360.0	2.9579999999999997	false	0.5	1.25	100	6.8	1.2	1.1	2000	0.5	1.0	2.2	2.0	1000	22.5	1	23.175404612645277	12.224967714918037	110.99616826851538
0.1	2.1	360.0	2.9579999999999997	false	0.5	1.25	100	6.8	1.2	1.1	2000	0.5	1.0	2.2	2.0	1000	22.5	1	24.510504149718532	7.007487528376266	104.7702025733933
0.1	2.1	360.0	2.9579999999999997	false	0.5	1.25	100	6.8	1.2	1.1	2000	0.5	1.0	2.2	2.0	1000	22.5	1	23.998723455559688	1.5142114480337576	91.4252957455435
0.1	2.1	360.0	2.9579999999999997	false	0.5	1.25	100	6.8	1.2	1.1	2000	0.5	1.0	2.2	2.0	1000	22.5	1	29.47534597349993	11.71127760664808	135.78568561154995
0.1	2.1	360.0	2.9579999999999997	false	0.5	1.25	100	6.8	1.2	1.1	2000	0.5	1.0	2.2	2.0	1000	22.5	1	25.526325400550014	4.8655819547991435	94.03017777521681
0.1	2.1	360.0	2.9579999999999997	false	0.5	1.25	100	6.8	1.2	1.1	2000	0.5	1.0	2.2	2.0	1000	22.5	1	18.331308894733688	10.800127064343146	91.6139377101616
0.1	2.1	360.0	2.9579999999999997	false	0.5	1.25	100	6.8	1.2	1.1	2000	0.5	1.0	2.2	2.0	1000	22.5	2	23.47711875189252	2.8603097861310887	48.52705540872762	16.067110778439805	54.63915693120274
0.1	2.1	360.0	2.9579999999999997	false	0.5	1.25	100	6.8	1.2	1.1	2000	0.5	1.0	2.2	2.0	1000	22.5	1	18.69880681494807	1.4164405742570831	64.87659299038235
0.1	2.1	360.0	2.9579999999999997	false	0.5	1.25	100	6.8	1.2	1.1	2000	0.5	1.0	2.2	2.0	1000	22.5	1	26.395514301275465	12.957195697101895	119.0430370668973
0.1	2.1	360.0	2.9579999999999997	false	0.5	1.25	100	6.8	1.2	1.1	2000	0.5	1.0	2.2	2.0	1000	22.5	1	19.524715278248017	18.088768516337545	99.6130715706864
0.1	2.1	360.0	2.9579999999999997	false	0.5	1.25	100	6.8	1.2	1.1	2000	0.5	1.0	2.2	2.0	1000	22.5	1	13.626000000000001	6.693020154814299	54.71337427061236
0.1	2.1	360.0	2.9579999999999997	false	0.5	1.25	100	6.8	1.2	1.1	2000	0.5	1.0	2.2	2.0	1000	22.5	1	19.786703409522843	10.877028116001116	86.24118398505848
0.1	2.1	360.0	2.9579999999999997	false	0.5	1.25	100	6.8	1.2	1.1	2000	0.5	1.0	2.2	2.0	1000	22.5	1	25.513402957011266	17.338507760573034	104.50520338166741
0.1	2.1	360.0	2.9579999999999997	false	0.5	1.25	100	6.8	1.2	1.1	2000	0.5	1.0	2.2	2.0	1000	22.5	1	21.079281345771406	11.256194727978746	77.11945705168169
0.1	2.1	360.0	2.9579999999999997	false	0.5	1.25	100	6.8	1.2	1.1	2000	0.5	1.0	2.2	2.0	1000	22.5	1	23.161747397755338	10.920404352138801	92.45371038210023
0.1	2.1	360.0	2.9579999999999997	false	0.5	1.25	100	6.8	1.2	1.1	2000	0.5	1.0	2.2	2.0	1000	22.5	1	23.077439983937918	14.74021539487227	107.00299233645934
0.1	2.1	360.0	2.9579999999999997	false	0.5	1.25	100	6.8	1.2	1.1	2000	0.5	1.0	2.2	2.0	1000	22.5	1	23.019471694737703	11.536886626348844	109.82952785642685
0.1	2.1	360.0	2.9579999999999997	false	0.5	1.25	100	6.8	1.2	1.1	2000	0.5	1.0	2.2	2.0	1000	22.5	1	26.219078707337196	7.714557041808546	132.9427630006139
0.1	2.1	360.0	2.9579999999999997	false	0.5	1.25	100	6.8	1.2	1.1	2000	0.5	1.0	2.2	2.0	1000	22.5	1	19.65181011335539	9.46223014172945	85.45732855703335
0.1	2.1	360.0	2.9579999999999997	false	0.5	1.25	100	6.8	1.2	1.1	2000	0.5	1.0	2.2	2.0	1000	22.5	2	23.320326886623878	1.7148995219280656	37.08126585894164	21.73009186492984	83.99496050084807
0.1	2.1	360.0	2.9579999999999997	false	0.5	1.25	100	6.8	1.2	1.1	2000	0.5	1.0	2.2	2.0	1000	22.5	1	22.002220049172454	4.551165881682413	115.56326014195672
0.1	2.1	360.0	2.9579999999999997	false	0.5	1.25	100	6.8	1.2	1.1	2000	0.5	1.0	2.2	2.0	1000	22.5	2	25.422349683049088	4.212919476055712	64.70711410917177	25.228563566993074	66.17111381355993
0.1	2.1	360.0	2.9579999999999997	false	0.5	1.25	100	6.8	1.2	1.1	2000	0.5	1.0	2.2	2.0	1000	22.5	1	24.365083370112714	13.841721420268248	124.20623415191623
0.1	2.1	360.0	2.9579999999999997	false	0.5	1.25	100	6.8	1.2	1.1	2000	0.5	1.0	2.2	2.0	1000	22.5	1	16.02174598693101	7.260113843390596	74.39320037967236
0.1	2.1	360.0	2.9579999999999997	false	0.5	1.25	100	6.8	1.2	1.1	2000	0.5	1.0	2.2	2.0	1000	22.5	1	14.382062296902852	10.353716523723552	58.48390223185613
0.1	2.1	360.0	2.9579999999999997	false	0.5	1.25	100	6.8	1.2	1.1	2000	0.5	1.0	2.2	2.0	1000	22.5	1	24.718508763504207	12.526905571333174	133.9504729211953
0.1	2.1	360.0	2.9579999999999997	false	0.5	1.25	100	6.8	1.2	1.1	2000	0.5	1.0	2.2	2.0	1000	22.5	1	16.616402168111286	11.028639838153817	88.58470409225194
0.1	2.1	360.0	2.9579999999999997	false	0.5	1.25	100	6.8	1.2	1.1	2000	0.5	1.0	2.2	2.0	1000	22.5	2	27.451651568177397	14.102127271543031	80.1129025878447	25.373393019124656	33.497638216607086
0.1	2.1	360.0	2.9579999999999997	false	0.5	1.25	100	6.8	1.2	1.1	2000	0.5	1.0	2.2	2.0	1000	22.5	1	19.488571752314034	13.352607133915734	92.74049079006761
0.1	2.1	360.0	2.9579999999999997	false	0.5	1.25	100	6.8	1.2	1.1	2000	0.5	1.0	2.2	2.0	1000	22.5	1	20.28257259240144	8.904248241943936	100.58494652338354
0.1	2.1	360.0	2.9579999999999997	false	0.5	1.25	100	6.8	1.2	1.1	2000	0.5	1.0	2.2	2.0	1000	22.5	1	25.028063380529925	11.020092198784695	108.61350254431332
0.1	2.1	360.0	2.9579999999999997	false	0.5	1.25	100	6.8	1.2	1.1	2000	0.5	1.0	2.2	2.0	1000	22.5	1	23.343102868442543	8.612671541508881	112.64964083899041
0.1	2.1	360.0	2.9579999999999997	false	0.5	1.25	100	6.8	1.2	1.1	2000	0.5	1.0	2.2	2.0	1000	22.5	1	27.414380135570894	14.772850220583857	133.34003301282488
0.1	2.1	360.0	2.9579999999999997	false	0.5	1.25	100	6.8	1.2	1.1	2000	0.5	1.0	2.2	2.0	1000	22.5	1	25.043328974083206	6.699201028921543	127.82108391871519
0.1	2.1	360.0	2.9579999999999997	false	0.5	1.25	100	6.8	1.2	1.1	2000	0.5	1.0	2.2	2.0	1000	22.5	1	19.633746403855447	16.467595967840378	86.57710044578133
0.1	2.1	360.0	2.9579999999999997	false	0.5	1.25	100	6.8	1.2	1.1	2000	0.5	1.0	2.2	2.0	1000	22.5	1	22.138936134167217	16.39321918437972	99.81870003917409
0.1	2.1	360.0	2.9579999999999997	false	0.5	1.25	100	6.8	1.2	1.1	2000	0.5	1.0	2.2	2.0	1000	22.5	1	21.413315608748366	10.540127083299842	100.39528407613867
0.1	2.1	360.0	2.9579999999999997	false	0.5	1.25	100	6.8	1.2	1.1	2000	0.5	1.0	2.2	2.0	1000	22.5	1	17.931319715372247	14.453948033018245	73.90143665097084
0.1	2.1	360.0	2.9579999999999997	false	0.5	1.25	100	6.8	1.2	1.1	2000	0.5	1.0	2.2	2.0	1000	22.5	1	22.746444221023346	11.210752523061666	102.37778511992349
0.1	2.1	360.0	2.9579999999999997	false	0.5	1.25	100	6.8	1.2	1.1	2000	0.5	1.0	2.2	2.0	1000	22.5	2	22.742407617224526	1.3817343757900444	49.067428423721786	8.684003267347245	67.14357375167012
0.1	2.1	360.0	2.9579999999999997	false	0.5	1.25	100	6.8	1.2	1.1	2000	0.5	1.0	2.2	2.0	1000	22.5	1	23.584422405875863	8.778438257731862	104.53602410521898
0.1	2.1	360.0	2.9579999999999997	false	0.5	1.25	100	6.8	1.2	1.1	2000	0.5	1.0	2.2	2.0	1000	22.5	2	19.36785237075062	1.491397317295437	32.2072793029351	14.404050465735388	52.09833534097114
0.1	2.1	360.0	2.9579999999999997	false	0.5	1.25	100	6.8	1.2	1.1	2000	0.5	1.0	2.2	2.0	1000	22.5	1	18.762459599979046	11.600951761419896	92.44260989459247
0.1	2.1	360.0	2.9579999999999997	false	0.5	1.25	100	6.8	1.2	1.1	2000	0.5	1.0	2.2	2.0	1000	22.5	1	21.65430818172293	9.322570041285369	96.99227470215077
0.1	2.1	360.0	2.9579999999999997	false	0.5	1.25	100	6.8	1.2	1.1	2000	0.5	1.0	2.2	2.0	1000	22.5	1	22.824910532495373	15.450855000400534	98.78322885943238
0.1	2.1	360.0	2.9579999999999997	false	0.5	1.25	100	6.8	1.2	1.1	2000	0.5	1.0	2.2	2.0	1000	22.5	1	20.623582531866266	14.561948735702709	97.45795829352697
0.1	2.1	360.0	2.9579999999999997	false	0.5	1.25	100	6.8	1.2	1.1	2000	0.5	1.0	2.2	2.0	1000	22.5	1	22.883921507866425	13.948579511588946	96.84619448747559
0.1	2.1	360.0	2.9579999999999997	false	0.5	1.25	100	6.8	1.2	1.1	2000	0.5	1.0	2.2	2.0	1000	22.5	1	22.439702071142083	12.284348307398984	97.16861951490081
0.1	2.1	360.0	2.9579999999999997	false	0.5	1.25	100	6.8	1.2	1.1	2000	0.5	1.0	2.2	2.0	1000	22.5	1	15.085576882289356	12.028263350794097	74.74514433211138
0.1	2.1	360.0	2.9579999999999997	false	0.5	1.25	100	6.8	1.2	1.1	2000	0.5	1.0	2.2	2.0	1000	22.5	1	22.142357707498057	4.106199633808063	96.25031836416942
0.1	2.1	360.0	2.9579999999999997	false	0.5	1.25	100	6.8	1.2	1.1	2000	0.5	1.0	2.2	2.0	1000	22.5	2	23.736604908104816	1.6497344651209833	35.07470891358855	14.495591058622304	65.6534314123404
0.1	2.1	360.0	2.9579999999999997	false	0.5	1.25	100	6.8	1.2	1.1	2000	0.5	1.0	2.2	2.0	1000	22.5	1	23.559935477796838	9.534312346188225	102.45053561769937
0.1	2.1	360.0	2.9579999999999997	false	0.5	1.25	100	6.8	1.2	1.1	2000	0.5	1.0	2.2	2.0	1000	22.5	1	17.439432661196175	7.299134779702323	84.39690533193324
0.1	2.1	360.0	2.9579999999999997	false	0.5	1.25	100	6.8	1.2	1.1	2000	0.5	1.0	2.2	2.0	1000	22.5	1	22.048807882327665	3.765160273528164	104.4893353967836
0.1	2.1	360.0	2.9579999999999997	false	0.5	1.25	100	6.8	1.2	1.1	2000	0.5	1.0	2.2	2.0	1000	22.5	1	22.736430175488323	9.462704199631688	112.88987324652005
0.1	2.1	360.0	2.9579999999999997	false	0.5	1.25	100	6.8	1.2	1.1	2000	0.5	1.0	2.2	2.0	1000	22.5	1	21.64416670334272	17.046540047316586	83.5328585803197
0.1	2.1	360.0	2.9579999999999997	false	0.5	1.25	100	6.8	1.2	1.1	2000	0.5	1.0	2.2	2.0	1000	22.5	1	25.617873422970252	6.850454102393648	116.74290787409615
0.1	2.1	360.0	2.9579999999999997	false	0.5	1.25	100	6.8	1.2	1.1	2000	0.5	1.0	2.2	2.0	1000	22.5	1	31.374	8.958512031991125	113.39115194647027
0.1	2.1	360.0	2.9579999999999997	false	0.5	1.25	100	6.8	1.2	1.1	2000	0.5	1.0	2.2	2.0	1000	22.5	1	23.041889999436442	16.15329907347898	122.07550691440458
0.1	2.1	360.0	2.9579999999999997	false	0.5	1.25	100	6.8	1.2	1.1	2000	0.5	1.0	2.2	2.0	1000	22.5	1	23.84722714844487	5.684998067397219	107.55762468022643
0.1	2.1	360.0	2.9579999999999997	false	0.5	1.25	100	6.8	1.2	1.1	2000	0.5	1.0	2.2	2.0	1000	22.5	1	21.535868194608216	12.05249719152985	100.81599288803729
0.1	2.1	360.0	2.9579999999999997	false	0.5	1.25	100	6.8	1.2	1.1	2000	0.5	1.0	2.2	2.0	1000	22.5	1	19.261837680523264	13.252747913433732	78.32500347137182
0.1	2.1	360.0	2.9579999999999997	false	0.5	1.25	100	6.8	1.2	1.1	2000	0.5	1.0	2.2	2.0	1000	22.5	1	20.552560271135604	3.7990135390336897	87.0893218177991
0.1	2.1	360.0	2.9579999999999997	false	0.5	1.25	100	6.8	1.2	1.1	2000	0.5	1.0	2.2	2.0	1000	22.5	1	20.842030728685604	6.369810693894925	85.86312683675823
0.1	2.1	360.0	2.9579999999999997	false	0.5	1.25	100	6.8	1.2	1.1	2000	0.5	1.0	2.2	2.0	1000	22.5	1	16.719420973770895	13.358714644398367	72.78141012176499
0.1	2.1	360.0	2.9579999999999997	false	0.5	1.25	100	6.8	1.2	1.1	2000	0.5	1.0	2.2	2.0	1000	22.5	1	20.59730109139855	13.03759569250495	94.50929751945014
0.1	2.1	360.0	2.9579999999999997	false	0.5	1.25	100	6.8	1.2	1.1	2000	0.5	1.0	2.2	2.0	1000	22.5	1	21.685702990623934	13.68573139904262	105.31921166782124
0.1	2.1	360.0	2.9579999999999997	false	0.5	1.25	100	6.8	1.2	1.1	2000	0.5	1.0	2.2	2.0	1000	22.5	1	22.626031554279617	0.28940265737488136	88.13578848560323
0.1	2.1	360.0	2.9579999999999997	false	0.5	1.25	100	6.8	1.2	1.1	2000	0.5	1.0	2.2	2.0	1000	22.5	2	26.481174595068985	8.758796413093403	36.699006150704655	18.183406840860087	86.41847272031971
0.1	2.1	360.0	2.9579999999999997	false	0.5	1.25	100	6.8	1.2	1.1	2000	0.5	1.0	2.2	2.0	1000	22.5	1	21.021929985783878	3.0891854274009383	86.60350179145833
0.1	2.1	360.0	2.9579999999999997	false	0.5	1.25	100	6.8	1.2	1.1	2000	0.5	1.0	2.2	2.0	1000	22.5	2	20.6550437086644	9.541707275370541	36.34730166342482	19.29678544316235	56.182030128517376
0.1	2.1	360.0	2.9579999999999997	false	0.5	1.25	100	6.8	1.2	1.1	2000	0.5	1.0	2.2	2.0	1000	22.5	1	22.873411545403773	10.845370800443822	95.61819237465687
0.1	2.1	360.0	2.9579999999999997	false	0.5	1.25	100	6.8	1.2	1.1	2000	0.5	1.0	2.2	2.0	1000	22.5	1	15.305529956061115	0.1456180011050095	57.50085346033551
0.1	2.1	360.0	2.9579999999999997	false	0.5	1.25	100	6.8	1.2	1.1	2000	0.5	1.0	2.2	2.0	1000	22.5	1	21.734964444987682	10.816146967512593	91.43624656850712
0.1	2.1	360.0	2.9579999999999997	false	0.5	1.25	100	6.8	1.2	1.1	2000	0.5	1.0	2.2	2.0	1000	22.5	2	23.59739256427391	2.2724087758036293	32.751288230424784	17.552430533188122	76.56191548224706
0.1	2.1	360.0	2.9579999999999997	false	0.5	1.25	100	6.8	1.2	1.1	2000	0.5	1.0	2.2	2.0	1000	22.5	1	22.524410171478117	19.731545658716357	104.68299964850232
0.1	2.1	360.0	2.9579999999999997	false	0.5	1.25	100	6.8	1.2	1.1	2000	0.5	1.0	2.2	2.0	1000	22.5	1	21.009725798775857	10.397944580992311	107.68005259831956
0.1	2.1	360.0	2.9579999999999997	false	0.5	1.25	100	6.8	1.2	1.1	2000	0.5	1.0	2.2	2.0	1000	22.5	1	24.233333679366712	5.057871190228969	102.13425884706568
0.1	2.1	360.0	2.9579999999999997	false	0.5	1.25	100	6.8	1.2	1.1	2000	0.5	1.0	2.2	2.0	1000	22.5	1	23.005317776913017	3.996264992558245	90.94290338725312
0.1	2.1	360.0	2.9579999999999997	false	0.5	1.25	100	6.8	1.2	1.1	2000	0.5	1.0	2.2	2.0	1000	22.5	1	24.095991853015455	0.5549647653740301	86.10360241558625
0.1	2.1	360.0	2.9579999999999997	false	0.5	1.25	100	6.8	1.2	1.1	2000	0.5	1.0	2.2	2.0	1000	22.5	1	22.50626666814577	1.651250897251679	77.58144894281632
0.1	2.1	360.0	2.9579999999999997	false	0.5	1.25	100	6.8	1.2	1.1	2000	0.5	1.0	2.2	2.0	1000	22.5	1	22.069168994944928	9.068192145055129	77.71625852280803
0.1	2.1	360.0	2.9579999999999997	false	0.5	1.25	100	6.8	1.2	1.1	2000	0.5	1.0	2.2	2.0	1000	22.5	1	20.344052746106076	15.84553614803796	86.98913181752873
0.1	2.1	360.0	2.9579999999999997	false	0.5	1.25	100	6.8	1.2	1.1	2000	0.5	1.0	2.2	2.0	1000	22.5	1	17.83961679093328	8.445763063188625	91.61150642772103
0.1	2.1	360.0	2.9579999999999997	false	0.5	1.25	100	6.8	1.2	1.1	2000	0.5	1.0	2.2	2.0	1000	22.5	1	24.661823844096993	21.48860543524854	100.14276517176069
0.1	2.1	360.0	2.9579999999999997	false	0.5	1.25	100	6.8	1.2	1.1	2000	0.5	1.0	2.2	2.0	1000	22.5	1	23.974735697132438	12.852934521156863	117.8776478869422
0.1	2.1	360.0	2.9579999999999997	false	0.5	1.25	100	6.8	1.2	1.1	2000	0.5	1.0	2.2	2.0	1000	22.5	1	23.71662157234822	3.8783961733865704	117.07308130883825
0.1	2.1	360.0	2.9579999999999997	false	0.5	1.25	100	6.8	1.2	1.1	2000	0.5	1.0	2.2	2.0	1000	22.5	1	20.372150630168118	2.5722303604889714	81.83427340413311
0.1	2.1	360.0	2.9579999999999997	false	0.5	1.25	100	6.8	1.2	1.1	2000	0.5	1.0	2.2	2.0	1000	22.5	1	20.699781639376006	5.367011632155136	87.72248876273659
0.1	2.1	360.0	2.9579999999999997	false	0.5	1.25	100	6.8	1.2	1.1	2000	0.5	1.0	2.2	2.0	1000	22.5	1	26.549001178360403	15.76967760769851	94.76577964196782
0.1	2.1	360.0	2.9579999999999997	false	0.5	1.25	100	6.8	1.2	1.1	2000	0.5	1.0	2.2	2.0	1000	22.5	1	24.63639941520907	3.7777875450158915	96.45735006148112
0.1	2.1	360.0	2.9579999999999997	false	0.5	1.25	100	6.8	1.2	1.1	2000	0.5	1.0	2.2	2.0	1000	22.5	1	16.342104855828477	0.21520510363568598	75.89060758295878
0.1	2.1	360.0	2.9579999999999997	false	0.5	1.25	100	6.8	1.2	1.1	2000	0.5	1.0	2.2	2.0	1000	22.5	1	21.53554668016076	10.452595079432523	100.11603270477663
0.1	2.1	360.0	2.9579999999999997	false	0.5	1.25	100	6.8	1.2	1.1	2000	0.5	1.0	2.2	2.0	1000	22.5	1	21.42435071583447	11.086966557505662	97.04566911480889
0.1	2.1	360.0	2.9579999999999997	false	0.5	1.25	100	6.8	1.2	1.1	2000	0.5	1.0	2.2	2.0	1000	22.5	1	23.016499446380383	3.9523218439156	117.2375622498018
0.1	2.1	360.0	2.9579999999999997	false	0.5	1.25	100	6.8	1.2	1.1	2000	0.5	1.0	2.2	2.0	1000	22.5	1	24.66272670034433	21.41570663384786	108.63899842862118
0.1	2.1	360.0	2.9579999999999997	false	0.5	1.25	100	6.8	1.2	1.1	2000	0.5	1.0	2.2	2.0	1000	22.5	2	19.978865926403763	0.7624546629500503	53.4473219464543	10.690513776898413	36.86228180066701
0.1	2.1	360.0	2.9579999999999997	false	0.5	1.25	100	6.8	1.2	1.1	2000	0.5	1.0	2.2	2.0	1000	22.5	1	24.931738087642643	21.351579486399064	90.34683545297904
0.1	2.1	360.0	2.9579999999999997	false	0.5	1.25	100	6.8	1.2	1.1	2000	0.5	1.0	2.2	2.0	1000	22.5	1	24.955154952259868	16.41153595436118	107.03151433020844
0.1	2.1	360.0	2.9579999999999997	false	0.5	1.25	100	6.8	1.2	1.1	2000	0.5	1.0	2.2	2.0	1000	22.5	1	21.62106794407951	7.092178461651522	76.92444487323142
0.1	2.1	360.0	2.9579999999999997	false	0.5	1.25	100	6.8	1.2	1.1	2000	0.5	1.0	2.2	2.0	1000	22.5	1	25.13516520826263	11.599975228941593	127.90565825399409
0.1	2.1	360.0	2.9579999999999997	false	0.5	1.25	100	6.8	1.2	1.1	2000	0.5	1.0	2.2	2.0	1000	22.5	1	22.519667213833333	8.952920517831028	98.16228718285686
0.1	2.1	360.0	2.9579999999999997	false	0.5	1.25	100	6.8	1.2	1.1	2000	0.5	1.0	2.2	2.0	1000	22.5	2	25.701716178616117	1.760969963289462	42.275344209518025	25.07399528961586	83.6706064704195
0.1	2.1	360.0	2.9579999999999997	false	0.5	1.25	100	6.8	1.2	1.1	2000	0.5	1.0	2.2	2.0	1000	22.5	1	18.283004633392224	12.644915739984718	81.52639960448342
0.1	2.1	360.0	2.9579999999999997	false	0.5	1.25	100	6.8	1.2	1.1	2000	0.5	1.0	2.2	2.0	1000	22.5	1	26.344129857370532	1.8894679178787008	94.12421347848095
0.1	2.1	360.0	2.9579999999999997	false	0.5	1.25	100	6.8	1.2	1.1	2000	0.5	1.0	2.2	2.0	1000	22.5	1	24.791427269599225	24.23740284773905	88.41538262667194
0.1	2.1	360.0	2.9579999999999997	false	0.5	1.25	100	6.8	1.2	1.1	2000	0.5	1.0	2.2	2.0	1000	22.5	1	23.8742374015314	7.318059291985362	91.77129655704866
0.1	2.1	360.0	2.9579999999999997	false	0.5	1.25	100	6.8	1.2	1.1	2000	0.5	1.0	2.2	2.0	1000	22.5	1	23.585938581782024	8.195120368559785	104.85240987034521
0.1	2.1	360.0	2.9579999999999997	false	0.5	1.25	100	6.8	1.2	1.1	2000	0.5	1.0	2.2	2.0	1000	22.5	1	16.61524504623369	8.302654685479103	75.52515352302157
0.1	2.1	360.0	2.9579999999999997	false	0.5	1.25	100	6.8	1.2	1.1	2000	0.5	1.0	2.2	2.0	1000	22.5	1	18.093526248018343	8.253578798009228	78.72153359440631
0.1	2.1	360.0	2.9579999999999997	false	0.5	1.25	100	6.8	1.2	1.1	2000	0.5	1.0	2.2	2.0	1000	22.5	1	24.375816629837587	9.771518834342439	102.02816535226533
0.1	2.1	360.0	2.9579999999999997	false	0.5	1.25	100	6.8	1.2	1.1	2000	0.5	1.0	2.2	2.0	1000	22.5	1	17.629070258438134	10.15117471953815	81.41775086818252
0.1	2.1	360.0	2.9579999999999997	false	0.5	1.25	100	6.8	1.2	1.1	2000	0.5	1.0	2.2	2.0	1000	22.5	1	20.086746854104618	7.728311664379097	107.59590035372707
0.1	2.1	360.0	2.9579999999999997	false	0.5	1.25	100	6.8	1.2	1.1	2000	0.5	1.0	2.2	2.0	1000	22.5	2	27.557335065829974	5.359818539577877	48.74009858784425	23.983361983697154	82.82031925322467
0.1	2.1	360.0	2.9579999999999997	false	0.5	1.25	100	6.8	1.2	1.1	2000	0.5	1.0	2.2	2.0	1000	22.5	1	25.65242857386222	15.85874547222488	114.75476744770937
0.1	2.1	360.0	2.9579999999999997	false	0.5	1.25	100	6.8	1.2	1.1	2000	0.5	1.0	2.2	2.0	1000	22.5	1	23.420260926116708	14.301389909064813	104.02954850520415
0.1	2.1	360.0	2.9579999999999997	false	0.5	1.25	100	6.8	1.2	1.1	2000	0.5	1.0	2.2	2.0	1000	22.5	1	21.44801444227597	9.693737802067984	93.99006872035245
0.1	2.1	360.0	2.9579999999999997	false	0.5	1.25	100	6.8	1.2	1.1	2000	0.5	1.0	2.2	2.0	1000	22.5	1	28.32783787431077	11.317507811629948	148.14849486756614
0.1	2.1	360.0	2.9579999999999997	false	0.5	1.25	100	6.8	1.2	1.1	2000	0.5	1.0	2.2	2.0	1000	22.5	1	24.717461888030016	11.76225959273187	97.00425663477704
0.1	2.1	360.0	2.9579999999999997	false	0.5	1.25	100	6.8	1.2	1.1	2000	0.5	1.0	2.2	2.0	1000	22.5	1	21.22431242536928	17.569535842470792	77.01471876528105
0.1	2.1	360.0	2.9579999999999997	false	0.5	1.25	100	6.8	1.2	1.1	2000	0.5	1.0	2.2	2.0	1000	22.5	2	21.894527785040847	0.009667727819653422	46.756909295207926	18.07552923336308	65.56220427963112
0.1	2.1	360.0	2.9579999999999997	false	0.5	1.25	100	6.8	1.2	1.1	2000	0.5	1.0	2.2	2.0	1000	22.5	1	20.522652486835174	14.836911985553181	92.53433373465295
0.1	2.1	360.0	2.9579999999999997	false	0.5	1.25	100	6.8	1.2	1.1	2000	0.5	1.0	2.2	2.0	1000	22.5	1	21.835054754814724	18.05197543932413	104.54173898173018
0.1	2.1	360.0	2.9579999999999997	false	0.5	1.25	100	6.8	1.2	1.1	2000	0.5	1.0	2.2	2.0	1000	22.5	1	19.875162093104798	9.549031780284533	91.95525978745059
0.1	2.1	360.0	2.9579999999999997	false	0.5	1.25	100	6.8	1.2	1.1	2000	0.5	1.0	2.2	2.0	1000	22.5	1	23.615916861188033	13.976161327465851	106.84486490796422
0.1	2.1	360.0	2.9579999999999997	false	0.5	1.25	100	6.8	1.2	1.1	2000	0.5	1.0	2.2	2.0	1000	22.5	1	23.62154424879621	2.4839633203455596	109.87303955318669
0.1	2.1	360.0	2.9579999999999997	false	0.5	1.25	100	6.8	1.2	1.1	2000	0.5	1.0	2.2	2.0	1000	22.5	1	16.736082772785302	7.9230308889249255	76.97385097479724
0.1	2.1	360.0	2.9579999999999997	false	0.5	1.25	100	6.8	1.2	1.1	2000	0.5	1.0	2.2	2.0	1000	22.5	2	24.258402391467413	3.57271665923544	32.547613911651744	13.788918177064897	77.19238180167636
0.1	2.1	360.0	2.9579999999999997	false	0.5	1.25	100	6.8	1.2	1.1	2000	0.5	1.0	2.2	2.0	1000	22.5	1	26.28726651110063	17.124520269484755	101.72101812071854
0.1	2.1	360.0	2.9579999999999997	false	0.5	1.25	100	6.8	1.2	1.1	2000	0.5	1.0	2.2	2.0	1000	22.5	1	23.760541168568537	14.77245358710824	105.06110514550431
0.1	2.1	360.0	2.9579999999999997	false	0.5	1.25	100	6.8	1.2	1.1	2000	0.5	1.0	2.2	2.0	1000	22.5	1	22.000722086595733	15.544517990957614	111.67611998776755
0.1	2.1	360.0	2.9579999999999997	false	0.5	1.25	100	6.8	1.2	1.1	2000	0.5	1.0	2.2	2.0	1000	22.5	1	20.984402655267665	7.663581652632535	83.98292862630899
0.1	2.1	360.0	2.9579999999999997	false	0.5	1.25	100	6.8	1.2	1.1	2000	0.5	1.0	2.2	2.0	1000	22.5	1	24.175293388754955	9.750228754048457	102.31791753822596
0.1	2.1	360.0	2.9579999999999997	false	0.5	1.25	100	6.8	1.2	1.1	2000	0.5	1.0	2.2	2.0	1000	22.5	1	21.647597554596324	11.542397079024504	91.39623302089737
0.1	2.1	360.0	2.9579999999999997	false	0.5	1.25	100	6.8	1.2	1.1	2000	0.5	1.0	2.2	2.0	1000	22.5	1	27.325027904257944	19.05909633796899	139.20309374741748
0.1	2.1	360.0	2.9579999999999997	false	0.5	1.25	100	6.8	1.2	1.1	2000	0.5	1.0	2.2	2.0	1000	22.5	1	15.866050231604758	9.295615702604389	76.90742890222545
0.1	2.1	360.0	2.9579999999999997	false	0.5	1.25	100	6.8	1.2	1.1	2000	0.5	1.0	2.2	2.0	1000	22.5	1	16.13292288990347	16.036785908689176	101.2580101192501
0.1	2.1	360.0	2.9579999999999997	false	0.5	1.25	100	6.8	1.2	1.1	2000	0.5	1.0	2.2	2.0	1000	22.5	1	26.03702995017244	7.384113828221051	111.44831477350625
0.1	2.1	360.0	2.9579999999999997	false	0.5	1.25	100	6.8	1.2	1.1	2000	0.5	1.0	2.2	2.0	1000	22.5	1	17.69304751588261	9.20585398688559	87.14851660062635
0.1	2.1	360.0	2.9579999999999997	false	0.5	1.25	100	6.8	1.2	1.1	2000	0.5	1.0	2.2	2.0	1000	22.5	1	25.797472780437367	6.655354936533906	118.87936178878853
0.1	2.1	360.0	2.9579999999999997	false	0.5	1.25	100	6.8	1.2	1.1	2000	0.5	1.0	2.2	2.0	1000	22.5	1	22.811270984791	21.93900155779364	105.66675957832472
0.1	2.1	360.0	2.9579999999999997	false	0.5	1.25	100	6.8	1.2	1.1	2000	0.5	1.0	2.2	2.0	1000	22.5	1	18.851420190845683	1.4095920451447306	74.02222787152968
0.1	2.1	360.0	2.9579999999999997	false	0.5	1.25	100	6.8	1.2	1.1	2000	0.5	1.0	2.2	2.0	1000	22.5	2	29.087095115662205	14.206820564228757	73.40274692114053	28.12855307124072	60.382116387222666
0.1	2.1	360.0	2.9579999999999997	false	0.5	1.25	100	6.8	1.2	1.1	2000	0.5	1.0	2.2	2.0	1000	22.5	1	22.12201732527836	16.15994332319294	97.78009106261284
0.1	2.1	360.0	2.9579999999999997	false	0.5	1.25	100	6.8	1.2	1.1	2000	0.5	1.0	2.2	2.0	1000	22.5	1	23.853538913366474	9.24202377030039	105.40587552896206
0.1	2.1	360.0	2.9579999999999997	false	0.5	1.25	100	6.8	1.2	1.1	2000	0.5	1.0	2.2	2.0	1000	22.5	2	28.532895488950032	0.21165891083662103	79.21073158530243	18.679221084727562	57.52986524442758
0.1	2.1	360.0	2.9579999999999997	false	0.5	1.25	100	6.8	1.2	1.1	2000	0.5	1.0	2.2	2.0	1000	22.5	2	17.944351301926414	0.7986663601943671	56.268191380184284	14.645529265948381	49.433629363811015
0.1	2.1	360.0	2.9579999999999997	false	0.5	1.25	100	6.8	1.2	1.1	2000	0.5	1.0	2.2	2.0	1000	22.5	2	27.93578278414192	4.280638342344332	55.642483820945785	27.731120031083886	96.15362615540765
0.1	2.1	360.0	2.9579999999999997	false	0.5	1.25	100	6.8	1.2	1.1	2000	0.5	1.0	2.2	2.0	1000	22.5	1	22.204677936410892	7.654421063672559	97.34023689987407
0.1	2.1	360.0	2.9579999999999997	false	0.5	1.25	100	6.8	1.2	1.1	2000	0.5	1.0	2.2	2.0	1000	22.5	1	20.28913026060304	10.832060363192658	92.4513068415441
0.1	2.1	360.0	2.9579999999999997	false	0.5	1.25	100	6.8	1.2	1.1	2000	0.5	1.0	2.2	2.0	1000	22.5	1	24.42980353017522	13.637237216216137	107.10898221473838
0.1	2.1	360.0	2.9579999999999997	false	0.5	1.25	100	6.8	1.2	1.1	2000	0.5	1.0	2.2	2.0	1000	22.5	1	21.846466439383292	3.206169151981464	85.66620570755951
0.1	2.1	360.0	2.9579999999999997	false	0.5	1.25	100	6.8	1.2	1.1	2000	0.5	1.0	2.2	2.0	1000	22.5	1	19.091961919146783	7.31651846814973	85.12725212448107
0.1	2.1	360.0	2.9579999999999997	false	0.5	1.25	100	6.8	1.2	1.1	2000	0.5	1.0	2.2	2.0	1000	22.5	2	20.589216960804688	2.183956330322084	52.85038064930649	20.46300846565279	51.21843353328007
0.1	2.1	360.0	2.9579999999999997	false	0.5	1.25	100	6.8	1.2	1.1	2000	0.5	1.0	2.2	2.0	1000	22.5	1	23.085204664492707	15.130881052024305	126.8336695710525
0.1	2.1	360.0	2.9579999999999997	false	0.5	1.25	100	6.8	1.2	1.1	2000	0.5	1.0	2.2	2.0	1000	22.5	1	21.446434575225634	18.28303767011897	80.25321845294108
0.1	2.1	360.0	2.9579999999999997	false	0.5	1.25	100	6.8	1.2	1.1	2000	0.5	1.0	2.2	2.0	1000	22.5	1	21.057163737045475	13.389887176658672	105.79402640996528
0.1	2.1	360.0	2.9579999999999997	false	0.5	1.25	100	6.8	1.2	1.1	2000	0.5	1.0	2.2	2.0	1000	22.5	1	22.310142985638638	18.30920523119085	100.24848189368865
0.1	2.1	360.0	2.9579999999999997	false	0.5	1.25	100	6.8	1.2	1.1	2000	0.5	1.0	2.2	2.0	1000	22.5	2	25.31185787736712	0.03382997590338104	62.590914485068645	19.92744469442326	50.812088020058745
0.1	2.1	360.0	2.9579999999999997	false	0.5	1.25	100	6.8	1.2	1.1	2000	0.5	1.0	2.2	2.0	1000	22.5	1	24.226800150793338	17.696556905604943	99.45732251331685
0.1	2.1	360.0	2.9579999999999997	false	0.5	1.25	100	6.8	1.2	1.1	2000	0.5	1.0	2.2	2.0	1000	22.5	1	20.82400329281275	10.007192793503366	89.45172418128422
0.1	2.1	360.0	2.9579999999999997	false	0.5	1.25	100	6.8	1.2	1.1	2000	0.5	1.0	2.2	2.0	1000	22.5	1	17.864149952340824	8.30706508813405	86.88544986893993
0.1	2.1	360.0	2.9579999999999997	false	0.5	1.25	100	6.8	1.2	1.1	2000	0.5	1.0	2.2	2.0	1000	22.5	1	23.143115355778537	15.38529658732023	118.28429810183717
0.1	2.1	360.0	2.9579999999999997	false	0.5	1.25	100	6.8	1.2	1.1	2000	0.5	1.0	2.2	2.0	1000	22.5	1	20.21769895276858	8.074677079151343	85.94731449011509
0.1	2.1	360.0	2.9579999999999997	false	0.5	1.25	100	6.8	1.2	1.1	2000	0.5	1.0	2.2	2.0	1000	22.5	1	20.571089374780694	1.3101297837673394	109.70575603193814
0.1	2.1	360.0	2.9579999999999997	false	0.5	1.25	100	6.8	1.2	1.1	2000	0.5	1.0	2.2	2.0	1000	22.5	1	21.621912586947964	10.086829865598244	102.55785740275523
0.1	2.1	360.0	2.9579999999999997	false	0.5	1.25	100	6.8	1.2	1.1	2000	0.5	1.0	2.2	2.0	1000	22.5	1	16.666806163832845	6.736006135620538	85.25139611467698
0.1	2.1	360.0	2.9579999999999997	false	0.5	1.25	100	6.8	1.2	1.1	2000	0.5	1.0	2.2	2.0	1000	22.5	1	22.865574191602523	16.257348496619464	101.73047696322129
0.1	2.1	360.0	2.9579999999999997	false	0.5	1.25	100	6.8	1.2	1.1	2000	0.5	1.0	2.2	2.0	1000	22.5	1	22.018266179438385	20.959549655706113	114.70026416970097
0.1	2.1	360.0	2.9579999999999997	false	0.5	1.25	100	6.8	1.2	1.1	2000	0.5	1.0	2.2	2.0	1000	22.5	1	24.313588896218175	1.3992318136397877	96.6979023170043
0.1	2.1	360.0	2.9579999999999997	false	0.5	1.25	100	6.8	1.2	1.1	2000	0.5	1.0	2.2	2.0	1000	22.5	2	25.225900898072275	0.09321474065347746	47.32814899682146	24.915163129264155	78.52778247763518
0.1	2.1	360.0	2.9579999999999997	false	0.5	1.25	100	6.8	1.2	1.1	2000	0.5	1.0	2.2	2.0	1000	22.5	1	21.35356046177953	0.5088033702728462	103.54910095548443
0.1	2.1	360.0	2.9579999999999997	false	0.5	1.25	100	6.8	1.2	1.1	2000	0.5	1.0	2.2	2.0	1000	22.5	2	26.37047971328621	7.86989627282445	71.60193490436083	25.001230478337256	54.13908938796502
0.1	2.1	360.0	2.9579999999999997	false	0.5	1.25	100	6.8	1.2	1.1	2000	0.5	1.0	2.2	2.0	1000	22.5	2	18.544689050645438	1.3841115675115347	77.41312127119866	17.681150652142893	33.57897057319898
0.1	2.1	360.0	2.9579999999999997	false	0.5	1.25	100	6.8	1.2	1.1	2000	0.5	1.0	2.2	2.0	1000	22.5	2	22.92413512495135	2.484864125357378	40.74981445875943	20.335516848392682	47.06255726529603
0.1	2.1	360.0	2.9579999999999997	false	0.5	1.25	100	6.8	1.2	1.1	2000	0.5	1.0	2.2	2.0	1000	22.5	2	20.04354906011128	1.3722766033684388	70.2827443762578	18.183644978082715	30.592338123305765
0.1	2.1	360.0	2.9579999999999997	false	0.5	1.25	100	6.8	1.2	1.1	2000	0.5	1.0	2.2	2.0	1000	22.5	1	15.938569086530876	6.952935590940414	68.4610115888661
0.1	2.1	360.0	2.9579999999999997	false	0.5	1.25	100	6.8	1.2	1.1	2000	0.5	1.0	2.2	2.0	1000	22.5	1	21.21845992300576	19.515985732250382	100.26832658185396
0.1	2.1	360.0	2.9579999999999997	false	0.5	1.25	100	6.8	1.2	1.1	2000	0.5	1.0	2.2	2.0	1000	22.5	2	28.08208870047788	0.4957375764052919	76.66200211323773	22.565974444819712	74.03548200932171
0.1	2.1	360.0	2.9579999999999997	false	0.5	1.25	100	6.8	1.2	1.1	2000	0.5	1.0	2.2	2.0	1000	22.5	1	25.239900909839204	15.36299467499246	119.40575650670176
0.1	2.1	360.0	2.9579999999999997	false	0.5	1.25	100	6.8	1.2	1.1	2000	0.5	1.0	2.2	2.0	1000	22.5	1	22.183312360584445	17.47218463902275	95.66036678503502
0.1	2.1	360.0	2.9579999999999997	false	0.5	1.25	100	6.8	1.2	1.1	2000	0.5	1.0	2.2	2.0	1000	22.5	1	19.321500874201767	16.561558008673213	86.965419666259
0.1	2.1	360.0	2.9579999999999997	false	0.5	1.25	100	6.8	1.2	1.1	2000	0.5	1.0	2.2	2.0	1000	22.5	1	19.96734429146147	12.775544360598229	95.96265974530482
0.1	2.1	360.0	2.9579999999999997	false	0.5	1.25	100	6.8	1.2	1.1	2000	0.5	1.0	2.2	2.0	1000	22.5	1	26.625586264452565	10.708296831203368	128.54478245039667
0.1	2.1	360.0	2.9579999999999997	false	0.5	1.25	100	6.8	1.2	1.1	2000	0.5	1.0	2.2	2.0	1000	22.5	1	28.79805933359532	13.04831720006761	115.2427979409259
0.1	2.1	360.0	2.9579999999999997	false	0.5	1.25	100	6.8	1.2	1.1	2000	0.5	1.0	2.2	2.0	1000	22.5	1	22.186113224266553	14.6552138626473	110.02022431804347
0.1	2.1	360.0	2.9579999999999997	false	0.5	1.25	100	6.8	1.2	1.1	2000	0.5	1.0	2.2	2.0	1000	22.5	1	23.700974691695933	8.225893576371345	97.15686513058944
0.1	2.1	360.0	2.9579999999999997	false	0.5	1.25	100	6.8	1.2	1.1	2000	0.5	1.0	2.2	2.0	1000	22.5	1	20.56458523597194	14.387759861159385	95.59299974207013
0.1	2.1	360.0	2.9579999999999997	false	0.5	1.25	100	6.8	1.2	1.1	2000	0.5	1.0	2.2	2.0	1000	22.5	1	18.31399755776677	7.674567635514159	82.47356083410406
0.1	2.1	360.0	2.9579999999999997	false	0.5	1.25	100	6.8	1.2	1.1	2000	0.5	1.0	2.2	2.0	1000	22.5	2	27.040320309330067	2.0119046418487123	85.1838211655165	26.147377228549324	72.07703384031217
0.1	2.1	360.0	2.9579999999999997	false	0.5	1.25	100	6.8	1.2	1.1	2000	0.5	1.0	2.2	2.0	1000	22.5	1	24.403309975471615	11.227087765589463	107.27933273641081
0.1	2.1	360.0	2.9579999999999997	false	0.5	1.25	100	6.8	1.2	1.1	2000	0.5	1.0	2.2	2.0	1000	22.5	1	17.387050436210092	5.568309274714037	75.35059752602685
0.1	2.1	360.0	2.9579999999999997	false	0.5	1.25	100	6.8	1.2	1.1	2000	0.5	1.0	2.2	2.0	1000	22.5	1	22.229758550209	10.943127983306947	109.29349352608587
0.1	2.1	360.0	2.9579999999999997	false	0.5	1.25	100	6.8	1.2	1.1	2000	0.5	1.0	2.2	2.0	1000	22.5	1	24.407477086115843	5.3045105245163064	97.50192858275835
0.1	2.1	360.0	2.9579999999999997	false	0.5	1.25	100	6.8	1.2	1.1	2000	0.5	1.0	2.2	2.0	1000	22.5	1	22.044018381947453	13.294515601271556	114.34533427787547
0.1	2.1	360.0	2.9579999999999997	false	0.5	1.25	100	6.8	1.2	1.1	2000	0.5	1.0	2.2	2.0	1000	22.5	1	20.788254046867984	14.226901683709354	95.87882377708976
0.1	2.1	360.0	2.9579999999999997	false	0.5	1.25	100	6.8	1.2	1.1	2000	0.5	1.0	2.2	2.0	1000	22.5	1	23.34505082238665	14.500452474009363	107.58055543284105
0.1	2.1	360.0	2.9579999999999997	false	0.5	1.25	100	6.8	1.2	1.1	2000	0.5	1.0	2.2	2.0	1000	22.5	1	23.779265246712605	18.35285301750485	107.94883434349079
0.1	2.1	360.0	2.9579999999999997	false	0.5	1.25	100	6.8	1.2	1.1	2000	0.5	1.0	2.2	2.0	1000	22.5	1	18.981225855212543	12.682648993876322	69.01177249404964
0.1	2.1	360.0	2.9579999999999997	false	0.5	1.25	100	6.8	1.2	1.1	2000	0.5	1.0	2.2	2.0	1000	22.5	1	22.563958741382155	10.039045489540285	100.18387194636861
0.1	2.1	360.0	2.9579999999999997	false	0.5	1.25	100	6.8	1.2	1.1	2000	0.5	1.0	2.2	2.0	1000	22.5	1	27.81024539795897	11.727720731462984	117.04620791476319
0.1	2.1	360.0	2.9579999999999997	false	0.5	1.25	100	6.8	1.2	1.1	2000	0.5	1.0	2.2	2.0	1000	22.5	1	18.77698142994471	14.32181285099134	79.4801274640594
0.1	2.1	360.0	2.9579999999999997	false	0.5	1.25	100	6.8	1.2	1.1	2000	0.5	1.0	2.2	2.0	1000	22.5	1	25.42718669431155	12.403898535467825	129.44259077163625
0.1	2.1	360.0	2.9579999999999997	false	0.5	1.25	100	6.8	1.2	1.1	2000	0.5	1.0	2.2	2.0	1000	22.5	2	21.975369244840373	1.0635201211814016	54.66916841381523	17.89371648481975	49.64365595813017
0.1	2.1	360.0	2.9579999999999997	false	0.5	1.25	100	6.8	1.2	1.1	2000	0.5	1.0	2.2	2.0	1000	22.5	1	21.336274216996873	10.389046928920612	96.71442249292835
0.1	2.1	360.0	2.9579999999999997	false	0.5	1.25	100	6.8	1.2	1.1	2000	0.5	1.0	2.2	2.0	1000	22.5	1	21.078224671967366	16.602061340555736	89.48125670511148
0.1	2.1	360.0	2.9579999999999997	false	0.5	1.25	100	6.8	1.2	1.1	2000	0.5	1.0	2.2	2.0	1000	22.5	1	24.011686429879827	9.34139328592627	103.3626321446624
0.1	2.1	360.0	2.9579999999999997	false	0.5	1.25	100	6.8	1.2	1.1	2000	0.5	1.0	2.2	2.0	1000	22.5	1	19.70544902284937	13.675545900733987	90.72250698887933
0.1	2.1	360.0	2.9579999999999997	false	0.5	1.25	100	6.8	1.2	1.1	2000	0.5	1.0	2.2	2.0	1000	22.5	1	21.516078677869523	7.565563646320014	115.05147905281655
0.1	2.1	360.0	2.9579999999999997	false	0.5	1.25	100	6.8	1.2	1.1	2000	0.5	1.0	2.2	2.0	1000	22.5	1	27.528416732963343	15.49092766950828	140.39898202824688
0.1	2.1	360.0	2.9579999999999997	false	0.5	1.25	100	6.8	1.2	1.1	2000	0.5	1.0	2.2	2.0	1000	22.5	1	19.26971288268839	6.303026822693806	97.45189372221208
0.1	2.1	360.0	2.9579999999999997	false	0.5	1.25	100	6.8	1.2	1.1	2000	0.5	1.0	2.2	2.0	1000	22.5	1	21.559445944480657	20.701036325848534	109.51147045044405
0.1	2.1	360.0	2.9579999999999997	false	0.5	1.25	100	6.8	1.2	1.1	2000	0.5	1.0	2.2	2.0	1000	22.5	1	25.10484908379906	16.34303340785067	123.87667853859003
0.1	2.1	360.0	2.9579999999999997	false	0.5	1.25	100	6.8	1.2	1.1	2000	0.5	1.0	2.2	2.0	1000	22.5	1	20.51236379291285	9.81377573284833	88.47212549972205
0.1	2.1	360.0	2.9579999999999997	false	0.5	1.25	100	6.8	1.2	1.1	2000	0.5	1.0	2.2	2.0	1000	22.5	1	21.728592243834242	13.781260386337856	85.50456731980103
0.1	2.1	360.0	2.9579999999999997	false	0.5	1.25	100	6.8	1.2	1.1	2000	0.5	1.0	2.2	2.0	1000	22.5	1	22.61076521150042	7.14503382286313	100.87370089443034
0.1	2.1	360.0	2.9579999999999997	false	0.5	1.25	100	6.8	1.2	1.1	2000	0.5	1.0	2.2	2.0	1000	22.5	1	28.219122681312726	16.14473966589719	129.35295545869738
0.1	2.1	360.0	2.9579999999999997	false	0.5	1.25	100	6.8	1.2	1.1	2000	0.5	1.0	2.2	2.0	1000	22.5	1	23.868096530829	0.5265428511231764	79.36319449866846
0.1	2.1	360.0	2.9579999999999997	false	0.5	1.25	100	6.8	1.2	1.1	2000	0.5	1.0	2.2	2.0	1000	22.5	1	25.40298617295545	1.358535132807458	97.80172356367372
0.1	2.1	360.0	2.9579999999999997	false	0.5	1.25	100	6.8	1.2	1.1	2000	0.5	1.0	2.2	2.0	1000	22.5	1	24.997990704526053	18.927144615922597	105.44748233612242
0.1	2.1	360.0	2.9579999999999997	false	0.5	1.25	100	6.8	1.2	1.1	2000	0.5	1.0	2.2	2.0	1000	22.5	2	22.14449972332375	1.3063138554854903	72.05208631276606	19.208495716102515	41.807166505655395
0.1	2.1	360.0	2.9579999999999997	false	0.5	1.25	100	6.8	1.2	1.1	2000	0.5	1.0	2.2	2.0	1000	22.5	1	24.474104265580273	15.880123842630898	114.68637275930102
0.1	2.1	360.0	2.9579999999999997	false	0.5	1.25	100	6.8	1.2	1.1	2000	0.5	1.0	2.2	2.0	1000	22.5	1	27.153813161210827	17.535429063412078	125.54422022813606
0.1	2.1	360.0	2.9579999999999997	false	0.5	1.25	100	6.8	1.2	1.1	2000	0.5	1.0	2.2	2.0	1000	22.5	2	25.624187389200785	5.425074711070882	36.702058240502744	24.676940116903648	75.49961817093492
0.1	2.1	360.0	2.9579999999999997	false	0.5	1.25	100	6.8	1.2	1.1	2000	0.5	1.0	2.2	2.0	1000	22.5	2	25.379931959189715	10.987531210111088	62.15454614365537	20.75581469293822	53.98284904271083
0.1	2.1	360.0	2.9579999999999997	false	0.5	1.25	100	6.8	1.2	1.1	2000	0.5	1.0	2.2	2.0	1000	22.5	1	22.01384339022366	21.541391638155652	118.42244061798583
0.1	2.1	360.0	2.9579999999999997	false	0.5	1.25	100	6.8	1.2	1.1	2000	0.5	1.0	2.2	2.0	1000	22.5	2	24.926265036850126	4.620126290039838	52.61145423067999	18.18581586281518	70.24369071650797
0.1	2.1	360.0	2.9579999999999997	false	0.5	1.25	100	6.8	1.2	1.1	2000	0.5	1.0	2.2	2.0	1000	22.5	1	25.2072565541501	10.432239879130998	109.93022576250108
0.1	2.1	360.0	2.9579999999999997	false	0.5	1.25	100	6.8	1.2	1.1	2000	0.5	1.0	2.2	2.0	1000	22.5	1	24.658778019961538	10.430829355686303	115.81288422865171
0.1	2.1	360.0	2.9579999999999997	false	0.5	1.25	100	6.8	1.2	1.1	2000	0.5	1.0	2.2	2.0	1000	22.5	1	22.198579325757546	4.535210621477034	102.9329782743294
0.1	2.1	360.0	2.9579999999999997	false	0.5	1.25	100	6.8	1.2	1.1	2000	0.5	1.0	2.2	2.0	1000	22.5	1	23.36668138192238	7.047857338214269	113.79779381901879
0.1	2.1	360.0	2.9579999999999997	false	0.5	1.25	100	6.8	1.2	1.1	2000	0.5	1.0	2.2	2.0	1000	22.5	1	24.84489374846646	13.206152350610814	95.94416724159932
0.1	2.1	360.0	2.9579999999999997	false	0.5	1.25	100	6.8	1.2	1.1	2000	0.5	1.0	2.2	2.0	1000	22.5	1	23.04513250140959	6.022090519795928	115.13433342087178
0.1	2.1	360.0	2.9579999999999997	false	0.5	1.25	100	6.8	1.2	1.1	2000	0.5	1.0	2.2	2.0	1000	22.5	1	25.495697183995063	18.304723208641818	114.52261915009969
0.1	2.1	360.0	2.9579999999999997	false	0.5	1.25	100	6.8	1.2	1.1	2000	0.5	1.0	2.2	2.0	1000	22.5	1	19.281338455852563	0.3989254082154918	89.1308442531472
0.1	2.1	360.0	2.9579999999999997	false	0.5	1.25	100	6.8	1.2	1.1	2000	0.5	1.0	2.2	2.0	1000	22.5	1	21.820409470510697	8.310697193871189	102.9829174310628
0.1	2.1	360.0	2.9579999999999997	false	0.5	1.25	100	6.8	1.2	1.1	2000	0.5	1.0	2.2	2.0	1000	22.5	1	21.438561012775864	6.772622986335814	103.2719928342328
0.1	2.1	360.0	2.9579999999999997	false	0.5	1.25	100	6.8	1.2	1.1	2000	0.5	1.0	2.2	2.0	1000	22.5	1	19.42924143991322	15.358288336751379	90.63292658243185
0.1	2.1	360.0	2.9579999999999997	false	0.5	1.25	100	6.8	1.2	1.1	2000	0.5	1.0	2.2	2.0	1000	22.5	1	25.6588739557562	11.09168947224032	117.45132107266191
0.1	2.1	360.0	2.9579999999999997	false	0.5	1.25	100	6.8	1.2	1.1	2000	0.5	1.0	2.2	2.0	1000	22.5	1	22.816479427155382	15.056167133054988	83.36566468266976
0.1	2.1	360.0	2.9579999999999997	false	0.5	1.25	100	6.8	1.2	1.1	2000	0.5	1.0	2.2	2.0	1000	22.5	1	23.871144827919725	9.252649061019994	106.96941742076264
0.1	2.1	360.0	2.9579999999999997	false	0.5	1.25	100	6.8	1.2	1.1	2000	0.5	1.0	2.2	2.0	1000	22.5	1	21.300477898073154	15.348360274167833	94.32198236075678
0.1	2.1	360.0	2.9579999999999997	false	0.5	1.25	100	6.8	1.2	1.1	2000	0.5	1.0	2.2	2.0	1000	22.5	1	26.512505348737633	6.524958610237978	96.3498043968678
0.1	2.1	360.0	2.9579999999999997	false	0.5	1.25	100	6.8	1.2	1.1	2000	0.5	1.0	2.2	2.0	1000	22.5	1	22.558457880566866	11.128791124251293	109.5266430602956
0.1	2.1	360.0	2.9579999999999997	false	0.5	1.25	100	6.8	1.2	1.1	2000	0.5	1.0	2.2	2.0	1000	22.5	1	17.404714804530208	4.945890386799149	73.92248162943298
0.1	2.1	360.0	2.9579999999999997	false	0.5	1.25	100	6.8	1.2	1.1	2000	0.5	1.0	2.2	2.0	1000	22.5	1	24.228351670712485	14.949132632548894	120.46218384631055
0.1	2.1	360.0	2.9579999999999997	false	0.5	1.25	100	6.8	1.2	1.1	2000	0.5	1.0	2.2	2.0	1000	22.5	1	19.596031607221683	3.9384799175530754	84.12012314122518
0.1	2.1	360.0	2.9579999999999997	false	0.5	1.25	100	6.8	1.2	1.1	2000	0.5	1.0	2.2	2.0	1000	22.5	1	24.25491050364224	12.929305486890739	106.89177338540155
0.1	2.1	360.0	2.9579999999999997	false	0.5	1.25	100	6.8	1.2	1.1	2000	0.5	1.0	2.2	2.0	1000	22.5	1	20.82018435227606	0.812804946688186	86.60600059785911
0.1	2.1	360.0	2.9579999999999997	false	0.5	1.25	100	6.8	1.2	1.1	2000	0.5	1.0	2.2	2.0	1000	22.5	2	27.61585601797021	9.734545532420036	86.55758702615407	22.41157364076782	41.84365289782179
0.1	2.1	360.0	2.9579999999999997	false	0.5	1.25	100	6.8	1.2	1.1	2000	0.5	1.0	2.2	2.0	1000	22.5	1	23.180308902139764	4.940632906033294	103.45920621542895
0.1	2.1	360.0	2.9579999999999997	false	0.5	1.25	100	6.8	1.2	1.1	2000	0.5	1.0	2.2	2.0	1000	22.5	2	22.356825725461366	0.3883127618762704	51.92423279667036	21.55015025728909	59.65372699458447
0.1	2.1	360.0	2.9579999999999997	false	0.5	1.25	100	6.8	1.2	1.1	2000	0.5	1.0	2.2	2.0	1000	22.5	1	19.01618348865531	0.6420161887522705	90.37467114192506
0.1	2.1	360.0	2.9579999999999997	false	0.5	1.25	100	6.8	1.2	1.1	2000	0.5	1.0	2.2	2.0	1000	22.5	1	23.023754384577746	12.91035220092478	106.34423264118057
0.1	2.1	360.0	2.9579999999999997	false	0.5	1.25	100	6.8	1.2	1.1	2000	0.5	1.0	2.2	2.0	1000	22.5	1	15.907896358819217	8.856343841248004	65.147310247653
0.1	2.1	360.0	2.9579999999999997	false	0.5	1.25	100	6.8	1.2	1.1	2000	0.5	1.0	2.2	2.0	1000	22.5	2	21.368572523498816	1.016462709122195	58.901298488028075	11.377566136129856	50.76463644719101
0.1	2.1	360.0	2.9579999999999997	false	0.5	1.25	100	6.8	1.2	1.1	2000	0.5	1.0	2.2	2.0	1000	22.5	2	26.01181986286253	9.102811680109856	62.47659044325162	16.846460779748007	57.906970853407344
0.1	2.1	360.0	2.9579999999999997	false	0.5	1.25	100	6.8	1.2	1.1	2000	0.5	1.0	2.2	2.0	1000	22.5	1	21.869068784084845	14.911998319541619	79.36591854785652
0.1	2.1	360.0	2.9579999999999997	false	0.5	1.25	100	6.8	1.2	1.1	2000	0.5	1.0	2.2	2.0	1000	22.5	1	23.72609475812133	17.835414862123667	127.1454933664462
0.1	2.1	360.0	2.9579999999999997	false	0.5	1.25	100	6.8	1.2	1.1	2000	0.5	1.0	2.2	2.0	1000	22.5	1	16.198925572435854	3.931341086276012	73.80523048211074
0.1	2.1	360.0	2.9579999999999997	false	0.5	1.25	100	6.8	1.2	1.1	2000	0.5	1.0	2.2	2.0	1000	22.5	1	20.52488825374925	14.615254218932073	106.59193360824109
0.1	2.1	360.0	2.9579999999999997	false	0.5	1.25	100	6.8	1.2	1.1	2000	0.5	1.0	2.2	2.0	1000	22.5	1	19.32887624792549	6.26810512851563	87.29130366840378
0.1	2.1	360.0	2.9579999999999997	false	0.5	1.25	100	6.8	1.2	1.1	2000	0.5	1.0	2.2	2.0	1000	22.5	1	21.88425899508569	10.704276602101578	92.99428827182821
0.1	2.1	360.0	2.9579999999999997	false	0.5	1.25	100	6.8	1.2	1.1	2000	0.5	1.0	2.2	2.0	1000	22.5	1	16.4538722622831	6.42962998603493	72.9477214658286
0.1	2.1	360.0	2.9579999999999997	false	0.5	1.25	100	6.8	1.2	1.1	2000	0.5	1.0	2.2	2.0	1000	22.5	1	20.997006880081745	9.336162951239253	112.32184726168335
0.1	2.1	360.0	2.9579999999999997	false	0.5	1.25	100	6.8	1.2	1.1	2000	0.5	1.0	2.2	2.0	1000	22.5	2	24.640631391128643	8.805434821667738	74.55794247595887	22.657212767856024	35.758661625001736
0.1	2.1	360.0	2.9579999999999997	false	0.5	1.25	100	6.8	1.2	1.1	2000	0.5	1.0	2.2	2.0	1000	22.5	1	23.351757741428724	10.869406774812527	98.05699760870417
0.1	2.1	360.0	2.9579999999999997	false	0.5	1.25	100	6.8	1.2	1.1	2000	0.5	1.0	2.2	2.0	1000	22.5	1	18.490326598563357	3.914140327269471	82.12730217936462
0.1	2.1	360.0	2.9579999999999997	false	0.5	1.25	100	6.8	1.2	1.1	2000	0.5	1.0	2.2	2.0	1000	22.5	2	22.986533542724743	0.14039555515802954	43.535543169069676	21.92703004983492	72.17667978613578
0.1	2.1	360.0	2.9579999999999997	false	0.5	1.25	100	6.8	1.2	1.1	2000	0.5	1.0	2.2	2.0	1000	22.5	1	24.806820154914025	15.432500294098478	116.55207959381609
0.1	2.1	360.0	2.9579999999999997	false	0.5	1.25	100	6.8	1.2	1.1	2000	0.5	1.0	2.2	2.0	1000	22.5	2	26.69779505085222	3.782845931767464	68.96234908342502	22.039483044029414	56.09627151603491
0.1	2.1	360.0	2.9579999999999997	false	0.5	1.25	100	6.8	1.2	1.1	2000	0.5	1.0	2.2	2.0	1000	22.5	2	26.37546153898023	8.521814562332185	45.02603552653547	22.957070638629297	80.37353019635638
0.1	2.1	360.0	2.9579999999999997	false	0.5	1.25	100	6.8	1.2	1.1	2000	0.5	1.0	2.2	2.0	1000	22.5	1	22.631046128341932	7.722402794574241	89.89577364363466
0.1	2.1	360.0	2.9579999999999997	false	0.5	1.25	100	6.8	1.2	1.1	2000	0.5	1.0	2.2	2.0	1000	22.5	1	16.45044684819436	8.794533173299673	64.23466314351232
0.1	2.1	360.0	2.9579999999999997	false	0.5	1.25	100	6.8	1.2	1.1	2000	0.5	1.0	2.2	2.0	1000	22.5	1	21.547214526033308	16.51579865046127	83.62249458343028
0.1	2.1	360.0	2.9579999999999997	false	0.5	1.25	100	6.8	1.2	1.1	2000	0.5	1.0	2.2	2.0	1000	22.5	1	19.967818776187684	17.319416209584197	73.35299673137263
0.1	2.1	360.0	2.9579999999999997	false	0.5	1.25	100	6.8	1.2	1.1	2000	0.5	1.0	2.2	2.0	1000	22.5	1	23.95241047582788	10.981359676382368	116.87670552160084
0.1	2.1	360.0	2.9579999999999997	false	0.5	1.25	100	6.8	1.2	1.1	2000	0.5	1.0	2.2	2.0	1000	22.5	1	24.514056468104904	4.7227118573991005	113.37996370662769
0.1	2.1	360.0	2.9579999999999997	false	0.5	1.25	100	6.8	1.2	1.1	2000	0.5	1.0	2.2	2.0	1000	22.5	1	22.692652186898414	7.431377946472631	107.79161755385954
0.1	2.1	360.0	2.9579999999999997	false	0.5	1.25	100	6.8	1.2	1.1	2000	0.5	1.0	2.2	2.0	1000	22.5	1	23.865064655361206	22.02329171237031	113.21915711144301
0.1	2.1	360.0	2.9579999999999997	false	0.5	1.25	100	6.8	1.2	1.1	2000	0.5	1.0	2.2	2.0	1000	22.5	1	24.25784648964664	14.893724434019099	120.16664601825954
0.1	2.1	360.0	2.9579999999999997	false	0.5	1.25	100	6.8	1.2	1.1	2000	0.5	1.0	2.2	2.0	1000	22.5	2	22.670194903005992	5.116022229275332	54.0345443857504	21.580896361859054	58.96195280366288
0.1	2.1	360.0	2.9579999999999997	false	0.5	1.25	100	6.8	1.2	1.1	2000	0.5	1.0	2.2	2.0	1000	22.5	1	20.46309119091973	7.776853282398222	94.87098963424597
0.1	2.1	360.0	2.9579999999999997	false	0.5	1.25	100	6.8	1.2	1.1	2000	0.5	1.0	2.2	2.0	1000	22.5	1	25.192312028380314	12.796540976885248	110.33296591932162
0.1	2.1	360.0	2.9579999999999997	false	0.5	1.25	100	6.8	1.2	1.1	2000	0.5	1.0	2.2	2.0	1000	22.5	1	22.404811293482982	10.180590212228802	109.9006692652946
0.1	2.1	360.0	2.9579999999999997	false	0.5	1.25	100	6.8	1.2	1.1	2000	0.5	1.0	2.2	2.0	1000	22.5	1	18.693120305793023	17.880842583033864	89.0279485401489
0.1	2.1	360.0	2.9579999999999997	false	0.5	1.25	100	6.8	1.2	1.1	2000	0.5	1.0	2.2	2.0	1000	22.5	1	21.280125505407796	13.77920667376247	103.52808494209354
0.1	2.1	360.0	2.9579999999999997	false	0.5	1.25	100	6.8	1.2	1.1	2000	0.5	1.0	2.2	2.0	1000	22.5	1	23.242451717196577	7.3194839888866134	102.55618390829649
0.1	2.1	360.0	2.9579999999999997	false	0.5	1.25	100	6.8	1.2	1.1	2000	0.5	1.0	2.2	2.0	1000	22.5	1	17.76651070984314	0.5351259199694853	91.12634159595319
0.1	2.1	360.0	2.9579999999999997	false	0.5	1.25	100	6.8	1.2	1.1	2000	0.5	1.0	2.2	2.0	1000	22.5	2	23.79423718506469	0.013259821487095258	65.75578747345537	21.367733193283655	41.396893901593224
0.1	2.1	360.0	2.9579999999999997	false	0.5	1.25	100	6.8	1.2	1.1	2000	0.5	1.0	2.2	2.0	1000	22.5	1	17.360361863253118	6.347044524524798	89.81955939742272
0.1	2.1	360.0	2.9579999999999997	false	0.5	1.25	100	6.8	1.2	1.1	2000	0.5	1.0	2.2	2.0	1000	22.5	1	25.76501576273861	13.644815208756361	122.93063008656335
0.1	2.1	360.0	2.9579999999999997	false	0.5	1.25	100	6.8	1.2	1.1	2000	0.5	1.0	2.2	2.0	1000	22.5	1	22.921800298077123	15.550083714698395	119.74991467954825
0.1	2.1	360.0	2.9579999999999997	false	0.5	1.25	100	6.8	1.2	1.1	2000	0.5	1.0	2.2	2.0	1000	22.5	1	28.300102575972776	27.56954027468152	131.93548131967114
0.1	2.1	360.0	2.9579999999999997	false	0.5	1.25	100	6.8	1.2	1.1	2000	0.5	1.0	2.2	2.0	1000	22.5	1	21.565314877481125	12.705831292805286	104.0245434480618
0.1	2.1	360.0	2.9579999999999997	false	0.5	1.25	100	6.8	1.2	1.1	2000	0.5	1.0	2.2	2.0	1000	22.5	1	22.6461709903731	0.23609901169681893	81.01038580996712
0.1	2.1	360.0	2.9579999999999997	false	0.5	1.25	100	6.8	1.2	1.1	2000	0.5	1.0	2.2	2.0	1000	22.5	1	22.33310276214846	5.341206945028503	97.37440416831014
0.1	2.1	360.0	2.9579999999999997	false	0.5	1.25	100	6.8	1.2	1.1	2000	0.5	1.0	2.2	2.0	1000	22.5	1	26.10314176480854	12.153594980282815	116.6021538940426
0.1	2.1	360.0	2.9579999999999997	false	0.5	1.25	100	6.8	1.2	1.1	2000	0.5	1.0	2.2	2.0	1000	22.5	2	25.881687448528247	0.2375312925041144	52.74117712425257	18.110737618239902	76.97879460681396
0.1	2.1	360.0	2.9579999999999997	false	0.5	1.25	100	6.8	1.2	1.1	2000	0.5	1.0	2.2	2.0	1000	22.5	1	18.678569473017276	8.278154065623442	80.47030139168304
0.1	2.1	360.0	2.9579999999999997	false	0.5	1.25	100	6.8	1.2	1.1	2000	0.5	1.0	2.2	2.0	1000	22.5	2	21.485673952010938	6.95743626687694	36.85889609542592	20.245379367303528	68.75686239789677
0.1	2.1	360.0	2.9579999999999997	false	0.5	1.25	100	6.8	1.2	1.1	2000	0.5	1.0	2.2	2.0	1000	22.5	1	26.166324553292224	7.279623893520462	127.82389917454276
0.1	2.1	360.0	2.9579999999999997	false	0.5	1.25	100	6.8	1.2	1.1	2000	0.5	1.0	2.2	2.0	1000	22.5	1	17.209024669481316	2.5664103335678083	75.65526439781938
0.1	2.1	360.0	2.9579999999999997	false	0.5	1.25	100	6.8	1.2	1.1	2000	0.5	1.0	2.2	2.0	1000	22.5	2	23.511410158883105	8.764637845182454	69.712099079613	21.7872678467687	48.986891835691125
0.1	2.1	360.0	2.9579999999999997	false	0.5	1.25	100	6.8	1.2	1.1	2000	0.5	1.0	2.2	2.0	1000	22.5	1	19.221153009911745	9.628909729055827	95.21104721146182
0.1	2.1	360.0	2.9579999999999997	false	0.5	1.25	100	6.8	1.2	1.1	2000	0.5	1.0	2.2	2.0	1000	22.5	1	25.25857908761509	11.157131784863429	128.9236191925531
0.1	2.1	360.0	2.9579999999999997	false	0.5	1.25	100	6.8	1.2	1.1	2000	0.5	1.0	2.2	2.0	1000	22.5	1	18.07224224225902	16.189949822592745	75.76380898383056
0.1	2.1	360.0	2.9579999999999997	false	0.5	1.25	100	6.8	1.2	1.1	2000	0.5	1.0	2.2	2.0	1000	22.5	1	19.58999460662679	15.393500856160081	78.55089912612632
0.1	2.1	360.0	2.9579999999999997	false	0.5	1.25	100	6.8	1.2	1.1	2000	0.5	1.0	2.2	2.0	1000	22.5	1	19.687461321957034	6.245024617670662	84.96798733310037
0.1	2.1	360.0	2.9579999999999997	false	0.5	1.25	100	6.8	1.2	1.1	2000	0.5	1.0	2.2	2.0	1000	22.5	1	22.67022002869855	5.038153437749388	86.8962214553327
0.1	2.1	360.0	2.9579999999999997	false	0.5	1.25	100	6.8	1.2	1.1	2000	0.5	1.0	2.2	2.0	1000	22.5	1	17.435940627893043	16.899475329030892	76.1400575841778
0.1	2.1	360.0	2.9579999999999997	false	0.5	1.25	100	6.8	1.2	1.1	2000	0.5	1.0	2.2	2.0	1000	22.5	1	25.14387696258363	8.4759824102044	111.34687680353167
0.1	2.1	360.0	2.9579999999999997	false	0.5	1.25	100	6.8	1.2	1.1	2000	0.5	1.0	2.2	2.0	1000	22.5	1	21.573906209541075	13.06633823965536	100.51250410147529
0.1	2.1	360.0	2.9579999999999997	false	0.5	1.25	100	6.8	1.2	1.1	2000	0.5	1.0	2.2	2.0	1000	22.5	1	26.522838651166637	19.04021945019978	110.61203156291151
0.1	2.1	360.0	2.9579999999999997	false	0.5	1.25	100	6.8	1.2	1.1	2000	0.5	1.0	2.2	2.0	1000	22.5	1	29.759515564702706	9.910066821387904	121.21837358143893
0.1	2.1	360.0	2.9579999999999997	false	0.5	1.25	100	6.8	1.2	1.1	2000	0.5	1.0	2.2	2.0	1000	22.5	1	19.279583936088706	16.051420818458467	83.4723658451994
0.1	2.1	360.0	2.9579999999999997	false	0.5	1.25	100	6.8	1.2	1.1	2000	0.5	1.0	2.2	2.0	1000	22.5	1	23.559801634374356	16.6325875110287	95.90105289033686
0.1	2.1	360.0	2.9579999999999997	false	0.5	1.25	100	6.8	1.2	1.1	2000	0.5	1.0	2.2	2.0	1000	22.5	1	24.62893875954904	1.6432649915369957	89.73836595209475
0.1	2.1	360.0	2.9579999999999997	false	0.5	1.25	100	6.8	1.2	1.1	2000	0.5	1.0	2.2	2.0	1000	22.5	1	23.316470773914777	12.648142009265705	125.60513546919464
0.1	2.1	360.0	2.9579999999999997	false	0.5	1.25	100	6.8	1.2	1.1	2000	0.5	1.0	2.2	2.0	1000	22.5	1	19.924852326443094	4.637968967390013	93.49301770276683
0.1	2.1	360.0	2.9579999999999997	false	0.5	1.25	100	6.8	1.2	1.1	2000	0.5	1.0	2.2	2.0	1000	22.5	2	24.428113546859144	0.8642845092210552	86.53133623866489	17.707183056376724	38.36334917258134
0.1	2.1	360.0	2.9579999999999997	false	0.5	1.25	100	6.8	1.2	1.1	2000	0.5	1.0	2.2	2.0	1000	22.5	1	21.578602697800033	16.795737924671094	103.27076826154254
0.1	2.1	360.0	2.9579999999999997	false	0.5	1.25	100	6.8	1.2	1.1	2000	0.5	1.0	2.2	2.0	1000	22.5	1	14.636847342116315	12.727163835457304	61.32161381250376
0.1	2.1	360.0	2.9579999999999997	false	0.5	1.25	100	6.8	1.2	1.1	2000	0.5	1.0	2.2	2.0	1000	22.5	1	18.025246507502523	7.664038741273199	83.22641947234682
0.1	2.1	360.0	2.9579999999999997	false	0.5	1.25	100	6.8	1.2	1.1	2000	0.5	1.0	2.2	2.0	1000	22.5	1	21.73129383032642	6.1684636565717055	101.8287419039508
0.1	2.1	360.0	2.9579999999999997	false	0.5	1.25	100	6.8	1.2	1.1	2000	0.5	1.0	2.2	2.0	1000	22.5	1	21.970325703979707	15.000991090250471	98.8596908099326
0.1	2.1	360.0	2.9579999999999997	false	0.5	1.25	100	6.8	1.2	1.1	2000	0.5	1.0	2.2	2.0	1000	22.5	2	24.707007361957558	4.305333196293695	45.651530164102	22.782989710926064	76.12447449190286
0.1	2.1	360.0	2.9579999999999997	false	0.5	1.25	100	6.8	1.2	1.1	2000	0.5	1.0	2.2	2.0	1000	22.5	1	20.47242577815402	9.657658067631118	81.51054556426296
0.1	2.1	360.0	2.9579999999999997	false	0.5	1.25	100	6.8	1.2	1.1	2000	0.5	1.0	2.2	2.0	1000	22.5	1	22.775406577482016	12.637782803716796	86.5627034618314
0.1	2.1	360.0	2.9579999999999997	false	0.5	1.25	100	6.8	1.2	1.1	2000	0.5	1.0	2.2	2.0	1000	22.5	1	21.520015429884637	1.5516884994149778	84.73312225558223
0.1	2.1	360.0	2.9579999999999997	false	0.5	1.25	100	6.8	1.2	1.1	2000	0.5	1.0	2.2	2.0	1000	22.5	2	27.42941487110046	5.215723019170015	48.92618121891875	26.0422081193452	78.35339392735263
0.1	2.1	360.0	2.9579999999999997	false	0.5	1.25	100	6.8	1.2	1.1	2000	0.5	1.0	2.2	2.0	1000	22.5	1	23.20611391968039	12.483606060169176	108.73987791667687
0.1	2.1	360.0	2.9579999999999997	false	0.5	1.25	100	6.8	1.2	1.1	2000	0.5	1.0	2.2	2.0	1000	22.5	1	25.178967037088626	15.824867721518839	117.11966881408327
0.1	2.1	360.0	2.9579999999999997	false	0.5	1.25	100	6.8	1.2	1.1	2000	0.5	1.0	2.2	2.0	1000	22.5	1	22.683800094410966	18.51907086929368	93.64793038183352
0.1	2.1	360.0	2.9579999999999997	false	0.5	1.25	100	6.8	1.2	1.1	2000	0.5	1.0	2.2	2.0	1000	22.5	1	21.977809462688647	8.403673065943526	104.22682763275073
0.1	2.1	360.0	2.9579999999999997	false	0.5	1.25	100	6.8	1.2	1.1	2000	0.5	1.0	2.2	2.0	1000	22.5	1	26.726948879033895	7.26093076815338	125.84823154335972
0.1	2.1	360.0	2.9579999999999997	false	0.5	1.25	100	6.8	1.2	1.1	2000	0.5	1.0	2.2	2.0	1000	22.5	1	19.96812113514011	10.086913584525506	67.80902238818722
0.1	2.1	360.0	2.9579999999999997	false	0.5	1.25	100	6.8	1.2	1.1	2000	0.5	1.0	2.2	2.0	1000	22.5	1	20.48538862595733	10.650134782586534	88.251572267984
0.1	2.1	360.0	2.9579999999999997	false	0.5	1.25	100	6.8	1.2	1.1	2000	0.5	1.0	2.2	2.0	1000	22.5	1	19.51408103166152	8.647594408749043	79.58100048416622
0.1	2.1	360.0	2.9579999999999997	false	0.5	1.25	100	6.8	1.2	1.1	2000	0.5	1.0	2.2	2.0	1000	22.5	1	22.79895561799662	17.12568301983267	112.77354888418037
0.1	2.1	360.0	2.9579999999999997	false	0.5	1.25	100	6.8	1.2	1.1	2000	0.5	1.0	2.2	2.0	1000	22.5	1	18.9295103126126	7.208402548180437	84.87042484498019
0.1	2.1	360.0	2.9579999999999997	false	0.5	1.25	100	6.8	1.2	1.1	2000	0.5	1.0	2.2	2.0	1000	22.5	2	19.441890836937205	0.01715547893321978	45.16848878286431	18.327844532068884	73.12075511905617
0.1	2.1	360.0	2.9579999999999997	false	0.5	1.25	100	6.8	1.2	1.1	2000	0.5	1.0	2.2	2.0	1000	22.5	1	23.57105751010259	15.228915735706835	114.66710126337482
0.1	2.1	360.0	2.9579999999999997	false	0.5	1.25	100	6.8	1.2	1.1	2000	0.5	1.0	2.2	2.0	1000	22.5	1	24.111248241488667	2.9886576415464225	118.40141011945194
0.1	2.1	360.0	2.9579999999999997	false	0.5	1.25	100	6.8	1.2	1.1	2000	0.5	1.0	2.2	2.0	1000	22.5	2	22.25039002585131	5.06437075544208	45.69624472602045	16.83408553948196	58.407550449440215
0.1	2.1	360.0	2.9579999999999997	false	0.5	1.25	100	6.8	1.2	1.1	2000	0.5	1.0	2.2	2.0	1000	22.5	1	20.703769604785393	11.995883439543514	72.90370373591209
0.1	2.1	360.0	2.9579999999999997	false	0.5	1.25	100	6.8	1.2	1.1	2000	0.5	1.0	2.2	2.0	1000	22.5	1	21.877772818135483	4.887690381392434	90.00615188118871
0.1	2.1	360.0	2.9579999999999997	false	0.5	1.25	100	6.8	1.2	1.1	2000	0.5	1.0	2.2	2.0	1000	22.5	1	19.900034551012315	3.2781072491565264	89.3403251335456
0.1	2.1	360.0	2.9579999999999997	false	0.5	1.25	100	6.8	1.2	1.1	2000	0.5	1.0	2.2	2.0	1000	22.5	1	18.71024211700697	11.83460260927428	68.12034212262363
0.1	2.1	360.0	2.9579999999999997	false	0.5	1.25	100	6.8	1.2	1.1	2000	0.5	1.0	2.2	2.0	1000	22.5	2	23.75595197110554	5.198879090622654	68.89038938901692	23.342182383392007	52.060817560015806
0.1	2.1	360.0	2.9579999999999997	false	0.5	1.25	100	6.8	1.2	1.1	2000	0.5	1.0	2.2	2.0	1000	22.5	1	26.593479513423233	14.67936845693012	124.20265933036536
0.1	2.1	360.0	2.9579999999999997	false	0.5	1.25	100	6.8	1.2	1.1	2000	0.5	1.0	2.2	2.0	1000	22.5	1	25.781249280112654	12.797264400725235	122.2613501256698
0.1	2.1	360.0	2.9579999999999997	false	0.5	1.25	100	6.8	1.2	1.1	2000	0.5	1.0	2.2	2.0	1000	22.5	1	19.76826026297397	13.820512019392464	89.78537413210108
0.1	2.1	360.0	2.9579999999999997	false	0.5	1.25	100	6.8	1.2	1.1	2000	0.5	1.0	2.2	2.0	1000	22.5	1	22.18179914709813	17.098414470915195	89.99243716200806
0.1	2.1	360.0	2.9579999999999997	false	0.5	1.25	100	6.8	1.2	1.1	2000	0.5	1.0	2.2	2.0	1000	22.5	1	18.16023230834373	6.801357769747112	83.88986849978104
0.1	2.1	360.0	2.9579999999999997	false	0.5	1.25	100	6.8	1.2	1.1	2000	0.5	1.0	2.2	2.0	1000	22.5	1	22.573399778446046	10.959986968759079	95.98198045336905
0.1	2.1	360.0	2.9579999999999997	false	0.5	1.25	100	6.8	1.2	1.1	2000	0.5	1.0	2.2	2.0	1000	22.5	1	18.752096540546937	7.091517611856302	78.28594746007217
0.1	2.1	360.0	2.9579999999999997	false	0.5	1.25	100	6.8	1.2	1.1	2000	0.5	1.0	2.2	2.0	1000	22.5	1	23.938908125394125	12.677097250408746	89.26970031974564
0.1	2.1	360.0	2.9579999999999997	false	0.5	1.25	100	6.8	1.2	1.1	2000	0.5	1.0	2.2	2.0	1000	22.5	1	24.837286294571392	15.419958449270391	123.91610041252086
0.1	2.1	360.0	2.9579999999999997	false	0.5	1.25	100	6.8	1.2	1.1	2000	0.5	1.0	2.2	2.0	1000	22.5	1	25.053602946556154	23.674773658258513	94.32751723241809
0.1	2.1	360.0	2.9579999999999997	false	0.5	1.25	100	6.8	1.2	1.1	2000	0.5	1.0	2.2	2.0	1000	22.5	1	26.42299958070421	12.994079057122097	123.89132101914483
0.1	2.1	360.0	2.9579999999999997	false	0.5	1.25	100	6.8	1.2	1.1	2000	0.5	1.0	2.2	2.0	1000	22.5	2	24.57718773690572	3.2206430027136395	37.350797876915976	24.00020724485296	89.01583324843172
0.1	2.1	360.0	2.9579999999999997	false	0.5	1.25	100	6.8	1.2	1.1	2000	0.5	1.0	2.2	2.0	1000	22.5	1	25.29887551338045	20.95146193939365	96.07514304784769
0.1	2.1	360.0	2.9579999999999997	false	0.5	1.25	100	6.8	1.2	1.1	2000	0.5	1.0	2.2	2.0	1000	22.5	1	20.187091342562727	16.583542171907485	88.92825227940858
0.1	2.1	360.0	2.9579999999999997	false	0.5	1.25	100	6.8	1.2	1.1	2000	0.5	1.0	2.2	2.0	1000	22.5	1	25.718658447292707	10.819599286050922	114.25852869776764
0.1	2.1	360.0	2.9579999999999997	false	0.5	1.25	100	6.8	1.2	1.1	2000	0.5	1.0	2.2	2.0	1000	22.5	2	25.697083034312083	0.18403920227382303	83.5590517595498	22.132332849905325	52.376186415537944
0.1	2.1	360.0	2.9579999999999997	false	0.5	1.25	100	6.8	1.2	1.1	2000	0.5	1.0	2.2	2.0	1000	22.5	1	21.12136163385752	5.660909105578955	84.53648233121908
0.1	2.1	360.0	2.9579999999999997	false	0.5	1.25	100	6.8	1.2	1.1	2000	0.5	1.0	2.2	2.0	1000	22.5	1	25.896131075709686	10.397136927761238	117.73363971815104
0.1	2.1	360.0	2.9579999999999997	false	0.5	1.25	100	6.8	1.2	1.1	2000	0.5	1.0	2.2	2.0	1000	22.5	1	16.473682006684808	0.036766879567774295	71.31100068431893
0.1	2.1	360.0	2.9579999999999997	false	0.5	1.25	100	6.8	1.2	1.1	2000	0.5	1.0	2.2	2.0	1000	22.5	1	19.060162411482192	6.818417031056083	84.16146663618231
0.1	2.1	360.0	2.9579999999999997	false	0.5	1.25	100	6.8	1.2	1.1	2000	0.5	1.0	2.2	2.0	1000	22.5	1	18.933851140065293	11.632664942766338	80.06601316331103
0.1	2.1	360.0	2.9579999999999997	false	0.5	1.25	100	6.8	1.2	1.1	2000	0.5	1.0	2.2	2.0	1000	22.5	2	23.320568279985956	7.635745579142437	40.1275827306418	22.80347827189381	76.54729519569949
0.1	2.1	360.0	2.9579999999999997	false	0.5	1.25	100	6.8	1.2	1.1	2000	0.5	1.0	2.2	2.0	1000	22.5	1	20.030707453471344	1.7924805573919418	89.06854351570647
0.1	2.1	360.0	2.9579999999999997	false	0.5	1.25	100	6.8	1.2	1.1	2000	0.5	1.0	2.2	2.0	1000	22.5	1	25.525191253772565	5.040149472009175	107.54139737105916
0.1	2.1	360.0	2.9579999999999997	false	0.5	1.25	100	6.8	1.2	1.1	2000	0.5	1.0	2.2	2.0	1000	22.5	1	27.837003087375038	10.701953861190027	99.98491593991719
0.1	2.1	360.0	2.9579999999999997	false	0.5	1.25	100	6.8	1.2	1.1	2000	0.5	1.0	2.2	2.0	1000	22.5	1	19.85718880916224	5.605498500033037	91.44532346109865
0.1	2.1	360.0	2.9579999999999997	false	0.5	1.25	100	6.8	1.2	1.1	2000	0.5	1.0	2.2	2.0	1000	22.5	1	16.72160001464991	10.121239321167618	78.97892514754014
0.1	2.1	360.0	2.9579999999999997	false	0.5	1.25	100	6.8	1.2	1.1	2000	0.5	1.0	2.2	2.0	1000	22.5	1	15.737905754930589	6.9585900885702365	76.01981622557359
0.1	2.1	360.0	2.9579999999999997	false	0.5	1.25	100	6.8	1.2	1.1	2000	0.5	1.0	2.2	2.0	1000	22.5	1	16.58596052059368	13.380923862161653	75.59791967461278
0.1	2.1	360.0	2.9579999999999997	false	0.5	1.25	100	6.8	1.2	1.1	2000	0.5	1.0	2.2	2.0	1000	22.5	1	21.92146725113661	16.180246877657705	100.68502512600448
0.1	2.1	360.0	2.9579999999999997	false	0.5	1.25	100	6.8	1.2	1.1	2000	0.5	1.0	2.2	2.0	1000	22.5	2	25.32953504027885	9.700535467336394	38.652163124708004	18.909280668516757	77.14942508470232
0.1	2.1	360.0	2.9579999999999997	false	0.5	1.25	100	6.8	1.2	1.1	2000	0.5	1.0	2.2	2.0	1000	22.5	1	22.923704790970806	11.514342244513664	100.85606616667808
0.1	2.1	360.0	2.9579999999999997	false	0.5	1.25	100	6.8	1.2	1.1	2000	0.5	1.0	2.2	2.0	1000	22.5	1	24.226908634132126	15.690962575681349	115.25989987186179
0.1	2.1	360.0	2.9579999999999997	false	0.5	1.25	100	6.8	1.2	1.1	2000	0.5	1.0	2.2	2.0	1000	22.5	1	20.47848115566823	8.924295228829939	94.25263169683379
0.1	2.1	360.0	2.9579999999999997	false	0.5	1.25	100	6.8	1.2	1.1	2000	0.5	1.0	2.2	2.0	1000	22.5	1	17.209837452434172	0.629029370637854	95.06012843944845
0.1	2.1	360.0	2.9579999999999997	false	0.5	1.25	100	6.8	1.2	1.1	2000	0.5	1.0	2.2	2.0	1000	22.5	1	24.999676822970496	21.646131273630658	89.09361034793929
0.1	2.1	360.0	2.9579999999999997	false	0.5	1.25	100	6.8	1.2	1.1	2000	0.5	1.0	2.2	2.0	1000	22.5	1	22.121279176498444	3.555869350569119	68.14155215656614
0.1	2.1	360.0	2.9579999999999997	false	0.5	1.25	100	6.8	1.2	1.1	2000	0.5	1.0	2.2	2.0	1000	22.5	1	17.836117599323142	4.7547334131499746	90.84377243686448
0.1	2.1	360.0	2.9579999999999997	false	0.5	1.25	100	6.8	1.2	1.1	2000	0.5	1.0	2.2	2.0	1000	22.5	1	23.234807655449277	5.293418924085886	98.99751211428573
0.1	2.1	360.0	2.9579999999999997	false	0.5	1.25	100	6.8	1.2	1.1	2000	0.5	1.0	2.2	2.0	1000	22.5	1	24.71301939366477	1.901833211921734	108.96412175293538
0.1	2.1	360.0	2.9579999999999997	false	0.5	1.25	100	6.8	1.2	1.1	2000	0.5	1.0	2.2	2.0	1000	22.5	1	23.091433677364265	0.4433000096770308	86.92839563468372
0.1	2.1	360.0	2.9579999999999997	false	0.5	1.25	100	6.8	1.2	1.1	2000	0.5	1.0	2.2	2.0	1000	22.5	1	22.672387991927657	15.134364749106082	101.80685978963109
0.1	2.1	360.0	2.9579999999999997	false	0.5	1.25	100	6.8	1.2	1.1	2000	0.5	1.0	2.2	2.0	1000	22.5	1	22.845849724814766	22.09727206635495	79.93214371286905
0.1	2.1	360.0	2.9579999999999997	false	0.5	1.25	100	6.8	1.2	1.1	2000	0.5	1.0	2.2	2.0	1000	22.5	1	24.298066753474377	20.448155520370367	110.50253482229694
0.1	2.1	360.0	2.9579999999999997	false	0.5	1.25	100	6.8	1.2	1.1	2000	0.5	1.0	2.2	2.0	1000	22.5	1	21.335735810123555	21.041173390649114	105.96156933474636
0.1	2.1	360.0	2.9579999999999997	false	0.5	1.25	100	6.8	1.2	1.1	2000	0.5	1.0	2.2	2.0	1000	22.5	1	20.54973068211657	11.996598527121419	91.69869529136601
0.1	2.1	360.0	2.9579999999999997	false	0.5	1.25	100	6.8	1.2	1.1	2000	0.5	1.0	2.2	2.0	1000	22.5	1	21.790594238799486	9.401860405160066	86.61374747113912
0.1	2.1	360.0	2.9579999999999997	false	0.5	1.25	100	6.8	1.2	1.1	2000	0.5	1.0	2.2	2.0	1000	22.5	1	21.24289174563322	11.286309682559633	94.92776848364505
0.1	2.1	360.0	2.9579999999999997	false	0.5	1.25	100	6.8	1.2	1.1	2000	0.5	1.0	2.2	2.0	1000	22.5	1	21.94239638453724	14.511830846845461	86.68057978827137
0.1	2.1	360.0	2.9579999999999997	false	0.5	1.25	100	6.8	1.2	1.1	2000	0.5	1.0	2.2	2.0	1000	22.5	1	22.11978106134614	5.971511355356762	102.46955847122517
0.1	2.1	360.0	2.9579999999999997	false	0.5	1.25	100	6.8	1.2	1.1	2000	0.5	1.0	2.2	2.0	1000	22.5	1	22.12941474464478	13.587530311233023	101.71106570710852
0.1	2.1	360.0	2.9579999999999997	false	0.5	1.25	100	6.8	1.2	1.1	2000	0.5	1.0	2.2	2.0	1000	22.5	1	23.614190355864608	9.51256970640058	109.10795679148424
0.1	2.1	360.0	2.9579999999999997	false	0.5	1.25	100	6.8	1.2	1.1	2000	0.5	1.0	2.2	2.0	1000	22.5	1	23.52674464400103	11.43790249756213	117.27368622711407
0.1	2.1	360.0	2.9579999999999997	false	0.5	1.25	100	6.8	1.2	1.1	2000	0.5	1.0	2.2	2.0	1000	22.5	2	24.86675688755956	4.653591236099371	31.61477754175401	18.171454025507202	67.46298019976783
0.1	2.1	360.0	2.9579999999999997	false	0.5	1.25	100	6.8	1.2	1.1	2000	0.5	1.0	2.2	2.0	1000	22.5	1	22.652734744406494	13.412136074492738	117.57742240831492
0.1	2.1	360.0	2.9579999999999997	false	0.5	1.25	100	6.8	1.2	1.1	2000	0.5	1.0	2.2	2.0	1000	22.5	1	20.45509185331974	3.341667451582629	85.81919465265797
0.1	2.1	360.0	2.9579999999999997	false	0.5	1.25	100	6.8	1.2	1.1	2000	0.5	1.0	2.2	2.0	1000	22.5	1	21.87615682206633	4.359787725757853	96.9210349595293
0.1	2.1	360.0	2.9579999999999997	false	0.5	1.25	100	6.8	1.2	1.1	2000	0.5	1.0	2.2	2.0	1000	22.5	2	27.475430798721117	0.9968912721020504	40.768568888831176	17.708165538932565	95.98245549380422
0.1	2.1	360.0	2.9579999999999997	false	0.5	1.25	100	6.8	1.2	1.1	2000	0.5	1.0	2.2	2.0	1000	22.5	1	23.147718867616796	19.575499554908003	82.52563422774769
0.1	2.1	360.0	2.9579999999999997	false	0.5	1.25	100	6.8	1.2	1.1	2000	0.5	1.0	2.2	2.0	1000	22.5	1	22.619579022264755	10.68961110138132	89.14239941913267
0.1	2.1	360.0	2.9579999999999997	false	0.5	1.25	100	6.8	1.2	1.1	2000	0.5	1.0	2.2	2.0	1000	22.5	2	28.947673331909105	1.7599523683987823	81.77987749665097	21.919518132998153	62.0645072427833
0.1	2.1	360.0	2.9579999999999997	false	0.5	1.25	100	6.8	1.2	1.1	2000	0.5	1.0	2.2	2.0	1000	22.5	1	20.906385146091328	5.065264766535737	68.85071458312507
0.1	2.1	360.0	2.9579999999999997	false	0.5	1.25	100	6.8	1.2	1.1	2000	0.5	1.0	2.2	2.0	1000	22.5	1	18.590501162485374	11.815682294700029	92.78156289555203
0.1	2.1	360.0	2.9579999999999997	false	0.5	1.25	100	6.8	1.2	1.1	2000	0.5	1.0	2.2	2.0	1000	22.5	1	22.720335929477923	15.929165828022743	82.14038613216329
0.1	2.1	360.0	2.9579999999999997	false	0.5	1.25	100	6.8	1.2	1.1	2000	0.5	1.0	2.2	2.0	1000	22.5	1	27.00886174823339	24.989104176025982	106.78830662152026
0.1	2.1	360.0	2.9579999999999997	false	0.5	1.25	100	6.8	1.2	1.1	2000	0.5	1.0	2.2	2.0	1000	22.5	1	23.92930806652352	4.627785810290098	113.62633802553763
0.1	2.1	360.0	2.9579999999999997	false	0.5	1.25	100	6.8	1.2	1.1	2000	0.5	1.0	2.2	2.0	1000	22.5	1	17.147705727328667	5.113322165283241	93.78399277699073
0.1	2.1	360.0	2.9579999999999997	false	0.5	1.25	100	6.8	1.2	1.1	2000	0.5	1.0	2.2	2.0	1000	22.5	1	21.69128425070209	20.98155357523192	128.19083405759557
0.1	2.1	360.0	2.9579999999999997	false	0.5	1.25	100	6.8	1.2	1.1	2000	0.5	1.0	2.2	2.0	1000	22.5	1	22.153537839173733	17.930766753989744	88.91057717595774
0.1	2.1	360.0	2.9579999999999997	false	0.5	1.25	100	6.8	1.2	1.1	2000	0.5	1.0	2.2	2.0	1000	22.5	1	20.40003901377202	19.0088285028637	88.09632959184071
0.1	2.1	360.0	2.9579999999999997	false	0.5	1.25	100	6.8	1.2	1.1	2000	0.5	1.0	2.2	2.0	1000	22.5	1	21.371719744010925	7.579963251428781	93.41315534139243
0.1	2.1	360.0	2.9579999999999997	false	0.5	1.25	100	6.8	1.2	1.1	2000	0.5	1.0	2.2	2.0	1000	22.5	1	23.719453555239134	16.363310495318064	115.60937993915906
0.1	2.1	360.0	2.9579999999999997	false	0.5	1.25	100	6.8	1.2	1.1	2000	0.5	1.0	2.2	2.0	1000	22.5	2	23.240445340363955	4.550165706768408	41.4195316069971	23.09515046292818	85.03840172435376
0.1	2.1	360.0	2.9579999999999997	false	0.5	1.25	100	6.8	1.2	1.1	2000	0.5	1.0	2.2	2.0	1000	22.5	2	26.70575727146967	1.8760397629090138	82.31681015573783	16.457021986030057	33.6887613565547
0.1	2.1	360.0	2.9579999999999997	false	0.5	1.25	100	6.8	1.2	1.1	2000	0.5	1.0	2.2	2.0	1000	22.5	1	23.717367899706154	1.7113733625936267	77.59211660628355
0.1	2.1	360.0	2.9579999999999997	false	0.5	1.25	100	6.8	1.2	1.1	2000	0.5	1.0	2.2	2.0	1000	22.5	1	24.00950111284955	11.262756717096478	90.62971969284114
0.1	2.1	360.0	2.9579999999999997	false	0.5	1.25	100	6.8	1.2	1.1	2000	0.5	1.0	2.2	2.0	1000	22.5	1	23.503633780762915	10.822773030102692	102.31463199597363
0.1	2.1	360.0	2.9579999999999997	false	0.5	1.25	100	6.8	1.2	1.1	2000	0.5	1.0	2.2	2.0	1000	22.5	1	24.985990749291503	14.746453994919934	119.45749627057003
0.1	2.1	360.0	2.9579999999999997	false	0.5	1.25	100	6.8	1.2	1.1	2000	0.5	1.0	2.2	2.0	1000	22.5	1	21.323537420503897	11.20085840354865	91.05724944934231
0.1	2.1	360.0	2.9579999999999997	false	0.5	1.25	100	6.8	1.2	1.1	2000	0.5	1.0	2.2	2.0	1000	22.5	1	20.541041897442653	11.649556502235694	81.917927893608
0.1	2.1	360.0	2.9579999999999997	false	0.5	1.25	100	6.8	1.2	1.1	2000	0.5	1.0	2.2	2.0	1000	22.5	1	22.996489093948277	20.298811876058352	111.97169164217395
0.1	2.1	360.0	2.9579999999999997	false	0.5	1.25	100	6.8	1.2	1.1	2000	0.5	1.0	2.2	2.0	1000	22.5	1	17.658620434432823	4.601417572426912	88.2691607096428
0.1	2.1	360.0	2.9579999999999997	false	0.5	1.25	100	6.8	1.2	1.1	2000	0.5	1.0	2.2	2.0	1000	22.5	1	19.81654663818172	10.540420701505754	86.20652933074801
0.1	2.1	360.0	2.9579999999999997	false	0.5	1.25	100	6.8	1.2	1.1	2000	0.5	1.0	2.2	2.0	1000	22.5	1	17.179349459420756	11.134423497360544	90.67357894894188
0.1	2.1	360.0	2.9579999999999997	false	0.5	1.25	100	6.8	1.2	1.1	2000	0.5	1.0	2.2	2.0	1000	22.5	1	16.994337168782828	11.43694482843147	57.9365628198598
0.1	2.1	360.0	2.9579999999999997	false	0.5	1.25	100	6.8	1.2	1.1	2000	0.5	1.0	2.2	2.0	1000	22.5	1	19.286461596015535	18.615178214331983	98.31379161665394
0.1	2.1	360.0	2.9579999999999997	false	0.5	1.25	100	6.8	1.2	1.1	2000	0.5	1.0	2.2	2.0	1000	22.5	2	20.287053480763475	1.0895593205642764	55.42087520449612	19.921348186531947	36.80742058121796
0.1	2.1	360.0	2.9579999999999997	false	0.5	1.25	100	6.8	1.2	1.1	2000	0.5	1.0	2.2	2.0	1000	22.5	1	17.514441463088865	5.4990083075082685	96.24097033740871
0.1	2.1	360.0	2.9579999999999997	false	0.5	1.25	100	6.8	1.2	1.1	2000	0.5	1.0	2.2	2.0	1000	22.5	1	22.133903538958833	11.10919715268904	99.16081165899078
0.1	2.1	360.0	2.9579999999999997	false	0.5	1.25	100	6.8	1.2	1.1	2000	0.5	1.0	2.2	2.0	1000	22.5	1	18.13177852315137	17.77432689143739	91.27203816042707
0.1	2.1	360.0	2.9579999999999997	false	0.5	1.25	100	6.8	1.2	1.1	2000	0.5	1.0	2.2	2.0	1000	22.5	1	23.26978609672976	13.688480759225415	110.57348581278539
0.1	2.1	360.0	2.9579999999999997	false	0.5	1.25	100	6.8	1.2	1.1	2000	0.5	1.0	2.2	2.0	1000	22.5	1	21.961970199629164	3.8250128024450496	90.40755647717822
0.1	2.1	360.0	2.9579999999999997	false	0.5	1.25	100	6.8	1.2	1.1	2000	0.5	1.0	2.2	2.0	1000	22.5	1	17.138086295798736	3.1346958540214507	84.80576201507124
0.1	2.1	360.0	2.9579999999999997	false	0.5	1.25	100	6.8	1.2	1.1	2000	0.5	1.0	2.2	2.0	1000	22.5	1	24.760784806879947	13.516816027753896	122.78811317249318
0.1	2.1	360.0	2.9579999999999997	false	0.5	1.25	100	6.8	1.2	1.1	2000	0.5	1.0	2.2	2.0	1000	22.5	1	21.742778199863864	9.326103194068265	82.39376565233972
0.1	2.1	360.0	2.9579999999999997	false	0.5	1.25	100	6.8	1.2	1.1	2000	0.5	1.0	2.2	2.0	1000	22.5	1	19.62930471947437	2.949402968826526	90.41853590273348
0.1	2.1	360.0	2.9579999999999997	false	0.5	1.25	100	6.8	1.2	1.1	2000	0.5	1.0	2.2	2.0	1000	22.5	1	21.12919648610859	13.99507458268135	109.04996083323051
0.1	2.1	360.0	2.9579999999999997	false	0.5	1.25	100	6.8	1.2	1.1	2000	0.5	1.0	2.2	2.0	1000	22.5	1	18.92803178183248	10.84739382992518	78.54712045724126
0.1	2.1	360.0	2.9579999999999997	false	0.5	1.25	100	6.8	1.2	1.1	2000	0.5	1.0	2.2	2.0	1000	22.5	1	23.800633457361855	14.329371965915131	121.70007249898869
0.1	2.1	360.0	2.9579999999999997	false	0.5	1.25	100	6.8	1.2	1.1	2000	0.5	1.0	2.2	2.0	1000	22.5	1	21.180163254765112	16.069620253175326	107.12811879092527
0.1	2.1	360.0	2.9579999999999997	false	0.5	1.25	100	6.8	1.2	1.1	2000	0.5	1.0	2.2	2.0	1000	22.5	1	24.476699884731435	14.07988212702717	106.60342090738497
0.1	2.1	360.0	2.9579999999999997	false	0.5	1.25	100	6.8	1.2	1.1	2000	0.5	1.0	2.2	2.0	1000	22.5	1	24.0324658327264	7.059505918892315	93.1094510565987
0.1	2.1	360.0	2.9579999999999997	false	0.5	1.25	100	6.8	1.2	1.1	2000	0.5	1.0	2.2	2.0	1000	22.5	1	24.970558216829605	7.887778420941379	106.82647550234333
0.1	2.1	360.0	2.9579999999999997	false	0.5	1.25	100	6.8	1.2	1.1	2000	0.5	1.0	2.2	2.0	1000	22.5	2	22.246289237079488	6.558512780628123	40.42085225040763	20.20520327063906	67.48235950181699
0.1	2.1	360.0	2.9579999999999997	false	0.5	1.25	100	6.8	1.2	1.1	2000	0.5	1.0	2.2	2.0	1000	22.5	1	17.78360260471695	3.0061219830475205	97.18436035024988
0.1	2.1	360.0	2.9579999999999997	false	0.5	1.25	100	6.8	1.2	1.1	2000	0.5	1.0	2.2	2.0	1000	22.5	1	20.93380003942502	2.8377850728286913	86.90454208037502
0.1	2.1	360.0	2.9579999999999997	false	0.5	1.25	100	6.8	1.2	1.1	2000	0.5	1.0	2.2	2.0	1000	22.5	1	20.70092446869328	9.913266616119325	94.12960551051556
0.1	2.1	360.0	2.9579999999999997	false	0.5	1.25	100	6.8	1.2	1.1	2000	0.5	1.0	2.2	2.0	1000	22.5	1	22.522533376270957	4.571706337074105	103.15120148045679
0.1	2.1	360.0	2.9579999999999997	false	0.5	1.25	100	6.8	1.2	1.1	2000	0.5	1.0	2.2	2.0	1000	22.5	2	22.403769051677088	2.510514160551578	58.399951328233584	13.537576578540197	31.59987688373906
0.1	2.1	360.0	2.9579999999999997	false	0.5	1.25	100	6.8	1.2	1.1	2000	0.5	1.0	2.2	2.0	1000	22.5	1	24.303840592848353	19.42122688692659	106.41075533295215
0.1	2.1	360.0	2.9579999999999997	false	0.5	1.25	100	6.8	1.2	1.1	2000	0.5	1.0	2.2	2.0	1000	22.5	1	28.81515007406229	7.1438679379873316	135.57338689818397
0.1	2.1	360.0	2.9579999999999997	false	0.5	1.25	100	6.8	1.2	1.1	2000	0.5	1.0	2.2	2.0	1000	22.5	1	22.342887228283352	8.35228545464608	98.31447085374083
0.1	2.1	360.0	2.9579999999999997	false	0.5	1.25	100	6.8	1.2	1.1	2000	0.5	1.0	2.2	2.0	1000	22.5	1	22.393538368142185	16.003414069402506	103.09758279715699
0.1	2.1	360.0	2.9579999999999997	false	0.5	1.25	100	6.8	1.2	1.1	2000	0.5	1.0	2.2	2.0	1000	22.5	1	19.33447667183329	6.908541458310688	84.74333787798273
0.1	2.1	360.0	2.9579999999999997	false	0.5	1.25	100	6.8	1.2	1.1	2000	0.5	1.0	2.2	2.0	1000	22.5	1	18.037223237300815	6.886338804419242	85.24796696182776
0.1	2.1	360.0	2.9579999999999997	false	0.5	1.25	100	6.8	1.2	1.1	2000	0.5	1.0	2.2	2.0	1000	22.5	1	22.737803821227413	5.337700688207067	108.48493791531585
0.1	2.1	360.0	2.9579999999999997	false	0.5	1.25	100	6.8	1.2	1.1	2000	0.5	1.0	2.2	2.0	1000	22.5	2	27.727664203389562	8.576976299005834	72.74495682688759	23.18324149101349	62.1067832820458
0.1	2.1	360.0	2.9579999999999997	false	0.5	1.25	100	6.8	1.2	1.1	2000	0.5	1.0	2.2	2.0	1000	22.5	1	20.429038333580564	7.705366423452747	62.523875142374386
0.1	2.1	360.0	2.9579999999999997	false	0.5	1.25	100	6.8	1.2	1.1	2000	0.5	1.0	2.2	2.0	1000	22.5	1	23.13641464085903	21.708776797660523	125.61913509672345
0.1	2.1	360.0	2.9579999999999997	false	0.5	1.25	100	6.8	1.2	1.1	2000	0.5	1.0	2.2	2.0	1000	22.5	1	24.835645474285975	12.745513327571565	129.90165631567587
0.1	2.1	360.0	2.9579999999999997	false	0.5	1.25	100	6.8	1.2	1.1	2000	0.5	1.0	2.2	2.0	1000	22.5	1	19.14597800048927	18.256850935769783	92.77255377814166
0.1	2.1	360.0	2.9579999999999997	false	0.5	1.25	100	6.8	1.2	1.1	2000	0.5	1.0	2.2	2.0	1000	22.5	1	24.45576213403368	19.39515991225785	108.6809367936298
0.1	2.1	360.0	2.9579999999999997	false	0.5	1.25	100	6.8	1.2	1.1	2000	0.5	1.0	2.2	2.0	1000	22.5	1	22.626332820061855	15.920376207723328	76.82975744066842
0.1	2.1	360.0	2.9579999999999997	false	0.5	1.25	100	6.8	1.2	1.1	2000	0.5	1.0	2.2	2.0	1000	22.5	1	23.239203783397535	13.743003198389667	109.4272684673485
0.1	2.1	360.0	2.9579999999999997	false	0.5	1.25	100	6.8	1.2	1.1	2000	0.5	1.0	2.2	2.0	1000	22.5	1	21.93310498587101	6.708363707161864	85.10698409551982
0.1	2.1	360.0	2.9579999999999997	false	0.5	1.25	100	6.8	1.2	1.1	2000	0.5	1.0	2.2	2.0	1000	22.5	1	21.134609889066528	11.832563353826034	112.09289730108836
0.1	2.1	360.0	2.9579999999999997	false	0.5	1.25	100	6.8	1.2	1.1	2000	0.5	1.0	2.2	2.0	1000	22.5	1	19.844366441837806	10.727015959801353	98.48633109595814
0.1	2.1	360.0	2.9579999999999997	false	0.5	1.25	100	6.8	1.2	1.1	2000	0.5	1.0	2.2	2.0	1000	22.5	2	23.685272792166618	8.264079568746046	51.406479593375074	22.686080838856892	64.49663945794606
0.1	2.1	360.0	2.9579999999999997	false	0.5	1.25	100	6.8	1.2	1.1	2000	0.5	1.0	2.2	2.0	1000	22.5	1	17.047995293046213	6.430468202828655	72.5677249670987
0.1	2.1	360.0	2.9579999999999997	false	0.5	1.25	100	6.8	1.2	1.1	2000	0.5	1.0	2.2	2.0	1000	22.5	1	25.33902319177157	16.90395926563346	100.19236882176382
0.1	2.1	360.0	2.9579999999999997	false	0.5	1.25	100	6.8	1.2	1.1	2000	0.5	1.0	2.2	2.0	1000	22.5	1	17.712704251308292	11.416441133968904	84.338667591273
0.1	2.1	360.0	2.9579999999999997	false	0.5	1.25	100	6.8	1.2	1.1	2000	0.5	1.0	2.2	2.0	1000	22.5	1	23.191595422964518	10.471255743072138	97.88212565008209
0.1	2.1	360.0	2.9579999999999997	false	0.5	1.25	100	6.8	1.2	1.1	2000	0.5	1.0	2.2	2.0	1000	22.5	1	23.24264282136666	14.773444928164508	100.94270796787305
0.1	2.1	360.0	2.9579999999999997	false	0.5	1.25	100	6.8	1.2	1.1	2000	0.5	1.0	2.2	2.0	1000	22.5	1	20.273553912094002	11.168500438721935	99.19999133012222
0.1	2.1	360.0	2.9579999999999997	false	0.5	1.25	100	6.8	1.2	1.1	2000	0.5	1.0	2.2	2.0	1000	22.5	1	20.796827589681204	18.925850437048116	101.42155059655227
0.1	2.1	360.0	2.9579999999999997	false	0.5	1.25	100	6.8	1.2	1.1	2000	0.5	1.0	2.2	2.0	1000	22.5	1	17.190516531404562	11.212424857202594	69.83916581900382
0.1	2.1	360.0	2.9579999999999997	false	0.5	1.25	100	6.8	1.2	1.1	2000	0.5	1.0	2.2	2.0	1000	22.5	1	21.934369547127165	9.659833801440382	98.81867338299219
0.1	2.1	360.0	2.9579999999999997	false	0.5	1.25	100	6.8	1.2	1.1	2000	0.5	1.0	2.2	2.0	1000	22.5	2	24.773222532137993	0.10239913689088108	35.67993769479603	16.89806795944358	71.1122601802078
0.1	2.1	360.0	2.9579999999999997	false	0.5	1.25	100	6.8	1.2	1.1	2000	0.5	1.0	2.2	2.0	1000	22.5	1	22.94995405818945	21.611839385910834	94.52508873667365
0.1	2.1	360.0	2.9579999999999997	false	0.5	1.25	100	6.8	1.2	1.1	2000	0.5	1.0	2.2	2.0	1000	22.5	1	20.286923949400684	11.20109268226463	98.74350717176515
0.1	2.1	360.0	2.9579999999999997	false	0.5	1.25	100	6.8	1.2	1.1	2000	0.5	1.0	2.2	2.0	1000	22.5	1	23.318306807964696	5.6058230781811895	114.0245172151011
0.1	2.1	360.0	2.9579999999999997	false	0.5	1.25	100	6.8	1.2	1.1	2000	0.5	1.0	2.2	2.0	1000	22.5	2	25.78479180536573	15.1008375390831	80.0859981209979	25.537352155387065	39.266677817563796
0.1	2.1	360.0	2.9579999999999997	false	0.5	1.25	100	6.8	1.2	1.1	2000	0.5	1.0	2.2	2.0	1000	22.5	1	20.429718091321554	11.518000640998528	78.50325826905933
0.1	2.1	360.0	2.9579999999999997	false	0.5	1.25	100	6.8	1.2	1.1	2000	0.5	1.0	2.2	2.0	1000	22.5	1	19.967758860392305	1.9705329339728348	89.4979725658251
0.1	2.1	360.0	2.9579999999999997	false	0.5	1.25	100	6.8	1.2	1.1	2000	0.5	1.0	2.2	2.0	1000	22.5	1	20.64553310941377	11.33410184791632	106.70277322672973
0.1	2.1	360.0	2.9579999999999997	false	0.5	1.25	100	6.8	1.2	1.1	2000	0.5	1.0	2.2	2.0	1000	22.5	1	23.66828035011508	9.637754485057378	99.64430151817261
0.1	2.1	360.0	2.9579999999999997	false	0.5	1.25	100	6.8	1.2	1.1	2000	0.5	1.0	2.2	2.0	1000	22.5	1	23.363646167964053	10.748203045803237	107.83293120592994
0.1	2.1	360.0	2.9579999999999997	false	0.5	1.25	100	6.8	1.2	1.1	2000	0.5	1.0	2.2	2.0	1000	22.5	1	20.608669474498807	10.59884025665539	101.87713410109222
0.1	2.1	360.0	2.9579999999999997	false	0.5	1.25	100	6.8	1.2	1.1	2000	0.5	1.0	2.2	2.0	1000	22.5	1	18.268288237400572	14.030631139931993	74.07180574092044
0.1	2.1	360.0	2.9579999999999997	false	0.5	1.25	100	6.8	1.2	1.1	2000	0.5	1.0	2.2	2.0	1000	22.5	1	22.55505769181444	12.931378066749367	102.91411501915732
0.1	2.1	360.0	2.9579999999999997	false	0.5	1.25	100	6.8	1.2	1.1	2000	0.5	1.0	2.2	2.0	1000	22.5	1	20.97133237754862	13.026107350584427	86.593246681897
0.1	2.1	360.0	2.9579999999999997	false	0.5	1.25	100	6.8	1.2	1.1	2000	0.5	1.0	2.2	2.0	1000	22.5	1	25.140369365697588	10.421020440972722	124.26635689182075
0.1	2.1	360.0	2.9579999999999997	false	0.5	1.25	100	6.8	1.2	1.1	2000	0.5	1.0	2.2	2.0	1000	22.5	1	19.837619285406596	9.508893372512123	90.83803593635966
0.1	2.1	360.0	2.9579999999999997	false	0.5	1.25	100	6.8	1.2	1.1	2000	0.5	1.0	2.2	2.0	1000	22.5	1	22.371788080428907	11.392588632353732	85.39192432175544
0.1	2.1	360.0	2.9579999999999997	false	0.5	1.25	100	6.8	1.2	1.1	2000	0.5	1.0	2.2	2.0	1000	22.5	1	24.453911552930293	6.629243546650393	90.25091191251161
0.1	2.1	360.0	2.9579999999999997	false	0.5	1.25	100	6.8	1.2	1.1	2000	0.5	1.0	2.2	2.0	1000	22.5	1	21.722328501007016	4.261863027193228	87.35319227967352
0.1	2.1	360.0	2.9579999999999997	false	0.5	1.25	100	6.8	1.2	1.1	2000	0.5	1.0	2.2	2.0	1000	22.5	1	21.89355757704727	6.808958308224609	85.77449340194302
0.1	2.1	360.0	2.9579999999999997	false	0.5	1.25	100	6.8	1.2	1.1	2000	0.5	1.0	2.2	2.0	1000	22.5	1	18.960650344989947	5.647319172429172	83.40941261718125
0.1	2.1	360.0	2.9579999999999997	false	0.5	1.25	100	6.8	1.2	1.1	2000	0.5	1.0	2.2	2.0	1000	22.5	1	21.624389785068693	18.59486420912122	92.60750701789223
0.1	2.1	360.0	2.9579999999999997	false	0.5	1.25	100	6.8	1.2	1.1	2000	0.5	1.0	2.2	2.0	1000	22.5	1	22.485335245465578	10.21062923720923	97.03548567743252
0.1	2.1	360.0	2.9579999999999997	false	0.5	1.25	100	6.8	1.2	1.1	2000	0.5	1.0	2.2	2.0	1000	22.5	1	24.50946128093083	9.690828966011392	102.2174807145984
0.1	2.1	360.0	2.9579999999999997	false	0.5	1.25	100	6.8	1.2	1.1	2000	0.5	1.0	2.2	2.0	1000	22.5	1	25.501437591199398	23.394712855625688	79.82804939351192
0.1	2.1	360.0	2.9579999999999997	false	0.5	1.25	100	6.8	1.2	1.1	2000	0.5	1.0	2.2	2.0	1000	22.5	1	22.078379387923242	15.538588533711717	101.57128621323754
0.1	2.1	360.0	2.9579999999999997	false	0.5	1.25	100	6.8	1.2	1.1	2000	0.5	1.0	2.2	2.0	1000	22.5	1	25.043583841636845	12.595064201906053	135.75785562443716
0.1	2.1	360.0	2.9579999999999997	false	0.5	1.25	100	6.8	1.2	1.1	2000	0.5	1.0	2.2	2.0	1000	22.5	1	20.996967189212192	7.111343494737414	91.29982126135826
0.1	2.1	360.0	2.9579999999999997	false	0.5	1.25	100	6.8	1.2	1.1	2000	0.5	1.0	2.2	2.0	1000	22.5	1	24.140133966646392	15.869672393227422	119.1414297688362
0.1	2.1	360.0	2.9579999999999997	false	0.5	1.25	100	6.8	1.2	1.1	2000	0.5	1.0	2.2	2.0	1000	22.5	1	20.44125445302504	4.5453922334384425	83.630759544735
0.1	2.1	360.0	2.9579999999999997	false	0.5	1.25	100	6.8	1.2	1.1	2000	0.5	1.0	2.2	2.0	1000	22.5	1	22.975896835292563	6.06214954721208	102.59830595040707
0.1	2.1	360.0	2.9579999999999997	false	0.5	1.25	100	6.8	1.2	1.1	2000	0.5	1.0	2.2	2.0	1000	22.5	1	23.43270733326384	15.439170466897483	118.55363688375854
0.1	2.1	360.0	2.9579999999999997	false	0.5	1.25	100	6.8	1.2	1.1	2000	0.5	1.0	2.2	2.0	1000	22.5	1	24.852740090396196	10.372568488137466	118.01747714834146
0.1	2.1	360.0	2.9579999999999997	false	0.5	1.25	100	6.8	1.2	1.1	2000	0.5	1.0	2.2	2.0	1000	22.5	2	22.660667625963377	5.198937822776819	50.9836264557508	18.619310391398965	50.0438893235791
0.1	2.1	360.0	2.9579999999999997	false	0.5	1.25	100	6.8	1.2	1.1	2000	0.5	1.0	2.2	2.0	1000	22.5	2	28.77565910792186	2.065784114664741	59.01012457939158	21.065258224132247	52.691189602561614
0.1	2.1	360.0	2.9579999999999997	false	0.5	1.25	100	6.8	1.2	1.1	2000	0.5	1.0	2.2	2.0	1000	22.5	1	21.9673961542842	8.64807368894818	84.70291395757464
0.1	2.1	360.0	2.9579999999999997	false	0.5	1.25	100	6.8	1.2	1.1	2000	0.5	1.0	2.2	2.0	1000	22.5	1	20.297827243026415	13.633783915465393	87.52763527764913
0.1	2.1	360.0	2.9579999999999997	false	0.5	1.25	100	6.8	1.2	1.1	2000	0.5	1.0	2.2	2.0	1000	22.5	1	20.574539421508042	16.685935890399918	93.97150247067556
0.1	2.1	360.0	2.9579999999999997	false	0.5	1.25	100	6.8	1.2	1.1	2000	0.5	1.0	2.2	2.0	1000	22.5	1	19.015082788250048	17.83294819350645	107.44632547718996
0.1	2.1	360.0	2.9579999999999997	false	0.5	1.25	100	6.8	1.2	1.1	2000	0.5	1.0	2.2	2.0	1000	22.5	1	21.36519731958197	15.228481584771465	91.40767584022198
0.1	2.1	360.0	2.9579999999999997	false	0.5	1.25	100	6.8	1.2	1.1	2000	0.5	1.0	2.2	2.0	1000	22.5	1	24.217302640098197	10.385175452873943	106.06187261794658
0.1	2.1	360.0	2.9579999999999997	false	0.5	1.25	100	6.8	1.2	1.1	2000	0.5	1.0	2.2	2.0	1000	22.5	1	25.34206297862564	12.712692009212859	112.23870482633568
0.1	2.1	360.0	2.9579999999999997	false	0.5	1.25	100	6.8	1.2	1.1	2000	0.5	1.0	2.2	2.0	1000	22.5	1	17.55911252809568	16.345582433057146	68.91407856049625
0.1	2.1	360.0	2.9579999999999997	false	0.5	1.25	100	6.8	1.2	1.1	2000	0.5	1.0	2.2	2.0	1000	22.5	1	24.496850203378877	0.9272481010509064	116.40828156557924
0.1	2.1	360.0	2.9579999999999997	false	0.5	1.25	100	6.8	1.2	1.1	2000	0.5	1.0	2.2	2.0	1000	22.5	1	26.130916286937055	15.285830859285493	129.2625608888225
0.1	2.1	360.0	2.9579999999999997	false	0.5	1.25	100	6.8	1.2	1.1	2000	0.5	1.0	2.2	2.0	1000	22.5	1	20.581973171872068	17.61264843025141	71.89811847940815
0.1	2.1	360.0	2.9579999999999997	false	0.5	1.25	100	6.8	1.2	1.1	2000	0.5	1.0	2.2	2.0	1000	22.5	1	23.78197788493392	15.438434964403111	107.63840220528891
0.1	2.1	360.0	2.9579999999999997	false	0.5	1.25	100	6.8	1.2	1.1	2000	0.5	1.0	2.2	2.0	1000	22.5	1	20.5803922877875	20.384751988395287	101.47177222077757
0.1	2.1	360.0	2.9579999999999997	false	0.5	1.25	100	6.8	1.2	1.1	2000	0.5	1.0	2.2	2.0	1000	22.5	2	21.244760283909738	0.5414441050859445	36.208269527866584	16.55144277719453	84.9344744035906
0.1	2.1	360.0	2.9579999999999997	false	0.5	1.25	100	6.8	1.2	1.1	2000	0.5	1.0	2.2	2.0	1000	22.5	2	26.02673154043083	1.7107762772126345	97.28870392816721	25.887302371245532	42.265340440845094
0.1	2.1	360.0	2.9579999999999997	false	0.5	1.25	100	6.8	1.2	1.1	2000	0.5	1.0	2.2	2.0	1000	22.5	2	28.19424407172607	8.59227880647068	61.47834749056012	26.250198346106455	43.37007311573228
0.1	2.1	360.0	2.9579999999999997	false	0.5	1.25	100	6.8	1.2	1.1	2000	0.5	1.0	2.2	2.0	1000	22.5	1	18.907377848431654	18.25701039292047	78.69143897565165
0.1	2.1	360.0	2.9579999999999997	false	0.5	1.25	100	6.8	1.2	1.1	2000	0.5	1.0	2.2	2.0	1000	22.5	2	23.935129481737366	7.322210319858384	67.70443839656944	22.884426107969045	48.87287010433271
0.1	2.1	360.0	2.9579999999999997	false	0.5	1.25	100	6.8	1.2	1.1	2000	0.5	1.0	2.2	2.0	1000	22.5	1	23.439715490529682	12.385644718631298	106.8590152447153
0.1	2.1	360.0	2.9579999999999997	false	0.5	1.25	100	6.8	1.2	1.1	2000	0.5	1.0	2.2	2.0	1000	22.5	2	27.746407703461088	0.8238935443022689	64.68761042451338	18.241348636552562	76.28691465030889
0.1	2.1	360.0	2.9579999999999997	false	0.5	1.25	100	6.8	1.2	1.1	2000	0.5	1.0	2.2	2.0	1000	22.5	1	19.56420230559443	1.2869491027396618	95.48868881110137
0.1	2.1	360.0	2.9579999999999997	false	0.5	1.25	100	6.8	1.2	1.1	2000	0.5	1.0	2.2	2.0	1000	22.5	1	20.579215658078056	1.17275213965576	77.68275146967342
0.1	2.1	360.0	2.9579999999999997	false	0.5	1.25	100	6.8	1.2	1.1	2000	0.5	1.0	2.2	2.0	1000	22.5	1	24.353234826047693	18.4621104813269	111.57727530385674
0.1	2.1	360.0	2.9579999999999997	false	0.5	1.25	100	6.8	1.2	1.1	2000	0.5	1.0	2.2	2.0	1000	22.5	2	24.688689099459086	9.250317643626415	53.067616956865955	23.044967005175558	58.23821371286999
0.1	2.1	360.0	2.9579999999999997	false	0.5	1.25	100	6.8	1.2	1.1	2000	0.5	1.0	2.2	2.0	1000	22.5	1	22.24033358764861	13.249367167552085	108.0082906402421
0.1	2.1	360.0	2.9579999999999997	false	0.5	1.25	100	6.8	1.2	1.1	2000	0.5	1.0	2.2	2.0	1000	22.5	1	17.97941427521318	11.881420735723875	84.28430369693834
0.1	2.1	360.0	2.9579999999999997	false	0.5	1.25	100	6.8	1.2	1.1	2000	0.5	1.0	2.2	2.0	1000	22.5	1	23.59279861826015	10.38645481700147	97.57012634732713
0.1	2.1	360.0	2.9579999999999997	false	0.5	1.25	100	6.8	1.2	1.1	2000	0.5	1.0	2.2	2.0	1000	22.5	1	20.635930181585024	10.198670523136322	87.90845723263686
0.1	2.1	360.0	2.9579999999999997	false	0.5	1.25	100	6.8	1.2	1.1	2000	0.5	1.0	2.2	2.0	1000	22.5	1	18.62864891393631	9.671389053278766	87.00544370702183
0.1	2.1	360.0	2.9579999999999997	false	0.5	1.25	100	6.8	1.2	1.1	2000	0.5	1.0	2.2	2.0	1000	22.5	1	21.62871706498731	15.772158601056416	91.10618962589164
0.1	2.1	360.0	2.9579999999999997	false	0.5	1.25	100	6.8	1.2	1.1	2000	0.5	1.0	2.2	2.0	1000	22.5	1	23.094247577927902	11.642181746784601	95.75042653002126
0.1	2.1	360.0	2.9579999999999997	false	0.5	1.25	100	6.8	1.2	1.1	2000	0.5	1.0	2.2	2.0	1000	22.5	1	20.014167483413125	8.909148145852752	100.85905355323574
0.1	2.1	360.0	2.9579999999999997	false	0.5	1.25	100	6.8	1.2	1.1	2000	0.5	1.0	2.2	2.0	1000	22.5	2	26.548635657917487	0.6822778545494587	53.50576532107907	25.725760423195375	65.03307652851203
0.1	2.1	360.0	2.9579999999999997	false	0.5	1.25	100	6.8	1.2	1.1	2000	0.5	1.0	2.2	2.0	1000	22.5	1	21.5039491792272	7.625377034985812	111.59535619858197
0.1	2.1	360.0	2.9579999999999997	false	0.5	1.25	100	6.8	1.2	1.1	2000	0.5	1.0	2.2	2.0	1000	22.5	2	24.43125325426417	1.1517000732496228	58.03585121801791	24.132924586850574	69.17964247769468
0.1	2.1	360.0	2.9579999999999997	false	0.5	1.25	100	6.8	1.2	1.1	2000	0.5	1.0	2.2	2.0	1000	22.5	1	23.66896978643925	4.124813204220933	123.23205891414896
0.1	2.1	360.0	2.9579999999999997	false	0.5	1.25	100	6.8	1.2	1.1	2000	0.5	1.0	2.2	2.0	1000	22.5	1	18.361327769908133	14.426470469882295	89.69928946711146
0.1	2.1	360.0	2.9579999999999997	false	0.5	1.25	100	6.8	1.2	1.1	2000	0.5	1.0	2.2	2.0	1000	22.5	1	17.639011912486055	11.432776819202644	64.96812058589836
0.1	2.1	360.0	2.9579999999999997	false	0.5	1.25	100	6.8	1.2	1.1	2000	0.5	1.0	2.2	2.0	1000	22.5	1	18.909223960028147	10.031563115802456	88.37383151861553
0.1	2.1	360.0	2.9579999999999997	false	0.5	1.25	100	6.8	1.2	1.1	2000	0.5	1.0	2.2	2.0	1000	22.5	1	24.53884934178196	12.247091767937382	108.04195733890516
0.1	2.1	360.0	2.9579999999999997	false	0.5	1.25	100	6.8	1.2	1.1	2000	0.5	1.0	2.2	2.0	1000	22.5	1	18.87293005581341	17.56944870913142	79.65219184538032
0.1	2.1	360.0	2.9579999999999997	false	0.5	1.25	100	6.8	1.2	1.1	2000	0.5	1.0	2.2	2.0	1000	22.5	1	21.69844882626062	14.534478298868232	111.78057288239032
0.1	2.1	360.0	2.9579999999999997	false	0.5	1.25	100	6.8	1.2	1.1	2000	0.5	1.0	2.2	2.0	1000	22.5	1	23.558618555595213	12.317277750240196	114.56247971459919
0.1	2.1	360.0	2.9579999999999997	false	0.5	1.25	100	6.8	1.2	1.1	2000	0.5	1.0	2.2	2.0	1000	22.5	1	15.406186457065555	15.315624257750763	87.70077869231335
0.1	2.1	360.0	2.9579999999999997	false	0.5	1.25	100	6.8	1.2	1.1	2000	0.5	1.0	2.2	2.0	1000	22.5	1	24.594225627964903	23.244031783582063	118.32125499824183
0.1	2.1	360.0	2.9579999999999997	false	0.5	1.25	100	6.8	1.2	1.1	2000	0.5	1.0	2.2	2.0	1000	22.5	2	21.714485908362214	6.394633465882212	49.3123806752072	18.92336298312916	60.36915938370019
0.1	2.1	360.0	2.9579999999999997	false	0.5	1.25	100	6.8	1.2	1.1	2000	0.5	1.0	2.2	2.0	1000	22.5	1	21.812122356631964	15.979596643848112	87.79206342051144
0.1	2.1	360.0	2.9579999999999997	false	0.5	1.25	100	6.8	1.2	1.1	2000	0.5	1.0	2.2	2.0	1000	22.5	1	23.088280143219123	0.6872297545771312	93.0358250591348
0.1	2.1	360.0	2.9579999999999997	false	0.5	1.25	100	6.8	1.2	1.1	2000	0.5	1.0	2.2	2.0	1000	22.5	1	20.063958517219643	11.178218197273004	84.05534778092515
0.1	2.1	360.0	2.9579999999999997	false	0.5	1.25	100	6.8	1.2	1.1	2000	0.5	1.0	2.2	2.0	1000	22.5	1	25.261303139216125	11.212371248220382	109.31722437668597
0.1	2.1	360.0	2.9579999999999997	false	0.5	1.25	100	6.8	1.2	1.1	2000	0.5	1.0	2.2	2.0	1000	22.5	1	19.202773719300872	4.586106157528735	102.43355855596559
0.1	2.1	360.0	2.9579999999999997	false	0.5	1.25	100	6.8	1.2	1.1	2000	0.5	1.0	2.2	2.0	1000	22.5	1	27.419558670107758	18.901222083907292	124.02815168575326
0.1	2.1	360.0	2.9579999999999997	false	0.5	1.25	100	6.8	1.2	1.1	2000	0.5	1.0	2.2	2.0	1000	22.5	2	27.600559163782123	1.9678682986103162	44.50199300919386	26.798459769716	80.1212616704411
0.1	2.1	360.0	2.9579999999999997	false	0.5	1.25	100	6.8	1.2	1.1	2000	0.5	1.0	2.2	2.0	1000	22.5	1	16.345877991693232	4.0856005536163815	61.41434938003826
0.1	2.1	360.0	2.9579999999999997	false	0.5	1.25	100	6.8	1.2	1.1	2000	0.5	1.0	2.2	2.0	1000	22.5	1	27.4556674460095	8.652440453475812	134.56250938920184
0.1	2.1	360.0	2.9579999999999997	false	0.5	1.25	100	6.8	1.2	1.1	2000	0.5	1.0	2.2	2.0	1000	22.5	1	20.54460422215063	17.165996573694276	86.2194989704482
0.1	2.1	360.0	2.9579999999999997	false	0.5	1.25	100	6.8	1.2	1.1	2000	0.5	1.0	2.2	2.0	1000	22.5	1	20.517739152221363	18.56372166969713	80.16038141913894
0.1	2.1	360.0	2.9579999999999997	false	0.5	1.25	100	6.8	1.2	1.1	2000	0.5	1.0	2.2	2.0	1000	22.5	2	23.242093645513826	0.9904681311349105	32.67582618355943	16.42742206903092	77.1773184880045
0.1	2.1	360.0	2.9579999999999997	false	0.5	1.25	100	6.8	1.2	1.1	2000	0.5	1.0	2.2	2.0	1000	22.5	2	21.163535340905366	0.7072025014601317	76.25006512906127	20.454477573777552	39.44864017899972
0.1	2.1	360.0	2.9579999999999997	false	0.5	1.25	100	6.8	1.2	1.1	2000	0.5	1.0	2.2	2.0	1000	22.5	1	24.41256780706865	18.45753347753934	102.51389582143669
0.1	2.1	360.0	2.9579999999999997	false	0.5	1.25	100	6.8	1.2	1.1	2000	0.5	1.0	2.2	2.0	1000	22.5	1	19.176106680113442	17.593962900691903	95.86397458964714
0.1	2.1	360.0	2.9579999999999997	false	0.5	1.25	100	6.8	1.2	1.1	2000	0.5	1.0	2.2	2.0	1000	22.5	1	17.594114803778382	6.078803029675499	79.84074718368312
0.1	2.1	360.0	2.9579999999999997	false	0.5	1.25	100	6.8	1.2	1.1	2000	0.5	1.0	2.2	2.0	1000	22.5	2	23.812533152307626	1.429752298461036	81.0325982707621	22.516180205961824	44.599451472888155
0.1	2.1	360.0	2.9579999999999997	false	0.5	1.25	100	6.8	1.2	1.1	2000	0.5	1.0	2.2	2.0	1000	22.5	1	21.484122686688323	13.289936251836252	98.92182623816649
0.1	2.1	360.0	2.9579999999999997	false	0.5	1.25	100	6.8	1.2	1.1	2000	0.5	1.0	2.2	2.0	1000	22.5	2	22.413620319605876	0.6127030557622076	36.4992802155696	21.276469690591092	85.99831250874756
0.1	2.1	360.0	2.9579999999999997	false	0.5	1.25	100	6.8	1.2	1.1	2000	0.5	1.0	2.2	2.0	1000	22.5	1	22.59493604928636	12.538237024366797	94.21786976856491
0.1	2.1	360.0	2.9579999999999997	false	0.5	1.25	100	6.8	1.2	1.1	2000	0.5	1.0	2.2	2.0	1000	22.5	2	24.219598285428464	5.5299646658741795	59.84229496278972	23.393089172105192	61.57066580577721
0.1	2.1	360.0	2.9579999999999997	false	0.5	1.25	100	6.8	1.2	1.1	2000	0.5	1.0	2.2	2.0	1000	22.5	1	22.724106575713606	12.406346638784314	79.714691775726
0.1	2.1	360.0	2.9579999999999997	false	0.5	1.25	100	6.8	1.2	1.1	2000	0.5	1.0	2.2	2.0	1000	22.5	1	20.199431366786204	3.655956217197766	85.36960324708559
0.1	2.1	360.0	2.9579999999999997	false	0.5	1.25	100	6.8	1.2	1.1	2000	0.5	1.0	2.2	2.0	1000	22.5	1	28.374757781989906	12.658716166284439	101.06397567352843
0.1	2.1	360.0	2.9579999999999997	false	0.5	1.25	100	6.8	1.2	1.1	2000	0.5	1.0	2.2	2.0	1000	22.5	1	23.483641331861136	8.316967839907464	100.41183625997638
0.1	2.1	360.0	2.9579999999999997	false	0.5	1.25	100	6.8	1.2	1.1	2000	0.5	1.0	2.2	2.0	1000	22.5	1	23.06824462086822	8.681698481081378	108.96690526413924
0.1	2.1	360.0	2.9579999999999997	false	0.5	1.25	100	6.8	1.2	1.1	2000	0.5	1.0	2.2	2.0	1000	22.5	2	22.679886749835486	10.026716916401119	38.43196609410029	22.181893633347958	72.07878392233093
0.1	2.1	360.0	2.9579999999999997	false	0.5	1.25	100	6.8	1.2	1.1	2000	0.5	1.0	2.2	2.0	1000	22.5	1	25.85663224504627	10.306533804406257	116.35623993503494
0.1	2.1	360.0	2.9579999999999997	false	0.5	1.25	100	6.8	1.2	1.1	2000	0.5	1.0	2.2	2.0	1000	22.5	1	21.827131688092493	11.012827996368898	107.98019818652769
0.1	2.1	360.0	2.9579999999999997	false	0.5	1.25	100	6.8	1.2	1.1	2000	0.5	1.0	2.2	2.0	1000	22.5	1	20.69989589851596	5.805165116549026	81.00685532350785
0.1	2.1	360.0	2.9579999999999997	false	0.5	1.25	100	6.8	1.2	1.1	2000	0.5	1.0	2.2	2.0	1000	22.5	2	24.365593917517643	0.06181233811731873	57.29344575922574	9.335158056446643	70.61449369989899
0.1	2.1	360.0	2.9579999999999997	false	0.5	1.25	100	6.8	1.2	1.1	2000	0.5	1.0	2.2	2.0	1000	22.5	1	21.619216992190765	1.3713821425281678	81.38517381992486
0.1	2.1	360.0	2.9579999999999997	false	0.5	1.25	100	6.8	1.2	1.1	2000	0.5	1.0	2.2	2.0	1000	22.5	1	17.459470268198178	13.573918312344665	74.22013787435806
0.1	2.1	360.0	2.9579999999999997	false	0.5	1.25	100	6.8	1.2	1.1	2000	0.5	1.0	2.2	2.0	1000	22.5	1	20.30194304147089	10.25243309987138	80.24919685201813
0.1	2.1	360.0	2.9579999999999997	false	0.5	1.25	100	6.8	1.2	1.1	2000	0.5	1.0	2.2	2.0	1000	22.5	1	26.518376227393755	2.1559888594556122	101.67822655196026
0.1	2.1	360.0	2.9579999999999997	false	0.5	1.25	100	6.8	1.2	1.1	2000	0.5	1.0	2.2	2.0	1000	22.5	1	23.203258957998752	16.623243638351894	98.71870896226932
0.1	2.1	360.0	2.9579999999999997	false	0.5	1.25	100	6.8	1.2	1.1	2000	0.5	1.0	2.2	2.0	1000	22.5	1	22.89513510798789	13.549290620456732	94.04698959864646
0.1	2.1	360.0	2.9579999999999997	false	0.5	1.25	100	6.8	1.2	1.1	2000	0.5	1.0	2.2	2.0	1000	22.5	1	23.923296219199738	10.427509455772359	129.9878790460358
0.1	2.1	360.0	2.9579999999999997	false	0.5	1.25	100	6.8	1.2	1.1	2000	0.5	1.0	2.2	2.0	1000	22.5	1	22.58464498284518	17.22448001681334	112.40698568292967
0.1	2.1	360.0	2.9579999999999997	false	0.5	1.25	100	6.8	1.2	1.1	2000	0.5	1.0	2.2	2.0	1000	22.5	1	19.352149931075726	4.004799473540285	99.46373817036567
0.1	2.1	360.0	2.9579999999999997	false	0.5	1.25	100	6.8	1.2	1.1	2000	0.5	1.0	2.2	2.0	1000	22.5	1	25.43824934930973	12.117027012086753	113.41027251351812
0.1	2.1	360.0	2.9579999999999997	false	0.5	1.25	100	6.8	1.2	1.1	2000	0.5	1.0	2.2	2.0	1000	22.5	1	25.16819996496995	9.521946439771613	128.4738239927499
0.1	2.1	360.0	2.9579999999999997	false	0.5	1.25	100	6.8	1.2	1.1	2000	0.5	1.0	2.2	2.0	1000	22.5	1	25.554731072653226	4.008940349720861	111.85183441118846
0.1	2.1	360.0	2.9579999999999997	false	0.5	1.25	100	6.8	1.2	1.1	2000	0.5	1.0	2.2	2.0	1000	22.5	2	20.793566850477657	7.073433125050483	48.658573892743156	20.69632843564278	56.157486701450274
0.1	2.1	360.0	2.9579999999999997	false	0.5	1.25	100	6.8	1.2	1.1	2000	0.5	1.0	2.2	2.0	1000	22.5	1	19.27821606810637	7.017369739101954	80.65731972479843
0.1	2.1	360.0	2.9579999999999997	false	0.5	1.25	100	6.8	1.2	1.1	2000	0.5	1.0	2.2	2.0	1000	22.5	1	26.156554221042594	16.04099334532319	123.8381887288131
0.1	2.1	360.0	2.9579999999999997	false	0.5	1.25	100	6.8	1.2	1.1	2000	0.5	1.0	2.2	2.0	1000	22.5	2	23.113579918226527	6.400370277120687	46.298284929494514	20.63226420339213	59.279989162241655
0.1	2.1	360.0	2.9579999999999997	false	0.5	1.25	100	6.8	1.2	1.1	2000	0.5	1.0	2.2	2.0	1000	22.5	1	18.9472241372547	7.9140683630562885	81.35403469336312
0.1	2.1	360.0	2.9579999999999997	false	0.5	1.25	100	6.8	1.2	1.1	2000	0.5	1.0	2.2	2.0	1000	22.5	1	21.938727387001208	12.481157957922868	90.65202353687991
0.1	2.1	360.0	2.9579999999999997	false	0.5	1.25	100	6.8	1.2	1.1	2000	0.5	1.0	2.2	2.0	1000	22.5	1	19.637699297298536	2.8622632916981425	91.72702908202885
0.1	2.1	360.0	2.9579999999999997	false	0.5	1.25	100	6.8	1.2	1.1	2000	0.5	1.0	2.2	2.0	1000	22.5	1	21.622221077610384	3.830546042145077	104.21709579214644
0.1	2.1	360.0	2.9579999999999997	false	0.5	1.25	100	6.8	1.2	1.1	2000	0.5	1.0	2.2	2.0	1000	22.5	1	23.30208102204583	15.040302329884462	97.83424782842037
0.1	2.1	360.0	2.9579999999999997	false	0.5	1.25	100	6.8	1.2	1.1	2000	0.5	1.0	2.2	2.0	1000	22.5	1	21.207816321918667	10.146852495468169	111.27145732060917
0.1	2.1	360.0	2.9579999999999997	false	0.5	1.25	100	6.8	1.2	1.1	2000	0.5	1.0	2.2	2.0	1000	22.5	1	25.513208542555162	16.876000860740717	107.3724081111397
0.1	2.1	360.0	2.9579999999999997	false	0.5	1.25	100	6.8	1.2	1.1	2000	0.5	1.0	2.2	2.0	1000	22.5	1	24.632162480096103	5.807329254377734	100.82215106675883
0.1	2.1	360.0	2.9579999999999997	false	0.5	1.25	100	6.8	1.2	1.1	2000	0.5	1.0	2.2	2.0	1000	22.5	2	23.312156952908566	0.3854855830399982	77.28437370647877	22.7747647963724	61.666058157520155
0.1	2.1	360.0	2.9579999999999997	false	0.5	1.25	100	6.8	1.2	1.1	2000	0.5	1.0	2.2	2.0	1000	22.5	1	22.829119054874333	16.596472781854917	99.09140924671928
0.1	2.1	360.0	2.9579999999999997	false	0.5	1.25	100	6.8	1.2	1.1	2000	0.5	1.0	2.2	2.0	1000	22.5	1	21.68342913939939	13.129998000558587	86.79054025979815
0.1	2.1	360.0	2.9579999999999997	false	0.5	1.25	100	6.8	1.2	1.1	2000	0.5	1.0	2.2	2.0	1000	22.5	1	19.838944546071694	6.143748746733651	75.63474054752064
0.1	2.1	360.0	2.9579999999999997	false	0.5	1.25	100	6.8	1.2	1.1	2000	0.5	1.0	2.2	2.0	1000	22.5	1	23.071641675592566	15.49923378905618	114.45660928403142
0.1	2.1	360.0	2.9579999999999997	false	0.5	1.25	100	6.8	1.2	1.1	2000	0.5	1.0	2.2	2.0	1000	22.5	1	21.719243277165642	10.140208915001772	106.09895948487939
0.1	2.1	360.0	2.9579999999999997	false	0.5	1.25	100	6.8	1.2	1.1	2000	0.5	1.0	2.2	2.0	1000	22.5	1	14.903011196272768	12.126210622433984	62.84858474256614
0.1	2.1	360.0	2.9579999999999997	false	0.5	1.25	100	6.8	1.2	1.1	2000	0.5	1.0	2.2	2.0	1000	22.5	2	22.603225659645172	1.0316649687439523	34.542406354035045	16.25623998203746	69.64281774282374
0.1	2.1	360.0	2.9579999999999997	false	0.5	1.25	100	6.8	1.2	1.1	2000	0.5	1.0	2.2	2.0	1000	22.5	1	27.65043218395732	10.763329653716376	126.31025957725433
0.1	2.1	360.0	2.9579999999999997	false	0.5	1.25	100	6.8	1.2	1.1	2000	0.5	1.0	2.2	2.0	1000	22.5	2	28.86832590153667	6.846654467817937	57.27240399433279	19.62609388797073	76.6325803184275
0.1	2.1	360.0	2.9579999999999997	false	0.5	1.25	100	6.8	1.2	1.1	2000	0.5	1.0	2.2	2.0	1000	22.5	1	24.611898013293192	0.6050451916286038	101.64473322561085
0.1	2.1	360.0	2.9579999999999997	false	0.5	1.25	100	6.8	1.2	1.1	2000	0.5	1.0	2.2	2.0	1000	22.5	1	23.446215173837054	0.3616566474813912	103.18890950225779
0.1	2.1	360.0	2.9579999999999997	false	0.5	1.25	100	6.8	1.2	1.1	2000	0.5	1.0	2.2	2.0	1000	22.5	1	19.291034663003554	12.923938431209507	77.62601966445398
0.1	2.1	360.0	2.9579999999999997	false	0.5	1.25	100	6.8	1.2	1.1	2000	0.5	1.0	2.2	2.0	1000	22.5	1	26.109928955678335	8.994281151177237	118.20191027005
0.1	2.1	360.0	2.9579999999999997	false	0.5	1.25	100	6.8	1.2	1.1	2000	0.5	1.0	2.2	2.0	1000	22.5	1	21.708914872434814	21.00242073745097	123.04553076870725
0.1	2.1	360.0	2.9579999999999997	false	0.5	1.25	100	6.8	1.2	1.1	2000	0.5	1.0	2.2	2.0	1000	22.5	1	21.8701099061699	14.069445792497145	100.04008567503881
0.1	2.1	360.0	2.9579999999999997	false	0.5	1.25	100	6.8	1.2	1.1	2000	0.5	1.0	2.2	2.0	1000	22.5	1	25.841201137592442	13.93294578794545	113.05863585979152
0.1	2.1	360.0	2.9579999999999997	false	0.5	1.25	100	6.8	1.2	1.1	2000	0.5	1.0	2.2	2.0	1000	22.5	1	19.724071519961157	3.989298534003914	97.05510935610138
0.1	2.1	360.0	2.9579999999999997	false	0.5	1.25	100	6.8	1.2	1.1	2000	0.5	1.0	2.2	2.0	1000	22.5	1	22.704306878955055	13.02859861546164	103.03299789790303
0.1	2.1	360.0	2.9579999999999997	false	0.5	1.25	100	6.8	1.2	1.1	2000	0.5	1.0	2.2	2.0	1000	22.5	1	26.212937658762332	0.7238228721282052	108.98052758432128
0.1	2.1	360.0	2.9579999999999997	false	0.5	1.25	100	6.8	1.2	1.1	2000	0.5	1.0	2.2	2.0	1000	22.5	2	27.413938433489143	1.7440449779218279	78.56372290047027	21.327202065530308	49.82829232294696
0.1	2.1	360.0	2.9579999999999997	false	0.5	1.25	100	6.8	1.2	1.1	2000	0.5	1.0	2.2	2.0	1000	22.5	1	22.26366520308549	9.710642668539544	105.43247725507804
0.1	2.1	360.0	2.9579999999999997	false	0.5	1.25	100	6.8	1.2	1.1	2000	0.5	1.0	2.2	2.0	1000	22.5	1	16.8909589269339	5.155297419008114	83.64384249103344
0.1	2.1	360.0	2.9579999999999997	false	0.5	1.25	100	6.8	1.2	1.1	2000	0.5	1.0	2.2	2.0	1000	22.5	1	23.08744891229314	4.303953239950018	101.07530109354416
0.1	2.1	360.0	2.9579999999999997	false	0.5	1.25	100	6.8	1.2	1.1	2000	0.5	1.0	2.2	2.0	1000	22.5	1	19.05372128412898	11.64234410966865	95.33396899416665
0.1	2.1	360.0	2.9579999999999997	false	0.5	1.25	100	6.8	1.2	1.1	2000	0.5	1.0	2.2	2.0	1000	22.5	1	27.107504853203018	16.960219937789574	119.34890154132864
0.1	2.1	360.0	2.9579999999999997	false	0.5	1.25	100	6.8	1.2	1.1	2000	0.5	1.0	2.2	2.0	1000	22.5	1	18.887750374338996	4.757411145939874	94.24332802454941
0.1	2.1	360.0	2.9579999999999997	false	0.5	1.25	100	6.8	1.2	1.1	2000	0.5	1.0	2.2	2.0	1000	22.5	1	22.73728134056633	13.190105764130676	84.48513536049252
0.1	2.1	360.0	2.9579999999999997	false	0.5	1.25	100	6.8	1.2	1.1	2000	0.5	1.0	2.2	2.0	1000	22.5	1	18.646496363215192	13.673024949940547	78.83121817859929
0.1	2.1	360.0	2.9579999999999997	false	0.5	1.25	100	6.8	1.2	1.1	2000	0.5	1.0	2.2	2.0	1000	22.5	1	23.595610029991334	13.372946636201515	123.33507237657884
0.1	2.1	360.0	2.9579999999999997	false	0.5	1.25	100	6.8	1.2	1.1	2000	0.5	1.0	2.2	2.0	1000	22.5	1	19.129508441700672	18.632139899896128	102.56093333794387
0.1	2.1	360.0	2.9579999999999997	false	0.5	1.25	100	6.8	1.2	1.1	2000	0.5	1.0	2.2	2.0	1000	22.5	1	21.366125276971772	19.987737707080274	105.32272166603612
0.1	2.1	360.0	2.9579999999999997	false	0.5	1.25	100	6.8	1.2	1.1	2000	0.5	1.0	2.2	2.0	1000	22.5	1	20.810303017908076	8.099492903111486	92.93998333949733
0.1	2.1	360.0	2.9579999999999997	false	0.5	1.25	100	6.8	1.2	1.1	2000	0.5	1.0	2.2	2.0	1000	22.5	1	20.42454868529868	9.948269858280485	94.1642165452001
0.1	2.1	360.0	2.9579999999999997	false	0.5	1.25	100	6.8	1.2	1.1	2000	0.5	1.0	2.2	2.0	1000	22.5	1	22.8312708463011	6.999664513538474	109.50959783013685
0.1	2.1	360.0	2.9579999999999997	false	0.5	1.25	100	6.8	1.2	1.1	2000	0.5	1.0	2.2	2.0	1000	22.5	1	23.39213587158874	17.675851919246867	110.97344066898762
0.1	2.1	360.0	2.9579999999999997	false	0.5	1.25	100	6.8	1.2	1.1	2000	0.5	1.0	2.2	2.0	1000	22.5	1	17.83187826935646	9.857651595871085	80.32947778620942
0.1	2.1	360.0	2.9579999999999997	false	0.5	1.25	100	6.8	1.2	1.1	2000	0.5	1.0	2.2	2.0	1000	22.5	1	21.884855450196785	12.993892866981456	82.42743198660041
0.1	2.1	360.0	2.9579999999999997	false	0.5	1.25	100	6.8	1.2	1.1	2000	0.5	1.0	2.2	2.0	1000	22.5	2	21.714390338494564	5.417318048062594	30.131358758594875	20.57400628445987	67.74930602068562
0.1	2.1	360.0	2.9579999999999997	false	0.5	1.25	100	6.8	1.2	1.1	2000	0.5	1.0	2.2	2.0	1000	22.5	1	21.522108847521082	7.9727935449747065	66.62566009909914
0.1	2.1	360.0	2.9579999999999997	false	0.5	1.25	100	6.8	1.2	1.1	2000	0.5	1.0	2.2	2.0	1000	22.5	1	26.848970235541696	19.89524292183007	115.13214954423731
0.1	2.1	360.0	2.9579999999999997	false	0.5	1.25	100	6.8	1.2	1.1	2000	0.5	1.0	2.2	2.0	1000	22.5	2	22.8290685426602	1.6209193187483424	66.59558808909999	11.503712125727604	31.52486424816115
0.1	2.1	360.0	2.9579999999999997	false	0.5	1.25	100	6.8	1.2	1.1	2000	0.5	1.0	2.2	2.0	1000	22.5	1	21.719147668270054	13.831705768686644	100.72005788202115
0.1	2.1	360.0	2.9579999999999997	false	0.5	1.25	100	6.8	1.2	1.1	2000	0.5	1.0	2.2	2.0	1000	22.5	1	27.120912997065396	15.972682767779538	123.09841694541923
0.1	2.1	360.0	2.9579999999999997	false	0.5	1.25	100	6.8	1.2	1.1	2000	0.5	1.0	2.2	2.0	1000	22.5	1	23.243660400658598	0.14104247616804785	94.0560202980138
0.1	2.1	360.0	2.9579999999999997	false	0.5	1.25	100	6.8	1.2	1.1	2000	0.5	1.0	2.2	2.0	1000	22.5	1	22.38759491765003	8.066278921593124	97.02999874421792
0.1	2.1	360.0	2.9579999999999997	false	0.5	1.25	100	6.8	1.2	1.1	2000	0.5	1.0	2.2	2.0	1000	22.5	1	23.606018356075438	11.98297275112209	103.05775803965182
0.1	2.1	360.0	2.9579999999999997	false	0.5	1.25	100	6.8	1.2	1.1	2000	0.5	1.0	2.2	2.0	1000	22.5	2	23.535473124386073	0.6020227271794345	74.0475648542275	14.663026895183378	44.872041867695366
0.1	2.1	360.0	2.9579999999999997	false	0.5	1.25	100	6.8	1.2	1.1	2000	0.5	1.0	2.2	2.0	1000	22.5	1	24.518903427016344	10.927383639243894	114.30445958864092
0.1	2.1	360.0	2.9579999999999997	false	0.5	1.25	100	6.8	1.2	1.1	2000	0.5	1.0	2.2	2.0	1000	22.5	1	26.29854258407675	18.540404891955124	106.85760643512647
0.1	2.1	360.0	2.9579999999999997	false	0.5	1.25	100	6.8	1.2	1.1	2000	0.5	1.0	2.2	2.0	1000	22.5	1	26.97204782420329	18.580016350927256	105.24131134619078
0.1	2.1	360.0	2.9579999999999997	false	0.5	1.25	100	6.8	1.2	1.1	2000	0.5	1.0	2.2	2.0	1000	22.5	1	22.15835013236229	5.240773072287955	97.42808230353316
0.1	2.1	360.0	2.9579999999999997	false	0.5	1.25	100	6.8	1.2	1.1	2000	0.5	1.0	2.2	2.0	1000	22.5	1	18.548588668033297	13.9185500950546	77.79198142665464
0.1	2.1	360.0	2.9579999999999997	false	0.5	1.25	100	6.8	1.2	1.1	2000	0.5	1.0	2.2	2.0	1000	22.5	1	23.005470247040808	11.787627503331795	102.33682673794681
0.1	2.1	360.0	2.9579999999999997	false	0.5	1.25	100	6.8	1.2	1.1	2000	0.5	1.0	2.2	2.0	1000	22.5	1	25.1235347138165	12.468709854241418	100.42960064680477
0.1	2.1	360.0	2.9579999999999997	false	0.5	1.25	100	6.8	1.2	1.1	2000	0.5	1.0	2.2	2.0	1000	22.5	1	29.432631980256875	11.758174954587046	97.36707685782306
0.1	2.1	360.0	2.9579999999999997	false	0.5	1.25	100	6.8	1.2	1.1	2000	0.5	1.0	2.2	2.0	1000	22.5	1	19.915175663975592	6.6078600777840695	100.90644343646724
0.1	2.1	360.0	2.9579999999999997	false	0.5	1.25	100	6.8	1.2	1.1	2000	0.5	1.0	2.2	2.0	1000	22.5	2	24.08385797691396	0.9718571792107876	75.75351882968843	23.763883786350153	63.89667320287753
0.1	2.1	360.0	2.9579999999999997	false	0.5	1.25	100	6.8	1.2	1.1	2000	0.5	1.0	2.2	2.0	1000	22.5	1	27.379604130836064	6.871991133242195	109.59440060192267
0.1	2.1	360.0	2.9579999999999997	false	0.5	1.25	100	6.8	1.2	1.1	2000	0.5	1.0	2.2	2.0	1000	22.5	1	24.87085548985253	4.795233949452503	125.45077480911254
0.1	2.1	360.0	2.9579999999999997	false	0.5	1.25	100	6.8	1.2	1.1	2000	0.5	1.0	2.2	2.0	1000	22.5	2	27.403986676614103	15.430290414306773	58.93881713410032	22.87952071119152	51.802353448044386
0.1	2.1	360.0	2.9579999999999997	false	0.5	1.25	100	6.8	1.2	1.1	2000	0.5	1.0	2.2	2.0	1000	22.5	2	26.593288032123763	2.1243854858684843	42.30387293997932	17.852672341876975	77.08564936219808
0.1	2.1	360.0	2.9579999999999997	false	0.5	1.25	100	6.8	1.2	1.1	2000	0.5	1.0	2.2	2.0	1000	22.5	1	24.225349074383182	10.21031823739796	105.97517135647227
0.1	2.1	360.0	2.9579999999999997	false	0.5	1.25	100	6.8	1.2	1.1	2000	0.5	1.0	2.2	2.0	1000	22.5	1	26.03929924606562	2.608226779761522	108.10863303305406
0.1	2.1	360.0	2.9579999999999997	false	0.5	1.25	100	6.8	1.2	1.1	2000	0.5	1.0	2.2	2.0	1000	22.5	1	26.71154252324626	11.058906524066007	135.1004898676003
0.1	2.1	360.0	2.9579999999999997	false	0.5	1.25	100	6.8	1.2	1.1	2000	0.5	1.0	2.2	2.0	1000	22.5	1	22.710751435749835	3.5230415097289014	96.19600377853496
0.1	2.1	360.0	2.9579999999999997	false	0.5	1.25	100	6.8	1.2	1.1	2000	0.5	1.0	2.2	2.0	1000	22.5	1	21.231269896243788	7.591809135749173	96.99932180549767
0.1	2.1	360.0	2.9579999999999997	false	0.5	1.25	100	6.8	1.2	1.1	2000	0.5	1.0	2.2	2.0	1000	22.5	1	20.165571304571312	12.785598490842652	95.42859240751068
0.1	2.1	360.0	2.9579999999999997	false	0.5	1.25	100	6.8	1.2	1.1	2000	0.5	1.0	2.2	2.0	1000	22.5	1	22.32372161564548	9.278288064776724	105.03987740508592
0.1	2.1	360.0	2.9579999999999997	false	0.5	1.25	100	6.8	1.2	1.1	2000	0.5	1.0	2.2	2.0	1000	22.5	1	22.655766616490112	4.53187783214066	104.27747208600515
0.1	2.1	360.0	2.9579999999999997	false	0.5	1.25	100	6.8	1.2	1.1	2000	0.5	1.0	2.2	2.0	1000	22.5	1	24.42558253329196	15.510721326343415	108.09747182619735
0.1	2.1	360.0	2.9579999999999997	false	0.5	1.25	100	6.8	1.2	1.1	2000	0.5	1.0	2.2	2.0	1000	22.5	2	19.031211749476277	3.9732127834471203	30.52311743606132	14.175419007939361	63.92371519005109
0.1	2.1	360.0	2.9579999999999997	false	0.5	1.25	100	6.8	1.2	1.1	2000	0.5	1.0	2.2	2.0	1000	22.5	1	21.8063309052267	14.066415814136455	100.75523801022838
0.1	2.1	360.0	2.9579999999999997	false	0.5	1.25	100	6.8	1.2	1.1	2000	0.5	1.0	2.2	2.0	1000	22.5	1	24.40989997150575	0.9182359853325377	62.69134395399856
0.1	2.1	360.0	2.9579999999999997	false	0.5	1.25	100	6.8	1.2	1.1	2000	0.5	1.0	2.2	2.0	1000	22.5	2	27.601331402204316	4.636553940294336	53.24374880815546	21.73285542657905	72.75692165191751
0.1	2.1	360.0	2.9579999999999997	false	0.5	1.25	100	6.8	1.2	1.1	2000	0.5	1.0	2.2	2.0	1000	22.5	1	22.140149364581397	10.804725929505837	103.60281247718817
0.1	2.1	360.0	2.9579999999999997	false	0.5	1.25	100	6.8	1.2	1.1	2000	0.5	1.0	2.2	2.0	1000	22.5	1	21.62093245293299	18.13340772162447	93.97425529560809
0.1	2.1	360.0	2.9579999999999997	false	0.5	1.25	100	6.8	1.2	1.1	2000	0.5	1.0	2.2	2.0	1000	22.5	1	21.134867465903167	6.146101569489612	92.26283625588525
0.1	2.1	360.0	2.9579999999999997	false	0.5	1.25	100	6.8	1.2	1.1	2000	0.5	1.0	2.2	2.0	1000	22.5	1	22.54436564569405	21.701406144573642	105.7408648485331
0.1	2.1	360.0	2.9579999999999997	false	0.5	1.25	100	6.8	1.2	1.1	2000	0.5	1.0	2.2	2.0	1000	22.5	1	21.848026526308153	4.105953551326371	109.11064874999707
0.1	2.1	360.0	2.9579999999999997	false	0.5	1.25	100	6.8	1.2	1.1	2000	0.5	1.0	2.2	2.0	1000	22.5	1	20.1838593251317	3.232545603600334	89.4516281890907
0.1	2.1	360.0	2.9579999999999997	false	0.5	1.25	100	6.8	1.2	1.1	2000	0.5	1.0	2.2	2.0	1000	22.5	1	20.01040271307253	9.70314909437663	81.08958836153533
0.1	2.1	360.0	2.9579999999999997	false	0.5	1.25	100	6.8	1.2	1.1	2000	0.5	1.0	2.2	2.0	1000	22.5	1	25.479227375182905	16.948204471733902	115.3009335359921
0.1	2.1	360.0	2.9579999999999997	false	0.5	1.25	100	6.8	1.2	1.1	2000	0.5	1.0	2.2	2.0	1000	22.5	1	22.79094898591629	13.799340323058521	102.56769459061424
0.1	2.1	360.0	2.9579999999999997	false	0.5	1.25	100	6.8	1.2	1.1	2000	0.5	1.0	2.2	2.0	1000	22.5	1	14.95499139422403	8.395073732977057	64.34753468032473
0.1	2.1	360.0	2.9579999999999997	false	0.5	1.25	100	6.8	1.2	1.1	2000	0.5	1.0	2.2	2.0	1000	22.5	2	25.590252059945954	11.16858183738827	72.29981786977793	24.062539816020593	54.99613994483868
0.1	2.1	360.0	2.9579999999999997	false	0.5	1.25	100	6.8	1.2	1.1	2000	0.5	1.0	2.2	2.0	1000	22.5	1	25.002852171781157	11.291812903898439	116.6111383169759
0.1	2.1	360.0	2.9579999999999997	false	0.5	1.25	100	6.8	1.2	1.1	2000	0.5	1.0	2.2	2.0	1000	22.5	1	21.08356590533774	13.755167552620936	92.7992779487991
0.1	2.1	360.0	2.9579999999999997	false	0.5	1.25	100	6.8	1.2	1.1	2000	0.5	1.0	2.2	2.0	1000	22.5	1	14.356364486143129	14.04445076386015	83.70389301170125
0.1	2.1	360.0	2.9579999999999997	false	0.5	1.25	100	6.8	1.2	1.1	2000	0.5	1.0	2.2	2.0	1000	22.5	1	20.989735557977532	6.713932154060099	111.21364509803432
0.1	2.1	360.0	2.9579999999999997	false	0.5	1.25	100	6.8	1.2	1.1	2000	0.5	1.0	2.2	2.0	1000	22.5	1	25.163272088646707	6.253679403131035	118.07748699304047
0.1	2.1	360.0	2.9579999999999997	false	0.5	1.25	100	6.8	1.2	1.1	2000	0.5	1.0	2.2	2.0	1000	22.5	2	25.812494054778846	1.7688805039896136	71.08990778633834	24.873997673808645	57.04918543923412
0.1	2.1	360.0	2.9579999999999997	false	0.5	1.25	100	6.8	1.2	1.1	2000	0.5	1.0	2.2	2.0	1000	22.5	1	23.304435890743484	15.194936753341377	101.60872852935401
0.1	2.1	360.0	2.9579999999999997	false	0.5	1.25	100	6.8	1.2	1.1	2000	0.5	1.0	2.2	2.0	1000	22.5	1	25.642928638600623	11.334733783847382	123.08314232976548
0.1	2.1	360.0	2.9579999999999997	false	0.5	1.25	100	6.8	1.2	1.1	2000	0.5	1.0	2.2	2.0	1000	22.5	1	27.406610659053747	15.614856646666205	128.02944649276859
0.1	2.1	360.0	2.9579999999999997	false	0.5	1.25	100	6.8	1.2	1.1	2000	0.5	1.0	2.2	2.0	1000	22.5	1	23.721881002288594	2.490992513368249	86.56069244998058
0.1	2.1	360.0	2.9579999999999997	false	0.5	1.25	100	6.8	1.2	1.1	2000	0.5	1.0	2.2	2.0	1000	22.5	1	22.27421604966436	17.94373982608725	94.79390674826497
0.1	2.1	360.0	2.9579999999999997	false	0.5	1.25	100	6.8	1.2	1.1	2000	0.5	1.0	2.2	2.0	1000	22.5	1	19.739702171096997	16.908029941889534	86.83506485126583
0.1	2.1	360.0	2.9579999999999997	false	0.5	1.25	100	6.8	1.2	1.1	2000	0.5	1.0	2.2	2.0	1000	22.5	1	25.5996557062551	16.485594115130166	121.04753585446397
0.1	2.1	360.0	2.9579999999999997	false	0.5	1.25	100	6.8	1.2	1.1	2000	0.5	1.0	2.2	2.0	1000	22.5	1	25.196428118360505	7.176713655520159	93.36668930129267
0.1	2.1	360.0	2.9579999999999997	false	0.5	1.25	100	6.8	1.2	1.1	2000	0.5	1.0	2.2	2.0	1000	22.5	1	19.52080881507007	18.517636585199345	68.0164134412375
0.1	2.1	360.0	2.9579999999999997	false	0.5	1.25	100	6.8	1.2	1.1	2000	0.5	1.0	2.2	2.0	1000	22.5	1	16.758668861288395	8.537894181425902	76.49286395730016
0.1	2.1	360.0	2.9579999999999997	false	0.5	1.25	100	6.8	1.2	1.1	2000	0.5	1.0	2.2	2.0	1000	22.5	1	25.898100674966177	22.951149743728564	79.77822080120325
0.1	2.1	360.0	2.9579999999999997	false	0.5	1.25	100	6.8	1.2	1.1	2000	0.5	1.0	2.2	2.0	1000	22.5	1	21.371387994538612	15.56821873143171	112.99584683643684
0.1	2.1	360.0	2.9579999999999997	false	0.5	1.25	100	6.8	1.2	1.1	2000	0.5	1.0	2.2	2.0	1000	22.5	2	24.544644093210348	0.765367027412972	44.61330922586196	21.26020047577412	82.48943363810399
0.1	2.1	360.0	2.9579999999999997	false	0.5	1.25	100	6.8	1.2	1.1	2000	0.5	1.0	2.2	2.0	1000	22.5	2	25.67639635918549	11.072669293426896	86.03466675776131	24.378602025669853	53.01632033388985
0.1	2.1	360.0	2.9579999999999997	false	0.5	1.25	100	6.8	1.2	1.1	2000	0.5	1.0	2.2	2.0	1000	22.5	1	22.80930104709365	13.011922906395117	106.28819917024487
0.1	2.1	360.0	2.9579999999999997	false	0.5	1.25	100	6.8	1.2	1.1	2000	0.5	1.0	2.2	2.0	1000	22.5	1	24.622391408942256	11.799761551475948	117.03328171530516
0.1	2.1	360.0	2.9579999999999997	false	0.5	1.25	100	6.8	1.2	1.1	2000	0.5	1.0	2.2	2.0	1000	22.5	1	22.89012649538993	13.043441866059158	87.45618174882071
0.1	2.1	360.0	2.9579999999999997	false	0.5	1.25	100	6.8	1.2	1.1	2000	0.5	1.0	2.2	2.0	1000	22.5	1	20.030558537760243	5.462236834327218	82.38010077653988
0.1	2.1	360.0	2.9579999999999997	false	0.5	1.25	100	6.8	1.2	1.1	2000	0.5	1.0	2.2	2.0	1000	22.5	1	26.186754308845124	9.554466493446162	93.34979000425194
0.1	2.1	360.0	2.9579999999999997	false	0.5	1.25	100	6.8	1.2	1.1	2000	0.5	1.0	2.2	2.0	1000	22.5	2	25.04998096900863	1.5360849054868708	85.54760242390999	23.301891324949633	39.179269899147485
0.1	2.1	360.0	2.9579999999999997	false	0.5	1.25	100	6.8	1.2	1.1	2000	0.5	1.0	2.2	2.0	1000	22.5	1	20.263834847904747	19.52404542705074	102.30048120824848
0.1	2.1	360.0	2.9579999999999997	false	0.5	1.25	100	6.8	1.2	1.1	2000	0.5	1.0	2.2	2.0	1000	22.5	1	21.797198707767986	13.22115080833648	106.45575606231634
0.1	2.1	360.0	2.9579999999999997	false	0.5	1.25	100	6.8	1.2	1.1	2000	0.5	1.0	2.2	2.0	1000	22.5	1	26.13686648225573	24.036516160982448	136.53532734115052
0.1	2.1	360.0	2.9579999999999997	false	0.5	1.25	100	6.8	1.2	1.1	2000	0.5	1.0	2.2	2.0	1000	22.5	1	18.905949767312347	1.1929452948609929	92.85952666559758
0.1	2.1	360.0	2.9579999999999997	false	0.5	1.25	100	6.8	1.2	1.1	2000	0.5	1.0	2.2	2.0	1000	22.5	1	28.430094699579183	24.857307055905903	129.7465448239379
0.1	2.1	360.0	2.9579999999999997	false	0.5	1.25	100	6.8	1.2	1.1	2000	0.5	1.0	2.2	2.0	1000	22.5	1	20.08137107323364	2.6344219149780654	89.29524157164442
0.1	2.1	360.0	2.9579999999999997	false	0.5	1.25	100	6.8	1.2	1.1	2000	0.5	1.0	2.2	2.0	1000	22.5	1	24.237326950221778	12.20994076473087	114.56503833827306
0.1	2.1	360.0	2.9579999999999997	false	0.5	1.25	100	6.8	1.2	1.1	2000	0.5	1.0	2.2	2.0	1000	22.5	1	20.854400728677188	11.719349131365782	71.88767615894474
0.1	2.1	360.0	2.9579999999999997	false	0.5	1.25	100	6.8	1.2	1.1	2000	0.5	1.0	2.2	2.0	1000	22.5	1	18.615628000613693	5.47481870002471	86.02922127542084
0.1	2.1	360.0	2.9579999999999997	false	0.5	1.25	100	6.8	1.2	1.1	2000	0.5	1.0	2.2	2.0	1000	22.5	1	20.56059912471742	9.195084905166235	92.47247789478227
0.1	2.1	360.0	2.9579999999999997	false	0.5	1.25	100	6.8	1.2	1.1	2000	0.5	1.0	2.2	2.0	1000	22.5	1	23.933331550820366	14.52620948402202	102.87255409864107
0.1	2.1	360.0	2.9579999999999997	false	0.5	1.25	100	6.8	1.2	1.1	2000	0.5	1.0	2.2	2.0	1000	22.5	1	24.435388599857536	13.87011458700347	103.84913023525074
0.1	2.1	360.0	2.9579999999999997	false	0.5	1.25	100	6.8	1.2	1.1	2000	0.5	1.0	2.2	2.0	1000	22.5	1	21.336232234330936	17.08106295727706	104.51554256566469
0.1	2.1	360.0	2.9579999999999997	false	0.5	1.25	100	6.8	1.2	1.1	2000	0.5	1.0	2.2	2.0	1000	22.5	1	21.29408886934433	8.135161038534136	105.1452735268183
0.1	2.1	360.0	2.9579999999999997	false	0.5	1.25	100	6.8	1.2	1.1	2000	0.5	1.0	2.2	2.0	1000	22.5	1	21.246131766897854	8.061359217995482	100.75039333448125
0.1	2.1	360.0	2.9579999999999997	false	0.5	1.25	100	6.8	1.2	1.1	2000	0.5	1.0	2.2	2.0	1000	22.5	1	20.711290565904797	1.9567122811901576	95.52102942149297
0.1	2.1	360.0	2.9579999999999997	false	0.5	1.25	100	6.8	1.2	1.1	2000	0.5	1.0	2.2	2.0	1000	22.5	1	22.568705020472738	5.643327988751713	110.21700476331661
0.1	2.1	360.0	2.9579999999999997	false	0.5	1.25	100	6.8	1.2	1.1	2000	0.5	1.0	2.2	2.0	1000	22.5	1	25.28862529629835	11.580380836766032	119.6659333197386
0.1	2.1	360.0	2.9579999999999997	false	0.5	1.25	100	6.8	1.2	1.1	2000	0.5	1.0	2.2	2.0	1000	22.5	1	20.541867970343496	11.072246142839969	94.19837802789061
0.1	2.1	360.0	2.9579999999999997	false	0.5	1.25	100	6.8	1.2	1.1	2000	0.5	1.0	2.2	2.0	1000	22.5	1	20.132163422849697	12.914636748049707	99.03649299646153
0.1	2.1	360.0	2.9579999999999997	false	0.5	1.25	100	6.8	1.2	1.1	2000	0.5	1.0	2.2	2.0	1000	22.5	1	24.209912606145746	12.71808981405894	116.56943763523971
0.1	2.1	360.0	2.9579999999999997	false	0.5	1.25	100	6.8	1.2	1.1	2000	0.5	1.0	2.2	2.0	1000	22.5	1	24.028537130501533	8.239375090443067	98.74947446052298
0.1	2.1	360.0	2.9579999999999997	false	0.5	1.25	100	6.8	1.2	1.1	2000	0.5	1.0	2.2	2.0	1000	22.5	1	23.445032938347868	11.025178731013591	122.31801707193158
0.1	2.1	360.0	2.9579999999999997	false	0.5	1.25	100	6.8	1.2	1.1	2000	0.5	1.0	2.2	2.0	1000	22.5	2	21.861056214226814	5.393086532855656	50.90856693679617	20.84219638150655	53.78343021717843
0.1	2.1	360.0	2.9579999999999997	false	0.5	1.25	100	6.8	1.2	1.1	2000	0.5	1.0	2.2	2.0	1000	22.5	1	27.451347610270798	7.60765609630575	96.80477504330746
0.1	2.1	360.0	2.9579999999999997	false	0.5	1.25	100	6.8	1.2	1.1	2000	0.5	1.0	2.2	2.0	1000	22.5	2	20.523050160363518	3.3348854499715275	72.64295376099689	16.42755830070779	29.9956211922596
0.1	2.1	360.0	2.9579999999999997	false	0.5	1.25	100	6.8	1.2	1.1	2000	0.5	1.0	2.2	2.0	1000	22.5	1	20.447036126356874	13.185284092964906	78.23254926513043
0.1	2.1	360.0	2.9579999999999997	false	0.5	1.25	100	6.8	1.2	1.1	2000	0.5	1.0	2.2	2.0	1000	22.5	1	21.239863675843438	20.896447827007634	81.30598330030884
0.1	2.1	360.0	2.9579999999999997	false	0.5	1.25	100	6.8	1.2	1.1	2000	0.5	1.0	2.2	2.0	1000	22.5	1	22.584453179897277	10.464526973419092	103.26738405216201
0.1	2.1	360.0	2.9579999999999997	false	0.5	1.25	100	6.8	1.2	1.1	2000	0.5	1.0	2.2	2.0	1000	22.5	1	19.860264369222737	2.7074138458252306	84.40226432517794
0.1	2.1	360.0	2.9579999999999997	false	0.5	1.25	100	6.8	1.2	1.1	2000	0.5	1.0	2.2	2.0	1000	22.5	1	25.752533650018098	15.77838448498831	120.08340676556602
0.1	2.1	360.0	2.9579999999999997	false	0.5	1.25	100	6.8	1.2	1.1	2000	0.5	1.0	2.2	2.0	1000	22.5	1	27.114200346098443	10.22286808573162	127.09812785396579
0.1	2.1	360.0	2.9579999999999997	false	0.5	1.25	100	6.8	1.2	1.1	2000	0.5	1.0	2.2	2.0	1000	22.5	1	20.9548824427439	5.083710209752759	98.00693953751146
0.1	2.1	360.0	2.9579999999999997	false	0.5	1.25	100	6.8	1.2	1.1	2000	0.5	1.0	2.2	2.0	1000	22.5	2	24.63300934007187	2.0220224723524685	54.33295318275444	24.21208804673318	59.4015263035802
0.1	2.1	360.0	2.9579999999999997	false	0.5	1.25	100	6.8	1.2	1.1	2000	0.5	1.0	2.2	2.0	1000	22.5	1	25.596937133108593	17.307006193712265	131.84782997632985
0.1	2.1	360.0	2.9579999999999997	false	0.5	1.25	100	6.8	1.2	1.1	2000	0.5	1.0	2.2	2.0	1000	22.5	2	21.336850443126067	5.102075861445159	44.305169240647786	21.034828719959748	60.44932062473077
0.1	2.1	360.0	2.9579999999999997	false	0.5	1.25	100	6.8	1.2	1.1	2000	0.5	1.0	2.2	2.0	1000	22.5	1	26.735779638282942	13.107468720197646	108.12363161634852
0.1	2.1	360.0	2.9579999999999997	false	0.5	1.25	100	6.8	1.2	1.1	2000	0.5	1.0	2.2	2.0	1000	22.5	2	20.071419647337	1.157401130059706	82.69202316573931	19.858307960950537	33.16447157528272
0.1	2.1	360.0	2.9579999999999997	false	0.5	1.25	100	6.8	1.2	1.1	2000	0.5	1.0	2.2	2.0	1000	22.5	1	16.884070247364743	3.3773946799353545	65.2684075337002
0.1	2.1	360.0	2.9579999999999997	false	0.5	1.25	100	6.8	1.2	1.1	2000	0.5	1.0	2.2	2.0	1000	22.5	1	24.771000457208327	13.220864105172755	120.76091915953941
0.1	2.1	360.0	2.9579999999999997	false	0.5	1.25	100	6.8	1.2	1.1	2000	0.5	1.0	2.2	2.0	1000	22.5	1	22.493505740003037	11.754245019161388	85.36922443039191
0.1	2.1	360.0	2.9579999999999997	false	0.5	1.25	100	6.8	1.2	1.1	2000	0.5	1.0	2.2	2.0	1000	22.5	1	20.901497171450988	13.118689304843807	66.88960725278561
0.1	2.1	360.0	2.9579999999999997	false	0.5	1.25	100	6.8	1.2	1.1	2000	0.5	1.0	2.2	2.0	1000	22.5	1	24.65770449279619	8.126973206998676	99.03325866777146
0.1	2.1	360.0	2.9579999999999997	false	0.5	1.25	100	6.8	1.2	1.1	2000	0.5	1.0	2.2	2.0	1000	22.5	1	25.161740508873557	9.724002676125298	114.85915332798733
0.1	2.1	360.0	2.9579999999999997	false	0.5	1.25	100	6.8	1.2	1.1	2000	0.5	1.0	2.2	2.0	1000	22.5	1	24.469916051380636	16.55675389262957	120.50085765708437
0.1	2.1	360.0	2.9579999999999997	false	0.5	1.25	100	6.8	1.2	1.1	2000	0.5	1.0	2.2	2.0	1000	22.5	1	24.814581545511253	2.3396323974628745	94.3501575846133
0.1	2.1	360.0	2.9579999999999997	false	0.5	1.25	100	6.8	1.2	1.1	2000	0.5	1.0	2.2	2.0	1000	22.5	1	18.03619800978072	8.573876371555707	79.55780581603126
0.1	2.1	360.0	2.9579999999999997	false	0.5	1.25	100	6.8	1.2	1.1	2000	0.5	1.0	2.2	2.0	1000	22.5	1	15.379639231506417	8.595129570989757	77.96374863123518
0.1	2.1	360.0	2.9579999999999997	false	0.5	1.25	100	6.8	1.2	1.1	2000	0.5	1.0	2.2	2.0	1000	22.5	1	17.465956028741065	11.627871315933294	68.53539668908536
0.1	2.1	360.0	2.9579999999999997	false	0.5	1.25	100	6.8	1.2	1.1	2000	0.5	1.0	2.2	2.0	1000	22.5	1	27.002007893216557	14.60682172200663	140.49405912456692
0.1	2.1	360.0	2.9579999999999997	false	0.5	1.25	100	6.8	1.2	1.1	2000	0.5	1.0	2.2	2.0	1000	22.5	1	19.332649044110703	13.296180943548762	80.6328520203429
0.1	2.1	360.0	2.9579999999999997	false	0.5	1.25	100	6.8	1.2	1.1	2000	0.5	1.0	2.2	2.0	1000	22.5	2	22.27715950004848	6.382297828593209	52.112108965371156	13.971230456537958	57.287469680395795
0.1	2.1	360.0	2.9579999999999997	false	0.5	1.25	100	6.8	1.2	1.1	2000	0.5	1.0	2.2	2.0	1000	22.5	1	24.272052193005823	21.006401019091324	88.13582693882022
0.1	2.1	360.0	2.9579999999999997	false	0.5	1.25	100	6.8	1.2	1.1	2000	0.5	1.0	2.2	2.0	1000	22.5	1	20.09504499825921	15.693862588924336	95.42413252429132
0.1	2.1	360.0	2.9579999999999997	false	0.5	1.25	100	6.8	1.2	1.1	2000	0.5	1.0	2.2	2.0	1000	22.5	1	18.891419317930037	7.977675820427884	74.74414093064578
0.1	2.1	360.0	2.9579999999999997	false	0.5	1.25	100	6.8	1.2	1.1	2000	0.5	1.0	2.2	2.0	1000	22.5	1	21.156903922442662	13.430676916225245	94.5579471968424
0.1	2.1	360.0	2.9579999999999997	false	0.5	1.25	100	6.8	1.2	1.1	2000	0.5	1.0	2.2	2.0	1000	22.5	1	17.901628459133857	16.421280281413885	86.32828581524237
0.1	2.1	360.0	3.0359999999999996	false	0.5	1.25	100	6.8	1.2	1.1	2000	0.5	1.0	2.2	2.0	1000	24.24	2	25.14256632104966	10.990016241082191	78.85489166393793	24.807324566502185	51.72856978691947
0.1	2.1	360.0	3.0359999999999996	false	0.5	1.25	100	6.8	1.2	1.1	2000	0.5	1.0	2.2	2.0	1000	24.24	1	26.485488323415208	13.27905969975812	124.72520176414183
0.1	2.1	360.0	3.0359999999999996	false	0.5	1.25	100	6.8	1.2	1.1	2000	0.5	1.0	2.2	2.0	1000	24.24	2	27.857563328129164	1.63516670417142	51.34389513540006	27.53531721752618	89.60594098736473
0.1	2.1	360.0	3.0359999999999996	false	0.5	1.25	100	6.8	1.2	1.1	2000	0.5	1.0	2.2	2.0	1000	24.24	1	18.893249217781886	13.837045033210941	79.8736930182866
0.1	2.1	360.0	3.0359999999999996	false	0.5	1.25	100	6.8	1.2	1.1	2000	0.5	1.0	2.2	2.0	1000	24.24	1	28.685636447190166	15.032957885848907	125.01418079372795
0.1	2.1	360.0	3.0359999999999996	false	0.5	1.25	100	6.8	1.2	1.1	2000	0.5	1.0	2.2	2.0	1000	24.24	1	20.250684862335216	16.815674049637323	80.37261931397943
0.1	2.1	360.0	3.0359999999999996	false	0.5	1.25	100	6.8	1.2	1.1	2000	0.5	1.0	2.2	2.0	1000	24.24	1	28.475486497674353	13.941979201175696	127.0872294253877
0.1	2.1	360.0	3.0359999999999996	false	0.5	1.25	100	6.8	1.2	1.1	2000	0.5	1.0	2.2	2.0	1000	24.24	1	24.216855264488714	12.528290181768309	97.26227001480743
0.1	2.1	360.0	3.0359999999999996	false	0.5	1.25	100	6.8	1.2	1.1	2000	0.5	1.0	2.2	2.0	1000	24.24	2	21.103088434693436	4.641587031387096	57.68597441226057	17.051667009879957	32.391443986265244
0.1	2.1	360.0	3.0359999999999996	false	0.5	1.25	100	6.8	1.2	1.1	2000	0.5	1.0	2.2	2.0	1000	24.24	1	23.767961747268263	8.186970045596373	102.47631603666144
0.1	2.1	360.0	3.0359999999999996	false	0.5	1.25	100	6.8	1.2	1.1	2000	0.5	1.0	2.2	2.0	1000	24.24	2	26.314353706684848	7.183356329871385	81.24962832180876	16.70583115771764	34.63224743133298
0.1	2.1	360.0	3.0359999999999996	false	0.5	1.25	100	6.8	1.2	1.1	2000	0.5	1.0	2.2	2.0	1000	24.24	1	23.57724989115144	12.667230339209121	101.6206253465349
0.1	2.1	360.0	3.0359999999999996	false	0.5	1.25	100	6.8	1.2	1.1	2000	0.5	1.0	2.2	2.0	1000	24.24	1	24.467590482618792	16.388118501114274	129.062506241137
0.1	2.1	360.0	3.0359999999999996	false	0.5	1.25	100	6.8	1.2	1.1	2000	0.5	1.0	2.2	2.0	1000	24.24	1	28.35641313109087	15.497735552243475	127.98774872405762
0.1	2.1	360.0	3.0359999999999996	false	0.5	1.25	100	6.8	1.2	1.1	2000	0.5	1.0	2.2	2.0	1000	24.24	1	21.859911672090412	10.67941121119213	101.83876797794493
0.1	2.1	360.0	3.0359999999999996	false	0.5	1.25	100	6.8	1.2	1.1	2000	0.5	1.0	2.2	2.0	1000	24.24	1	20.324853136269823	11.074410301556163	104.69632895494361
0.1	2.1	360.0	3.0359999999999996	false	0.5	1.25	100	6.8	1.2	1.1	2000	0.5	1.0	2.2	2.0	1000	24.24	1	23.868584744990507	16.09874861463364	115.39792407588996
0.1	2.1	360.0	3.0359999999999996	false	0.5	1.25	100	6.8	1.2	1.1	2000	0.5	1.0	2.2	2.0	1000	24.24	1	29.455933824819144	5.74727788043492	104.41704670639352
0.1	2.1	360.0	3.0359999999999996	false	0.5	1.25	100	6.8	1.2	1.1	2000	0.5	1.0	2.2	2.0	1000	24.24	2	32.899425085996626	3.3778031327189155	45.29189336288302	25.997956470065244	103.5966863027562
0.1	2.1	360.0	3.0359999999999996	false	0.5	1.25	100	6.8	1.2	1.1	2000	0.5	1.0	2.2	2.0	1000	24.24	1	25.93409153231249	13.605626292670642	130.11596301704392
0.1	2.1	360.0	3.0359999999999996	false	0.5	1.25	100	6.8	1.2	1.1	2000	0.5	1.0	2.2	2.0	1000	24.24	1	24.715143700429675	20.421238922761404	77.7766473334041
0.1	2.1	360.0	3.0359999999999996	false	0.5	1.25	100	6.8	1.2	1.1	2000	0.5	1.0	2.2	2.0	1000	24.24	1	22.130816223343118	11.123201462602363	112.65216939700123
0.1	2.1	360.0	3.0359999999999996	false	0.5	1.25	100	6.8	1.2	1.1	2000	0.5	1.0	2.2	2.0	1000	24.24	1	25.119167307584124	21.285799557991044	106.16258179649073
0.1	2.1	360.0	3.0359999999999996	false	0.5	1.25	100	6.8	1.2	1.1	2000	0.5	1.0	2.2	2.0	1000	24.24	1	29.286660948823823	27.098350164160866	124.10017759256912
0.1	2.1	360.0	3.0359999999999996	false	0.5	1.25	100	6.8	1.2	1.1	2000	0.5	1.0	2.2	2.0	1000	24.24	1	29.721017846175847	13.041759120972031	135.82179648783298
0.1	2.1	360.0	3.0359999999999996	false	0.5	1.25	100	6.8	1.2	1.1	2000	0.5	1.0	2.2	2.0	1000	24.24	1	17.427231370073528	3.537397591339898	78.13875168165409
0.1	2.1	360.0	3.0359999999999996	false	0.5	1.25	100	6.8	1.2	1.1	2000	0.5	1.0	2.2	2.0	1000	24.24	1	26.58551060547343	25.836416276843813	98.17356692773919
0.1	2.1	360.0	3.0359999999999996	false	0.5	1.25	100	6.8	1.2	1.1	2000	0.5	1.0	2.2	2.0	1000	24.24	2	23.345388715445754	5.952469105238395	39.204049813095324	23.092517740886723	71.89157674883677
0.1	2.1	360.0	3.0359999999999996	false	0.5	1.25	100	6.8	1.2	1.1	2000	0.5	1.0	2.2	2.0	1000	24.24	2	27.43376709862523	0.8009311180336273	105.39182112686336	26.462266768268762	66.89982547865723
0.1	2.1	360.0	3.0359999999999996	false	0.5	1.25	100	6.8	1.2	1.1	2000	0.5	1.0	2.2	2.0	1000	24.24	1	24.43224300399633	9.82283099971238	117.83415400957016
0.1	2.1	360.0	3.0359999999999996	false	0.5	1.25	100	6.8	1.2	1.1	2000	0.5	1.0	2.2	2.0	1000	24.24	1	24.280742232984036	15.503748863109063	121.24063157122953
0.1	2.1	360.0	3.0359999999999996	false	0.5	1.25	100	6.8	1.2	1.1	2000	0.5	1.0	2.2	2.0	1000	24.24	1	29.643461761766243	15.50715850498123	132.25991569407324
0.1	2.1	360.0	3.0359999999999996	false	0.5	1.25	100	6.8	1.2	1.1	2000	0.5	1.0	2.2	2.0	1000	24.24	1	19.849173233218323	8.087022599271393	106.531006935935
0.1	2.1	360.0	3.0359999999999996	false	0.5	1.25	100	6.8	1.2	1.1	2000	0.5	1.0	2.2	2.0	1000	24.24	1	21.3438653690486	7.6086564371389365	91.24537197377424
0.1	2.1	360.0	3.0359999999999996	false	0.5	1.25	100	6.8	1.2	1.1	2000	0.5	1.0	2.2	2.0	1000	24.24	1	26.866574346455067	14.203668206867386	126.06799998528415
0.1	2.1	360.0	3.0359999999999996	false	0.5	1.25	100	6.8	1.2	1.1	2000	0.5	1.0	2.2	2.0	1000	24.24	1	22.591933661602518	11.05861462898388	113.50674388135712
0.1	2.1	360.0	3.0359999999999996	false	0.5	1.25	100	6.8	1.2	1.1	2000	0.5	1.0	2.2	2.0	1000	24.24	1	29.40243144744217	9.149583682999568	100.56494660781412
0.1	2.1	360.0	3.0359999999999996	false	0.5	1.25	100	6.8	1.2	1.1	2000	0.5	1.0	2.2	2.0	1000	24.24	1	21.259762011298925	12.447142064136237	83.90998552898485
0.1	2.1	360.0	3.0359999999999996	false	0.5	1.25	100	6.8	1.2	1.1	2000	0.5	1.0	2.2	2.0	1000	24.24	1	21.724074203388454	15.582121949675072	97.35869899691463
0.1	2.1	360.0	3.0359999999999996	false	0.5	1.25	100	6.8	1.2	1.1	2000	0.5	1.0	2.2	2.0	1000	24.24	1	23.195822656974475	14.093292103297049	116.14361740891394
0.1	2.1	360.0	3.0359999999999996	false	0.5	1.25	100	6.8	1.2	1.1	2000	0.5	1.0	2.2	2.0	1000	24.24	1	27.9200044450685	7.951086101738799	137.19513668419677
0.1	2.1	360.0	3.0359999999999996	false	0.5	1.25	100	6.8	1.2	1.1	2000	0.5	1.0	2.2	2.0	1000	24.24	2	22.55190240401957	3.608441886796529	65.28737524832866	21.62560277567712	48.79782648750556
0.1	2.1	360.0	3.0359999999999996	false	0.5	1.25	100	6.8	1.2	1.1	2000	0.5	1.0	2.2	2.0	1000	24.24	1	24.92448648293239	10.17610815477932	72.1745620313369
0.1	2.1	360.0	3.0359999999999996	false	0.5	1.25	100	6.8	1.2	1.1	2000	0.5	1.0	2.2	2.0	1000	24.24	2	19.366308556440174	7.260856892825247	51.35214128045442	17.004089949156217	34.58425770301172
0.1	2.1	360.0	3.0359999999999996	false	0.5	1.25	100	6.8	1.2	1.1	2000	0.5	1.0	2.2	2.0	1000	24.24	2	22.96516302714542	0.5917246430708966	43.689319533448305	22.67859242538662	66.78336165619089
0.1	2.1	360.0	3.0359999999999996	false	0.5	1.25	100	6.8	1.2	1.1	2000	0.5	1.0	2.2	2.0	1000	24.24	1	26.187536889641407	21.809619768441603	115.58218871777592
0.1	2.1	360.0	3.0359999999999996	false	0.5	1.25	100	6.8	1.2	1.1	2000	0.5	1.0	2.2	2.0	1000	24.24	1	20.103009648254012	3.0153236401282486	88.96416388832819
0.1	2.1	360.0	3.0359999999999996	false	0.5	1.25	100	6.8	1.2	1.1	2000	0.5	1.0	2.2	2.0	1000	24.24	1	19.90770481316492	11.627908298621948	102.39612684735685
0.1	2.1	360.0	3.0359999999999996	false	0.5	1.25	100	6.8	1.2	1.1	2000	0.5	1.0	2.2	2.0	1000	24.24	1	22.47520400980633	16.710731078150676	104.98210789266561
0.1	2.1	360.0	3.0359999999999996	false	0.5	1.25	100	6.8	1.2	1.1	2000	0.5	1.0	2.2	2.0	1000	24.24	1	27.39534774716879	6.107298888302769	95.28064027920973
0.1	2.1	360.0	3.0359999999999996	false	0.5	1.25	100	6.8	1.2	1.1	2000	0.5	1.0	2.2	2.0	1000	24.24	1	19.99158420071032	6.826275352997875	103.04295304137734
0.1	2.1	360.0	3.0359999999999996	false	0.5	1.25	100	6.8	1.2	1.1	2000	0.5	1.0	2.2	2.0	1000	24.24	2	28.453706018431447	11.896690169289968	82.8495862532448	22.08459690830648	58.978630932603075
0.1	2.1	360.0	3.0359999999999996	false	0.5	1.25	100	6.8	1.2	1.1	2000	0.5	1.0	2.2	2.0	1000	24.24	1	28.753944092291515	6.057214298434303	90.07952369074653
0.1	2.1	360.0	3.0359999999999996	false	0.5	1.25	100	6.8	1.2	1.1	2000	0.5	1.0	2.2	2.0	1000	24.24	1	20.785732880868075	5.817101764862315	93.80080440669462
0.1	2.1	360.0	3.0359999999999996	false	0.5	1.25	100	6.8	1.2	1.1	2000	0.5	1.0	2.2	2.0	1000	24.24	2	25.24174644851077	6.909694854967802	76.47556464486509	24.187500253266418	41.80353388855453
0.1	2.1	360.0	3.0359999999999996	false	0.5	1.25	100	6.8	1.2	1.1	2000	0.5	1.0	2.2	2.0	1000	24.24	1	22.110025714789785	10.23133255307585	108.48422971997296
0.1	2.1	360.0	3.0359999999999996	false	0.5	1.25	100	6.8	1.2	1.1	2000	0.5	1.0	2.2	2.0	1000	24.24	1	20.59270903842009	12.759010433200288	108.85859368530885
0.1	2.1	360.0	3.0359999999999996	false	0.5	1.25	100	6.8	1.2	1.1	2000	0.5	1.0	2.2	2.0	1000	24.24	1	27.260352756565908	9.463114765369745	151.28997556048992
0.1	2.1	360.0	3.0359999999999996	false	0.5	1.25	100	6.8	1.2	1.1	2000	0.5	1.0	2.2	2.0	1000	24.24	1	25.93175563754915	5.974990336411502	121.54033556767244
0.1	2.1	360.0	3.0359999999999996	false	0.5	1.25	100	6.8	1.2	1.1	2000	0.5	1.0	2.2	2.0	1000	24.24	1	23.86513805453845	8.114399148422992	108.93782334079141
0.1	2.1	360.0	3.0359999999999996	false	0.5	1.25	100	6.8	1.2	1.1	2000	0.5	1.0	2.2	2.0	1000	24.24	1	28.315469308626803	11.005728933836915	141.3353828376064
0.1	2.1	360.0	3.0359999999999996	false	0.5	1.25	100	6.8	1.2	1.1	2000	0.5	1.0	2.2	2.0	1000	24.24	1	27.41072684782645	8.510383293975634	118.65056883318118
0.1	2.1	360.0	3.0359999999999996	false	0.5	1.25	100	6.8	1.2	1.1	2000	0.5	1.0	2.2	2.0	1000	24.24	1	23.77291704703122	14.056747693327726	112.95445250623469
0.1	2.1	360.0	3.0359999999999996	false	0.5	1.25	100	6.8	1.2	1.1	2000	0.5	1.0	2.2	2.0	1000	24.24	1	16.951990583224227	11.729496965073503	76.12750383416345
0.1	2.1	360.0	3.0359999999999996	false	0.5	1.25	100	6.8	1.2	1.1	2000	0.5	1.0	2.2	2.0	1000	24.24	1	25.158195167429444	7.097787392211727	116.73625846844816
0.1	2.1	360.0	3.0359999999999996	false	0.5	1.25	100	6.8	1.2	1.1	2000	0.5	1.0	2.2	2.0	1000	24.24	2	25.610561175219065	15.91835828086173	89.25071777676773	24.75406543951834	40.61694343991985
0.1	2.1	360.0	3.0359999999999996	false	0.5	1.25	100	6.8	1.2	1.1	2000	0.5	1.0	2.2	2.0	1000	24.24	1	27.250106860567218	26.082252906486733	111.445216979848
0.1	2.1	360.0	3.0359999999999996	false	0.5	1.25	100	6.8	1.2	1.1	2000	0.5	1.0	2.2	2.0	1000	24.24	2	27.812774176139847	5.1363237835310285	51.86120323547602	20.41988210459926	79.90901198163462
0.1	2.1	360.0	3.0359999999999996	false	0.5	1.25	100	6.8	1.2	1.1	2000	0.5	1.0	2.2	2.0	1000	24.24	1	23.757232778509987	10.560735893546774	97.34696249376803
0.1	2.1	360.0	3.0359999999999996	false	0.5	1.25	100	6.8	1.2	1.1	2000	0.5	1.0	2.2	2.0	1000	24.24	2	24.052285190204923	3.0648001994111262	56.252483930576744	20.161791109774732	52.706204974559235
0.1	2.1	360.0	3.0359999999999996	false	0.5	1.25	100	6.8	1.2	1.1	2000	0.5	1.0	2.2	2.0	1000	24.24	1	23.39268631184965	5.880586492759209	123.48674845426763
0.1	2.1	360.0	3.0359999999999996	false	0.5	1.25	100	6.8	1.2	1.1	2000	0.5	1.0	2.2	2.0	1000	24.24	1	24.613060580197008	16.874652116888644	118.39286330179097
0.1	2.1	360.0	3.0359999999999996	false	0.5	1.25	100	6.8	1.2	1.1	2000	0.5	1.0	2.2	2.0	1000	24.24	1	21.983544728076165	12.940368954423517	115.43387836563345
0.1	2.1	360.0	3.0359999999999996	false	0.5	1.25	100	6.8	1.2	1.1	2000	0.5	1.0	2.2	2.0	1000	24.24	1	25.033259335668255	16.94788052068571	129.55304651119917
0.1	2.1	360.0	3.0359999999999996	false	0.5	1.25	100	6.8	1.2	1.1	2000	0.5	1.0	2.2	2.0	1000	24.24	2	25.842291319535768	1.209875544420975	93.20645259216198	25.098679208467857	39.087486709559556
0.1	2.1	360.0	3.0359999999999996	false	0.5	1.25	100	6.8	1.2	1.1	2000	0.5	1.0	2.2	2.0	1000	24.24	1	25.981984692820458	14.777220983685778	137.04169427560927
0.1	2.1	360.0	3.0359999999999996	false	0.5	1.25	100	6.8	1.2	1.1	2000	0.5	1.0	2.2	2.0	1000	24.24	2	24.79508687353828	3.63958008666316	70.4883052868683	22.986582949271774	36.924252516419536
0.1	2.1	360.0	3.0359999999999996	false	0.5	1.25	100	6.8	1.2	1.1	2000	0.5	1.0	2.2	2.0	1000	24.24	1	25.235225160882027	13.722530006531668	107.99075020805898
0.1	2.1	360.0	3.0359999999999996	false	0.5	1.25	100	6.8	1.2	1.1	2000	0.5	1.0	2.2	2.0	1000	24.24	2	25.02403250538087	3.3506805203919514	50.77469522449122	20.693620273474142	68.60410069744155
0.1	2.1	360.0	3.0359999999999996	false	0.5	1.25	100	6.8	1.2	1.1	2000	0.5	1.0	2.2	2.0	1000	24.24	1	22.652599425199952	9.662530203579584	85.09142646814627
0.1	2.1	360.0	3.0359999999999996	false	0.5	1.25	100	6.8	1.2	1.1	2000	0.5	1.0	2.2	2.0	1000	24.24	1	31.821852442376713	10.27728865014779	95.91851550453332
0.1	2.1	360.0	3.0359999999999996	false	0.5	1.25	100	6.8	1.2	1.1	2000	0.5	1.0	2.2	2.0	1000	24.24	1	19.493659769533615	15.363180372723468	87.69853417696203
0.1	2.1	360.0	3.0359999999999996	false	0.5	1.25	100	6.8	1.2	1.1	2000	0.5	1.0	2.2	2.0	1000	24.24	1	28.872147915328238	9.249823109124195	97.66316050712395
0.1	2.1	360.0	3.0359999999999996	false	0.5	1.25	100	6.8	1.2	1.1	2000	0.5	1.0	2.2	2.0	1000	24.24	1	20.490251146793188	11.097690340574527	86.49652645373564
0.1	2.1	360.0	3.0359999999999996	false	0.5	1.25	100	6.8	1.2	1.1	2000	0.5	1.0	2.2	2.0	1000	24.24	1	22.791178424635042	12.217828126423228	95.33098989212502
0.1	2.1	360.0	3.0359999999999996	false	0.5	1.25	100	6.8	1.2	1.1	2000	0.5	1.0	2.2	2.0	1000	24.24	1	21.960903731276513	11.441764206519803	105.2226903002316
0.1	2.1	360.0	3.0359999999999996	false	0.5	1.25	100	6.8	1.2	1.1	2000	0.5	1.0	2.2	2.0	1000	24.24	1	21.380825762268675	9.145784968120935	112.45245626351861
0.1	2.1	360.0	3.0359999999999996	false	0.5	1.25	100	6.8	1.2	1.1	2000	0.5	1.0	2.2	2.0	1000	24.24	1	25.90466249618076	14.550646320707042	103.1906316165636
0.1	2.1	360.0	3.0359999999999996	false	0.5	1.25	100	6.8	1.2	1.1	2000	0.5	1.0	2.2	2.0	1000	24.24	1	24.759956428743997	14.945949200182495	110.21848276359763
0.1	2.1	360.0	3.0359999999999996	false	0.5	1.25	100	6.8	1.2	1.1	2000	0.5	1.0	2.2	2.0	1000	24.24	1	20.7212940572561	20.24176594085153	116.25880579118065
0.1	2.1	360.0	3.0359999999999996	false	0.5	1.25	100	6.8	1.2	1.1	2000	0.5	1.0	2.2	2.0	1000	24.24	1	25.326087066225043	16.01551025074266	80.987643914269
0.1	2.1	360.0	3.0359999999999996	false	0.5	1.25	100	6.8	1.2	1.1	2000	0.5	1.0	2.2	2.0	1000	24.24	2	24.614879553017765	9.973331903890063	43.789827682368475	22.046586402634283	73.66548123557388
0.1	2.1	360.0	3.0359999999999996	false	0.5	1.25	100	6.8	1.2	1.1	2000	0.5	1.0	2.2	2.0	1000	24.24	2	29.638551514979255	2.668691220265016	63.382628236149436	28.9880312669978	92.9236949012223
0.1	2.1	360.0	3.0359999999999996	false	0.5	1.25	100	6.8	1.2	1.1	2000	0.5	1.0	2.2	2.0	1000	24.24	1	27.676278323873966	12.534816086327575	131.9625538661929
0.1	2.1	360.0	3.0359999999999996	false	0.5	1.25	100	6.8	1.2	1.1	2000	0.5	1.0	2.2	2.0	1000	24.24	1	24.256023782965062	11.38183049375981	91.73640232557975
0.1	2.1	360.0	3.0359999999999996	false	0.5	1.25	100	6.8	1.2	1.1	2000	0.5	1.0	2.2	2.0	1000	24.24	1	23.408834330037482	5.890643181920747	108.6406165742793
0.1	2.1	360.0	3.0359999999999996	false	0.5	1.25	100	6.8	1.2	1.1	2000	0.5	1.0	2.2	2.0	1000	24.24	1	30.787296221210724	17.871507640133498	123.14536580235156
0.1	2.1	360.0	3.0359999999999996	false	0.5	1.25	100	6.8	1.2	1.1	2000	0.5	1.0	2.2	2.0	1000	24.24	1	23.48514280352505	11.001234670849826	121.49262092272801
0.1	2.1	360.0	3.0359999999999996	false	0.5	1.25	100	6.8	1.2	1.1	2000	0.5	1.0	2.2	2.0	1000	24.24	1	22.22769559274707	17.603609898832886	80.15888881530688
0.1	2.1	360.0	3.0359999999999996	false	0.5	1.25	100	6.8	1.2	1.1	2000	0.5	1.0	2.2	2.0	1000	24.24	1	22.2418989485541	14.699914341047153	116.2642920461885
0.1	2.1	360.0	3.0359999999999996	false	0.5	1.25	100	6.8	1.2	1.1	2000	0.5	1.0	2.2	2.0	1000	24.24	1	23.70480555400329	19.592525644085654	123.9749274341035
0.1	2.1	360.0	3.0359999999999996	false	0.5	1.25	100	6.8	1.2	1.1	2000	0.5	1.0	2.2	2.0	1000	24.24	1	24.044122270413176	10.402737121272207	104.20739808130057
0.1	2.1	360.0	3.0359999999999996	false	0.5	1.25	100	6.8	1.2	1.1	2000	0.5	1.0	2.2	2.0	1000	24.24	1	19.969013671542562	19.838543999586193	87.45077640067845
0.1	2.1	360.0	3.0359999999999996	false	0.5	1.25	100	6.8	1.2	1.1	2000	0.5	1.0	2.2	2.0	1000	24.24	1	26.632806210398112	6.921543234912157	109.88584180242046
0.1	2.1	360.0	3.0359999999999996	false	0.5	1.25	100	6.8	1.2	1.1	2000	0.5	1.0	2.2	2.0	1000	24.24	1	26.21988267567594	3.774716049978507	100.8573378445407
0.1	2.1	360.0	3.0359999999999996	false	0.5	1.25	100	6.8	1.2	1.1	2000	0.5	1.0	2.2	2.0	1000	24.24	1	23.200413454378626	10.769620620049071	105.53595319847187
0.1	2.1	360.0	3.0359999999999996	false	0.5	1.25	100	6.8	1.2	1.1	2000	0.5	1.0	2.2	2.0	1000	24.24	1	26.772312788282314	17.387254897265077	112.56414120242965
0.1	2.1	360.0	3.0359999999999996	false	0.5	1.25	100	6.8	1.2	1.1	2000	0.5	1.0	2.2	2.0	1000	24.24	1	23.29334069897165	17.647706099347612	103.01017081045026
0.1	2.1	360.0	3.0359999999999996	false	0.5	1.25	100	6.8	1.2	1.1	2000	0.5	1.0	2.2	2.0	1000	24.24	1	19.965834281822925	16.520686494746684	90.35065766657233
0.1	2.1	360.0	3.0359999999999996	false	0.5	1.25	100	6.8	1.2	1.1	2000	0.5	1.0	2.2	2.0	1000	24.24	1	23.3733871732992	7.223324397740328	115.7227890159039
0.1	2.1	360.0	3.0359999999999996	false	0.5	1.25	100	6.8	1.2	1.1	2000	0.5	1.0	2.2	2.0	1000	24.24	1	26.57639337164371	20.68286833159567	112.41090238695605
0.1	2.1	360.0	3.0359999999999996	false	0.5	1.25	100	6.8	1.2	1.1	2000	0.5	1.0	2.2	2.0	1000	24.24	1	20.924758853426994	14.979550524119695	90.70013694496687
0.1	2.1	360.0	3.0359999999999996	false	0.5	1.25	100	6.8	1.2	1.1	2000	0.5	1.0	2.2	2.0	1000	24.24	1	21.25718751715683	4.16301577436351	104.33216375349555
0.1	2.1	360.0	3.0359999999999996	false	0.5	1.25	100	6.8	1.2	1.1	2000	0.5	1.0	2.2	2.0	1000	24.24	1	29.47704663277127	3.6534963330425683	100.00347068362174
0.1	2.1	360.0	3.0359999999999996	false	0.5	1.25	100	6.8	1.2	1.1	2000	0.5	1.0	2.2	2.0	1000	24.24	1	22.743212406738124	14.469341943114731	90.0496342822473
0.1	2.1	360.0	3.0359999999999996	false	0.5	1.25	100	6.8	1.2	1.1	2000	0.5	1.0	2.2	2.0	1000	24.24	1	28.476221609344186	6.475515026189413	126.04589973602226
0.1	2.1	360.0	3.0359999999999996	false	0.5	1.25	100	6.8	1.2	1.1	2000	0.5	1.0	2.2	2.0	1000	24.24	1	21.082912069278027	3.084801650214348	99.46860764816208
0.1	2.1	360.0	3.0359999999999996	false	0.5	1.25	100	6.8	1.2	1.1	2000	0.5	1.0	2.2	2.0	1000	24.24	2	29.033444335639338	0.7594950404508357	47.67117193143338	25.742680349114178	52.29622666946279
0.1	2.1	360.0	3.0359999999999996	false	0.5	1.25	100	6.8	1.2	1.1	2000	0.5	1.0	2.2	2.0	1000	24.24	2	25.800093332068446	7.003478306332785	75.9164192249822	23.206298533484393	41.69805070549776
0.1	2.1	360.0	3.0359999999999996	false	0.5	1.25	100	6.8	1.2	1.1	2000	0.5	1.0	2.2	2.0	1000	24.24	1	21.44852249594704	0.20607028969501615	78.30833211491868
0.1	2.1	360.0	3.0359999999999996	false	0.5	1.25	100	6.8	1.2	1.1	2000	0.5	1.0	2.2	2.0	1000	24.24	1	23.432465909686844	4.629516109608011	118.00390436368343
0.1	2.1	360.0	3.0359999999999996	false	0.5	1.25	100	6.8	1.2	1.1	2000	0.5	1.0	2.2	2.0	1000	24.24	1	23.851341122077642	5.827666954640721	102.91106322467375
0.1	2.1	360.0	3.0359999999999996	false	0.5	1.25	100	6.8	1.2	1.1	2000	0.5	1.0	2.2	2.0	1000	24.24	1	27.853653286674334	18.45457214147329	114.44634101597867
0.1	2.1	360.0	3.0359999999999996	false	0.5	1.25	100	6.8	1.2	1.1	2000	0.5	1.0	2.2	2.0	1000	24.24	2	26.55082860660818	2.5185408314119204	45.18696092270187	20.536576370040297	68.64599947974678
0.1	2.1	360.0	3.0359999999999996	false	0.5	1.25	100	6.8	1.2	1.1	2000	0.5	1.0	2.2	2.0	1000	24.24	1	25.631523711059465	10.770611669001665	119.5534725363572
0.1	2.1	360.0	3.0359999999999996	false	0.5	1.25	100	6.8	1.2	1.1	2000	0.5	1.0	2.2	2.0	1000	24.24	1	26.773809090490566	19.558666488322217	117.47367057943305
0.1	2.1	360.0	3.0359999999999996	false	0.5	1.25	100	6.8	1.2	1.1	2000	0.5	1.0	2.2	2.0	1000	24.24	1	24.72368015224979	20.645484316650798	103.32952007138529
0.1	2.1	360.0	3.0359999999999996	false	0.5	1.25	100	6.8	1.2	1.1	2000	0.5	1.0	2.2	2.0	1000	24.24	1	25.70186553999298	8.673774761436855	103.10020835750855
0.1	2.1	360.0	3.0359999999999996	false	0.5	1.25	100	6.8	1.2	1.1	2000	0.5	1.0	2.2	2.0	1000	24.24	1	29.129467718593677	18.666346239351853	130.01592471958838
0.1	2.1	360.0	3.0359999999999996	false	0.5	1.25	100	6.8	1.2	1.1	2000	0.5	1.0	2.2	2.0	1000	24.24	2	25.032255741059075	0.45547779705516367	44.54479130806296	21.158392316775092	78.32703000321847
0.1	2.1	360.0	3.0359999999999996	false	0.5	1.25	100	6.8	1.2	1.1	2000	0.5	1.0	2.2	2.0	1000	24.24	1	28.373224358553912	16.713455280494497	127.36314467477234
0.1	2.1	360.0	3.0359999999999996	false	0.5	1.25	100	6.8	1.2	1.1	2000	0.5	1.0	2.2	2.0	1000	24.24	1	25.390548487057604	10.492785423778663	125.07023011974326
0.1	2.1	360.0	3.0359999999999996	false	0.5	1.25	100	6.8	1.2	1.1	2000	0.5	1.0	2.2	2.0	1000	24.24	1	29.19444835950688	17.284522709018663	125.4215173260336
0.1	2.1	360.0	3.0359999999999996	false	0.5	1.25	100	6.8	1.2	1.1	2000	0.5	1.0	2.2	2.0	1000	24.24	1	22.1432262523975	6.290994853773351	112.42764601902499
0.1	2.1	360.0	3.0359999999999996	false	0.5	1.25	100	6.8	1.2	1.1	2000	0.5	1.0	2.2	2.0	1000	24.24	1	24.228433519269455	11.063341536437818	117.05163424540396
0.1	2.1	360.0	3.0359999999999996	false	0.5	1.25	100	6.8	1.2	1.1	2000	0.5	1.0	2.2	2.0	1000	24.24	2	26.658397640195453	5.654903507633145	51.6988589100609	25.422350820937766	75.43299891557989
0.1	2.1	360.0	3.0359999999999996	false	0.5	1.25	100	6.8	1.2	1.1	2000	0.5	1.0	2.2	2.0	1000	24.24	1	23.499535069131852	7.005975462205132	92.92251240224539
0.1	2.1	360.0	3.0359999999999996	false	0.5	1.25	100	6.8	1.2	1.1	2000	0.5	1.0	2.2	2.0	1000	24.24	2	28.43803478495675	7.245593884183464	46.79911462560092	21.376423711660617	74.09186302487535
0.1	2.1	360.0	3.0359999999999996	false	0.5	1.25	100	6.8	1.2	1.1	2000	0.5	1.0	2.2	2.0	1000	24.24	2	27.986394013513312	1.567038627552691	66.7054723486451	26.72785562323009	78.79975384726129
0.1	2.1	360.0	3.0359999999999996	false	0.5	1.25	100	6.8	1.2	1.1	2000	0.5	1.0	2.2	2.0	1000	24.24	1	25.879719243065377	11.315199963216672	111.39245088502129
0.1	2.1	360.0	3.0359999999999996	false	0.5	1.25	100	6.8	1.2	1.1	2000	0.5	1.0	2.2	2.0	1000	24.24	1	21.127140657459357	6.8781975418752594	105.5362965275486
0.1	2.1	360.0	3.0359999999999996	false	0.5	1.25	100	6.8	1.2	1.1	2000	0.5	1.0	2.2	2.0	1000	24.24	1	23.608184330404843	8.439358776777015	109.97389989923659
0.1	2.1	360.0	3.0359999999999996	false	0.5	1.25	100	6.8	1.2	1.1	2000	0.5	1.0	2.2	2.0	1000	24.24	2	21.84442032056314	7.39101900630389	58.246278061623954	21.23929681910523	44.64914590532375
0.1	2.1	360.0	3.0359999999999996	false	0.5	1.25	100	6.8	1.2	1.1	2000	0.5	1.0	2.2	2.0	1000	24.24	1	25.03366257585997	17.150796396534258	99.48924996657145
0.1	2.1	360.0	3.0359999999999996	false	0.5	1.25	100	6.8	1.2	1.1	2000	0.5	1.0	2.2	2.0	1000	24.24	1	25.790409684863402	15.672323503248222	117.11385284675995
0.1	2.1	360.0	3.0359999999999996	false	0.5	1.25	100	6.8	1.2	1.1	2000	0.5	1.0	2.2	2.0	1000	24.24	2	25.369475060535187	1.5289092455637068	99.66588065758106	17.452965025536916	39.86907444467115
0.1	2.1	360.0	3.0359999999999996	false	0.5	1.25	100	6.8	1.2	1.1	2000	0.5	1.0	2.2	2.0	1000	24.24	2	29.80237437654023	5.034195988826013	67.86677251935637	22.86308332618302	54.91267053550282
0.1	2.1	360.0	3.0359999999999996	false	0.5	1.25	100	6.8	1.2	1.1	2000	0.5	1.0	2.2	2.0	1000	24.24	2	21.420981354682667	0.6419978696673889	44.92877976449477	13.397593995894969	59.904333401908495
0.1	2.1	360.0	3.0359999999999996	false	0.5	1.25	100	6.8	1.2	1.1	2000	0.5	1.0	2.2	2.0	1000	24.24	2	27.167348317101073	6.01189928432326	64.41466750866626	27.052053865627116	69.5292311312881
0.1	2.1	360.0	3.0359999999999996	false	0.5	1.25	100	6.8	1.2	1.1	2000	0.5	1.0	2.2	2.0	1000	24.24	2	21.74385155928425	5.916254879950501	54.23450847415504	16.418482873770472	35.68032946756712
0.1	2.1	360.0	3.0359999999999996	false	0.5	1.25	100	6.8	1.2	1.1	2000	0.5	1.0	2.2	2.0	1000	24.24	1	25.463358545097755	11.001707933948385	109.47915532535445
0.1	2.1	360.0	3.0359999999999996	false	0.5	1.25	100	6.8	1.2	1.1	2000	0.5	1.0	2.2	2.0	1000	24.24	1	23.410413983616998	16.926797700243764	117.29950668811477
0.1	2.1	360.0	3.0359999999999996	false	0.5	1.25	100	6.8	1.2	1.1	2000	0.5	1.0	2.2	2.0	1000	24.24	1	22.326674481650944	1.0629177516822579	76.64883609208051
0.1	2.1	360.0	3.0359999999999996	false	0.5	1.25	100	6.8	1.2	1.1	2000	0.5	1.0	2.2	2.0	1000	24.24	1	24.318510772316163	1.5326441431649973	119.05360140111733
0.1	2.1	360.0	3.0359999999999996	false	0.5	1.25	100	6.8	1.2	1.1	2000	0.5	1.0	2.2	2.0	1000	24.24	1	25.64197476549745	15.24856564142815	110.89450143136058
0.1	2.1	360.0	3.0359999999999996	false	0.5	1.25	100	6.8	1.2	1.1	2000	0.5	1.0	2.2	2.0	1000	24.24	1	29.463670936010143	15.966604770715277	147.13924041494272
0.1	2.1	360.0	3.0359999999999996	false	0.5	1.25	100	6.8	1.2	1.1	2000	0.5	1.0	2.2	2.0	1000	24.24	1	21.290769026919367	10.84073942137524	93.78324225593853
0.1	2.1	360.0	3.0359999999999996	false	0.5	1.25	100	6.8	1.2	1.1	2000	0.5	1.0	2.2	2.0	1000	24.24	1	27.173717013733974	16.038323770730322	121.37566366198088
0.1	2.1	360.0	3.0359999999999996	false	0.5	1.25	100	6.8	1.2	1.1	2000	0.5	1.0	2.2	2.0	1000	24.24	1	31.759907627352504	13.405306103071023	138.64817682488146
0.1	2.1	360.0	3.0359999999999996	false	0.5	1.25	100	6.8	1.2	1.1	2000	0.5	1.0	2.2	2.0	1000	24.24	1	27.08691971321233	11.675103759554009	109.68859354484505
0.1	2.1	360.0	3.0359999999999996	false	0.5	1.25	100	6.8	1.2	1.1	2000	0.5	1.0	2.2	2.0	1000	24.24	1	21.138243884685846	20.581762467088982	129.5295843021637
0.1	2.1	360.0	3.0359999999999996	false	0.5	1.25	100	6.8	1.2	1.1	2000	0.5	1.0	2.2	2.0	1000	24.24	1	22.750787615155048	18.869075866906933	114.81895258357096
0.1	2.1	360.0	3.0359999999999996	false	0.5	1.25	100	6.8	1.2	1.1	2000	0.5	1.0	2.2	2.0	1000	24.24	1	26.078149730900467	13.339833832661736	118.031260173579
0.1	2.1	360.0	3.0359999999999996	false	0.5	1.25	100	6.8	1.2	1.1	2000	0.5	1.0	2.2	2.0	1000	24.24	2	31.342322767810618	6.682288201812964	84.96138084277453	27.072057122366626	70.95963456195192
0.1	2.1	360.0	3.0359999999999996	false	0.5	1.25	100	6.8	1.2	1.1	2000	0.5	1.0	2.2	2.0	1000	24.24	1	20.080632047906846	8.90874612375052	97.74112255791523
0.1	2.1	360.0	3.0359999999999996	false	0.5	1.25	100	6.8	1.2	1.1	2000	0.5	1.0	2.2	2.0	1000	24.24	1	27.69392034864151	17.411166981931306	120.85146417213139
0.1	2.1	360.0	3.0359999999999996	false	0.5	1.25	100	6.8	1.2	1.1	2000	0.5	1.0	2.2	2.0	1000	24.24	1	25.41770177646614	17.87446154993943	102.25061080083672
0.1	2.1	360.0	3.0359999999999996	false	0.5	1.25	100	6.8	1.2	1.1	2000	0.5	1.0	2.2	2.0	1000	24.24	1	29.719459531322237	10.227148720871826	151.326449605121
0.1	2.1	360.0	3.0359999999999996	false	0.5	1.25	100	6.8	1.2	1.1	2000	0.5	1.0	2.2	2.0	1000	24.24	1	22.423475377651126	16.55586952023547	103.63150351438075
0.1	2.1	360.0	3.0359999999999996	false	0.5	1.25	100	6.8	1.2	1.1	2000	0.5	1.0	2.2	2.0	1000	24.24	1	22.171960168168265	1.2263410966826216	112.74130027982712
0.1	2.1	360.0	3.0359999999999996	false	0.5	1.25	100	6.8	1.2	1.1	2000	0.5	1.0	2.2	2.0	1000	24.24	1	27.410237771895797	6.9760052517337305	136.3312799218778
0.1	2.1	360.0	3.0359999999999996	false	0.5	1.25	100	6.8	1.2	1.1	2000	0.5	1.0	2.2	2.0	1000	24.24	1	20.533874732684332	14.468357406098704	97.88655504019964
0.1	2.1	360.0	3.0359999999999996	false	0.5	1.25	100	6.8	1.2	1.1	2000	0.5	1.0	2.2	2.0	1000	24.24	1	22.10080798032508	3.8876708038033563	129.38865481095505
0.1	2.1	360.0	3.0359999999999996	false	0.5	1.25	100	6.8	1.2	1.1	2000	0.5	1.0	2.2	2.0	1000	24.24	1	20.879313022673777	0.0220892604615255	98.63596042055893
0.1	2.1	360.0	3.0359999999999996	false	0.5	1.25	100	6.8	1.2	1.1	2000	0.5	1.0	2.2	2.0	1000	24.24	1	21.582137062314093	3.326781032850018	89.21176843344888
0.1	2.1	360.0	3.0359999999999996	false	0.5	1.25	100	6.8	1.2	1.1	2000	0.5	1.0	2.2	2.0	1000	24.24	1	24.96809493422633	19.24882175978977	88.18595505627974
0.1	2.1	360.0	3.0359999999999996	false	0.5	1.25	100	6.8	1.2	1.1	2000	0.5	1.0	2.2	2.0	1000	24.24	1	29.258393872168035	18.428540742669654	144.52155536607447
0.1	2.1	360.0	3.0359999999999996	false	0.5	1.25	100	6.8	1.2	1.1	2000	0.5	1.0	2.2	2.0	1000	24.24	1	21.485176031869063	6.77606215905143	106.37022051931622
0.1	2.1	360.0	3.0359999999999996	false	0.5	1.25	100	6.8	1.2	1.1	2000	0.5	1.0	2.2	2.0	1000	24.24	2	24.804537572314608	9.189076109408756	51.875668736812095	24.128254594977477	71.9719334183865
0.1	2.1	360.0	3.0359999999999996	false	0.5	1.25	100	6.8	1.2	1.1	2000	0.5	1.0	2.2	2.0	1000	24.24	1	24.96354026572896	11.491202088237843	111.48593119264301
0.1	2.1	360.0	3.0359999999999996	false	0.5	1.25	100	6.8	1.2	1.1	2000	0.5	1.0	2.2	2.0	1000	24.24	1	20.943674537860407	3.0328914199944337	72.56877087978265
0.1	2.1	360.0	3.0359999999999996	false	0.5	1.25	100	6.8	1.2	1.1	2000	0.5	1.0	2.2	2.0	1000	24.24	2	24.220280925979047	6.495696717116961	51.728312218779955	18.14550652744933	53.26730553532776
0.1	2.1	360.0	3.0359999999999996	false	0.5	1.25	100	6.8	1.2	1.1	2000	0.5	1.0	2.2	2.0	1000	24.24	2	28.19389768833866	0.872788192559797	55.452446470688145	15.682413303136785	81.55615293429125
0.1	2.1	360.0	3.0359999999999996	false	0.5	1.25	100	6.8	1.2	1.1	2000	0.5	1.0	2.2	2.0	1000	24.24	2	24.178924621260418	7.265822954205888	45.90376621235258	23.735367384053955	75.8230209571028
0.1	2.1	360.0	3.0359999999999996	false	0.5	1.25	100	6.8	1.2	1.1	2000	0.5	1.0	2.2	2.0	1000	24.24	1	23.679116449328557	17.179381862212683	121.88390479345328
0.1	2.1	360.0	3.0359999999999996	false	0.5	1.25	100	6.8	1.2	1.1	2000	0.5	1.0	2.2	2.0	1000	24.24	1	26.962618481395317	9.944191976065403	109.60579889687979
0.1	2.1	360.0	3.0359999999999996	false	0.5	1.25	100	6.8	1.2	1.1	2000	0.5	1.0	2.2	2.0	1000	24.24	1	22.323435812987803	17.78244317898237	102.18243792102555
0.1	2.1	360.0	3.0359999999999996	false	0.5	1.25	100	6.8	1.2	1.1	2000	0.5	1.0	2.2	2.0	1000	24.24	2	24.66637781440836	9.015220639131602	67.12196515886858	19.654547567263975	48.92303421995772
0.1	2.1	360.0	3.0359999999999996	false	0.5	1.25	100	6.8	1.2	1.1	2000	0.5	1.0	2.2	2.0	1000	24.24	2	27.042467778478176	5.184370655531482	48.04116154588195	26.9144325374151	107.55467725094874
0.1	2.1	360.0	3.0359999999999996	false	0.5	1.25	100	6.8	1.2	1.1	2000	0.5	1.0	2.2	2.0	1000	24.24	1	24.734039803625617	0.10238925740226938	95.95925264102098
0.1	2.1	360.0	3.0359999999999996	false	0.5	1.25	100	6.8	1.2	1.1	2000	0.5	1.0	2.2	2.0	1000	24.24	1	27.414037092136404	16.110022135772304	96.37580055789034
0.1	2.1	360.0	3.0359999999999996	false	0.5	1.25	100	6.8	1.2	1.1	2000	0.5	1.0	2.2	2.0	1000	24.24	1	28.411845891899564	14.373554859887635	110.4458963471458
0.1	2.1	360.0	3.0359999999999996	false	0.5	1.25	100	6.8	1.2	1.1	2000	0.5	1.0	2.2	2.0	1000	24.24	1	18.796721248583783	17.64667258798479	96.54220400199995
0.1	2.1	360.0	3.0359999999999996	false	0.5	1.25	100	6.8	1.2	1.1	2000	0.5	1.0	2.2	2.0	1000	24.24	1	20.011382443957025	18.610167250074543	94.48067732139282
0.1	2.1	360.0	3.0359999999999996	false	0.5	1.25	100	6.8	1.2	1.1	2000	0.5	1.0	2.2	2.0	1000	24.24	1	30.14252617712785	17.01218650590511	124.15343626102903
0.1	2.1	360.0	3.0359999999999996	false	0.5	1.25	100	6.8	1.2	1.1	2000	0.5	1.0	2.2	2.0	1000	24.24	1	25.839565280181134	10.331429566937562	110.68046387164476
0.1	2.1	360.0	3.0359999999999996	false	0.5	1.25	100	6.8	1.2	1.1	2000	0.5	1.0	2.2	2.0	1000	24.24	1	24.66102277627352	24.32149233663858	142.92441687576985
0.1	2.1	360.0	3.0359999999999996	false	0.5	1.25	100	6.8	1.2	1.1	2000	0.5	1.0	2.2	2.0	1000	24.24	1	19.50321950163957	14.084563243647988	87.89002679762184
0.1	2.1	360.0	3.0359999999999996	false	0.5	1.25	100	6.8	1.2	1.1	2000	0.5	1.0	2.2	2.0	1000	24.24	1	26.50717322193352	21.123163960444113	109.18105733784058
0.1	2.1	360.0	3.0359999999999996	false	0.5	1.25	100	6.8	1.2	1.1	2000	0.5	1.0	2.2	2.0	1000	24.24	1	27.906087579519316	14.42586021206968	125.06641414188856
0.1	2.1	360.0	3.0359999999999996	false	0.5	1.25	100	6.8	1.2	1.1	2000	0.5	1.0	2.2	2.0	1000	24.24	2	31.499076880839468	5.571912288716738	90.36982851763459	29.98796472146256	64.64140842529086
0.1	2.1	360.0	3.0359999999999996	false	0.5	1.25	100	6.8	1.2	1.1	2000	0.5	1.0	2.2	2.0	1000	24.24	1	23.313832580102286	8.351698610199142	112.83599268973639
0.1	2.1	360.0	3.0359999999999996	false	0.5	1.25	100	6.8	1.2	1.1	2000	0.5	1.0	2.2	2.0	1000	24.24	2	25.48358112007854	0.8558948505597536	53.12125992477813	24.3193100903974	77.81737058951656
0.1	2.1	360.0	3.0359999999999996	false	0.5	1.25	100	6.8	1.2	1.1	2000	0.5	1.0	2.2	2.0	1000	24.24	1	23.002799500139385	8.769282074788558	96.24927595740226
0.1	2.1	360.0	3.0359999999999996	false	0.5	1.25	100	6.8	1.2	1.1	2000	0.5	1.0	2.2	2.0	1000	24.24	1	26.299261089492138	12.480760890238429	116.43910301140556
0.1	2.1	360.0	3.0359999999999996	false	0.5	1.25	100	6.8	1.2	1.1	2000	0.5	1.0	2.2	2.0	1000	24.24	1	26.94491342610296	19.991992682843172	132.7661510890706
0.1	2.1	360.0	3.0359999999999996	false	0.5	1.25	100	6.8	1.2	1.1	2000	0.5	1.0	2.2	2.0	1000	24.24	2	28.25437395949546	0.5939027153662498	45.22451834870102	18.48192430081966	78.94788728715343
0.1	2.1	360.0	3.0359999999999996	false	0.5	1.25	100	6.8	1.2	1.1	2000	0.5	1.0	2.2	2.0	1000	24.24	2	25.345981943798154	8.53473854807183	44.90636761761553	24.020811076704565	68.25970818218688
0.1	2.1	360.0	3.0359999999999996	false	0.5	1.25	100	6.8	1.2	1.1	2000	0.5	1.0	2.2	2.0	1000	24.24	1	24.93321447058521	13.152207999238904	113.01360318277793
0.1	2.1	360.0	3.0359999999999996	false	0.5	1.25	100	6.8	1.2	1.1	2000	0.5	1.0	2.2	2.0	1000	24.24	1	26.3035194721249	9.766228046729315	114.36767875142134
0.1	2.1	360.0	3.0359999999999996	false	0.5	1.25	100	6.8	1.2	1.1	2000	0.5	1.0	2.2	2.0	1000	24.24	2	25.77824354667992	0.0936659773787683	67.78612878678318	15.128147232951715	46.1943337512478
0.1	2.1	360.0	3.0359999999999996	false	0.5	1.25	100	6.8	1.2	1.1	2000	0.5	1.0	2.2	2.0	1000	24.24	1	31.399280045823453	11.851312991953797	146.14584443221713
0.1	2.1	360.0	3.0359999999999996	false	0.5	1.25	100	6.8	1.2	1.1	2000	0.5	1.0	2.2	2.0	1000	24.24	2	27.346127084540175	4.717597464098128	73.06281407200758	17.0876390043399	55.697071059555874
0.1	2.1	360.0	3.0359999999999996	false	0.5	1.25	100	6.8	1.2	1.1	2000	0.5	1.0	2.2	2.0	1000	24.24	1	19.9613839771506	11.904922303193722	97.00160074987507
0.1	2.1	360.0	3.0359999999999996	false	0.5	1.25	100	6.8	1.2	1.1	2000	0.5	1.0	2.2	2.0	1000	24.24	3	25.24288456076595	1.5332092507621136	57.21173644920441	8.786462373592633	31.440654937526638	24.015191895085376	25.54215470717204
0.1	2.1	360.0	3.0359999999999996	false	0.5	1.25	100	6.8	1.2	1.1	2000	0.5	1.0	2.2	2.0	1000	24.24	2	20.338572511893965	0.562993351299829	65.32110852405508	19.778435109354486	42.809663986632174
0.1	2.1	360.0	3.0359999999999996	false	0.5	1.25	100	6.8	1.2	1.1	2000	0.5	1.0	2.2	2.0	1000	24.24	1	28.23823577372289	13.89930357480491	129.86377824028557
0.1	2.1	360.0	3.0359999999999996	false	0.5	1.25	100	6.8	1.2	1.1	2000	0.5	1.0	2.2	2.0	1000	24.24	1	21.186259494510132	16.219437153728258	104.73178097822681
0.1	2.1	360.0	3.0359999999999996	false	0.5	1.25	100	6.8	1.2	1.1	2000	0.5	1.0	2.2	2.0	1000	24.24	1	15.132	10.926496229795964	68.13307558183826
0.1	2.1	360.0	3.0359999999999996	false	0.5	1.25	100	6.8	1.2	1.1	2000	0.5	1.0	2.2	2.0	1000	24.24	1	21.45515603492608	1.4255498180231685	95.18734400109892
0.1	2.1	360.0	3.0359999999999996	false	0.5	1.25	100	6.8	1.2	1.1	2000	0.5	1.0	2.2	2.0	1000	24.24	2	27.332863886912172	8.5392143115182	34.04952411315459	17.925468259377723	74.53179212184246
0.1	2.1	360.0	3.0359999999999996	false	0.5	1.25	100	6.8	1.2	1.1	2000	0.5	1.0	2.2	2.0	1000	24.24	1	22.78181817639012	12.165337965959411	79.08090667798123
0.1	2.1	360.0	3.0359999999999996	false	0.5	1.25	100	6.8	1.2	1.1	2000	0.5	1.0	2.2	2.0	1000	24.24	1	24.919197126296552	11.749014617791149	94.47581217956511
0.1	2.1	360.0	3.0359999999999996	false	0.5	1.25	100	6.8	1.2	1.1	2000	0.5	1.0	2.2	2.0	1000	24.24	1	24.832666596090437	15.86132841035178	103.4366053777695
0.1	2.1	360.0	3.0359999999999996	false	0.5	1.25	100	6.8	1.2	1.1	2000	0.5	1.0	2.2	2.0	1000	24.24	1	24.773169731312937	12.415804079065369	111.8424122544248
0.1	2.1	360.0	3.0359999999999996	false	0.5	1.25	100	6.8	1.2	1.1	2000	0.5	1.0	2.2	2.0	1000	24.24	1	28.057147719903895	9.897540171072624	138.30170337467004
0.1	2.1	360.0	3.0359999999999996	false	0.5	1.25	100	6.8	1.2	1.1	2000	0.5	1.0	2.2	2.0	1000	24.24	1	21.316705714721756	11.509747511877686	96.97534188720708
0.1	2.1	360.0	3.0359999999999996	false	0.5	1.25	100	6.8	1.2	1.1	2000	0.5	1.0	2.2	2.0	1000	24.24	2	25.081958224405035	12.783197973743315	45.88028028919783	24.653265067712294	91.3217782190082
0.1	2.1	360.0	3.0359999999999996	false	0.5	1.25	100	6.8	1.2	1.1	2000	0.5	1.0	2.2	2.0	1000	24.24	1	23.729094005844342	10.716469754010935	129.9514840075393
0.1	2.1	360.0	3.0359999999999996	false	0.5	1.25	100	6.8	1.2	1.1	2000	0.5	1.0	2.2	2.0	1000	24.24	2	27.239409613839427	1.9195804524421543	54.06563036796459	23.037307851145833	78.80194724770024
0.1	2.1	360.0	3.0359999999999996	false	0.5	1.25	100	6.8	1.2	1.1	2000	0.5	1.0	2.2	2.0	1000	24.24	2	26.154264067499053	5.28322404902315	52.43124766431204	25.204451769519007	80.60252800330102
0.1	2.1	360.0	3.0359999999999996	false	0.5	1.25	100	6.8	1.2	1.1	2000	0.5	1.0	2.2	2.0	1000	24.24	1	17.590919816200994	13.979293389668102	83.6483057124612
0.1	2.1	360.0	3.0359999999999996	false	0.5	1.25	100	6.8	1.2	1.1	2000	0.5	1.0	2.2	2.0	1000	24.24	1	15.90799903089826	4.586818033269869	68.19897010440354
0.1	2.1	360.0	3.0359999999999996	false	0.5	1.25	100	6.8	1.2	1.1	2000	0.5	1.0	2.2	2.0	1000	24.24	1	26.517008994590523	12.412262043807115	149.05621451492993
0.1	2.1	360.0	3.0359999999999996	false	0.5	1.25	100	6.8	1.2	1.1	2000	0.5	1.0	2.2	2.0	1000	24.24	1	18.201256586337344	0.7579031668660908	97.73953242165584
0.1	2.1	360.0	3.0359999999999996	false	0.5	1.25	100	6.8	1.2	1.1	2000	0.5	1.0	2.2	2.0	1000	24.24	1	29.32222250202386	13.290992056268278	102.96146188036464
0.1	2.1	360.0	3.0359999999999996	false	0.5	1.25	100	6.8	1.2	1.1	2000	0.5	1.0	2.2	2.0	1000	24.24	1	21.14916289385578	12.734381744232518	105.84002186415222
0.1	2.1	360.0	3.0359999999999996	false	0.5	1.25	100	6.8	1.2	1.1	2000	0.5	1.0	2.2	2.0	1000	24.24	1	21.96410087577105	8.643683574988234	106.53408290049315
0.1	2.1	360.0	3.0359999999999996	false	0.5	1.25	100	6.8	1.2	1.1	2000	0.5	1.0	2.2	2.0	1000	24.24	1	26.834726309428277	11.815582914381752	110.69094362373976
0.1	2.1	360.0	3.0359999999999996	false	0.5	1.25	100	6.8	1.2	1.1	2000	0.5	1.0	2.2	2.0	1000	24.24	1	25.10533478992277	9.949384912989396	128.47796328710018
0.1	2.1	360.0	3.0359999999999996	false	0.5	1.25	100	6.8	1.2	1.1	2000	0.5	1.0	2.2	2.0	1000	24.24	2	29.28396825273605	2.1383868587456636	52.19926915653109	16.26932600718877	83.2809015261529
0.1	2.1	360.0	3.0359999999999996	false	0.5	1.25	100	6.8	1.2	1.1	2000	0.5	1.0	2.2	2.0	1000	24.24	1	26.850394443988037	7.182599017577251	128.82758125053232
0.1	2.1	360.0	3.0359999999999996	false	0.5	1.25	100	6.8	1.2	1.1	2000	0.5	1.0	2.2	2.0	1000	24.24	1	21.298165680224862	15.960514485926124	75.71847665906303
0.1	2.1	360.0	3.0359999999999996	false	0.5	1.25	100	6.8	1.2	1.1	2000	0.5	1.0	2.2	2.0	1000	24.24	1	23.86941518030144	17.674587093177916	119.79070900975061
0.1	2.1	360.0	3.0359999999999996	false	0.5	1.25	100	6.8	1.2	1.1	2000	0.5	1.0	2.2	2.0	1000	24.24	1	23.12466064508453	15.040339584519637	113.07392857836938
0.1	2.1	360.0	3.0359999999999996	false	0.5	1.25	100	6.8	1.2	1.1	2000	0.5	1.0	2.2	2.0	1000	24.24	1	19.550847415777596	15.531882162687706	80.10210154104853
0.1	2.1	360.0	3.0359999999999996	false	0.5	1.25	100	6.8	1.2	1.1	2000	0.5	1.0	2.2	2.0	1000	24.24	1	24.492942750178116	8.988114172295017	112.73978057525939
0.1	2.1	360.0	3.0359999999999996	false	0.5	1.25	100	6.8	1.2	1.1	2000	0.5	1.0	2.2	2.0	1000	24.24	1	24.488799704494138	2.9019681387787033	100.09197841726548
0.1	2.1	360.0	3.0359999999999996	false	0.5	1.25	100	6.8	1.2	1.1	2000	0.5	1.0	2.2	2.0	1000	24.24	1	25.3530177228665	8.614781607332795	125.03155011911385
0.1	2.1	360.0	3.0359999999999996	false	0.5	1.25	100	6.8	1.2	1.1	2000	0.5	1.0	2.2	2.0	1000	24.24	2	21.025260242595966	1.3806513208128555	34.40564446523225	15.636679988687614	66.79439256832403
0.1	2.1	360.0	3.0359999999999996	false	0.5	1.25	100	6.8	1.2	1.1	2000	0.5	1.0	2.2	2.0	1000	24.24	1	20.403903767929812	14.438841657256024	99.75221255301508
0.1	2.1	360.0	3.0359999999999996	false	0.5	1.25	100	6.8	1.2	1.1	2000	0.5	1.0	2.2	2.0	1000	24.24	2	23.372007991788642	0.7774966187848409	67.93350758985031	18.737649425065754	41.63163730216405
0.1	2.1	360.0	3.0359999999999996	false	0.5	1.25	100	6.8	1.2	1.1	2000	0.5	1.0	2.2	2.0	1000	24.24	1	24.573478153027704	15.98522987002739	101.61858061249913
0.1	2.1	360.0	3.0359999999999996	false	0.5	1.25	100	6.8	1.2	1.1	2000	0.5	1.0	2.2	2.0	1000	24.24	1	22.314102963741036	13.21915203145195	107.60226347758407
0.1	2.1	360.0	3.0359999999999996	false	0.5	1.25	100	6.8	1.2	1.1	2000	0.5	1.0	2.2	2.0	1000	24.24	1	24.634045198743227	14.864817321617767	121.72162778536702
0.1	2.1	360.0	3.0359999999999996	false	0.5	1.25	100	6.8	1.2	1.1	2000	0.5	1.0	2.2	2.0	1000	24.24	1	24.17811206490445	13.185285667321386	123.84915243721444
0.1	2.1	360.0	3.0359999999999996	false	0.5	1.25	100	6.8	1.2	1.1	2000	0.5	1.0	2.2	2.0	1000	24.24	1	16.630064710828425	13.259738055985798	76.51039798955941
0.1	2.1	360.0	3.0359999999999996	false	0.5	1.25	100	6.8	1.2	1.1	2000	0.5	1.0	2.2	2.0	1000	24.24	1	23.87292697767549	4.05331040473276	89.65171345818833
0.1	2.1	360.0	3.0359999999999996	false	0.5	1.25	100	6.8	1.2	1.1	2000	0.5	1.0	2.2	2.0	1000	24.24	1	25.50921315111772	15.518936057099115	91.74076966393044
0.1	2.1	360.0	3.0359999999999996	false	0.5	1.25	100	6.8	1.2	1.1	2000	0.5	1.0	2.2	2.0	1000	24.24	2	25.327885094858416	9.569068098942065	70.83078553017793	17.20942402508515	41.18596290356124
0.1	2.1	360.0	3.0359999999999996	false	0.5	1.25	100	6.8	1.2	1.1	2000	0.5	1.0	2.2	2.0	1000	24.24	1	19.04598970905733	6.891523496461061	89.40943405551738
0.1	2.1	360.0	3.0359999999999996	false	0.5	1.25	100	6.8	1.2	1.1	2000	0.5	1.0	2.2	2.0	1000	24.24	1	23.77691032141541	3.065301465910691	82.29191321334002
0.1	2.1	360.0	3.0359999999999996	false	0.5	1.25	100	6.8	1.2	1.1	2000	0.5	1.0	2.2	2.0	1000	24.24	2	24.48266464259045	9.49699615641362	78.4466103219517	18.91908659383153	37.21865434965535
0.1	2.1	360.0	3.0359999999999996	false	0.5	1.25	100	6.8	1.2	1.1	2000	0.5	1.0	2.2	2.0	1000	24.24	1	23.361599091057638	16.141172876620733	99.95605499235258
0.1	2.1	360.0	3.0359999999999996	false	0.5	1.25	100	6.8	1.2	1.1	2000	0.5	1.0	2.2	2.0	1000	24.24	1	27.440089152176363	0.7542524051516358	131.94510061180674
0.1	2.1	360.0	3.0359999999999996	false	0.5	1.25	100	6.8	1.2	1.1	2000	0.5	1.0	2.2	2.0	1000	24.24	1	33.348	9.718606633349184	132.66978677318522
0.1	2.1	360.0	3.0359999999999996	false	0.5	1.25	100	6.8	1.2	1.1	2000	0.5	1.0	2.2	2.0	1000	24.24	1	24.796179188062556	17.383126918588104	124.083086737947
0.1	2.1	360.0	3.0359999999999996	false	0.5	1.25	100	6.8	1.2	1.1	2000	0.5	1.0	2.2	2.0	1000	24.24	1	25.622752407937327	10.60166135436299	106.08107479874099
0.1	2.1	360.0	3.0359999999999996	false	0.5	1.25	100	6.8	1.2	1.1	2000	0.5	1.0	2.2	2.0	1000	24.24	2	23.250444840713506	0.5714266075219766	46.72975825149242	12.51534302243696	83.27077554404767
0.1	2.1	360.0	3.0359999999999996	false	0.5	1.25	100	6.8	1.2	1.1	2000	0.5	1.0	2.2	2.0	1000	24.24	1	20.916450033153694	14.391173061000902	80.22545493470581
0.1	2.1	360.0	3.0359999999999996	false	0.5	1.25	100	6.8	1.2	1.1	2000	0.5	1.0	2.2	2.0	1000	24.24	2	22.24120790506007	2.662373733738243	66.27651251249162	18.20400682314165	30.190198606723207
0.1	2.1	360.0	3.0359999999999996	false	0.5	1.25	100	6.8	1.2	1.1	2000	0.5	1.0	2.2	2.0	1000	24.24	1	22.538311457839587	5.100069650893887	94.69290836532969
0.1	2.1	360.0	3.0359999999999996	false	0.5	1.25	100	6.8	1.2	1.1	2000	0.5	1.0	2.2	2.0	1000	24.24	1	18.306991912227325	17.837658129647966	95.20734276061968
0.1	2.1	360.0	3.0359999999999996	false	0.5	1.25	100	6.8	1.2	1.1	2000	0.5	1.0	2.2	2.0	1000	24.24	1	22.28712850354496	13.688569059796613	96.17388345904557
0.1	2.1	360.0	3.0359999999999996	false	0.5	1.25	100	6.8	1.2	1.1	2000	0.5	1.0	2.2	2.0	1000	24.24	1	23.404230655691094	13.26837221447509	110.04086162384188
0.1	2.1	360.0	3.0359999999999996	false	0.5	1.25	100	6.8	1.2	1.1	2000	0.5	1.0	2.2	2.0	1000	24.24	2	24.36935490155271	0.2874381660333824	73.62279012930122	19.87620457919909	50.623094965420925
0.1	2.1	360.0	3.0359999999999996	false	0.5	1.25	100	6.8	1.2	1.1	2000	0.5	1.0	2.2	2.0	1000	24.24	1	28.32615485822496	17.562879554120073	130.53296320044635
0.1	2.1	360.0	3.0359999999999996	false	0.5	1.25	100	6.8	1.2	1.1	2000	0.5	1.0	2.2	2.0	1000	24.24	1	22.72295450873558	3.339152018075895	88.5579316128959
0.1	2.1	360.0	3.0359999999999996	false	0.5	1.25	100	6.8	1.2	1.1	2000	0.5	1.0	2.2	2.0	1000	24.24	1	22.346393745606868	17.17453672289241	103.4243263911702
0.1	2.1	360.0	3.0359999999999996	false	0.5	1.25	100	6.8	1.2	1.1	2000	0.5	1.0	2.2	2.0	1000	24.24	1	24.62325809731097	11.561244301764765	105.84640409512122
0.1	2.1	360.0	3.0359999999999996	false	0.5	1.25	100	6.8	1.2	1.1	2000	0.5	1.0	2.2	2.0	1000	24.24	2	16.85581776423311	0.16036755975548103	39.50385676759365	12.034145544193459	41.089527681955026
0.1	2.1	360.0	3.0359999999999996	false	0.5	1.25	100	6.8	1.2	1.1	2000	0.5	1.0	2.2	2.0	1000	24.24	1	23.454791093638473	12.017033193556182	102.07266037783259
0.1	2.1	360.0	3.0359999999999996	false	0.5	1.25	100	6.8	1.2	1.1	2000	0.5	1.0	2.2	2.0	1000	24.24	2	25.366329893554965	1.8059185849018013	69.02238487858311	18.86821783914569	53.195194757566554
0.1	2.1	360.0	3.0359999999999996	false	0.5	1.25	100	6.8	1.2	1.1	2000	0.5	1.0	2.2	2.0	1000	24.24	1	24.265053847399447	19.487930385702807	113.90343080915468
0.1	2.1	360.0	3.0359999999999996	false	0.5	1.25	100	6.8	1.2	1.1	2000	0.5	1.0	2.2	2.0	1000	24.24	1	22.710428507465686	11.239641073515346	109.6291865159742
0.1	2.1	360.0	3.0359999999999996	false	0.5	1.25	100	6.8	1.2	1.1	2000	0.5	1.0	2.2	2.0	1000	24.24	1	26.019040246976786	8.888258421817753	113.17646598608415
0.1	2.1	360.0	3.0359999999999996	false	0.5	1.25	100	6.8	1.2	1.1	2000	0.5	1.0	2.2	2.0	1000	24.24	1	24.758642586446218	4.300835901983065	86.80417244812342
0.1	2.1	360.0	3.0359999999999996	false	0.5	1.25	100	6.8	1.2	1.1	2000	0.5	1.0	2.2	2.0	1000	24.24	2	25.878076830884016	0.2704425928799521	72.14677405611732	20.92945065657327	57.6335823446686
0.1	2.1	360.0	3.0359999999999996	false	0.5	1.25	100	6.8	1.2	1.1	2000	0.5	1.0	2.2	2.0	1000	24.24	2	24.24643191497314	2.748960940844126	63.972650201283635	23.78401634617584	50.72021857881329
0.1	2.1	360.0	3.0359999999999996	false	0.5	1.25	100	6.8	1.2	1.1	2000	0.5	1.0	2.2	2.0	1000	24.24	1	23.797808339639214	7.521724468468838	96.93779603577974
0.1	2.1	360.0	3.0359999999999996	false	0.5	1.25	100	6.8	1.2	1.1	2000	0.5	1.0	2.2	2.0	1000	24.24	1	22.027202209999338	15.700598424014899	89.1561736947626
0.1	2.1	360.0	3.0359999999999996	false	0.5	1.25	100	6.8	1.2	1.1	2000	0.5	1.0	2.2	2.0	1000	24.24	1	19.456726361485273	9.984195047498803	106.11787062155896
0.1	2.1	360.0	3.0359999999999996	false	0.5	1.25	100	6.8	1.2	1.1	2000	0.5	1.0	2.2	2.0	1000	24.24	2	26.458829341000158	10.65108669758275	46.2617711359041	25.402512745541355	67.04865781160063
0.1	2.1	360.0	3.0359999999999996	false	0.5	1.25	100	6.8	1.2	1.1	2000	0.5	1.0	2.2	2.0	1000	24.24	2	25.753623251012193	5.401807502359891	69.87856518875995	24.523807920384957	53.57327992527224
0.1	2.1	360.0	3.0359999999999996	false	0.5	1.25	100	6.8	1.2	1.1	2000	0.5	1.0	2.2	2.0	1000	24.24	1	25.488702871416223	2.775810409442223	123.72681550046033
0.1	2.1	360.0	3.0359999999999996	false	0.5	1.25	100	6.8	1.2	1.1	2000	0.5	1.0	2.2	2.0	1000	24.24	2	22.05604101189669	2.771029766931672	55.59864692311009	22.044833034447763	48.285122612671515
0.1	2.1	360.0	3.0359999999999996	false	0.5	1.25	100	6.8	1.2	1.1	2000	0.5	1.0	2.2	2.0	1000	24.24	1	22.39231137834535	17.498836694575257	90.73674398478423
0.1	2.1	360.0	3.0359999999999996	false	0.5	1.25	100	6.8	1.2	1.1	2000	0.5	1.0	2.2	2.0	1000	24.24	1	28.39576997211027	16.10134972209265	126.45455426368642
0.1	2.1	360.0	3.0359999999999996	false	0.5	1.25	100	6.8	1.2	1.1	2000	0.5	1.0	2.2	2.0	1000	24.24	2	26.43273449106651	1.264192041068761	78.54173022448566	22.654915081827664	35.202247494754296
0.1	2.1	360.0	3.0359999999999996	false	0.5	1.25	100	6.8	1.2	1.1	2000	0.5	1.0	2.2	2.0	1000	24.24	1	17.91972628204708	0.23598040678803142	76.72384468696757
0.1	2.1	360.0	3.0359999999999996	false	0.5	1.25	100	6.8	1.2	1.1	2000	0.5	1.0	2.2	2.0	1000	24.24	1	23.250114848197452	18.73314318852745	130.71602536235727
0.1	2.1	360.0	3.0359999999999996	false	0.5	1.25	100	6.8	1.2	1.1	2000	0.5	1.0	2.2	2.0	1000	24.24	1	23.135986738767226	10.439948844821965	108.61951070082696
0.1	2.1	360.0	3.0359999999999996	false	0.5	1.25	100	6.8	1.2	1.1	2000	0.5	1.0	2.2	2.0	1000	24.24	1	24.770119107238283	4.2534479690101135	119.24911879448989
0.1	2.1	360.0	3.0359999999999996	false	0.5	1.25	100	6.8	1.2	1.1	2000	0.5	1.0	2.2	2.0	1000	24.24	1	26.45975600481588	21.888000400950414	117.66092163849403
0.1	2.1	360.0	3.0359999999999996	false	0.5	1.25	100	6.8	1.2	1.1	2000	0.5	1.0	2.2	2.0	1000	24.24	1	21.65238571756654	11.585999358975103	93.96412906158123
0.1	2.1	360.0	3.0359999999999996	false	0.5	1.25	100	6.8	1.2	1.1	2000	0.5	1.0	2.2	2.0	1000	24.24	2	26.735860998675815	7.5693824192005374	45.22423201787001	20.759254966430536	67.26534003127664
0.1	2.1	360.0	3.0359999999999996	false	0.5	1.25	100	6.8	1.2	1.1	2000	0.5	1.0	2.2	2.0	1000	24.24	1	26.759895346538524	17.637236453902506	118.73703287528822
0.1	2.1	360.0	3.0359999999999996	false	0.5	1.25	100	6.8	1.2	1.1	2000	0.5	1.0	2.2	2.0	1000	24.24	1	23.337891236722577	11.820401992630108	97.17717531788894
0.1	2.1	360.0	3.0359999999999996	false	0.5	1.25	100	6.8	1.2	1.1	2000	0.5	1.0	2.2	2.0	1000	24.24	1	26.94465232328781	12.43506047852973	129.98284404230554
0.1	2.1	360.0	3.0359999999999996	false	0.5	1.25	100	6.8	1.2	1.1	2000	0.5	1.0	2.2	2.0	1000	24.24	1	24.260185821906017	9.841267464780614	104.44294960572489
0.1	2.1	360.0	3.0359999999999996	false	0.5	1.25	100	6.8	1.2	1.1	2000	0.5	1.0	2.2	2.0	1000	24.24	2	27.526142771561368	6.366033443902355	48.38640236654074	26.509350864834353	94.17006026376741
0.1	2.1	360.0	3.0359999999999996	false	0.5	1.25	100	6.8	1.2	1.1	2000	0.5	1.0	2.2	2.0	1000	24.24	1	19.91180597260946	10.79064623609353	90.44673055216848
0.1	2.1	360.0	3.0359999999999996	false	0.5	1.25	100	6.8	1.2	1.1	2000	0.5	1.0	2.2	2.0	1000	24.24	2	28.185496364765694	1.3170308619314455	69.49304946686273	19.519906138157314	52.75701300394533
0.1	2.1	360.0	3.0359999999999996	false	0.5	1.25	100	6.8	1.2	1.1	2000	0.5	1.0	2.2	2.0	1000	24.24	1	26.591850301049103	25.99759107067002	121.04707926656455
0.1	2.1	360.0	3.0359999999999996	false	0.5	1.25	100	6.8	1.2	1.1	2000	0.5	1.0	2.2	2.0	1000	24.24	1	25.650474898934863	6.339712228733515	101.97599480302854
0.1	2.1	360.0	3.0359999999999996	false	0.5	1.25	100	6.8	1.2	1.1	2000	0.5	1.0	2.2	2.0	1000	24.24	1	25.354573879070394	8.587316696794401	113.8277036134001
0.1	2.1	360.0	3.0359999999999996	false	0.5	1.25	100	6.8	1.2	1.1	2000	0.5	1.0	2.2	2.0	1000	24.24	1	18.200068952118144	4.72345347698385	88.04914833551274
0.1	2.1	360.0	3.0359999999999996	false	0.5	1.25	100	6.8	1.2	1.1	2000	0.5	1.0	2.2	2.0	1000	24.24	1	19.717331199791644	4.389538017661793	82.1899099468435
0.1	2.1	360.0	3.0359999999999996	false	0.5	1.25	100	6.8	1.2	1.1	2000	0.5	1.0	2.2	2.0	1000	24.24	1	26.16528035435663	10.386435450417462	113.65485877418375
0.1	2.1	360.0	3.0359999999999996	false	0.5	1.25	100	6.8	1.2	1.1	2000	0.5	1.0	2.2	2.0	1000	24.24	1	19.240627892027778	16.804671336652518	96.93302729161597
0.1	2.1	360.0	3.0359999999999996	false	0.5	1.25	100	6.8	1.2	1.1	2000	0.5	1.0	2.2	2.0	1000	24.24	2	21.763111375612446	1.1014446792474792	73.47425401365315	17.091511780140298	44.83874937904514
0.1	2.1	360.0	3.0359999999999996	false	0.5	1.25	100	6.8	1.2	1.1	2000	0.5	1.0	2.2	2.0	1000	24.24	2	29.43069278561859	5.460399319206496	71.94784977822691	25.02652182288437	65.85275008988349
0.1	2.1	360.0	3.0359999999999996	false	0.5	1.25	100	6.8	1.2	1.1	2000	0.5	1.0	2.2	2.0	1000	24.24	1	27.475555493659805	16.180806142727846	120.03869091434271
0.1	2.1	360.0	3.0359999999999996	false	0.5	1.25	100	6.8	1.2	1.1	2000	0.5	1.0	2.2	2.0	1000	24.24	1	25.184527441409845	15.4563180179614	116.97650176102323
0.1	2.1	360.0	3.0359999999999996	false	0.5	1.25	100	6.8	1.2	1.1	2000	0.5	1.0	2.2	2.0	1000	24.24	1	23.16027445799521	8.505191237576135	105.67102080256049
0.1	2.1	360.0	3.0359999999999996	false	0.5	1.25	100	6.8	1.2	1.1	2000	0.5	1.0	2.2	2.0	1000	24.24	2	30.221513112375757	12.074066938894868	105.69903466701008	30.03077141573042	53.69701847252515
0.1	2.1	360.0	3.0359999999999996	false	0.5	1.25	100	6.8	1.2	1.1	2000	0.5	1.0	2.2	2.0	1000	24.24	1	26.515934513880705	11.596992528727004	102.58455421882043
0.1	2.1	360.0	3.0359999999999996	false	0.5	1.25	100	6.8	1.2	1.1	2000	0.5	1.0	2.2	2.0	1000	24.24	1	22.93067360494291	18.982065648095247	71.27975205155467
0.1	2.1	360.0	3.0359999999999996	false	0.5	1.25	100	6.8	1.2	1.1	2000	0.5	1.0	2.2	2.0	1000	24.24	1	23.6185619862691	13.489962071600846	99.47145658205866
0.1	2.1	360.0	3.0359999999999996	false	0.5	1.25	100	6.8	1.2	1.1	2000	0.5	1.0	2.2	2.0	1000	24.24	1	22.21051147736024	13.441633462435385	101.0248137643911
0.1	2.1	360.0	3.0359999999999996	false	0.5	1.25	100	6.8	1.2	1.1	2000	0.5	1.0	2.2	2.0	1000	24.24	1	23.557520701696248	18.277381073851814	116.8286737823714
0.1	2.1	360.0	3.0359999999999996	false	0.5	1.25	100	6.8	1.2	1.1	2000	0.5	1.0	2.2	2.0	1000	24.24	1	21.545947300428047	10.155595690438892	98.4087501386675
0.1	2.1	360.0	3.0359999999999996	false	0.5	1.25	100	6.8	1.2	1.1	2000	0.5	1.0	2.2	2.0	1000	24.24	1	25.38534266077311	14.052148357857005	113.69627415165836
0.1	2.1	360.0	3.0359999999999996	false	0.5	1.25	100	6.8	1.2	1.1	2000	0.5	1.0	2.2	2.0	1000	24.24	1	25.391118437912535	2.058276871779729	122.73927850726253
0.1	2.1	360.0	3.0359999999999996	false	0.5	1.25	100	6.8	1.2	1.1	2000	0.5	1.0	2.2	2.0	1000	24.24	1	18.324093069025075	8.674811027673881	89.70341147898476
0.1	2.1	360.0	3.0359999999999996	false	0.5	1.25	100	6.8	1.2	1.1	2000	0.5	1.0	2.2	2.0	1000	24.24	1	26.044770000167365	8.935409628125973	127.8297783359048
0.1	2.1	360.0	3.0359999999999996	false	0.5	1.25	100	6.8	1.2	1.1	2000	0.5	1.0	2.2	2.0	1000	24.24	1	28.127133579344658	13.27923690507357	127.67339719554703
0.1	2.1	360.0	3.0359999999999996	false	0.5	1.25	100	6.8	1.2	1.1	2000	0.5	1.0	2.2	2.0	1000	24.24	1	25.533780590863444	15.272785981245578	116.83442954334951
0.1	2.1	360.0	3.0359999999999996	false	0.5	1.25	100	6.8	1.2	1.1	2000	0.5	1.0	2.2	2.0	1000	24.24	1	23.727556543240244	13.396710324034762	112.72408180929523
0.1	2.1	360.0	3.0359999999999996	false	0.5	1.25	100	6.8	1.2	1.1	2000	0.5	1.0	2.2	2.0	1000	24.24	1	22.684437613723	14.491238769121319	84.01307017049106
0.1	2.1	360.0	3.0359999999999996	false	0.5	1.25	100	6.8	1.2	1.1	2000	0.5	1.0	2.2	2.0	1000	24.24	1	25.9594694821704	11.672023109601094	107.78233501643604
0.1	2.1	360.0	3.0359999999999996	false	0.5	1.25	100	6.8	1.2	1.1	2000	0.5	1.0	2.2	2.0	1000	24.24	2	23.365120411005556	3.9985378164549297	51.97158935508592	19.22325709491569	56.45119467659343
0.1	2.1	360.0	3.0359999999999996	false	0.5	1.25	100	6.8	1.2	1.1	2000	0.5	1.0	2.2	2.0	1000	24.24	1	29.19225987739253	16.75036388016168	156.34538181959286
0.1	2.1	360.0	3.0359999999999996	false	0.5	1.25	100	6.8	1.2	1.1	2000	0.5	1.0	2.2	2.0	1000	24.24	1	17.431118493290075	9.9877180431871	97.43746702581878
0.1	2.1	360.0	3.0359999999999996	false	0.5	1.25	100	6.8	1.2	1.1	2000	0.5	1.0	2.2	2.0	1000	24.24	1	17.705028361645343	16.609820530628493	95.37180742261472
0.1	2.1	360.0	3.0359999999999996	false	0.5	1.25	100	6.8	1.2	1.1	2000	0.5	1.0	2.2	2.0	1000	24.24	1	27.870298488412278	10.40840445211615	135.44853254690096
0.1	2.1	360.0	3.0359999999999996	false	0.5	1.25	100	6.8	1.2	1.1	2000	0.5	1.0	2.2	2.0	1000	24.24	1	19.30629217654483	12.776387278273276	103.01296328492975
0.1	2.1	360.0	3.0359999999999996	false	0.5	1.25	100	6.8	1.2	1.1	2000	0.5	1.0	2.2	2.0	1000	24.24	1	27.624424395337336	7.126680618414399	93.90264232812528
0.1	2.1	360.0	3.0359999999999996	false	0.5	1.25	100	6.8	1.2	1.1	2000	0.5	1.0	2.2	2.0	1000	24.24	1	24.5594789417936	22.951919108714982	110.27375700062103
0.1	2.1	360.0	3.0359999999999996	false	0.5	1.25	100	6.8	1.2	1.1	2000	0.5	1.0	2.2	2.0	1000	24.24	1	20.49521017559415	8.360875300097302	85.03971953650866
0.1	2.1	360.0	3.0359999999999996	false	0.5	1.25	100	6.8	1.2	1.1	2000	0.5	1.0	2.2	2.0	1000	24.24	2	31.00079133575066	15.232810016101418	86.86922523917458	30.013994647074036	57.31222393619281
0.1	2.1	360.0	3.0359999999999996	false	0.5	1.25	100	6.8	1.2	1.1	2000	0.5	1.0	2.2	2.0	1000	24.24	1	23.852050236492595	16.398037655334342	109.80758849152627
0.1	2.1	360.0	3.0359999999999996	false	0.5	1.25	100	6.8	1.2	1.1	2000	0.5	1.0	2.2	2.0	1000	24.24	2	25.629230608850783	7.434324111643485	60.09281934336485	18.626911447109325	61.18638634968362
0.1	2.1	360.0	3.0359999999999996	false	0.5	1.25	100	6.8	1.2	1.1	2000	0.5	1.0	2.2	2.0	1000	24.24	1	30.431977925778327	7.456588555058576	107.26268828042681
0.1	2.1	360.0	3.0359999999999996	false	0.5	1.25	100	6.8	1.2	1.1	2000	0.5	1.0	2.2	2.0	1000	24.24	1	19.564222634431573	14.236133497816137	108.3348288829214
0.1	2.1	360.0	3.0359999999999996	false	0.5	1.25	100	6.8	1.2	1.1	2000	0.5	1.0	2.2	2.0	1000	24.24	2	29.81911985552903	4.569224666974353	59.41718780042775	27.816618268187316	88.76037639809516
0.1	2.1	360.0	3.0359999999999996	false	0.5	1.25	100	6.8	1.2	1.1	2000	0.5	1.0	2.2	2.0	1000	24.24	1	23.936890539196572	7.970822329557749	103.55759665677515
0.1	2.1	360.0	3.0359999999999996	false	0.5	1.25	100	6.8	1.2	1.1	2000	0.5	1.0	2.2	2.0	1000	24.24	1	21.97083146422949	9.990295188834638	97.86992120563764
0.1	2.1	360.0	3.0359999999999996	false	0.5	1.25	100	6.8	1.2	1.1	2000	0.5	1.0	2.2	2.0	1000	24.24	2	26.220690844358337	0.28312400880209454	39.91779952348657	19.958733413011313	86.37944292030123
0.1	2.1	360.0	3.0359999999999996	false	0.5	1.25	100	6.8	1.2	1.1	2000	0.5	1.0	2.2	2.0	1000	24.24	1	23.56923330289644	16.243477112325884	99.70722147785106
0.1	2.1	360.0	3.0359999999999996	false	0.5	1.25	100	6.8	1.2	1.1	2000	0.5	1.0	2.2	2.0	1000	24.24	1	20.742094789225703	7.948890754977175	87.01981558425537
0.1	2.1	360.0	3.0359999999999996	false	0.5	1.25	100	6.8	1.2	1.1	2000	0.5	1.0	2.2	2.0	1000	24.24	1	22.27883120115045	15.164917792872215	103.38166492854452
0.1	2.1	360.0	3.0359999999999996	false	0.5	1.25	100	6.8	1.2	1.1	2000	0.5	1.0	2.2	2.0	1000	24.24	1	24.840636024814014	16.28145448180501	128.8461936228461
0.1	2.1	360.0	3.0359999999999996	false	0.5	1.25	100	6.8	1.2	1.1	2000	0.5	1.0	2.2	2.0	1000	24.24	1	23.158652931164646	16.97658522881071	70.68213692440195
0.1	2.1	360.0	3.0359999999999996	false	0.5	1.25	100	6.8	1.2	1.1	2000	0.5	1.0	2.2	2.0	1000	24.24	1	22.759117344716042	14.47213011645801	107.74492318929865
0.1	2.1	360.0	3.0359999999999996	false	0.5	1.25	100	6.8	1.2	1.1	2000	0.5	1.0	2.2	2.0	1000	24.24	2	24.045136614063185	4.775811636361654	49.42029145908062	19.874771384147746	73.62010971008263
0.1	2.1	360.0	3.0359999999999996	false	0.5	1.25	100	6.8	1.2	1.1	2000	0.5	1.0	2.2	2.0	1000	24.24	2	27.126004231131365	0.11442383304615301	60.857680588491526	22.929679425172093	59.709107099603365
0.1	2.1	360.0	3.0359999999999996	false	0.5	1.25	100	6.8	1.2	1.1	2000	0.5	1.0	2.2	2.0	1000	24.24	1	26.012334434688494	11.72874157904184	100.92072973098095
0.1	2.1	360.0	3.0359999999999996	false	0.5	1.25	100	6.8	1.2	1.1	2000	0.5	1.0	2.2	2.0	1000	24.24	1	22.519808653475152	7.975254197035376	106.08090723259535
0.1	2.1	360.0	3.0359999999999996	false	0.5	1.25	100	6.8	1.2	1.1	2000	0.5	1.0	2.2	2.0	1000	24.24	2	19.4819064419563	3.0650332871720316	51.455750465307	18.504495019605116	37.19544635046414
0.1	2.1	360.0	3.0359999999999996	false	0.5	1.25	100	6.8	1.2	1.1	2000	0.5	1.0	2.2	2.0	1000	24.24	1	24.90007377286803	16.55330382934269	120.29957653286546
0.1	2.1	360.0	3.0359999999999996	false	0.5	1.25	100	6.8	1.2	1.1	2000	0.5	1.0	2.2	2.0	1000	24.24	1	21.89751657221278	3.0332606637701076	95.47185170511582
0.1	2.1	360.0	3.0359999999999996	false	0.5	1.25	100	6.8	1.2	1.1	2000	0.5	1.0	2.2	2.0	1000	24.24	1	22.260225605758684	9.119049673134208	118.93788916579894
0.1	2.1	360.0	3.0359999999999996	false	0.5	1.25	100	6.8	1.2	1.1	2000	0.5	1.0	2.2	2.0	1000	24.24	1	23.338758152121034	9.016312054205283	108.40277793901855
0.1	2.1	360.0	3.0359999999999996	false	0.5	1.25	100	6.8	1.2	1.1	2000	0.5	1.0	2.2	2.0	1000	24.24	1	18.25298969350795	8.370665992294281	95.12766558390945
0.1	2.1	360.0	3.0359999999999996	false	0.5	1.25	100	6.8	1.2	1.1	2000	0.5	1.0	2.2	2.0	1000	24.24	1	24.61521407900786	15.834886001450199	108.44951921605374
0.1	2.1	360.0	3.0359999999999996	false	0.5	1.25	100	6.8	1.2	1.1	2000	0.5	1.0	2.2	2.0	1000	24.24	1	23.745563259220734	22.603792150497217	97.31371578072043
0.1	2.1	360.0	3.0359999999999996	false	0.5	1.25	100	6.8	1.2	1.1	2000	0.5	1.0	2.2	2.0	1000	24.24	1	26.101411727152932	0.7086092820197004	109.13967944852286
0.1	2.1	360.0	3.0359999999999996	false	0.5	1.25	100	6.8	1.2	1.1	2000	0.5	1.0	2.2	2.0	1000	24.24	2	27.037780637778035	9.51167692845971	53.94253385259902	26.70472376647523	86.9556163265365
0.1	2.1	360.0	3.0359999999999996	false	0.5	1.25	100	6.8	1.2	1.1	2000	0.5	1.0	2.2	2.0	1000	24.24	1	23.063329804585074	0.3609418544202827	117.57068611090867
0.1	2.1	360.0	3.0359999999999996	false	0.5	1.25	100	6.8	1.2	1.1	2000	0.5	1.0	2.2	2.0	1000	24.24	2	28.212541044468196	8.372946630784929	77.22550637854818	26.747645424020263	66.7972374965428
0.1	2.1	360.0	3.0359999999999996	false	0.5	1.25	100	6.8	1.2	1.1	2000	0.5	1.0	2.2	2.0	1000	24.24	2	20.180390790317627	0.4256057291130333	66.3370382476668	16.467660465078676	52.68237279369413
0.1	2.1	360.0	3.0359999999999996	false	0.5	1.25	100	6.8	1.2	1.1	2000	0.5	1.0	2.2	2.0	1000	24.24	1	24.675319215467304	21.16420406956261	78.94348601369407
0.1	2.1	360.0	3.0359999999999996	false	0.5	1.25	100	6.8	1.2	1.1	2000	0.5	1.0	2.2	2.0	1000	24.24	2	21.718774491716644	1.4869704960650587	49.97298084915648	14.862163407258953	55.53370354880109
0.1	2.1	360.0	3.0359999999999996	false	0.5	1.25	100	6.8	1.2	1.1	2000	0.5	1.0	2.2	2.0	1000	24.24	2	17.505549610110798	4.216407505891254	48.79475565431017	16.177483776648543	30.108107881403974
0.1	2.1	360.0	3.0359999999999996	false	0.5	1.25	100	6.8	1.2	1.1	2000	0.5	1.0	2.2	2.0	1000	24.24	1	22.92466677695926	21.085294190020267	102.22524284435484
0.1	2.1	360.0	3.0359999999999996	false	0.5	1.25	100	6.8	1.2	1.1	2000	0.5	1.0	2.2	2.0	1000	24.24	2	29.969283737204474	0.5121242696557275	83.90206291129233	24.23237408589741	67.94134685297966
0.1	2.1	360.0	3.0359999999999996	false	0.5	1.25	100	6.8	1.2	1.1	2000	0.5	1.0	2.2	2.0	1000	24.24	2	27.052149818212243	7.480699269853231	47.35713638255644	19.269733251453335	78.32849567268306
0.1	2.1	360.0	3.0359999999999996	false	0.5	1.25	100	6.8	1.2	1.1	2000	0.5	1.0	2.2	2.0	1000	24.24	1	23.91496157090411	18.836079004342235	109.53062975033235
0.1	2.1	360.0	3.0359999999999996	false	0.5	1.25	100	6.8	1.2	1.1	2000	0.5	1.0	2.2	2.0	1000	24.24	1	20.97768649563102	17.98116896027659	88.86347661298707
0.1	2.1	360.0	3.0359999999999996	false	0.5	1.25	100	6.8	1.2	1.1	2000	0.5	1.0	2.2	2.0	1000	24.24	1	21.640560266692702	12.014552559555842	101.97875958632824
0.1	2.1	360.0	3.0359999999999996	false	0.5	1.25	100	6.8	1.2	1.1	2000	0.5	1.0	2.2	2.0	1000	24.24	2	28.474374543231228	11.204093488710207	70.35774950780097	22.001025949671586	61.21775471844359
0.1	2.1	360.0	3.0359999999999996	false	0.5	1.25	100	6.8	1.2	1.1	2000	0.5	1.0	2.2	2.0	1000	24.24	2	30.704133920485255	5.502362996095981	83.78678743876257	27.09070141311675	42.42245203297593
0.1	2.1	360.0	3.0359999999999996	false	0.5	1.25	100	6.8	1.2	1.1	2000	0.5	1.0	2.2	2.0	1000	24.24	1	23.917836291032202	15.573230919069312	108.34135616244333
0.1	2.1	360.0	3.0359999999999996	false	0.5	1.25	100	6.8	1.2	1.1	2000	0.5	1.0	2.2	2.0	1000	24.24	1	25.472643395533755	8.57764592798539	100.91486407565884
0.1	2.1	360.0	3.0359999999999996	false	0.5	1.25	100	6.8	1.2	1.1	2000	0.5	1.0	2.2	2.0	1000	24.24	1	22.253549958218663	4.924616803178362	110.46227931477436
0.1	2.1	360.0	3.0359999999999996	false	0.5	1.25	100	6.8	1.2	1.1	2000	0.5	1.0	2.2	2.0	1000	24.24	1	19.943616154624713	6.894390691526169	83.87625838225851
0.1	2.1	360.0	3.0359999999999996	false	0.5	1.25	100	6.8	1.2	1.1	2000	0.5	1.0	2.2	2.0	1000	24.24	2	28.900044779961483	2.150275350931325	86.5435638975803	27.945688665636315	72.83530209033863
0.1	2.1	360.0	3.0359999999999996	false	0.5	1.25	100	6.8	1.2	1.1	2000	0.5	1.0	2.2	2.0	1000	24.24	1	26.19349867665038	11.548335971679727	119.56368315747284
0.1	2.1	360.0	3.0359999999999996	false	0.5	1.25	100	6.8	1.2	1.1	2000	0.5	1.0	2.2	2.0	1000	24.24	1	18.992226208361675	6.082376636076461	77.19045239369567
0.1	2.1	360.0	3.0359999999999996	false	0.5	1.25	100	6.8	1.2	1.1	2000	0.5	1.0	2.2	2.0	1000	24.24	1	23.962632507922418	12.864036110248858	115.21712303799507
0.1	2.1	360.0	3.0359999999999996	false	0.5	1.25	100	6.8	1.2	1.1	2000	0.5	1.0	2.2	2.0	1000	24.24	1	26.197775670536746	6.414052496678466	104.44439844202815
0.1	2.1	360.0	3.0359999999999996	false	0.5	1.25	100	6.8	1.2	1.1	2000	0.5	1.0	2.2	2.0	1000	24.24	1	23.77199452589333	12.873621068669683	136.19264091441252
0.1	2.1	360.0	3.0359999999999996	false	0.5	1.25	100	6.8	1.2	1.1	2000	0.5	1.0	2.2	2.0	1000	24.24	1	22.483116729645435	11.98723558766078	106.91111715250705
0.1	2.1	360.0	3.0359999999999996	false	0.5	1.25	100	6.8	1.2	1.1	2000	0.5	1.0	2.2	2.0	1000	24.24	1	25.10733410979238	1.1281182837315766	93.10594292155294
0.1	2.1	360.0	3.0359999999999996	false	0.5	1.25	100	6.8	1.2	1.1	2000	0.5	1.0	2.2	2.0	1000	24.24	1	25.552998407376425	17.74435741984885	116.59743974110722
0.1	2.1	360.0	3.0359999999999996	false	0.5	1.25	100	6.8	1.2	1.1	2000	0.5	1.0	2.2	2.0	1000	24.24	1	20.62843870737839	13.71247302303087	76.40881888931385
0.1	2.1	360.0	3.0359999999999996	false	0.5	1.25	100	6.8	1.2	1.1	2000	0.5	1.0	2.2	2.0	1000	24.24	1	24.305645280201563	8.697327837536577	111.98564881655082
0.1	2.1	360.0	3.0359999999999996	false	0.5	1.25	100	6.8	1.2	1.1	2000	0.5	1.0	2.2	2.0	1000	24.24	1	29.69027215287472	17.476432492787392	124.83365376293875
0.1	2.1	360.0	3.0359999999999996	false	0.5	1.25	100	6.8	1.2	1.1	2000	0.5	1.0	2.2	2.0	1000	24.24	1	20.418808526474688	14.934347037341498	84.310112748291
0.1	2.1	360.0	3.0359999999999996	false	0.5	1.25	100	6.8	1.2	1.1	2000	0.5	1.0	2.2	2.0	1000	24.24	2	27.244374173066216	1.7432912466841406	76.99179295925875	24.87637424032477	74.44517201400176
0.1	2.1	360.0	3.0359999999999996	false	0.5	1.25	100	6.8	1.2	1.1	2000	0.5	1.0	2.2	2.0	1000	24.24	1	23.70153516813231	15.684300307870993	115.21350397069958
0.1	2.1	360.0	3.0359999999999996	false	0.5	1.25	100	6.8	1.2	1.1	2000	0.5	1.0	2.2	2.0	1000	24.24	1	23.04558773590348	11.221344929197189	105.23955072504067
0.1	2.1	360.0	3.0359999999999996	false	0.5	1.25	100	6.8	1.2	1.1	2000	0.5	1.0	2.2	2.0	1000	24.24	1	22.780733638976645	17.94302618664759	91.43690975892517
0.1	2.1	360.0	3.0359999999999996	false	0.5	1.25	100	6.8	1.2	1.1	2000	0.5	1.0	2.2	2.0	1000	24.24	1	25.791548343852316	16.639316626152617	108.30588960444076
0.1	2.1	360.0	3.0359999999999996	false	0.5	1.25	100	6.8	1.2	1.1	2000	0.5	1.0	2.2	2.0	1000	24.24	1	21.37175903765067	14.98130126207498	102.21966850982608
0.1	2.1	360.0	3.0359999999999996	false	0.5	1.25	100	6.8	1.2	1.1	2000	0.5	1.0	2.2	2.0	1000	24.24	1	23.23013349087622	7.382826597926791	123.7206289855802
0.1	2.1	360.0	3.0359999999999996	false	0.5	1.25	100	6.8	1.2	1.1	2000	0.5	1.0	2.2	2.0	1000	24.24	2	29.401011900363997	12.764838822536948	65.81586164051491	23.681618592712454	67.38499537633645
0.1	2.1	360.0	3.0359999999999996	false	0.5	1.25	100	6.8	1.2	1.1	2000	0.5	1.0	2.2	2.0	1000	24.24	1	20.924532897850554	6.844310183052963	99.34678590468255
0.1	2.1	360.0	3.0359999999999996	false	0.5	1.25	100	6.8	1.2	1.1	2000	0.5	1.0	2.2	2.0	1000	24.24	1	23.274644316241808	19.650268508762117	122.56381074143047
0.1	2.1	360.0	3.0359999999999996	false	0.5	1.25	100	6.8	1.2	1.1	2000	0.5	1.0	2.2	2.0	1000	24.24	1	26.913536787834328	17.52047301215774	118.93855407917384
0.1	2.1	360.0	3.0359999999999996	false	0.5	1.25	100	6.8	1.2	1.1	2000	0.5	1.0	2.2	2.0	1000	24.24	1	22.199951479135702	9.347770523762602	99.94786873471851
0.1	2.1	360.0	3.0359999999999996	false	0.5	1.25	100	6.8	1.2	1.1	2000	0.5	1.0	2.2	2.0	1000	24.24	1	23.448250862840013	14.813646771469028	97.38372080487734
0.1	2.1	360.0	3.0359999999999996	false	0.5	1.25	100	6.8	1.2	1.1	2000	0.5	1.0	2.2	2.0	1000	24.24	1	24.353685998010572	6.370766237367193	105.60156250250651
0.1	2.1	360.0	3.0359999999999996	false	0.5	1.25	100	6.8	1.2	1.1	2000	0.5	1.0	2.2	2.0	1000	24.24	1	30.109931190150586	23.299058385898988	126.45924189705751
0.1	2.1	360.0	3.0359999999999996	false	0.5	1.25	100	6.8	1.2	1.1	2000	0.5	1.0	2.2	2.0	1000	24.24	1	25.644172098579052	0.5657240188398986	124.71556312520673
0.1	2.1	360.0	3.0359999999999996	false	0.5	1.25	100	6.8	1.2	1.1	2000	0.5	1.0	2.2	2.0	1000	24.24	1	27.219535504088146	5.807731167091671	138.41418336478213
0.1	2.1	360.0	3.0359999999999996	false	0.5	1.25	100	6.8	1.2	1.1	2000	0.5	1.0	2.2	2.0	1000	24.24	1	26.803860641967912	19.9620720789595	118.49894697475501
0.1	2.1	360.0	3.0359999999999996	false	0.5	1.25	100	6.8	1.2	1.1	2000	0.5	1.0	2.2	2.0	1000	24.24	1	23.875125476677113	11.361571642515376	120.11003461429684
0.1	2.1	360.0	3.0359999999999996	false	0.5	1.25	100	6.8	1.2	1.1	2000	0.5	1.0	2.2	2.0	1000	24.24	1	26.266159753313623	13.873210571500696	90.57702498996308
0.1	2.1	360.0	3.0359999999999996	false	0.5	1.25	100	6.8	1.2	1.1	2000	0.5	1.0	2.2	2.0	1000	24.24	1	29.016530343960806	17.835939419544907	140.58787541897271
0.1	2.1	360.0	3.0359999999999996	false	0.5	1.25	100	6.8	1.2	1.1	2000	0.5	1.0	2.2	2.0	1000	24.24	1	27.446569612445426	27.030965154334957	96.25175463230325
0.1	2.1	360.0	3.0359999999999996	false	0.5	1.25	100	6.8	1.2	1.1	2000	0.5	1.0	2.2	2.0	1000	24.24	2	27.195873369878285	6.382323374968848	38.36075054355888	22.5520478005213	87.06322748575118
0.1	2.1	360.0	3.0359999999999996	false	0.5	1.25	100	6.8	1.2	1.1	2000	0.5	1.0	2.2	2.0	1000	24.24	1	23.741023844732595	23.62570792758263	130.5993340968067
0.1	2.1	360.0	3.0359999999999996	false	0.5	1.25	100	6.8	1.2	1.1	2000	0.5	1.0	2.2	2.0	1000	24.24	2	26.73024362808552	0.9390502441166138	59.05714813170884	18.06404957892324	78.55881812074125
0.1	2.1	360.0	3.0359999999999996	false	0.5	1.25	100	6.8	1.2	1.1	2000	0.5	1.0	2.2	2.0	1000	24.24	1	27.018644658012068	11.825172255617616	119.34587410987982
0.1	2.1	360.0	3.0359999999999996	false	0.5	1.25	100	6.8	1.2	1.1	2000	0.5	1.0	2.2	2.0	1000	24.24	2	26.45570320101529	8.317774601962261	72.82079323879117	16.994878338477793	47.27349609645623
0.1	2.1	360.0	3.0359999999999996	false	0.5	1.25	100	6.8	1.2	1.1	2000	0.5	1.0	2.2	2.0	1000	24.24	1	23.930631113252165	3.042378986337262	100.11571988513545
0.1	2.1	360.0	3.0359999999999996	false	0.5	1.25	100	6.8	1.2	1.1	2000	0.5	1.0	2.2	2.0	1000	24.24	1	25.129535049194164	6.946272714372402	117.98995926845339
0.1	2.1	360.0	3.0359999999999996	false	0.5	1.25	100	6.8	1.2	1.1	2000	0.5	1.0	2.2	2.0	1000	24.24	1	26.646726646499044	12.803373180044831	111.32216262888933
0.1	2.1	360.0	3.0359999999999996	false	0.5	1.25	100	6.8	1.2	1.1	2000	0.5	1.0	2.2	2.0	1000	24.24	1	24.799507192116128	6.480538879440965	117.14707943087143
0.1	2.1	360.0	3.0359999999999996	false	0.5	1.25	100	6.8	1.2	1.1	2000	0.5	1.0	2.2	2.0	1000	24.24	1	27.31469122738641	20.243247877257705	121.51866779060029
0.1	2.1	360.0	3.0359999999999996	false	0.5	1.25	100	6.8	1.2	1.1	2000	0.5	1.0	2.2	2.0	1000	24.24	1	20.936465027710742	0.43316950619855565	91.02681788024758
0.1	2.1	360.0	3.0359999999999996	false	0.5	1.25	100	6.8	1.2	1.1	2000	0.5	1.0	2.2	2.0	1000	24.24	1	23.54248923342477	8.96658238578814	109.19790968084256
0.1	2.1	360.0	3.0359999999999996	false	0.5	1.25	100	6.8	1.2	1.1	2000	0.5	1.0	2.2	2.0	1000	24.24	1	23.15057174942107	4.144735394072507	105.84055245601178
0.1	2.1	360.0	3.0359999999999996	false	0.5	1.25	100	6.8	1.2	1.1	2000	0.5	1.0	2.2	2.0	1000	24.24	1	21.088268090458595	15.732433740384412	82.7016835109423
0.1	2.1	360.0	3.0359999999999996	false	0.5	1.25	100	6.8	1.2	1.1	2000	0.5	1.0	2.2	2.0	1000	24.24	2	27.48217083491407	4.685000066074471	88.30064960381495	26.852091259611996	38.65031596906249
0.1	2.1	360.0	3.0359999999999996	false	0.5	1.25	100	6.8	1.2	1.1	2000	0.5	1.0	2.2	2.0	1000	24.24	1	24.564824726451565	15.612742497082937	95.00655662185937
0.1	2.1	360.0	3.0359999999999996	false	0.5	1.25	100	6.8	1.2	1.1	2000	0.5	1.0	2.2	2.0	1000	24.24	1	25.647300776728965	9.341661204924039	111.9497972985541
0.1	2.1	360.0	3.0359999999999996	false	0.5	1.25	100	6.8	1.2	1.1	2000	0.5	1.0	2.2	2.0	1000	24.24	1	23.008847497819502	15.670500733832082	105.15776635743079
0.1	2.1	360.0	3.0359999999999996	false	0.5	1.25	100	6.8	1.2	1.1	2000	0.5	1.0	2.2	2.0	1000	24.24	2	28.35831177781185	5.969372071154345	64.16796425343435	23.866555139114535	70.63318170304983
0.1	2.1	360.0	3.0359999999999996	false	0.5	1.25	100	6.8	1.2	1.1	2000	0.5	1.0	2.2	2.0	1000	24.24	1	24.299999366261325	10.174991411699859	119.34983323856227
0.1	2.1	360.0	3.0359999999999996	false	0.5	1.25	100	6.8	1.2	1.1	2000	0.5	1.0	2.2	2.0	1000	24.24	1	19.010356371383946	13.719503574181262	77.6277769401864
0.1	2.1	360.0	3.0359999999999996	false	0.5	1.25	100	6.8	1.2	1.1	2000	0.5	1.0	2.2	2.0	1000	24.24	1	26.0139268668976	15.822425810130447	109.95939475296213
0.1	2.1	360.0	3.0359999999999996	false	0.5	1.25	100	6.8	1.2	1.1	2000	0.5	1.0	2.2	2.0	1000	24.24	1	21.25945637576911	2.91134841535933	71.80201734833891
0.1	2.1	360.0	3.0359999999999996	false	0.5	1.25	100	6.8	1.2	1.1	2000	0.5	1.0	2.2	2.0	1000	24.24	1	26.041186034164244	13.272209668484733	118.09603481644264
0.1	2.1	360.0	3.0359999999999996	false	0.5	1.25	100	6.8	1.2	1.1	2000	0.5	1.0	2.2	2.0	1000	24.24	1	22.515889010652504	6.523486770912726	117.25992458767207
0.1	2.1	360.0	3.0359999999999996	false	0.5	1.25	100	6.8	1.2	1.1	2000	0.5	1.0	2.2	2.0	1000	24.24	2	29.490756886598223	10.363968273044174	67.0096159005747	23.98673799476018	72.70321996614067
0.1	2.1	360.0	3.0359999999999996	false	0.5	1.25	100	6.8	1.2	1.1	2000	0.5	1.0	2.2	2.0	1000	24.24	1	24.938248082115052	5.315318687661914	105.47842151978199
0.1	2.1	360.0	3.0359999999999996	false	0.5	1.25	100	6.8	1.2	1.1	2000	0.5	1.0	2.2	2.0	1000	24.24	2	24.093050338911663	4.8930055302771045	76.63910867687983	23.38978845457214	45.55732395827182
0.1	2.1	360.0	3.0359999999999996	false	0.5	1.25	100	6.8	1.2	1.1	2000	0.5	1.0	2.2	2.0	1000	24.24	1	20.664318144542772	0.697659800466191	92.26337104927951
0.1	2.1	360.0	3.0359999999999996	false	0.5	1.25	100	6.8	1.2	1.1	2000	0.5	1.0	2.2	2.0	1000	24.24	1	24.77756535212239	13.893785089698682	112.9875763383518
0.1	2.1	360.0	3.0359999999999996	false	0.5	1.25	100	6.8	1.2	1.1	2000	0.5	1.0	2.2	2.0	1000	24.24	1	17.47406806807814	7.878256037750515	78.600476737022
0.1	2.1	360.0	3.0359999999999996	false	0.5	1.25	100	6.8	1.2	1.1	2000	0.5	1.0	2.2	2.0	1000	24.24	2	23.078737721887222	0.693465102511452	52.24498724121776	16.39766983623515	69.74470431191534
0.1	2.1	360.0	3.0359999999999996	false	0.5	1.25	100	6.8	1.2	1.1	2000	0.5	1.0	2.2	2.0	1000	24.24	2	27.8444236320658	8.152029203094665	49.45310060457299	19.873281936499392	85.6197263821147
0.1	2.1	360.0	3.0359999999999996	false	0.5	1.25	100	6.8	1.2	1.1	2000	0.5	1.0	2.2	2.0	1000	24.24	1	23.59243165263069	15.434346316118631	109.49816612102559
0.1	2.1	360.0	3.0359999999999996	false	0.5	1.25	100	6.8	1.2	1.1	2000	0.5	1.0	2.2	2.0	1000	24.24	1	25.498425857219864	18.493143134613106	135.85577360612123
0.1	2.1	360.0	3.0359999999999996	false	0.5	1.25	100	6.8	1.2	1.1	2000	0.5	1.0	2.2	2.0	1000	24.24	1	17.77277148002544	8.82195586487335	83.79407723272116
0.1	2.1	360.0	3.0359999999999996	false	0.5	1.25	100	6.8	1.2	1.1	2000	0.5	1.0	2.2	2.0	1000	24.24	1	22.212806199588478	14.055856197495524	113.90778464870337
0.1	2.1	360.0	3.0359999999999996	false	0.5	1.25	100	6.8	1.2	1.1	2000	0.5	1.0	2.2	2.0	1000	24.24	1	20.98525635182616	6.805247820664914	89.1904458555956
0.1	2.1	360.0	3.0359999999999996	false	0.5	1.25	100	6.8	1.2	1.1	2000	0.5	1.0	2.2	2.0	1000	24.24	1	23.608022416862795	5.243834292663948	103.40036001059578
0.1	2.1	360.0	3.0359999999999996	false	0.5	1.25	100	6.8	1.2	1.1	2000	0.5	1.0	2.2	2.0	1000	24.24	2	18.034440902059327	6.620233392715484	37.98876638374491	17.55557468563506	44.67141759489449
0.1	2.1	360.0	3.0359999999999996	false	0.5	1.25	100	6.8	1.2	1.1	2000	0.5	1.0	2.2	2.0	1000	24.24	1	22.69737420146321	15.77377528387425	119.0820000180418
0.1	2.1	360.0	3.0359999999999996	false	0.5	1.25	100	6.8	1.2	1.1	2000	0.5	1.0	2.2	2.0	1000	24.24	2	26.43707806067159	5.757367372171942	57.092605806722155	23.664464288101378	56.130706715439224
0.1	2.1	360.0	3.0359999999999996	false	0.5	1.25	100	6.8	1.2	1.1	2000	0.5	1.0	2.2	2.0	1000	24.24	1	25.11421788471183	11.446552186750763	105.26368206607837
0.1	2.1	360.0	3.0359999999999996	false	0.5	1.25	100	6.8	1.2	1.1	2000	0.5	1.0	2.2	2.0	1000	24.24	1	20.124594845584298	7.177445678387564	94.01568659419675
0.1	2.1	360.0	3.0359999999999996	false	0.5	1.25	100	6.8	1.2	1.1	2000	0.5	1.0	2.2	2.0	1000	24.24	1	24.73936302762418	19.781894966410242	117.509431750356
0.1	2.1	360.0	3.0359999999999996	false	0.5	1.25	100	6.8	1.2	1.1	2000	0.5	1.0	2.2	2.0	1000	24.24	1	26.607649083948267	10.551069307852153	102.48432592720006
0.1	2.1	360.0	3.0359999999999996	false	0.5	1.25	100	6.8	1.2	1.1	2000	0.5	1.0	2.2	2.0	1000	24.24	2	28.548487415276313	2.5558796207291423	45.38657638172332	23.279322011392864	92.99618789132722
0.1	2.1	360.0	3.0359999999999996	false	0.5	1.25	100	6.8	1.2	1.1	2000	0.5	1.0	2.2	2.0	1000	24.24	2	28.217654236762666	3.946112512444803	53.073193694823594	24.560506007161376	89.55971836045319
0.1	2.1	360.0	3.0359999999999996	false	0.5	1.25	100	6.8	1.2	1.1	2000	0.5	1.0	2.2	2.0	1000	24.24	1	24.374501705762714	5.628442851732239	94.74930212432255
0.1	2.1	360.0	3.0359999999999996	false	0.5	1.25	100	6.8	1.2	1.1	2000	0.5	1.0	2.2	2.0	1000	24.24	1	18.03092516264979	14.447484348780037	84.27388022838139
0.1	2.1	360.0	3.0359999999999996	false	0.5	1.25	100	6.8	1.2	1.1	2000	0.5	1.0	2.2	2.0	1000	24.24	1	23.262090365462175	16.31881529231298	111.56558027122928
0.1	2.1	360.0	3.0359999999999996	false	0.5	1.25	100	6.8	1.2	1.1	2000	0.5	1.0	2.2	2.0	1000	24.24	2	21.641047263186543	9.469211471909796	23.40521498231892	18.161614841224193	56.82004931673492
0.1	2.1	360.0	3.0359999999999996	false	0.5	1.25	100	6.8	1.2	1.1	2000	0.5	1.0	2.2	2.0	1000	24.24	1	25.73070933218845	3.243033840817047	97.5678774714269
0.1	2.1	360.0	3.0359999999999996	false	0.5	1.25	100	6.8	1.2	1.1	2000	0.5	1.0	2.2	2.0	1000	24.24	1	26.30716546219286	4.2158919521286204	118.41383329546608
0.1	2.1	360.0	3.0359999999999996	false	0.5	1.25	100	6.8	1.2	1.1	2000	0.5	1.0	2.2	2.0	1000	24.24	1	24.437732264849082	7.790740561937348	97.18522749401858
0.1	2.1	360.0	3.0359999999999996	false	0.5	1.25	100	6.8	1.2	1.1	2000	0.5	1.0	2.2	2.0	1000	24.24	1	25.64106027507661	24.113378032816556	94.86031367227459
0.1	2.1	360.0	3.0359999999999996	false	0.5	1.25	100	6.8	1.2	1.1	2000	0.5	1.0	2.2	2.0	1000	24.24	1	26.044199439677886	15.294854385112224	131.416832570721
0.1	2.1	360.0	3.0359999999999996	false	0.5	1.25	100	6.8	1.2	1.1	2000	0.5	1.0	2.2	2.0	1000	24.24	1	24.41468280105686	16.584379029814503	91.9287148288636
0.1	2.1	360.0	3.0359999999999996	false	0.5	1.25	100	6.8	1.2	1.1	2000	0.5	1.0	2.2	2.0	1000	24.24	1	22.14937959960524	18.015757822707137	87.64445883544464
0.1	2.1	360.0	3.0359999999999996	false	0.5	1.25	100	6.8	1.2	1.1	2000	0.5	1.0	2.2	2.0	1000	24.24	1	27.003306057526242	13.701713460383145	129.53944299475214
0.1	2.1	360.0	3.0359999999999996	false	0.5	1.25	100	6.8	1.2	1.1	2000	0.5	1.0	2.2	2.0	1000	24.24	2	24.142301246455148	8.091300581023347	48.09686665251464	23.710766923534898	72.1171990831116
0.1	2.1	360.0	3.0359999999999996	false	0.5	1.25	100	6.8	1.2	1.1	2000	0.5	1.0	2.2	2.0	1000	24.24	1	20.33273605422164	18.6139625886722	82.40437932456165
0.1	2.1	360.0	3.0359999999999996	false	0.5	1.25	100	6.8	1.2	1.1	2000	0.5	1.0	2.2	2.0	1000	24.24	1	22.987958429485484	14.885054607748684	105.48621327280992
0.1	2.1	360.0	3.0359999999999996	false	0.5	1.25	100	6.8	1.2	1.1	2000	0.5	1.0	2.2	2.0	1000	24.24	1	25.002029551524274	7.371285220910025	114.89192762500025
0.1	2.1	360.0	3.0359999999999996	false	0.5	1.25	100	6.8	1.2	1.1	2000	0.5	1.0	2.2	2.0	1000	24.24	1	19.381692533834944	12.036000094813943	101.60948375174982
0.1	2.1	360.0	3.0359999999999996	false	0.5	1.25	100	6.8	1.2	1.1	2000	0.5	1.0	2.2	2.0	1000	24.24	2	25.568365143291548	0.6353805793031366	53.55088796277915	21.558857023888287	64.99005248419542
0.1	2.1	360.0	3.0359999999999996	false	0.5	1.25	100	6.8	1.2	1.1	2000	0.5	1.0	2.2	2.0	1000	24.24	1	18.96483387993119	6.933648387302894	91.65441579675539
0.1	2.1	360.0	3.0359999999999996	false	0.5	1.25	100	6.8	1.2	1.1	2000	0.5	1.0	2.2	2.0	1000	24.24	2	27.591111513074516	12.37722905585755	98.7168991081174	26.26321503122185	39.87257146873152
0.1	2.1	360.0	3.0359999999999996	false	0.5	1.25	100	6.8	1.2	1.1	2000	0.5	1.0	2.2	2.0	1000	24.24	1	24.672922821150152	12.124989476478861	127.87434473607078
0.1	2.1	360.0	3.0359999999999996	false	0.5	1.25	100	6.8	1.2	1.1	2000	0.5	1.0	2.2	2.0	1000	24.24	2	30.193046457286457	4.718317571342826	56.533274986774416	29.41361813388679	94.12463122933724
0.1	2.1	360.0	3.0359999999999996	false	0.5	1.25	100	6.8	1.2	1.1	2000	0.5	1.0	2.2	2.0	1000	24.24	1	23.280668008124643	8.951040319817055	106.8541500554845
0.1	2.1	360.0	3.0359999999999996	false	0.5	1.25	100	6.8	1.2	1.1	2000	0.5	1.0	2.2	2.0	1000	24.24	1	24.390025397827156	4.3106688558777595	89.67377148995239
0.1	2.1	360.0	3.0359999999999996	false	0.5	1.25	100	6.8	1.2	1.1	2000	0.5	1.0	2.2	2.0	1000	24.24	1	24.068701820785233	9.924538312778935	104.40907724465896
0.1	2.1	360.0	3.0359999999999996	false	0.5	1.25	100	6.8	1.2	1.1	2000	0.5	1.0	2.2	2.0	1000	24.24	1	27.938153616618905	12.6654056110649	121.2377210873441
0.1	2.1	360.0	3.0359999999999996	false	0.5	1.25	100	6.8	1.2	1.1	2000	0.5	1.0	2.2	2.0	1000	24.24	2	27.71085973418923	0.012351577681257346	50.788825090049706	18.707148984304126	84.26066478163203
0.1	2.1	360.0	3.0359999999999996	false	0.5	1.25	100	6.8	1.2	1.1	2000	0.5	1.0	2.2	2.0	1000	24.24	1	20.317801528086697	20.28403205473396	78.69868909327563
0.1	2.1	360.0	3.0359999999999996	false	0.5	1.25	100	6.8	1.2	1.1	2000	0.5	1.0	2.2	2.0	1000	24.24	1	23.198927017682625	21.859732184170728	80.4871333144286
0.1	2.1	360.0	3.0359999999999996	false	0.5	1.25	100	6.8	1.2	1.1	2000	0.5	1.0	2.2	2.0	1000	24.24	1	28.00300248268938	7.225691058884639	128.85655846625198
0.1	2.1	360.0	3.0359999999999996	false	0.5	1.25	100	6.8	1.2	1.1	2000	0.5	1.0	2.2	2.0	1000	24.24	1	18.809506050218143	2.8050927710153033	77.48952918559883
0.1	2.1	360.0	3.0359999999999996	false	0.5	1.25	100	6.8	1.2	1.1	2000	0.5	1.0	2.2	2.0	1000	24.24	2	25.27808020364067	7.0019141214955205	71.5131576733862	23.719576997040242	54.875550633917975
0.1	2.1	360.0	3.0359999999999996	false	0.5	1.25	100	6.8	1.2	1.1	2000	0.5	1.0	2.2	2.0	1000	24.24	1	20.87469254161327	10.457256648513201	97.10489607509376
0.1	2.1	360.0	3.0359999999999996	false	0.5	1.25	100	6.8	1.2	1.1	2000	0.5	1.0	2.2	2.0	1000	24.24	1	27.071320524002502	8.306351122448385	127.91905461826755
0.1	2.1	360.0	3.0359999999999996	false	0.5	1.25	100	6.8	1.2	1.1	2000	0.5	1.0	2.2	2.0	1000	24.24	1	19.695485952501144	18.362906408618635	86.5609104387484
0.1	2.1	360.0	3.0359999999999996	false	0.5	1.25	100	6.8	1.2	1.1	2000	0.5	1.0	2.2	2.0	1000	24.24	1	21.253260184489157	5.0771856107914495	81.39732987022423
0.1	2.1	360.0	3.0359999999999996	false	0.5	1.25	100	6.8	1.2	1.1	2000	0.5	1.0	2.2	2.0	1000	24.24	1	21.353297016045147	5.992585684116428	95.37318125143467
0.1	2.1	360.0	3.0359999999999996	false	0.5	1.25	100	6.8	1.2	1.1	2000	0.5	1.0	2.2	2.0	1000	24.24	1	24.414708589293035	6.590315348583114	98.23238380196557
0.1	2.1	360.0	3.0359999999999996	false	0.5	1.25	100	6.8	1.2	1.1	2000	0.5	1.0	2.2	2.0	1000	24.24	2	19.04240559374012	6.623570074526842	40.98982786041258	18.151856419874058	42.356059413015345
0.1	2.1	360.0	3.0359999999999996	false	0.5	1.25	100	6.8	1.2	1.1	2000	0.5	1.0	2.2	2.0	1000	24.24	1	26.953593799325184	9.086036623343375	113.4272019235552
0.1	2.1	360.0	3.0359999999999996	false	0.5	1.25	100	6.8	1.2	1.1	2000	0.5	1.0	2.2	2.0	1000	24.24	1	23.289485886466093	14.308904476281679	100.9568389076427
0.1	2.1	360.0	3.0359999999999996	false	0.5	1.25	100	6.8	1.2	1.1	2000	0.5	1.0	2.2	2.0	1000	24.24	1	28.368917560832287	15.191489805440764	98.99310980181835
0.1	2.1	360.0	3.0359999999999996	false	0.5	1.25	100	6.8	1.2	1.1	2000	0.5	1.0	2.2	2.0	1000	24.24	1	31.690942952818595	10.125887159222072	128.69591914198668
0.1	2.1	360.0	3.0359999999999996	false	0.5	1.25	100	6.8	1.2	1.1	2000	0.5	1.0	2.2	2.0	1000	24.24	1	20.934664242719847	17.429375372775954	85.37125931156145
0.1	2.1	360.0	3.0359999999999996	false	0.5	1.25	100	6.8	1.2	1.1	2000	0.5	1.0	2.2	2.0	1000	24.24	1	25.32774772209619	12.633500467300767	123.64882875359912
0.1	2.1	360.0	3.0359999999999996	false	0.5	1.25	100	6.8	1.2	1.1	2000	0.5	1.0	2.2	2.0	1000	24.24	2	26.42507710412133	0.3203808133301827	55.2279085425295	16.154666533254737	78.67502821600256
0.1	2.1	360.0	3.0359999999999996	false	0.5	1.25	100	6.8	1.2	1.1	2000	0.5	1.0	2.2	2.0	1000	24.24	1	25.0780004292107	10.024249450029973	133.03797513087102
0.1	2.1	360.0	3.0359999999999996	false	0.5	1.25	100	6.8	1.2	1.1	2000	0.5	1.0	2.2	2.0	1000	24.24	2	21.59694782389494	2.6069509177806482	61.497504291353955	18.065015020103907	32.24402462550718
0.1	2.1	360.0	3.0359999999999996	false	0.5	1.25	100	6.8	1.2	1.1	2000	0.5	1.0	2.2	2.0	1000	24.24	2	26.218956297587678	0.1051807980309159	77.18667671183168	18.660878042404608	59.428297695188306
0.1	2.1	360.0	3.0359999999999996	false	0.5	1.25	100	6.8	1.2	1.1	2000	0.5	1.0	2.2	2.0	1000	24.24	1	23.294306217214636	16.82236227135984	105.60842118157635
0.1	2.1	360.0	3.0359999999999996	false	0.5	1.25	100	6.8	1.2	1.1	2000	0.5	1.0	2.2	2.0	1000	24.24	1	16.169502545863804	11.517741213974794	68.66374999607844
0.1	2.1	360.0	3.0359999999999996	false	0.5	1.25	100	6.8	1.2	1.1	2000	0.5	1.0	2.2	2.0	1000	24.24	1	19.64725097930279	6.698277656285196	88.79476626614041
0.1	2.1	360.0	3.0359999999999996	false	0.5	1.25	100	6.8	1.2	1.1	2000	0.5	1.0	2.2	2.0	1000	24.24	1	23.45102368792123	6.578705012853761	111.56583802570988
0.1	2.1	360.0	3.0359999999999996	false	0.5	1.25	100	6.8	1.2	1.1	2000	0.5	1.0	2.2	2.0	1000	24.24	1	23.696358633293574	11.441758536480986	114.25648657064573
0.1	2.1	360.0	3.0359999999999996	false	0.5	1.25	100	6.8	1.2	1.1	2000	0.5	1.0	2.2	2.0	1000	24.24	2	26.50520431065015	0.29664255169646775	62.23420913143111	25.532021915360794	79.78207798861558
0.1	2.1	360.0	3.0359999999999996	false	0.5	1.25	100	6.8	1.2	1.1	2000	0.5	1.0	2.2	2.0	1000	24.24	1	22.158960332141852	10.193388426191925	94.39312035869472
0.1	2.1	360.0	3.0359999999999996	false	0.5	1.25	100	6.8	1.2	1.1	2000	0.5	1.0	2.2	2.0	1000	24.24	1	24.52266881989026	12.560572518395702	96.69122192688107
0.1	2.1	360.0	3.0359999999999996	false	0.5	1.25	100	6.8	1.2	1.1	2000	0.5	1.0	2.2	2.0	1000	24.24	1	23.234174051768	4.918853915579806	109.90765296399788
0.1	2.1	360.0	3.0359999999999996	false	0.5	1.25	100	6.8	1.2	1.1	2000	0.5	1.0	2.2	2.0	1000	24.24	1	29.299399441737997	23.4989373228143	131.8673898407987
0.1	2.1	360.0	3.0359999999999996	false	0.5	1.25	100	6.8	1.2	1.1	2000	0.5	1.0	2.2	2.0	1000	24.24	1	24.964733556507664	13.429646178381775	110.75869060026456
0.1	2.1	360.0	3.0359999999999996	false	0.5	1.25	100	6.8	1.2	1.1	2000	0.5	1.0	2.2	2.0	1000	24.24	1	26.98960916991246	16.962848171659616	108.48432336318186
0.1	2.1	360.0	3.0359999999999996	false	0.5	1.25	100	6.8	1.2	1.1	2000	0.5	1.0	2.2	2.0	1000	24.24	2	24.42864675004452	11.296797643786446	32.514055251508466	21.589047339469225	77.71172576229851
0.1	2.1	360.0	3.0359999999999996	false	0.5	1.25	100	6.8	1.2	1.1	2000	0.5	1.0	2.2	2.0	1000	24.24	1	23.704039732495854	5.10224831674561	108.76818688402628
0.1	2.1	360.0	3.0359999999999996	false	0.5	1.25	100	6.8	1.2	1.1	2000	0.5	1.0	2.2	2.0	1000	24.24	1	28.57841000566156	7.6712629805629655	111.22667808599675
0.1	2.1	360.0	3.0359999999999996	false	0.5	1.25	100	6.8	1.2	1.1	2000	0.5	1.0	2.2	2.0	1000	24.24	1	21.641357595093094	9.781054052116822	96.03670537271393
0.1	2.1	360.0	3.0359999999999996	false	0.5	1.25	100	6.8	1.2	1.1	2000	0.5	1.0	2.2	2.0	1000	24.24	1	22.172264999461277	11.217550761662627	97.66099322836779
0.1	2.1	360.0	3.0359999999999996	false	0.5	1.25	100	6.8	1.2	1.1	2000	0.5	1.0	2.2	2.0	1000	24.24	1	21.175344831685045	7.2171651189628605	87.36873899521825
0.1	2.1	360.0	3.0359999999999996	false	0.5	1.25	100	6.8	1.2	1.1	2000	0.5	1.0	2.2	2.0	1000	24.24	1	24.546838829018842	18.33389279022661	109.4337721412647
0.1	2.1	360.0	3.0359999999999996	false	0.5	1.25	100	6.8	1.2	1.1	2000	0.5	1.0	2.2	2.0	1000	24.24	1	20.575359468928955	14.076278744054859	99.463405388398
0.1	2.1	360.0	3.0359999999999996	false	0.5	1.25	100	6.8	1.2	1.1	2000	0.5	1.0	2.2	2.0	1000	24.24	1	21.10125104156232	19.892121181297423	108.16390024802001
0.1	2.1	360.0	3.0359999999999996	false	0.5	1.25	100	6.8	1.2	1.1	2000	0.5	1.0	2.2	2.0	1000	24.24	1	25.33930040590651	14.363786048493651	121.12515883249733
0.1	2.1	360.0	3.0359999999999996	false	0.5	1.25	100	6.8	1.2	1.1	2000	0.5	1.0	2.2	2.0	1000	24.24	1	25.8937355176334	2.2428711601181788	120.16521255890446
0.1	2.1	360.0	3.0359999999999996	false	0.5	1.25	100	6.8	1.2	1.1	2000	0.5	1.0	2.2	2.0	1000	24.24	1	23.983808018419396	18.710672298905067	96.70894928139548
0.1	2.1	360.0	3.0359999999999996	false	0.5	1.25	100	6.8	1.2	1.1	2000	0.5	1.0	2.2	2.0	1000	24.24	1	22.396404503086018	10.640136898281128	88.27491500444278
0.1	2.1	360.0	3.0359999999999996	false	0.5	1.25	100	6.8	1.2	1.1	2000	0.5	1.0	2.2	2.0	1000	24.24	1	23.601365204820596	3.925041231513354	98.80015564349887
0.1	2.1	360.0	3.0359999999999996	false	0.5	1.25	100	6.8	1.2	1.1	2000	0.5	1.0	2.2	2.0	1000	24.24	1	21.57147562436558	2.6278313318748037	97.81714612184466
0.1	2.1	360.0	3.0359999999999996	false	0.5	1.25	100	6.8	1.2	1.1	2000	0.5	1.0	2.2	2.0	1000	24.24	1	20.350309353358064	12.865912641417736	80.43789296023837
0.1	2.1	360.0	3.0359999999999996	false	0.5	1.25	100	6.8	1.2	1.1	2000	0.5	1.0	2.2	2.0	1000	24.24	1	25.529070380079922	5.134139678851833	111.46317113402282
0.1	2.1	360.0	3.0359999999999996	false	0.5	1.25	100	6.8	1.2	1.1	2000	0.5	1.0	2.2	2.0	1000	24.24	1	28.44142116387861	15.22598210109834	112.75864725312145
0.1	2.1	360.0	3.0359999999999996	false	0.5	1.25	100	6.8	1.2	1.1	2000	0.5	1.0	2.2	2.0	1000	24.24	1	27.60777309480122	12.712805857947926	127.54762469683533
0.1	2.1	360.0	3.0359999999999996	false	0.5	1.25	100	6.8	1.2	1.1	2000	0.5	1.0	2.2	2.0	1000	24.24	1	21.436226557940827	14.986631238831704	101.12124241876954
0.1	2.1	360.0	3.0359999999999996	false	0.5	1.25	100	6.8	1.2	1.1	2000	0.5	1.0	2.2	2.0	1000	24.24	2	23.913408455236617	4.403726240791807	46.08629329632127	21.96509515120756	75.08018883465587
0.1	2.1	360.0	3.0359999999999996	false	0.5	1.25	100	6.8	1.2	1.1	2000	0.5	1.0	2.2	2.0	1000	24.24	1	19.785796243452182	10.246489406116165	97.74903837306225
0.1	2.1	360.0	3.0359999999999996	false	0.5	1.25	100	6.8	1.2	1.1	2000	0.5	1.0	2.2	2.0	1000	24.24	1	24.315335269561256	12.161477688859117	92.65144868262097
0.1	2.1	360.0	3.0359999999999996	false	0.5	1.25	100	6.8	1.2	1.1	2000	0.5	1.0	2.2	2.0	1000	24.24	1	20.393267443238845	8.395319730176428	84.84660730556648
0.1	2.1	360.0	3.0359999999999996	false	0.5	1.25	100	6.8	1.2	1.1	2000	0.5	1.0	2.2	2.0	1000	24.24	1	25.716850936002892	13.618625318342769	105.47262408057874
0.1	2.1	360.0	3.0359999999999996	false	0.5	1.25	100	6.8	1.2	1.1	2000	0.5	1.0	2.2	2.0	1000	24.24	1	26.63891859037145	11.243327452296182	131.76539744789534
0.1	2.1	360.0	3.0359999999999996	false	0.5	1.25	100	6.8	1.2	1.1	2000	0.5	1.0	2.2	2.0	1000	24.24	2	26.860939332570815	6.221429114791042	43.38318845824836	25.382642979669374	89.82625493349595
0.1	2.1	360.0	3.0359999999999996	false	0.5	1.25	100	6.8	1.2	1.1	2000	0.5	1.0	2.2	2.0	1000	24.24	1	28.26644581711223	12.210671895837555	116.19781481746033
0.1	2.1	360.0	3.0359999999999996	false	0.5	1.25	100	6.8	1.2	1.1	2000	0.5	1.0	2.2	2.0	1000	24.24	2	26.371961450049277	3.0969603830686774	60.13054448888827	25.7528463805494	80.77039275654238
0.1	2.1	360.0	3.0359999999999996	false	0.5	1.25	100	6.8	1.2	1.1	2000	0.5	1.0	2.2	2.0	1000	24.24	1	27.112679533003057	21.774996915536526	110.50268289616402
0.1	2.1	360.0	3.0359999999999996	false	0.5	1.25	100	6.8	1.2	1.1	2000	0.5	1.0	2.2	2.0	1000	24.24	2	21.866101864780404	1.9533139723872266	28.576759260946712	14.910078938940758	67.07071396675975
0.1	2.1	360.0	3.0359999999999996	false	0.5	1.25	100	6.8	1.2	1.1	2000	0.5	1.0	2.2	2.0	1000	24.24	1	27.543531793773038	13.05319258628284	126.78458606610194
0.1	2.1	360.0	3.0359999999999996	false	0.5	1.25	100	6.8	1.2	1.1	2000	0.5	1.0	2.2	2.0	1000	24.24	1	27.52138745509516	8.44385367121147	141.49428917400923
0.1	2.1	360.0	3.0359999999999996	false	0.5	1.25	100	6.8	1.2	1.1	2000	0.5	1.0	2.2	2.0	1000	24.24	1	22.825008086677293	6.117517343468084	86.49539976084573
0.1	2.1	360.0	3.0359999999999996	false	0.5	1.25	100	6.8	1.2	1.1	2000	0.5	1.0	2.2	2.0	1000	24.24	2	27.725684227807506	5.4715449443304145	59.42514076773831	21.632152116372012	65.71016679301286
0.1	2.1	360.0	3.0359999999999996	false	0.5	1.25	100	6.8	1.2	1.1	2000	0.5	1.0	2.2	2.0	1000	24.24	1	18.05477301294627	2.8226622804399857	74.7523034001068
0.1	2.1	360.0	3.0359999999999996	false	0.5	1.25	100	6.8	1.2	1.1	2000	0.5	1.0	2.2	2.0	1000	24.24	1	20.709456754989837	7.4084212712205035	86.05338226229479
0.1	2.1	360.0	3.0359999999999996	false	0.5	1.25	100	6.8	1.2	1.1	2000	0.5	1.0	2.2	2.0	1000	24.24	1	20.57981476039156	12.663035127580862	81.50564804023115
0.1	2.1	360.0	3.0359999999999996	false	0.5	1.25	100	6.8	1.2	1.1	2000	0.5	1.0	2.2	2.0	1000	24.24	1	25.082205983109315	22.880374444774926	90.58443299041484
0.1	2.1	360.0	3.0359999999999996	false	0.5	1.25	100	6.8	1.2	1.1	2000	0.5	1.0	2.2	2.0	1000	24.24	1	21.705594262589248	1.08259065599518	86.79151217460584
0.1	2.1	360.0	3.0359999999999996	false	0.5	1.25	100	6.8	1.2	1.1	2000	0.5	1.0	2.2	2.0	1000	24.24	1	27.34496303125541	4.868125354226481	89.60135950592027
0.1	2.1	360.0	3.0359999999999996	false	0.5	1.25	100	6.8	1.2	1.1	2000	0.5	1.0	2.2	2.0	1000	24.24	1	29.717735420307847	11.761928523034065	118.55938968794923
0.1	2.1	360.0	3.0359999999999996	false	0.5	1.25	100	6.8	1.2	1.1	2000	0.5	1.0	2.2	2.0	1000	24.24	1	21.52750007593528	20.111136965757115	107.16887413907739
0.1	2.1	360.0	3.0359999999999996	false	0.5	1.25	100	6.8	1.2	1.1	2000	0.5	1.0	2.2	2.0	1000	24.24	1	18.30922841260214	8.490837771097745	92.64591841846645
0.1	2.1	360.0	3.0359999999999996	false	0.5	1.25	100	6.8	1.2	1.1	2000	0.5	1.0	2.2	2.0	1000	24.24	1	17.299594953336467	11.086531083641392	92.81350069387396
0.1	2.1	360.0	3.0359999999999996	false	0.5	1.25	100	6.8	1.2	1.1	2000	0.5	1.0	2.2	2.0	1000	24.24	1	18.17001221789128	12.443631639883625	85.321016142139
0.1	2.1	360.0	3.0359999999999996	false	0.5	1.25	100	6.8	1.2	1.1	2000	0.5	1.0	2.2	2.0	1000	24.24	1	23.646211823681792	16.14661849918797	111.01734867263252
0.1	2.1	360.0	3.0359999999999996	false	0.5	1.25	100	6.8	1.2	1.1	2000	0.5	1.0	2.2	2.0	1000	24.24	1	27.144147526127988	20.294130058095522	119.38918314268733
0.1	2.1	360.0	3.0359999999999996	false	0.5	1.25	100	6.8	1.2	1.1	2000	0.5	1.0	2.2	2.0	1000	24.24	2	24.674877533937583	0.4282516377019617	70.91029482804827	24.355796788543294	49.02435582958384
0.1	2.1	360.0	3.0359999999999996	false	0.5	1.25	100	6.8	1.2	1.1	2000	0.5	1.0	2.2	2.0	1000	24.24	1	26.012445778642707	16.134685580610974	127.02895344190496
0.1	2.1	360.0	3.0359999999999996	false	0.5	1.25	100	6.8	1.2	1.1	2000	0.5	1.0	2.2	2.0	1000	24.24	1	22.165175384925202	9.180966807933757	105.71975118778231
0.1	2.1	360.0	3.0359999999999996	false	0.5	1.25	100	6.8	1.2	1.1	2000	0.5	1.0	2.2	2.0	1000	24.24	1	18.810340265581523	0.6875286609443872	96.88771166495921
0.1	2.1	360.0	3.0359999999999996	false	0.5	1.25	100	6.8	1.2	1.1	2000	0.5	1.0	2.2	2.0	1000	24.24	1	26.805591221953488	17.849086438109918	100.33140818813732
0.1	2.1	360.0	3.0359999999999996	false	0.5	1.25	100	6.8	1.2	1.1	2000	0.5	1.0	2.2	2.0	1000	24.24	1	23.851292623343227	20.187206175374612	94.83821475038062
0.1	2.1	360.0	3.0359999999999996	false	0.5	1.25	100	6.8	1.2	1.1	2000	0.5	1.0	2.2	2.0	1000	24.24	1	19.453134899102455	9.140467849981965	95.61847471603377
0.1	2.1	360.0	3.0359999999999996	false	0.5	1.25	100	6.8	1.2	1.1	2000	0.5	1.0	2.2	2.0	1000	24.24	1	24.99418392222583	5.694244950418769	96.4296653659085
0.1	2.1	360.0	3.0359999999999996	false	0.5	1.25	100	6.8	1.2	1.1	2000	0.5	1.0	2.2	2.0	1000	24.24	2	26.511374874633614	1.061100052462222	85.75820103041386	25.773245582747066	39.84396275448274
0.1	2.1	360.0	3.0359999999999996	false	0.5	1.25	100	6.8	1.2	1.1	2000	0.5	1.0	2.2	2.0	1000	24.24	1	24.847029291574678	0.4770032246286138	82.76973046597556
0.1	2.1	360.0	3.0359999999999996	false	0.5	1.25	100	6.8	1.2	1.1	2000	0.5	1.0	2.2	2.0	1000	24.24	1	24.416933719909522	16.1418827685816	109.71130474206929
0.1	2.1	360.0	3.0359999999999996	false	0.5	1.25	100	6.8	1.2	1.1	2000	0.5	1.0	2.2	2.0	1000	24.24	1	24.59496949443463	24.470597003658618	118.1091383649767
0.1	2.1	360.0	3.0359999999999996	false	0.5	1.25	100	6.8	1.2	1.1	2000	0.5	1.0	2.2	2.0	1000	24.24	1	26.08548027841386	11.495948188265677	118.30527905323522
0.1	2.1	360.0	3.0359999999999996	false	0.5	1.25	100	6.8	1.2	1.1	2000	0.5	1.0	2.2	2.0	1000	24.24	1	23.045035131688678	12.339101818115989	128.37759008168032
0.1	2.1	360.0	3.0359999999999996	false	0.5	1.25	100	6.8	1.2	1.1	2000	0.5	1.0	2.2	2.0	1000	24.24	1	22.238303702131816	5.953149264683259	106.30446953715763
0.1	2.1	360.0	3.0359999999999996	false	0.5	1.25	100	6.8	1.2	1.1	2000	0.5	1.0	2.2	2.0	1000	24.24	1	23.511887798848964	10.14453688247571	90.18713187589466
0.1	2.1	360.0	3.0359999999999996	false	0.5	1.25	100	6.8	1.2	1.1	2000	0.5	1.0	2.2	2.0	1000	24.24	1	22.949742846430848	12.19315656274391	96.88676476339424
0.1	2.1	360.0	3.0359999999999996	false	0.5	1.25	100	6.8	1.2	1.1	2000	0.5	1.0	2.2	2.0	1000	24.24	1	23.66769284092463	16.57167897455955	74.32155244232453
0.1	2.1	360.0	3.0359999999999996	false	0.5	1.25	100	6.8	1.2	1.1	2000	0.5	1.0	2.2	2.0	1000	24.24	1	23.849755004140253	10.509407278934104	102.18910930978906
0.1	2.1	360.0	3.0359999999999996	false	0.5	1.25	100	6.8	1.2	1.1	2000	0.5	1.0	2.2	2.0	1000	24.24	1	23.859642719655696	11.333030142343308	106.25973927122953
0.1	2.1	360.0	3.0359999999999996	false	0.5	1.25	100	6.8	1.2	1.1	2000	0.5	1.0	2.2	2.0	1000	24.24	1	25.383570628940145	11.443566757147064	122.89577803276973
0.1	2.1	360.0	3.0359999999999996	false	0.5	1.25	100	6.8	1.2	1.1	2000	0.5	1.0	2.2	2.0	1000	24.24	1	25.29381904637834	9.229656049899567	101.63580449065557
0.1	2.1	360.0	3.0359999999999996	false	0.5	1.25	100	6.8	1.2	1.1	2000	0.5	1.0	2.2	2.0	1000	24.24	2	26.6691662983877	4.940345632070535	64.6806319452674	23.848028394958003	51.55852656968899
0.1	2.1	360.0	3.0359999999999996	false	0.5	1.25	100	6.8	1.2	1.1	2000	0.5	1.0	2.2	2.0	1000	24.24	1	24.39676223259571	9.90904661132691	129.77938322994865
0.1	2.1	360.0	3.0359999999999996	false	0.5	1.25	100	6.8	1.2	1.1	2000	0.5	1.0	2.2	2.0	1000	24.24	1	22.14116932612533	15.307339221941016	84.64835348799934
0.1	2.1	360.0	3.0359999999999996	false	0.5	1.25	100	6.8	1.2	1.1	2000	0.5	1.0	2.2	2.0	1000	24.24	2	23.599706596279034	6.344531042537039	50.12426002980439	16.14818250939442	52.024717100665704
0.1	2.1	360.0	3.0359999999999996	false	0.5	1.25	100	6.8	1.2	1.1	2000	0.5	1.0	2.2	2.0	1000	24.24	2	29.346628771101187	0.3153424307154052	76.97408339771962	28.54971379557252	73.04375141868574
0.1	2.1	360.0	3.0359999999999996	false	0.5	1.25	100	6.8	1.2	1.1	2000	0.5	1.0	2.2	2.0	1000	24.24	1	24.904798675484983	21.06142199908372	79.55908991383869
0.1	2.1	360.0	3.0359999999999996	false	0.5	1.25	100	6.8	1.2	1.1	2000	0.5	1.0	2.2	2.0	1000	24.24	1	24.36273222163482	13.427583251151326	105.26542011942054
0.1	2.1	360.0	3.0359999999999996	false	0.5	1.25	100	6.8	1.2	1.1	2000	0.5	1.0	2.2	2.0	1000	24.24	2	30.857693115509143	1.6648970279229094	94.27101876522508	22.507965343416828	63.06710617789738
0.1	2.1	360.0	3.0359999999999996	false	0.5	1.25	100	6.8	1.2	1.1	2000	0.5	1.0	2.2	2.0	1000	24.24	1	22.604362847712395	15.239999873833286	96.57796939117446
0.1	2.1	360.0	3.0359999999999996	false	0.5	1.25	100	6.8	1.2	1.1	2000	0.5	1.0	2.2	2.0	1000	24.24	1	20.227410929447462	11.77425023352514	91.51494622722356
0.1	2.1	360.0	3.0359999999999996	false	0.5	1.25	100	6.8	1.2	1.1	2000	0.5	1.0	2.2	2.0	1000	24.24	1	24.46614600469742	11.402202642409788	91.30618050047529
0.1	2.1	360.0	3.0359999999999996	false	0.5	1.25	100	6.8	1.2	1.1	2000	0.5	1.0	2.2	2.0	1000	24.24	1	28.86775668277098	26.70898854599523	103.78395915036182
0.1	2.1	360.0	3.0359999999999996	false	0.5	1.25	100	6.8	1.2	1.1	2000	0.5	1.0	2.2	2.0	1000	24.24	1	25.706997731563696	4.6987412737694125	110.08982335787604
0.1	2.1	360.0	3.0359999999999996	false	0.5	1.25	100	6.8	1.2	1.1	2000	0.5	1.0	2.2	2.0	1000	24.24	1	18.7465701785564	5.590092012383935	95.61166976960763
0.1	2.1	360.0	3.0359999999999996	false	0.5	1.25	100	6.8	1.2	1.1	2000	0.5	1.0	2.2	2.0	1000	24.24	1	23.409959088955894	22.27363714600651	130.49150089301835
0.1	2.1	360.0	3.0359999999999996	false	0.5	1.25	100	6.8	1.2	1.1	2000	0.5	1.0	2.2	2.0	1000	24.24	1	23.884401920125573	17.68375432312608	93.86590535790526
0.1	2.1	360.0	3.0359999999999996	false	0.5	1.25	100	6.8	1.2	1.1	2000	0.5	1.0	2.2	2.0	1000	24.24	1	22.084664788983044	12.629224628618166	115.80037154649905
0.1	2.1	360.0	3.0359999999999996	false	0.5	1.25	100	6.8	1.2	1.1	2000	0.5	1.0	2.2	2.0	1000	24.24	1	23.08196793198687	8.40820139215699	103.5229162177086
0.1	2.1	360.0	3.0359999999999996	false	0.5	1.25	100	6.8	1.2	1.1	2000	0.5	1.0	2.2	2.0	1000	24.24	2	25.491609531340774	8.805081273591565	40.75216800265535	17.23631765472412	86.56440685273334
0.1	2.1	360.0	3.0359999999999996	false	0.5	1.25	100	6.8	1.2	1.1	2000	0.5	1.0	2.2	2.0	1000	24.24	2	24.999970268203164	4.894656953369139	45.62686782288788	24.843675173043867	82.91913634835939
0.1	2.1	360.0	3.0359999999999996	false	0.5	1.25	100	6.8	1.2	1.1	2000	0.5	1.0	2.2	2.0	1000	24.24	1	28.556659593029718	11.33973382285916	111.66684729356564
0.1	2.1	360.0	3.0359999999999996	false	0.5	1.25	100	6.8	1.2	1.1	2000	0.5	1.0	2.2	2.0	1000	24.24	1	25.48946887880591	12.226886887795018	107.26956285408522
0.1	2.1	360.0	3.0359999999999996	false	0.5	1.25	100	6.8	1.2	1.1	2000	0.5	1.0	2.2	2.0	1000	24.24	1	25.789305401829353	12.241125491727043	112.46398587703855
0.1	2.1	360.0	3.0359999999999996	false	0.5	1.25	100	6.8	1.2	1.1	2000	0.5	1.0	2.2	2.0	1000	24.24	1	25.27009876889662	10.541719923818478	109.93280994789247
0.1	2.1	360.0	3.0359999999999996	false	0.5	1.25	100	6.8	1.2	1.1	2000	0.5	1.0	2.2	2.0	1000	24.24	2	26.791544257893506	5.792137171842153	51.441164945944244	19.372617166909404	75.49878546818573
0.1	2.1	360.0	3.0359999999999996	false	0.5	1.25	100	6.8	1.2	1.1	2000	0.5	1.0	2.2	2.0	1000	24.24	1	23.032515080679456	19.54679090887135	74.15545930246225
0.1	2.1	360.0	3.0359999999999996	false	0.5	1.25	100	6.8	1.2	1.1	2000	0.5	1.0	2.2	2.0	1000	24.24	1	22.229385801432013	10.461548661141052	102.87825539890258
0.1	2.1	360.0	3.0359999999999996	false	0.5	1.25	100	6.8	1.2	1.1	2000	0.5	1.0	2.2	2.0	1000	24.24	1	24.749581098454012	21.475070926890677	127.67314004367721
0.1	2.1	360.0	3.0359999999999996	false	0.5	1.25	100	6.8	1.2	1.1	2000	0.5	1.0	2.2	2.0	1000	24.24	1	19.270957281588252	11.850817520445345	104.01297744788577
0.1	2.1	360.0	3.0359999999999996	false	0.5	1.25	100	6.8	1.2	1.1	2000	0.5	1.0	2.2	2.0	1000	24.24	1	21.485786204705782	11.097564829516143	98.93569036550969
0.1	2.1	360.0	3.0359999999999996	false	0.5	1.25	100	6.8	1.2	1.1	2000	0.5	1.0	2.2	2.0	1000	24.24	1	18.779048329547468	12.171233693830029	92.50274614300133
0.1	2.1	360.0	3.0359999999999996	false	0.5	1.25	100	6.8	1.2	1.1	2000	0.5	1.0	2.2	2.0	1000	24.24	1	18.589157418669593	11.511343814715275	78.33458145332534
0.1	2.1	360.0	3.0359999999999996	false	0.5	1.25	100	6.8	1.2	1.1	2000	0.5	1.0	2.2	2.0	1000	24.24	1	20.941723260819188	20.212826944674394	100.20903794858349
0.1	2.1	360.0	3.0359999999999996	false	0.5	1.25	100	6.8	1.2	1.1	2000	0.5	1.0	2.2	2.0	1000	24.24	2	21.968699921432695	0.3267540888429555	41.84630859422184	19.738750697917087	66.19891748196275
0.1	2.1	360.0	3.0359999999999996	false	0.5	1.25	100	6.8	1.2	1.1	2000	0.5	1.0	2.2	2.0	1000	24.24	1	19.122976430675383	2.334163577707395	101.83144432973137
0.1	2.1	360.0	3.0359999999999996	false	0.5	1.25	100	6.8	1.2	1.1	2000	0.5	1.0	2.2	2.0	1000	24.24	1	23.864249879742736	8.92534069639994	110.9305686104208
0.1	2.1	360.0	3.0359999999999996	false	0.5	1.25	100	6.8	1.2	1.1	2000	0.5	1.0	2.2	2.0	1000	24.24	1	19.75659215560769	4.25218050293728	97.47640112278351
0.1	2.1	360.0	3.0359999999999996	false	0.5	1.25	100	6.8	1.2	1.1	2000	0.5	1.0	2.2	2.0	1000	24.24	2	25.030084715913304	1.728022987083996	57.05428292509795	24.343294593606455	79.05266611294414
0.1	2.1	360.0	3.0359999999999996	false	0.5	1.25	100	6.8	1.2	1.1	2000	0.5	1.0	2.2	2.0	1000	24.24	1	23.6877828012421	6.203093806742508	108.33109022454308
0.1	2.1	360.0	3.0359999999999996	false	0.5	1.25	100	6.8	1.2	1.1	2000	0.5	1.0	2.2	2.0	1000	24.24	1	18.736697090616957	3.4270948152718126	86.63388004740656
0.1	2.1	360.0	3.0359999999999996	false	0.5	1.25	100	6.8	1.2	1.1	2000	0.5	1.0	2.2	2.0	1000	24.24	1	26.560399822071506	13.108025327753634	127.98646526014421
0.1	2.1	360.0	3.0359999999999996	false	0.5	1.25	100	6.8	1.2	1.1	2000	0.5	1.0	2.2	2.0	1000	24.24	1	23.462810890732484	15.721632508835443	91.4884457782351
0.1	2.1	360.0	3.0359999999999996	false	0.5	1.25	100	6.8	1.2	1.1	2000	0.5	1.0	2.2	2.0	1000	24.24	1	21.29360687232055	1.2761350073083555	99.97337416919018
0.1	2.1	360.0	3.0359999999999996	false	0.5	1.25	100	6.8	1.2	1.1	2000	0.5	1.0	2.2	2.0	1000	24.24	1	22.833049537466422	15.123633851244133	111.00253274935685
0.1	2.1	360.0	3.0359999999999996	false	0.5	1.25	100	6.8	1.2	1.1	2000	0.5	1.0	2.2	2.0	1000	24.24	1	20.573841950521775	10.237452237869217	88.09272818646399
0.1	2.1	360.0	3.0359999999999996	false	0.5	1.25	100	6.8	1.2	1.1	2000	0.5	1.0	2.2	2.0	1000	24.24	1	25.57493007996977	15.179134944145215	127.00343395695054
0.1	2.1	360.0	3.0359999999999996	false	0.5	1.25	100	6.8	1.2	1.1	2000	0.5	1.0	2.2	2.0	1000	24.24	1	22.88536025742626	17.363371767741796	109.08254982710945
0.1	2.1	360.0	3.0359999999999996	false	0.5	1.25	100	6.8	1.2	1.1	2000	0.5	1.0	2.2	2.0	1000	24.24	1	26.268823816783172	13.677427520860972	110.72552274666616
0.1	2.1	360.0	3.0359999999999996	false	0.5	1.25	100	6.8	1.2	1.1	2000	0.5	1.0	2.2	2.0	1000	24.24	1	25.812875682270906	7.280774297936445	98.23726607017944
0.1	2.1	360.0	3.0359999999999996	false	0.5	1.25	100	6.8	1.2	1.1	2000	0.5	1.0	2.2	2.0	1000	24.24	1	26.77570478238495	9.88712774242314	115.89929653703757
0.1	2.1	360.0	3.0359999999999996	false	0.5	1.25	100	6.8	1.2	1.1	2000	0.5	1.0	2.2	2.0	1000	24.24	1	23.979599095258052	16.244225862844125	111.32144517146699
0.1	2.1	360.0	3.0359999999999996	false	0.5	1.25	100	6.8	1.2	1.1	2000	0.5	1.0	2.2	2.0	1000	24.24	1	19.39923512776222	8.168631142030742	95.51434029140461
0.1	2.1	360.0	3.0359999999999996	false	0.5	1.25	100	6.8	1.2	1.1	2000	0.5	1.0	2.2	2.0	1000	24.24	2	22.632500648983893	2.879577610076946	91.08793267980992	21.915723387068645	38.533802910166166
0.1	2.1	360.0	3.0359999999999996	false	0.5	1.25	100	6.8	1.2	1.1	2000	0.5	1.0	2.2	2.0	1000	24.24	1	22.393484343121298	13.996838251030747	96.65944220144527
0.1	2.1	360.0	3.0359999999999996	false	0.5	1.25	100	6.8	1.2	1.1	2000	0.5	1.0	2.2	2.0	1000	24.24	1	24.2631275626635	1.326766470600155	115.55136419603082
0.1	2.1	360.0	3.0359999999999996	false	0.5	1.25	100	6.8	1.2	1.1	2000	0.5	1.0	2.2	2.0	1000	24.24	1	24.141231521599607	12.762345439419635	96.76000131456308
0.1	2.1	360.0	3.0359999999999996	false	0.5	1.25	100	6.8	1.2	1.1	2000	0.5	1.0	2.2	2.0	1000	24.24	1	26.091406369130354	23.69020369510454	100.10403796192054
0.1	2.1	360.0	3.0359999999999996	false	0.5	1.25	100	6.8	1.2	1.1	2000	0.5	1.0	2.2	2.0	1000	24.24	1	30.721675329564945	6.957202281463128	127.98937002883684
0.1	2.1	360.0	3.0359999999999996	false	0.5	1.25	100	6.8	1.2	1.1	2000	0.5	1.0	2.2	2.0	1000	24.24	1	24.07874429515492	17.59814712576326	97.52254935458514
0.1	2.1	360.0	3.0359999999999996	false	0.5	1.25	100	6.8	1.2	1.1	2000	0.5	1.0	2.2	2.0	1000	24.24	1	24.130731063448163	15.714789120344859	106.19154772431169
0.1	2.1	360.0	3.0359999999999996	false	0.5	1.25	100	6.8	1.2	1.1	2000	0.5	1.0	2.2	2.0	1000	24.24	1	20.991004454254856	7.500447360701876	86.64347004781101
0.1	2.1	360.0	3.0359999999999996	false	0.5	1.25	100	6.8	1.2	1.1	2000	0.5	1.0	2.2	2.0	1000	24.24	1	19.659543525505498	6.804790328865998	98.16356648946672
0.1	2.1	360.0	3.0359999999999996	false	0.5	1.25	100	6.8	1.2	1.1	2000	0.5	1.0	2.2	2.0	1000	24.24	1	24.48407451022529	12.517474123543131	115.0864185099214
0.1	2.1	360.0	3.0359999999999996	false	0.5	1.25	100	6.8	1.2	1.1	2000	0.5	1.0	2.2	2.0	1000	24.24	2	29.60551336088259	7.776589621837409	49.05810867220039	23.311279149984223	91.66688404634874
0.1	2.1	360.0	3.0359999999999996	false	0.5	1.25	100	6.8	1.2	1.1	2000	0.5	1.0	2.2	2.0	1000	24.24	1	22.114428796737858	3.863540650470488	85.81489540692212
0.1	2.1	360.0	3.0359999999999996	false	0.5	1.25	100	6.8	1.2	1.1	2000	0.5	1.0	2.2	2.0	1000	24.24	1	24.8931963656687	23.357155897797803	127.63333110785665
0.1	2.1	360.0	3.0359999999999996	false	0.5	1.25	100	6.8	1.2	1.1	2000	0.5	1.0	2.2	2.0	1000	24.24	1	26.637234503019684	12.472966745427975	130.38209831519805
0.1	2.1	360.0	3.0359999999999996	false	0.5	1.25	100	6.8	1.2	1.1	2000	0.5	1.0	2.2	2.0	1000	24.24	1	20.797535229711094	19.831710895654062	94.66463853379835
0.1	2.1	360.0	3.0359999999999996	false	0.5	1.25	100	6.8	1.2	1.1	2000	0.5	1.0	2.2	2.0	1000	24.24	1	26.247333955012255	14.89777340299999	118.40159165073659
0.1	2.1	360.0	3.0359999999999996	false	0.5	1.25	100	6.8	1.2	1.1	2000	0.5	1.0	2.2	2.0	1000	24.24	1	24.369664111463077	12.456740088759622	107.33176794751668
0.1	2.1	360.0	3.0359999999999996	false	0.5	1.25	100	6.8	1.2	1.1	2000	0.5	1.0	2.2	2.0	1000	24.24	1	24.998695972412072	14.783516763593804	111.44695581401723
0.1	2.1	360.0	3.0359999999999996	false	0.5	1.25	100	6.8	1.2	1.1	2000	0.5	1.0	2.2	2.0	1000	24.24	2	23.6581564358027	3.392196326246143	65.24041823196161	23.35789020576588	53.04727469359717
0.1	2.1	360.0	3.0359999999999996	false	0.5	1.25	100	6.8	1.2	1.1	2000	0.5	1.0	2.2	2.0	1000	24.24	1	22.838605687358342	12.786573782396655	114.04520707037801
0.1	2.1	360.0	3.0359999999999996	false	0.5	1.25	100	6.8	1.2	1.1	2000	0.5	1.0	2.2	2.0	1000	24.24	1	21.51433959344813	11.629732038052966	98.63837468722922
0.1	2.1	360.0	3.0359999999999996	false	0.5	1.25	100	6.8	1.2	1.1	2000	0.5	1.0	2.2	2.0	1000	24.24	1	25.456527449972228	20.09753610273967	126.53061388831037
0.1	2.1	360.0	3.0359999999999996	false	0.5	1.25	100	6.8	1.2	1.1	2000	0.5	1.0	2.2	2.0	1000	24.24	1	18.644230463045403	7.032564773626245	74.39838435826802
0.1	2.1	360.0	3.0359999999999996	false	0.5	1.25	100	6.8	1.2	1.1	2000	0.5	1.0	2.2	2.0	1000	24.24	1	27.153885872284814	14.885161813043922	108.00867449677762
0.1	2.1	360.0	3.0359999999999996	false	0.5	1.25	100	6.8	1.2	1.1	2000	0.5	1.0	2.2	2.0	1000	24.24	1	19.3264672437363	11.223676426960083	87.39619062163266
0.1	2.1	360.0	3.0359999999999996	false	0.5	1.25	100	6.8	1.2	1.1	2000	0.5	1.0	2.2	2.0	1000	24.24	1	24.9498322191076	11.26511864096761	95.71307108697317
0.1	2.1	360.0	3.0359999999999996	false	0.5	1.25	100	6.8	1.2	1.1	2000	0.5	1.0	2.2	2.0	1000	24.24	1	25.00222569495239	17.604437764840956	107.94293898717476
0.1	2.1	360.0	3.0359999999999996	false	0.5	1.25	100	6.8	1.2	1.1	2000	0.5	1.0	2.2	2.0	1000	24.24	1	21.95484438036423	8.222500988046052	109.32957049076296
0.1	2.1	360.0	3.0359999999999996	false	0.5	1.25	100	6.8	1.2	1.1	2000	0.5	1.0	2.2	2.0	1000	24.24	2	22.491916349652513	6.947833388666985	63.6903979856676	21.864507573749197	46.18717107029763
0.1	2.1	360.0	3.0359999999999996	false	0.5	1.25	100	6.8	1.2	1.1	2000	0.5	1.0	2.2	2.0	1000	24.24	1	18.79050986793247	12.256012176121757	71.67559126668449
0.1	2.1	360.0	3.0359999999999996	false	0.5	1.25	100	6.8	1.2	1.1	2000	0.5	1.0	2.2	2.0	1000	24.24	1	23.659454342487514	9.009523233074567	112.8325601536338
0.1	2.1	360.0	3.0359999999999996	false	0.5	1.25	100	6.8	1.2	1.1	2000	0.5	1.0	2.2	2.0	1000	24.24	2	26.57316551980086	0.10983913013965461	47.91720271903313	25.356543703029395	69.46134553676174
0.1	2.1	360.0	3.0359999999999996	false	0.5	1.25	100	6.8	1.2	1.1	2000	0.5	1.0	2.2	2.0	1000	24.24	1	24.70181897250276	11.503479151559482	94.98882676871723
0.1	2.1	360.0	3.0359999999999996	false	0.5	1.25	100	6.8	1.2	1.1	2000	0.5	1.0	2.2	2.0	1000	24.24	1	21.96856697443559	17.846219734558428	108.37800971625298
0.1	2.1	360.0	3.0359999999999996	false	0.5	1.25	100	6.8	1.2	1.1	2000	0.5	1.0	2.2	2.0	1000	24.24	2	25.079884877951592	0.9359335322438681	40.63560753396765	15.130633386212072	76.71617124053516
0.1	2.1	360.0	3.0359999999999996	false	0.5	1.25	100	6.8	1.2	1.1	2000	0.5	1.0	2.2	2.0	1000	24.24	1	27.611409033499108	15.962187786695099	124.81199375711685
0.1	2.1	360.0	3.0359999999999996	false	0.5	1.25	100	6.8	1.2	1.1	2000	0.5	1.0	2.2	2.0	1000	24.24	1	22.115126479125163	12.48517968102158	82.79008526167469
0.1	2.1	360.0	3.0359999999999996	false	0.5	1.25	100	6.8	1.2	1.1	2000	0.5	1.0	2.2	2.0	1000	24.24	1	21.640985767461473	2.0538925616463235	68.13757184326688
0.1	2.1	360.0	3.0359999999999996	false	0.5	1.25	100	6.8	1.2	1.1	2000	0.5	1.0	2.2	2.0	1000	24.24	1	22.33663235976342	11.08240958248186	105.79589518279884
0.1	2.1	360.0	3.0359999999999996	false	0.5	1.25	100	6.8	1.2	1.1	2000	0.5	1.0	2.2	2.0	1000	24.24	2	25.439086931355433	7.2782802112023575	31.609007071754995	23.781073527512156	77.16780498783606
0.1	2.1	360.0	3.0359999999999996	false	0.5	1.25	100	6.8	1.2	1.1	2000	0.5	1.0	2.2	2.0	1000	24.24	1	25.126419799167973	9.692750457809307	119.73874589663106
0.1	2.1	360.0	3.0359999999999996	false	0.5	1.25	100	6.8	1.2	1.1	2000	0.5	1.0	2.2	2.0	1000	24.24	1	22.298796661453135	8.82396503599709	109.3501162357335
0.1	2.1	360.0	3.0359999999999996	false	0.5	1.25	100	6.8	1.2	1.1	2000	0.5	1.0	2.2	2.0	1000	24.24	1	19.896701517494296	15.452521223321872	85.44944030312585
0.1	2.1	360.0	3.0359999999999996	false	0.5	1.25	100	6.8	1.2	1.1	2000	0.5	1.0	2.2	2.0	1000	24.24	2	24.29650951735924	10.436241559269384	44.12122041914245	21.14986006274682	67.05075042436144
0.1	2.1	360.0	3.0359999999999996	false	0.5	1.25	100	6.8	1.2	1.1	2000	0.5	1.0	2.2	2.0	1000	24.24	1	22.671022683650307	15.027932328539316	95.726363610423
0.1	2.1	360.0	3.0359999999999996	false	0.5	1.25	100	6.8	1.2	1.1	2000	0.5	1.0	2.2	2.0	1000	24.24	1	26.949993710026327	11.171134013626206	126.34418959115713
0.1	2.1	360.0	3.0359999999999996	false	0.5	1.25	100	6.8	1.2	1.1	2000	0.5	1.0	2.2	2.0	1000	24.24	1	21.50741452011306	5.117763784051088	102.67776720737481
0.1	2.1	360.0	3.0359999999999996	false	0.5	1.25	100	6.8	1.2	1.1	2000	0.5	1.0	2.2	2.0	1000	24.24	1	24.10840723873636	10.409659814280495	92.06936929766967
0.1	2.1	360.0	3.0359999999999996	false	0.5	1.25	100	6.8	1.2	1.1	2000	0.5	1.0	2.2	2.0	1000	24.24	2	26.245434575624195	8.92483796207356	76.42354630496048	25.123220063293868	38.32090636231716
0.1	2.1	360.0	3.0359999999999996	false	0.5	1.25	100	6.8	1.2	1.1	2000	0.5	1.0	2.2	2.0	1000	24.24	1	23.441821950323632	4.450755803388228	92.55754977721739
0.1	2.1	360.0	3.0359999999999996	false	0.5	1.25	100	6.8	1.2	1.1	2000	0.5	1.0	2.2	2.0	1000	24.24	1	23.617566194697606	17.89036419765769	93.21767104579712
0.1	2.1	360.0	3.0359999999999996	false	0.5	1.25	100	6.8	1.2	1.1	2000	0.5	1.0	2.2	2.0	1000	24.24	1	20.607320638062703	20.151219704955203	75.74391070649523
0.1	2.1	360.0	3.0359999999999996	false	0.5	1.25	100	6.8	1.2	1.1	2000	0.5	1.0	2.2	2.0	1000	24.24	1	23.34130067189606	20.198169362862927	106.78315693035312
0.1	2.1	360.0	3.0359999999999996	false	0.5	1.25	100	6.8	1.2	1.1	2000	0.5	1.0	2.2	2.0	1000	24.24	1	24.224948548084342	9.772103365514067	102.71093738537556
0.1	2.1	360.0	3.0359999999999996	false	0.5	1.25	100	6.8	1.2	1.1	2000	0.5	1.0	2.2	2.0	1000	24.24	1	26.30244910375456	9.952464427024099	121.2261007477056
0.1	2.1	360.0	3.0359999999999996	false	0.5	1.25	100	6.8	1.2	1.1	2000	0.5	1.0	2.2	2.0	1000	24.24	1	27.320583004354756	21.403637181909854	114.63474560387066
0.1	2.1	360.0	3.0359999999999996	false	0.5	1.25	100	6.8	1.2	1.1	2000	0.5	1.0	2.2	2.0	1000	24.24	1	23.807261603020606	16.72383051289994	112.26436963110451
0.1	2.1	360.0	3.0359999999999996	false	0.5	1.25	100	6.8	1.2	1.1	2000	0.5	1.0	2.2	2.0	1000	24.24	1	26.850656032187104	13.50388741192997	137.83114665015506
0.1	2.1	360.0	3.0359999999999996	false	0.5	1.25	100	6.8	1.2	1.1	2000	0.5	1.0	2.2	2.0	1000	24.24	1	22.697333463978435	7.336478455217202	97.79537585106219
0.1	2.1	360.0	3.0359999999999996	false	0.5	1.25	100	6.8	1.2	1.1	2000	0.5	1.0	2.2	2.0	1000	24.24	1	25.923382935340918	12.803932528315814	130.7007871527954
0.1	2.1	360.0	3.0359999999999996	false	0.5	1.25	100	6.8	1.2	1.1	2000	0.5	1.0	2.2	2.0	1000	24.24	2	22.126967045092634	0.3523433115614826	54.365664555451744	16.411185788419598	43.47055008798951
0.1	2.1	360.0	3.0359999999999996	false	0.5	1.25	100	6.8	1.2	1.1	2000	0.5	1.0	2.2	2.0	1000	24.24	2	24.728445839062957	5.972074826336678	86.29735311312155	23.779151360379238	40.534468758358926
0.1	2.1	360.0	3.0359999999999996	false	0.5	1.25	100	6.8	1.2	1.1	2000	0.5	1.0	2.2	2.0	1000	24.24	2	25.197302049962477	13.803280378222409	71.78069881142547	21.724832162284002	41.76542493268055
0.1	2.1	360.0	3.0359999999999996	false	0.5	1.25	100	6.8	1.2	1.1	2000	0.5	1.0	2.2	2.0	1000	24.24	2	26.65477988994011	10.363125645032635	69.00966960559084	22.34558212372325	52.854547643169745
0.1	2.1	360.0	3.0359999999999996	false	0.5	1.25	100	6.8	1.2	1.1	2000	0.5	1.0	2.2	2.0	1000	24.24	1	24.404904297641924	14.042876588796647	82.41437193967907
0.1	2.1	360.0	3.0359999999999996	false	0.5	1.25	100	6.8	1.2	1.1	2000	0.5	1.0	2.2	2.0	1000	24.24	2	30.681143019489777	2.202577450327471	78.68527649339794	23.832780312200846	50.49526716820605
0.1	2.1	360.0	3.0359999999999996	false	0.5	1.25	100	6.8	1.2	1.1	2000	0.5	1.0	2.2	2.0	1000	24.24	1	23.693351833808933	9.157717646678805	98.63620292175163
0.1	2.1	360.0	3.0359999999999996	false	0.5	1.25	100	6.8	1.2	1.1	2000	0.5	1.0	2.2	2.0	1000	24.24	1	21.979757778846583	10.474984909589095	99.63612814448881
0.1	2.1	360.0	3.0359999999999996	false	0.5	1.25	100	6.8	1.2	1.1	2000	0.5	1.0	2.2	2.0	1000	24.24	1	22.26376662734902	10.44161433537543	101.10610336667887
0.1	2.1	360.0	3.0359999999999996	false	0.5	1.25	100	6.8	1.2	1.1	2000	0.5	1.0	2.2	2.0	1000	24.24	1	20.663188419583214	19.378593966826557	109.33195153363184
0.1	2.1	360.0	3.0359999999999996	false	0.5	1.25	100	6.8	1.2	1.1	2000	0.5	1.0	2.2	2.0	1000	24.24	1	23.075273516650054	13.413764735309302	110.69320564616837
0.1	2.1	360.0	3.0359999999999996	false	0.5	1.25	100	6.8	1.2	1.1	2000	0.5	1.0	2.2	2.0	1000	24.24	1	26.00258648253486	10.931101619457552	111.98009071222098
0.1	2.1	360.0	3.0359999999999996	false	0.5	1.25	100	6.8	1.2	1.1	2000	0.5	1.0	2.2	2.0	1000	24.24	1	27.15700581579021	11.91649669636955	107.86193017613255
0.1	2.1	360.0	3.0359999999999996	false	0.5	1.25	100	6.8	1.2	1.1	2000	0.5	1.0	2.2	2.0	1000	24.24	1	19.16882543451605	17.892882435799123	80.95611073849055
0.1	2.1	360.0	3.0359999999999996	false	0.5	1.25	100	6.8	1.2	1.1	2000	0.5	1.0	2.2	2.0	1000	24.24	1	26.28950548257548	0.8582460035192929	100.99011148903678
0.1	2.1	360.0	3.0359999999999996	false	0.5	1.25	100	6.8	1.2	1.1	2000	0.5	1.0	2.2	2.0	1000	24.24	1	27.966660529797462	15.557873643433057	138.4292951979327
0.1	2.1	360.0	3.0359999999999996	false	0.5	1.25	100	6.8	1.2	1.1	2000	0.5	1.0	2.2	2.0	1000	24.24	1	22.271396399527923	18.655369092337132	95.07972085548329
0.1	2.1	360.0	3.0359999999999996	false	0.5	1.25	100	6.8	1.2	1.1	2000	0.5	1.0	2.2	2.0	1000	24.24	1	25.55578257561169	15.211264759057796	118.90387722682034
0.1	2.1	360.0	3.0359999999999996	false	0.5	1.25	100	6.8	1.2	1.1	2000	0.5	1.0	2.2	2.0	1000	24.24	1	22.269773828844777	20.535817462850257	104.06487600133315
0.1	2.1	360.0	3.0359999999999996	false	0.5	1.25	100	6.8	1.2	1.1	2000	0.5	1.0	2.2	2.0	1000	24.24	2	22.951660656507762	0.5849461795909774	38.672205959422314	17.881260740112445	84.42408078339567
0.1	2.1	360.0	3.0359999999999996	false	0.5	1.25	100	6.8	1.2	1.1	2000	0.5	1.0	2.2	2.0	1000	24.24	2	27.859728518170385	1.3421745342430664	92.28012346638285	22.169508582175695	51.70822258533169
0.1	2.1	360.0	3.0359999999999996	false	0.5	1.25	100	6.8	1.2	1.1	2000	0.5	1.0	2.2	2.0	1000	24.24	2	30.08439655231925	8.939511220333154	65.39896823288852	28.01002128704897	53.479797017584644
0.1	2.1	360.0	3.0359999999999996	false	0.5	1.25	100	6.8	1.2	1.1	2000	0.5	1.0	2.2	2.0	1000	24.24	1	20.552643390073868	16.6902405453007	81.28323744116881
0.1	2.1	360.0	3.0359999999999996	false	0.5	1.25	100	6.8	1.2	1.1	2000	0.5	1.0	2.2	2.0	1000	24.24	2	25.712972652655388	1.9385434933015722	74.75828246739532	24.584225589207435	52.85816117282763
0.1	2.1	360.0	3.0359999999999996	false	0.5	1.25	100	6.8	1.2	1.1	2000	0.5	1.0	2.2	2.0	1000	24.24	1	25.204495006507138	12.063497608522812	112.03615556428026
0.1	2.1	360.0	3.0359999999999996	false	0.5	1.25	100	6.8	1.2	1.1	2000	0.5	1.0	2.2	2.0	1000	24.24	1	29.624751111463105	18.34283974214748	129.14814233217427
0.1	2.1	360.0	3.0359999999999996	false	0.5	1.25	100	6.8	1.2	1.1	2000	0.5	1.0	2.2	2.0	1000	24.24	1	21.226787761928563	8.041877419125909	110.86744680935675
0.1	2.1	360.0	3.0359999999999996	false	0.5	1.25	100	6.8	1.2	1.1	2000	0.5	1.0	2.2	2.0	1000	24.24	1	22.26856617238843	5.379992152859886	108.5935932753091
0.1	2.1	360.0	3.0359999999999996	false	0.5	1.25	100	6.8	1.2	1.1	2000	0.5	1.0	2.2	2.0	1000	24.24	1	26.142103087180793	10.01661140246221	116.3514381004069
0.1	2.1	360.0	3.0359999999999996	false	0.5	1.25	100	6.8	1.2	1.1	2000	0.5	1.0	2.2	2.0	1000	24.24	2	26.486403010803848	9.220330604784598	75.03692881692814	24.72299282520959	41.50852787526342
0.1	2.1	360.0	3.0359999999999996	false	0.5	1.25	100	6.8	1.2	1.1	2000	0.5	1.0	2.2	2.0	1000	24.24	1	23.973486400304658	8.827838218241673	78.19603803940157
0.1	2.1	360.0	3.0359999999999996	false	0.5	1.25	100	6.8	1.2	1.1	2000	0.5	1.0	2.2	2.0	1000	24.24	1	19.600210189164034	15.50035273843924	93.76943066620083
0.1	2.1	360.0	3.0359999999999996	false	0.5	1.25	100	6.8	1.2	1.1	2000	0.5	1.0	2.2	2.0	1000	24.24	2	25.361614809005346	8.336098116949408	50.518014520790096	23.752331873937152	58.06754237255258
0.1	2.1	360.0	3.0359999999999996	false	0.5	1.25	100	6.8	1.2	1.1	2000	0.5	1.0	2.2	2.0	1000	24.24	1	22.32677621071404	10.564685795947348	100.92864390702839
0.1	2.1	360.0	3.0359999999999996	false	0.5	1.25	100	6.8	1.2	1.1	2000	0.5	1.0	2.2	2.0	1000	24.24	1	20.266564605378846	9.259733939605269	92.36678574877354
0.1	2.1	360.0	3.0359999999999996	false	0.5	1.25	100	6.8	1.2	1.1	2000	0.5	1.0	2.2	2.0	1000	24.24	1	23.34574205858738	15.283586123247991	94.21946620894131
0.1	2.1	360.0	3.0359999999999996	false	0.5	1.25	100	6.8	1.2	1.1	2000	0.5	1.0	2.2	2.0	1000	24.24	1	24.84991739235602	12.52724314564355	92.9532387452992
0.1	2.1	360.0	3.0359999999999996	false	0.5	1.25	100	6.8	1.2	1.1	2000	0.5	1.0	2.2	2.0	1000	24.24	1	21.688618147275946	7.781173974869382	113.62192098735451
0.1	2.1	360.0	3.0359999999999996	false	0.5	1.25	100	6.8	1.2	1.1	2000	0.5	1.0	2.2	2.0	1000	24.24	1	28.395394813197257	9.171639441670388	106.8055602810414
0.1	2.1	360.0	3.0359999999999996	false	0.5	1.25	100	6.8	1.2	1.1	2000	0.5	1.0	2.2	2.0	1000	24.24	1	23.21768414744211	6.998515270669158	117.94718888363874
0.1	2.1	360.0	3.0359999999999996	false	0.5	1.25	100	6.8	1.2	1.1	2000	0.5	1.0	2.2	2.0	1000	24.24	1	26.22217879646586	16.69258175968886	135.63442137825805
0.1	2.1	360.0	3.0359999999999996	false	0.5	1.25	100	6.8	1.2	1.1	2000	0.5	1.0	2.2	2.0	1000	24.24	2	25.439794547542107	2.6227166832545072	86.44065299430889	17.791324240157433	35.319832418401106
0.1	2.1	360.0	3.0359999999999996	false	0.5	1.25	100	6.8	1.2	1.1	2000	0.5	1.0	2.2	2.0	1000	24.24	1	19.992194425098408	14.011988960740911	95.67964511149562
0.1	2.1	360.0	3.0359999999999996	false	0.5	1.25	100	6.8	1.2	1.1	2000	0.5	1.0	2.2	2.0	1000	24.24	1	19.25083169922504	11.321354993279	70.5507221179662
0.1	2.1	360.0	3.0359999999999996	false	0.5	1.25	100	6.8	1.2	1.1	2000	0.5	1.0	2.2	2.0	1000	24.24	1	20.554538182097854	9.138579990601004	96.02684082449323
0.1	2.1	360.0	3.0359999999999996	false	0.5	1.25	100	6.8	1.2	1.1	2000	0.5	1.0	2.2	2.0	1000	24.24	1	26.332612103329964	12.233871682752408	107.58495907234209
0.1	2.1	360.0	3.0359999999999996	false	0.5	1.25	100	6.8	1.2	1.1	2000	0.5	1.0	2.2	2.0	1000	24.24	1	20.517287237812543	9.430156743961119	84.68449331926821
0.1	2.1	360.0	3.0359999999999996	false	0.5	1.25	100	6.8	1.2	1.1	2000	0.5	1.0	2.2	2.0	1000	24.24	2	23.417312588413534	0.11769622417804423	52.6809313325906	12.054052514919062	78.05251376505896
0.1	2.1	360.0	3.0359999999999996	false	0.5	1.25	100	6.8	1.2	1.1	2000	0.5	1.0	2.2	2.0	1000	24.24	1	25.326533446513544	13.213105081128145	101.2153313404387
0.1	2.1	360.0	3.0359999999999996	false	0.5	1.25	100	6.8	1.2	1.1	2000	0.5	1.0	2.2	2.0	1000	24.24	1	16.959128493458763	16.85943763361425	89.47306351383472
0.1	2.1	360.0	3.0359999999999996	false	0.5	1.25	100	6.8	1.2	1.1	2000	0.5	1.0	2.2	2.0	1000	24.24	1	26.38944861612625	24.94069915691836	131.13037224705155
0.1	2.1	360.0	3.0359999999999996	false	0.5	1.25	100	6.8	1.2	1.1	2000	0.5	1.0	2.2	2.0	1000	24.24	2	23.43377255503302	4.617819845741272	72.87503017620115	16.71364395999511	41.447493871558954
0.1	2.1	360.0	3.0359999999999996	false	0.5	1.25	100	6.8	1.2	1.1	2000	0.5	1.0	2.2	2.0	1000	24.24	1	23.533983595244976	20.05137467321108	97.11378522345727
0.1	2.1	360.0	3.0359999999999996	false	0.5	1.25	100	6.8	1.2	1.1	2000	0.5	1.0	2.2	2.0	1000	24.24	2	24.843792601356746	0.7394831224451289	81.87259662926739	11.007811062103517	33.734113423207695
0.1	2.1	360.0	3.0359999999999996	false	0.5	1.25	100	6.8	1.2	1.1	2000	0.5	1.0	2.2	2.0	1000	24.24	1	21.739722129235574	4.556575753710909	94.29301326313202
0.1	2.1	360.0	3.0359999999999996	false	0.5	1.25	100	6.8	1.2	1.1	2000	0.5	1.0	2.2	2.0	1000	24.24	1	27.074116406578817	8.577735889828391	117.89622348299613
0.1	2.1	360.0	3.0359999999999996	false	0.5	1.25	100	6.8	1.2	1.1	2000	0.5	1.0	2.2	2.0	1000	24.24	1	20.855828604393995	4.980897311039997	104.32558137587567
0.1	2.1	360.0	3.0359999999999996	false	0.5	1.25	100	6.8	1.2	1.1	2000	0.5	1.0	2.2	2.0	1000	24.24	1	29.289283340921955	19.3598210299362	140.36941223943307
0.1	2.1	360.0	3.0359999999999996	false	0.5	1.25	100	6.8	1.2	1.1	2000	0.5	1.0	2.2	2.0	1000	24.24	2	29.47505666708672	11.007744287853667	76.83474035431394	27.806390334449365	53.39749252012395
0.1	2.1	360.0	3.0359999999999996	false	0.5	1.25	100	6.8	1.2	1.1	2000	0.5	1.0	2.2	2.0	1000	24.24	1	17.923598912366682	14.191430221801141	70.62269369380799
0.1	2.1	360.0	3.0359999999999996	false	0.5	1.25	100	6.8	1.2	1.1	2000	0.5	1.0	2.2	2.0	1000	24.24	1	29.32634427521462	10.538563033205993	149.47630792726957
0.1	2.1	360.0	3.0359999999999996	false	0.5	1.25	100	6.8	1.2	1.1	2000	0.5	1.0	2.2	2.0	1000	24.24	1	22.233042061679956	17.771568493896435	97.77709016373929
0.1	2.1	360.0	3.0359999999999996	false	0.5	1.25	100	6.8	1.2	1.1	2000	0.5	1.0	2.2	2.0	1000	24.24	2	22.2054685821988	2.4184633339072446	33.026549762971136	21.501069025821206	65.48756020130007
0.1	2.1	360.0	3.0359999999999996	false	0.5	1.25	100	6.8	1.2	1.1	2000	0.5	1.0	2.2	2.0	1000	24.24	1	25.001662037789036	14.509024501174004	113.88294722615397
0.1	2.1	360.0	3.0359999999999996	false	0.5	1.25	100	6.8	1.2	1.1	2000	0.5	1.0	2.2	2.0	1000	24.24	2	22.86829387930652	0.764168858135549	75.49353321030192	22.10212031071833	42.1793805388072
0.1	2.1	360.0	3.0359999999999996	false	0.5	1.25	100	6.8	1.2	1.1	2000	0.5	1.0	2.2	2.0	1000	24.24	1	26.203000629567416	14.709412460540111	116.84330451472044
0.1	2.1	360.0	3.0359999999999996	false	0.5	1.25	100	6.8	1.2	1.1	2000	0.5	1.0	2.2	2.0	1000	24.24	1	20.82845837756065	19.10998567573883	97.75631301549538
0.1	2.1	360.0	3.0359999999999996	false	0.5	1.25	100	6.8	1.2	1.1	2000	0.5	1.0	2.2	2.0	1000	24.24	1	19.204750691099107	4.7786386896809026	86.89119999529002
0.1	2.1	360.0	3.0359999999999996	false	0.5	1.25	100	6.8	1.2	1.1	2000	0.5	1.0	2.2	2.0	1000	24.24	2	25.587143559974965	0.2273450933655313	64.19060876277088	21.37932942819982	72.47005069189692
0.1	2.1	360.0	3.0359999999999996	false	0.5	1.25	100	6.8	1.2	1.1	2000	0.5	1.0	2.2	2.0	1000	24.24	1	23.19733484678355	12.422049806024225	105.38763987966796
0.1	2.1	360.0	3.0359999999999996	false	0.5	1.25	100	6.8	1.2	1.1	2000	0.5	1.0	2.2	2.0	1000	24.24	1	24.15134255927094	15.889846095566329	109.92708935771618
0.1	2.1	360.0	3.0359999999999996	false	0.5	1.25	100	6.8	1.2	1.1	2000	0.5	1.0	2.2	2.0	1000	24.24	1	24.33743943395314	13.486294850757139	97.1571736376375
0.1	2.1	360.0	3.0359999999999996	false	0.5	1.25	100	6.8	1.2	1.1	2000	0.5	1.0	2.2	2.0	1000	24.24	2	26.004942662123334	1.4437884907696221	39.44003909293523	22.99607692571826	89.78017346684544
0.1	2.1	360.0	3.0359999999999996	false	0.5	1.25	100	6.8	1.2	1.1	2000	0.5	1.0	2.2	2.0	1000	24.24	1	24.470016079738507	11.85629161312825	101.97141239933521
0.1	2.1	360.0	3.0359999999999996	false	0.5	1.25	100	6.8	1.2	1.1	2000	0.5	1.0	2.2	2.0	1000	24.24	1	21.87876728518016	7.526929127332549	107.10636172360634
0.1	2.1	360.0	3.0359999999999996	false	0.5	1.25	100	6.8	1.2	1.1	2000	0.5	1.0	2.2	2.0	1000	24.24	2	30.26967025899978	10.171952314313366	54.31741257706776	21.060200592055427	85.98684774914636
0.1	2.1	360.0	3.0359999999999996	false	0.5	1.25	100	6.8	1.2	1.1	2000	0.5	1.0	2.2	2.0	1000	24.24	1	25.249579135743883	6.778931427955783	104.43729303932095
0.1	2.1	360.0	3.0359999999999996	false	0.5	1.25	100	6.8	1.2	1.1	2000	0.5	1.0	2.2	2.0	1000	24.24	1	24.823228758943852	9.34218406965841	101.64315722437794
0.1	2.1	360.0	3.0359999999999996	false	0.5	1.25	100	6.8	1.2	1.1	2000	0.5	1.0	2.2	2.0	1000	24.24	2	24.42463021382709	10.798063307948325	43.658355693017015	23.62585098863345	65.8583936139506
0.1	2.1	360.0	3.0359999999999996	false	0.5	1.25	100	6.8	1.2	1.1	2000	0.5	1.0	2.2	2.0	1000	24.24	1	27.68514384582842	11.011165727553392	128.2696630857038
0.1	2.1	360.0	3.0359999999999996	false	0.5	1.25	100	6.8	1.2	1.1	2000	0.5	1.0	2.2	2.0	1000	24.24	1	23.549388710293716	11.580700108992835	120.50466879251188
0.1	2.1	360.0	3.0359999999999996	false	0.5	1.25	100	6.8	1.2	1.1	2000	0.5	1.0	2.2	2.0	1000	24.24	2	22.3924286504038	1.31651238175058	31.42265692877924	17.732757673307397	56.250265362268095
0.1	2.1	360.0	3.0359999999999996	false	0.5	1.25	100	6.8	1.2	1.1	2000	0.5	1.0	2.2	2.0	1000	24.24	2	26.154788077614455	0.6858870206361325	92.50659647632848	21.456442682056238	41.143645036466786
0.1	2.1	360.0	3.0359999999999996	false	0.5	1.25	100	6.8	1.2	1.1	2000	0.5	1.0	2.2	2.0	1000	24.24	2	23.335991476771856	1.4802831203828672	51.10839128295401	19.086190958486874	54.343461097261674
0.1	2.1	360.0	3.0359999999999996	false	0.5	1.25	100	6.8	1.2	1.1	2000	0.5	1.0	2.2	2.0	1000	24.24	1	19.06655569109184	12.943204195015403	86.2287356009196
0.1	2.1	360.0	3.0359999999999996	false	0.5	1.25	100	6.8	1.2	1.1	2000	0.5	1.0	2.2	2.0	1000	24.24	1	21.98398210747316	10.657630737712417	96.59696222872971
0.1	2.1	360.0	3.0359999999999996	false	0.5	1.25	100	6.8	1.2	1.1	2000	0.5	1.0	2.2	2.0	1000	24.24	2	28.36433746665566	2.25223688941763	96.32959196001674	27.44684312879044	48.72626461749604
0.1	2.1	360.0	3.0359999999999996	false	0.5	1.25	100	6.8	1.2	1.1	2000	0.5	1.0	2.2	2.0	1000	24.24	1	24.961803311860788	17.8830973208028	100.739934451825
0.1	2.1	360.0	3.0359999999999996	false	0.5	1.25	100	6.8	1.2	1.1	2000	0.5	1.0	2.2	2.0	1000	24.24	1	24.645554492174185	10.1730483715134	105.13262465738985
0.1	2.1	360.0	3.0359999999999996	false	0.5	1.25	100	6.8	1.2	1.1	2000	0.5	1.0	2.2	2.0	1000	24.24	2	25.700827356825695	9.473128745135925	71.38483307681591	22.72886093544583	67.5216746647322
0.1	2.1	360.0	3.0359999999999996	false	0.5	1.25	100	6.8	1.2	1.1	2000	0.5	1.0	2.2	2.0	1000	24.24	1	24.3268770006484	18.538477374751732	113.04480793625265
0.1	2.1	360.0	3.0359999999999996	false	0.5	1.25	100	6.8	1.2	1.1	2000	0.5	1.0	2.2	2.0	1000	24.24	1	21.00914374264567	7.6286942081101765	102.6715005180505
0.1	2.1	360.0	3.0359999999999996	false	0.5	1.25	100	6.8	1.2	1.1	2000	0.5	1.0	2.2	2.0	1000	24.24	1	27.255728541076515	13.29626241280014	126.3038962905458
0.1	2.1	360.0	3.0359999999999996	false	0.5	1.25	100	6.8	1.2	1.1	2000	0.5	1.0	2.2	2.0	1000	24.24	1	26.978558179056378	10.206863675621781	130.55194917387493
0.1	2.1	360.0	3.0359999999999996	false	0.5	1.25	100	6.8	1.2	1.1	2000	0.5	1.0	2.2	2.0	1000	24.24	2	27.37528179059337	2.1179182251493907	83.31394613781559	16.084674769386968	55.32304997882195
0.1	2.1	360.0	3.0359999999999996	false	0.5	1.25	100	6.8	1.2	1.1	2000	0.5	1.0	2.2	2.0	1000	24.24	1	22.488569627467935	13.177122668448838	110.2767919101707
0.1	2.1	360.0	3.0359999999999996	false	0.5	1.25	100	6.8	1.2	1.1	2000	0.5	1.0	2.2	2.0	1000	24.24	1	20.933260305196395	7.619814348354195	82.55725805231663
0.1	2.1	360.0	3.0359999999999996	false	0.5	1.25	100	6.8	1.2	1.1	2000	0.5	1.0	2.2	2.0	1000	24.24	1	27.992974514903757	15.09570028211795	142.60271091810998
0.1	2.1	360.0	3.0359999999999996	false	0.5	1.25	100	6.8	1.2	1.1	2000	0.5	1.0	2.2	2.0	1000	24.24	2	24.86975951039071	6.886673121714222	48.847547187469836	22.199912376558245	58.759762501199184
0.1	2.1	360.0	3.0359999999999996	false	0.5	1.25	100	6.8	1.2	1.1	2000	0.5	1.0	2.2	2.0	1000	24.24	1	20.593540392395287	8.111766843958316	93.37808872582629
0.1	2.1	360.0	3.0359999999999996	false	0.5	1.25	100	6.8	1.2	1.1	2000	0.5	1.0	2.2	2.0	1000	24.24	1	23.66392709497487	15.989613411775018	94.94795109438954
0.1	2.1	360.0	3.0359999999999996	false	0.5	1.25	100	6.8	1.2	1.1	2000	0.5	1.0	2.2	2.0	1000	24.24	1	21.302222808180645	16.54189810412359	84.43875170548618
0.1	2.1	360.0	3.0359999999999996	false	0.5	1.25	100	6.8	1.2	1.1	2000	0.5	1.0	2.2	2.0	1000	24.24	1	23.339074777425665	1.9838098736639154	115.45137800298582
0.1	2.1	360.0	3.0359999999999996	false	0.5	1.25	100	6.8	1.2	1.1	2000	0.5	1.0	2.2	2.0	1000	24.24	1	25.06323123155211	14.1466255586081	108.73143825582436
0.1	2.1	360.0	3.0359999999999996	false	0.5	1.25	100	6.8	1.2	1.1	2000	0.5	1.0	2.2	2.0	1000	24.24	1	22.913742512963175	10.963050691733876	113.22611203895877
0.1	2.1	360.0	3.0359999999999996	false	0.5	1.25	100	6.8	1.2	1.1	2000	0.5	1.0	2.2	2.0	1000	24.24	1	27.33266434590854	14.119893596711975	112.5321926335367
0.1	2.1	360.0	3.0359999999999996	false	0.5	1.25	100	6.8	1.2	1.1	2000	0.5	1.0	2.2	2.0	1000	24.24	1	26.42838583149823	6.16468459161955	111.58390519980267
0.1	2.1	360.0	3.0359999999999996	false	0.5	1.25	100	6.8	1.2	1.1	2000	0.5	1.0	2.2	2.0	1000	24.24	2	25.073572856332117	0.6477000974286944	63.21191743151595	24.435360393454513	82.01958354150045
0.1	2.1	360.0	3.0359999999999996	false	0.5	1.25	100	6.8	1.2	1.1	2000	0.5	1.0	2.2	2.0	1000	24.24	1	24.57779765064181	16.45037567065872	107.78185854387364
0.1	2.1	360.0	3.0359999999999996	false	0.5	1.25	100	6.8	1.2	1.1	2000	0.5	1.0	2.2	2.0	1000	24.24	1	23.401896844900794	10.253077838730668	99.56794038824495
0.1	2.1	360.0	3.0359999999999996	false	0.5	1.25	100	6.8	1.2	1.1	2000	0.5	1.0	2.2	2.0	1000	24.24	2	21.50877472679975	9.992310348080391	49.97197597775533	20.79344185859085	35.67300323654053
0.1	2.1	360.0	3.0359999999999996	false	0.5	1.25	100	6.8	1.2	1.1	2000	0.5	1.0	2.2	2.0	1000	24.24	1	24.82671539117614	16.678269863616688	116.47027301207531
0.1	2.1	360.0	3.0359999999999996	false	0.5	1.25	100	6.8	1.2	1.1	2000	0.5	1.0	2.2	2.0	1000	24.24	1	23.43865537169536	3.8172712120281544	88.30014150221957
0.1	2.1	360.0	3.0359999999999996	false	0.5	1.25	100	6.8	1.2	1.1	2000	0.5	1.0	2.2	2.0	1000	24.24	1	16.442684919501055	8.087940616095581	69.7797705930087
0.1	2.1	360.0	3.0359999999999996	false	0.5	1.25	100	6.8	1.2	1.1	2000	0.5	1.0	2.2	2.0	1000	24.24	1	24.345947634443114	20.659770016158962	85.19700548898207
0.1	2.1	360.0	3.0359999999999996	false	0.5	1.25	100	6.8	1.2	1.1	2000	0.5	1.0	2.2	2.0	1000	24.24	1	29.52624479732739	8.993122479530232	115.79848773837946
0.1	2.1	360.0	3.0359999999999996	false	0.5	1.25	100	6.8	1.2	1.1	2000	0.5	1.0	2.2	2.0	1000	24.24	1	30.77625335938652	19.495823634002257	103.71130836481986
0.1	2.1	360.0	3.0359999999999996	false	0.5	1.25	100	6.8	1.2	1.1	2000	0.5	1.0	2.2	2.0	1000	24.24	1	26.40758700755853	0.37947866909424677	124.49167503585787
0.1	2.1	360.0	3.0359999999999996	false	0.5	1.25	100	6.8	1.2	1.1	2000	0.5	1.0	2.2	2.0	1000	24.24	1	25.211166081057907	7.426369404131312	134.67661671660795
0.1	2.1	360.0	3.0359999999999996	false	0.5	1.25	100	6.8	1.2	1.1	2000	0.5	1.0	2.2	2.0	1000	24.24	1	20.946416915780524	14.032954027767223	79.52769696706169
0.1	2.1	360.0	3.0359999999999996	false	0.5	1.25	100	6.8	1.2	1.1	2000	0.5	1.0	2.2	2.0	1000	24.24	2	27.945119780067415	10.62819448290778	77.56064406537305	25.956872819541562	50.461854171560944
0.1	2.1	360.0	3.0359999999999996	false	0.5	1.25	100	6.8	1.2	1.1	2000	0.5	1.0	2.2	2.0	1000	24.24	1	23.42805461552133	22.58567536983841	129.49023243046906
0.1	2.1	360.0	3.0359999999999996	false	0.5	1.25	100	6.8	1.2	1.1	2000	0.5	1.0	2.2	2.0	1000	24.24	1	23.59350022823929	8.16603769428208	115.2346062952432
0.1	2.1	360.0	3.0359999999999996	false	0.5	1.25	100	6.8	1.2	1.1	2000	0.5	1.0	2.2	2.0	1000	24.24	1	27.669305832904207	14.761907359007411	133.28963845989534
0.1	2.1	360.0	3.0359999999999996	false	0.5	1.25	100	6.8	1.2	1.1	2000	0.5	1.0	2.2	2.0	1000	24.24	1	21.390872594524026	9.391730954931942	106.11507744644801
0.1	2.1	360.0	3.0359999999999996	false	0.5	1.25	100	6.8	1.2	1.1	2000	0.5	1.0	2.2	2.0	1000	24.24	1	24.449694281442714	10.615910853872094	117.74708034067022
0.1	2.1	360.0	3.0359999999999996	false	0.5	1.25	100	6.8	1.2	1.1	2000	0.5	1.0	2.2	2.0	1000	24.24	2	28.050844736985272	0.0312536692342527	80.99260816924051	13.997755675617473	73.8445055291883
0.1	2.1	360.0	3.0359999999999996	false	0.5	1.25	100	6.8	1.2	1.1	2000	0.5	1.0	2.2	2.0	1000	24.24	2	29.28351490333774	1.209481020424905	102.17609649681266	28.962478105126372	42.58076423364655
0.1	2.1	360.0	3.0359999999999996	false	0.5	1.25	100	6.8	1.2	1.1	2000	0.5	1.0	2.2	2.0	1000	24.24	1	23.997433251037034	9.197944300369954	109.78126551087779
0.1	2.1	360.0	3.0359999999999996	false	0.5	1.25	100	6.8	1.2	1.1	2000	0.5	1.0	2.2	2.0	1000	24.24	1	18.483053178556904	4.07099284232484	87.80681287725803
0.1	2.1	360.0	3.0359999999999996	false	0.5	1.25	100	6.8	1.2	1.1	2000	0.5	1.0	2.2	2.0	1000	24.24	1	24.842939451562533	4.6312111029946905	103.09229441053228
0.1	2.1	360.0	3.0359999999999996	false	0.5	1.25	100	6.8	1.2	1.1	2000	0.5	1.0	2.2	2.0	1000	24.24	1	20.702845780465037	12.650004218669038	97.22267321230436
0.1	2.1	360.0	3.0359999999999996	false	0.5	1.25	100	6.8	1.2	1.1	2000	0.5	1.0	2.2	2.0	1000	24.24	1	28.969000924382815	18.124893077258182	111.38917557843834
0.1	2.1	360.0	3.0359999999999996	false	0.5	1.25	100	6.8	1.2	1.1	2000	0.5	1.0	2.2	2.0	1000	24.24	1	20.532498355812436	4.766545679274767	97.40897163098049
0.1	2.1	360.0	3.0359999999999996	false	0.5	1.25	100	6.8	1.2	1.1	2000	0.5	1.0	2.2	2.0	1000	24.24	1	24.483538252183696	13.923877985432252	88.54161982658353
0.1	2.1	360.0	3.0359999999999996	false	0.5	1.25	100	6.8	1.2	1.1	2000	0.5	1.0	2.2	2.0	1000	24.24	1	20.284882677052508	14.8744140211299	81.67553367232608
0.1	2.1	360.0	3.0359999999999996	false	0.5	1.25	100	6.8	1.2	1.1	2000	0.5	1.0	2.2	2.0	1000	24.24	1	25.364500355325788	14.045397276442879	123.66094606076453
0.1	2.1	360.0	3.0359999999999996	false	0.5	1.25	100	6.8	1.2	1.1	2000	0.5	1.0	2.2	2.0	1000	24.24	1	20.780631382354038	20.240333529959234	89.89709823341624
0.1	2.1	360.0	3.0359999999999996	false	0.5	1.25	100	6.8	1.2	1.1	2000	0.5	1.0	2.2	2.0	1000	24.24	1	23.076225943504493	21.642690792466297	112.7893442902179
0.1	2.1	360.0	3.0359999999999996	false	0.5	1.25	100	6.8	1.2	1.1	2000	0.5	1.0	2.2	2.0	1000	24.24	1	22.505747113714982	9.026655091080766	106.88978297854256
0.1	2.1	360.0	3.0359999999999996	false	0.5	1.25	100	6.8	1.2	1.1	2000	0.5	1.0	2.2	2.0	1000	24.24	1	22.109820760164567	10.769122335547593	108.5896020318993
0.1	2.1	360.0	3.0359999999999996	false	0.5	1.25	100	6.8	1.2	1.1	2000	0.5	1.0	2.2	2.0	1000	24.24	1	24.580006183018977	0.8101967239968746	118.70147119141934
0.1	2.1	360.0	3.0359999999999996	false	0.5	1.25	100	6.8	1.2	1.1	2000	0.5	1.0	2.2	2.0	1000	24.24	1	25.155660752583977	16.9483659525372	124.41363389927376
0.1	2.1	360.0	3.0359999999999996	false	0.5	1.25	100	6.8	1.2	1.1	2000	0.5	1.0	2.2	2.0	1000	24.24	1	19.448783781530157	11.056100995325968	89.4398561340164
0.1	2.1	360.0	3.0359999999999996	false	0.5	1.25	100	6.8	1.2	1.1	2000	0.5	1.0	2.2	2.0	1000	24.24	1	23.60863459999913	4.234536981285766	76.3483002550589
0.1	2.1	360.0	3.0359999999999996	false	0.5	1.25	100	6.8	1.2	1.1	2000	0.5	1.0	2.2	2.0	1000	24.24	2	23.433674465067444	5.995356955616556	67.72116153379834	22.202998020975503	45.806089599700144
0.1	2.1	360.0	3.0359999999999996	false	0.5	1.25	100	6.8	1.2	1.1	2000	0.5	1.0	2.2	2.0	1000	24.24	2	23.236322671086548	1.3155346888160286	46.09708388767457	19.948368892833063	58.80121441654355
0.1	2.1	360.0	3.0359999999999996	false	0.5	1.25	100	6.8	1.2	1.1	2000	0.5	1.0	2.2	2.0	1000	24.24	1	28.703648963862264	21.26957063414742	115.48114285844775
0.1	2.1	360.0	3.0359999999999996	false	0.5	1.25	100	6.8	1.2	1.1	2000	0.5	1.0	2.2	2.0	1000	24.24	1	24.577745806462598	9.800789247668744	103.6352329714815
0.1	2.1	360.0	3.0359999999999996	false	0.5	1.25	100	6.8	1.2	1.1	2000	0.5	1.0	2.2	2.0	1000	24.24	1	23.43855724167271	19.39811352844896	82.80725049311583
0.1	2.1	360.0	3.0359999999999996	false	0.5	1.25	100	6.8	1.2	1.1	2000	0.5	1.0	2.2	2.0	1000	24.24	1	28.982762629848054	17.069206824656312	125.23941169793925
0.1	2.1	360.0	3.0359999999999996	false	0.5	1.25	100	6.8	1.2	1.1	2000	0.5	1.0	2.2	2.0	1000	24.24	2	25.003270106963996	1.5099167756642398	32.3127188389853	13.985194355017418	77.26518176888652
0.1	2.1	360.0	3.0359999999999996	false	0.5	1.25	100	6.8	1.2	1.1	2000	0.5	1.0	2.2	2.0	1000	24.24	1	24.12463088910936	6.39565313632936	101.35692387781606
0.1	2.1	360.0	3.0359999999999996	false	0.5	1.25	100	6.8	1.2	1.1	2000	0.5	1.0	2.2	2.0	1000	24.24	1	25.37518314031272	14.634063739012085	104.45136512551419
0.1	2.1	360.0	3.0359999999999996	false	0.5	1.25	100	6.8	1.2	1.1	2000	0.5	1.0	2.2	2.0	1000	24.24	2	25.302777689532157	2.2057929190413854	37.92644119241491	15.764089713583523	82.49349457838086
0.1	2.1	360.0	3.0359999999999996	false	0.5	1.25	100	6.8	1.2	1.1	2000	0.5	1.0	2.2	2.0	1000	24.24	1	26.312140231379857	11.058383322885586	119.94547737241263
0.1	2.1	360.0	3.0359999999999996	false	0.5	1.25	100	6.8	1.2	1.1	2000	0.5	1.0	2.2	2.0	1000	24.24	1	28.13870699298749	19.6281799613585	120.22221580233763
0.1	2.1	360.0	3.0359999999999996	false	0.5	1.25	100	6.8	1.2	1.1	2000	0.5	1.0	2.2	2.0	1000	24.24	1	28.829972006180252	18.23069013167689	117.08232278498745
0.1	2.1	360.0	3.0359999999999996	false	0.5	1.25	100	6.8	1.2	1.1	2000	0.5	1.0	2.2	2.0	1000	24.24	1	23.889341109483404	5.744266701944966	102.63995627709701
0.1	2.1	360.0	3.0359999999999996	false	0.5	1.25	100	6.8	1.2	1.1	2000	0.5	1.0	2.2	2.0	1000	24.24	1	20.184393237372916	14.752258041797113	95.81576230880631
0.1	2.1	360.0	3.0359999999999996	false	0.5	1.25	100	6.8	1.2	1.1	2000	0.5	1.0	2.2	2.0	1000	24.24	1	24.75879907708448	12.686004581368953	104.35091612779874
0.1	2.1	360.0	3.0359999999999996	false	0.5	1.25	100	6.8	1.2	1.1	2000	0.5	1.0	2.2	2.0	1000	24.24	1	26.932715142375557	13.366598869248104	102.51242533148597
0.1	2.1	360.0	3.0359999999999996	false	0.5	1.25	100	6.8	1.2	1.1	2000	0.5	1.0	2.2	2.0	1000	24.24	2	31.355439720101376	8.303596039621764	60.85257737586589	20.74181884465914	84.47524690148029
0.1	2.1	360.0	3.0359999999999996	false	0.5	1.25	100	6.8	1.2	1.1	2000	0.5	1.0	2.2	2.0	1000	24.24	1	21.5870159958857	12.32136041247753	109.98291331418446
0.1	2.1	360.0	3.0359999999999996	false	0.5	1.25	100	6.8	1.2	1.1	2000	0.5	1.0	2.2	2.0	1000	24.24	2	25.865622994560777	1.0437568360567369	90.57525648509481	24.329876718710658	58.38041026426559
0.1	2.1	360.0	3.0359999999999996	false	0.5	1.25	100	6.8	1.2	1.1	2000	0.5	1.0	2.2	2.0	1000	24.24	1	29.24827523367758	7.341007821296139	114.78803428992174
0.1	2.1	360.0	3.0359999999999996	false	0.5	1.25	100	6.8	1.2	1.1	2000	0.5	1.0	2.2	2.0	1000	24.24	1	26.673372977414562	7.602501314432496	125.76471447870635
0.1	2.1	360.0	3.0359999999999996	false	0.5	1.25	100	6.8	1.2	1.1	2000	0.5	1.0	2.2	2.0	1000	24.24	2	29.273300726910215	7.175094597842424	59.521862866828656	20.92235692938361	79.15406899589841
0.1	2.1	360.0	3.0359999999999996	false	0.5	1.25	100	6.8	1.2	1.1	2000	0.5	1.0	2.2	2.0	1000	24.24	2	28.441224633376518	0.956110600525051	45.588092557242504	18.37019075453194	93.49984048269353
0.1	2.1	360.0	3.0359999999999996	false	0.5	1.25	100	6.8	1.2	1.1	2000	0.5	1.0	2.2	2.0	1000	24.24	1	26.01084509460018	11.535175981098405	117.05507990689992
0.1	2.1	360.0	3.0359999999999996	false	0.5	1.25	100	6.8	1.2	1.1	2000	0.5	1.0	2.2	2.0	1000	24.24	2	27.872627623750923	2.774286575314039	62.93476858329892	16.779061062009127	48.01701163495178
0.1	2.1	360.0	3.0359999999999996	false	0.5	1.25	100	6.8	1.2	1.1	2000	0.5	1.0	2.2	2.0	1000	24.24	1	28.562597397084396	11.401138684856818	124.71631650371688
0.1	2.1	360.0	3.0359999999999996	false	0.5	1.25	100	6.8	1.2	1.1	2000	0.5	1.0	2.2	2.0	1000	24.24	1	24.4563087758406	13.150388438978323	111.37979564211207
0.1	2.1	360.0	3.0359999999999996	false	0.5	1.25	100	6.8	1.2	1.1	2000	0.5	1.0	2.2	2.0	1000	24.24	1	22.937814538538248	8.202029874746373	98.95740869104019
0.1	2.1	360.0	3.0359999999999996	false	0.5	1.25	100	6.8	1.2	1.1	2000	0.5	1.0	2.2	2.0	1000	24.24	1	21.84401436128414	8.549956220432776	108.25504859361128
0.1	2.1	360.0	3.0359999999999996	false	0.5	1.25	100	6.8	1.2	1.1	2000	0.5	1.0	2.2	2.0	1000	24.24	1	24.059073301250734	9.317142205108825	111.75898078633864
0.1	2.1	360.0	3.0359999999999996	false	0.5	1.25	100	6.8	1.2	1.1	2000	0.5	1.0	2.2	2.0	1000	24.24	1	24.399874052624735	4.795899095831208	103.17765098920162
0.1	2.1	360.0	3.0359999999999996	false	0.5	1.25	100	6.8	1.2	1.1	2000	0.5	1.0	2.2	2.0	1000	24.24	1	26.216358543297627	16.60081138873282	117.20216854622775
0.1	2.1	360.0	3.0359999999999996	false	0.5	1.25	100	6.8	1.2	1.1	2000	0.5	1.0	2.2	2.0	1000	24.24	2	20.679742688103442	4.3173823657881805	34.90756208622362	15.403329091133864	61.48759918586482
0.1	2.1	360.0	3.0359999999999996	false	0.5	1.25	100	6.8	1.2	1.1	2000	0.5	1.0	2.2	2.0	1000	24.24	1	23.528039428082575	13.3062384595919	113.90806037259584
0.1	2.1	360.0	3.0359999999999996	false	0.5	1.25	100	6.8	1.2	1.1	2000	0.5	1.0	2.2	2.0	1000	24.24	1	26.20026244539941	8.324520204253973	80.29993575699987
0.1	2.1	360.0	3.0359999999999996	false	0.5	1.25	100	6.8	1.2	1.1	2000	0.5	1.0	2.2	2.0	1000	24.24	2	29.475849268793883	3.1430516806568147	58.2715224509848	18.993784019068645	76.32299537656027
0.1	2.1	360.0	3.0359999999999996	false	0.5	1.25	100	6.8	1.2	1.1	2000	0.5	1.0	2.2	2.0	1000	24.24	1	23.87066040259267	7.565734130085137	109.18248357875319
0.1	2.1	360.0	3.0359999999999996	false	0.5	1.25	100	6.8	1.2	1.1	2000	0.5	1.0	2.2	2.0	1000	24.24	2	23.337752172787205	13.37711390481104	73.32429369430044	19.594601893026752	30.61308640620923
0.1	2.1	360.0	3.0359999999999996	false	0.5	1.25	100	6.8	1.2	1.1	2000	0.5	1.0	2.2	2.0	1000	24.24	1	22.83887005628195	6.6416321429383185	94.219306703814
0.1	2.1	360.0	3.0359999999999996	false	0.5	1.25	100	6.8	1.2	1.1	2000	0.5	1.0	2.2	2.0	1000	24.24	1	24.285535530874622	20.15929599669707	104.91469662824863
0.1	2.1	360.0	3.0359999999999996	false	0.5	1.25	100	6.8	1.2	1.1	2000	0.5	1.0	2.2	2.0	1000	24.24	1	23.570834528016075	0.23517903712496752	118.3580615959993
0.1	2.1	360.0	3.0359999999999996	false	0.5	1.25	100	6.8	1.2	1.1	2000	0.5	1.0	2.2	2.0	1000	24.24	2	21.862784621737607	3.5014338523189124	44.14485933923088	21.547621048706432	69.56832782053631
0.1	2.1	360.0	3.0359999999999996	false	0.5	1.25	100	6.8	1.2	1.1	2000	0.5	1.0	2.2	2.0	1000	24.24	1	21.684754103072414	11.235635178562958	93.87219646016823
0.1	2.1	360.0	3.0359999999999996	false	0.5	1.25	100	6.8	1.2	1.1	2000	0.5	1.0	2.2	2.0	1000	24.24	1	27.297787123412878	17.096849827237918	119.83748264131471
0.1	2.1	360.0	3.0359999999999996	false	0.5	1.25	100	6.8	1.2	1.1	2000	0.5	1.0	2.2	2.0	1000	24.24	2	24.538621068709215	2.1192412971105514	42.433627086546686	22.506837954307297	70.09106661633417
0.1	2.1	360.0	3.0359999999999996	false	0.5	1.25	100	6.8	1.2	1.1	2000	0.5	1.0	2.2	2.0	1000	24.24	1	16.496035792043322	4.752942312231034	65.18362387819836
0.1	2.1	360.0	3.0359999999999996	false	0.5	1.25	100	6.8	1.2	1.1	2000	0.5	1.0	2.2	2.0	1000	24.24	2	27.411739436780227	10.10892374907529	90.28965908618186	26.944749131799394	50.907810607420295
0.1	2.1	360.0	3.0359999999999996	false	0.5	1.25	100	6.8	1.2	1.1	2000	0.5	1.0	2.2	2.0	1000	24.24	1	26.80885030207153	12.107439571285024	110.9201475174252
0.1	2.1	360.0	3.0359999999999996	false	0.5	1.25	100	6.8	1.2	1.1	2000	0.5	1.0	2.2	2.0	1000	24.24	1	22.786215716228998	14.865996410386325	94.7540093700645
0.1	2.1	360.0	3.0359999999999996	false	0.5	1.25	100	6.8	1.2	1.1	2000	0.5	1.0	2.2	2.0	1000	24.24	1	15.881623590240208	11.651995424631961	81.44853950796579
0.1	2.1	360.0	3.0359999999999996	false	0.5	1.25	100	6.8	1.2	1.1	2000	0.5	1.0	2.2	2.0	1000	24.24	1	22.689911140642252	6.8388930417090545	122.37000232618077
0.1	2.1	360.0	3.0359999999999996	false	0.5	1.25	100	6.8	1.2	1.1	2000	0.5	1.0	2.2	2.0	1000	24.24	1	26.973500358732725	6.703564744263207	112.47718547672054
0.1	2.1	360.0	3.0359999999999996	false	0.5	1.25	100	6.8	1.2	1.1	2000	0.5	1.0	2.2	2.0	1000	24.24	2	27.639841768190863	1.750456353562169	71.52928396138616	26.606248017023265	62.30047100413884
0.1	2.1	360.0	3.0359999999999996	false	0.5	1.25	100	6.8	1.2	1.1	2000	0.5	1.0	2.2	2.0	1000	24.24	1	25.06564819617891	15.590702892329823	113.56477316820101
0.1	2.1	360.0	3.0359999999999996	false	0.5	1.25	100	6.8	1.2	1.1	2000	0.5	1.0	2.2	2.0	1000	24.24	1	27.465805053005912	15.085531692816389	122.89332027190655
0.1	2.1	360.0	3.0359999999999996	false	0.5	1.25	100	6.8	1.2	1.1	2000	0.5	1.0	2.2	2.0	1000	24.24	2	29.275993901584577	13.177094380388983	49.04968589886713	16.580908962224324	98.62813598761666
0.1	2.1	360.0	3.0359999999999996	false	0.5	1.25	100	6.8	1.2	1.1	2000	0.5	1.0	2.2	2.0	1000	24.24	1	25.494100988150155	14.08158822092202	95.55328050391012
0.1	2.1	360.0	3.0359999999999996	false	0.5	1.25	100	6.8	1.2	1.1	2000	0.5	1.0	2.2	2.0	1000	24.24	1	24.00826231466565	22.402483859764413	98.36163247815475
0.1	2.1	360.0	3.0359999999999996	false	0.5	1.25	100	6.8	1.2	1.1	2000	0.5	1.0	2.2	2.0	1000	24.24	1	21.406915412931195	18.300922666181485	95.44853291186776
0.1	2.1	360.0	3.0359999999999996	false	0.5	1.25	100	6.8	1.2	1.1	2000	0.5	1.0	2.2	2.0	1000	24.24	1	27.421391049422066	17.501281112334627	131.88728003022072
0.1	2.1	360.0	3.0359999999999996	false	0.5	1.25	100	6.8	1.2	1.1	2000	0.5	1.0	2.2	2.0	1000	24.24	2	27.007530685376096	7.601792971777574	83.74049486424978	26.934369463387505	52.36029664619451
0.1	2.1	360.0	3.0359999999999996	false	0.5	1.25	100	6.8	1.2	1.1	2000	0.5	1.0	2.2	2.0	1000	24.24	1	21.182250021146967	14.999419401912917	84.16841582081305
0.1	2.1	360.0	3.0359999999999996	false	0.5	1.25	100	6.8	1.2	1.1	2000	0.5	1.0	2.2	2.0	1000	24.24	1	18.347274733898434	17.38760901995792	95.5422595536348
0.1	2.1	360.0	3.0359999999999996	false	0.5	1.25	100	6.8	1.2	1.1	2000	0.5	1.0	2.2	2.0	1000	24.24	2	27.727705763758387	4.131251844235503	44.223241996717086	21.969026510103348	61.326796115613874
0.1	2.1	360.0	3.0359999999999996	false	0.5	1.25	100	6.8	1.2	1.1	2000	0.5	1.0	2.2	2.0	1000	24.24	1	23.081627434556868	18.154764247348684	119.50307954771246
0.1	2.1	360.0	3.0359999999999996	false	0.5	1.25	100	6.8	1.2	1.1	2000	0.5	1.0	2.2	2.0	1000	24.24	1	26.33855965753435	21.88685103404714	122.50238425816804
0.1	2.1	360.0	3.0359999999999996	false	0.5	1.25	100	6.8	1.2	1.1	2000	0.5	1.0	2.2	2.0	1000	24.24	1	27.500155289549404	21.157082848181286	148.86774193159536
0.1	2.1	360.0	3.0359999999999996	false	0.5	1.25	100	6.8	1.2	1.1	2000	0.5	1.0	2.2	2.0	1000	24.24	1	24.557457058477457	11.4792820201956	109.20938418957826
0.1	2.1	360.0	3.0359999999999996	false	0.5	1.25	100	6.8	1.2	1.1	2000	0.5	1.0	2.2	2.0	1000	24.24	1	26.418357105324098	12.628239560386746	122.59721494477675
0.1	2.1	360.0	3.0359999999999996	false	0.5	1.25	100	6.8	1.2	1.1	2000	0.5	1.0	2.2	2.0	1000	24.24	1	24.64041380662739	12.380909897267744	100.43012451539155
0.1	2.1	360.0	3.0359999999999996	false	0.5	1.25	100	6.8	1.2	1.1	2000	0.5	1.0	2.2	2.0	1000	24.24	1	21.70544142009469	2.9647723756492357	90.9744796549539
0.1	2.1	360.0	3.0359999999999996	false	0.5	1.25	100	6.8	1.2	1.1	2000	0.5	1.0	2.2	2.0	1000	24.24	2	28.02397095390595	9.766185479410558	79.55300575050443	26.770075397291496	62.46570456954115
0.1	2.1	360.0	3.0359999999999996	false	0.5	1.25	100	6.8	1.2	1.1	2000	0.5	1.0	2.2	2.0	1000	24.24	2	26.85722184648756	1.6469063642300426	84.17516233171575	24.983015577184432	42.634444500444786
0.1	2.1	360.0	3.0359999999999996	false	0.5	1.25	100	6.8	1.2	1.1	2000	0.5	1.0	2.2	2.0	1000	24.24	1	21.94486903253509	17.797120156053854	113.8647363956523
0.1	2.1	360.0	3.0359999999999996	false	0.5	1.25	100	6.8	1.2	1.1	2000	0.5	1.0	2.2	2.0	1000	24.24	2	23.518666422171602	0.5222097095461018	56.980108605251154	12.368694849677746	74.861779144909
0.1	2.1	360.0	3.0359999999999996	false	0.5	1.25	100	6.8	1.2	1.1	2000	0.5	1.0	2.2	2.0	1000	24.24	1	27.972767626818253	24.377042359656453	141.08825583464014
0.1	2.1	360.0	3.0359999999999996	false	0.5	1.25	100	6.8	1.2	1.1	2000	0.5	1.0	2.2	2.0	1000	24.24	2	20.551177651643094	0.12093565399978791	72.57160609990166	18.369749322889348	33.49940378561796
0.1	2.1	360.0	3.0359999999999996	false	0.5	1.25	100	6.8	1.2	1.1	2000	0.5	1.0	2.2	2.0	1000	24.24	1	30.326466365085324	26.829878473980063	107.92875900321785
0.1	2.1	360.0	3.0359999999999996	false	0.5	1.25	100	6.8	1.2	1.1	2000	0.5	1.0	2.2	2.0	1000	24.24	2	21.757593839870633	2.763848527537391	69.0721511159341	21.626720658490417	36.12863450043152
0.1	2.1	360.0	3.0359999999999996	false	0.5	1.25	100	6.8	1.2	1.1	2000	0.5	1.0	2.2	2.0	1000	24.24	2	26.023138817063327	0.12120798106959621	45.1228693781854	17.79835666986683	77.32880232582949
0.1	2.1	360.0	3.0359999999999996	false	0.5	1.25	100	6.8	1.2	1.1	2000	0.5	1.0	2.2	2.0	1000	24.24	1	22.551007644443523	12.672775175261341	83.46576519454209
0.1	2.1	360.0	3.0359999999999996	false	0.5	1.25	100	6.8	1.2	1.1	2000	0.5	1.0	2.2	2.0	1000	24.24	1	20.253200341400667	13.913533544333657	92.81901236584095
0.1	2.1	360.0	3.0359999999999996	false	0.5	1.25	100	6.8	1.2	1.1	2000	0.5	1.0	2.2	2.0	1000	24.24	2	22.249458736525384	7.163458800093636	44.2080128325805	20.02346109657394	52.01739326849545
0.1	2.1	360.0	3.0359999999999996	false	0.5	1.25	100	6.8	1.2	1.1	2000	0.5	1.0	2.2	2.0	1000	24.24	1	25.711127311795344	18.524527720725217	111.18553261531294
0.1	2.1	360.0	3.0359999999999996	false	0.5	1.25	100	6.8	1.2	1.1	2000	0.5	1.0	2.2	2.0	1000	24.24	1	26.226423187683395	19.35725931931259	113.23275012779982
0.1	2.1	360.0	3.0359999999999996	false	0.5	1.25	100	6.8	1.2	1.1	2000	0.5	1.0	2.2	2.0	1000	24.24	1	23.04554464618956	16.822284803874275	114.50092468712491
0.1	2.1	360.0	3.0359999999999996	false	0.5	1.25	100	6.8	1.2	1.1	2000	0.5	1.0	2.2	2.0	1000	24.24	1	23.002289995716488	7.557015942795391	121.73579539648352
0.1	2.1	360.0	3.0359999999999996	false	0.5	1.25	100	6.8	1.2	1.1	2000	0.5	1.0	2.2	2.0	1000	24.24	1	22.953068304361693	8.70901728308648	102.70805072466125
0.1	2.1	360.0	3.0359999999999996	false	0.5	1.25	100	6.8	1.2	1.1	2000	0.5	1.0	2.2	2.0	1000	24.24	1	22.40412378569539	1.6921743233252897	107.06833516277517
0.1	2.1	360.0	3.0359999999999996	false	0.5	1.25	100	6.8	1.2	1.1	2000	0.5	1.0	2.2	2.0	1000	24.24	2	24.310516714724553	4.781306119413191	65.21477031835855	17.652820726177712	40.533353302725224
0.1	2.1	360.0	3.0359999999999996	false	0.5	1.25	100	6.8	1.2	1.1	2000	0.5	1.0	2.2	2.0	1000	24.24	1	27.102159026221024	8.449124649737797	98.936067381997
0.1	2.1	360.0	3.0359999999999996	false	0.5	1.25	100	6.8	1.2	1.1	2000	0.5	1.0	2.2	2.0	1000	24.24	1	22.23023365718825	10.785375860722802	102.23959135848415
0.1	2.1	360.0	3.0359999999999996	false	0.5	1.25	100	6.8	1.2	1.1	2000	0.5	1.0	2.2	2.0	1000	24.24	1	21.80972554150496	13.99078067404883	103.35449399189193
0.1	2.1	360.0	3.0359999999999996	false	0.5	1.25	100	6.8	1.2	1.1	2000	0.5	1.0	2.2	2.0	1000	24.24	2	25.995001579532953	2.138347556018957	49.65236706935256	20.249451757085307	71.17522697956068
0.1	2.1	360.0	3.0359999999999996	false	0.5	1.25	100	6.8	1.2	1.1	2000	0.5	1.0	2.2	2.0	1000	24.24	2	25.80884338343565	4.599980698527094	76.10848482144951	21.88576218844385	35.50912922768258
0.1	2.1	360.0	3.0359999999999996	false	0.5	1.25	100	6.8	1.2	1.1	2000	0.5	1.0	2.2	2.0	1000	24.24	1	25.20995267100207	4.431224821495633	123.65872240038918
0.1	2.1	360.0	3.0359999999999996	false	0.5	1.25	100	6.8	1.2	1.1	2000	0.5	1.0	2.2	2.0	1000	24.24	2	23.5842077979691	2.2059883643415743	43.51562140272399	23.58392529673213	72.4686152372427
0.1	2.1	360.0	3.0359999999999996	false	0.5	1.25	100	6.8	1.2	1.1	2000	0.5	1.0	2.2	2.0	1000	24.24	2	29.321910529000046	8.465540227745644	51.834444015335556	21.40055335623941	78.60388041227237
0.1	2.1	360.0	3.0359999999999996	false	0.5	1.25	100	6.8	1.2	1.1	2000	0.5	1.0	2.2	2.0	1000	24.24	1	22.2109196372088	16.842636699940368	102.44426905542885
0.1	2.1	360.0	3.0359999999999996	false	0.5	1.25	100	6.8	1.2	1.1	2000	0.5	1.0	2.2	2.0	1000	24.24	1	22.132901176341942	12.504320182973542	100.94794291969293
0.1	2.1	360.0	3.0359999999999996	false	0.5	1.25	100	6.8	1.2	1.1	2000	0.5	1.0	2.2	2.0	1000	24.24	2	22.946634928958982	6.612960667006783	39.64023170949606	22.575623220394387	75.80066354157252
0.1	2.1	360.0	3.0359999999999996	false	0.5	1.25	100	6.8	1.2	1.1	2000	0.5	1.0	2.2	2.0	1000	24.24	1	24.32668014001627	5.14805150387158	108.52269652849317
0.1	2.1	360.0	3.0359999999999996	false	0.5	1.25	100	6.8	1.2	1.1	2000	0.5	1.0	2.2	2.0	1000	24.24	1	21.530656735956804	2.629605276117356	90.59797458705336
0.1	2.1	360.0	3.0359999999999996	false	0.5	1.25	100	6.8	1.2	1.1	2000	0.5	1.0	2.2	2.0	1000	24.24	1	27.578300257422224	13.937552087157838	125.54723420483167
0.1	2.1	360.0	3.0359999999999996	false	0.5	1.25	100	6.8	1.2	1.1	2000	0.5	1.0	2.2	2.0	1000	24.24	1	28.97587297185763	10.924774593355854	129.23820853670642
0.1	2.1	360.0	3.0359999999999996	false	0.5	1.25	100	6.8	1.2	1.1	2000	0.5	1.0	2.2	2.0	1000	24.24	2	22.654138977745262	4.561834295660726	53.55423987047017	15.412818890009218	46.0923935895641
0.1	2.1	360.0	3.0359999999999996	false	0.5	1.25	100	6.8	1.2	1.1	2000	0.5	1.0	2.2	2.0	1000	24.24	1	26.42925502246727	17.96597939024652	124.50348116201783
0.1	2.1	360.0	3.0359999999999996	false	0.5	1.25	100	6.8	1.2	1.1	2000	0.5	1.0	2.2	2.0	1000	24.24	1	27.41860078976257	21.740654899338576	134.77555418975615
0.1	2.1	360.0	3.0359999999999996	false	0.5	1.25	100	6.8	1.2	1.1	2000	0.5	1.0	2.2	2.0	1000	24.24	1	23.046179156636487	12.099733241635851	112.80256431224743
0.1	2.1	360.0	3.0359999999999996	false	0.5	1.25	100	6.8	1.2	1.1	2000	0.5	1.0	2.2	2.0	1000	24.24	1	28.587473624687966	13.519060242467459	117.21983110698719
0.1	2.1	360.0	3.0359999999999996	false	0.5	1.25	100	6.8	1.2	1.1	2000	0.5	1.0	2.2	2.0	1000	24.24	1	21.747380003149132	0.8492751163931921	96.06738191369504
0.1	2.1	360.0	3.0359999999999996	false	0.5	1.25	100	6.8	1.2	1.1	2000	0.5	1.0	2.2	2.0	1000	24.24	1	18.475982850236427	7.782196902199106	73.87187697535161
0.1	2.1	360.0	3.0359999999999996	false	0.5	1.25	100	6.8	1.2	1.1	2000	0.5	1.0	2.2	2.0	1000	24.24	1	26.57088485060327	13.13414600702288	119.04230759059587
0.1	2.1	360.0	3.0359999999999996	false	0.5	1.25	100	6.8	1.2	1.1	2000	0.5	1.0	2.2	2.0	1000	24.24	1	24.23333449176782	12.131071024992373	95.9920026002312
0.1	2.1	360.0	3.0359999999999996	false	0.5	1.25	100	6.8	1.2	1.1	2000	0.5	1.0	2.2	2.0	1000	24.24	1	22.59934598124584	0.030016699678065344	84.85014263870124
0.1	2.1	360.0	3.0359999999999996	false	0.5	1.25	100	6.8	1.2	1.1	2000	0.5	1.0	2.2	2.0	1000	24.24	1	26.45460136583138	6.82200556749302	75.71862199362283
0.1	2.1	360.0	3.0359999999999996	false	0.5	1.25	100	6.8	1.2	1.1	2000	0.5	1.0	2.2	2.0	1000	24.24	1	26.971928392474684	10.423567629440802	116.93926019545167
0.1	2.1	360.0	3.0359999999999996	false	0.5	1.25	100	6.8	1.2	1.1	2000	0.5	1.0	2.2	2.0	1000	24.24	1	26.261861099388643	15.82558760870376	102.30385340065827
0.1	2.1	360.0	3.0359999999999996	false	0.5	1.25	100	6.8	1.2	1.1	2000	0.5	1.0	2.2	2.0	1000	24.24	2	26.615615135960837	0.36513224202822114	63.68901184999414	24.919322047813118	46.41109124310613
0.1	2.1	360.0	3.0359999999999996	false	0.5	1.25	100	6.8	1.2	1.1	2000	0.5	1.0	2.2	2.0	1000	24.24	1	19.65849126358832	9.16954146889944	92.66264352509765
0.1	2.1	360.0	3.0359999999999996	false	0.5	1.25	100	6.8	1.2	1.1	2000	0.5	1.0	2.2	2.0	1000	24.24	1	16.931881239639445	9.462622038440173	79.73710346997163
0.1	2.1	360.0	3.0359999999999996	false	0.5	1.25	100	6.8	1.2	1.1	2000	0.5	1.0	2.2	2.0	1000	24.24	1	19.073212475746406	12.304033649796997	78.57484780839671
0.1	2.1	360.0	3.0359999999999996	false	0.5	1.25	100	6.8	1.2	1.1	2000	0.5	1.0	2.2	2.0	1000	24.24	1	28.86072209729732	15.61229905978601	142.6284526029397
0.1	2.1	360.0	3.0359999999999996	false	0.5	1.25	100	6.8	1.2	1.1	2000	0.5	1.0	2.2	2.0	1000	24.24	1	20.98912863350916	14.43543776757137	82.53447328538616
0.1	2.1	360.0	3.0359999999999996	false	0.5	1.25	100	6.8	1.2	1.1	2000	0.5	1.0	2.2	2.0	1000	24.24	1	24.0112833813885	6.391508603034851	112.37826158637732
0.1	2.1	360.0	3.0359999999999996	false	0.5	1.25	100	6.8	1.2	1.1	2000	0.5	1.0	2.2	2.0	1000	24.24	2	26.05877973562058	0.9010968285643989	35.154620161983146	21.728804213367766	81.37044471678185
0.1	2.1	360.0	3.0359999999999996	false	0.5	1.25	100	6.8	1.2	1.1	2000	0.5	1.0	2.2	2.0	1000	24.24	1	21.7716283349273	16.558202157751847	105.67596402572934
0.1	2.1	360.0	3.0359999999999996	false	0.5	1.25	100	6.8	1.2	1.1	2000	0.5	1.0	2.2	2.0	1000	24.24	1	20.536264046394724	8.037183174869899	83.86558063764208
0.1	2.1	360.0	3.0359999999999996	false	0.5	1.25	100	6.8	1.2	1.1	2000	0.5	1.0	2.2	2.0	1000	24.24	1	22.861487595853927	14.512768732597966	96.51441078829833
[truncated: 3,001 more rows]
