# Supplementary material for: Diffusion-mediated HEI10 coarsening can explain meiotic crossover positioning in Arabidopsis
Source: Nat Commun. 2021 Aug 3;12:4674. doi: 10.1038/s41467-021-24827-w (PMC8333306; doi:10.1038/s41467-021-24827-w)
Supplement: Supplementary file 4 — Source Data File [file 41467_2021_24827_MOESM4_ESM.zip › source_data/Suppl_Fig_5a.csv]

num_sig_peaks	SC_length
1	47.1231
1	39.2645
1	34.6727
1	38.0566
1	34.3711
1	45.0425
1	42.3013
1	51.8642
1	35.306
1	41.9881
1	39.2728
1	48.0179
1	44.872
1	37.9664
1	39.4973
1	37.7645
1	50.1174
1	39.688
1	40.822
1	39.4202
1	41.0829
1	39.2646
1	34.5254
1	33.1323
1	33.4181
1	23.647
1	47.9277
1	47.6666
1	44.1973
1	41.9228
1	38.1804
1	47.5524
1	59.2966
1	48.9221
1	48.0214
1	40.4216
1	32.221
1	42.165
1	41.8912
1	37.0511
1	42.892
1	35.9889
1	38.7502
1	36.0554
1	46.3632
1	35.1546
1	41.3106
1	51.7024
1	37.982
1	35.9775
1	42.1305
1	34.9976
2	39.0113
2	37.8475
2	43.2221
2	54.2608
2	54.6301
2	35.8174
2	43.1724
2	52.1614
2	57.1392
2	61.6399
2	44.7619
2	51.3027
2	45.6865
2	50.634
2	40.77
2	51.0998
2	54.9305
2	36.7315
2	64.2922
2	53.8861
2	42.794
2	44.8964
2	40.1415
2	41.2993
2	56.7347
2	53.3362
2	38.8045
2	59.7316
2	34.6193
2	38.3161
2	51.2259
2	43.1026
2	54.9743
2	45.7379
2	66.0238
2	65.8949
2	36.7975
2	36.6666
2	57.0099
2	36.0178
2	38.6936
2	56.8175
2	47.6353
2	36.2948
2	48.7024
2	43.1548
2	57.1833
2	35.4666
2	37.2138
2	33.0446
2	34.4531
2	45.4847
2	51.3697
2	39.5384
2	35.7558
2	27.52
2	43.8712
2	54.2922
2	49.5036
2	41.5226
2	39.3571
2	53.2269
2	49.7166
2	55.4707
2	46.3379
2	65.0109
2	56.6359
2	41.9089
2	75.2006
2	47.9668
2	34.3446
2	47.1518
2	57.258
2	39.1065
2	45.9511
2	55.8376
2	39.2655
2	57.59
2	40.8163
2	48.8691
2	41.4841
2	44.7789
2	48.419
2	58.1188
2	47.9978
2	53.4759
2	41.5998
2	43.2342
2	47.2385
2	36.4098
2	59.5136
2	39.9665
2	37.8011
2	58.9112
2	43.2304
2	53.7262
2	37.6833
2	47.9029
2	36.3312
2	32.2455
2	32.113
2	43.417
2	38.1586
2	42.0319
2	38.4467
2	60.8408
2	39.8996
2	32.3547
2	30.6089
2	51.4252
2	41.2145
3	61.1004
3	61.8962
3	70.5159
3	63.3812
3	68.9619
3	68.0184
3	42.414
3	57.9002
3	63.872
3	58.7998
3	50.4007
3	55.4004
3	52.0428
3	44.7796
3	37.2863
3	46.4966
3	41.7356
3	47.41
3	54.1179
3	58.85
3	59.6183
3	64.2864
3	68.6829
3	70.329
3	74.6469
3	76.2369
3	55.5503
3	41.0565
3	66.4562
3	53.037
3	69.8151
3	50.1765
3	47.6957
3	58.3153
3	60.6292
3	56.5178
3	51.3445
3	61.3514
3	36.7704
3	49.6185
3	41.5017
3	58.8241
3	42.5268
3	41.5473
3	57.1832
3	52.6328
3	40.4414
3	52.942
3	48.3538
