# Supplementary material for: Diffusion-mediated HEI10 coarsening can explain meiotic crossover positioning in Arabidopsis
Source: Nat Commun. 2021 Aug 3;12:4674. doi: 10.1038/s41467-021-24827-w (PMC8333306; doi:10.1038/s41467-021-24827-w)
Supplement: Supplementary file 4 — Source Data File [file 41467_2021_24827_MOESM4_ESM.zip › source_data/Suppl_Fig_5b.csv]

CO_number	SC_length
1	28.8176938879001
1	44.377782751493605
1	33.6351003107397
1	31.14239985566872
1	46.40033530357277
1	26.43710495865036
1	37.56615915962164
1	30.369968392544905
1	41.765155312260696
1	34.82379214482886
1	33.414521021971375
1	29.585869954957197
1	35.429859592828365
1	40.66250226150598
1	30.465014732840267
1	34.63424103041674
1	30.601222038702865
1	42.404591268073105
1	36.89128149172416
1	25.665386553127615
1	38.991008621682205
1	39.72558188202569
1	36.716059814905876
1	36.124092067660996
1	40.32871690896076
1	39.11609355834928
1	34.92230407320019
1	31.41098094653835
1	33.79909597997142
1	32.85713801317015
1	38.344329773948594
1	39.26363940595832
1	48.13180842245352
1	36.27422727976894
1	34.255389267579616
1	36.63092601489994
1	30.56457094884876
1	35.81187033270311
1	41.61208894803419
1	35.962769975602846
1	32.11655505513672
1	36.8688773820299
1	39.75962183647008
1	34.09515988943336
1	32.44519217433288
1	36.47402791465609
1	39.48654730808035
1	36.15287909724368
1	37.62748949523014
1	39.77659275161477
1	32.7108996385746
1	49.71118069922525
1	42.12296251190276
1	32.46322211841279
1	35.08174668732359
1	30.74582213312937
1	46.39780483841193
1	34.141819377163884
1	42.64798162564107
1	32.04275797160136
1	33.1840367974995
1	38.68231489648742
1	45.649104673843354
1	33.026586902870385
1	38.67491881094986
1	32.147271235721945
1	43.92052556110329
1	38.19237240613742
1	42.05077936360258
1	47.08480041279324
1	43.45316593116938
1	35.99604565873
1	39.519385679178924
1	35.49097547288774
1	40.84392528695528
1	38.625674354408794
1	40.85084024953089
1	22.71
1	32.9778390158714
1	38.60291232959223
1	38.365786157896174
1	36.67036674862076
1	26.702909978218347
1	23.970103828171418
1	38.905171447404236
1	35.68885934791395
1	29.885532858953745
1	25.142628137148925
1	36.90392951249676
1	37.89405029248054
1	39.745378580741445
1	35.89311365768036
1	34.32883515233092
1	25.50921659343519
1	36.22494074164614
1	39.32898760712319
1	35.01620966462643
1	39.95789282855406
1	41.060665692015114
1	27.2368414263808
1	38.360832410633975
1	33.298109877339606
1	36.03511324013252
1	37.53277868972222
1	30.47167438898704
1	39.309897636303376
1	27.692075077056145
1	42.7540476231037
1	35.74669073712661
1	41.19576981338336
1	35.37385404228213
1	36.49087964173474
1	34.204420811391955
1	33.12527015517466
1	27.8934712879755
1	40.29215564792493
1	45.54171317376324
1	26.443417052674597
1	26.888204816505784
1	43.395049916954065
1	29.907252169877356
1	33.81521710100507
1	40.7163392169587
1	31.819936531911303
1	37.18357164273106
1	40.378000251322234
1	34.706672154687915
1	29.773583253901375
1	38.571858926297566
1	34.28514895796783
1	36.03652097824661
1	27.778010273054747
1	38.10929031933754
1	40.52264816036362
1	35.58926743629922
1	36.97218726764074
1	32.202501457002946
1	33.278907152435785
1	47.9967655559922
1	40.672183292452694
1	36.74003063657909
1	34.64709007811331
1	31.635376425354238
1	46.35040899659828
1	31.294969049907845
1	35.56045702832812
1	35.13037445327895
1	40.019477383133044
1	32.84241503808228
1	41.8414151396651
1	34.187272988188084
1	36.21432040639041
1	37.684608685834036
1	42.01209425691683
1	41.408156247444104
1	36.36734911751783
1	35.73093502129311
1	42.764789926260335
1	44.18750891456273
1	37.59742980094478
1	29.007858007550347
1	40.380586117854136
1	32.660052678702804
1	34.70030725379343
1	38.37292397429624
1	26.51316059803203
1	43.35303310477089
1	36.44844797347474
1	39.54349126353555
1	26.998209287393088
1	32.21479374654248
1	36.47376499180948
1	27.4231204371385
1	38.31088923787458
1	41.344700258190045
1	27.41741141365727
1	35.91202421005551
1	40.429744149411064
1	41.98718671396719
1	37.34135215580497
1	35.466875842346326
1	42.941692937897685
1	35.94219146246854
1	43.505236274680904
1	32.64999101104465
1	37.78370004783092
1	32.132639893481176
1	39.266336057290594
1	35.964337829666725
1	24.394745570193862
1	30.0420775125042
1	34.1207096302567
1	37.959010962470025
1	35.86669238314106
1	41.964945061814376
1	36.62968243781442
1	34.14231437659555
1	32.52346838610253
1	39.28509585017098
1	37.08398337641885
1	33.16672425168719
1	39.5932532851759
1	42.968748800187754
1	32.94710043828995
1	30.267053847239545
1	37.62233296407675
1	41.75600491092692
1	42.864430745487844
1	35.202269389762535
1	27.45613667780801
1	31.766937352470322
1	26.229842924884316
1	34.13080192611372
1	41.66612803828416
1	29.726862665538572
1	41.18836565610795
1	37.78731331987943
1	40.49677792245729
1	34.24955113686095
1	36.31765706466581
1	35.40481957605536
1	36.8823579077413
1	39.35698392644102
1	34.091819755532896
1	37.69929837044126
1	34.843975243485545
1	30.98416860414229
1	36.15214041783681
1	39.528946499510255
1	34.23506982907109
1	29.43103405738804
1	33.027577730302866
1	28.323895281304715
1	32.14410266002589
1	29.190735771814772
1	30.21963087191895
1	28.56347715966456
1	36.237963666439775
1	31.54671963638747
1	35.30027209127518
1	40.79449980788572
1	41.61759702804934
1	29.63933767452825
1	34.50154078115547
1	37.33961508612848
1	37.32256394690364
1	32.22412778638881
1	37.89633970204569
1	40.7596035567228
1	37.71055470010309
1	36.55517497645168
1	35.22434981511088
1	28.413325488410358
1	29.521173752180488
1	33.78925652015667
1	34.66137931613534
1	36.557282578545276
1	33.8115399156678
1	34.04953015220259
1	39.44713391685846
1	38.93941027994009
1	34.34778245749801
1	30.447147062334288
1	33.062698809010996
1	36.48926262841212
1	31.601083908316575
1	36.04064964178116
1	37.47555874244263
1	36.79729897987207
1	40.23355661107732
1	34.0687574217084
1	39.054512222106396
1	37.76777937660563
1	36.612326923807004
1	31.691804647083416
1	40.36217106683033
1	39.6366298082232
1	35.40793380651623
1	31.51229641405276
1	37.067222646081014
1	29.965690458688634
1	31.04774818989385
1	35.83991529871199
1	30.602212949846887
1	29.398353187476758
1	40.89808223630327
1	31.45488342635568
1	39.264364259325355
1	42.10217189869354
1	32.00462286550145
1	27.243129986155385
1	34.241007036917715
1	34.19623192036894
1	38.736822742523046
1	35.272558901508944
1	40.68761301178109
1	31.960177800189072
1	29.32352467296397
1	35.80687114448054
1	37.873510959522676
1	33.66571894464367
1	34.4998264975266
1	33.836571735784815
1	38.67209826333126
1	38.15855851331315
1	37.641074971408635
1	32.25358321845954
1	32.13036011351062
1	38.52263319704421
1	31.5787068954245
1	36.56454564500201
1	38.83680170340972
1	38.048531758123886
1	33.064907576786155
1	24.838351993787946
1	46.08405363992887
1	39.07702528972842
1	43.51654825946389
1	36.450183176949835
1	43.06866856265407
1	32.87345253326859
1	28.151598211556504
1	31.756202140214967
1	31.077493938691987
1	29.719797115594098
1	36.474759083661304
1	36.19857944711676
1	37.31265819608338
1	39.3433639267924
1	39.22578854064346
1	40.86483904502724
1	38.34245041173468
1	33.19195943995932
1	45.632673551393445
1	45.67331112769017
1	33.60928550761885
1	40.709304222153264
1	36.90024894096899
1	36.034887421554984
1	36.41337754384692
1	42.465378958638176
1	24.924985657040047
1	35.13927650889623
1	23.92727414357188
1	38.84072648457247
1	32.899503618495
1	42.6660928437585
1	27.93111476881399
1	35.618979990897685
1	38.01550174515609
1	41.03731901490376
1	38.15021082564988
1	33.384264229600404
1	33.77305807984124
1	40.3955449170363
1	34.75733454779531
1	31.02604666768949
1	34.267665207862365
1	35.56038705721823
1	35.49014811557388
1	35.41021961149642
1	34.51881760984133
1	34.23644661723916
1	33.553605704749494
1	37.64075529982879
1	33.10044061537123
1	42.92088941669683
1	28.140117078941238
1	34.83582861908498
1	30.060330016301194
1	25.632732052510693
1	29.109926714568438
1	37.12859916674746
1	31.48569886321673
1	35.261506537404436
1	41.90427720174944
1	31.488748696303144
1	43.85725617780808
1	36.433186120150694
1	33.874755227116374
1	39.780974574984185
1	43.223485887187486
1	36.88469370557186
1	33.0819553886972
1	35.57310894841433
1	37.65322276933753
1	35.43293668549821
1	36.20679033898076
1	32.27718092740029
1	38.275271711909035
1	37.45867334967722
1	47.42284336405241
1	45.43392126094318
1	39.775230090897416
1	45.68454474637741
1	39.6215284117187
1	28.253317638707045
1	42.684268625365114
1	40.08714198367487
1	41.02176763366168
1	42.058708601470045
1	32.489432949222696
1	34.150418577988646
1	37.985297374391735
1	36.60150621879419
1	35.634709603781126
1	34.53549009542684
1	42.21014511037507
1	51.312160368684545
1	39.14190467254175
1	39.50800925667215
1	38.66735575729771
1	38.822234498286086
1	37.90535401123021
1	47.46036934890698
1	39.16589178188642
1	47.39672464159459
1	43.132865405108966
1	39.34697388400807
1	41.72277095976662
1	42.43893090849626
1	39.017356639361665
1	37.211124136084905
1	40.530851287193606
1	42.73662460916242
1	35.48461504486561
1	45.28952835622329
1	52.93317937892084
1	45.68372961982633
1	34.79885503778963
1	35.97022843719016
1	48.76398978694672
1	35.80862671978177
1	41.605900442881605
1	44.9376974689922
1	45.07077963079696
1	31.327868747639638
1	50.23754362854641
1	32.50536583606595
1	44.17862203655587
1	46.510145965865526
1	38.337999166898975
1	43.83210181582023
1	47.09062326582577
1	41.55535745097535
1	25.22
1	39.548490009740576
1	29.318199693668323
1	26.51333171816377
1	41.842224649871284
1	42.25502953811083
1	38.95334665298107
1	40.296853441507416
1	27.716774518047377
1	39.78821162945915
1	31.743316181762218
1	39.62818386902568
1	42.704587346562214
1	28.093029607055186
1	42.27721648925828
1	37.85071417910948
1	43.13012805147336
1	36.712003683332235
1	32.42787726914212
1	42.92270541835366
1	29.866210470078464
1	38.55997789794538
1	36.08730952927757
1	38.89648539453763
1	40.43364303651003
1	33.18634328768243
1	42.75079149822477
1	30.333448253530243
1	32.06771315337963
1	41.97421240234974
1	44.19322418980118
1	39.36426997711517
1	37.01751912893373
1	35.90991216738008
1	43.265782470284
1	48.65376646232089
1	29.051864155483457
1	29.508380602742243
1	46.45049748068713
1	32.17715362757471
1	42.71538434808464
1	32.60703772405262
1	36.618052440382485
1	34.570157982042836
1	40.07522769010531
1	43.35389072448083
1	38.89793025353506
1	38.43888300764179
1	29.175916016851325
1	34.9628108260517
1	36.06760044448784
1	33.23936025770786
1	43.65583112775063
1	31.65371034726946
1	37.47186121607572
1	34.380731178963984
1	34.03134754412448
1	38.40931289317247
1	37.96788939829441
1	42.98591390642053
1	39.080418104733354
1	40.58947666335096
1	43.776932922189374
1	45.03107443002011
1	41.88255841532361
1	44.41121107749841
1	39.23748205570795
1	38.58428624903512
1	38.3480791630325
1	40.49999894376888
1	31.68392728563991
1	43.356544778162664
1	35.43242729294851
1	34.44053024090462
1	38.464562869812035
1	39.32071942105115
1	29.6212858000424
1	34.975427253043605
1	39.34670402810466
1	30.05740150343221
1	44.06179676778598
1	33.54099140930716
1	44.34608180658045
1	30.05154193774965
1	38.770150609103624
1	36.06841210531091
1	43.40699906612981
1	40.69113800176143
1	45.00551009587707
1	40.23716874409192
1	33.887893423702735
1	38.313264049142475
1	41.67004925254046
1	45.98518585512419
1	41.12153803525025
1	38.8011133468744
1	40.114503034642055
1	46.56358936103151
1	35.42210030748193
1	35.58882836007525
1	44.92265633220864
1	44.04179517353555
1	38.82384369535773
1	26.94917090977301
1	32.74541829883798
1	40.871114699817106
1	38.72362341961334
1	47.630683342769274
1	35.29224138614174
1	40.91139804836474
1	42.23216734317752
1	43.15622586272233
1	39.973013364032326
1	37.3273408384767
1	35.95245937394263
1	42.54845063346654
1	35.72704426323472
1	40.52555878260209
1	44.76823222095136
1	45.90588632295507
1	38.041680144462156
1	30.091288354910454
1	34.29969126731927
1	35.879166793225465
1	30.28335369648547
1	36.941958974875334
1	39.752154372238714
1	32.42189149850409
1	38.249571410718076
1	39.76607119942616
1	42.305951048233574
1	36.90194887687555
1	40.6045537027247
1	33.7123515490791
1	42.84499621927283
1	31.244283630927335
1	42.48601588556796
1	47.59443265504953
1	42.48244813134318
1	41.249301830756686
1	35.80964367450964
1	31.298413882579112
1	30.981929031115993
1	34.90287210136531
1	31.871627384458975
1	38.055082562444035
1	43.78137302797196
1	40.23538586933268
1	40.13124049192486
1	40.21788510574694
1	34.98500742375809
1	40.61610685243846
1	39.430260726337835
1	38.0643428122639
1	31.073717438409005
1	32.210778739560496
1	41.67037615825399
1	36.59140730060705
1	37.48652724942086
1	39.43242390414586
1	36.61427829072598
1	46.019015055831844
1	36.85854413187527
1	42.398478218925725
1	41.87736633194662
1	37.164661102421896
1	33.16116919582383
1	40.49418252893207
1	44.91665618337721
1	39.06970325053938
1	39.36261032449601
1	34.34553439677117
1	40.374914246807236
1	39.67876933836768
1	37.828889106630726
1	44.42463314990018
1	40.674840496069876
1	39.48891972301489
1	35.37797960321427
1	44.14400501800642
1	39.95581066717443
1	32.66701698194006
1	42.26935801500891
1	33.777607675631415
1	41.41652898726004
1	33.32032404183068
1	32.084719498708395
1	34.19547872968757
1	42.21088907752258
1	28.265214155764603
1	29.87266485394447
1	34.71409729593442
1	32.00791781849851
1	36.46461214196693
1	41.372047931573086
1	46.14190640971404
1	35.01523957107612
1	37.48094937911323
1	34.888767175327324
1	34.32256732065881
1	39.43987849162478
1	35.50370468030108
1	38.89845796237611
1	41.77205205258685
1	39.00316140816799
1	35.84795787799958
1	27.40447486583509
1	42.01861013509651
1	34.910694859634205
1	46.57519963344569
1	46.11550972150701
1	35.65145432420671
1	39.99572208506172
1	30.80508863092817
1	34.50474296744173
1	34.22083059302073
1	33.80813779508752
1	34.63438563725673
1	38.46037657250749
1	32.414639635883596
1	39.34772433333189
1	39.05612410844574
1	47.83941493977044
1	40.207718148515596
1	42.291971900521204
1	42.17129614922026
1	43.85356705229976
1	46.897844988312485
1	39.81556851580568
1	40.760514626401005
1	36.40669060214024
1	43.693930905496046
1	39.21339904680429
1	38.896253621312006
1	45.496311872354795
1	37.977026193715
1	26.469372650400345
1	41.776080326964845
1	45.77634175500985
1	45.702318415703445
1	40.92909509746243
1	36.175735700157816
1	37.5850127407392
1	33.75533390233444
1	38.4092410769826
1	38.25511384060282
1	37.05038942864709
1	36.349542569174936
1	43.32500263255493
1	36.888168627236574
1	38.24439154826497
1	35.88442789326134
1	47.645789374479946
1	36.24563333858188
1	30.79330475039405
1	37.665576635409735
1	44.09100227638563
1	32.764152105980536
1	28.21980206606574
1	31.788687459577343
1	34.9818810558486
1	40.018805635647496
1	36.286047224878835
1	34.22710674399121
1	38.102479326423214
1	38.143095974486556
1	44.98310494257062
1	55.76764565660086
1	32.550189666874466
1	46.07106192470965
1	37.22495228809598
1	42.5189496893909
1	55.66437690448325
1	39.94763023261255
1	40.843832289807764
1	36.29294075781931
1	43.23934629086699
1	37.3379282625647
1	37.49982984722085
1	39.03267282012086
1	41.58878481181428
1	51.52979814014369
1	48.96537814098749
1	51.82004589204974
1	44.79844989973747
1	31.632893549965075
1	47.4722739397683
1	45.33767826567881
1	46.420070816849304
1	41.344654844046886
1	47.6209550206748
1	38.46234246383666
1	41.30095384231897
1	46.42358174594339
1	45.730928645644035
1	44.09570789658092
1	44.242996320374445
1	43.69341990864913
1	39.301016759249734
1	39.60627955400832
1	44.949821796895584
1	48.86493898694438
1	39.69164830458229
1	41.07612090859685
1	47.23190470834633
1	40.88200597411256
1	48.061291526440336
1	40.00747908357955
1	42.825565027934324
1	40.56986929682497
1	40.382717900774935
1	39.33752727004677
1	45.58211405816405
1	37.538043847690446
1	36.55720233188666
1	47.03802266061573
1	59.5186367155881
1	28.12
1	47.01096678527596
1	46.729108901677805
1	32.86613640412972
1	45.58054568522401
1	35.67467051879973
1	39.28497931300417
1	34.24827819685512
1	44.18441232171326
1	49.93235313493075
1	33.50078920052565
1	43.569065312640305
1	37.345844202731044
1	48.42245813826032
1	34.04189857029392
1	36.97047458194304
1	47.52309973868963
1	44.50051819484089
1	32.557692480461085
1	33.08638544112046
1	36.17709886513594
1	46.316649077375004
1	38.47191423879504
1	48.38145301971858
1	36.67494882666964
1	45.11494682466796
1	46.85933040362653
1	43.960448870694755
1	46.42422743840121
1	32.7013572843377
1	45.07262015991374
1	42.30891437276754
1	38.324445970073015
1	43.394579753753106
1	35.60589207388338
1	39.94704030369137
1	32.640592516119206
1	33.2171412624997
1	39.4177872930505
1	44.48017502069038
1	49.94073696822646
1	33.71542208601047
1	43.8124669109382
1	49.182413938245205
1	45.51142467201159
1	36.322634469128054
1	35.51802586837839
1	45.36936517450642
1	43.69055083123195
1	36.92830951306216
1	43.865344958725736
1	39.32013585716018
1	40.59845660343358
1	30.12255761487546
1	46.2455992373376
1	41.7089172914503
1	39.7846906171523
1	47.821838069371594
1	40.549290895514595
1	38.19223083355674
1	48.18812662294742
1	53.80946245728876
1	52.20037889839762
1	40.28823703212558
1	45.84540997352733
1	38.27514730480225
1	48.550575258556314
1	50.75886182110178
1	52.03363981780555
1	33.761452521694714
1	40.46441055500025
1	36.4605304705996
1	44.294618742178834
1	43.20958270095019
1	37.95501582561335
1	47.16687278381771
1	48.69042478745719
1	47.68826705722471
1	35.15942793516079
1	34.792905953031564
1	35.82326807765407
1	35.07768279018952
1	44.19989190371949
1	42.98434462765258
1	50.59434454043999
1	36.35649468006806
1	45.48909223709033
1	39.42888211526135
1	45.95027394373309
1	34.899206361477624
1	44.57944744630331
1	47.32112166824649
1	41.598630160630265
1	37.31669001729796
1	45.809073047340306
1	44.15937965378672
1	44.49859614655072
1	50.73901329005812
1	49.1020938035752
1	48.23968573553508
1	48.54308950743103
1	36.74441097117959
1	38.03058912632413
1	43.72675530435138
1	36.07005064474925
1	47.797195651043936
1	31.646670939284704
1	44.14384294219154
1	51.170330086479545
1	33.50826404033886
1	46.825731399015474
1	35.714366386626544
1	41.345499061196556
1	39.46389404871662
1	38.66170839902385
1	44.588080624688
1	44.08231736202855
1	40.428267423928375
1	58.316088500001655
1	44.45214470931563
1	45.23180462815449
1	34.58810659629231
1	41.58838921428339
1	44.15307820691769
1	54.854344206491966
1	47.89109789269847
1	37.87198431192533
1	46.70137107764001
1	55.366829008350024
1	45.35078048265129
1	49.5147104952978
1	44.987111317257266
1	51.60205287984173
1	30.752822707962412
1	47.29364243399487
1	51.92635626173078
1	46.31274649627072
1	52.90488086072298
1	49.53413698281446
1	41.00915404256229
1	49.08745364165452
1	41.63293837067319
1	34.57445965164212
1	36.85690342708418
1	31.59407907255835
1	35.7272151211706
1	39.42526145993534
1	40.93561990865415
1	43.039234951154164
1	44.54085820764735
1	52.921620049088226
1	37.68811634951513
1	49.62633886377123
1	63.76522042567121
1	60.942994990824516
1	71.73073140193175
1	44.93201687548587
1	49.07458315237761
1	52.534289814803564
1	43.699314282501845
1	56.520994116295654
1	52.048834583783496
1	46.43823119912983
1	48.90918116187357
1	45.03518464449061
1	47.28496834941366
1	46.004342286507814
1	55.43942025652233
1	32.26
1	39.51865029311664
1	35.80285396039133
1	49.181548964246645
1	51.82344404079778
1	51.94301714503433
1	53.85925119378393
1	42.487778417478346
1	43.564020712561245
1	39.515841592953976
1	39.80915291027669
1	38.34509342444453
1	42.74200214598771
1	55.36104403464837
1	37.87333537569022
1	50.68929758187335
1	53.03129910378509
1	52.69318863501782
1	44.763058372888096
1	51.927549800787645
1	59.49179753684557
1	51.0536682619072
1	38.505302775554235
1	49.00578014263679
1	46.10268135906187
1	47.653596623741564
1	62.54596276921072
1	62.69932734707172
1	40.95713222680048
1	45.9830333539949
1	34.7136456782945
1	42.93836035289658
1	54.4684987242464
1	47.1692051007955
1	58.84199051757372
1	55.79177831315049
1	50.748601329833164
1	56.50449180361998
1	54.1707354512639
1	57.2693819870314
1	40.80829179250163
1	42.0484431099485
1	47.28641138003541
1	40.43601787419226
1	41.69847522142597
1	51.96198359534231
1	50.472627035246674
1	45.12970527165558
1	59.79682488060735
1	54.106649644369206
1	40.56626308454084
1	42.17972161068071
1	49.6658627768462
1	52.42703629086309
1	53.76440401029169
1	52.77659364614228
1	54.18999105964065
1	57.968435752503396
1	50.7531368622285
1	51.382270151065335
1	43.754135695720215
1	42.00084703571665
1	58.74893112711105
1	44.99595598402308
1	36.58107463209286
1	50.55597827846535
1	52.166736146215044
1	52.43761414424228
1	54.598875866801116
1	47.34077817471087
1	54.05056126986218
1	46.010827883828775
1	53.22634082425755
1	51.9046248337319
1	56.484655779790955
1	47.75696128460472
1	54.55077130430439
1	49.805610964131915
1	57.510242257268764
1	40.16836523870143
1	42.96494310690518
1	46.11183912667845
1	50.60533691093671
1	54.79778766352146
1	42.684220309087195
1	59.35915461336005
1	50.993771632620366
1	60.93591550907148
1	52.48949699857879
1	52.873775745037904
1	60.80134183686812
1	52.891146673255356
1	42.45835990085048
1	54.60327791742269
1	44.95693293511056
1	45.61531344815625
1	43.80944494636306
1	59.088152023870734
1	56.322169521681616
1	57.94058914757882
1	60.066989843812706
1	59.940907602583415
1	57.07279313473514
1	44.61181180915065
1	45.218081821374504
1	48.39033852643055
1	68.48505773599895
1	49.01399851199897
1	58.52326648728036
1	67.70916408627559
1	51.20411042213169
1	45.87167278717169
1	43.50056390556291
1	60.82130329939886
1	62.48565829523822
1	58.964883297264606
1	52.054047051923845
1	57.974783152477805
1	55.69465203327484
1	58.43659731947825
1	59.76465189322838
1	51.05726548274158
1	51.85232475274348
1	60.028835034283894
1	58.178109849932206
1	53.385758828090324
1	41.48812367458581
1	51.49304690866789
1	48.5479013051087
1	59.52905739109016
1	67.27144867667303
1	60.545543091878876
1	53.8476275774951
1	63.92159461860012
1	63.48440491564433
1	59.78434615490928
1	49.04039614933621
1	42.63699382036536
2	38.96562976375983
2	41.14632985324012
2	43.37436996300289
2	44.71903415172844
2	31.02196191413459
2	37.46241648680151
2	32.406135040526564
2	36.73348202043233
2	40.868433390631196
2	36.42379511310165
2	37.86957216051076
2	44.18442580246311
2	36.89687839025139
2	45.969879366389456
2	40.25094573593563
2	38.27156075201525
2	34.075007898906975
2	38.92763334202561
2	41.308750752629784
2	36.047287999719224
2	42.68618965619973
2	37.812173257477575
2	46.274396075595384
2	32.79711998333649
2	45.88299968244068
2	32.66054898409213
2	35.80441557934261
2	43.47576479386947
2	34.75878750059832
2	38.61150143638231
2	30.78215993606465
2	42.62380250116671
2	44.82995532773293
2	31.890798123412257
2	39.12668313279253
2	34.04124729048539
2	31.57735690362683
2	40.24715259984101
2	42.64877581020566
2	36.74152866991565
2	42.38795349887892
2	38.1057933663937
2	33.835861498489955
2	38.78813192517935
2	40.10187622045828
2	38.40137624721467
2	49.811769611632805
2	29.792668861594443
2	35.14733518888365
2	40.203157478976
2	31.786159322224172
2	46.26642258525946
2	43.079990822364515
2	37.52602017457766
2	36.15031398125323
2	34.23232518848586
2	37.181924503668306
2	41.38555158671367
2	40.715026874533066
2	30.559408105858704
2	36.092753216194026
2	41.29394575830155
2	32.65636839907219
2	46.0041633397768
2	35.06944570659386
2	44.37897646049633
2	32.37337170669983
2	45.28382100616006
2	40.03335313804264
2	32.96706716239095
2	36.18868805492627
2	43.36802065326234
2	41.25243248701526
2	41.61451871413653
2	38.28542264512236
2	39.873846216128264
2	45.43974830456747
2	38.786502240916086
2	45.54526693424536
2	37.48121780302978
2	36.29759811950594
2	40.16265344806071
2	33.6099447234441
2	38.788786725622415
2	40.01762837495935
2	39.33409487761478
2	46.5324458749484
2	32.922344558163886
2	42.25356627249944
2	33.446636425319944
2	34.39305177685743
2	42.26390806248633
2	40.48487423364273
2	43.10863877430917
2	39.41240769366867
2	34.550241637621895
2	31.48181898291626
2	34.02627909848572
2	38.41672273765185
2	37.4679792375088
2	37.400822919240404
2	36.58921083504275
2	41.92111630872165
2	38.30224513566347
2	42.65415114105154
2	28.660947218550085
2	30.633371359917042
2	40.09744954917424
2	38.18367664263124
2	29.808192405495088
2	41.18154281427282
2	49.28763143034868
2	41.89236600483781
2	44.01872978271167
2	39.29594564654971
2	49.12557662249988
2	30.552181491222818
2	39.1285312531542
2	31.164678024913457
2	43.99252383545911
2	32.541192130413364
2	42.52233826168545
2	35.13213557628568
2	38.462399973229864
2	43.69846451222866
2	32.753016855592314
2	42.37058280508182
2	40.608472283521195
2	41.19751460584035
2	27.694003613518813
2	45.752752613629
2	32.480952920523386
2	41.71343896754988
2	41.73888162347201
2	32.722910673092414
2	36.89822689027869
2	37.90401269537421
2	32.27975395125103
2	31.27076599996508
2	36.09051363620488
2	38.04151755415896
2	38.13986917977738
2	37.39950345190347
2	39.56100818017469
2	39.266559129661395
2	29.065721101993624
2	36.74801313721277
2	36.07361117223787
2	42.69645570495042
2	52.29
2	38.40314999906074
2	34.25426711855934
2	34.736717881142674
2	27.86570162295149
2	36.142838317706556
2	37.71005259046603
2	44.135290991781645
2	35.03654997630646
2	34.425072847774004
2	38.12235257567295
2	37.5406836191302
2	40.388889465611186
2	38.34219629485503
2	40.15998642169243
2	37.51044444690962
2	36.781948324908214
2	33.90675457684346
2	29.73269465155547
2	41.103039740161655
2	39.527702620580364
2	33.95358438361353
2	34.499636065626675
2	44.24833529726734
2	35.89257780026793
2	35.70725119305745
2	41.10454450057388
2	41.55289681273774
2	41.591924920433115
2	41.89194201377105
2	42.83619363102686
2	43.90688309561755
2	39.790395669219
2	30.155877080030574
2	40.62636104972931
2	29.381783764063556
2	33.47791142350769
2	45.92889177638329
2	39.033768210194516
2	47.213063123851285
2	36.391757924691206
2	39.359861435313384
2	39.36924041466035
2	40.430670652445684
2	43.81211085183438
2	39.600901947614226
2	36.66787014432622
2	34.97400442544611
2	36.07932925766054
2	29.488412526471016
2	42.995787967395614
2	38.018784974651666
2	31.419033651409475
2	48.47849185943701
2	36.87002887546393
2	39.75589818894412
2	47.55482581491672
2	46.55963797356987
2	37.00779656068482
2	36.41077739897215
2	38.47534110748784
2	35.74405762537606
2	35.09527289507579
2	42.18642979561187
2	33.69616492128097
2	36.69711029906397
2	42.04316816345379
2	43.95079952214368
2	30.907815084409062
2	38.20689187491891
2	33.40591510018546
2	26.564281810884793
2	35.36409987167627
2	46.80348116746313
2	44.37597710742094
2	36.97685537377759
2	39.50162448615988
2	34.2743087266199
2	30.52332926294461
2	45.06720051555011
2	28.978417393683486
2	37.04959758368167
2	40.67912847685974
2	38.90841803731108
2	39.63210874452101
2	37.60659790230359
2	36.62561540806729
2	35.86013112978254
2	32.11618813781398
2	35.932409907467765
2	47.031871135521214
2	39.780160884715
2	42.33831028825908
2	41.66331784087675
2	36.90749953887291
2	40.79017377596712
2	45.256355268684715
2	42.7069789820013
2	41.54377506141687
2	41.09796336660256
2	36.99763220959591
2	38.944468969870634
2	38.408554169015986
2	42.49282863999177
2	32.13556409308761
2	32.38206906652203
2	38.027465711925636
2	39.78524137986621
2	40.42485083940373
2	38.633848170232945
2	37.26137620910227
2	31.69363914775885
2	35.61428753916469
2	34.208147089582084
2	34.99501146680291
2	41.067718985214405
2	38.919596235714536
2	30.817210997605596
2	44.4963250847537
2	43.95910256496705
2	37.71841021390322
2	33.2796979603128
2	39.9206841263798
2	40.85676078017484
2	37.821086978164026
2	39.77510775893534
2	37.783658171676656
2	34.10515198486622
2	31.15520050965504
2	38.737419528660965
2	29.610851183071894
2	39.657061975107815
2	28.933936438755197
2	38.203000496795205
2	47.166837626621295
2	37.7436183172885
2	37.2218379369141
2	31.13094912169546
2	35.809456586684895
2	43.6105409221537
2	28.68170778246886
2	39.18568359813851
2	32.03525501651958
2	42.097631812691816
2	30.120403737098364
2	32.81243553659505
2	29.059901046488402
2	41.906461604306045
2	35.95651034923513
2	44.20473108527773
2	41.04823126591507
2	38.86078462319129
2	40.713522578098576
2	36.21882305054403
2	36.61720950663285
2	41.1783456032626
2	45.715691451834104
2	38.676856532800656
2	44.544914798389826
2	33.280201891900184
2	37.9982593633277
2	31.549183854354332
2	32.40315139489534
2	40.18541373581445
2	34.50628267464232
2	36.46295469689247
2	31.183736861678284
2	44.32246585570539
2	36.96966524516355
2	31.253494234244897
2	39.898180208990205
2	41.39547715761899
2	44.03833263450702
2	40.96197956150954
2	42.16479252230075
2	33.64515223760454
2	42.828471723853475
2	43.160218459516145
2	31.55641856677549
2	38.86761379997659
2	33.38451242245224
2	42.541985422954276
2	46.39500514562506
2	33.09531468193707
2	27.643267534322803
2	36.53577875189435
2	42.21589173379809
2	38.206174651618014
2	40.37818105688687
2	28.68306242072362
2	36.868798627497405
2	38.724679425748796
2	38.4857227956071
2	38.07641620802461
2	35.559559683539256
2	36.570660640895404
2	36.86630176891023
2	39.21124107333505
2	41.44459481259927
2	37.75455790734416
2	36.46026137011055
2	45.7923846645352
2	38.57953144602799
2	37.867226549129875
2	39.88218011087254
2	28.57950954554778
2	36.92256306528955
2	34.000065022953365
2	35.619532906684874
2	39.532422592065224
2	38.73407556727326
2	40.01583518808258
2	39.17272296793819
2	41.64331791548584
2	35.53922903417316
2	38.32748182324713
2	28.632249099034592
2	33.81175580127246
2	36.88983923159805
2	38.78297682788293
2	36.603283666048604
2	41.26797467813324
2	32.71550786579061
2	35.21532747684765
2	39.66772242893642
2	40.054109721210665
2	37.07714872846581
2	34.889666732375034
2	37.537555627118266
2	40.506400988080586
2	37.238145380472254
2	30.062038728834686
2	46.21277367231593
2	34.04839722263427
2	38.560691068098386
2	41.39274245714329
2	31.909963334148777
2	38.73200630566256
2	33.07394406972968
2	39.47545465361103
2	42.23170531961928
2	38.6526590382742
2	38.7377380356111
2	28.650860885674273
2	41.28870422022999
2	38.249923430315754
2	42.97465300894289
2	33.27959810065384
2	34.40922184902295
2	37.591762819690736
2	34.952220629247705
2	41.90061560949598
2	37.28631346738151
2	40.75651925488383
2	36.203880835011695
2	40.84910213488472
2	42.50239598533233
2	41.739306402728076
2	34.994945315353654
2	38.293161392154275
2	41.42123348399366
2	33.82971207171069
2	34.290899035846735
2	35.60866219930328
2	42.236771631042735
2	29.265187546826134
2	40.82808367229813
2	34.30328861978678
2	34.30065381297917
2	43.377885900718056
2	46.990406786210116
2	39.891882469562276
2	39.06619248421614
2	46.24401283910181
2	32.607003842657384
2	34.29869276346343
2	40.58872471007948
2	41.147815165765145
2	39.32133103043358
2	34.39321696930838
2	36.04786177497885
2	38.490412629879835
2	33.35694580568855
2	44.24772609652914
2	40.71875542377362
2	39.44828297739875
2	31.51537326671358
2	36.164081377101034
2	25.67697742844259
2	40.990376046608176
2	36.19080984727035
2	36.353537261053276
2	38.480466905365205
2	33.43993086203274
2	45.6992644501796
2	46.00093193963687
2	45.75944574334917
2	39.68755525384604
2	37.356033866009795
2	37.658226748810605
2	40.36599714238078
2	47.29126296998318
2	39.139402219768556
2	38.4470743681137
2	43.094387075077115
2	36.37855281348749
2	40.60932319586274
2	36.03202832031794
2	29.099117113663628
2	44.197293712322924
2	42.39708224884955
2	41.94699994161658
2	34.655944750796095
2	43.59425703507099
2	32.72949882883089
2	36.03703512935064
2	35.34636053653111
2	42.52201423759193
2	41.0536041334935
2	38.85359492151428
2	36.139048565665654
2	38.452736125987606
2	36.198738795276064
2	37.672042766075286
2	48.11387650256112
2	41.01983002215532
2	32.15172443833926
2	36.18152478739135
2	37.84051146492509
2	43.68822943127056
2	45.68989738914857
2	37.10610867180915
2	38.47908152048857
2	45.179174755338366
2	31.479583957231657
2	37.89546890094388
2	31.882514069501124
2	35.61020879495295
2	34.68383836318013
2	34.0409144754978
2	38.052118077168494
2	38.986893119314566
2	36.19065056415761
2	35.87018141253514
2	38.04844757110033
2	45.20152166177566
2	38.73943400109766
2	43.83090430679458
2	44.953413040338816
2	36.930583553937154
2	30.914314446722162
2	41.872557856360835
2	49.05438663376146
2	40.1397632948566
2	41.45142581642088
2	40.37558179063864
2	43.39883207677604
2	44.519237538743766
2	35.385449827072975
2	37.206202692742465
2	37.759611027483515
2	31.71868624912713
2	36.3438848420445
2	40.68316661917625
2	35.224779109838614
2	37.57394274282342
2	33.63976554188617
2	33.350671188454214
2	42.65042009990992
2	41.67142028630193
2	34.98289259662922
2	42.738214397667704
2	45.67768443175625
2	39.53646833714765
2	37.123693416107265
2	41.99404686393417
2	32.534681358450115
2	43.16350112494363
2	40.90774015535058
2	42.79399393197582
2	43.64459051474187
2	41.74996828168105
2	36.328664512946645
2	43.561444137092884
2	31.509916278853908
2	47.3834911659653
2	33.468951788722734
2	39.88888591803394
2	37.61450836745456
2	42.14770882716392
2	40.04756188416923
2	39.075054897246446
2	36.435093690378025
2	45.752246017118
2	34.20508360060586
2	34.07839354392812
2	35.399772793072394
2	45.19033391016407
2	34.92480407123984
2	42.66156188851432
2	35.56141740521011
2	33.452366078895
2	41.28500076201388
2	37.4891762333384
2	41.09617415466031
2	41.93623418145593
2	40.78319341896773
2	41.35763590918542
2	45.00334648869426
2	32.22108174018451
2	40.45342032167637
2	33.491741663765346
2	29.83604743188976
2	47.80939407865028
2	33.75114143722536
2	47.459144162790594
2	40.36142544081453
2	35.171814057822395
2	39.61326957878044
2	39.295416485252396
2	40.77931747103132
2	47.26068855181812
2	49.09322304136524
2	54.83237514332771
2	41.19190616738279
2	41.86527884597354
2	48.81110158137304
2	49.53502974362641
2	29.04538561678921
2	44.30918434245572
2	38.90898119240959
2	40.72040500666055
2	40.46790372164006
2	49.40576960294374
2	44.77762391075844
2	49.00405241240362
2	38.65970442829079
2	46.53334074178083
2	41.54081080488732
2	43.64589481606901
2	33.50501608042335
2	33.17950802194153
2	45.65891291194798
2	33.31930700118387
2	34.64288813478012
2	42.06957741418462
2	36.85004285798298
2	34.321181730700154
2	43.21959272924858
2	47.19244884771134
2	41.93032527904908
2	39.59538796418332
2	38.98781051974942
2	36.639241213460274
2	41.72209889278043
2	43.070485532559616
2	41.32514478923047
2	37.754332375333256
2	53.03642073729452
2	48.12024652554707
2	43.1744374936346
2	41.266594047906665
2	46.127130539789945
2	40.426706304941774
2	39.01472388339581
2	37.04615932124512
2	40.0735371173553
2	33.28168945257094
2	44.38801035066352
2	43.699804459459905
2	44.620521313803856
2	33.27639046970488
2	38.955645288832
2	44.29398895273952
2	34.87459808904499
2	35.428645861928054
2	49.12841105461878
2	35.13818678213005
2	48.389073892732235
2	43.000155553447414
2	35.74753749324506
2	39.054109849478074
2	39.75223520346273
2	46.42275547779056
2	44.623015150817615
2	41.20613358708299
2	42.836442566654966
2	48.5491128643228
2	41.72042623509846
2	42.317580811762674
2	48.65741393251146
2	36.90537708732917
2	40.38072253211576
2	35.21190109576559
2	36.40736720093857
2	42.98401614143901
2	42.28245843422531
2	49.670623960900386
2	35.70163559113778
2	45.27891386183512
2	36.23975259880709
2	49.10611822668358
2	45.14486618868722
2	35.23040647447641
2	37.91797935859175
2	43.46358288483412
2	52.237204613017695
2	33.467720079844746
2	46.156533914402516
2	42.36283629411024
2	49.53243255220373
2	37.37245896275188
2	36.95326694694711
2	34.223124554473884
2	36.834679967208466
2	41.613491557043886
2	34.90612422976734
2	40.367134876631745
2	46.98982948056443
2	40.2982077021007
2	39.46519408221426
2	37.205726354979674
2	41.110629690680604
2	41.22339967270936
2	45.69006182022734
2	47.353076486499276
2	33.352304073261706
2	52.498461468065784
2	38.85638763350381
2	42.4726352001309
2	44.90818904350493
2	42.2433032396636
2	43.83919912020817
2	45.576878474233624
2	33.268973295251
2	33.89762085315661
2	35.310432490850225
2	35.75859339154347
2	45.55477314485362
2	37.969696960650204
2	41.53199521049426
2	41.38777766015073
2	41.2886162188549
2	35.527842857869594
2	41.80326370734172
2	45.39901602306571
2	44.195014990984205
2	30.335427643895574
2	48.87037083670643
2	35.24860482309297
2	36.60683479295175
2	44.72454384904713
2	48.80661375456008
2	44.75065740664673
2	35.49694280037477
2	39.782358633835734
2	38.54110107514088
2	32.58474569296266
2	40.8146661741569
2	35.04210040432661
2	34.00650627988302
2	40.955796921712846
2	37.190171606235054
2	41.05674199790538
2	42.515355251862864
2	42.21314182476402
2	40.80444107098408
2	45.73348192029394
2	55.58
2	41.32696531343759
2	38.750741401189174
2	34.86075005525616
2	37.06867984176678
2	37.56385242973264
2	30.511653187045546
2	37.14521417257494
2	39.00705109281849
2	40.615591502587854
2	47.2102580970416
2	37.871590847892634
2	37.24398957601145
2	41.03876349551828
2	40.44175641233241
2	43.36506707829464
2	41.2644043107437
2	40.410719858288566
2	39.66301389939869
2	44.098048901666935
2	42.48117145236037
2	36.760068353161145
2	37.32051896390892
2	47.326283286850455
2	44.05455748511085
2	38.75019141366242
2	41.283531845397135
2	44.0995933413598
2	44.559768331126364
2	44.59982557756421
2	44.90775387214635
2	45.87690461926895
2	42.25762313178399
2	32.86221866631941
2	43.60880059059438
2	49.051154642697654
2	45.792592489433005
2	38.60045742999202
2	50.36918852062627
2	38.21778934157152
2	39.26253450282708
2	42.30890443462185
2	42.31853072985423
2	30.54015511504179
2	43.40795000027894
2	46.878555965574435
2	39.54592757206708
2	37.807396022871664
2	38.941867351675924
2	46.04070732556223
2	40.93246490298934
2	34.15868362599025
2	51.66798555958444
2	39.75341706082099
2	49.69853309254839
2	39.89481756532762
2	43.7011514072639
2	39.2820555048274
2	37.13138533525075
2	41.401060041356686
2	38.59775488527441
2	37.93186224119341
2	37.53301442245859
2	32.46984406992717
2	41.50012295478005
2	36.495860953687966
2	30.42164948917992
2	41.02535679834644
2	39.575938765367894
2	43.50235287858822
2	33.63398465052938
2	36.19795748619441
2	38.207777961598765
2	49.94880622867413
2	39.85826928484019
2	51.173556534142094
2	42.45440565922292
2	37.08924993036444
2	48.16674129993581
2	43.662959450894576
2	39.619990876488885
2	41.84555684965397
2	40.50940880033594
2	49.48378692145787
2	39.50255861355385
2	35.61959839608445
2	38.71688915146037
2	34.87422149641759
2	38.79107386040302
2	44.85589464639055
2	36.99991913189284
2	42.74028683096509
2	45.36589250681358
2	44.673101069946526
2	39.79187579446185
2	48.360883906601345
2	45.32645561646381
2	44.5504060468092
2	41.33251198686022
2	45.52448537897736
2	34.89410837951791
2	35.14711348409766
2	45.80361805819012
2	40.941374544085946
2	42.745501294548276
2	47.26385296301975
2	43.40197672360708
2	37.526481684420844
2	49.15126147766371
2	41.563746803525085
2	40.155083898186106
2	41.29594225353732
2	29.123446780130237
2	46.40737272010967
2	37.0213436659808
2	37.828957002438685
2	41.85702980785305
2	41.23227171270697
2	47.58081235879386
2	40.62416950960452
2	42.88451555364742
2	43.845275770321436
2	40.72955377474847
2	42.73510045846102
2	36.91563266600873
2	32.302820889724906
2	42.613941905485916
2	31.608056466551986
2	50.32174409547743
2	40.65004232971193
2	46.18476622364872
2	33.86300254681116
2	38.66487836280437
2	46.671670804482304
2	31.349176750363576
2	42.13013367273445
2	45.118867540004175
2	32.82580992083524
2	40.69118098215506
2	31.73734265623353
2	38.81580981077683
2	47.28152926805381
2	52.81823825469766
2	34.89110707119975
2	42.212912870160324
2	41.79666738201784
2	35.9949130398249
2	43.69826049597947
2	39.08503947986872
2	39.49393105548929
2	44.17534051775025
2	36.93160055356976
2	48.83233240289666
2	41.60788926084611
2	40.7144112500742
2	36.95377499910213
2	34.29226578154826
2	35.16875173593721
2	39.33560867470099
2	33.91718225559678
2	46.012955158002036
2	39.8556807587277
2	32.976327072420304
2	33.988779072064744
2	42.86141822667149
2	44.39819765061908
2	47.11074302852039
2	45.18779922167177
2	36.44350310796734
2	46.209473713012514
2	34.515761258316395
2	41.803676638515526
2	45.57493838542569
2	30.51538068767023
2	28.832658255560773
2	45.24024587687998
2	41.12479588989597
2	31.35056710930254
2	41.65697320370972
2	44.18562479105603
2	41.4117154859578
2	40.69488953318254
2	40.99161582405771
2	43.4758004640231
2	38.4083918861478
2	37.06383950355303
2	39.18647966474827
2	39.44615473487439
2	39.74959167356709
2	42.15636507729724
2	44.448610497312835
2	40.66127038765952
2	39.332844327131724
2	48.911047951835315
2	37.67393807952066
2	40.77691000782904
2	39.01659848159316
2	39.807336533542625
2	36.80777464830508
2	38.46994655331145
2	41.66661711367194
2	42.98217566971559
2	42.11683128149437
2	44.65257376315585
2	38.38752513446576
2	37.04897633572002
2	32.118262135980416
2	36.61449986905449
2	39.77374979957123
2	32.92765359267949
2	41.71680785985551
2	39.47963800207017
2	31.227828484361595
2	44.26733303678584
[truncated: 2,882 more rows]
