# Supplementary material for: Diffusion-mediated HEI10 coarsening can explain meiotic crossover positioning in Arabidopsis
Source: Nat Commun. 2021 Aug 3;12:4674. doi: 10.1038/s41467-021-24827-w (PMC8333306; doi:10.1038/s41467-021-24827-w)
Supplement: Supplementary file 4 — Source Data File [file 41467_2021_24827_MOESM4_ESM.zip › source_data/Suppl_Fig_6_simulations_density_0.25.csv]

t_L	a_nodes	dt	Ls	t_exp	b_nodes	n_c	n_ts	n_alpha	u0	C0	D	m	density	K	C0_noise	t_C0_ratio2	n	Lm	Number COs	L	position_0	intensity_0	position_1	intensity_1	position_2	intensity_2
0.1	2.1	360.0	4.93	false	0.5	1.25	100	1.0	0.16	0.93	1.1	2000	0.25	1.0	0.3	1.5	1000	37.5	1.0	38.96562976375983	21.655191109496243	16.84257039050855
0.1	2.1	360.0	4.93	false	0.5	1.25	100	1.0	0.16	0.93	1.1	2000	0.25	1.0	0.3	1.5	1000	37.5	1.0	41.14632985324012	17.11150642540339	15.783834264895999
0.1	2.1	360.0	4.93	false	0.5	1.25	100	1.0	0.16	0.93	1.1	2000	0.25	1.0	0.3	1.5	1000	37.5	1.0	43.37436996300289	20.144008228417047	16.946837691829053
0.1	2.1	360.0	4.93	false	0.5	1.25	100	1.0	0.16	0.93	1.1	2000	0.25	1.0	0.3	1.5	1000	37.5	1.0	28.8176938879001	26.629568896060952	11.816187661314396
0.1	2.1	360.0	4.93	false	0.5	1.25	100	1.0	0.16	0.93	1.1	2000	0.25	1.0	0.3	1.5	1000	37.5	2.0	44.71903415172844	13.474307990407182	8.01359244308405	34.74709960201044	10.109418480552407
0.1	2.1	360.0	4.93	false	0.5	1.25	100	1.0	0.16	0.93	1.1	2000	0.25	1.0	0.3	1.5	1000	37.5	1.0	31.02196191413459	13.307103370889187	11.019435194096008
0.1	2.1	360.0	4.93	false	0.5	1.25	100	1.0	0.16	0.93	1.1	2000	0.25	1.0	0.3	1.5	1000	37.5	1.0	44.377782751493605	25.809702678377814	18.06562274818679
0.1	2.1	360.0	4.93	false	0.5	1.25	100	1.0	0.16	0.93	1.1	2000	0.25	1.0	0.3	1.5	1000	37.5	1.0	37.46241648680151	15.868185665409623	13.94758331911602
0.1	2.1	360.0	4.93	false	0.5	1.25	100	1.0	0.16	0.93	1.1	2000	0.25	1.0	0.3	1.5	1000	37.5	1.0	32.406135040526564	8.598335399743274	12.42944562473254
0.1	2.1	360.0	4.93	false	0.5	1.25	100	1.0	0.16	0.93	1.1	2000	0.25	1.0	0.3	1.5	1000	37.5	2.0	36.73348202043233	2.0807844781363927	9.472097656262346	29.94160200341398	4.681355902461753
0.1	2.1	360.0	4.93	false	0.5	1.25	100	1.0	0.16	0.93	1.1	2000	0.25	1.0	0.3	1.5	1000	37.5	1.0	40.868433390631196	25.945579189006352	16.66962114023925
0.1	2.1	360.0	4.93	false	0.5	1.25	100	1.0	0.16	0.93	1.1	2000	0.25	1.0	0.3	1.5	1000	37.5	1.0	36.42379511310165	35.198530341258575	14.915843782792145
0.1	2.1	360.0	4.93	false	0.5	1.25	100	1.0	0.16	0.93	1.1	2000	0.25	1.0	0.3	1.5	1000	37.5	1.0	37.86957216051076	33.431524949762974	14.767266519822995
0.1	2.1	360.0	4.93	false	0.5	1.25	100	1.0	0.16	0.93	1.1	2000	0.25	1.0	0.3	1.5	1000	37.5	1.0	44.18442580246311	24.103701021455628	17.562714156760286
0.1	2.1	360.0	4.93	false	0.5	1.25	100	1.0	0.16	0.93	1.1	2000	0.25	1.0	0.3	1.5	1000	37.5	1.0	33.6351003107397	9.685909348491675	14.635641660133233
0.1	2.1	360.0	4.93	false	0.5	1.25	100	1.0	0.16	0.93	1.1	2000	0.25	1.0	0.3	1.5	1000	37.5	1.0	31.14239985566872	16.816888564987497	13.288855802435146
0.1	2.1	360.0	4.93	false	0.5	1.25	100	1.0	0.16	0.93	1.1	2000	0.25	1.0	0.3	1.5	1000	37.5	1.0	36.89687839025139	11.582072631412847	14.540848545604247
0.1	2.1	360.0	4.93	false	0.5	1.25	100	1.0	0.16	0.93	1.1	2000	0.25	1.0	0.3	1.5	1000	37.5	1.0	45.969879366389456	16.799245993292136	18.113140790037914
0.1	2.1	360.0	4.93	false	0.5	1.25	100	1.0	0.16	0.93	1.1	2000	0.25	1.0	0.3	1.5	1000	37.5	2.0	51.56158289656237	11.404604962407866	12.46382397758862	44.88784377756911	8.422511119963588
0.1	2.1	360.0	4.93	false	0.5	1.25	100	1.0	0.16	0.93	1.1	2000	0.25	1.0	0.3	1.5	1000	37.5	1.0	40.25094573593563	17.614198740482575	16.78824779705411
0.1	2.1	360.0	4.93	false	0.5	1.25	100	1.0	0.16	0.93	1.1	2000	0.25	1.0	0.3	1.5	1000	37.5	1.0	38.27156075201525	16.96109467843131	14.466077802711329
0.1	2.1	360.0	4.93	false	0.5	1.25	100	1.0	0.16	0.93	1.1	2000	0.25	1.0	0.3	1.5	1000	37.5	1.0	34.075007898906975	22.434891331347508	15.31565834187268
0.1	2.1	360.0	4.93	false	0.5	1.25	100	1.0	0.16	0.93	1.1	2000	0.25	1.0	0.3	1.5	1000	37.5	1.0	38.92763334202561	23.083651554970775	13.786057326616291
0.1	2.1	360.0	4.93	false	0.5	1.25	100	1.0	0.16	0.93	1.1	2000	0.25	1.0	0.3	1.5	1000	37.5	2.0	45.69500608619943	22.303837570338146	10.060008100065723	45.52571638336301	8.536221357673279
0.1	2.1	360.0	4.93	false	0.5	1.25	100	1.0	0.16	0.93	1.1	2000	0.25	1.0	0.3	1.5	1000	37.5	2.0	46.40033530357277	3.464478036997975	7.61954679322895	33.34034922581459	11.679180672232976
0.1	2.1	360.0	4.93	false	0.5	1.25	100	1.0	0.16	0.93	1.1	2000	0.25	1.0	0.3	1.5	1000	37.5	1.0	26.43710495865036	5.405855438454197	11.470261301624644
0.1	2.1	360.0	4.93	false	0.5	1.25	100	1.0	0.16	0.93	1.1	2000	0.25	1.0	0.3	1.5	1000	37.5	1.0	41.308750752629784	14.15371941010457	17.040722197917443
0.1	2.1	360.0	4.93	false	0.5	1.25	100	1.0	0.16	0.93	1.1	2000	0.25	1.0	0.3	1.5	1000	37.5	1.0	36.047287999719224	9.1911242413366	16.108971116577987
0.1	2.1	360.0	4.93	false	0.5	1.25	100	1.0	0.16	0.93	1.1	2000	0.25	1.0	0.3	1.5	1000	37.5	2.0	42.68618965619973	1.2462268664389433	8.473958235232327	37.04111387559261	11.261124332148569
0.1	2.1	360.0	4.93	false	0.5	1.25	100	1.0	0.16	0.93	1.1	2000	0.25	1.0	0.3	1.5	1000	37.5	1.0	37.812173257477575	25.406117259966074	16.66758028580112
0.1	2.1	360.0	4.93	false	0.5	1.25	100	1.0	0.16	0.93	1.1	2000	0.25	1.0	0.3	1.5	1000	37.5	1.0	37.56615915962164	23.683442277619204	17.952179559630594
0.1	2.1	360.0	4.93	false	0.5	1.25	100	1.0	0.16	0.93	1.1	2000	0.25	1.0	0.3	1.5	1000	37.5	2.0	46.274396075595384	7.3688165852792995	7.981403039722893	36.637179767785746	9.806837355788225
0.1	2.1	360.0	4.93	false	0.5	1.25	100	1.0	0.16	0.93	1.1	2000	0.25	1.0	0.3	1.5	1000	37.5	1.0	30.369968392544905	21.602895149587578	13.71860755430878
0.1	2.1	360.0	4.93	false	0.5	1.25	100	1.0	0.16	0.93	1.1	2000	0.25	1.0	0.3	1.5	1000	37.5	1.0	32.79711998333649	11.691510125560475	12.993308343774434
0.1	2.1	360.0	4.93	false	0.5	1.25	100	1.0	0.16	0.93	1.1	2000	0.25	1.0	0.3	1.5	1000	37.5	1.0	41.765155312260696	35.55064190971931	16.219681304362087
0.1	2.1	360.0	4.93	false	0.5	1.25	100	1.0	0.16	0.93	1.1	2000	0.25	1.0	0.3	1.5	1000	37.5	1.0	34.82379214482886	27.113150973650967	15.368139304073846
0.1	2.1	360.0	4.93	false	0.5	1.25	100	1.0	0.16	0.93	1.1	2000	0.25	1.0	0.3	1.5	1000	37.5	2.0	45.88299968244068	14.278082612724008	9.520218115024901	33.190301014106055	7.444799765646155
0.1	2.1	360.0	4.93	false	0.5	1.25	100	1.0	0.16	0.93	1.1	2000	0.25	1.0	0.3	1.5	1000	37.5	1.0	32.66054898409213	3.8942374309564576	11.731164363298303
0.1	2.1	360.0	4.93	false	0.5	1.25	100	1.0	0.16	0.93	1.1	2000	0.25	1.0	0.3	1.5	1000	37.5	1.0	33.414521021971375	28.370857859164794	11.518013493963508
0.1	2.1	360.0	4.93	false	0.5	1.25	100	1.0	0.16	0.93	1.1	2000	0.25	1.0	0.3	1.5	1000	37.5	1.0	35.80441557934261	29.20555149710655	14.46461342020597
0.1	2.1	360.0	4.93	false	0.5	1.25	100	1.0	0.16	0.93	1.1	2000	0.25	1.0	0.3	1.5	1000	37.5	2.0	43.47576479386947	9.686779386071368	10.299297878518058	40.86681466646938	8.918125521123548
0.1	2.1	360.0	4.93	false	0.5	1.25	100	1.0	0.16	0.93	1.1	2000	0.25	1.0	0.3	1.5	1000	37.5	1.0	34.75878750059832	10.562139239654925	15.971159749686937
0.1	2.1	360.0	4.93	false	0.5	1.25	100	1.0	0.16	0.93	1.1	2000	0.25	1.0	0.3	1.5	1000	37.5	1.0	38.61150143638231	15.465334764302185	14.939778051768837
0.1	2.1	360.0	4.93	false	0.5	1.25	100	1.0	0.16	0.93	1.1	2000	0.25	1.0	0.3	1.5	1000	37.5	1.0	29.585869954957197	4.624157401360379	11.283261000517555
0.1	2.1	360.0	4.93	false	0.5	1.25	100	1.0	0.16	0.93	1.1	2000	0.25	1.0	0.3	1.5	1000	37.5	1.0	35.429859592828365	3.7787395668614776	14.26720176035405
0.1	2.1	360.0	4.93	false	0.5	1.25	100	1.0	0.16	0.93	1.1	2000	0.25	1.0	0.3	1.5	1000	37.5	1.0	40.66250226150598	28.898809776191918	14.746788588744089
0.1	2.1	360.0	4.93	false	0.5	1.25	100	1.0	0.16	0.93	1.1	2000	0.25	1.0	0.3	1.5	1000	37.5	1.0	30.78215993606465	9.060125573820992	12.706622144969941
0.1	2.1	360.0	4.93	false	0.5	1.25	100	1.0	0.16	0.93	1.1	2000	0.25	1.0	0.3	1.5	1000	37.5	1.0	30.465014732840267	8.364035217047757	12.89537398121818
0.1	2.1	360.0	4.93	false	0.5	1.25	100	1.0	0.16	0.93	1.1	2000	0.25	1.0	0.3	1.5	1000	37.5	1.0	34.63424103041674	16.359966495145418	14.530381801714451
0.1	2.1	360.0	4.93	false	0.5	1.25	100	1.0	0.16	0.93	1.1	2000	0.25	1.0	0.3	1.5	1000	37.5	1.0	42.62380250116671	28.05344507733366	17.39607346781171
0.1	2.1	360.0	4.93	false	0.5	1.25	100	1.0	0.16	0.93	1.1	2000	0.25	1.0	0.3	1.5	1000	37.5	1.0	30.601222038702865	4.328989577173929	14.085358278600832
0.1	2.1	360.0	4.93	false	0.5	1.25	100	1.0	0.16	0.93	1.1	2000	0.25	1.0	0.3	1.5	1000	37.5	1.0	44.342414581972015	18.539868490178748	17.987901663724106
0.1	2.1	360.0	4.93	false	0.5	1.25	100	1.0	0.16	0.93	1.1	2000	0.25	1.0	0.3	1.5	1000	37.5	1.0	44.82995532773293	19.86907385936955	18.06683362042204
0.1	2.1	360.0	4.93	false	0.5	1.25	100	1.0	0.16	0.93	1.1	2000	0.25	1.0	0.3	1.5	1000	37.5	1.0	31.890798123412257	20.18364851386925	12.541514703953366
0.1	2.1	360.0	4.93	false	0.5	1.25	100	1.0	0.16	0.93	1.1	2000	0.25	1.0	0.3	1.5	1000	37.5	1.0	39.12668313279253	25.920094606182094	17.376760566972884
0.1	2.1	360.0	4.93	false	0.5	1.25	100	1.0	0.16	0.93	1.1	2000	0.25	1.0	0.3	1.5	1000	37.5	1.0	34.04124729048539	12.134615224394334	14.084310725281485
0.1	2.1	360.0	4.93	false	0.5	1.25	100	1.0	0.16	0.93	1.1	2000	0.25	1.0	0.3	1.5	1000	37.5	1.0	31.57735690362683	20.112739351241697	14.789805206368298
0.1	2.1	360.0	4.93	false	0.5	1.25	100	1.0	0.16	0.93	1.1	2000	0.25	1.0	0.3	1.5	1000	37.5	1.0	42.404591268073105	14.821924353527619	19.82508011829805
0.1	2.1	360.0	4.93	false	0.5	1.25	100	1.0	0.16	0.93	1.1	2000	0.25	1.0	0.3	1.5	1000	37.5	1.0	40.24715259984101	17.685932530451044	16.001508750856964
0.1	2.1	360.0	4.93	false	0.5	1.25	100	1.0	0.16	0.93	1.1	2000	0.25	1.0	0.3	1.5	1000	37.5	1.0	36.89128149172416	8.745471385637584	14.708664132868858
0.1	2.1	360.0	4.93	false	0.5	1.25	100	1.0	0.16	0.93	1.1	2000	0.25	1.0	0.3	1.5	1000	37.5	2.0	44.11793929233536	7.996185168158293	8.339670564712074	35.93622002216483	9.91742088768354
0.1	2.1	360.0	4.93	false	0.5	1.25	100	1.0	0.16	0.93	1.1	2000	0.25	1.0	0.3	1.5	1000	37.5	1.0	42.64877581020566	35.36609297516801	16.49637068295792
0.1	2.1	360.0	4.93	false	0.5	1.25	100	1.0	0.16	0.93	1.1	2000	0.25	1.0	0.3	1.5	1000	37.5	1.0	36.74152866991565	21.98758856957242	14.31770649073838
0.1	2.1	360.0	4.93	false	0.5	1.25	100	1.0	0.16	0.93	1.1	2000	0.25	1.0	0.3	1.5	1000	37.5	1.0	25.665386553127615	12.515730534637008	8.729177399848457
0.1	2.1	360.0	4.93	false	0.5	1.25	100	1.0	0.16	0.93	1.1	2000	0.25	1.0	0.3	1.5	1000	37.5	1.0	38.991008621682205	28.51233598408083	15.884333443290602
0.1	2.1	360.0	4.93	false	0.5	1.25	100	1.0	0.16	0.93	1.1	2000	0.25	1.0	0.3	1.5	1000	37.5	1.0	39.72558188202569	20.790143651639234	15.147695290099561
0.1	2.1	360.0	4.93	false	0.5	1.25	100	1.0	0.16	0.93	1.1	2000	0.25	1.0	0.3	1.5	1000	37.5	2.0	42.38795349887892	11.886206327198444	9.401776625859593	42.36537915181836	9.782436531483558
0.1	2.1	360.0	4.93	false	0.5	1.25	100	1.0	0.16	0.93	1.1	2000	0.25	1.0	0.3	1.5	1000	37.5	1.0	43.301639225418135	19.312651581658056	18.07133623407443
0.1	2.1	360.0	4.93	false	0.5	1.25	100	1.0	0.16	0.93	1.1	2000	0.25	1.0	0.3	1.5	1000	37.5	1.0	36.716059814905876	22.24542807916008	13.629934416958669
0.1	2.1	360.0	4.93	false	0.5	1.25	100	1.0	0.16	0.93	1.1	2000	0.25	1.0	0.3	1.5	1000	37.5	1.0	37.19517983784923	22.326705176416407	13.724623043642891
0.1	2.1	360.0	4.93	false	0.5	1.25	100	1.0	0.16	0.93	1.1	2000	0.25	1.0	0.3	1.5	1000	37.5	1.0	36.124092067660996	9.566215209510837	15.469490573926478
0.1	2.1	360.0	4.93	false	0.5	1.25	100	1.0	0.16	0.93	1.1	2000	0.25	1.0	0.3	1.5	1000	37.5	1.0	38.1057933663937	18.93869892529158	15.046039034817262
0.1	2.1	360.0	4.93	false	0.5	1.25	100	1.0	0.16	0.93	1.1	2000	0.25	1.0	0.3	1.5	1000	37.5	1.0	33.835861498489955	12.548532346449187	13.681778071329168
0.1	2.1	360.0	4.93	false	0.5	1.25	100	1.0	0.16	0.93	1.1	2000	0.25	1.0	0.3	1.5	1000	37.5	1.0	38.78813192517935	25.805228228159056	17.81008006506826
0.1	2.1	360.0	4.93	false	0.5	1.25	100	1.0	0.16	0.93	1.1	2000	0.25	1.0	0.3	1.5	1000	37.5	1.0	40.10187622045828	13.89970863164664	16.93383835330311
0.1	2.1	360.0	4.93	false	0.5	1.25	100	1.0	0.16	0.93	1.1	2000	0.25	1.0	0.3	1.5	1000	37.5	1.0	40.32871690896076	18.41227571376562	17.33342909987711
0.1	2.1	360.0	4.93	false	0.5	1.25	100	1.0	0.16	0.93	1.1	2000	0.25	1.0	0.3	1.5	1000	37.5	1.0	38.40137624721467	9.664909020815749	15.927629159634318
0.1	2.1	360.0	4.93	false	0.5	1.25	100	1.0	0.16	0.93	1.1	2000	0.25	1.0	0.3	1.5	1000	37.5	1.0	39.11609355834928	21.270734228471085	15.527822412414762
0.1	2.1	360.0	4.93	false	0.5	1.25	100	1.0	0.16	0.93	1.1	2000	0.25	1.0	0.3	1.5	1000	37.5	1.0	38.77314896295378	26.66926474969587	15.951019743396458
0.1	2.1	360.0	4.93	false	0.5	1.25	100	1.0	0.16	0.93	1.1	2000	0.25	1.0	0.3	1.5	1000	37.5	1.0	34.92230407320019	12.128549593503557	12.579113495233317
0.1	2.1	360.0	4.93	false	0.5	1.25	100	1.0	0.16	0.93	1.1	2000	0.25	1.0	0.3	1.5	1000	37.5	1.0	49.811769611632805	41.78007587820665	18.463542596195467
0.1	2.1	360.0	4.93	false	0.5	1.25	100	1.0	0.16	0.93	1.1	2000	0.25	1.0	0.3	1.5	1000	37.5	1.0	29.792668861594443	13.879393379176731	10.156047173785879
0.1	2.1	360.0	4.93	false	0.5	1.25	100	1.0	0.16	0.93	1.1	2000	0.25	1.0	0.3	1.5	1000	37.5	1.0	45.02190027093815	42.60435384855722	15.314496467690573
0.1	2.1	360.0	4.93	false	0.5	1.25	100	1.0	0.16	0.93	1.1	2000	0.25	1.0	0.3	1.5	1000	37.5	1.0	31.41098094653835	18.35082456977997	12.468792184376902
0.1	2.1	360.0	4.93	false	0.5	1.25	100	1.0	0.16	0.93	1.1	2000	0.25	1.0	0.3	1.5	1000	37.5	1.0	35.14733518888365	8.775281898207837	13.980121904272202
0.1	2.1	360.0	4.93	false	0.5	1.25	100	1.0	0.16	0.93	1.1	2000	0.25	1.0	0.3	1.5	1000	37.5	1.0	33.79909597997142	18.762555648265803	14.299412374713514
0.1	2.1	360.0	4.93	false	0.5	1.25	100	1.0	0.16	0.93	1.1	2000	0.25	1.0	0.3	1.5	1000	37.5	1.0	32.85713801317015	27.093140733966816	12.438978943882717
0.1	2.1	360.0	4.93	false	0.5	1.25	100	1.0	0.16	0.93	1.1	2000	0.25	1.0	0.3	1.5	1000	37.5	1.0	40.203157478976	37.746895914199385	17.196177926715496
0.1	2.1	360.0	4.93	false	0.5	1.25	100	1.0	0.16	0.93	1.1	2000	0.25	1.0	0.3	1.5	1000	37.5	2.0	38.344329773948594	8.361979425584247	10.186047657621895	38.033417289877065	6.075650302261585
0.1	2.1	360.0	4.93	false	0.5	1.25	100	1.0	0.16	0.93	1.1	2000	0.25	1.0	0.3	1.5	1000	37.5	1.0	31.786159322224172	30.671506436187656	15.088438089522668
0.1	2.1	360.0	4.93	false	0.5	1.25	100	1.0	0.16	0.93	1.1	2000	0.25	1.0	0.3	1.5	1000	37.5	1.0	39.26363940595832	16.043894160629225	14.397498374261708
0.1	2.1	360.0	4.93	false	0.5	1.25	100	1.0	0.16	0.93	1.1	2000	0.25	1.0	0.3	1.5	1000	37.5	1.0	38.108747100256124	35.22977351816329	16.44807060993563
0.1	2.1	360.0	4.93	false	0.5	1.25	100	1.0	0.16	0.93	1.1	2000	0.25	1.0	0.3	1.5	1000	37.5	1.0	46.26642258525946	24.9496096882397	19.37790952572003
0.1	2.1	360.0	4.93	false	0.5	1.25	100	1.0	0.16	0.93	1.1	2000	0.25	1.0	0.3	1.5	1000	37.5	1.0	43.079990822364515	17.478471660754618	17.805967554588996
0.1	2.1	360.0	4.93	false	0.5	1.25	100	1.0	0.16	0.93	1.1	2000	0.25	1.0	0.3	1.5	1000	37.5	1.0	37.52602017457766	28.568424381249812	13.217480122268107
0.1	2.1	360.0	4.93	false	0.5	1.25	100	1.0	0.16	0.93	1.1	2000	0.25	1.0	0.3	1.5	1000	37.5	1.0	36.15031398125323	22.8192366706304	13.84901349594702
0.1	2.1	360.0	4.93	false	0.5	1.25	100	1.0	0.16	0.93	1.1	2000	0.25	1.0	0.3	1.5	1000	37.5	2.0	48.13180842245352	5.691665052546078	8.184942951343277	45.39875986319379	9.861808237815879
0.1	2.1	360.0	4.93	false	0.5	1.25	100	1.0	0.16	0.93	1.1	2000	0.25	1.0	0.3	1.5	1000	37.5	1.0	36.27422727976894	14.551367328338191	15.746664835483283
0.1	2.1	360.0	4.93	false	0.5	1.25	100	1.0	0.16	0.93	1.1	2000	0.25	1.0	0.3	1.5	1000	37.5	1.0	34.23232518848586	19.651221893410202	14.490241078603985
0.1	2.1	360.0	4.93	false	0.5	1.25	100	1.0	0.16	0.93	1.1	2000	0.25	1.0	0.3	1.5	1000	37.5	1.0	34.255389267579616	18.702353198152057	15.400312458141345
0.1	2.1	360.0	4.93	false	0.5	1.25	100	1.0	0.16	0.93	1.1	2000	0.25	1.0	0.3	1.5	1000	37.5	1.0	36.63092601489994	29.447856228113285	13.761426934777251
0.1	2.1	360.0	4.93	false	0.5	1.25	100	1.0	0.16	0.93	1.1	2000	0.25	1.0	0.3	1.5	1000	37.5	1.0	37.181924503668306	35.621711824548065	14.285858644053787
0.1	2.1	360.0	4.93	false	0.5	1.25	100	1.0	0.16	0.93	1.1	2000	0.25	1.0	0.3	1.5	1000	37.5	1.0	30.56457094884876	20.091347026048652	11.804461737178375
0.1	2.1	360.0	4.93	false	0.5	1.25	100	1.0	0.16	0.93	1.1	2000	0.25	1.0	0.3	1.5	1000	37.5	1.0	41.38555158671367	22.73702893167214	15.798469685534563
0.1	2.1	360.0	4.93	false	0.5	1.25	100	1.0	0.16	0.93	1.1	2000	0.25	1.0	0.3	1.5	1000	37.5	1.0	40.715026874533066	11.54518401716378	17.266735573119306
0.1	2.1	360.0	4.93	false	0.5	1.25	100	1.0	0.16	0.93	1.1	2000	0.25	1.0	0.3	1.5	1000	37.5	1.0	35.81187033270311	21.892392543505217	13.803915478701954
0.1	2.1	360.0	4.93	false	0.5	1.25	100	1.0	0.16	0.93	1.1	2000	0.25	1.0	0.3	1.5	1000	37.5	1.0	41.61208894803419	29.5698046590445	13.874874962411345
0.1	2.1	360.0	4.93	false	0.5	1.25	100	1.0	0.16	0.93	1.1	2000	0.25	1.0	0.3	1.5	1000	37.5	1.0	35.962769975602846	24.001156008234172	14.52136753496116
0.1	2.1	360.0	4.93	false	0.5	1.25	100	1.0	0.16	0.93	1.1	2000	0.25	1.0	0.3	1.5	1000	37.5	1.0	30.559408105858704	29.8505862852792	13.024077533100458
0.1	2.1	360.0	4.93	false	0.5	1.25	100	1.0	0.16	0.93	1.1	2000	0.25	1.0	0.3	1.5	1000	37.5	1.0	36.092753216194026	28.085514068117792	14.49928163533995
0.1	2.1	360.0	4.93	false	0.5	1.25	100	1.0	0.16	0.93	1.1	2000	0.25	1.0	0.3	1.5	1000	37.5	1.0	41.29394575830155	10.923528393740902	11.550326446406958
0.1	2.1	360.0	4.93	false	0.5	1.25	100	1.0	0.16	0.93	1.1	2000	0.25	1.0	0.3	1.5	1000	37.5	1.0	32.11655505513672	19.173122440179554	12.400256176403193
0.1	2.1	360.0	4.93	false	0.5	1.25	100	1.0	0.16	0.93	1.1	2000	0.25	1.0	0.3	1.5	1000	37.5	1.0	32.65636839907219	8.82073871432009	12.23062211947498
0.1	2.1	360.0	4.93	false	0.5	1.25	100	1.0	0.16	0.93	1.1	2000	0.25	1.0	0.3	1.5	1000	37.5	1.0	46.0041633397768	14.445009467417002	19.51855295556312
0.1	2.1	360.0	4.93	false	0.5	1.25	100	1.0	0.16	0.93	1.1	2000	0.25	1.0	0.3	1.5	1000	37.5	1.0	35.06944570659386	18.031852089395656	15.38853775036783
0.1	2.1	360.0	4.93	false	0.5	1.25	100	1.0	0.16	0.93	1.1	2000	0.25	1.0	0.3	1.5	1000	37.5	2.0	44.37897646049633	0.43652945875165916	9.44254422735674	37.03407285461141	8.428353604252077
0.1	2.1	360.0	4.93	false	0.5	1.25	100	1.0	0.16	0.93	1.1	2000	0.25	1.0	0.3	1.5	1000	37.5	1.0	32.37337170669983	18.587898156528723	13.645710603067426
0.1	2.1	360.0	4.93	false	0.5	1.25	100	1.0	0.16	0.93	1.1	2000	0.25	1.0	0.3	1.5	1000	37.5	1.0	45.28382100616006	13.837366367038062	17.979989221976226
0.1	2.1	360.0	4.93	false	0.5	1.25	100	1.0	0.16	0.93	1.1	2000	0.25	1.0	0.3	1.5	1000	37.5	1.0	40.03335313804264	28.602963234237052	17.479931628124078
0.1	2.1	360.0	4.93	false	0.5	1.25	100	1.0	0.16	0.93	1.1	2000	0.25	1.0	0.3	1.5	1000	37.5	1.0	32.96706716239095	16.238335657969838	12.854321685343077
0.1	2.1	360.0	4.93	false	0.5	1.25	100	1.0	0.16	0.93	1.1	2000	0.25	1.0	0.3	1.5	1000	37.5	1.0	36.18868805492627	3.026602328332177	15.056178247101037
0.1	2.1	360.0	4.93	false	0.5	1.25	100	1.0	0.16	0.93	1.1	2000	0.25	1.0	0.3	1.5	1000	37.5	1.0	36.8688773820299	30.42904614130122	13.925098715451874
0.1	2.1	360.0	4.93	false	0.5	1.25	100	1.0	0.16	0.93	1.1	2000	0.25	1.0	0.3	1.5	1000	37.5	1.0	43.36802065326234	7.097862639702017	16.498300019555955
0.1	2.1	360.0	4.93	false	0.5	1.25	100	1.0	0.16	0.93	1.1	2000	0.25	1.0	0.3	1.5	1000	37.5	1.0	41.25243248701526	39.135032659358	16.016608113910312
0.1	2.1	360.0	4.93	false	0.5	1.25	100	1.0	0.16	0.93	1.1	2000	0.25	1.0	0.3	1.5	1000	37.5	1.0	39.75962183647008	11.637169635602115	15.755435273559945
0.1	2.1	360.0	4.93	false	0.5	1.25	100	1.0	0.16	0.93	1.1	2000	0.25	1.0	0.3	1.5	1000	37.5	1.0	41.61451871413653	22.04976260035771	16.019825331993882
0.1	2.1	360.0	4.93	false	0.5	1.25	100	1.0	0.16	0.93	1.1	2000	0.25	1.0	0.3	1.5	1000	37.5	1.0	38.28542264512236	6.641898195861382	15.939172749379592
0.1	2.1	360.0	4.93	false	0.5	1.25	100	1.0	0.16	0.93	1.1	2000	0.25	1.0	0.3	1.5	1000	37.5	1.0	39.873846216128264	29.109653136060267	17.2810848399375
0.1	2.1	360.0	4.93	false	0.5	1.25	100	1.0	0.16	0.93	1.1	2000	0.25	1.0	0.3	1.5	1000	37.5	1.0	45.43974830456747	20.192832145821797	17.313144341064238
0.1	2.1	360.0	4.93	false	0.5	1.25	100	1.0	0.16	0.93	1.1	2000	0.25	1.0	0.3	1.5	1000	37.5	1.0	38.786502240916086	29.908814622198808	16.057288411627166
0.1	2.1	360.0	4.93	false	0.5	1.25	100	1.0	0.16	0.93	1.1	2000	0.25	1.0	0.3	1.5	1000	37.5	1.0	44.21172466655824	30.623834204086343	16.29016361251139
0.1	2.1	360.0	4.93	false	0.5	1.25	100	1.0	0.16	0.93	1.1	2000	0.25	1.0	0.3	1.5	1000	37.5	1.0	39.36831490157905	16.269175160535784	16.660223908957203
0.1	2.1	360.0	4.93	false	0.5	1.25	100	1.0	0.16	0.93	1.1	2000	0.25	1.0	0.3	1.5	1000	37.5	1.0	45.54526693424536	0.7437755404378936	15.78411181275677
0.1	2.1	360.0	4.93	false	0.5	1.25	100	1.0	0.16	0.93	1.1	2000	0.25	1.0	0.3	1.5	1000	37.5	1.0	34.09515988943336	9.374830738102643	15.800181053624662
0.1	2.1	360.0	4.93	false	0.5	1.25	100	1.0	0.16	0.93	1.1	2000	0.25	1.0	0.3	1.5	1000	37.5	2.0	37.48121780302978	5.875818673905279	8.142623528918298	36.588043561019425	7.889465724775381
0.1	2.1	360.0	4.93	false	0.5	1.25	100	1.0	0.16	0.93	1.1	2000	0.25	1.0	0.3	1.5	1000	37.5	1.0	41.427108157497884	21.348898615904425	16.393784382403773
0.1	2.1	360.0	4.93	false	0.5	1.25	100	1.0	0.16	0.93	1.1	2000	0.25	1.0	0.3	1.5	1000	37.5	1.0	36.29759811950594	10.82149417059239	15.928703724533339
0.1	2.1	360.0	4.93	false	0.5	1.25	100	1.0	0.16	0.93	1.1	2000	0.25	1.0	0.3	1.5	1000	37.5	2.0	44.316966893885635	5.734612886903127	7.813369680572315	43.96042351624521	9.082708845204543
0.1	2.1	360.0	4.93	false	0.5	1.25	100	1.0	0.16	0.93	1.1	2000	0.25	1.0	0.3	1.5	1000	37.5	1.0	43.58357130652854	12.040643331972353	19.22909610811309
0.1	2.1	360.0	4.93	false	0.5	1.25	100	1.0	0.16	0.93	1.1	2000	0.25	1.0	0.3	1.5	1000	37.5	2.0	40.16265344806071	5.889278380258884	7.635003793859596	31.577004244863684	8.282818420714815
0.1	2.1	360.0	4.93	false	0.5	1.25	100	1.0	0.16	0.93	1.1	2000	0.25	1.0	0.3	1.5	1000	37.5	1.0	32.44519217433288	11.541244621347461	12.750629456754753
0.1	2.1	360.0	4.93	false	0.5	1.25	100	1.0	0.16	0.93	1.1	2000	0.25	1.0	0.3	1.5	1000	37.5	1.0	36.47402791465609	29.30268300838938	15.620576222362281
0.1	2.1	360.0	4.93	false	0.5	1.25	100	1.0	0.16	0.93	1.1	2000	0.25	1.0	0.3	1.5	1000	37.5	1.0	33.6099447234441	32.678898390495085	12.857175665580511
0.1	2.1	360.0	4.93	false	0.5	1.25	100	1.0	0.16	0.93	1.1	2000	0.25	1.0	0.3	1.5	1000	37.5	1.0	38.788786725622415	4.477972084725537	14.497760594404955
0.1	2.1	360.0	4.93	false	0.5	1.25	100	1.0	0.16	0.93	1.1	2000	0.25	1.0	0.3	1.5	1000	37.5	1.0	40.01762837495935	6.217155024926614	17.757519762360218
0.1	2.1	360.0	4.93	false	0.5	1.25	100	1.0	0.16	0.93	1.1	2000	0.25	1.0	0.3	1.5	1000	37.5	2.0	39.33409487761478	7.443730927757561	8.531433355076944	24.505397884352636	8.143418494919652
0.1	2.1	360.0	4.93	false	0.5	1.25	100	1.0	0.16	0.93	1.1	2000	0.25	1.0	0.3	1.5	1000	37.5	1.0	46.5324458749484	35.69766535942538	18.245245193552737
0.1	2.1	360.0	4.93	false	0.5	1.25	100	1.0	0.16	0.93	1.1	2000	0.25	1.0	0.3	1.5	1000	37.5	1.0	32.922344558163886	18.5697513044813	12.912738432289629
0.1	2.1	360.0	4.93	false	0.5	1.25	100	1.0	0.16	0.93	1.1	2000	0.25	1.0	0.3	1.5	1000	37.5	1.0	42.25356627249944	25.091786977511937	17.027307112447623
0.1	2.1	360.0	4.93	false	0.5	1.25	100	1.0	0.16	0.93	1.1	2000	0.25	1.0	0.3	1.5	1000	37.5	1.0	33.446636425319944	9.63211100896256	12.496971415207938
0.1	2.1	360.0	4.93	false	0.5	1.25	100	1.0	0.16	0.93	1.1	2000	0.25	1.0	0.3	1.5	1000	37.5	1.0	39.48654730808035	17.075049654452783	15.141995410793156
0.1	2.1	360.0	4.93	false	0.5	1.25	100	1.0	0.16	0.93	1.1	2000	0.25	1.0	0.3	1.5	1000	37.5	1.0	36.15287909724368	20.047954029900502	14.440054545859294
0.1	2.1	360.0	4.93	false	0.5	1.25	100	1.0	0.16	0.93	1.1	2000	0.25	1.0	0.3	1.5	1000	37.5	1.0	34.39305177685743	15.185943599028029	15.609330096688499
0.1	2.1	360.0	4.93	false	0.5	1.25	100	1.0	0.16	0.93	1.1	2000	0.25	1.0	0.3	1.5	1000	37.5	1.0	37.62748949523014	9.023671654560605	15.903058574583424
0.1	2.1	360.0	4.93	false	0.5	1.25	100	1.0	0.16	0.93	1.1	2000	0.25	1.0	0.3	1.5	1000	37.5	1.0	39.77659275161477	37.177794846373416	14.812042121313349
0.1	2.1	360.0	4.93	false	0.5	1.25	100	1.0	0.16	0.93	1.1	2000	0.25	1.0	0.3	1.5	1000	37.5	2.0	45.982443252480245	3.971198634713141	9.422707852275668	45.51283477577343	8.153228163278872
0.1	2.1	360.0	4.93	false	0.5	1.25	100	1.0	0.16	0.93	1.1	2000	0.25	1.0	0.3	1.5	1000	37.5	1.0	32.7108996385746	23.649475355775536	12.123233932039563
0.1	2.1	360.0	4.93	false	0.5	1.25	100	1.0	0.16	0.93	1.1	2000	0.25	1.0	0.3	1.5	1000	37.5	1.0	42.26390806248633	12.144773319448724	16.320394815700958
0.1	2.1	360.0	4.93	false	0.5	1.25	100	1.0	0.16	0.93	1.1	2000	0.25	1.0	0.3	1.5	1000	37.5	1.0	49.71118069922525	35.347049882425466	18.330021353236887
0.1	2.1	360.0	4.93	false	0.5	1.25	100	1.0	0.16	0.93	1.1	2000	0.25	1.0	0.3	1.5	1000	37.5	1.0	42.12296251190276	11.775993985074601	15.786217163353312
0.1	2.1	360.0	4.93	false	0.5	1.25	100	1.0	0.16	0.93	1.1	2000	0.25	1.0	0.3	1.5	1000	37.5	1.0	32.46322211841279	31.608601461996578	13.896971337385263
0.1	2.1	360.0	4.93	false	0.5	1.25	100	1.0	0.16	0.93	1.1	2000	0.25	1.0	0.3	1.5	1000	37.5	1.0	35.08174668732359	22.424794144927155	15.08810830280014
0.1	2.1	360.0	4.93	false	0.5	1.25	100	1.0	0.16	0.93	1.1	2000	0.25	1.0	0.3	1.5	1000	37.5	1.0	40.48487423364273	36.36335084852622	15.870465773347528
0.1	2.1	360.0	4.93	false	0.5	1.25	100	1.0	0.16	0.93	1.1	2000	0.25	1.0	0.3	1.5	1000	37.5	2.0	49.03308670794017	15.677833104548068	8.56036256153919	27.406152252116904	11.005573603529196
0.1	2.1	360.0	4.93	false	0.5	1.25	100	1.0	0.16	0.93	1.1	2000	0.25	1.0	0.3	1.5	1000	37.5	1.0	30.74582213312937	23.501455195119632	13.257522014503726
0.1	2.1	360.0	4.93	false	0.5	1.25	100	1.0	0.16	0.93	1.1	2000	0.25	1.0	0.3	1.5	1000	37.5	1.0	43.10863877430917	33.521525079144396	16.584911124969924
0.1	2.1	360.0	4.93	false	0.5	1.25	100	1.0	0.16	0.93	1.1	2000	0.25	1.0	0.3	1.5	1000	37.5	1.0	39.41240769366867	21.781024549015136	14.454763053241908
0.1	2.1	360.0	4.93	false	0.5	1.25	100	1.0	0.16	0.93	1.1	2000	0.25	1.0	0.3	1.5	1000	37.5	1.0	46.39780483841193	24.826061529404036	20.702057346081922
0.1	2.1	360.0	4.93	false	0.5	1.25	100	1.0	0.16	0.93	1.1	2000	0.25	1.0	0.3	1.5	1000	37.5	2.0	34.550241637621895	6.78243107953829	5.542395981707453	25.509395078658546	9.012786099203911
0.1	2.1	360.0	4.93	false	0.5	1.25	100	1.0	0.16	0.93	1.1	2000	0.25	1.0	0.3	1.5	1000	37.5	1.0	34.141819377163884	12.392151442278092	14.500032863683886
0.1	2.1	360.0	4.93	false	0.5	1.25	100	1.0	0.16	0.93	1.1	2000	0.25	1.0	0.3	1.5	1000	37.5	1.0	42.64798162564107	21.382025968197418	17.209330022052193
0.1	2.1	360.0	4.93	false	0.5	1.25	100	1.0	0.16	0.93	1.1	2000	0.25	1.0	0.3	1.5	1000	37.5	1.0	31.48181898291626	20.02429424537623	12.799908226246783
0.1	2.1	360.0	4.93	false	0.5	1.25	100	1.0	0.16	0.93	1.1	2000	0.25	1.0	0.3	1.5	1000	37.5	1.0	34.02627909848572	14.81423903987994	16.506208971251862
0.1	2.1	360.0	4.93	false	0.5	1.25	100	1.0	0.16	0.93	1.1	2000	0.25	1.0	0.3	1.5	1000	37.5	1.0	32.04275797160136	8.195133390706843	12.82099513604488
0.1	2.1	360.0	4.93	false	0.5	1.25	100	1.0	0.16	0.93	1.1	2000	0.25	1.0	0.3	1.5	1000	37.5	1.0	33.1840367974995	9.65900635578315	12.789407710905278
0.1	2.1	360.0	4.93	false	0.5	1.25	100	1.0	0.16	0.93	1.1	2000	0.25	1.0	0.3	1.5	1000	37.5	2.0	38.68231489648742	21.104165176191728	11.691201428275553	37.72604977204701	6.269964079692206
0.1	2.1	360.0	4.93	false	0.5	1.25	100	1.0	0.16	0.93	1.1	2000	0.25	1.0	0.3	1.5	1000	37.5	1.0	45.649104673843354	29.624306970910887	20.322936636871127
0.1	2.1	360.0	4.93	false	0.5	1.25	100	1.0	0.16	0.93	1.1	2000	0.25	1.0	0.3	1.5	1000	37.5	1.0	33.026586902870385	31.015061935709117	13.062855694066142
0.1	2.1	360.0	4.93	false	0.5	1.25	100	1.0	0.16	0.93	1.1	2000	0.25	1.0	0.3	1.5	1000	37.5	1.0	38.41672273765185	25.7402796191442	16.29790449145065
0.1	2.1	360.0	4.93	false	0.5	1.25	100	1.0	0.16	0.93	1.1	2000	0.25	1.0	0.3	1.5	1000	37.5	1.0	38.67491881094986	20.334810523341254	16.305270341170413
0.1	2.1	360.0	4.93	false	0.5	1.25	100	1.0	0.16	0.93	1.1	2000	0.25	1.0	0.3	1.5	1000	37.5	1.0	32.147271235721945	13.124254226824359	15.270065508930177
0.1	2.1	360.0	4.93	false	0.5	1.25	100	1.0	0.16	0.93	1.1	2000	0.25	1.0	0.3	1.5	1000	37.5	1.0	37.4679792375088	14.719586096822647	14.78547985398634
0.1	2.1	360.0	4.93	false	0.5	1.25	100	1.0	0.16	0.93	1.1	2000	0.25	1.0	0.3	1.5	1000	37.5	1.0	43.92052556110329	11.819030131745267	17.64513349054489
0.1	2.1	360.0	4.93	false	0.5	1.25	100	1.0	0.16	0.93	1.1	2000	0.25	1.0	0.3	1.5	1000	37.5	1.0	37.400822919240404	10.279603238612383	14.029197279007741
0.1	2.1	360.0	4.93	false	0.5	1.25	100	1.0	0.16	0.93	1.1	2000	0.25	1.0	0.3	1.5	1000	37.5	1.0	36.58921083504275	28.229829389594425	15.010552700782789
0.1	2.1	360.0	4.93	false	0.5	1.25	100	1.0	0.16	0.93	1.1	2000	0.25	1.0	0.3	1.5	1000	37.5	1.0	41.92111630872165	15.461095839506207	16.25206214384159
0.1	2.1	360.0	4.93	false	0.5	1.25	100	1.0	0.16	0.93	1.1	2000	0.25	1.0	0.3	1.5	1000	37.5	1.0	34.38779267392288	12.559222061210496	13.090554165989152
0.1	2.1	360.0	4.93	false	0.5	1.25	100	1.0	0.16	0.93	1.1	2000	0.25	1.0	0.3	1.5	1000	37.5	1.0	38.19237240613742	21.56380939763561	16.74871870411369
0.1	2.1	360.0	4.93	false	0.5	1.25	100	1.0	0.16	0.93	1.1	2000	0.25	1.0	0.3	1.5	1000	37.5	2.0	42.05077936360258	8.0616469014855	5.8703294878737635	41.85168578542722	12.306506725693772
0.1	2.1	360.0	4.93	false	0.5	1.25	100	1.0	0.16	0.93	1.1	2000	0.25	1.0	0.3	1.5	1000	37.5	1.0	38.30224513566347	23.404469862357555	16.306036226994998
0.1	2.1	360.0	4.93	false	0.5	1.25	100	1.0	0.16	0.93	1.1	2000	0.25	1.0	0.3	1.5	1000	37.5	2.0	42.65415114105154	1.4801022608012366	9.512735610339135	33.458033544591544	8.332818939012576
0.1	2.1	360.0	4.93	false	0.5	1.25	100	1.0	0.16	0.93	1.1	2000	0.25	1.0	0.3	1.5	1000	37.5	1.0	44.274440134079335	21.43138427681525	18.418706223609753
0.1	2.1	360.0	4.93	false	0.5	1.25	100	1.0	0.16	0.93	1.1	2000	0.25	1.0	0.3	1.5	1000	37.5	1.0	28.660947218550085	20.094540870419575	10.665794596800161
0.1	2.1	360.0	4.93	false	0.5	1.25	100	1.0	0.16	0.93	1.1	2000	0.25	1.0	0.3	1.5	1000	37.5	1.0	30.633371359917042	15.946976108557706	13.22000270755194
0.1	2.1	360.0	4.93	false	0.5	1.25	100	1.0	0.16	0.93	1.1	2000	0.25	1.0	0.3	1.5	1000	37.5	2.0	47.08480041279324	11.17703034839754	9.792633847938154	40.33147669168066	8.275154871180694
0.1	2.1	360.0	4.93	false	0.5	1.25	100	1.0	0.16	0.93	1.1	2000	0.25	1.0	0.3	1.5	1000	37.5	2.0	40.09744954917424	3.1957071386348805	8.337767521674053	28.42195576015176	8.158561324232332
0.1	2.1	360.0	4.93	false	0.5	1.25	100	1.0	0.16	0.93	1.1	2000	0.25	1.0	0.3	1.5	1000	37.5	2.0	38.18367664263124	17.49927566929295	9.655212678678167	37.65796768745262	6.358281709202062
0.1	2.1	360.0	4.93	false	0.5	1.25	100	1.0	0.16	0.93	1.1	2000	0.25	1.0	0.3	1.5	1000	37.5	1.0	29.808192405495088	7.9829759876447035	12.720098389479261
0.1	2.1	360.0	4.93	false	0.5	1.25	100	1.0	0.16	0.93	1.1	2000	0.25	1.0	0.3	1.5	1000	37.5	1.0	41.18154281427282	31.87633448710555	16.393630792705054
0.1	2.1	360.0	4.93	false	0.5	1.25	100	1.0	0.16	0.93	1.1	2000	0.25	1.0	0.3	1.5	1000	37.5	1.0	43.45316593116938	30.253615927863304	16.074110665614167
0.1	2.1	360.0	4.93	false	0.5	1.25	100	1.0	0.16	0.93	1.1	2000	0.25	1.0	0.3	1.5	1000	37.5	1.0	49.28763143034868	18.54443778374755	20.569041625334524
0.1	2.1	360.0	4.93	false	0.5	1.25	100	1.0	0.16	0.93	1.1	2000	0.25	1.0	0.3	1.5	1000	37.5	2.0	35.99604565873	1.6654400260670001	5.564002447009657	27.262990310036937	9.311676249789071
0.1	2.1	360.0	4.93	false	0.5	1.25	100	1.0	0.16	0.93	1.1	2000	0.25	1.0	0.3	1.5	1000	37.5	2.0	39.519385679178924	1.2653830348144663	7.524086291381601	32.271609143789306	8.984644878761593
0.1	2.1	360.0	4.93	false	0.5	1.25	100	1.0	0.16	0.93	1.1	2000	0.25	1.0	0.3	1.5	1000	37.5	1.0	35.49097547288774	10.301221078904025	13.216391095259528
0.1	2.1	360.0	4.93	false	0.5	1.25	100	1.0	0.16	0.93	1.1	2000	0.25	1.0	0.3	1.5	1000	37.5	1.0	40.84392528695528	14.882087384739997	14.654009114090229
0.1	2.1	360.0	4.93	false	0.5	1.25	100	1.0	0.16	0.93	1.1	2000	0.25	1.0	0.3	1.5	1000	37.5	2.0	41.89236600483781	8.891804227759959	10.564992054217546	39.80492821657507	6.714442973386152
0.1	2.1	360.0	4.93	false	0.5	1.25	100	1.0	0.16	0.93	1.1	2000	0.25	1.0	0.3	1.5	1000	37.5	1.0	44.01872978271167	18.449503401035578	15.944110761769577
0.1	2.1	360.0	4.93	false	0.5	1.25	100	1.0	0.16	0.93	1.1	2000	0.25	1.0	0.3	1.5	1000	37.5	2.0	39.29594564654971	13.232102146849618	9.899038635803139	37.95126802964429	6.353086544502508
0.1	2.1	360.0	4.93	false	0.5	1.25	100	1.0	0.16	0.93	1.1	2000	0.25	1.0	0.3	1.5	1000	37.5	1.0	38.625674354408794	18.324082361449445	15.742145565491915
0.1	2.1	360.0	4.93	false	0.5	1.25	100	1.0	0.16	0.93	1.1	2000	0.25	1.0	0.3	1.5	1000	37.5	1.0	40.85084024953089	22.83557536653116	16.340968978614587
0.1	2.1	360.0	4.93	false	0.5	1.25	100	1.0	0.16	0.93	1.1	2000	0.25	1.0	0.3	1.5	1000	37.5	1.0	39.99787242593281	23.473038493433876	14.583401721007785
0.1	2.1	360.0	4.93	false	0.5	1.25	100	1.0	0.16	0.93	1.1	2000	0.25	1.0	0.3	1.5	1000	37.5	2.0	49.12557662249988	4.649531311642883	6.005764246386477	24.001706370146486	13.15265722966289
0.1	2.1	360.0	4.93	false	0.5	1.25	100	1.0	0.16	0.93	1.1	2000	0.25	1.0	0.3	1.5	1000	37.5	1.0	42.54387566758336	21.20142015490707	18.628737984513368
0.1	2.1	360.0	4.93	false	0.5	1.25	100	1.0	0.16	0.93	1.1	2000	0.25	1.0	0.3	1.5	1000	37.5	1.0	30.552181491222818	21.958910667070715	13.209687221875555
0.1	2.1	360.0	4.93	false	0.5	1.25	100	1.0	0.16	0.93	1.1	2000	0.25	1.0	0.3	1.5	1000	37.5	1.0	39.1285312531542	18.383966246416072	15.425719171998956
0.1	2.1	360.0	4.93	false	0.5	1.25	100	1.0	0.16	0.93	1.1	2000	0.25	1.0	0.3	1.5	1000	37.5	1.0	31.164678024913457	12.795343988178162	12.839537176190149
0.1	2.1	360.0	4.93	false	0.5	1.25	100	1.0	0.16	0.93	1.1	2000	0.25	1.0	0.3	1.5	1000	37.5	2.0	43.99252383545911	12.05751269276741	9.475211193661895	33.82905480561534	8.029367692985803
0.1	2.1	360.0	4.93	false	0.5	1.25	100	1.0	0.16	0.93	1.1	2000	0.25	1.0	0.3	1.5	1000	37.5	1.0	32.541192130413364	28.242995237585625	13.24967293235591
0.1	2.1	360.0	4.93	false	0.5	1.25	100	1.0	0.16	0.93	1.1	2000	0.25	1.0	0.3	1.5	1000	37.5	1.0	22.71	2.6670247107218787	8.639166336313906
0.1	2.1	360.0	4.93	false	0.5	1.25	100	1.0	0.16	0.93	1.1	2000	0.25	1.0	0.3	1.5	1000	37.5	1.0	32.9778390158714	29.666205021376964	12.144860161998512
0.1	2.1	360.0	4.93	false	0.5	1.25	100	1.0	0.16	0.93	1.1	2000	0.25	1.0	0.3	1.5	1000	37.5	1.0	42.52233826168545	24.82317457726238	15.643138789101942
0.1	2.1	360.0	4.93	false	0.5	1.25	100	1.0	0.16	0.93	1.1	2000	0.25	1.0	0.3	1.5	1000	37.5	1.0	35.13213557628568	8.384265191481944	12.80902259817099
0.1	2.1	360.0	4.93	false	0.5	1.25	100	1.0	0.16	0.93	1.1	2000	0.25	1.0	0.3	1.5	1000	37.5	1.0	38.60291232959223	28.758991299578714	15.646626481261402
0.1	2.1	360.0	4.93	false	0.5	1.25	100	1.0	0.16	0.93	1.1	2000	0.25	1.0	0.3	1.5	1000	37.5	1.0	38.462399973229864	28.512970084845584	15.641147805095558
0.1	2.1	360.0	4.93	false	0.5	1.25	100	1.0	0.16	0.93	1.1	2000	0.25	1.0	0.3	1.5	1000	37.5	1.0	38.365786157896174	25.201906520202385	15.986072100626986
0.1	2.1	360.0	4.93	false	0.5	1.25	100	1.0	0.16	0.93	1.1	2000	0.25	1.0	0.3	1.5	1000	37.5	1.0	43.69846451222866	16.11778810002867	17.925052652897573
0.1	2.1	360.0	4.93	false	0.5	1.25	100	1.0	0.16	0.93	1.1	2000	0.25	1.0	0.3	1.5	1000	37.5	1.0	32.753016855592314	21.484377034189837	14.684049142022387
0.1	2.1	360.0	4.93	false	0.5	1.25	100	1.0	0.16	0.93	1.1	2000	0.25	1.0	0.3	1.5	1000	37.5	1.0	38.86721147770646	13.225918853408167	17.42142117296617
0.1	2.1	360.0	4.93	false	0.5	1.25	100	1.0	0.16	0.93	1.1	2000	0.25	1.0	0.3	1.5	1000	37.5	1.0	36.67036674862076	17.51330770971317	16.365724818629058
0.1	2.1	360.0	4.93	false	0.5	1.25	100	1.0	0.16	0.93	1.1	2000	0.25	1.0	0.3	1.5	1000	37.5	1.0	42.37058280508182	8.431083016577603	16.335863101315333
0.1	2.1	360.0	4.93	false	0.5	1.25	100	1.0	0.16	0.93	1.1	2000	0.25	1.0	0.3	1.5	1000	37.5	1.0	40.608472283521195	23.069535700447084	16.934257344590357
0.1	2.1	360.0	4.93	false	0.5	1.25	100	1.0	0.16	0.93	1.1	2000	0.25	1.0	0.3	1.5	1000	37.5	1.0	26.702909978218347	18.596469445769618	10.764518816952744
0.1	2.1	360.0	4.93	false	0.5	1.25	100	1.0	0.16	0.93	1.1	2000	0.25	1.0	0.3	1.5	1000	37.5	1.0	23.970103828171418	23.63372232643545	10.438929963164473
0.1	2.1	360.0	4.93	false	0.5	1.25	100	1.0	0.16	0.93	1.1	2000	0.25	1.0	0.3	1.5	1000	37.5	1.0	41.19751460584035	14.17774016192085	13.164458805406602
0.1	2.1	360.0	4.93	false	0.5	1.25	100	1.0	0.16	0.93	1.1	2000	0.25	1.0	0.3	1.5	1000	37.5	1.0	27.694003613518813	21.653917639215962	12.903771944688412
0.1	2.1	360.0	4.93	false	0.5	1.25	100	1.0	0.16	0.93	1.1	2000	0.25	1.0	0.3	1.5	1000	37.5	1.0	45.752752613629	9.863026585217687	17.245055863753606
0.1	2.1	360.0	4.93	false	0.5	1.25	100	1.0	0.16	0.93	1.1	2000	0.25	1.0	0.3	1.5	1000	37.5	1.0	32.480952920523386	22.972505267345568	12.757935836109489
0.1	2.1	360.0	4.93	false	0.5	1.25	100	1.0	0.16	0.93	1.1	2000	0.25	1.0	0.3	1.5	1000	37.5	1.0	33.8042876540024	9.052364844137724	14.292470022474596
0.1	2.1	360.0	4.93	false	0.5	1.25	100	1.0	0.16	0.93	1.1	2000	0.25	1.0	0.3	1.5	1000	37.5	2.0	41.71343896754988	7.672762001857882	9.427198481541813	32.97670985500113	7.018123436854945
0.1	2.1	360.0	4.93	false	0.5	1.25	100	1.0	0.16	0.93	1.1	2000	0.25	1.0	0.3	1.5	1000	37.5	1.0	38.905171447404236	16.55334587599158	16.99179240680469
0.1	2.1	360.0	4.93	false	0.5	1.25	100	1.0	0.16	0.93	1.1	2000	0.25	1.0	0.3	1.5	1000	37.5	1.0	45.69063355928483	16.80676578049313	19.41232571659378
0.1	2.1	360.0	4.93	false	0.5	1.25	100	1.0	0.16	0.93	1.1	2000	0.25	1.0	0.3	1.5	1000	37.5	1.0	41.73888162347201	25.021538054927483	17.645085477256483
0.1	2.1	360.0	4.93	false	0.5	1.25	100	1.0	0.16	0.93	1.1	2000	0.25	1.0	0.3	1.5	1000	37.5	1.0	32.722910673092414	16.903047057833106	12.405487584008442
0.1	2.1	360.0	4.93	false	0.5	1.25	100	1.0	0.16	0.93	1.1	2000	0.25	1.0	0.3	1.5	1000	37.5	1.0	36.89822689027869	27.682842046155304	13.664614669707916
0.1	2.1	360.0	4.93	false	0.5	1.25	100	1.0	0.16	0.93	1.1	2000	0.25	1.0	0.3	1.5	1000	37.5	1.0	35.68885934791395	21.067463103999867	14.207158821599672
0.1	2.1	360.0	4.93	false	0.5	1.25	100	1.0	0.16	0.93	1.1	2000	0.25	1.0	0.3	1.5	1000	37.5	1.0	29.885532858953745	14.695100817828658	11.25261580122604
0.1	2.1	360.0	4.93	false	0.5	1.25	100	1.0	0.16	0.93	1.1	2000	0.25	1.0	0.3	1.5	1000	37.5	1.0	37.91074036837224	16.995541895289527	14.742434053470504
0.1	2.1	360.0	4.93	false	0.5	1.25	100	1.0	0.16	0.93	1.1	2000	0.25	1.0	0.3	1.5	1000	37.5	1.0	37.90401269537421	26.06659631544318	16.021900802153937
0.1	2.1	360.0	4.93	false	0.5	1.25	100	1.0	0.16	0.93	1.1	2000	0.25	1.0	0.3	1.5	1000	37.5	1.0	39.30737067645977	31.40460996485098	17.04351258379819
0.1	2.1	360.0	4.93	false	0.5	1.25	100	1.0	0.16	0.93	1.1	2000	0.25	1.0	0.3	1.5	1000	37.5	1.0	32.27975395125103	15.097915028582571	12.248396668024725
0.1	2.1	360.0	4.93	false	0.5	1.25	100	1.0	0.16	0.93	1.1	2000	0.25	1.0	0.3	1.5	1000	37.5	1.0	31.27076599996508	22.12878691793653	12.934976062999112
0.1	2.1	360.0	4.93	false	0.5	1.25	100	1.0	0.16	0.93	1.1	2000	0.25	1.0	0.3	1.5	1000	37.5	1.0	36.09051363620488	7.958840214327825	14.357923026941156
0.1	2.1	360.0	4.93	false	0.5	1.25	100	1.0	0.16	0.93	1.1	2000	0.25	1.0	0.3	1.5	1000	37.5	1.0	38.04151755415896	24.74628943127404	15.301893041051406
0.1	2.1	360.0	4.93	false	0.5	1.25	100	1.0	0.16	0.93	1.1	2000	0.25	1.0	0.3	1.5	1000	37.5	1.0	34.372637553110444	0.33305248260368253	14.539723454111755
0.1	2.1	360.0	4.93	false	0.5	1.25	100	1.0	0.16	0.93	1.1	2000	0.25	1.0	0.3	1.5	1000	37.5	1.0	38.13986917977738	31.974207799387692	15.901322051763799
0.1	2.1	360.0	4.93	false	0.5	1.25	100	1.0	0.16	0.93	1.1	2000	0.25	1.0	0.3	1.5	1000	37.5	1.0	37.39950345190347	16.921590975473304	14.357870865359159
0.1	2.1	360.0	4.93	false	0.5	1.25	100	1.0	0.16	0.93	1.1	2000	0.25	1.0	0.3	1.5	1000	37.5	1.0	25.142628137148925	13.403312405375493	9.293580534772548
0.1	2.1	360.0	4.93	false	0.5	1.25	100	1.0	0.16	0.93	1.1	2000	0.25	1.0	0.3	1.5	1000	37.5	1.0	36.90392951249676	19.3982861266305	14.1470838604815
0.1	2.1	360.0	4.93	false	0.5	1.25	100	1.0	0.16	0.93	1.1	2000	0.25	1.0	0.3	1.5	1000	37.5	1.0	39.56100818017469	6.097254024959933	14.0481346953587
0.1	2.1	360.0	4.93	false	0.5	1.25	100	1.0	0.16	0.93	1.1	2000	0.25	1.0	0.3	1.5	1000	37.5	1.0	39.266559129661395	26.68027210079219	14.016463147810784
0.1	2.1	360.0	4.93	false	0.5	1.25	100	1.0	0.16	0.93	1.1	2000	0.25	1.0	0.3	1.5	1000	37.5	1.0	29.065721101993624	23.475307386958274	11.29245879856688
0.1	2.1	360.0	4.93	false	0.5	1.25	100	1.0	0.16	0.93	1.1	2000	0.25	1.0	0.3	1.5	1000	37.5	1.0	36.74801313721277	14.43945465060395	14.523046070240008
0.1	2.1	360.0	4.93	false	0.5	1.25	100	1.0	0.16	0.93	1.1	2000	0.25	1.0	0.3	1.5	1000	37.5	1.0	37.89405029248054	7.479346802641252	15.220552812249226
0.1	2.1	360.0	4.93	false	0.5	1.25	100	1.0	0.16	0.93	1.1	2000	0.25	1.0	0.3	1.5	1000	37.5	0.0	36.07361117223787
0.1	2.1	360.0	4.93	false	0.5	1.25	100	1.0	0.16	0.93	1.1	2000	0.25	1.0	0.3	1.5	1000	37.5	1.0	42.69645570495042	18.9375129330626	17.46242098520211
0.1	2.1	360.0	4.93	false	0.5	1.25	100	1.0	0.16	0.93	1.1	2000	0.25	1.0	0.3	1.5	1000	37.5	2.0	52.29	2.5523259411093577	8.943931303588688	31.04514936479918	14.55155553785387
0.1	2.1	360.0	4.93	false	0.5	1.25	100	1.0	0.16	0.93	1.1	2000	0.25	1.0	0.3	1.5	1000	37.5	1.0	38.40314999906074	28.01872521106222	15.447093760670818
0.1	2.1	360.0	4.93	false	0.5	1.25	100	1.0	0.16	0.93	1.1	2000	0.25	1.0	0.3	1.5	1000	37.5	1.0	39.745378580741445	24.2459291623393	16.857245100668234
0.1	2.1	360.0	4.93	false	0.5	1.25	100	1.0	0.16	0.93	1.1	2000	0.25	1.0	0.3	1.5	1000	37.5	1.0	35.89311365768036	13.682397034472467	16.36449888406978
0.1	2.1	360.0	4.93	false	0.5	1.25	100	1.0	0.16	0.93	1.1	2000	0.25	1.0	0.3	1.5	1000	37.5	1.0	32.10306280087211	4.192229059957203	11.88429046130365
0.1	2.1	360.0	4.93	false	0.5	1.25	100	1.0	0.16	0.93	1.1	2000	0.25	1.0	0.3	1.5	1000	37.5	1.0	34.25426711855934	27.764718384974834	13.095430038083428
0.1	2.1	360.0	4.93	false	0.5	1.25	100	1.0	0.16	0.93	1.1	2000	0.25	1.0	0.3	1.5	1000	37.5	1.0	34.736717881142674	19.02273857229189	14.10907028961745
0.1	2.1	360.0	4.93	false	0.5	1.25	100	1.0	0.16	0.93	1.1	2000	0.25	1.0	0.3	1.5	1000	37.5	1.0	27.86570162295149	12.702054780388066	11.239281769533216
0.1	2.1	360.0	4.93	false	0.5	1.25	100	1.0	0.16	0.93	1.1	2000	0.25	1.0	0.3	1.5	1000	37.5	1.0	34.32883515233092	24.34379904138246	14.206378122482873
0.1	2.1	360.0	4.93	false	0.5	1.25	100	1.0	0.16	0.93	1.1	2000	0.25	1.0	0.3	1.5	1000	37.5	1.0	36.142838317706556	16.727758048517693	14.77654192321791
0.1	2.1	360.0	4.93	false	0.5	1.25	100	1.0	0.16	0.93	1.1	2000	0.25	1.0	0.3	1.5	1000	37.5	1.0	37.71005259046603	8.739309831787065	13.226075996082468
0.1	2.1	360.0	4.93	false	0.5	1.25	100	1.0	0.16	0.93	1.1	2000	0.25	1.0	0.3	1.5	1000	37.5	1.0	44.135290991781645	27.36491428696777	19.215668493784463
0.1	2.1	360.0	4.93	false	0.5	1.25	100	1.0	0.16	0.93	1.1	2000	0.25	1.0	0.3	1.5	1000	37.5	1.0	35.03654997630646	9.35571332818275	13.484647019153803
0.1	2.1	360.0	4.93	false	0.5	1.25	100	1.0	0.16	0.93	1.1	2000	0.25	1.0	0.3	1.5	1000	37.5	1.0	34.425072847774004	32.161309071937254	14.312091875670385
0.1	2.1	360.0	4.93	false	0.5	1.25	100	1.0	0.16	0.93	1.1	2000	0.25	1.0	0.3	1.5	1000	37.5	1.0	38.12235257567295	20.843021486812177	15.293850215967948
0.1	2.1	360.0	4.93	false	0.5	1.25	100	1.0	0.16	0.93	1.1	2000	0.25	1.0	0.3	1.5	1000	37.5	1.0	25.50921659343519	1.0993694898600077	9.563389990386828
0.1	2.1	360.0	4.93	false	0.5	1.25	100	1.0	0.16	0.93	1.1	2000	0.25	1.0	0.3	1.5	1000	37.5	1.0	36.22494074164614	31.66167621769524	13.086784169662485
0.1	2.1	360.0	4.93	false	0.5	1.25	100	1.0	0.16	0.93	1.1	2000	0.25	1.0	0.3	1.5	1000	37.5	1.0	39.32898760712319	29.254050888646876	12.239196674068872
0.1	2.1	360.0	4.93	false	0.5	1.25	100	1.0	0.16	0.93	1.1	2000	0.25	1.0	0.3	1.5	1000	37.5	1.0	37.5406836191302	10.572476737737922	15.16486678684386
0.1	2.1	360.0	4.93	false	0.5	1.25	100	1.0	0.16	0.93	1.1	2000	0.25	1.0	0.3	1.5	1000	37.5	1.0	35.01620966462643	19.44749545192488	15.378621350215534
0.1	2.1	360.0	4.93	false	0.5	1.25	100	1.0	0.16	0.93	1.1	2000	0.25	1.0	0.3	1.5	1000	37.5	1.0	40.388889465611186	13.005288791618215	16.951276126132516
0.1	2.1	360.0	4.93	false	0.5	1.25	100	1.0	0.16	0.93	1.1	2000	0.25	1.0	0.3	1.5	1000	37.5	1.0	38.34219629485503	18.514315859582346	15.149513566697832
0.1	2.1	360.0	4.93	false	0.5	1.25	100	1.0	0.16	0.93	1.1	2000	0.25	1.0	0.3	1.5	1000	37.5	1.0	40.15998642169243	17.81185922551531	15.84376293393733
0.1	2.1	360.0	4.93	false	0.5	1.25	100	1.0	0.16	0.93	1.1	2000	0.25	1.0	0.3	1.5	1000	37.5	1.0	37.51044444690962	23.651032762112347	14.954828892805585
0.1	2.1	360.0	4.93	false	0.5	1.25	100	1.0	0.16	0.93	1.1	2000	0.25	1.0	0.3	1.5	1000	37.5	1.0	36.781948324908214	7.806661958647908	14.15634146520674
0.1	2.1	360.0	4.93	false	0.5	1.25	100	1.0	0.16	0.93	1.1	2000	0.25	1.0	0.3	1.5	1000	37.5	1.0	33.90675457684346	24.168132311918537	12.664949969450149
0.1	2.1	360.0	4.93	false	0.5	1.25	100	1.0	0.16	0.93	1.1	2000	0.25	1.0	0.3	1.5	1000	37.5	1.0	29.73269465155547	14.076271771981043	12.211581623731474
0.1	2.1	360.0	4.93	false	0.5	1.25	100	1.0	0.16	0.93	1.1	2000	0.25	1.0	0.3	1.5	1000	37.5	1.0	41.103039740161655	12.934995985085463	15.611826944818443
0.1	2.1	360.0	4.93	false	0.5	1.25	100	1.0	0.16	0.93	1.1	2000	0.25	1.0	0.3	1.5	1000	37.5	1.0	39.95789282855406	8.381144787123983	15.91044673439537
0.1	2.1	360.0	4.93	false	0.5	1.25	100	1.0	0.16	0.93	1.1	2000	0.25	1.0	0.3	1.5	1000	37.5	1.0	39.527702620580364	23.212246316084485	17.2129080734844
0.1	2.1	360.0	4.93	false	0.5	1.25	100	1.0	0.16	0.93	1.1	2000	0.25	1.0	0.3	1.5	1000	37.5	1.0	33.95358438361353	22.120567750791107	13.732606787177764
0.1	2.1	360.0	4.93	false	0.5	1.25	100	1.0	0.16	0.93	1.1	2000	0.25	1.0	0.3	1.5	1000	37.5	1.0	34.499636065626675	10.788421051621942	13.831961317274367
0.1	2.1	360.0	4.93	false	0.5	1.25	100	1.0	0.16	0.93	1.1	2000	0.25	1.0	0.3	1.5	1000	37.5	2.0	44.24833529726734	10.196844354139438	9.718859506774722	38.58315257119173	7.939517592431231
0.1	2.1	360.0	4.93	false	0.5	1.25	100	1.0	0.16	0.93	1.1	2000	0.25	1.0	0.3	1.5	1000	37.5	1.0	41.060665692015114	20.27435598790995	15.441718741271538
0.1	2.1	360.0	4.93	false	0.5	1.25	100	1.0	0.16	0.93	1.1	2000	0.25	1.0	0.3	1.5	1000	37.5	1.0	27.2368414263808	1.881879513594805	10.725745628705806
0.1	2.1	360.0	4.93	false	0.5	1.25	100	1.0	0.16	0.93	1.1	2000	0.25	1.0	0.3	1.5	1000	37.5	1.0	35.89257780026793	28.919461418914647	14.207462232718242
0.1	2.1	360.0	4.93	false	0.5	1.25	100	1.0	0.16	0.93	1.1	2000	0.25	1.0	0.3	1.5	1000	37.5	1.0	35.70725119305745	32.006112981556115	13.215556286425414
0.1	2.1	360.0	4.93	false	0.5	1.25	100	1.0	0.16	0.93	1.1	2000	0.25	1.0	0.3	1.5	1000	37.5	1.0	38.360832410633975	8.676276859304659	16.51174074311912
0.1	2.1	360.0	4.93	false	0.5	1.25	100	1.0	0.16	0.93	1.1	2000	0.25	1.0	0.3	1.5	1000	37.5	1.0	41.10454450057388	19.258535161329714	15.886065902346445
0.1	2.1	360.0	4.93	false	0.5	1.25	100	1.0	0.16	0.93	1.1	2000	0.25	1.0	0.3	1.5	1000	37.5	1.0	33.298109877339606	6.839110319611572	13.010367885752856
0.1	2.1	360.0	4.93	false	0.5	1.25	100	1.0	0.16	0.93	1.1	2000	0.25	1.0	0.3	1.5	1000	37.5	1.0	41.55289681273774	29.905264685229202	15.723923490859448
0.1	2.1	360.0	4.93	false	0.5	1.25	100	1.0	0.16	0.93	1.1	2000	0.25	1.0	0.3	1.5	1000	37.5	1.0	41.591924920433115	27.352559923935306	15.904040004318588
0.1	2.1	360.0	4.93	false	0.5	1.25	100	1.0	0.16	0.93	1.1	2000	0.25	1.0	0.3	1.5	1000	37.5	0.0	36.03511324013252
0.1	2.1	360.0	4.93	false	0.5	1.25	100	1.0	0.16	0.93	1.1	2000	0.25	1.0	0.3	1.5	1000	37.5	2.0	41.89194201377105	9.619824628873635	7.659453694803174	34.51929277933557	9.714604517773846
0.1	2.1	360.0	4.93	false	0.5	1.25	100	1.0	0.16	0.93	1.1	2000	0.25	1.0	0.3	1.5	1000	37.5	1.0	37.53277868972222	5.025375486913699	14.594514933300355
0.1	2.1	360.0	4.93	false	0.5	1.25	100	1.0	0.16	0.93	1.1	2000	0.25	1.0	0.3	1.5	1000	37.5	2.0	42.83619363102686	3.4903423611629525	7.984393577449952	41.78999214935976	10.63016753184059
0.1	2.1	360.0	4.93	false	0.5	1.25	100	1.0	0.16	0.93	1.1	2000	0.25	1.0	0.3	1.5	1000	37.5	1.0	30.47167438898704	23.849870730676887	12.169671243595134
0.1	2.1	360.0	4.93	false	0.5	1.25	100	1.0	0.16	0.93	1.1	2000	0.25	1.0	0.3	1.5	1000	37.5	1.0	43.90688309561755	26.533527101581953	16.783394617648884
0.1	2.1	360.0	4.93	false	0.5	1.25	100	1.0	0.16	0.93	1.1	2000	0.25	1.0	0.3	1.5	1000	37.5	2.0	41.319045449332044	15.085795131580092	10.17541178205766	41.11052369366469	5.210122312616028
0.1	2.1	360.0	4.93	false	0.5	1.25	100	1.0	0.16	0.93	1.1	2000	0.25	1.0	0.3	1.5	1000	37.5	1.0	39.790395669219	20.74603360125183	15.61438454214576
0.1	2.1	360.0	4.93	false	0.5	1.25	100	1.0	0.16	0.93	1.1	2000	0.25	1.0	0.3	1.5	1000	37.5	1.0	39.309897636303376	28.15392467554892	15.59365096446384
0.1	2.1	360.0	4.93	false	0.5	1.25	100	1.0	0.16	0.93	1.1	2000	0.25	1.0	0.3	1.5	1000	37.5	1.0	27.692075077056145	14.420876012582369	11.316593572379439
0.1	2.1	360.0	4.93	false	0.5	1.25	100	1.0	0.16	0.93	1.1	2000	0.25	1.0	0.3	1.5	1000	37.5	1.0	30.155877080030574	15.735725654307391	12.090535676330166
0.1	2.1	360.0	4.93	false	0.5	1.25	100	1.0	0.16	0.93	1.1	2000	0.25	1.0	0.3	1.5	1000	37.5	1.0	40.62636104972931	25.733655722713852	16.29279014157633
0.1	2.1	360.0	4.93	false	0.5	1.25	100	1.0	0.16	0.93	1.1	2000	0.25	1.0	0.3	1.5	1000	37.5	1.0	29.381783764063556	25.661907823926246	10.453169364840345
0.1	2.1	360.0	4.93	false	0.5	1.25	100	1.0	0.16	0.93	1.1	2000	0.25	1.0	0.3	1.5	1000	37.5	1.0	33.47791142350769	24.303872400545515	14.152155773450454
0.1	2.1	360.0	4.93	false	0.5	1.25	100	1.0	0.16	0.93	1.1	2000	0.25	1.0	0.3	1.5	1000	37.5	2.0	45.92889177638329	8.933030899296462	12.04671708784583	43.99804862972092	7.20878681536438
0.1	2.1	360.0	4.93	false	0.5	1.25	100	1.0	0.16	0.93	1.1	2000	0.25	1.0	0.3	1.5	1000	37.5	2.0	42.7540476231037	2.8112769167569334	12.175538776114605	39.14647546120888	5.898611088318101
0.1	2.1	360.0	4.93	false	0.5	1.25	100	1.0	0.16	0.93	1.1	2000	0.25	1.0	0.3	1.5	1000	37.5	1.0	39.033768210194516	20.209261358402593	15.050467545452145
0.1	2.1	360.0	4.93	false	0.5	1.25	100	1.0	0.16	0.93	1.1	2000	0.25	1.0	0.3	1.5	1000	37.5	1.0	35.74669073712661	16.156229670113305	14.819798999824215
0.1	2.1	360.0	4.93	false	0.5	1.25	100	1.0	0.16	0.93	1.1	2000	0.25	1.0	0.3	1.5	1000	37.5	2.0	47.213063123851285	9.929662986008696	6.1317256709728465	23.53848454581417	13.666585445265861
0.1	2.1	360.0	4.93	false	0.5	1.25	100	1.0	0.16	0.93	1.1	2000	0.25	1.0	0.3	1.5	1000	37.5	1.0	41.19576981338336	9.82748796616767	14.579059096908345
0.1	2.1	360.0	4.93	false	0.5	1.25	100	1.0	0.16	0.93	1.1	2000	0.25	1.0	0.3	1.5	1000	37.5	1.0	35.37385404228213	10.87642785952816	13.366238007358778
0.1	2.1	360.0	4.93	false	0.5	1.25	100	1.0	0.16	0.93	1.1	2000	0.25	1.0	0.3	1.5	1000	37.5	1.0	36.49087964173474	30.125882055605135	16.02227554925122
0.1	2.1	360.0	4.93	false	0.5	1.25	100	1.0	0.16	0.93	1.1	2000	0.25	1.0	0.3	1.5	1000	37.5	1.0	34.204420811391955	33.70330858793698	13.23682814723107
0.1	2.1	360.0	4.93	false	0.5	1.25	100	1.0	0.16	0.93	1.1	2000	0.25	1.0	0.3	1.5	1000	37.5	1.0	36.391757924691206	34.82378062337663	14.04313718058215
0.1	2.1	360.0	4.93	false	0.5	1.25	100	1.0	0.16	0.93	1.1	2000	0.25	1.0	0.3	1.5	1000	37.5	1.0	33.12527015517466	25.03444960154617	12.273535975367448
0.1	2.1	360.0	4.93	false	0.5	1.25	100	1.0	0.16	0.93	1.1	2000	0.25	1.0	0.3	1.5	1000	37.5	1.0	39.359861435313384	7.554903976937139	16.45113937082755
0.1	2.1	360.0	4.93	false	0.5	1.25	100	1.0	0.16	0.93	1.1	2000	0.25	1.0	0.3	1.5	1000	37.5	2.0	39.36924041466035	7.50049116667786	8.08811906073616	21.412838800422545	8.37904285931292
0.1	2.1	360.0	4.93	false	0.5	1.25	100	1.0	0.16	0.93	1.1	2000	0.25	1.0	0.3	1.5	1000	37.5	1.0	27.8934712879755	22.6893289680112	11.098136859015174
0.1	2.1	360.0	4.93	false	0.5	1.25	100	1.0	0.16	0.93	1.1	2000	0.25	1.0	0.3	1.5	1000	37.5	1.0	40.430670652445684	13.870907818234981	16.691390857591063
0.1	2.1	360.0	4.93	false	0.5	1.25	100	1.0	0.16	0.93	1.1	2000	0.25	1.0	0.3	1.5	1000	37.5	1.0	43.81211085183438	18.533467747056573	16.904164183369357
0.1	2.1	360.0	4.93	false	0.5	1.25	100	1.0	0.16	0.93	1.1	2000	0.25	1.0	0.3	1.5	1000	37.5	1.0	39.600901947614226	24.62075597851373	15.25914639896865
0.1	2.1	360.0	4.93	false	0.5	1.25	100	1.0	0.16	0.93	1.1	2000	0.25	1.0	0.3	1.5	1000	37.5	2.0	36.66787014432622	1.7750479706634164	6.464051418709882	34.06362080464954	9.953146890973573
0.1	2.1	360.0	4.93	false	0.5	1.25	100	1.0	0.16	0.93	1.1	2000	0.25	1.0	0.3	1.5	1000	37.5	1.0	34.97400442544611	13.054164663609262	13.406055561641807
0.1	2.1	360.0	4.93	false	0.5	1.25	100	1.0	0.16	0.93	1.1	2000	0.25	1.0	0.3	1.5	1000	37.5	2.0	40.29215564792493	10.066856564646962	10.44311434421734	30.122633872236264	5.506431980628084
0.1	2.1	360.0	4.93	false	0.5	1.25	100	1.0	0.16	0.93	1.1	2000	0.25	1.0	0.3	1.5	1000	37.5	1.0	36.07932925766054	6.174355616037494	14.536129906571661
0.1	2.1	360.0	4.93	false	0.5	1.25	100	1.0	0.16	0.93	1.1	2000	0.25	1.0	0.3	1.5	1000	37.5	1.0	45.54171317376324	29.74948736275146	19.112475879497495
0.1	2.1	360.0	4.93	false	0.5	1.25	100	1.0	0.16	0.93	1.1	2000	0.25	1.0	0.3	1.5	1000	37.5	1.0	26.443417052674597	12.84847614066521	10.709928763123411
0.1	2.1	360.0	4.93	false	0.5	1.25	100	1.0	0.16	0.93	1.1	2000	0.25	1.0	0.3	1.5	1000	37.5	1.0	26.888204816505784	26.727976514481963	13.857036594434781
0.1	2.1	360.0	4.93	false	0.5	1.25	100	1.0	0.16	0.93	1.1	2000	0.25	1.0	0.3	1.5	1000	37.5	1.0	43.395049916954065	31.169973492293522	17.233044362618713
0.1	2.1	360.0	4.93	false	0.5	1.25	100	1.0	0.16	0.93	1.1	2000	0.25	1.0	0.3	1.5	1000	37.5	1.0	29.488412526471016	19.193254174220407	11.39880248251342
0.1	2.1	360.0	4.93	false	0.5	1.25	100	1.0	0.16	0.93	1.1	2000	0.25	1.0	0.3	1.5	1000	37.5	2.0	42.995787967395614	10.982710192818098	11.814520597655005	24.392057567170323	6.192392233897324
0.1	2.1	360.0	4.93	false	0.5	1.25	100	1.0	0.16	0.93	1.1	2000	0.25	1.0	0.3	1.5	1000	37.5	2.0	38.018784974651666	2.6274544756045004	8.205657826827046	36.565002596322735	8.19229947009367
0.1	2.1	360.0	4.93	false	0.5	1.25	100	1.0	0.16	0.93	1.1	2000	0.25	1.0	0.3	1.5	1000	37.5	1.0	31.419033651409475	20.126341897044135	12.837666355354312
0.1	2.1	360.0	4.93	false	0.5	1.25	100	1.0	0.16	0.93	1.1	2000	0.25	1.0	0.3	1.5	1000	37.5	1.0	48.47849185943701	23.820800197132833	19.096206217637203
0.1	2.1	360.0	4.93	false	0.5	1.25	100	1.0	0.16	0.93	1.1	2000	0.25	1.0	0.3	1.5	1000	37.5	1.0	36.87002887546393	28.504912214856528	13.583345491359779
0.1	2.1	360.0	4.93	false	0.5	1.25	100	1.0	0.16	0.93	1.1	2000	0.25	1.0	0.3	1.5	1000	37.5	1.0	39.75589818894412	30.311742025137054	15.625723271478325
0.1	2.1	360.0	4.93	false	0.5	1.25	100	1.0	0.16	0.93	1.1	2000	0.25	1.0	0.3	1.5	1000	37.5	2.0	47.55482581491672	0.168471739363609	7.906027591006881	32.04961270071921	11.437487526066658
0.1	2.1	360.0	4.93	false	0.5	1.25	100	1.0	0.16	0.93	1.1	2000	0.25	1.0	0.3	1.5	1000	37.5	1.0	29.907252169877356	22.11256542116983	12.0868319783229
0.1	2.1	360.0	4.93	false	0.5	1.25	100	1.0	0.16	0.93	1.1	2000	0.25	1.0	0.3	1.5	1000	37.5	2.0	46.55963797356987	3.224794112560967	8.646868901468386	45.11637569219341	11.47400143668802
0.1	2.1	360.0	4.93	false	0.5	1.25	100	1.0	0.16	0.93	1.1	2000	0.25	1.0	0.3	1.5	1000	37.5	1.0	37.00779656068482	18.23798020036682	14.43704443453997
0.1	2.1	360.0	4.93	false	0.5	1.25	100	1.0	0.16	0.93	1.1	2000	0.25	1.0	0.3	1.5	1000	37.5	1.0	33.81521710100507	11.322329276362025	14.951133405968006
0.1	2.1	360.0	4.93	false	0.5	1.25	100	1.0	0.16	0.93	1.1	2000	0.25	1.0	0.3	1.5	1000	37.5	1.0	40.7163392169587	14.278463692224966	16.604974966938826
0.1	2.1	360.0	4.93	false	0.5	1.25	100	1.0	0.16	0.93	1.1	2000	0.25	1.0	0.3	1.5	1000	37.5	1.0	36.41077739897215	20.51434105025984	12.784332341679072
0.1	2.1	360.0	4.93	false	0.5	1.25	100	1.0	0.16	0.93	1.1	2000	0.25	1.0	0.3	1.5	1000	37.5	1.0	31.819936531911303	24.292998823153024	11.841097621103245
0.1	2.1	360.0	4.93	false	0.5	1.25	100	1.0	0.16	0.93	1.1	2000	0.25	1.0	0.3	1.5	1000	37.5	1.0	34.315361601341145	25.360433781988306	14.177883492888848
0.1	2.1	360.0	4.93	false	0.5	1.25	100	1.0	0.16	0.93	1.1	2000	0.25	1.0	0.3	1.5	1000	37.5	1.0	38.47534110748784	11.362773874391367	17.05110207598724
0.1	2.1	360.0	4.93	false	0.5	1.25	100	1.0	0.16	0.93	1.1	2000	0.25	1.0	0.3	1.5	1000	37.5	1.0	35.74405762537606	11.260613083484646	13.377792860953566
0.1	2.1	360.0	4.93	false	0.5	1.25	100	1.0	0.16	0.93	1.1	2000	0.25	1.0	0.3	1.5	1000	37.5	1.0	35.09527289507579	13.444242525916865	13.80593823504362
0.1	2.1	360.0	4.93	false	0.5	1.25	100	1.0	0.16	0.93	1.1	2000	0.25	1.0	0.3	1.5	1000	37.5	1.0	37.18357164273106	7.385349352890792	12.16153679991437
0.1	2.1	360.0	4.93	false	0.5	1.25	100	1.0	0.16	0.93	1.1	2000	0.25	1.0	0.3	1.5	1000	37.5	1.0	42.18642979561187	8.078409478865412	15.750253620190847
0.1	2.1	360.0	4.93	false	0.5	1.25	100	1.0	0.16	0.93	1.1	2000	0.25	1.0	0.3	1.5	1000	37.5	1.0	40.378000251322234	29.904363741414798	13.60637528271438
0.1	2.1	360.0	4.93	false	0.5	1.25	100	1.0	0.16	0.93	1.1	2000	0.25	1.0	0.3	1.5	1000	37.5	1.0	34.706672154687915	18.9119164516846	13.595769220462886
0.1	2.1	360.0	4.93	false	0.5	1.25	100	1.0	0.16	0.93	1.1	2000	0.25	1.0	0.3	1.5	1000	37.5	1.0	29.773583253901375	13.84510848022342	12.010926311038558
0.1	2.1	360.0	4.93	false	0.5	1.25	100	1.0	0.16	0.93	1.1	2000	0.25	1.0	0.3	1.5	1000	37.5	1.0	38.571858926297566	25.642160978867054	16.64926778051828
0.1	2.1	360.0	4.93	false	0.5	1.25	100	1.0	0.16	0.93	1.1	2000	0.25	1.0	0.3	1.5	1000	37.5	1.0	33.69616492128097	30.82645091225448	12.349723068372025
0.1	2.1	360.0	4.93	false	0.5	1.25	100	1.0	0.16	0.93	1.1	2000	0.25	1.0	0.3	1.5	1000	37.5	1.0	34.28514895796783	2.2276193889550537	14.741207318025216
0.1	2.1	360.0	4.93	false	0.5	1.25	100	1.0	0.16	0.93	1.1	2000	0.25	1.0	0.3	1.5	1000	37.5	1.0	36.03652097824661	25.11739246063973	14.420124794041913
0.1	2.1	360.0	4.93	false	0.5	1.25	100	1.0	0.16	0.93	1.1	2000	0.25	1.0	0.3	1.5	1000	37.5	1.0	27.778010273054747	11.226676892700898	12.907915450231316
0.1	2.1	360.0	4.93	false	0.5	1.25	100	1.0	0.16	0.93	1.1	2000	0.25	1.0	0.3	1.5	1000	37.5	2.0	38.10929031933754	7.5827006013389715	6.684832357669348	31.989378118082808	9.17392945219876
0.1	2.1	360.0	4.93	false	0.5	1.25	100	1.0	0.16	0.93	1.1	2000	0.25	1.0	0.3	1.5	1000	37.5	1.0	36.69711029906397	13.696725264495262	13.457949525644272
0.1	2.1	360.0	4.93	false	0.5	1.25	100	1.0	0.16	0.93	1.1	2000	0.25	1.0	0.3	1.5	1000	37.5	1.0	40.52264816036362	20.07453507172936	15.22559175643581
0.1	2.1	360.0	4.93	false	0.5	1.25	100	1.0	0.16	0.93	1.1	2000	0.25	1.0	0.3	1.5	1000	37.5	1.0	42.04316816345379	38.61840374815181	16.262136137592822
0.1	2.1	360.0	4.93	false	0.5	1.25	100	1.0	0.16	0.93	1.1	2000	0.25	1.0	0.3	1.5	1000	37.5	1.0	35.58926743629922	16.5581979101334	14.579353126003971
0.1	2.1	360.0	4.93	false	0.5	1.25	100	1.0	0.16	0.93	1.1	2000	0.25	1.0	0.3	1.5	1000	37.5	1.0	43.95079952214368	27.201769342916048	17.78477066749855
0.1	2.1	360.0	4.93	false	0.5	1.25	100	1.0	0.16	0.93	1.1	2000	0.25	1.0	0.3	1.5	1000	37.5	1.0	30.907815084409062	22.64506532497189	14.460220735358803
0.1	2.1	360.0	4.93	false	0.5	1.25	100	1.0	0.16	0.93	1.1	2000	0.25	1.0	0.3	1.5	1000	37.5	1.0	38.20689187491891	33.89252808065447	13.57745828871865
0.1	2.1	360.0	4.93	false	0.5	1.25	100	1.0	0.16	0.93	1.1	2000	0.25	1.0	0.3	1.5	1000	37.5	1.0	33.40591510018546	21.036770636624784	13.839717981625386
0.1	2.1	360.0	4.93	false	0.5	1.25	100	1.0	0.16	0.93	1.1	2000	0.25	1.0	0.3	1.5	1000	37.5	1.0	26.564281810884793	24.338136538750792	11.47131430231946
0.1	2.1	360.0	4.93	false	0.5	1.25	100	1.0	0.16	0.93	1.1	2000	0.25	1.0	0.3	1.5	1000	37.5	1.0	35.36409987167627	32.526642887083966	14.426488045586682
0.1	2.1	360.0	4.93	false	0.5	1.25	100	1.0	0.16	0.93	1.1	2000	0.25	1.0	0.3	1.5	1000	37.5	2.0	46.80348116746313	10.840083348702981	10.20698509136313	38.93043167031679	10.239879118870915
0.1	2.1	360.0	4.93	false	0.5	1.25	100	1.0	0.16	0.93	1.1	2000	0.25	1.0	0.3	1.5	1000	37.5	1.0	42.066501516398674	26.167446940823798	17.80229471851632
0.1	2.1	360.0	4.93	false	0.5	1.25	100	1.0	0.16	0.93	1.1	2000	0.25	1.0	0.3	1.5	1000	37.5	1.0	36.97218726764074	13.93318839210323	13.773962911144032
0.1	2.1	360.0	4.93	false	0.5	1.25	100	1.0	0.16	0.93	1.1	2000	0.25	1.0	0.3	1.5	1000	37.5	1.0	32.202501457002946	2.392819133369191	12.592557116666706
0.1	2.1	360.0	4.93	false	0.5	1.25	100	1.0	0.16	0.93	1.1	2000	0.25	1.0	0.3	1.5	1000	37.5	1.0	33.278907152435785	32.0447726449231	14.306835837991477
0.1	2.1	360.0	4.93	false	0.5	1.25	100	1.0	0.16	0.93	1.1	2000	0.25	1.0	0.3	1.5	1000	37.5	1.0	44.37597710742094	17.46105416326337	18.174225345707963
0.1	2.1	360.0	4.93	false	0.5	1.25	100	1.0	0.16	0.93	1.1	2000	0.25	1.0	0.3	1.5	1000	37.5	1.0	47.9967655559922	22.65082208361886	18.37933154385162
0.1	2.1	360.0	4.93	false	0.5	1.25	100	1.0	0.16	0.93	1.1	2000	0.25	1.0	0.3	1.5	1000	37.5	2.0	36.97685537377759	12.401481055767578	8.931411668704882	27.720458673441772	6.558824918854674
0.1	2.1	360.0	4.93	false	0.5	1.25	100	1.0	0.16	0.93	1.1	2000	0.25	1.0	0.3	1.5	1000	37.5	1.0	39.50162448615988	13.301758406507831	15.04547521663458
0.1	2.1	360.0	4.93	false	0.5	1.25	100	1.0	0.16	0.93	1.1	2000	0.25	1.0	0.3	1.5	1000	37.5	1.0	34.2743087266199	22.76929521700093	14.263179880261665
0.1	2.1	360.0	4.93	false	0.5	1.25	100	1.0	0.16	0.93	1.1	2000	0.25	1.0	0.3	1.5	1000	37.5	1.0	30.52332926294461	21.57231973789931	12.124534460032116
0.1	2.1	360.0	4.93	false	0.5	1.25	100	1.0	0.16	0.93	1.1	2000	0.25	1.0	0.3	1.5	1000	37.5	2.0	45.06720051555011	12.98677821893938	11.959163080920456	28.389139256472966	6.999545491554085
0.1	2.1	360.0	4.93	false	0.5	1.25	100	1.0	0.16	0.93	1.1	2000	0.25	1.0	0.3	1.5	1000	37.5	1.0	40.672183292452694	19.88849601924628	15.445770948750436
0.1	2.1	360.0	4.93	false	0.5	1.25	100	1.0	0.16	0.93	1.1	2000	0.25	1.0	0.3	1.5	1000	37.5	1.0	28.978417393683486	20.78155719949376	11.530465911438432
0.1	2.1	360.0	4.93	false	0.5	1.25	100	1.0	0.16	0.93	1.1	2000	0.25	1.0	0.3	1.5	1000	37.5	1.0	37.04959758368167	27.308381757948236	14.452958570126043
0.1	2.1	360.0	4.93	false	0.5	1.25	100	1.0	0.16	0.93	1.1	2000	0.25	1.0	0.3	1.5	1000	37.5	2.0	40.67912847685974	3.6882689896239214	9.294470301018693	35.37416700455422	7.10818798872198
0.1	2.1	360.0	4.93	false	0.5	1.25	100	1.0	0.16	0.93	1.1	2000	0.25	1.0	0.3	1.5	1000	37.5	1.0	36.74003063657909	29.194251337561358	16.00824948187403
0.1	2.1	360.0	4.93	false	0.5	1.25	100	1.0	0.16	0.93	1.1	2000	0.25	1.0	0.3	1.5	1000	37.5	1.0	34.64709007811331	22.186490981997853	14.062934371316365
0.1	2.1	360.0	4.93	false	0.5	1.25	100	1.0	0.16	0.93	1.1	2000	0.25	1.0	0.3	1.5	1000	37.5	1.0	38.90841803731108	12.7920234908775	16.766356180583156
0.1	2.1	360.0	4.93	false	0.5	1.25	100	1.0	0.16	0.93	1.1	2000	0.25	1.0	0.3	1.5	1000	37.5	1.0	39.63210874452101	19.28049393706929	15.755529115013012
0.1	2.1	360.0	4.93	false	0.5	1.25	100	1.0	0.16	0.93	1.1	2000	0.25	1.0	0.3	1.5	1000	37.5	1.0	31.635376425354238	6.533186876741701	11.423407655629545
0.1	2.1	360.0	4.93	false	0.5	1.25	100	1.0	0.16	0.93	1.1	2000	0.25	1.0	0.3	1.5	1000	37.5	1.0	37.60659790230359	18.580118026874988	14.13138505414647
0.1	2.1	360.0	4.93	false	0.5	1.25	100	1.0	0.16	0.93	1.1	2000	0.25	1.0	0.3	1.5	1000	37.5	1.0	46.35040899659828	31.2680727097344	18.47238734150423
0.1	2.1	360.0	4.93	false	0.5	1.25	100	1.0	0.16	0.93	1.1	2000	0.25	1.0	0.3	1.5	1000	37.5	1.0	31.294969049907845	14.961106068424911	11.828757903228176
0.1	2.1	360.0	4.93	false	0.5	1.25	100	1.0	0.16	0.93	1.1	2000	0.25	1.0	0.3	1.5	1000	37.5	1.0	42.37864449051925	13.8763447039486	17.980566824237464
0.1	2.1	360.0	4.93	false	0.5	1.25	100	1.0	0.16	0.93	1.1	2000	0.25	1.0	0.3	1.5	1000	37.5	1.0	36.62561540806729	18.12773962014782	13.710752342782971
0.1	2.1	360.0	4.93	false	0.5	1.25	100	1.0	0.16	0.93	1.1	2000	0.25	1.0	0.3	1.5	1000	37.5	1.0	35.56045702832812	10.158594092941861	13.989247392950148
0.1	2.1	360.0	4.93	false	0.5	1.25	100	1.0	0.16	0.93	1.1	2000	0.25	1.0	0.3	1.5	1000	37.5	1.0	35.13037445327895	15.516841024187967	13.91552389501433
0.1	2.1	360.0	4.93	false	0.5	1.25	100	1.0	0.16	0.93	1.1	2000	0.25	1.0	0.3	1.5	1000	37.5	1.0	40.019477383133044	15.562785270743342	15.340879239224952
0.1	2.1	360.0	4.93	false	0.5	1.25	100	1.0	0.16	0.93	1.1	2000	0.25	1.0	0.3	1.5	1000	37.5	1.0	32.84241503808228	24.860887052297954	14.215344632556349
0.1	2.1	360.0	4.93	false	0.5	1.25	100	1.0	0.16	0.93	1.1	2000	0.25	1.0	0.3	1.5	1000	37.5	1.0	35.86013112978254	24.19198632398432	16.230955616953963
0.1	2.1	360.0	4.93	false	0.5	1.25	100	1.0	0.16	0.93	1.1	2000	0.25	1.0	0.3	1.5	1000	37.5	2.0	45.880694554938906	6.8784634527194015	9.008843683526976	39.163269219724256	8.802243896290744
0.1	2.1	360.0	4.93	false	0.5	1.25	100	1.0	0.16	0.93	1.1	2000	0.25	1.0	0.3	1.5	1000	37.5	1.0	32.11618813781398	24.36580895015173	13.391204275192397
0.1	2.1	360.0	4.93	false	0.5	1.25	100	1.0	0.16	0.93	1.1	2000	0.25	1.0	0.3	1.5	1000	37.5	1.0	35.932409907467765	21.322566942328518	13.924444177418444
0.1	2.1	360.0	4.93	false	0.5	1.25	100	1.0	0.16	0.93	1.1	2000	0.25	1.0	0.3	1.5	1000	37.5	2.0	41.8414151396651	21.9754652128193	7.510451410927295	32.88094811027979	10.76139896664489
0.1	2.1	360.0	4.93	false	0.5	1.25	100	1.0	0.16	0.93	1.1	2000	0.25	1.0	0.3	1.5	1000	37.5	1.0	34.187272988188084	21.712476014771024	14.215078429576753
0.1	2.1	360.0	4.93	false	0.5	1.25	100	1.0	0.16	0.93	1.1	2000	0.25	1.0	0.3	1.5	1000	37.5	1.0	36.21432040639041	10.865378472735978	13.055967900791373
0.1	2.1	360.0	4.93	false	0.5	1.25	100	1.0	0.16	0.93	1.1	2000	0.25	1.0	0.3	1.5	1000	37.5	1.0	37.684608685834036	24.904058838427844	14.309724246509116
0.1	2.1	360.0	4.93	false	0.5	1.25	100	1.0	0.16	0.93	1.1	2000	0.25	1.0	0.3	1.5	1000	37.5	1.0	47.031871135521214	32.3329144620304	18.95752077707537
0.1	2.1	360.0	4.93	false	0.5	1.25	100	1.0	0.16	0.93	1.1	2000	0.25	1.0	0.3	1.5	1000	37.5	1.0	39.780160884715	26.534915494198998	16.457160692972142
0.1	2.1	360.0	4.93	false	0.5	1.25	100	1.0	0.16	0.93	1.1	2000	0.25	1.0	0.3	1.5	1000	37.5	1.0	42.33831028825908	10.767659331065682	17.808565718719855
0.1	2.1	360.0	4.93	false	0.5	1.25	100	1.0	0.16	0.93	1.1	2000	0.25	1.0	0.3	1.5	1000	37.5	1.0	41.66331784087675	31.712510142398123	15.769538809042349
0.1	2.1	360.0	4.93	false	0.5	1.25	100	1.0	0.16	0.93	1.1	2000	0.25	1.0	0.3	1.5	1000	37.5	1.0	36.90749953887291	14.438071954366334	15.613392766719716
0.1	2.1	360.0	4.93	false	0.5	1.25	100	1.0	0.16	0.93	1.1	2000	0.25	1.0	0.3	1.5	1000	37.5	1.0	40.79017377596712	27.43063474878156	16.722148922512293
0.1	2.1	360.0	4.93	false	0.5	1.25	100	1.0	0.16	0.93	1.1	2000	0.25	1.0	0.3	1.5	1000	37.5	1.0	45.256355268684715	26.305030414577868	17.01796659803234
0.1	2.1	360.0	4.93	false	0.5	1.25	100	1.0	0.16	0.93	1.1	2000	0.25	1.0	0.3	1.5	1000	37.5	1.0	42.7069789820013	20.295394062613703	15.073839412087809
0.1	2.1	360.0	4.93	false	0.5	1.25	100	1.0	0.16	0.93	1.1	2000	0.25	1.0	0.3	1.5	1000	37.5	2.0	42.29988659864952	19.357232621623314	9.16081200262107	40.951349453970366	8.894972474457335
0.1	2.1	360.0	4.93	false	0.5	1.25	100	1.0	0.16	0.93	1.1	2000	0.25	1.0	0.3	1.5	1000	37.5	1.0	36.6897389837061	36.511528013169645	13.796422778243654
0.1	2.1	360.0	4.93	false	0.5	1.25	100	1.0	0.16	0.93	1.1	2000	0.25	1.0	0.3	1.5	1000	37.5	1.0	41.54377506141687	17.743291600240124	17.292263363694097
0.1	2.1	360.0	4.93	false	0.5	1.25	100	1.0	0.16	0.93	1.1	2000	0.25	1.0	0.3	1.5	1000	37.5	1.0	42.01209425691683	4.348552929234261	16.401281840665977
0.1	2.1	360.0	4.93	false	0.5	1.25	100	1.0	0.16	0.93	1.1	2000	0.25	1.0	0.3	1.5	1000	37.5	1.0	41.09796336660256	22.71395323318764	17.758049163759193
0.1	2.1	360.0	4.93	false	0.5	1.25	100	1.0	0.16	0.93	1.1	2000	0.25	1.0	0.3	1.5	1000	37.5	1.0	36.99763220959591	25.294364098913093	15.482334351894531
0.1	2.1	360.0	4.93	false	0.5	1.25	100	1.0	0.16	0.93	1.1	2000	0.25	1.0	0.3	1.5	1000	37.5	1.0	38.944468969870634	24.828586708832532	15.967616430893935
0.1	2.1	360.0	4.93	false	0.5	1.25	100	1.0	0.16	0.93	1.1	2000	0.25	1.0	0.3	1.5	1000	37.5	1.0	41.408156247444104	17.428339264290653	14.46522202460053
0.1	2.1	360.0	4.93	false	0.5	1.25	100	1.0	0.16	0.93	1.1	2000	0.25	1.0	0.3	1.5	1000	37.5	1.0	38.408554169015986	11.681782761058273	16.53139587431805
0.1	2.1	360.0	4.93	false	0.5	1.25	100	1.0	0.16	0.93	1.1	2000	0.25	1.0	0.3	1.5	1000	37.5	2.0	42.49282863999177	12.061164751814198	6.271607744540399	35.26437198341904	10.758269545219893
0.1	2.1	360.0	4.93	false	0.5	1.25	100	1.0	0.16	0.93	1.1	2000	0.25	1.0	0.3	1.5	1000	37.5	1.0	32.13556409308761	2.3664704260956926	11.58932178600855
0.1	2.1	360.0	4.93	false	0.5	1.25	100	1.0	0.16	0.93	1.1	2000	0.25	1.0	0.3	1.5	1000	37.5	1.0	36.36734911751783	1.5119466250808005	14.556566850129967
0.1	2.1	360.0	4.93	false	0.5	1.25	100	1.0	0.16	0.93	1.1	2000	0.25	1.0	0.3	1.5	1000	37.5	1.0	35.73093502129311	14.062443597013248	15.580030569244427
0.1	2.1	360.0	4.93	false	0.5	1.25	100	1.0	0.16	0.93	1.1	2000	0.25	1.0	0.3	1.5	1000	37.5	1.0	32.38206906652203	24.157922963626874	12.364975115173419
0.1	2.1	360.0	4.93	false	0.5	1.25	100	1.0	0.16	0.93	1.1	2000	0.25	1.0	0.3	1.5	1000	37.5	2.0	42.764789926260335	7.581479487187535	4.917262580093725	33.73601628478503	11.526141300336606
0.1	2.1	360.0	4.93	false	0.5	1.25	100	1.0	0.16	0.93	1.1	2000	0.25	1.0	0.3	1.5	1000	37.5	1.0	38.027465711925636	6.9629009538105295	14.543551114064835
0.1	2.1	360.0	4.93	false	0.5	1.25	100	1.0	0.16	0.93	1.1	2000	0.25	1.0	0.3	1.5	1000	37.5	1.0	39.78524137986621	10.09504535215163	15.40681973334195
0.1	2.1	360.0	4.93	false	0.5	1.25	100	1.0	0.16	0.93	1.1	2000	0.25	1.0	0.3	1.5	1000	37.5	2.0	35.50079649678859	5.800094897166171	5.459051055675261	30.792545204279367	8.515869024868662
0.1	2.1	360.0	4.93	false	0.5	1.25	100	1.0	0.16	0.93	1.1	2000	0.25	1.0	0.3	1.5	1000	37.5	2.0	44.18750891456273	6.30516964784938	6.938411105232022	37.188519056859754	11.211848005308237
0.1	2.1	360.0	4.93	false	0.5	1.25	100	1.0	0.16	0.93	1.1	2000	0.25	1.0	0.3	1.5	1000	37.5	1.0	37.59742980094478	16.154361184723946	16.020910555920334
0.1	2.1	360.0	4.93	false	0.5	1.25	100	1.0	0.16	0.93	1.1	2000	0.25	1.0	0.3	1.5	1000	37.5	1.0	29.007858007550347	3.7299445991708735	10.805134306439237
0.1	2.1	360.0	4.93	false	0.5	1.25	100	1.0	0.16	0.93	1.1	2000	0.25	1.0	0.3	1.5	1000	37.5	2.0	40.380586117854136	5.357071933754796	8.914633227798522	24.825104870286673	9.376696349298317
0.1	2.1	360.0	4.93	false	0.5	1.25	100	1.0	0.16	0.93	1.1	2000	0.25	1.0	0.3	1.5	1000	37.5	1.0	32.660052678702804	14.061859544125301	12.925594874720323
0.1	2.1	360.0	4.93	false	0.5	1.25	100	1.0	0.16	0.93	1.1	2000	0.25	1.0	0.3	1.5	1000	37.5	1.0	40.42485083940373	15.549433553495318	15.745277867307696
0.1	2.1	360.0	4.93	false	0.5	1.25	100	1.0	0.16	0.93	1.1	2000	0.25	1.0	0.3	1.5	1000	37.5	1.0	34.70030725379343	10.05365567442759	15.407310698110013
0.1	2.1	360.0	4.93	false	0.5	1.25	100	1.0	0.16	0.93	1.1	2000	0.25	1.0	0.3	1.5	1000	37.5	1.0	46.026426696617015	28.91264070269054	18.321019237964563
0.1	2.1	360.0	4.93	false	0.5	1.25	100	1.0	0.16	0.93	1.1	2000	0.25	1.0	0.3	1.5	1000	37.5	1.0	38.633848170232945	14.86854547428514	16.238391495648248
0.1	2.1	360.0	4.93	false	0.5	1.25	100	1.0	0.16	0.93	1.1	2000	0.25	1.0	0.3	1.5	1000	37.5	1.0	37.26137620910227	26.054629140357417	14.69386092046246
0.1	2.1	360.0	4.93	false	0.5	1.25	100	1.0	0.16	0.93	1.1	2000	0.25	1.0	0.3	1.5	1000	37.5	1.0	31.69363914775885	17.34823330957367	13.63460927164031
0.1	2.1	360.0	4.93	false	0.5	1.25	100	1.0	0.16	0.93	1.1	2000	0.25	1.0	0.3	1.5	1000	37.5	1.0	38.37292397429624	15.566702833137704	16.602773629726055
0.1	2.1	360.0	4.93	false	0.5	1.25	100	1.0	0.16	0.93	1.1	2000	0.25	1.0	0.3	1.5	1000	37.5	1.0	26.51316059803203	11.953568381874113	10.293972469834516
0.1	2.1	360.0	4.93	false	0.5	1.25	100	1.0	0.16	0.93	1.1	2000	0.25	1.0	0.3	1.5	1000	37.5	1.0	35.61428753916469	20.27133885551285	15.715615451904533
0.1	2.1	360.0	4.93	false	0.5	1.25	100	1.0	0.16	0.93	1.1	2000	0.25	1.0	0.3	1.5	1000	37.5	1.0	43.35303310477089	29.146994259208316	18.256359715367996
0.1	2.1	360.0	4.93	false	0.5	1.25	100	1.0	0.16	0.93	1.1	2000	0.25	1.0	0.3	1.5	1000	37.5	1.0	36.44844797347474	21.384406095592798	14.390248934474977
0.1	2.1	360.0	4.93	false	0.5	1.25	100	1.0	0.16	0.93	1.1	2000	0.25	1.0	0.3	1.5	1000	37.5	1.0	39.54349126353555	28.679552536841147	18.13700511767873
0.1	2.1	360.0	4.93	false	0.5	1.25	100	1.0	0.16	0.93	1.1	2000	0.25	1.0	0.3	1.5	1000	37.5	1.0	26.998209287393088	13.401230698975638	10.803457594378116
0.1	2.1	360.0	4.93	false	0.5	1.25	100	1.0	0.16	0.93	1.1	2000	0.25	1.0	0.3	1.5	1000	37.5	1.0	34.208147089582084	24.704135856024784	16.123820280822773
0.1	2.1	360.0	4.93	false	0.5	1.25	100	1.0	0.16	0.93	1.1	2000	0.25	1.0	0.3	1.5	1000	37.5	1.0	32.21479374654248	25.77059627269832	11.893400953703633
0.1	2.1	360.0	4.93	false	0.5	1.25	100	1.0	0.16	0.93	1.1	2000	0.25	1.0	0.3	1.5	1000	37.5	1.0	36.47376499180948	8.101584125487825	14.539812648348505
0.1	2.1	360.0	4.93	false	0.5	1.25	100	1.0	0.16	0.93	1.1	2000	0.25	1.0	0.3	1.5	1000	37.5	1.0	27.4231204371385	10.066708396248208	11.397348109207936
0.1	2.1	360.0	4.93	false	0.5	1.25	100	1.0	0.16	0.93	1.1	2000	0.25	1.0	0.3	1.5	1000	37.5	1.0	34.99501146680291	20.422581041152743	16.5714896080887
0.1	2.1	360.0	4.93	false	0.5	1.25	100	1.0	0.16	0.93	1.1	2000	0.25	1.0	0.3	1.5	1000	37.5	1.0	41.067718985214405	20.55544179373652	15.09935281901967
0.1	2.1	360.0	4.93	false	0.5	1.25	100	1.0	0.16	0.93	1.1	2000	0.25	1.0	0.3	1.5	1000	37.5	1.0	38.919596235714536	25.123219995617596	14.366004166388826
0.1	2.1	360.0	4.93	false	0.5	1.25	100	1.0	0.16	0.93	1.1	2000	0.25	1.0	0.3	1.5	1000	37.5	1.0	30.817210997605596	10.35177762311689	12.610846680621526
0.1	2.1	360.0	4.93	false	0.5	1.25	100	1.0	0.16	0.93	1.1	2000	0.25	1.0	0.3	1.5	1000	37.5	2.0	38.31088923787458	11.622085437123188	6.8487916307510295	36.69315877329047	9.722518748966756
0.1	2.1	360.0	4.93	false	0.5	1.25	100	1.0	0.16	0.93	1.1	2000	0.25	1.0	0.3	1.5	1000	37.5	1.0	41.344700258190045	25.961885394875978	18.068446890174783
0.1	2.1	360.0	4.93	false	0.5	1.25	100	1.0	0.16	0.93	1.1	2000	0.25	1.0	0.3	1.5	1000	37.5	1.0	44.4963250847537	8.20066287850111	19.475203659701602
0.1	2.1	360.0	4.93	false	0.5	1.25	100	1.0	0.16	0.93	1.1	2000	0.25	1.0	0.3	1.5	1000	37.5	1.0	43.95910256496705	23.978350571334868	18.34174195006309
0.1	2.1	360.0	4.93	false	0.5	1.25	100	1.0	0.16	0.93	1.1	2000	0.25	1.0	0.3	1.5	1000	37.5	1.0	37.71841021390322	23.503151321058176	15.07025687315469
0.1	2.1	360.0	4.93	false	0.5	1.25	100	1.0	0.16	0.93	1.1	2000	0.25	1.0	0.3	1.5	1000	37.5	1.0	27.41741141365727	3.082266731071707	10.412438561241615
0.1	2.1	360.0	4.93	false	0.5	1.25	100	1.0	0.16	0.93	1.1	2000	0.25	1.0	0.3	1.5	1000	37.5	1.0	35.91202421005551	13.482712059942628	15.156558565712514
0.1	2.1	360.0	4.93	false	0.5	1.25	100	1.0	0.16	0.93	1.1	2000	0.25	1.0	0.3	1.5	1000	37.5	1.0	33.2796979603128	9.717337377086766	11.479733285161075
0.1	2.1	360.0	4.93	false	0.5	1.25	100	1.0	0.16	0.93	1.1	2000	0.25	1.0	0.3	1.5	1000	37.5	1.0	39.9206841263798	26.7992128238098	17.057894470646502
0.1	2.1	360.0	4.93	false	0.5	1.25	100	1.0	0.16	0.93	1.1	2000	0.25	1.0	0.3	1.5	1000	37.5	1.0	40.85676078017484	23.471636127320096	16.646303935378562
0.1	2.1	360.0	4.93	false	0.5	1.25	100	1.0	0.16	0.93	1.1	2000	0.25	1.0	0.3	1.5	1000	37.5	1.0	37.821086978164026	17.02430331560438	15.137435620948164
0.1	2.1	360.0	4.93	false	0.5	1.25	100	1.0	0.16	0.93	1.1	2000	0.25	1.0	0.3	1.5	1000	37.5	1.0	39.77510775893534	38.44783589477225	14.794023269672769
0.1	2.1	360.0	4.93	false	0.5	1.25	100	1.0	0.16	0.93	1.1	2000	0.25	1.0	0.3	1.5	1000	37.5	2.0	40.429744149411064	14.718845610204454	8.294142270780178	32.78695115981765	8.385695920511083
0.1	2.1	360.0	4.93	false	0.5	1.25	100	1.0	0.16	0.93	1.1	2000	0.25	1.0	0.3	1.5	1000	37.5	1.0	37.783658171676656	25.665641997401202	14.82382251051904
0.1	2.1	360.0	4.93	false	0.5	1.25	100	1.0	0.16	0.93	1.1	2000	0.25	1.0	0.3	1.5	1000	37.5	1.0	34.10515198486622	14.620984086282721	14.551276245937775
0.1	2.1	360.0	4.93	false	0.5	1.25	100	1.0	0.16	0.93	1.1	2000	0.25	1.0	0.3	1.5	1000	37.5	1.0	41.98718671396719	30.12002042323302	14.480158810804483
0.1	2.1	360.0	4.93	false	0.5	1.25	100	1.0	0.16	0.93	1.1	2000	0.25	1.0	0.3	1.5	1000	37.5	1.0	37.34135215580497	12.51496704104899	13.89668363010438
0.1	2.1	360.0	4.93	false	0.5	1.25	100	1.0	0.16	0.93	1.1	2000	0.25	1.0	0.3	1.5	1000	37.5	1.0	31.15520050965504	15.699495013516716	12.562909671308729
0.1	2.1	360.0	4.93	false	0.5	1.25	100	1.0	0.16	0.93	1.1	2000	0.25	1.0	0.3	1.5	1000	37.5	1.0	35.466875842346326	15.178799213224858	14.029421346675328
0.1	2.1	360.0	4.93	false	0.5	1.25	100	1.0	0.16	0.93	1.1	2000	0.25	1.0	0.3	1.5	1000	37.5	2.0	38.737419528660965	2.7019532283726884	6.376404611856443	34.23738999068314	8.240806520078177
0.1	2.1	360.0	4.93	false	0.5	1.25	100	1.0	0.16	0.93	1.1	2000	0.25	1.0	0.3	1.5	1000	37.5	1.0	29.610851183071894	3.974641843432416	11.850514315237975
0.1	2.1	360.0	4.93	false	0.5	1.25	100	1.0	0.16	0.93	1.1	2000	0.25	1.0	0.3	1.5	1000	37.5	2.0	39.657061975107815	0.022099702478492095	7.867703033073066	27.968257075665186	9.286918719928554
0.1	2.1	360.0	4.93	false	0.5	1.25	100	1.0	0.16	0.93	1.1	2000	0.25	1.0	0.3	1.5	1000	37.5	1.0	28.933936438755197	18.687340473320692	11.478531815601654
0.1	2.1	360.0	4.93	false	0.5	1.25	100	1.0	0.16	0.93	1.1	2000	0.25	1.0	0.3	1.5	1000	37.5	1.0	42.941692937897685	13.710194572807612	19.341354606207616
0.1	2.1	360.0	4.93	false	0.5	1.25	100	1.0	0.16	0.93	1.1	2000	0.25	1.0	0.3	1.5	1000	37.5	1.0	38.203000496795205	16.78979163861424	18.693429720692645
0.1	2.1	360.0	4.93	false	0.5	1.25	100	1.0	0.16	0.93	1.1	2000	0.25	1.0	0.3	1.5	1000	37.5	2.0	47.166837626621295	1.050964898972885	7.328546930474953	45.1521004811885	14.020744541978216
0.1	2.1	360.0	4.93	false	0.5	1.25	100	1.0	0.16	0.93	1.1	2000	0.25	1.0	0.3	1.5	1000	37.5	1.0	35.94219146246854	35.03319382864685	13.973760656651754
0.1	2.1	360.0	4.93	false	0.5	1.25	100	1.0	0.16	0.93	1.1	2000	0.25	1.0	0.3	1.5	1000	37.5	1.0	37.7436183172885	12.170697100377975	14.98793720739318
0.1	2.1	360.0	4.93	false	0.5	1.25	100	1.0	0.16	0.93	1.1	2000	0.25	1.0	0.3	1.5	1000	37.5	1.0	37.2218379369141	8.961294199926002	14.907924515545
0.1	2.1	360.0	4.93	false	0.5	1.25	100	1.0	0.16	0.93	1.1	2000	0.25	1.0	0.3	1.5	1000	37.5	1.0	43.505236274680904	25.048448758298004	17.679593544690967
0.1	2.1	360.0	4.93	false	0.5	1.25	100	1.0	0.16	0.93	1.1	2000	0.25	1.0	0.3	1.5	1000	37.5	1.0	43.136145747547076	29.512557756634752	15.633722830020833
0.1	2.1	360.0	4.93	false	0.5	1.25	100	1.0	0.16	0.93	1.1	2000	0.25	1.0	0.3	1.5	1000	37.5	1.0	31.13094912169546	21.90344524015571	12.93644687285075
0.1	2.1	360.0	4.93	false	0.5	1.25	100	1.0	0.16	0.93	1.1	2000	0.25	1.0	0.3	1.5	1000	37.5	1.0	35.809456586684895	26.424142528924698	14.429915997472577
0.1	2.1	360.0	4.93	false	0.5	1.25	100	1.0	0.16	0.93	1.1	2000	0.25	1.0	0.3	1.5	1000	37.5	1.0	43.6105409221537	22.011861550378782	18.303292019118732
0.1	2.1	360.0	4.93	false	0.5	1.25	100	1.0	0.16	0.93	1.1	2000	0.25	1.0	0.3	1.5	1000	37.5	1.0	28.68170778246886	16.015642054297942	11.644250117806616
0.1	2.1	360.0	4.93	false	0.5	1.25	100	1.0	0.16	0.93	1.1	2000	0.25	1.0	0.3	1.5	1000	37.5	2.0	39.18568359813851	8.383423853807974	6.785366284262011	35.57724453435695	11.223246385677037
0.1	2.1	360.0	4.93	false	0.5	1.25	100	1.0	0.16	0.93	1.1	2000	0.25	1.0	0.3	1.5	1000	37.5	1.0	32.03525501651958	15.89558968229277	12.547926229696554
0.1	2.1	360.0	4.93	false	0.5	1.25	100	1.0	0.16	0.93	1.1	2000	0.25	1.0	0.3	1.5	1000	37.5	1.0	42.097631812691816	12.9169063234183	15.831996278655716
0.1	2.1	360.0	4.93	false	0.5	1.25	100	1.0	0.16	0.93	1.1	2000	0.25	1.0	0.3	1.5	1000	37.5	1.0	30.120403737098364	14.00348440805313	12.198555458281877
0.1	2.1	360.0	4.93	false	0.5	1.25	100	1.0	0.16	0.93	1.1	2000	0.25	1.0	0.3	1.5	1000	37.5	1.0	32.64999101104465	7.701142009924739	12.834146797981825
0.1	2.1	360.0	4.93	false	0.5	1.25	100	1.0	0.16	0.93	1.1	2000	0.25	1.0	0.3	1.5	1000	37.5	1.0	32.81243553659505	7.180357298266337	11.83193320452083
0.1	2.1	360.0	4.93	false	0.5	1.25	100	1.0	0.16	0.93	1.1	2000	0.25	1.0	0.3	1.5	1000	37.5	1.0	37.78370004783092	4.419267354621113	13.603772836789338
0.1	2.1	360.0	4.93	false	0.5	1.25	100	1.0	0.16	0.93	1.1	2000	0.25	1.0	0.3	1.5	1000	37.5	1.0	29.059901046488402	10.143050116816497	10.352581223645814
0.1	2.1	360.0	4.93	false	0.5	1.25	100	1.0	0.16	0.93	1.1	2000	0.25	1.0	0.3	1.5	1000	37.5	1.0	41.906461604306045	27.82292556871721	14.746917233643332
0.1	2.1	360.0	4.93	false	0.5	1.25	100	1.0	0.16	0.93	1.1	2000	0.25	1.0	0.3	1.5	1000	37.5	1.0	35.95651034923513	12.40053416489473	13.927351464256285
0.1	2.1	360.0	4.93	false	0.5	1.25	100	1.0	0.16	0.93	1.1	2000	0.25	1.0	0.3	1.5	1000	37.5	1.0	44.20473108527773	41.34000449395528	17.790818781264328
0.1	2.1	360.0	4.93	false	0.5	1.25	100	1.0	0.16	0.93	1.1	2000	0.25	1.0	0.3	1.5	1000	37.5	1.0	49.59919260783784	26.553395370130197	17.6782942095948
0.1	2.1	360.0	4.93	false	0.5	1.25	100	1.0	0.16	0.93	1.1	2000	0.25	1.0	0.3	1.5	1000	37.5	1.0	32.132639893481176	1.6173602744153068	11.278111416766192
0.1	2.1	360.0	4.93	false	0.5	1.25	100	1.0	0.16	0.93	1.1	2000	0.25	1.0	0.3	1.5	1000	37.5	1.0	39.266336057290594	14.200756704664908	14.835630984637502
0.1	2.1	360.0	4.93	false	0.5	1.25	100	1.0	0.16	0.93	1.1	2000	0.25	1.0	0.3	1.5	1000	37.5	1.0	41.04823126591507	19.588431704131278	17.489585800992973
0.1	2.1	360.0	4.93	false	0.5	1.25	100	1.0	0.16	0.93	1.1	2000	0.25	1.0	0.3	1.5	1000	37.5	1.0	38.86078462319129	11.1086536729687	17.032386467026708
0.1	2.1	360.0	4.93	false	0.5	1.25	100	1.0	0.16	0.93	1.1	2000	0.25	1.0	0.3	1.5	1000	37.5	1.0	33.20808721073849	14.026926575783992	13.289084623882202
0.1	2.1	360.0	4.93	false	0.5	1.25	100	1.0	0.16	0.93	1.1	2000	0.25	1.0	0.3	1.5	1000	37.5	2.0	40.713522578098576	6.786381172797803	9.853391544076649	33.230449979853354	7.466264698058871
0.1	2.1	360.0	4.93	false	0.5	1.25	100	1.0	0.16	0.93	1.1	2000	0.25	1.0	0.3	1.5	1000	37.5	1.0	35.964337829666725	19.45633630877415	14.912785014343788
0.1	2.1	360.0	4.93	false	0.5	1.25	100	1.0	0.16	0.93	1.1	2000	0.25	1.0	0.3	1.5	1000	37.5	1.0	24.394745570193862	9.592131219408156	10.466797762284756
0.1	2.1	360.0	4.93	false	0.5	1.25	100	1.0	0.16	0.93	1.1	2000	0.25	1.0	0.3	1.5	1000	37.5	1.0	30.0420775125042	17.29555291201517	12.516058419975323
0.1	2.1	360.0	4.93	false	0.5	1.25	100	1.0	0.16	0.93	1.1	2000	0.25	1.0	0.3	1.5	1000	37.5	1.0	36.21882305054403	16.73917875407591	14.984570960211839
0.1	2.1	360.0	4.93	false	0.5	1.25	100	1.0	0.16	0.93	1.1	2000	0.25	1.0	0.3	1.5	1000	37.5	1.0	36.61720950663285	26.29260811472769	14.600219870908608
0.1	2.1	360.0	4.93	false	0.5	1.25	100	1.0	0.16	0.93	1.1	2000	0.25	1.0	0.3	1.5	1000	37.5	2.0	41.1783456032626	4.9083584530025455	10.516482223272067	39.83881989775655	7.314340883128922
0.1	2.1	360.0	4.93	false	0.5	1.25	100	1.0	0.16	0.93	1.1	2000	0.25	1.0	0.3	1.5	1000	37.5	1.0	34.1207096302567	7.937904758848536	13.40277779021742
0.1	2.1	360.0	4.93	false	0.5	1.25	100	1.0	0.16	0.93	1.1	2000	0.25	1.0	0.3	1.5	1000	37.5	1.0	37.959010962470025	3.8333420213482645	12.429454833128899
0.1	2.1	360.0	4.93	false	0.5	1.25	100	1.0	0.16	0.93	1.1	2000	0.25	1.0	0.3	1.5	1000	37.5	1.0	35.86669238314106	15.097769320326519	13.69157265369161
0.1	2.1	360.0	4.93	false	0.5	1.25	100	1.0	0.16	0.93	1.1	2000	0.25	1.0	0.3	1.5	1000	37.5	1.0	45.715691451834104	17.7456056210248	16.253062729342215
0.1	2.1	360.0	4.93	false	0.5	1.25	100	1.0	0.16	0.93	1.1	2000	0.25	1.0	0.3	1.5	1000	37.5	2.0	38.676856532800656	5.764736053520087	7.573871951520217	35.13187573937188	8.546017032669281
0.1	2.1	360.0	4.93	false	0.5	1.25	100	1.0	0.16	0.93	1.1	2000	0.25	1.0	0.3	1.5	1000	37.5	2.0	41.964945061814376	13.335729793746836	9.806926297226257	29.534804484502974	9.242039762699862
0.1	2.1	360.0	4.93	false	0.5	1.25	100	1.0	0.16	0.93	1.1	2000	0.25	1.0	0.3	1.5	1000	37.5	1.0	37.80633349068494	4.973413909494894	14.217655212227987
0.1	2.1	360.0	4.93	false	0.5	1.25	100	1.0	0.16	0.93	1.1	2000	0.25	1.0	0.3	1.5	1000	37.5	1.0	36.62968243781442	20.73048190425207	14.856651897426126
0.1	2.1	360.0	4.93	false	0.5	1.25	100	1.0	0.16	0.93	1.1	2000	0.25	1.0	0.3	1.5	1000	37.5	1.0	44.544914798389826	20.08112534924026	17.763170117835433
0.1	2.1	360.0	4.93	false	0.5	1.25	100	1.0	0.16	0.93	1.1	2000	0.25	1.0	0.3	1.5	1000	37.5	1.0	33.280201891900184	0.03347312275073431	14.308782272867758
0.1	2.1	360.0	4.93	false	0.5	1.25	100	1.0	0.16	0.93	1.1	2000	0.25	1.0	0.3	1.5	1000	37.5	1.0	34.14231437659555	15.641136524531749	13.118349503204575
0.1	2.1	360.0	4.93	false	0.5	1.25	100	1.0	0.16	0.93	1.1	2000	0.25	1.0	0.3	1.5	1000	37.5	1.0	32.52346838610253	19.83161524260071	12.545990768011263
0.1	2.1	360.0	4.93	false	0.5	1.25	100	1.0	0.16	0.93	1.1	2000	0.25	1.0	0.3	1.5	1000	37.5	1.0	37.9982593633277	13.939695134531886	15.705721838400672
0.1	2.1	360.0	4.93	false	0.5	1.25	100	1.0	0.16	0.93	1.1	2000	0.25	1.0	0.3	1.5	1000	37.5	1.0	31.549183854354332	26.025348889267907	12.665543818226233
0.1	2.1	360.0	4.93	false	0.5	1.25	100	1.0	0.16	0.93	1.1	2000	0.25	1.0	0.3	1.5	1000	37.5	1.0	32.40315139489534	13.54147481690243	12.273530952870347
0.1	2.1	360.0	4.93	false	0.5	1.25	100	1.0	0.16	0.93	1.1	2000	0.25	1.0	0.3	1.5	1000	37.5	1.0	39.28509585017098	24.85676494326591	16.32513761156034
0.1	2.1	360.0	4.93	false	0.5	1.25	100	1.0	0.16	0.93	1.1	2000	0.25	1.0	0.3	1.5	1000	37.5	1.0	40.18541373581445	19.23956132904218	16.8908174982841
0.1	2.1	360.0	4.93	false	0.5	1.25	100	1.0	0.16	0.93	1.1	2000	0.25	1.0	0.3	1.5	1000	37.5	1.0	37.08398337641885	24.550886572390553	14.192629067221421
0.1	2.1	360.0	4.93	false	0.5	1.25	100	1.0	0.16	0.93	1.1	2000	0.25	1.0	0.3	1.5	1000	37.5	1.0	34.50628267464232	26.538095145535586	12.033477711866263
0.1	2.1	360.0	4.93	false	0.5	1.25	100	1.0	0.16	0.93	1.1	2000	0.25	1.0	0.3	1.5	1000	37.5	1.0	36.46295469689247	16.55565072519388	14.125545560867675
0.1	2.1	360.0	4.93	false	0.5	1.25	100	1.0	0.16	0.93	1.1	2000	0.25	1.0	0.3	1.5	1000	37.5	1.0	33.16672425168719	17.159199213507303	13.215399919657608
0.1	2.1	360.0	4.93	false	0.5	1.25	100	1.0	0.16	0.93	1.1	2000	0.25	1.0	0.3	1.5	1000	37.5	1.0	31.183736861678284	19.715043507636235	11.141891354392492
0.1	2.1	360.0	4.93	false	0.5	1.25	100	1.0	0.16	0.93	1.1	2000	0.25	1.0	0.3	1.5	1000	37.5	1.0	39.5932532851759	21.538615261885177	16.362135129533627
0.1	2.1	360.0	4.93	false	0.5	1.25	100	1.0	0.16	0.93	1.1	2000	0.25	1.0	0.3	1.5	1000	37.5	1.0	44.32246585570539	24.146258343295457	18.25732324651241
0.1	2.1	360.0	4.93	false	0.5	1.25	100	1.0	0.16	0.93	1.1	2000	0.25	1.0	0.3	1.5	1000	37.5	1.0	42.968748800187754	22.379476780377008	19.442495576695805
0.1	2.1	360.0	4.93	false	0.5	1.25	100	1.0	0.16	0.93	1.1	2000	0.25	1.0	0.3	1.5	1000	37.5	1.0	32.94710043828995	13.923198002933118	13.025056119783956
0.1	2.1	360.0	4.93	false	0.5	1.25	100	1.0	0.16	0.93	1.1	2000	0.25	1.0	0.3	1.5	1000	37.5	1.0	36.96966524516355	19.6930567830374	15.254445891543169
0.1	2.1	360.0	4.93	false	0.5	1.25	100	1.0	0.16	0.93	1.1	2000	0.25	1.0	0.3	1.5	1000	37.5	1.0	30.267053847239545	1.224299510126528	12.473233388173025
0.1	2.1	360.0	4.93	false	0.5	1.25	100	1.0	0.16	0.93	1.1	2000	0.25	1.0	0.3	1.5	1000	37.5	1.0	37.62233296407675	10.71941968909926	13.931785397373543
0.1	2.1	360.0	4.93	false	0.5	1.25	100	1.0	0.16	0.93	1.1	2000	0.25	1.0	0.3	1.5	1000	37.5	1.0	31.253494234244897	20.744558406013862	12.02887227945513
0.1	2.1	360.0	4.93	false	0.5	1.25	100	1.0	0.16	0.93	1.1	2000	0.25	1.0	0.3	1.5	1000	37.5	1.0	39.898180208990205	9.438838878659276	14.062518486914616
0.1	2.1	360.0	4.93	false	0.5	1.25	100	1.0	0.16	0.93	1.1	2000	0.25	1.0	0.3	1.5	1000	37.5	2.0	41.39547715761899	0.8827965910533709	10.20512573844574	37.44714315248941	8.122211231087713
0.1	2.1	360.0	4.93	false	0.5	1.25	100	1.0	0.16	0.93	1.1	2000	0.25	1.0	0.3	1.5	1000	37.5	1.0	41.75600491092692	39.457956097097515	17.083364074096103
0.1	2.1	360.0	4.93	false	0.5	1.25	100	1.0	0.16	0.93	1.1	2000	0.25	1.0	0.3	1.5	1000	37.5	1.0	44.03833263450702	29.633505588267592	18.397109448120947
0.1	2.1	360.0	4.93	false	0.5	1.25	100	1.0	0.16	0.93	1.1	2000	0.25	1.0	0.3	1.5	1000	37.5	2.0	40.96197956150954	4.810322059447227	8.034889946153545	40.000345408088265	9.13165791118121
0.1	2.1	360.0	4.93	false	0.5	1.25	100	1.0	0.16	0.93	1.1	2000	0.25	1.0	0.3	1.5	1000	37.5	1.0	42.16479252230075	28.354523674056818	18.484854655960362
0.1	2.1	360.0	4.93	false	0.5	1.25	100	1.0	0.16	0.93	1.1	2000	0.25	1.0	0.3	1.5	1000	37.5	1.0	33.64515223760454	13.882173259863322	13.050376053230755
0.1	2.1	360.0	4.93	false	0.5	1.25	100	1.0	0.16	0.93	1.1	2000	0.25	1.0	0.3	1.5	1000	37.5	1.0	42.864430745487844	17.28802079720108	17.1249140301729
0.1	2.1	360.0	4.93	false	0.5	1.25	100	1.0	0.16	0.93	1.1	2000	0.25	1.0	0.3	1.5	1000	37.5	2.0	42.828471723853475	0.79167030185705	7.834808479326536	36.84219341142747	11.022616940809264
0.1	2.1	360.0	4.93	false	0.5	1.25	100	1.0	0.16	0.93	1.1	2000	0.25	1.0	0.3	1.5	1000	37.5	1.0	35.202269389762535	14.223008880762562	13.51201747245213
0.1	2.1	360.0	4.93	false	0.5	1.25	100	1.0	0.16	0.93	1.1	2000	0.25	1.0	0.3	1.5	1000	37.5	1.0	43.160218459516145	17.67718690211261	18.272366294159166
0.1	2.1	360.0	4.93	false	0.5	1.25	100	1.0	0.16	0.93	1.1	2000	0.25	1.0	0.3	1.5	1000	37.5	1.0	27.45613667780801	13.472135241083713	10.873151485117175
0.1	2.1	360.0	4.93	false	0.5	1.25	100	1.0	0.16	0.93	1.1	2000	0.25	1.0	0.3	1.5	1000	37.5	1.0	31.766937352470322	22.512613673932552	11.949954163537663
0.1	2.1	360.0	4.93	false	0.5	1.25	100	1.0	0.16	0.93	1.1	2000	0.25	1.0	0.3	1.5	1000	37.5	1.0	31.55641856677549	19.948275054586194	12.914860669443135
0.1	2.1	360.0	4.93	false	0.5	1.25	100	1.0	0.16	0.93	1.1	2000	0.25	1.0	0.3	1.5	1000	37.5	1.0	38.86761379997659	17.940075334320085	15.342881547485286
0.1	2.1	360.0	4.93	false	0.5	1.25	100	1.0	0.16	0.93	1.1	2000	0.25	1.0	0.3	1.5	1000	37.5	1.0	33.38451242245224	23.8392466342404	13.517730542269277
0.1	2.1	360.0	4.93	false	0.5	1.25	100	1.0	0.16	0.93	1.1	2000	0.25	1.0	0.3	1.5	1000	37.5	1.0	42.541985422954276	22.584985990906688	17.156237683755876
0.1	2.1	360.0	4.93	false	0.5	1.25	100	1.0	0.16	0.93	1.1	2000	0.25	1.0	0.3	1.5	1000	37.5	1.0	46.39500514562506	18.362594815207046	18.173547787788266
0.1	2.1	360.0	4.93	false	0.5	1.25	100	1.0	0.16	0.93	1.1	2000	0.25	1.0	0.3	1.5	1000	37.5	1.0	33.09531468193707	20.86271419209911	12.211740045611885
0.1	2.1	360.0	4.93	false	0.5	1.25	100	1.0	0.16	0.93	1.1	2000	0.25	1.0	0.3	1.5	1000	37.5	1.0	27.869333357749852	24.01264386554815	11.945932843133795
0.1	2.1	360.0	4.93	false	0.5	1.25	100	1.0	0.16	0.93	1.1	2000	0.25	1.0	0.3	1.5	1000	37.5	1.0	26.229842924884316	16.0151457295805	10.302818067698231
0.1	2.1	360.0	4.93	false	0.5	1.25	100	1.0	0.16	0.93	1.1	2000	0.25	1.0	0.3	1.5	1000	37.5	1.0	27.643267534322803	22.301539770269425	10.250181448857491
0.1	2.1	360.0	4.93	false	0.5	1.25	100	1.0	0.16	0.93	1.1	2000	0.25	1.0	0.3	1.5	1000	37.5	1.0	36.53577875189435	26.967078129429503	12.59975977426281
0.1	2.1	360.0	4.93	false	0.5	1.25	100	1.0	0.16	0.93	1.1	2000	0.25	1.0	0.3	1.5	1000	37.5	1.0	42.21589173379809	8.520987827225765	12.12020202703323
0.1	2.1	360.0	4.93	false	0.5	1.25	100	1.0	0.16	0.93	1.1	2000	0.25	1.0	0.3	1.5	1000	37.5	1.0	38.206174651618014	4.428643740861025	15.219201625615492
0.1	2.1	360.0	4.93	false	0.5	1.25	100	1.0	0.16	0.93	1.1	2000	0.25	1.0	0.3	1.5	1000	37.5	1.0	40.37818105688687	31.65599203483343	14.751938605553509
0.1	2.1	360.0	4.93	false	0.5	1.25	100	1.0	0.16	0.93	1.1	2000	0.25	1.0	0.3	1.5	1000	37.5	1.0	34.13080192611372	18.030581626566377	14.254407292113411
0.1	2.1	360.0	4.93	false	0.5	1.25	100	1.0	0.16	0.93	1.1	2000	0.25	1.0	0.3	1.5	1000	37.5	1.0	28.68306242072362	1.0483822843964234	12.369472763441369
0.1	2.1	360.0	4.93	false	0.5	1.25	100	1.0	0.16	0.93	1.1	2000	0.25	1.0	0.3	1.5	1000	37.5	1.0	41.66612803828416	6.461520685764154	13.704767942266265
0.1	2.1	360.0	4.93	false	0.5	1.25	100	1.0	0.16	0.93	1.1	2000	0.25	1.0	0.3	1.5	1000	37.5	1.0	36.868798627497405	8.422895139392368	13.742921636500204
0.1	2.1	360.0	4.93	false	0.5	1.25	100	1.0	0.16	0.93	1.1	2000	0.25	1.0	0.3	1.5	1000	37.5	1.0	29.726862665538572	11.668218204166553	12.040660463029408
0.1	2.1	360.0	4.93	false	0.5	1.25	100	1.0	0.16	0.93	1.1	2000	0.25	1.0	0.3	1.5	1000	37.5	1.0	38.724679425748796	19.898621696090878	16.438858445886353
0.1	2.1	360.0	4.93	false	0.5	1.25	100	1.0	0.16	0.93	1.1	2000	0.25	1.0	0.3	1.5	1000	37.5	1.0	41.18836565610795	27.010234313551504	15.727271244852526
0.1	2.1	360.0	4.93	false	0.5	1.25	100	1.0	0.16	0.93	1.1	2000	0.25	1.0	0.3	1.5	1000	37.5	1.0	38.4857227956071	2.065929167238928	15.40109627300716
0.1	2.1	360.0	4.93	false	0.5	1.25	100	1.0	0.16	0.93	1.1	2000	0.25	1.0	0.3	1.5	1000	37.5	1.0	37.78731331987943	16.930507602945333	15.513422010200488
0.1	2.1	360.0	4.93	false	0.5	1.25	100	1.0	0.16	0.93	1.1	2000	0.25	1.0	0.3	1.5	1000	37.5	1.0	38.07641620802461	32.841226975198985	14.702435130075216
0.1	2.1	360.0	4.93	false	0.5	1.25	100	1.0	0.16	0.93	1.1	2000	0.25	1.0	0.3	1.5	1000	37.5	1.0	40.49677792245729	6.301016213796721	15.118828118863656
0.1	2.1	360.0	4.93	false	0.5	1.25	100	1.0	0.16	0.93	1.1	2000	0.25	1.0	0.3	1.5	1000	37.5	1.0	35.559559683539256	13.337097865642958	14.78496860281866
0.1	2.1	360.0	4.93	false	0.5	1.25	100	1.0	0.16	0.93	1.1	2000	0.25	1.0	0.3	1.5	1000	37.5	2.0	34.24955113686095	0.04884034532834156	7.638635739677902	31.21151828284489	7.66246504419091
0.1	2.1	360.0	4.93	false	0.5	1.25	100	1.0	0.16	0.93	1.1	2000	0.25	1.0	0.3	1.5	1000	37.5	1.0	36.31765706466581	27.94631304324035	13.21388811052805
0.1	2.1	360.0	4.93	false	0.5	1.25	100	1.0	0.16	0.93	1.1	2000	0.25	1.0	0.3	1.5	1000	37.5	1.0	35.40481957605536	15.732842990850566	13.377841541223782
0.1	2.1	360.0	4.93	false	0.5	1.25	100	1.0	0.16	0.93	1.1	2000	0.25	1.0	0.3	1.5	1000	37.5	1.0	36.570660640895404	28.200408025382377	13.320684883309003
0.1	2.1	360.0	4.93	false	0.5	1.25	100	1.0	0.16	0.93	1.1	2000	0.25	1.0	0.3	1.5	1000	37.5	1.0	36.86630176891023	30.009174595206968	13.862785541353189
0.1	2.1	360.0	4.93	false	0.5	1.25	100	1.0	0.16	0.93	1.1	2000	0.25	1.0	0.3	1.5	1000	37.5	1.0	36.8823579077413	20.004569159312517	15.235307124967491
0.1	2.1	360.0	4.93	false	0.5	1.25	100	1.0	0.16	0.93	1.1	2000	0.25	1.0	0.3	1.5	1000	37.5	1.0	39.35698392644102	21.69247718971805	16.39543164778896
0.1	2.1	360.0	4.93	false	0.5	1.25	100	1.0	0.16	0.93	1.1	2000	0.25	1.0	0.3	1.5	1000	37.5	2.0	39.21124107333505	8.049609048644669	10.614684926170439	36.949474243943484	7.860403501772173
0.1	2.1	360.0	4.93	false	0.5	1.25	100	1.0	0.16	0.93	1.1	2000	0.25	1.0	0.3	1.5	1000	37.5	1.0	41.44459481259927	30.28575670917867	14.733945703850338
0.1	2.1	360.0	4.93	false	0.5	1.25	100	1.0	0.16	0.93	1.1	2000	0.25	1.0	0.3	1.5	1000	37.5	1.0	37.75455790734416	14.955235322771868	16.25385577482558
0.1	2.1	360.0	4.93	false	0.5	1.25	100	1.0	0.16	0.93	1.1	2000	0.25	1.0	0.3	1.5	1000	37.5	1.0	34.091819755532896	15.241509314557668	13.5252187622761
0.1	2.1	360.0	4.93	false	0.5	1.25	100	1.0	0.16	0.93	1.1	2000	0.25	1.0	0.3	1.5	1000	37.5	1.0	36.46026137011055	17.295711875143954	13.797804191925096
0.1	2.1	360.0	4.93	false	0.5	1.25	100	1.0	0.16	0.93	1.1	2000	0.25	1.0	0.3	1.5	1000	37.5	1.0	45.7923846645352	18.2826919790564	18.621122685250928
0.1	2.1	360.0	4.93	false	0.5	1.25	100	1.0	0.16	0.93	1.1	2000	0.25	1.0	0.3	1.5	1000	37.5	1.0	38.57953144602799	22.834770423790506	15.85122589698932
0.1	2.1	360.0	4.93	false	0.5	1.25	100	1.0	0.16	0.93	1.1	2000	0.25	1.0	0.3	1.5	1000	37.5	1.0	37.69929837044126	22.704137718170784	12.825415359823984
0.1	2.1	360.0	4.93	false	0.5	1.25	100	1.0	0.16	0.93	1.1	2000	0.25	1.0	0.3	1.5	1000	37.5	1.0	48.24612221984851	19.1097081498639	20.85288939564841
0.1	2.1	360.0	4.93	false	0.5	1.25	100	1.0	0.16	0.93	1.1	2000	0.25	1.0	0.3	1.5	1000	37.5	2.0	34.843975243485545	8.442107944226228	5.462779480333955	30.094686550129484	8.351120562135872
0.1	2.1	360.0	4.93	false	0.5	1.25	100	1.0	0.16	0.93	1.1	2000	0.25	1.0	0.3	1.5	1000	37.5	1.0	30.98416860414229	23.787376494808804	12.885237766786773
0.1	2.1	360.0	4.93	false	0.5	1.25	100	1.0	0.16	0.93	1.1	2000	0.25	1.0	0.3	1.5	1000	37.5	1.0	37.867226549129875	29.606723927832192	12.202885959916415
0.1	2.1	360.0	4.93	false	0.5	1.25	100	1.0	0.16	0.93	1.1	2000	0.25	1.0	0.3	1.5	1000	37.5	2.0	45.01476958038898	15.339517520807052	9.43588931152375	43.66617499978641	9.80890225100297
0.1	2.1	360.0	4.93	false	0.5	1.25	100	1.0	0.16	0.93	1.1	2000	0.25	1.0	0.3	1.5	1000	37.5	1.0	39.88218011087254	22.22939637349618	15.721387022010157
0.1	2.1	360.0	4.93	false	0.5	1.25	100	1.0	0.16	0.93	1.1	2000	0.25	1.0	0.3	1.5	1000	37.5	1.0	28.57950954554778	8.156757167161853	12.092992328077035
0.1	2.1	360.0	4.93	false	0.5	1.25	100	1.0	0.16	0.93	1.1	2000	0.25	1.0	0.3	1.5	1000	37.5	1.0	36.15214041783681	34.496758219270454	16.22098436004702
0.1	2.1	360.0	4.93	false	0.5	1.25	100	1.0	0.16	0.93	1.1	2000	0.25	1.0	0.3	1.5	1000	37.5	1.0	36.92256306528955	13.266727030745626	13.778889580335013
0.1	2.1	360.0	4.93	false	0.5	1.25	100	1.0	0.16	0.93	1.1	2000	0.25	1.0	0.3	1.5	1000	37.5	1.0	34.000065022953365	14.28239879029732	16.563976649853853
0.1	2.1	360.0	4.93	false	0.5	1.25	100	1.0	0.16	0.93	1.1	2000	0.25	1.0	0.3	1.5	1000	37.5	1.0	35.619532906684874	26.092253751774262	14.784167010292474
0.1	2.1	360.0	4.93	false	0.5	1.25	100	1.0	0.16	0.93	1.1	2000	0.25	1.0	0.3	1.5	1000	37.5	1.0	39.532422592065224	26.730104767213163	15.97041516442232
0.1	2.1	360.0	4.93	false	0.5	1.25	100	1.0	0.16	0.93	1.1	2000	0.25	1.0	0.3	1.5	1000	37.5	1.0	38.73407556727326	22.267783759947374	16.40709033694549
0.1	2.1	360.0	4.93	false	0.5	1.25	100	1.0	0.16	0.93	1.1	2000	0.25	1.0	0.3	1.5	1000	37.5	1.0	44.509595452449446	34.5839293825827	17.402191789026137
0.1	2.1	360.0	4.93	false	0.5	1.25	100	1.0	0.16	0.93	1.1	2000	0.25	1.0	0.3	1.5	1000	37.5	1.0	39.528946499510255	9.508212464279469	15.395483465647233
0.1	2.1	360.0	4.93	false	0.5	1.25	100	1.0	0.16	0.93	1.1	2000	0.25	1.0	0.3	1.5	1000	37.5	1.0	40.01583518808258	33.933844357531626	14.100693614231572
0.1	2.1	360.0	4.93	false	0.5	1.25	100	1.0	0.16	0.93	1.1	2000	0.25	1.0	0.3	1.5	1000	37.5	1.0	39.17272296793819	27.55057099140461	15.545575403976084
0.1	2.1	360.0	4.93	false	0.5	1.25	100	1.0	0.16	0.93	1.1	2000	0.25	1.0	0.3	1.5	1000	37.5	2.0	41.64331791548584	9.002982707354045	8.862022351827529	34.65895730741631	8.06269086129014
0.1	2.1	360.0	4.93	false	0.5	1.25	100	1.0	0.16	0.93	1.1	2000	0.25	1.0	0.3	1.5	1000	37.5	1.0	35.53922903417316	18.66809733924775	14.015922372587942
0.1	2.1	360.0	4.93	false	0.5	1.25	100	1.0	0.16	0.93	1.1	2000	0.25	1.0	0.3	1.5	1000	37.5	1.0	34.23506982907109	31.54836286957425	13.505440773014413
0.1	2.1	360.0	4.93	false	0.5	1.25	100	1.0	0.16	0.93	1.1	2000	0.25	1.0	0.3	1.5	1000	37.5	2.0	38.32748182324713	15.695187128852993	8.775775207730174	37.0875642250285	8.498495542061189
0.1	2.1	360.0	4.93	false	0.5	1.25	100	1.0	0.16	0.93	1.1	2000	0.25	1.0	0.3	1.5	1000	37.5	1.0	29.43103405738804	0.13237741412320572	12.413269442482466
0.1	2.1	360.0	4.93	false	0.5	1.25	100	1.0	0.16	0.93	1.1	2000	0.25	1.0	0.3	1.5	1000	37.5	1.0	33.027577730302866	12.233503163179792	12.967049363559948
0.1	2.1	360.0	4.93	false	0.5	1.25	100	1.0	0.16	0.93	1.1	2000	0.25	1.0	0.3	1.5	1000	37.5	1.0	28.632249099034592	16.12012544969069	12.683021242012524
0.1	2.1	360.0	4.93	false	0.5	1.25	100	1.0	0.16	0.93	1.1	2000	0.25	1.0	0.3	1.5	1000	37.5	1.0	28.323895281304715	14.589789636878663	9.341468289832871
0.1	2.1	360.0	4.93	false	0.5	1.25	100	1.0	0.16	0.93	1.1	2000	0.25	1.0	0.3	1.5	1000	37.5	1.0	32.14410266002589	16.18432231235114	14.432722252065778
0.1	2.1	360.0	4.93	false	0.5	1.25	100	1.0	0.16	0.93	1.1	2000	0.25	1.0	0.3	1.5	1000	37.5	1.0	33.81175580127246	1.8159322009404606	12.859069050151334
0.1	2.1	360.0	4.93	false	0.5	1.25	100	1.0	0.16	0.93	1.1	2000	0.25	1.0	0.3	1.5	1000	37.5	1.0	29.190735771814772	17.750659809052458	13.025639913153723
0.1	2.1	360.0	4.93	false	0.5	1.25	100	1.0	0.16	0.93	1.1	2000	0.25	1.0	0.3	1.5	1000	37.5	1.0	36.88983923159805	21.199856051491604	14.687567795013164
0.1	2.1	360.0	4.93	false	0.5	1.25	100	1.0	0.16	0.93	1.1	2000	0.25	1.0	0.3	1.5	1000	37.5	1.0	30.21963087191895	25.5817191534471	12.735544196699898
0.1	2.1	360.0	4.93	false	0.5	1.25	100	1.0	0.16	0.93	1.1	2000	0.25	1.0	0.3	1.5	1000	37.5	2.0	38.78297682788293	2.296621217573078	8.082964158253164	32.107520211140574	9.29930571636587
0.1	2.1	360.0	4.93	false	0.5	1.25	100	1.0	0.16	0.93	1.1	2000	0.25	1.0	0.3	1.5	1000	37.5	1.0	36.603283666048604	24.794960180225107	12.59921996538649
0.1	2.1	360.0	4.93	false	0.5	1.25	100	1.0	0.16	0.93	1.1	2000	0.25	1.0	0.3	1.5	1000	37.5	1.0	28.56347715966456	20.530971018907195	11.67901648619916
0.1	2.1	360.0	4.93	false	0.5	1.25	100	1.0	0.16	0.93	1.1	2000	0.25	1.0	0.3	1.5	1000	37.5	1.0	41.26797467813324	25.937841816019628	16.058835673051597
0.1	2.1	360.0	4.93	false	0.5	1.25	100	1.0	0.16	0.93	1.1	2000	0.25	1.0	0.3	1.5	1000	37.5	1.0	36.237963666439775	9.782900796501382	12.968922522893235
0.1	2.1	360.0	4.93	false	0.5	1.25	100	1.0	0.16	0.93	1.1	2000	0.25	1.0	0.3	1.5	1000	37.5	1.0	32.71550786579061	18.906016797017045	14.096774507533945
0.1	2.1	360.0	4.93	false	0.5	1.25	100	1.0	0.16	0.93	1.1	2000	0.25	1.0	0.3	1.5	1000	37.5	1.0	35.21532747684765	9.49386126915801	14.928342761562426
0.1	2.1	360.0	4.93	false	0.5	1.25	100	1.0	0.16	0.93	1.1	2000	0.25	1.0	0.3	1.5	1000	37.5	1.0	31.54671963638747	15.697507364723249	12.819140071262815
0.1	2.1	360.0	4.93	false	0.5	1.25	100	1.0	0.16	0.93	1.1	2000	0.25	1.0	0.3	1.5	1000	37.5	1.0	39.66772242893642	34.157475508583154	16.138474235484523
0.1	2.1	360.0	4.93	false	0.5	1.25	100	1.0	0.16	0.93	1.1	2000	0.25	1.0	0.3	1.5	1000	37.5	1.0	35.30027209127518	14.512992981726528	15.195879685467853
0.1	2.1	360.0	4.93	false	0.5	1.25	100	1.0	0.16	0.93	1.1	2000	0.25	1.0	0.3	1.5	1000	37.5	1.0	40.79449980788572	29.523140728778852	17.356069224569154
0.1	2.1	360.0	4.93	false	0.5	1.25	100	1.0	0.16	0.93	1.1	2000	0.25	1.0	0.3	1.5	1000	37.5	1.0	40.054109721210665	9.864082149141286	14.899337653701066
0.1	2.1	360.0	4.93	false	0.5	1.25	100	1.0	0.16	0.93	1.1	2000	0.25	1.0	0.3	1.5	1000	37.5	1.0	41.61759702804934	21.400548142118392	15.526366519723428
0.1	2.1	360.0	4.93	false	0.5	1.25	100	1.0	0.16	0.93	1.1	2000	0.25	1.0	0.3	1.5	1000	37.5	1.0	37.07714872846581	23.072091646991872	14.369095141033764
0.1	2.1	360.0	4.93	false	0.5	1.25	100	1.0	0.16	0.93	1.1	2000	0.25	1.0	0.3	1.5	1000	37.5	1.0	29.63933767452825	12.480534163474783	12.310397345309221
0.1	2.1	360.0	4.93	false	0.5	1.25	100	1.0	0.16	0.93	1.1	2000	0.25	1.0	0.3	1.5	1000	37.5	1.0	34.889666732375034	8.431326516551765	16.309572327671464
0.1	2.1	360.0	4.93	false	0.5	1.25	100	1.0	0.16	0.93	1.1	2000	0.25	1.0	0.3	1.5	1000	37.5	1.0	34.50154078115547	18.701759871239993	14.201570398456402
0.1	2.1	360.0	4.93	false	0.5	1.25	100	1.0	0.16	0.93	1.1	2000	0.25	1.0	0.3	1.5	1000	37.5	1.0	37.537555627118266	7.619510561790176	15.2673923423865
0.1	2.1	360.0	4.93	false	0.5	1.25	100	1.0	0.16	0.93	1.1	2000	0.25	1.0	0.3	1.5	1000	37.5	1.0	37.33961508612848	5.201318260625235	13.363134779931155
0.1	2.1	360.0	4.93	false	0.5	1.25	100	1.0	0.16	0.93	1.1	2000	0.25	1.0	0.3	1.5	1000	37.5	2.0	40.506400988080586	9.68873339630645	9.010720376996009	40.20201702077268	6.733810011487994
0.1	2.1	360.0	4.93	false	0.5	1.25	100	1.0	0.16	0.93	1.1	2000	0.25	1.0	0.3	1.5	1000	37.5	1.0	48.025250123437154	22.839585573097846	20.505535030237485
0.1	2.1	360.0	4.93	false	0.5	1.25	100	1.0	0.16	0.93	1.1	2000	0.25	1.0	0.3	1.5	1000	37.5	1.0	37.238145380472254	21.86178541206346	14.271275237560477
0.1	2.1	360.0	4.93	false	0.5	1.25	100	1.0	0.16	0.93	1.1	2000	0.25	1.0	0.3	1.5	1000	37.5	1.0	37.32256394690364	11.623088516121824	14.21158902904462
0.1	2.1	360.0	4.93	false	0.5	1.25	100	1.0	0.16	0.93	1.1	2000	0.25	1.0	0.3	1.5	1000	37.5	1.0	32.22412778638881	20.862543404865715	11.845733368761927
0.1	2.1	360.0	4.93	false	0.5	1.25	100	1.0	0.16	0.93	1.1	2000	0.25	1.0	0.3	1.5	1000	37.5	1.0	30.062038728834686	19.996307701912933	13.298599998216728
0.1	2.1	360.0	4.93	false	0.5	1.25	100	1.0	0.16	0.93	1.1	2000	0.25	1.0	0.3	1.5	1000	37.5	2.0	37.89633970204569	1.0356235954532842	5.442324947079338	26.40967775546162	9.932257952666028
0.1	2.1	360.0	4.93	false	0.5	1.25	100	1.0	0.16	0.93	1.1	2000	0.25	1.0	0.3	1.5	1000	37.5	1.0	46.21277367231593	23.59673163422998	20.75631608395016
0.1	2.1	360.0	4.93	false	0.5	1.25	100	1.0	0.16	0.93	1.1	2000	0.25	1.0	0.3	1.5	1000	37.5	1.0	34.04839722263427	19.759755215243313	13.77744345864847
0.1	2.1	360.0	4.93	false	0.5	1.25	100	1.0	0.16	0.93	1.1	2000	0.25	1.0	0.3	1.5	1000	37.5	1.0	38.560691068098386	24.751238690691142	15.76433725435501
0.1	2.1	360.0	4.93	false	0.5	1.25	100	1.0	0.16	0.93	1.1	2000	0.25	1.0	0.3	1.5	1000	37.5	1.0	41.39274245714329	21.242522212619274	16.084719545519437
0.1	2.1	360.0	4.93	false	0.5	1.25	100	1.0	0.16	0.93	1.1	2000	0.25	1.0	0.3	1.5	1000	37.5	1.0	31.909963334148777	30.428084892949634	12.091815897975861
0.1	2.1	360.0	4.93	false	0.5	1.25	100	1.0	0.16	0.93	1.1	2000	0.25	1.0	0.3	1.5	1000	37.5	2.0	40.7596035567228	4.053604974756031	6.755386574762022	38.39948440362338	9.49950046000984
0.1	2.1	360.0	4.93	false	0.5	1.25	100	1.0	0.16	0.93	1.1	2000	0.25	1.0	0.3	1.5	1000	37.5	1.0	37.71055470010309	17.605849038881225	14.29872218048295
0.1	2.1	360.0	4.93	false	0.5	1.25	100	1.0	0.16	0.93	1.1	2000	0.25	1.0	0.3	1.5	1000	37.5	2.0	38.73200630566256	1.5213327586532603	10.07451306623083	31.713753915838534	6.809700149052495
0.1	2.1	360.0	4.93	false	0.5	1.25	100	1.0	0.16	0.93	1.1	2000	0.25	1.0	0.3	1.5	1000	37.5	1.0	36.55517497645168	19.612121005691957	15.097328253181908
0.1	2.1	360.0	4.93	false	0.5	1.25	100	1.0	0.16	0.93	1.1	2000	0.25	1.0	0.3	1.5	1000	37.5	1.0	35.22434981511088	17.55920168189696	14.69213122724694
0.1	2.1	360.0	4.93	false	0.5	1.25	100	1.0	0.16	0.93	1.1	2000	0.25	1.0	0.3	1.5	1000	37.5	1.0	33.07394406972968	0.3196766351001325	13.246008850270643
0.1	2.1	360.0	4.93	false	0.5	1.25	100	1.0	0.16	0.93	1.1	2000	0.25	1.0	0.3	1.5	1000	37.5	1.0	39.47545465361103	17.221364382808446	14.94917311956629
0.1	2.1	360.0	4.93	false	0.5	1.25	100	1.0	0.16	0.93	1.1	2000	0.25	1.0	0.3	1.5	1000	37.5	1.0	28.413325488410358	11.519230989875492	10.133810705853215
0.1	2.1	360.0	4.93	false	0.5	1.25	100	1.0	0.16	0.93	1.1	2000	0.25	1.0	0.3	1.5	1000	37.5	1.0	42.23170531961928	10.633615968407945	15.114839347273001
0.1	2.1	360.0	4.93	false	0.5	1.25	100	1.0	0.16	0.93	1.1	2000	0.25	1.0	0.3	1.5	1000	37.5	1.0	29.521173752180488	17.14416286017957	11.493613375203756
0.1	2.1	360.0	4.93	false	0.5	1.25	100	1.0	0.16	0.93	1.1	2000	0.25	1.0	0.3	1.5	1000	37.5	1.0	38.6526590382742	5.161513730445717	16.4564719510776
0.1	2.1	360.0	4.93	false	0.5	1.25	100	1.0	0.16	0.93	1.1	2000	0.25	1.0	0.3	1.5	1000	37.5	1.0	38.7377380356111	10.680553587396982	15.476021820461275
0.1	2.1	360.0	4.93	false	0.5	1.25	100	1.0	0.16	0.93	1.1	2000	0.25	1.0	0.3	1.5	1000	37.5	2.0	33.78925652015667	6.384603698852859	4.679601030393968	28.881682422539395	9.807283916285689
0.1	2.1	360.0	4.93	false	0.5	1.25	100	1.0	0.16	0.93	1.1	2000	0.25	1.0	0.3	1.5	1000	37.5	2.0	34.66137931613534	5.820856906211424	5.420332136001183	33.694505118766514	10.13982643204107
0.1	2.1	360.0	4.93	false	0.5	1.25	100	1.0	0.16	0.93	1.1	2000	0.25	1.0	0.3	1.5	1000	37.5	1.0	28.650860885674273	18.687374762004325	9.936231027784308
0.1	2.1	360.0	4.93	false	0.5	1.25	100	1.0	0.16	0.93	1.1	2000	0.25	1.0	0.3	1.5	1000	37.5	1.0	36.557282578545276	9.255731584932112	14.386925329072003
0.1	2.1	360.0	4.93	false	0.5	1.25	100	1.0	0.16	0.93	1.1	2000	0.25	1.0	0.3	1.5	1000	37.5	1.0	41.28870422022999	0.17066522815146845	15.580503356563344
0.1	2.1	360.0	4.93	false	0.5	1.25	100	1.0	0.16	0.93	1.1	2000	0.25	1.0	0.3	1.5	1000	37.5	1.0	38.249923430315754	27.007012679799743	14.625213838055606
0.1	2.1	360.0	4.93	false	0.5	1.25	100	1.0	0.16	0.93	1.1	2000	0.25	1.0	0.3	1.5	1000	37.5	1.0	33.8115399156678	5.893237174588588	14.072732546992478
0.1	2.1	360.0	4.93	false	0.5	1.25	100	1.0	0.16	0.93	1.1	2000	0.25	1.0	0.3	1.5	1000	37.5	1.0	38.86384467994116	23.44646272072147	16.557076496524022
0.1	2.1	360.0	4.93	false	0.5	1.25	100	1.0	0.16	0.93	1.1	2000	0.25	1.0	0.3	1.5	1000	37.5	1.0	42.97465300894289	42.24255723991481	16.005904732008144
0.1	2.1	360.0	4.93	false	0.5	1.25	100	1.0	0.16	0.93	1.1	2000	0.25	1.0	0.3	1.5	1000	37.5	1.0	34.04953015220259	7.206459982411378	12.391353300054188
0.1	2.1	360.0	4.93	false	0.5	1.25	100	1.0	0.16	0.93	1.1	2000	0.25	1.0	0.3	1.5	1000	37.5	1.0	33.27959810065384	22.70269530779376	12.900759765947742
0.1	2.1	360.0	4.93	false	0.5	1.25	100	1.0	0.16	0.93	1.1	2000	0.25	1.0	0.3	1.5	1000	37.5	1.0	34.40922184902295	17.07227319693393	16.069841250275093
0.1	2.1	360.0	4.93	false	0.5	1.25	100	1.0	0.16	0.93	1.1	2000	0.25	1.0	0.3	1.5	1000	37.5	1.0	39.44713391685846	20.72809395853194	15.201086331058583
0.1	2.1	360.0	4.93	false	0.5	1.25	100	1.0	0.16	0.93	1.1	2000	0.25	1.0	0.3	1.5	1000	37.5	1.0	38.93941027994009	33.63392591570008	15.886170037064327
0.1	2.1	360.0	4.93	false	0.5	1.25	100	1.0	0.16	0.93	1.1	2000	0.25	1.0	0.3	1.5	1000	37.5	1.0	34.34778245749801	23.991995772087307	15.37804293222021
0.1	2.1	360.0	4.93	false	0.5	1.25	100	1.0	0.16	0.93	1.1	2000	0.25	1.0	0.3	1.5	1000	37.5	1.0	30.447147062334288	20.354905307785046	11.979309053443366
0.1	2.1	360.0	4.93	false	0.5	1.25	100	1.0	0.16	0.93	1.1	2000	0.25	1.0	0.3	1.5	1000	37.5	1.0	37.591762819690736	32.72324045478127	14.001977038343743
0.1	2.1	360.0	4.93	false	0.5	1.25	100	1.0	0.16	0.93	1.1	2000	0.25	1.0	0.3	1.5	1000	37.5	1.0	34.952220629247705	23.168765418214353	13.322168133872543
0.1	2.1	360.0	4.93	false	0.5	1.25	100	1.0	0.16	0.93	1.1	2000	0.25	1.0	0.3	1.5	1000	37.5	1.0	41.90061560949598	24.212804243309407	15.276192855992837
0.1	2.1	360.0	4.93	false	0.5	1.25	100	1.0	0.16	0.93	1.1	2000	0.25	1.0	0.3	1.5	1000	37.5	1.0	33.062698809010996	21.921757382255812	13.77376767941719
0.1	2.1	360.0	4.93	false	0.5	1.25	100	1.0	0.16	0.93	1.1	2000	0.25	1.0	0.3	1.5	1000	37.5	1.0	37.28631346738151	27.142290455785588	13.427434736527838
0.1	2.1	360.0	4.93	false	0.5	1.25	100	1.0	0.16	0.93	1.1	2000	0.25	1.0	0.3	1.5	1000	37.5	1.0	40.75651925488383	24.737167031749607	16.224548950544047
0.1	2.1	360.0	4.93	false	0.5	1.25	100	1.0	0.16	0.93	1.1	2000	0.25	1.0	0.3	1.5	1000	37.5	1.0	36.203880835011695	25.579154417230665	13.337047077381968
0.1	2.1	360.0	4.93	false	0.5	1.25	100	1.0	0.16	0.93	1.1	2000	0.25	1.0	0.3	1.5	1000	37.5	1.0	36.48926262841212	18.52450398922886	13.208921649677123
0.1	2.1	360.0	4.93	false	0.5	1.25	100	1.0	0.16	0.93	1.1	2000	0.25	1.0	0.3	1.5	1000	37.5	1.0	31.601083908316575	4.112272332051534	12.913097782775289
0.1	2.1	360.0	4.93	false	0.5	1.25	100	1.0	0.16	0.93	1.1	2000	0.25	1.0	0.3	1.5	1000	37.5	1.0	36.04064964178116	21.873590549787306	13.737594849923978
0.1	2.1	360.0	4.93	false	0.5	1.25	100	1.0	0.16	0.93	1.1	2000	0.25	1.0	0.3	1.5	1000	37.5	1.0	37.47555874244263	26.463013446687402	15.30223886933854
0.1	2.1	360.0	4.93	false	0.5	1.25	100	1.0	0.16	0.93	1.1	2000	0.25	1.0	0.3	1.5	1000	37.5	1.0	40.84910213488472	16.151381610018987	14.585456281176368
0.1	2.1	360.0	4.93	false	0.5	1.25	100	1.0	0.16	0.93	1.1	2000	0.25	1.0	0.3	1.5	1000	37.5	1.0	42.50239598533233	14.298896966655638	15.44237196417876
0.1	2.1	360.0	4.93	false	0.5	1.25	100	1.0	0.16	0.93	1.1	2000	0.25	1.0	0.3	1.5	1000	37.5	1.0	36.79729897987207	22.03527490932414	14.158044307004687
0.1	2.1	360.0	4.93	false	0.5	1.25	100	1.0	0.16	0.93	1.1	2000	0.25	1.0	0.3	1.5	1000	37.5	1.0	41.739306402728076	26.0847631249042	17.164610021179083
0.1	2.1	360.0	4.93	false	0.5	1.25	100	1.0	0.16	0.93	1.1	2000	0.25	1.0	0.3	1.5	1000	37.5	1.0	34.994945315353654	12.234159546624875	13.883050440549352
0.1	2.1	360.0	4.93	false	0.5	1.25	100	1.0	0.16	0.93	1.1	2000	0.25	1.0	0.3	1.5	1000	37.5	1.0	40.23355661107732	19.871933593979982	19.58523452089365
0.1	2.1	360.0	4.93	false	0.5	1.25	100	1.0	0.16	0.93	1.1	2000	0.25	1.0	0.3	1.5	1000	37.5	1.0	34.0687574217084	18.845645631686313	13.641391023196501
0.1	2.1	360.0	4.93	false	0.5	1.25	100	1.0	0.16	0.93	1.1	2000	0.25	1.0	0.3	1.5	1000	37.5	1.0	38.293161392154275	3.086961051555065	17.115664207837376
0.1	2.1	360.0	4.93	false	0.5	1.25	100	1.0	0.16	0.93	1.1	2000	0.25	1.0	0.3	1.5	1000	37.5	2.0	39.054512222106396	8.650054441346976	7.300590968550818	30.363593359709057	9.329501240488685
0.1	2.1	360.0	4.93	false	0.5	1.25	100	1.0	0.16	0.93	1.1	2000	0.25	1.0	0.3	1.5	1000	37.5	1.0	41.42123348399366	12.352114190443219	16.189149857744766
0.1	2.1	360.0	4.93	false	0.5	1.25	100	1.0	0.16	0.93	1.1	2000	0.25	1.0	0.3	1.5	1000	37.5	1.0	37.76777937660563	24.326214319381513	14.66329510954746
0.1	2.1	360.0	4.93	false	0.5	1.25	100	1.0	0.16	0.93	1.1	2000	0.25	1.0	0.3	1.5	1000	37.5	2.0	47.95943184653643	0.7677265581769797	10.17431995043548	37.25436833857176	7.227267625726429
0.1	2.1	360.0	4.93	false	0.5	1.25	100	1.0	0.16	0.93	1.1	2000	0.25	1.0	0.3	1.5	1000	37.5	1.0	36.612326923807004	19.428361278310827	13.587540816419255
0.1	2.1	360.0	4.93	false	0.5	1.25	100	1.0	0.16	0.93	1.1	2000	0.25	1.0	0.3	1.5	1000	37.5	1.0	33.82971207171069	30.531423796021578	12.110451608685713
0.1	2.1	360.0	4.93	false	0.5	1.25	100	1.0	0.16	0.93	1.1	2000	0.25	1.0	0.3	1.5	1000	37.5	1.0	34.290899035846735	31.16796972237247	14.414769830710476
0.1	2.1	360.0	4.93	false	0.5	1.25	100	1.0	0.16	0.93	1.1	2000	0.25	1.0	0.3	1.5	1000	37.5	1.0	31.691804647083416	20.337721431804912	13.438902286116729
0.1	2.1	360.0	4.93	false	0.5	1.25	100	1.0	0.16	0.93	1.1	2000	0.25	1.0	0.3	1.5	1000	37.5	1.0	35.60866219930328	15.865736905117872	14.259747079471598
0.1	2.1	360.0	4.93	false	0.5	1.25	100	1.0	0.16	0.93	1.1	2000	0.25	1.0	0.3	1.5	1000	37.5	1.0	40.36217106683033	9.428945811184079	15.427306653562525
0.1	2.1	360.0	4.93	false	0.5	1.25	100	1.0	0.16	0.93	1.1	2000	0.25	1.0	0.3	1.5	1000	37.5	1.0	42.236771631042735	10.326377661757183	16.90058543505793
0.1	2.1	360.0	4.93	false	0.5	1.25	100	1.0	0.16	0.93	1.1	2000	0.25	1.0	0.3	1.5	1000	37.5	1.0	29.265187546826134	10.879088339493462	9.311499314261951
0.1	2.1	360.0	4.93	false	0.5	1.25	100	1.0	0.16	0.93	1.1	2000	0.25	1.0	0.3	1.5	1000	37.5	1.0	40.82808367229813	2.415947291162343	16.02039388313388
0.1	2.1	360.0	4.93	false	0.5	1.25	100	1.0	0.16	0.93	1.1	2000	0.25	1.0	0.3	1.5	1000	37.5	1.0	43.55152714489509	25.47638476547582	18.855625770902993
0.1	2.1	360.0	4.93	false	0.5	1.25	100	1.0	0.16	0.93	1.1	2000	0.25	1.0	0.3	1.5	1000	37.5	1.0	34.30328861978678	8.632717003948477	14.022907228097273
0.1	2.1	360.0	4.93	false	0.5	1.25	100	1.0	0.16	0.93	1.1	2000	0.25	1.0	0.3	1.5	1000	37.5	1.0	39.6366298082232	25.730724940671852	15.302100746556174
0.1	2.1	360.0	4.93	false	0.5	1.25	100	1.0	0.16	0.93	1.1	2000	0.25	1.0	0.3	1.5	1000	37.5	1.0	34.30065381297917	11.36540244943633	13.940022288593903
0.1	2.1	360.0	4.93	false	0.5	1.25	100	1.0	0.16	0.93	1.1	2000	0.25	1.0	0.3	1.5	1000	37.5	1.0	35.40793380651623	17.358610890618234	16.432972568831456
0.1	2.1	360.0	4.93	false	0.5	1.25	100	1.0	0.16	0.93	1.1	2000	0.25	1.0	0.3	1.5	1000	37.5	1.0	43.377885900718056	10.380731880627472	17.778342816382995
0.1	2.1	360.0	4.93	false	0.5	1.25	100	1.0	0.16	0.93	1.1	2000	0.25	1.0	0.3	1.5	1000	37.5	1.0	46.990406786210116	42.61680225021294	12.26302345567155
0.1	2.1	360.0	4.93	false	0.5	1.25	100	1.0	0.16	0.93	1.1	2000	0.25	1.0	0.3	1.5	1000	37.5	1.0	31.51229641405276	8.259071647346332	11.745439453884917
0.1	2.1	360.0	4.93	false	0.5	1.25	100	1.0	0.16	0.93	1.1	2000	0.25	1.0	0.3	1.5	1000	37.5	1.0	39.891882469562276	16.132063103950223	15.299726352848305
0.1	2.1	360.0	4.93	false	0.5	1.25	100	1.0	0.16	0.93	1.1	2000	0.25	1.0	0.3	1.5	1000	37.5	1.0	39.06619248421614	31.989629656042666	15.663747260870487
0.1	2.1	360.0	4.93	false	0.5	1.25	100	1.0	0.16	0.93	1.1	2000	0.25	1.0	0.3	1.5	1000	37.5	2.0	46.24401283910181	2.5127946348322796	9.480724137392858	33.856223676085826	9.99402675360997
0.1	2.1	360.0	4.93	false	0.5	1.25	100	1.0	0.16	0.93	1.1	2000	0.25	1.0	0.3	1.5	1000	37.5	1.0	32.607003842657384	16.730137789087987	13.550937219365581
0.1	2.1	360.0	4.93	false	0.5	1.25	100	1.0	0.16	0.93	1.1	2000	0.25	1.0	0.3	1.5	1000	37.5	1.0	34.29869276346343	24.173150963395884	14.416224759653254
0.1	2.1	360.0	4.93	false	0.5	1.25	100	1.0	0.16	0.93	1.1	2000	0.25	1.0	0.3	1.5	1000	37.5	1.0	40.58872471007948	20.074057944974765	15.859504638054355
0.1	2.1	360.0	4.93	false	0.5	1.25	100	1.0	0.16	0.93	1.1	2000	0.25	1.0	0.3	1.5	1000	37.5	1.0	41.147815165765145	27.438182933044846	16.4005588558777
0.1	2.1	360.0	4.93	false	0.5	1.25	100	1.0	0.16	0.93	1.1	2000	0.25	1.0	0.3	1.5	1000	37.5	1.0	37.067222646081014	30.244164540143586	15.406047034677712
0.1	2.1	360.0	4.93	false	0.5	1.25	100	1.0	0.16	0.93	1.1	2000	0.25	1.0	0.3	1.5	1000	37.5	1.0	29.965690458688634	10.779843963711546	12.30923286667118
0.1	2.1	360.0	4.93	false	0.5	1.25	100	1.0	0.16	0.93	1.1	2000	0.25	1.0	0.3	1.5	1000	37.5	1.0	39.32133103043358	17.884377238547874	14.512331132561497
0.1	2.1	360.0	4.93	false	0.5	1.25	100	1.0	0.16	0.93	1.1	2000	0.25	1.0	0.3	1.5	1000	37.5	1.0	34.39321696930838	17.04706969852595	14.060199946380022
0.1	2.1	360.0	4.93	false	0.5	1.25	100	1.0	0.16	0.93	1.1	2000	0.25	1.0	0.3	1.5	1000	37.5	1.0	31.04774818989385	21.335942068703766	13.151861823633801
0.1	2.1	360.0	4.93	false	0.5	1.25	100	1.0	0.16	0.93	1.1	2000	0.25	1.0	0.3	1.5	1000	37.5	1.0	36.04786177497885	11.779827960761718	14.021977978133592
0.1	2.1	360.0	4.93	false	0.5	1.25	100	1.0	0.16	0.93	1.1	2000	0.25	1.0	0.3	1.5	1000	37.5	1.0	38.490412629879835	14.586696841424192	15.966038424314862
0.1	2.1	360.0	4.93	false	0.5	1.25	100	1.0	0.16	0.93	1.1	2000	0.25	1.0	0.3	1.5	1000	37.5	2.0	33.35694580568855	11.967392151120144	6.2880571106689604	25.662302995725696	8.109535414270574
0.1	2.1	360.0	4.93	false	0.5	1.25	100	1.0	0.16	0.93	1.1	2000	0.25	1.0	0.3	1.5	1000	37.5	1.0	44.24772609652914	33.684861152961275	16.37011134718408
0.1	2.1	360.0	4.93	false	0.5	1.25	100	1.0	0.16	0.93	1.1	2000	0.25	1.0	0.3	1.5	1000	37.5	1.0	35.83991529871199	19.32716394406438	14.2602607435286
0.1	2.1	360.0	4.93	false	0.5	1.25	100	1.0	0.16	0.93	1.1	2000	0.25	1.0	0.3	1.5	1000	37.5	1.0	40.71875542377362	22.608001180082397	18.565624738604917
0.1	2.1	360.0	4.93	false	0.5	1.25	100	1.0	0.16	0.93	1.1	2000	0.25	1.0	0.3	1.5	1000	37.5	1.0	39.44828297739875	11.539913621925821	17.742360520546555
0.1	2.1	360.0	4.93	false	0.5	1.25	100	1.0	0.16	0.93	1.1	2000	0.25	1.0	0.3	1.5	1000	37.5	1.0	30.602212949846887	17.096405395487682	12.750523921386094
0.1	2.1	360.0	4.93	false	0.5	1.25	100	1.0	0.16	0.93	1.1	2000	0.25	1.0	0.3	1.5	1000	37.5	1.0	29.398353187476758	19.054628032004405	11.136670006365101
0.1	2.1	360.0	4.93	false	0.5	1.25	100	1.0	0.16	0.93	1.1	2000	0.25	1.0	0.3	1.5	1000	37.5	1.0	31.51537326671358	28.536909060116525	12.853295405956313
0.1	2.1	360.0	4.93	false	0.5	1.25	100	1.0	0.16	0.93	1.1	2000	0.25	1.0	0.3	1.5	1000	37.5	1.0	40.89808223630327	36.13949547328073	15.35343253245569
0.1	2.1	360.0	4.93	false	0.5	1.25	100	1.0	0.16	0.93	1.1	2000	0.25	1.0	0.3	1.5	1000	37.5	1.0	31.45488342635568	29.22226792165509	11.372657925284244
0.1	2.1	360.0	4.93	false	0.5	1.25	100	1.0	0.16	0.93	1.1	2000	0.25	1.0	0.3	1.5	1000	37.5	1.0	36.164081377101034	22.530361616998423	15.779270364938215
0.1	2.1	360.0	4.93	false	0.5	1.25	100	1.0	0.16	0.93	1.1	2000	0.25	1.0	0.3	1.5	1000	37.5	1.0	39.264364259325355	20.528796250400326	16.73437866957559
0.1	2.1	360.0	4.93	false	0.5	1.25	100	1.0	0.16	0.93	1.1	2000	0.25	1.0	0.3	1.5	1000	37.5	1.0	25.67697742844259	25.526040429584604	10.993577989724049
0.1	2.1	360.0	4.93	false	0.5	1.25	100	1.0	0.16	0.93	1.1	2000	0.25	1.0	0.3	1.5	1000	37.5	1.0	40.990376046608176	38.740052972636775	16.019739542355847
0.1	2.1	360.0	4.93	false	0.5	1.25	100	1.0	0.16	0.93	1.1	2000	0.25	1.0	0.3	1.5	1000	37.5	1.0	36.19080984727035	23.56821605013748	16.24206035009391
0.1	2.1	360.0	4.93	false	0.5	1.25	100	1.0	0.16	0.93	1.1	2000	0.25	1.0	0.3	1.5	1000	37.5	1.0	36.353537261053276	6.544386186186221	12.736573027503598
0.1	2.1	360.0	4.93	false	0.5	1.25	100	1.0	0.16	0.93	1.1	2000	0.25	1.0	0.3	1.5	1000	37.5	1.0	38.480466905365205	3.6452686218454993	15.684597187503886
0.1	2.1	360.0	4.93	false	0.5	1.25	100	1.0	0.16	0.93	1.1	2000	0.25	1.0	0.3	1.5	1000	37.5	1.0	33.43993086203274	19.613422424310265	13.000327381485976
0.1	2.1	360.0	4.93	false	0.5	1.25	100	1.0	0.16	0.93	1.1	2000	0.25	1.0	0.3	1.5	1000	37.5	2.0	42.10217189869354	12.189251347213554	10.212826074093558	22.374959333389683	6.978201775463996
0.1	2.1	360.0	4.93	false	0.5	1.25	100	1.0	0.16	0.93	1.1	2000	0.25	1.0	0.3	1.5	1000	37.5	1.0	32.00462286550145	16.665053634864666	14.428979929299246
0.1	2.1	360.0	4.93	false	0.5	1.25	100	1.0	0.16	0.93	1.1	2000	0.25	1.0	0.3	1.5	1000	37.5	1.0	45.6992644501796	19.179139469330444	16.365711372323855
0.1	2.1	360.0	4.93	false	0.5	1.25	100	1.0	0.16	0.93	1.1	2000	0.25	1.0	0.3	1.5	1000	37.5	2.0	46.00093193963687	12.526575887762828	9.591532852378135	44.66409961619333	8.383328816795146
0.1	2.1	360.0	4.93	false	0.5	1.25	100	1.0	0.16	0.93	1.1	2000	0.25	1.0	0.3	1.5	1000	37.5	1.0	27.243129986155385	12.824516651319147	10.12081290721171
0.1	2.1	360.0	4.93	false	0.5	1.25	100	1.0	0.16	0.93	1.1	2000	0.25	1.0	0.3	1.5	1000	37.5	1.0	45.75944574334917	28.84528574598799	18.584007653651284
0.1	2.1	360.0	4.93	false	0.5	1.25	100	1.0	0.16	0.93	1.1	2000	0.25	1.0	0.3	1.5	1000	37.5	1.0	34.241007036917715	30.651988002866783	14.12150636110311
0.1	2.1	360.0	4.93	false	0.5	1.25	100	1.0	0.16	0.93	1.1	2000	0.25	1.0	0.3	1.5	1000	37.5	1.0	34.19623192036894	3.724412873840447	13.986065076297201
0.1	2.1	360.0	4.93	false	0.5	1.25	100	1.0	0.16	0.93	1.1	2000	0.25	1.0	0.3	1.5	1000	37.5	2.0	38.736822742523046	1.6507802185581844	8.987547918920047	28.32842581095533	6.902124002867523
0.1	2.1	360.0	4.93	false	0.5	1.25	100	1.0	0.16	0.93	1.1	2000	0.25	1.0	0.3	1.5	1000	37.5	1.0	35.272558901508944	24.611629328156816	15.1550607763782
0.1	2.1	360.0	4.93	false	0.5	1.25	100	1.0	0.16	0.93	1.1	2000	0.25	1.0	0.3	1.5	1000	37.5	2.0	40.68761301178109	11.619739717954928	8.455983346004478	30.7625557958989	7.825333717480323
0.1	2.1	360.0	4.93	false	0.5	1.25	100	1.0	0.16	0.93	1.1	2000	0.25	1.0	0.3	1.5	1000	37.5	1.0	31.960177800189072	16.279772964267917	12.568095984411041
0.1	2.1	360.0	4.93	false	0.5	1.25	100	1.0	0.16	0.93	1.1	2000	0.25	1.0	0.3	1.5	1000	37.5	1.0	29.32352467296397	20.271817530760725	11.595302586879827
0.1	2.1	360.0	4.93	false	0.5	1.25	100	1.0	0.16	0.93	1.1	2000	0.25	1.0	0.3	1.5	1000	37.5	1.0	39.68755525384604	16.349038033319676	17.252593609928013
0.1	2.1	360.0	4.93	false	0.5	1.25	100	1.0	0.16	0.93	1.1	2000	0.25	1.0	0.3	1.5	1000	37.5	1.0	35.80687114448054	32.677265738729	14.594654829912093
0.1	2.1	360.0	4.93	false	0.5	1.25	100	1.0	0.16	0.93	1.1	2000	0.25	1.0	0.3	1.5	1000	37.5	2.0	37.356033866009795	12.631127812271027	5.4759151224188445	35.15112791565908	9.779790464700147
0.1	2.1	360.0	4.93	false	0.5	1.25	100	1.0	0.16	0.93	1.1	2000	0.25	1.0	0.3	1.5	1000	37.5	1.0	37.658226748810605	11.735107137168086	13.745747701680532
0.1	2.1	360.0	4.93	false	0.5	1.25	100	1.0	0.16	0.93	1.1	2000	0.25	1.0	0.3	1.5	1000	37.5	2.0	40.36599714238078	10.665787418123921	10.479515499246373	27.71211145058534	6.219794494017793
0.1	2.1	360.0	4.93	false	0.5	1.25	100	1.0	0.16	0.93	1.1	2000	0.25	1.0	0.3	1.5	1000	37.5	1.0	37.873510959522676	13.2077465496323	14.814551998620097
0.1	2.1	360.0	4.93	false	0.5	1.25	100	1.0	0.16	0.93	1.1	2000	0.25	1.0	0.3	1.5	1000	37.5	1.0	33.66571894464367	25.479418409966133	12.555990198102274
0.1	2.1	360.0	4.93	false	0.5	1.25	100	1.0	0.16	0.93	1.1	2000	0.25	1.0	0.3	1.5	1000	37.5	1.0	47.29126296998318	30.65183256673495	20.308441625444484
0.1	2.1	360.0	4.93	false	0.5	1.25	100	1.0	0.16	0.93	1.1	2000	0.25	1.0	0.3	1.5	1000	37.5	1.0	39.139402219768556	25.261644103288873	14.078805641222742
0.1	2.1	360.0	4.93	false	0.5	1.25	100	1.0	0.16	0.93	1.1	2000	0.25	1.0	0.3	1.5	1000	37.5	1.0	38.4470743681137	18.18008019291632	15.727671646375606
0.1	2.1	360.0	4.93	false	0.5	1.25	100	1.0	0.16	0.93	1.1	2000	0.25	1.0	0.3	1.5	1000	37.5	1.0	37.799811249725806	13.183560377326767	13.966228779863835
0.1	2.1	360.0	4.93	false	0.5	1.25	100	1.0	0.16	0.93	1.1	2000	0.25	1.0	0.3	1.5	1000	37.5	1.0	43.094387075077115	26.885528719389466	17.02903812687431
0.1	2.1	360.0	4.93	false	0.5	1.25	100	1.0	0.16	0.93	1.1	2000	0.25	1.0	0.3	1.5	1000	37.5	1.0	36.37855281348749	17.88959856728704	15.36203767179059
0.1	2.1	360.0	4.93	false	0.5	1.25	100	1.0	0.16	0.93	1.1	2000	0.25	1.0	0.3	1.5	1000	37.5	1.0	34.4998264975266	9.675275194248378	12.22184467268067
0.1	2.1	360.0	4.93	false	0.5	1.25	100	1.0	0.16	0.93	1.1	2000	0.25	1.0	0.3	1.5	1000	37.5	1.0	40.60932319586274	22.63489483870581	17.374681711360985
0.1	2.1	360.0	4.93	false	0.5	1.25	100	1.0	0.16	0.93	1.1	2000	0.25	1.0	0.3	1.5	1000	37.5	1.0	36.03202832031794	5.000620118986527	14.799580940139984
0.1	2.1	360.0	4.93	false	0.5	1.25	100	1.0	0.16	0.93	1.1	2000	0.25	1.0	0.3	1.5	1000	37.5	1.0	29.099117113663628	11.148164599532107	9.97788596230594
0.1	2.1	360.0	4.93	false	0.5	1.25	100	1.0	0.16	0.93	1.1	2000	0.25	1.0	0.3	1.5	1000	37.5	1.0	33.836571735784815	7.831344109240439	12.179011864002677
0.1	2.1	360.0	4.93	false	0.5	1.25	100	1.0	0.16	0.93	1.1	2000	0.25	1.0	0.3	1.5	1000	37.5	1.0	44.197293712322924	21.274732442849	17.64871547464651
0.1	2.1	360.0	4.93	false	0.5	1.25	100	1.0	0.16	0.93	1.1	2000	0.25	1.0	0.3	1.5	1000	37.5	1.0	38.67209826333126	27.705406063919828	15.729434802814339
0.1	2.1	360.0	4.93	false	0.5	1.25	100	1.0	0.16	0.93	1.1	2000	0.25	1.0	0.3	1.5	1000	37.5	1.0	38.15855851331315	24.700160674209954	16.675574494551917
0.1	2.1	360.0	4.93	false	0.5	1.25	100	1.0	0.16	0.93	1.1	2000	0.25	1.0	0.3	1.5	1000	37.5	1.0	39.872160365332896	26.487284776097	18.206035915917223
0.1	2.1	360.0	4.93	false	0.5	1.25	100	1.0	0.16	0.93	1.1	2000	0.25	1.0	0.3	1.5	1000	37.5	1.0	37.641074971408635	10.357459435937505	15.31693225552179
0.1	2.1	360.0	4.93	false	0.5	1.25	100	1.0	0.16	0.93	1.1	2000	0.25	1.0	0.3	1.5	1000	37.5	1.0	32.25358321845954	11.711696892720513	13.656965283242457
0.1	2.1	360.0	4.93	false	0.5	1.25	100	1.0	0.16	0.93	1.1	2000	0.25	1.0	0.3	1.5	1000	37.5	1.0	42.39708224884955	11.063158930326694	16.675130771293347
0.1	2.1	360.0	4.93	false	0.5	1.25	100	1.0	0.16	0.93	1.1	2000	0.25	1.0	0.3	1.5	1000	37.5	1.0	41.94699994161658	16.5286219878182	17.45215949230421
0.1	2.1	360.0	4.93	false	0.5	1.25	100	1.0	0.16	0.93	1.1	2000	0.25	1.0	0.3	1.5	1000	37.5	1.0	42.59121845442204	16.422570415279246	18.205347452845345
0.1	2.1	360.0	4.93	false	0.5	1.25	100	1.0	0.16	0.93	1.1	2000	0.25	1.0	0.3	1.5	1000	37.5	1.0	34.655944750796095	34.4938807260713	14.61098926777446
0.1	2.1	360.0	4.93	false	0.5	1.25	100	1.0	0.16	0.93	1.1	2000	0.25	1.0	0.3	1.5	1000	37.5	1.0	32.13036011351062	6.548760807359824	12.083916520560155
0.1	2.1	360.0	4.93	false	0.5	1.25	100	1.0	0.16	0.93	1.1	2000	0.25	1.0	0.3	1.5	1000	37.5	1.0	43.59425703507099	29.97623043704281	18.89418856259319
0.1	2.1	360.0	4.93	false	0.5	1.25	100	1.0	0.16	0.93	1.1	2000	0.25	1.0	0.3	1.5	1000	37.5	1.0	38.52263319704421	13.824512481601941	14.00441838051332
0.1	2.1	360.0	4.93	false	0.5	1.25	100	1.0	0.16	0.93	1.1	2000	0.25	1.0	0.3	1.5	1000	37.5	1.0	31.5787068954245	21.640074360782638	13.08068318841843
0.1	2.1	360.0	4.93	false	0.5	1.25	100	1.0	0.16	0.93	1.1	2000	0.25	1.0	0.3	1.5	1000	37.5	1.0	36.56454564500201	28.501803231399773	14.736297591943336
0.1	2.1	360.0	4.93	false	0.5	1.25	100	1.0	0.16	0.93	1.1	2000	0.25	1.0	0.3	1.5	1000	37.5	1.0	32.72949882883089	15.198796989542025	13.142339966888063
0.1	2.1	360.0	4.93	false	0.5	1.25	100	1.0	0.16	0.93	1.1	2000	0.25	1.0	0.3	1.5	1000	37.5	1.0	36.03703512935064	18.90379452629626	16.078275123535967
0.1	2.1	360.0	4.93	false	0.5	1.25	100	1.0	0.16	0.93	1.1	2000	0.25	1.0	0.3	1.5	1000	37.5	1.0	38.83680170340972	9.409426438532812	15.691394444000013
0.1	2.1	360.0	4.93	false	0.5	1.25	100	1.0	0.16	0.93	1.1	2000	0.25	1.0	0.3	1.5	1000	37.5	1.0	35.34636053653111	16.91142082578028	15.486254567488158
0.1	2.1	360.0	4.93	false	0.5	1.25	100	1.0	0.16	0.93	1.1	2000	0.25	1.0	0.3	1.5	1000	37.5	1.0	42.52201423759193	21.966622388298028	17.44606629052993
0.1	2.1	360.0	4.93	false	0.5	1.25	100	1.0	0.16	0.93	1.1	2000	0.25	1.0	0.3	1.5	1000	37.5	1.0	41.0536041334935	5.462760347875225	15.949048990742428
0.1	2.1	360.0	4.93	false	0.5	1.25	100	1.0	0.16	0.93	1.1	2000	0.25	1.0	0.3	1.5	1000	37.5	1.0	38.85359492151428	6.446283832241742	16.299404215563737
0.1	2.1	360.0	4.93	false	0.5	1.25	100	1.0	0.16	0.93	1.1	2000	0.25	1.0	0.3	1.5	1000	37.5	1.0	38.048531758123886	15.427269050896568	15.431280004573644
0.1	2.1	360.0	4.93	false	0.5	1.25	100	1.0	0.16	0.93	1.1	2000	0.25	1.0	0.3	1.5	1000	37.5	1.0	36.139048565665654	2.6572751922786417	13.35848282022948
0.1	2.1	360.0	4.93	false	0.5	1.25	100	1.0	0.16	0.93	1.1	2000	0.25	1.0	0.3	1.5	1000	37.5	1.0	33.064907576786155	15.36093163531872	11.703320650815861
0.1	2.1	360.0	4.93	false	0.5	1.25	100	1.0	0.16	0.93	1.1	2000	0.25	1.0	0.3	1.5	1000	37.5	1.0	38.452736125987606	16.397103851710526	16.419760520836586
0.1	2.1	360.0	4.93	false	0.5	1.25	100	1.0	0.16	0.93	1.1	2000	0.25	1.0	0.3	1.5	1000	37.5	1.0	36.198738795276064	25.198495738691165	14.000168855586796
0.1	2.1	360.0	4.93	false	0.5	1.25	100	1.0	0.16	0.93	1.1	2000	0.25	1.0	0.3	1.5	1000	37.5	1.0	24.838351993787946	12.217658910995672	10.11474557272137
0.1	2.1	360.0	4.93	false	0.5	1.25	100	1.0	0.16	0.93	1.1	2000	0.25	1.0	0.3	1.5	1000	37.5	1.0	37.672042766075286	7.925778585128793	14.715224184184986
0.1	2.1	360.0	4.93	false	0.5	1.25	100	1.0	0.16	0.93	1.1	2000	0.25	1.0	0.3	1.5	1000	37.5	1.0	46.08405363992887	22.832730637071382	19.667319361569973
0.1	2.1	360.0	4.93	false	0.5	1.25	100	1.0	0.16	0.93	1.1	2000	0.25	1.0	0.3	1.5	1000	37.5	2.0	48.11387650256112	19.137479148121677	13.338795535164918	38.295032299835775	5.746432720165291
0.1	2.1	360.0	4.93	false	0.5	1.25	100	1.0	0.16	0.93	1.1	2000	0.25	1.0	0.3	1.5	1000	37.5	2.0	41.01983002215532	1.0084086527143397	8.782467007013086	28.11948615762289	7.6024226671998525
0.1	2.1	360.0	4.93	false	0.5	1.25	100	1.0	0.16	0.93	1.1	2000	0.25	1.0	0.3	1.5	1000	37.5	1.0	39.07702528972842	11.510789468565799	18.793472203897046
0.1	2.1	360.0	4.93	false	0.5	1.25	100	1.0	0.16	0.93	1.1	2000	0.25	1.0	0.3	1.5	1000	37.5	1.0	32.15172443833926	27.81351068193712	10.414015938105585
0.1	2.1	360.0	4.93	false	0.5	1.25	100	1.0	0.16	0.93	1.1	2000	0.25	1.0	0.3	1.5	1000	37.5	1.0	43.51654825946389	18.79238746588382	15.712359668951757
0.1	2.1	360.0	4.93	false	0.5	1.25	100	1.0	0.16	0.93	1.1	2000	0.25	1.0	0.3	1.5	1000	37.5	1.0	36.18152478739135	34.8805817061904	16.21796286344689
0.1	2.1	360.0	4.93	false	0.5	1.25	100	1.0	0.16	0.93	1.1	2000	0.25	1.0	0.3	1.5	1000	37.5	1.0	36.450183176949835	24.839155989949088	14.642066914901168
0.1	2.1	360.0	4.93	false	0.5	1.25	100	1.0	0.16	0.93	1.1	2000	0.25	1.0	0.3	1.5	1000	37.5	1.0	43.06866856265407	19.794409936949414	17.346733686380603
0.1	2.1	360.0	4.93	false	0.5	1.25	100	1.0	0.16	0.93	1.1	2000	0.25	1.0	0.3	1.5	1000	37.5	1.0	32.87345253326859	14.433194363058394	13.805308129941942
0.1	2.1	360.0	4.93	false	0.5	1.25	100	1.0	0.16	0.93	1.1	2000	0.25	1.0	0.3	1.5	1000	37.5	1.0	37.84051146492509	33.68228905923905	13.800695322235633
0.1	2.1	360.0	4.93	false	0.5	1.25	100	1.0	0.16	0.93	1.1	2000	0.25	1.0	0.3	1.5	1000	37.5	2.0	43.68822943127056	1.2063714535470087	6.394972817428642	21.801024789564675	12.906933828618286
0.1	2.1	360.0	4.93	false	0.5	1.25	100	1.0	0.16	0.93	1.1	2000	0.25	1.0	0.3	1.5	1000	37.5	1.0	45.68989738914857	14.478384066798194	17.770614882430134
0.1	2.1	360.0	4.93	false	0.5	1.25	100	1.0	0.16	0.93	1.1	2000	0.25	1.0	0.3	1.5	1000	37.5	1.0	37.10610867180915	11.2196024324722	14.809042025194744
0.1	2.1	360.0	4.93	false	0.5	1.25	100	1.0	0.16	0.93	1.1	2000	0.25	1.0	0.3	1.5	1000	37.5	1.0	28.151598211556504	10.544557106399292	12.349803984593256
0.1	2.1	360.0	4.93	false	0.5	1.25	100	1.0	0.16	0.93	1.1	2000	0.25	1.0	0.3	1.5	1000	37.5	1.0	38.47908152048857	24.382393900894087	14.94790539808497
0.1	2.1	360.0	4.93	false	0.5	1.25	100	1.0	0.16	0.93	1.1	2000	0.25	1.0	0.3	1.5	1000	37.5	1.0	31.756202140214967	20.145696857558086	13.320080053814172
0.1	2.1	360.0	4.93	false	0.5	1.25	100	1.0	0.16	0.93	1.1	2000	0.25	1.0	0.3	1.5	1000	37.5	1.0	45.179174755338366	22.76372085270052	15.812164460979098
0.1	2.1	360.0	4.93	false	0.5	1.25	100	1.0	0.16	0.93	1.1	2000	0.25	1.0	0.3	1.5	1000	37.5	1.0	31.479583957231657	31.282621579838246	12.420682464471101
0.1	2.1	360.0	4.93	false	0.5	1.25	100	1.0	0.16	0.93	1.1	2000	0.25	1.0	0.3	1.5	1000	37.5	1.0	37.89546890094388	15.027807235356832	14.164294026419228
0.1	2.1	360.0	4.93	false	0.5	1.25	100	1.0	0.16	0.93	1.1	2000	0.25	1.0	0.3	1.5	1000	37.5	1.0	31.077493938691987	27.024981107890163	10.998869633058055
0.1	2.1	360.0	4.93	false	0.5	1.25	100	1.0	0.16	0.93	1.1	2000	0.25	1.0	0.3	1.5	1000	37.5	1.0	39.32601671665222	21.77647973930767	16.664201064481144
0.1	2.1	360.0	4.93	false	0.5	1.25	100	1.0	0.16	0.93	1.1	2000	0.25	1.0	0.3	1.5	1000	37.5	1.0	31.882514069501124	21.795911013600186	13.195726502585003
0.1	2.1	360.0	4.93	false	0.5	1.25	100	1.0	0.16	0.93	1.1	2000	0.25	1.0	0.3	1.5	1000	37.5	1.0	35.61020879495295	8.368242134417747	14.078234884558753
0.1	2.1	360.0	4.93	false	0.5	1.25	100	1.0	0.16	0.93	1.1	2000	0.25	1.0	0.3	1.5	1000	37.5	2.0	34.68383836318013	7.7201656228294215	7.68033283555826	34.00399074631689	6.841196263486131
0.1	2.1	360.0	4.93	false	0.5	1.25	100	1.0	0.16	0.93	1.1	2000	0.25	1.0	0.3	1.5	1000	37.5	1.0	34.0409144754978	21.907523850881258	14.10005536096823
0.1	2.1	360.0	4.93	false	0.5	1.25	100	1.0	0.16	0.93	1.1	2000	0.25	1.0	0.3	1.5	1000	37.5	1.0	38.052118077168494	24.15317927962433	13.19418337627253
0.1	2.1	360.0	4.93	false	0.5	1.25	100	1.0	0.16	0.93	1.1	2000	0.25	1.0	0.3	1.5	1000	37.5	2.0	38.986893119314566	10.841088423694998	7.868480667868538	38.501029011169216	9.438482368688158
0.1	2.1	360.0	4.93	false	0.5	1.25	100	1.0	0.16	0.93	1.1	2000	0.25	1.0	0.3	1.5	1000	37.5	1.0	29.719797115594098	5.694954571877751	11.243139025119739
0.1	2.1	360.0	4.93	false	0.5	1.25	100	1.0	0.16	0.93	1.1	2000	0.25	1.0	0.3	1.5	1000	37.5	1.0	36.474759083661304	6.112718070766339	13.421637058108251
0.1	2.1	360.0	4.93	false	0.5	1.25	100	1.0	0.16	0.93	1.1	2000	0.25	1.0	0.3	1.5	1000	37.5	1.0	36.19065056415761	10.89614091599093	14.88507366134817
0.1	2.1	360.0	4.93	false	0.5	1.25	100	1.0	0.16	0.93	1.1	2000	0.25	1.0	0.3	1.5	1000	37.5	1.0	35.87018141253514	16.31223941754243	14.015950243644859
0.1	2.1	360.0	4.93	false	0.5	1.25	100	1.0	0.16	0.93	1.1	2000	0.25	1.0	0.3	1.5	1000	37.5	1.0	44.74828372590282	16.810275038396522	16.634260835713658
0.1	2.1	360.0	4.93	false	0.5	1.25	100	1.0	0.16	0.93	1.1	2000	0.25	1.0	0.3	1.5	1000	37.5	1.0	38.04844757110033	22.466315974271605	16.16839591296576
0.1	2.1	360.0	4.93	false	0.5	1.25	100	1.0	0.16	0.93	1.1	2000	0.25	1.0	0.3	1.5	1000	37.5	1.0	36.19857944711676	32.352532280260974	14.747253425465871
0.1	2.1	360.0	4.93	false	0.5	1.25	100	1.0	0.16	0.93	1.1	2000	0.25	1.0	0.3	1.5	1000	37.5	1.0	45.20152166177566	39.015267800911346	17.64557459663142
0.1	2.1	360.0	4.93	false	0.5	1.25	100	1.0	0.16	0.93	1.1	2000	0.25	1.0	0.3	1.5	1000	37.5	1.0	38.73943400109766	21.668306241183345	15.391610667638957
0.1	2.1	360.0	4.93	false	0.5	1.25	100	1.0	0.16	0.93	1.1	2000	0.25	1.0	0.3	1.5	1000	37.5	1.0	37.31265819608338	33.97857470889528	14.86363304764842
0.1	2.1	360.0	4.93	false	0.5	1.25	100	1.0	0.16	0.93	1.1	2000	0.25	1.0	0.3	1.5	1000	37.5	1.0	39.3433639267924	13.113786065006204	16.266100445450537
0.1	2.1	360.0	4.93	false	0.5	1.25	100	1.0	0.16	0.93	1.1	2000	0.25	1.0	0.3	1.5	1000	37.5	2.0	39.22578854064346	3.4195441966263376	8.91178895355465	23.227154980142608	7.975474889308227
0.1	2.1	360.0	4.93	false	0.5	1.25	100	1.0	0.16	0.93	1.1	2000	0.25	1.0	0.3	1.5	1000	37.5	1.0	40.86483904502724	27.098419793991646	16.87329091343558
0.1	2.1	360.0	4.93	false	0.5	1.25	100	1.0	0.16	0.93	1.1	2000	0.25	1.0	0.3	1.5	1000	37.5	1.0	43.83090430679458	38.08407158309087	16.78984731572118
0.1	2.1	360.0	4.93	false	0.5	1.25	100	1.0	0.16	0.93	1.1	2000	0.25	1.0	0.3	1.5	1000	37.5	2.0	44.953413040338816	10.127616069516277	12.886541118594891	39.41241997902859	6.110382051650267
0.1	2.1	360.0	4.93	false	0.5	1.25	100	1.0	0.16	0.93	1.1	2000	0.25	1.0	0.3	1.5	1000	37.5	1.0	36.930583553937154	30.557851764030808	14.96042721486073
0.1	2.1	360.0	4.93	false	0.5	1.25	100	1.0	0.16	0.93	1.1	2000	0.25	1.0	0.3	1.5	1000	37.5	1.0	30.914314446722162	22.131003909243223	12.873171505495788
0.1	2.1	360.0	4.93	false	0.5	1.25	100	1.0	0.16	0.93	1.1	2000	0.25	1.0	0.3	1.5	1000	37.5	1.0	38.34245041173468	16.44725172571589	15.601329505318098
0.1	2.1	360.0	4.93	false	0.5	1.25	100	1.0	0.16	0.93	1.1	2000	0.25	1.0	0.3	1.5	1000	37.5	1.0	41.872557856360835	8.931608898545031	15.37055491066742
0.1	2.1	360.0	4.93	false	0.5	1.25	100	1.0	0.16	0.93	1.1	2000	0.25	1.0	0.3	1.5	1000	37.5	1.0	49.05438663376146	32.44978256328083	20.203759110158884
0.1	2.1	360.0	4.93	false	0.5	1.25	100	1.0	0.16	0.93	1.1	2000	0.25	1.0	0.3	1.5	1000	37.5	1.0	33.19195943995932	11.871396110566401	12.738314739086512
0.1	2.1	360.0	4.93	false	0.5	1.25	100	1.0	0.16	0.93	1.1	2000	0.25	1.0	0.3	1.5	1000	37.5	1.0	40.1397632948566	16.979653952987967	14.172007347777452
0.1	2.1	360.0	4.93	false	0.5	1.25	100	1.0	0.16	0.93	1.1	2000	0.25	1.0	0.3	1.5	1000	37.5	1.0	45.632673551393445	36.96980210861334	16.343032333509637
0.1	2.1	360.0	4.93	false	0.5	1.25	100	1.0	0.16	0.93	1.1	2000	0.25	1.0	0.3	1.5	1000	37.5	1.0	41.45142581642088	2.2145843090513258	16.70383924402304
0.1	2.1	360.0	4.93	false	0.5	1.25	100	1.0	0.16	0.93	1.1	2000	0.25	1.0	0.3	1.5	1000	37.5	1.0	45.67331112769017	32.643852720095516	20.177664985298012
0.1	2.1	360.0	4.93	false	0.5	1.25	100	1.0	0.16	0.93	1.1	2000	0.25	1.0	0.3	1.5	1000	37.5	2.0	44.32214672020627	12.14528814240259	8.865482942485334	34.34178984492053	9.070685652377023
0.1	2.1	360.0	4.93	false	0.5	1.25	100	1.0	0.16	0.93	1.1	2000	0.25	1.0	0.3	1.5	1000	37.5	1.0	40.37558179063864	32.554918386499125	15.01332396307794
0.1	2.1	360.0	4.93	false	0.5	1.25	100	1.0	0.16	0.93	1.1	2000	0.25	1.0	0.3	1.5	1000	37.5	2.0	43.39883207677604	0.3246777987229235	7.338643359479371	28.569878556959313	11.055594474200065
0.1	2.1	360.0	4.93	false	0.5	1.25	100	1.0	0.16	0.93	1.1	2000	0.25	1.0	0.3	1.5	1000	37.5	1.0	44.519237538743766	28.356913348546254	19.5840724672176
0.1	2.1	360.0	4.93	false	0.5	1.25	100	1.0	0.16	0.93	1.1	2000	0.25	1.0	0.3	1.5	1000	37.5	1.0	37.85125239291639	14.88017931857038	13.880205728767177
0.1	2.1	360.0	4.93	false	0.5	1.25	100	1.0	0.16	0.93	1.1	2000	0.25	1.0	0.3	1.5	1000	37.5	1.0	35.385449827072975	26.71596259495168	13.837696317459914
0.1	2.1	360.0	4.93	false	0.5	1.25	100	1.0	0.16	0.93	1.1	2000	0.25	1.0	0.3	1.5	1000	37.5	1.0	33.60928550761885	21.309330818071082	13.664403457967468
0.1	2.1	360.0	4.93	false	0.5	1.25	100	1.0	0.16	0.93	1.1	2000	0.25	1.0	0.3	1.5	1000	37.5	1.0	37.206202692742465	4.730711788924583	14.948427805442579
0.1	2.1	360.0	4.93	false	0.5	1.25	100	1.0	0.16	0.93	1.1	2000	0.25	1.0	0.3	1.5	1000	37.5	1.0	37.759611027483515	6.34226973902561	15.115868264574232
0.1	2.1	360.0	4.93	false	0.5	1.25	100	1.0	0.16	0.93	1.1	2000	0.25	1.0	0.3	1.5	1000	37.5	1.0	40.709304222153264	28.79069965280735	15.272823235767182
0.1	2.1	360.0	4.93	false	0.5	1.25	100	1.0	0.16	0.93	1.1	2000	0.25	1.0	0.3	1.5	1000	37.5	1.0	31.71868624912713	17.487722374001244	13.26458953346139
0.1	2.1	360.0	4.93	false	0.5	1.25	100	1.0	0.16	0.93	1.1	2000	0.25	1.0	0.3	1.5	1000	37.5	2.0	36.3438848420445	10.233788732199217	9.223066321124264	34.92134721001184	5.701050220675
0.1	2.1	360.0	4.93	false	0.5	1.25	100	1.0	0.16	0.93	1.1	2000	0.25	1.0	0.3	1.5	1000	37.5	1.0	40.68316661917625	28.553721407210062	14.10324356049899
0.1	2.1	360.0	4.93	false	0.5	1.25	100	1.0	0.16	0.93	1.1	2000	0.25	1.0	0.3	1.5	1000	37.5	1.0	46.002219003673865	20.012260328702666	18.803321038711335
0.1	2.1	360.0	4.93	false	0.5	1.25	100	1.0	0.16	0.93	1.1	2000	0.25	1.0	0.3	1.5	1000	37.5	1.0	36.90024894096899	26.633658287148005	15.495933854212627
0.1	2.1	360.0	4.93	false	0.5	1.25	100	1.0	0.16	0.93	1.1	2000	0.25	1.0	0.3	1.5	1000	37.5	1.0	36.034887421554984	31.38836267699554	12.772463844576247
0.1	2.1	360.0	4.93	false	0.5	1.25	100	1.0	0.16	0.93	1.1	2000	0.25	1.0	0.3	1.5	1000	37.5	1.0	35.224779109838614	20.983050621131042	12.669534995101149
0.1	2.1	360.0	4.93	false	0.5	1.25	100	1.0	0.16	0.93	1.1	2000	0.25	1.0	0.3	1.5	1000	37.5	1.0	37.57394274282342	29.38175464364992	14.560614970058625
0.1	2.1	360.0	4.93	false	0.5	1.25	100	1.0	0.16	0.93	1.1	2000	0.25	1.0	0.3	1.5	1000	37.5	1.0	36.41337754384692	20.23898581358105	15.70345117565882
0.1	2.1	360.0	4.93	false	0.5	1.25	100	1.0	0.16	0.93	1.1	2000	0.25	1.0	0.3	1.5	1000	37.5	1.0	33.63976554188617	2.472665473679098	13.524254089056994
0.1	2.1	360.0	4.93	false	0.5	1.25	100	1.0	0.16	0.93	1.1	2000	0.25	1.0	0.3	1.5	1000	37.5	1.0	33.350671188454214	17.280157877399702	12.662412005020899
0.1	2.1	360.0	4.93	false	0.5	1.25	100	1.0	0.16	0.93	1.1	2000	0.25	1.0	0.3	1.5	1000	37.5	1.0	42.465378958638176	2.619755811540043	13.23712128691131
0.1	2.1	360.0	4.93	false	0.5	1.25	100	1.0	0.16	0.93	1.1	2000	0.25	1.0	0.3	1.5	1000	37.5	1.0	37.98491497652715	13.114335746177693	15.779892002986923
0.1	2.1	360.0	4.93	false	0.5	1.25	100	1.0	0.16	0.93	1.1	2000	0.25	1.0	0.3	1.5	1000	37.5	1.0	24.924985657040047	16.32916535515535	10.110225574962579
0.1	2.1	360.0	4.93	false	0.5	1.25	100	1.0	0.16	0.93	1.1	2000	0.25	1.0	0.3	1.5	1000	37.5	2.0	42.65042009990992	10.418649397710238	6.3517813477724925	36.817821728185585	12.420084305279468
0.1	2.1	360.0	4.93	false	0.5	1.25	100	1.0	0.16	0.93	1.1	2000	0.25	1.0	0.3	1.5	1000	37.5	2.0	41.67142028630193	0.16247012273542552	9.863625192054508	34.88004669146526	5.8531023980996455
0.1	2.1	360.0	4.93	false	0.5	1.25	100	1.0	0.16	0.93	1.1	2000	0.25	1.0	0.3	1.5	1000	37.5	1.0	35.13927650889623	24.168523357245306	12.862109055637081
0.1	2.1	360.0	4.93	false	0.5	1.25	100	1.0	0.16	0.93	1.1	2000	0.25	1.0	0.3	1.5	1000	37.5	1.0	23.92727414357188	1.6272734431147233	12.063045188857787
0.1	2.1	360.0	4.93	false	0.5	1.25	100	1.0	0.16	0.93	1.1	2000	0.25	1.0	0.3	1.5	1000	37.5	1.0	34.98289259662922	27.41034644145112	15.958292402751798
0.1	2.1	360.0	4.93	false	0.5	1.25	100	1.0	0.16	0.93	1.1	2000	0.25	1.0	0.3	1.5	1000	37.5	1.0	41.93878681441118	31.393647866128916	17.48691556139056
0.1	2.1	360.0	4.93	false	0.5	1.25	100	1.0	0.16	0.93	1.1	2000	0.25	1.0	0.3	1.5	1000	37.5	2.0	43.02082342463141	6.350579873188444	7.508894122627315	29.766606043023515	10.734904637382387
0.1	2.1	360.0	4.93	false	0.5	1.25	100	1.0	0.16	0.93	1.1	2000	0.25	1.0	0.3	1.5	1000	37.5	1.0	38.84072648457247	28.069959074167095	14.615362214395558
0.1	2.1	360.0	4.93	false	0.5	1.25	100	1.0	0.16	0.93	1.1	2000	0.25	1.0	0.3	1.5	1000	37.5	2.0	42.738214397667704	10.95462093610845	11.453322060175408	42.411070447907	7.114209923211166
0.1	2.1	360.0	4.93	false	0.5	1.25	100	1.0	0.16	0.93	1.1	2000	0.25	1.0	0.3	1.5	1000	37.5	1.0	45.67768443175625	32.6237809844534	18.277961964985074
0.1	2.1	360.0	4.93	false	0.5	1.25	100	1.0	0.16	0.93	1.1	2000	0.25	1.0	0.3	1.5	1000	37.5	1.0	39.53646833714765	21.837846609771017	17.35513608718457
0.1	2.1	360.0	4.93	false	0.5	1.25	100	1.0	0.16	0.93	1.1	2000	0.25	1.0	0.3	1.5	1000	37.5	1.0	37.123693416107265	25.01318980354937	14.280584869534636
0.1	2.1	360.0	4.93	false	0.5	1.25	100	1.0	0.16	0.93	1.1	2000	0.25	1.0	0.3	1.5	1000	37.5	1.0	32.899503618495	22.773899795064022	13.258703321749811
0.1	2.1	360.0	4.93	false	0.5	1.25	100	1.0	0.16	0.93	1.1	2000	0.25	1.0	0.3	1.5	1000	37.5	2.0	42.6660928437585	12.39060076063067	9.08450419119878	34.21913535695457	8.659385285737715
0.1	2.1	360.0	4.93	false	0.5	1.25	100	1.0	0.16	0.93	1.1	2000	0.25	1.0	0.3	1.5	1000	37.5	1.0	41.99404686393417	11.82003841912167	16.825601629835294
0.1	2.1	360.0	4.93	false	0.5	1.25	100	1.0	0.16	0.93	1.1	2000	0.25	1.0	0.3	1.5	1000	37.5	1.0	32.534681358450115	22.642851725650985	12.052181073516806
0.1	2.1	360.0	4.93	false	0.5	1.25	100	1.0	0.16	0.93	1.1	2000	0.25	1.0	0.3	1.5	1000	37.5	1.0	27.93111476881399	14.229823635709836	11.020964897714396
0.1	2.1	360.0	4.93	false	0.5	1.25	100	1.0	0.16	0.93	1.1	2000	0.25	1.0	0.3	1.5	1000	37.5	1.0	43.16350112494363	27.847254778018186	16.465162754572535
0.1	2.1	360.0	4.93	false	0.5	1.25	100	1.0	0.16	0.93	1.1	2000	0.25	1.0	0.3	1.5	1000	37.5	1.0	35.618979990897685	25.94703121905285	13.798215676407331
0.1	2.1	360.0	4.93	false	0.5	1.25	100	1.0	0.16	0.93	1.1	2000	0.25	1.0	0.3	1.5	1000	37.5	2.0	40.90774015535058	7.025284136624376	8.59729415498118	34.55270459243214	8.791568023341037
0.1	2.1	360.0	4.93	false	0.5	1.25	100	1.0	0.16	0.93	1.1	2000	0.25	1.0	0.3	1.5	1000	37.5	1.0	42.79399393197582	18.454448822378165	18.051565868480296
0.1	2.1	360.0	4.93	false	0.5	1.25	100	1.0	0.16	0.93	1.1	2000	0.25	1.0	0.3	1.5	1000	37.5	1.0	38.01550174515609	7.751085490981787	14.58041767869194
0.1	2.1	360.0	4.93	false	0.5	1.25	100	1.0	0.16	0.93	1.1	2000	0.25	1.0	0.3	1.5	1000	37.5	1.0	41.03731901490376	27.484842462710596	16.690784666934903
0.1	2.1	360.0	4.93	false	0.5	1.25	100	1.0	0.16	0.93	1.1	2000	0.25	1.0	0.3	1.5	1000	37.5	1.0	38.15021082564988	26.90965509277226	14.129016278824386
0.1	2.1	360.0	4.93	false	0.5	1.25	100	1.0	0.16	0.93	1.1	2000	0.25	1.0	0.3	1.5	1000	37.5	1.0	33.384264229600404	23.052183219544972	12.143770179338798
0.1	2.1	360.0	4.93	false	0.5	1.25	100	1.0	0.16	0.93	1.1	2000	0.25	1.0	0.3	1.5	1000	37.5	2.0	43.64459051474187	17.193167965284395	11.05016721525623	42.49177034095844	8.024020125827908
0.1	2.1	360.0	4.93	false	0.5	1.25	100	1.0	0.16	0.93	1.1	2000	0.25	1.0	0.3	1.5	1000	37.5	1.0	41.74996828168105	13.717007510448903	16.456842362631004
0.1	2.1	360.0	4.93	false	0.5	1.25	100	1.0	0.16	0.93	1.1	2000	0.25	1.0	0.3	1.5	1000	37.5	1.0	33.77305807984124	32.54007571175123	14.640861742243901
0.1	2.1	360.0	4.93	false	0.5	1.25	100	1.0	0.16	0.93	1.1	2000	0.25	1.0	0.3	1.5	1000	37.5	1.0	36.328664512946645	11.109552268019486	14.606825173785705
0.1	2.1	360.0	4.93	false	0.5	1.25	100	1.0	0.16	0.93	1.1	2000	0.25	1.0	0.3	1.5	1000	37.5	1.0	43.561444137092884	41.53435351898701	18.39672081748031
0.1	2.1	360.0	4.93	false	0.5	1.25	100	1.0	0.16	0.93	1.1	2000	0.25	1.0	0.3	1.5	1000	37.5	1.0	31.509916278853908	20.143842299013947	12.486729381630873
0.1	2.1	360.0	4.93	false	0.5	1.25	100	1.0	0.16	0.93	1.1	2000	0.25	1.0	0.3	1.5	1000	37.5	1.0	47.3834911659653	36.147605310986485	18.687527983584935
0.1	2.1	360.0	4.93	false	0.5	1.25	100	1.0	0.16	0.93	1.1	2000	0.25	1.0	0.3	1.5	1000	37.5	1.0	33.468951788722734	33.26763411406219	14.160577394688433
0.1	2.1	360.0	4.93	false	0.5	1.25	100	1.0	0.16	0.93	1.1	2000	0.25	1.0	0.3	1.5	1000	37.5	1.0	40.3955449170363	27.628270415850366	15.36350989519894
0.1	2.1	360.0	4.93	false	0.5	1.25	100	1.0	0.16	0.93	1.1	2000	0.25	1.0	0.3	1.5	1000	37.5	1.0	34.75733454779531	10.598133944316734	11.779268395274013
0.1	2.1	360.0	4.93	false	0.5	1.25	100	1.0	0.16	0.93	1.1	2000	0.25	1.0	0.3	1.5	1000	37.5	1.0	31.02604666768949	18.09821567393411	12.490232059800658
0.1	2.1	360.0	4.93	false	0.5	1.25	100	1.0	0.16	0.93	1.1	2000	0.25	1.0	0.3	1.5	1000	37.5	1.0	34.267665207862365	18.976741005290094	14.070888421669277
0.1	2.1	360.0	4.93	false	0.5	1.25	100	1.0	0.16	0.93	1.1	2000	0.25	1.0	0.3	1.5	1000	37.5	1.0	39.88888591803394	17.08875093609423	16.148676353447037
0.1	2.1	360.0	4.93	false	0.5	1.25	100	1.0	0.16	0.93	1.1	2000	0.25	1.0	0.3	1.5	1000	37.5	1.0	40.725647666429225	23.116857645005783	14.985504827433205
0.1	2.1	360.0	4.93	false	0.5	1.25	100	1.0	0.16	0.93	1.1	2000	0.25	1.0	0.3	1.5	1000	37.5	1.0	35.56038705721823	13.46006699089527	14.226810901312245
0.1	2.1	360.0	4.93	false	0.5	1.25	100	1.0	0.16	0.93	1.1	2000	0.25	1.0	0.3	1.5	1000	37.5	1.0	35.49014811557388	11.061931098219427	14.689441386838817
0.1	2.1	360.0	4.93	false	0.5	1.25	100	1.0	0.16	0.93	1.1	2000	0.25	1.0	0.3	1.5	1000	37.5	1.0	35.41021961149642	20.548398992280678	14.511356244607374
0.1	2.1	360.0	4.93	false	0.5	1.25	100	1.0	0.16	0.93	1.1	2000	0.25	1.0	0.3	1.5	1000	37.5	1.0	34.51881760984133	10.427671668481835	14.729607611561818
0.1	2.1	360.0	4.93	false	0.5	1.25	100	1.0	0.16	0.93	1.1	2000	0.25	1.0	0.3	1.5	1000	37.5	1.0	37.61450836745456	23.198786687614437	15.414374989990913
0.1	2.1	360.0	4.93	false	0.5	1.25	100	1.0	0.16	0.93	1.1	2000	0.25	1.0	0.3	1.5	1000	37.5	1.0	42.14770882716392	22.681229108574268	17.475927373660735
0.1	2.1	360.0	4.93	false	0.5	1.25	100	1.0	0.16	0.93	1.1	2000	0.25	1.0	0.3	1.5	1000	37.5	1.0	34.23644661723916	14.565836247364714	13.569241147692825
0.1	2.1	360.0	4.93	false	0.5	1.25	100	1.0	0.16	0.93	1.1	2000	0.25	1.0	0.3	1.5	1000	37.5	1.0	33.553605704749494	21.524394580082845	12.545286825047326
0.1	2.1	360.0	4.93	false	0.5	1.25	100	1.0	0.16	0.93	1.1	2000	0.25	1.0	0.3	1.5	1000	37.5	1.0	40.34985434357624	17.184088750613128	17.991896463432816
0.1	2.1	360.0	4.93	false	0.5	1.25	100	1.0	0.16	0.93	1.1	2000	0.25	1.0	0.3	1.5	1000	37.5	1.0	40.04756188416923	16.35903530202687	15.2254359900707
0.1	2.1	360.0	4.93	false	0.5	1.25	100	1.0	0.16	0.93	1.1	2000	0.25	1.0	0.3	1.5	1000	37.5	2.0	39.075054897246446	0.4676741868576967	10.959837329412817	34.11895157624044	4.828024909348525
0.1	2.1	360.0	4.93	false	0.5	1.25	100	1.0	0.16	0.93	1.1	2000	0.25	1.0	0.3	1.5	1000	37.5	1.0	36.435093690378025	26.044392300407846	15.348234317307714
0.1	2.1	360.0	4.93	false	0.5	1.25	100	1.0	0.16	0.93	1.1	2000	0.25	1.0	0.3	1.5	1000	37.5	1.0	45.752246017118	18.732123275452064	18.049381080423252
0.1	2.1	360.0	4.93	false	0.5	1.25	100	1.0	0.16	0.93	1.1	2000	0.25	1.0	0.3	1.5	1000	37.5	1.0	34.20508360060586	7.046838968322917	14.507373181196941
0.1	2.1	360.0	4.93	false	0.5	1.25	100	1.0	0.16	0.93	1.1	2000	0.25	1.0	0.3	1.5	1000	37.5	1.0	34.07839354392812	16.100483249306063	15.260987931192041
0.1	2.1	360.0	4.93	false	0.5	1.25	100	1.0	0.16	0.93	1.1	2000	0.25	1.0	0.3	1.5	1000	37.5	1.0	35.399772793072394	10.112317107289288	14.629758964224914
0.1	2.1	360.0	4.93	false	0.5	1.25	100	1.0	0.16	0.93	1.1	2000	0.25	1.0	0.3	1.5	1000	37.5	1.0	37.64075529982879	28.37688469958689	15.063709932313829
0.1	2.1	360.0	4.93	false	0.5	1.25	100	1.0	0.16	0.93	1.1	2000	0.25	1.0	0.3	1.5	1000	37.5	1.0	33.10044061537123	14.162906779894351	12.103391436849847
0.1	2.1	360.0	4.93	false	0.5	1.25	100	1.0	0.16	0.93	1.1	2000	0.25	1.0	0.3	1.5	1000	37.5	1.0	42.92088941669683	35.4992409036261	17.69528218877237
0.1	2.1	360.0	4.93	false	0.5	1.25	100	1.0	0.16	0.93	1.1	2000	0.25	1.0	0.3	1.5	1000	37.5	2.0	45.19033391016407	6.491326130561601	8.446410897147263	27.282928283654392	9.851568162078548
0.1	2.1	360.0	4.93	false	0.5	1.25	100	1.0	0.16	0.93	1.1	2000	0.25	1.0	0.3	1.5	1000	37.5	1.0	34.92480407123984	13.023194821163507	14.808727222278229
0.1	2.1	360.0	4.93	false	0.5	1.25	100	1.0	0.16	0.93	1.1	2000	0.25	1.0	0.3	1.5	1000	37.5	1.0	41.05501556678645	8.435366301509566	15.821681678474249
0.1	2.1	360.0	4.93	false	0.5	1.25	100	1.0	0.16	0.93	1.1	2000	0.25	1.0	0.3	1.5	1000	37.5	1.0	42.66156188851432	35.529687907730676	17.106760416319595
0.1	2.1	360.0	4.93	false	0.5	1.25	100	1.0	0.16	0.93	1.1	2000	0.25	1.0	0.3	1.5	1000	37.5	1.0	35.56141740521011	31.246996946516155	14.146176893886052
0.1	2.1	360.0	4.93	false	0.5	1.25	100	1.0	0.16	0.93	1.1	2000	0.25	1.0	0.3	1.5	1000	37.5	1.0	44.55963273047157	37.18504836351024	16.161417824799404
0.1	2.1	360.0	4.93	false	0.5	1.25	100	1.0	0.16	0.93	1.1	2000	0.25	1.0	0.3	1.5	1000	37.5	2.0	33.452366078895	1.9290018834328433	7.416898479431451	25.821912991000506	7.646828554607042
0.1	2.1	360.0	4.93	false	0.5	1.25	100	1.0	0.16	0.93	1.1	2000	0.25	1.0	0.3	1.5	1000	37.5	1.0	28.140117078941238	18.47285242932409	10.629171476046057
0.1	2.1	360.0	4.93	false	0.5	1.25	100	1.0	0.16	0.93	1.1	2000	0.25	1.0	0.3	1.5	1000	37.5	1.0	41.28500076201388	13.314546013683533	18.501279078559733
0.1	2.1	360.0	4.93	false	0.5	1.25	100	1.0	0.16	0.93	1.1	2000	0.25	1.0	0.3	1.5	1000	37.5	1.0	37.4891762333384	3.0671912093567144	13.492153813393111
0.1	2.1	360.0	4.93	false	0.5	1.25	100	1.0	0.16	0.93	1.1	2000	0.25	1.0	0.3	1.5	1000	37.5	1.0	34.83582861908498	0.046269330385196546	14.58297781810678
0.1	2.1	360.0	4.93	false	0.5	1.25	100	1.0	0.16	0.93	1.1	2000	0.25	1.0	0.3	1.5	1000	37.5	1.0	41.09617415466031	4.436955907138158	15.5335976845008
0.1	2.1	360.0	4.93	false	0.5	1.25	100	1.0	0.16	0.93	1.1	2000	0.25	1.0	0.3	1.5	1000	37.5	1.0	41.93623418145593	3.996666759051307	17.278101154109862
0.1	2.1	360.0	4.93	false	0.5	1.25	100	1.0	0.16	0.93	1.1	2000	0.25	1.0	0.3	1.5	1000	37.5	1.0	40.78319341896773	24.576247584738358	17.692591240419517
0.1	2.1	360.0	4.93	false	0.5	1.25	100	1.0	0.16	0.93	1.1	2000	0.25	1.0	0.3	1.5	1000	37.5	1.0	41.35763590918542	8.215108124473385	15.537756854127943
0.1	2.1	360.0	4.93	false	0.5	1.25	100	1.0	0.16	0.93	1.1	2000	0.25	1.0	0.3	1.5	1000	37.5	1.0	30.060330016301194	21.338791067081157	12.971000518154884
0.1	2.1	360.0	4.93	false	0.5	1.25	100	1.0	0.16	0.93	1.1	2000	0.25	1.0	0.3	1.5	1000	37.5	1.0	25.632732052510693	24.009977830528992	11.723063065997499
0.1	2.1	360.0	4.93	false	0.5	1.25	100	1.0	0.16	0.93	1.1	2000	0.25	1.0	0.3	1.5	1000	37.5	1.0	29.109926714568438	6.457258759968823	10.351497803393805
0.1	2.1	360.0	4.93	false	0.5	1.25	100	1.0	0.16	0.93	1.1	2000	0.25	1.0	0.3	1.5	1000	37.5	1.0	45.00334648869426	27.143719396980757	18.288167931013373
0.1	2.1	360.0	4.93	false	0.5	1.25	100	1.0	0.16	0.93	1.1	2000	0.25	1.0	0.3	1.5	1000	37.5	1.0	32.22108174018451	18.66755990470501	11.981674550723808
0.1	2.1	360.0	4.93	false	0.5	1.25	100	1.0	0.16	0.93	1.1	2000	0.25	1.0	0.3	1.5	1000	37.5	1.0	37.12859916674746	22.985573204847473	14.398453985014504
0.1	2.1	360.0	4.93	false	0.5	1.25	100	1.0	0.16	0.93	1.1	2000	0.25	1.0	0.3	1.5	1000	37.5	1.0	40.45342032167637	24.606079302538404	14.862608446593145
0.1	2.1	360.0	4.93	false	0.5	1.25	100	1.0	0.16	0.93	1.1	2000	0.25	1.0	0.3	1.5	1000	37.5	1.0	33.491741663765346	17.691867868079697	13.2566797645795
0.1	2.1	360.0	4.93	false	0.5	1.25	100	1.0	0.16	0.93	1.1	2000	0.25	1.0	0.3	1.5	1000	37.5	1.0	31.48569886321673	15.626604383887308	12.666371961113363
0.1	2.1	360.0	4.93	false	0.5	1.25	100	1.0	0.16	0.93	1.1	2000	0.25	1.0	0.3	1.5	1000	37.5	1.0	35.261506537404436	20.149316200873777	13.26745748077682
0.1	2.1	360.0	4.93	false	0.5	1.25	100	1.0	0.16	0.93	1.1	2000	0.25	1.0	0.3	1.5	1000	37.5	1.0	29.83604743188976	2.9340395929961027	11.882717883157342
0.1	2.1	360.0	5.06	false	0.5	1.25	100	1.0	0.16	0.93	1.1	2000	0.25	1.0	0.3	1.5	1000	40.4	1.0	41.90427720174944	23.288347618422538	17.312760582786087
0.1	2.1	360.0	5.06	false	0.5	1.25	100	1.0	0.16	0.93	1.1	2000	0.25	1.0	0.3	1.5	1000	40.4	1.0	44.14248053902535	23.8436280931487	18.029734680496464
0.1	2.1	360.0	5.06	false	0.5	1.25	100	1.0	0.16	0.93	1.1	2000	0.25	1.0	0.3	1.5	1000	40.4	2.0	46.42927221354861	13.348836216952856	10.715593831578184	45.25173270761422	7.822814950894934
0.1	2.1	360.0	5.06	false	0.5	1.25	100	1.0	0.16	0.93	1.1	2000	0.25	1.0	0.3	1.5	1000	40.4	1.0	31.488748696303144	25.331990346089896	13.606554381081065
0.1	2.1	360.0	5.06	false	0.5	1.25	100	1.0	0.16	0.93	1.1	2000	0.25	1.0	0.3	1.5	1000	40.4	2.0	47.80939407865028	14.405465432566466	7.787193668284203	38.38907879820862	11.463880811508806
0.1	2.1	360.0	5.06	false	0.5	1.25	100	1.0	0.16	0.93	1.1	2000	0.25	1.0	0.3	1.5	1000	40.4	1.0	33.75114143722536	14.47780540875532	11.457139768226803
0.1	2.1	360.0	5.06	false	0.5	1.25	100	1.0	0.16	0.93	1.1	2000	0.25	1.0	0.3	1.5	1000	40.4	1.0	47.459144162790594	23.177321091915516	18.13707074300712
0.1	2.1	360.0	5.06	false	0.5	1.25	100	1.0	0.16	0.93	1.1	2000	0.25	1.0	0.3	1.5	1000	40.4	1.0	40.36142544081453	9.664449991704904	15.163036276641058
0.1	2.1	360.0	5.06	false	0.5	1.25	100	1.0	0.16	0.93	1.1	2000	0.25	1.0	0.3	1.5	1000	40.4	1.0	35.171814057822395	9.082116107838127	13.500298404794673
0.1	2.1	360.0	5.06	false	0.5	1.25	100	1.0	0.16	0.93	1.1	2000	0.25	1.0	0.3	1.5	1000	40.4	1.0	39.61326957878044	15.12485116006197	15.130908828618232
0.1	2.1	360.0	5.06	false	0.5	1.25	100	1.0	0.16	0.93	1.1	2000	0.25	1.0	0.3	1.5	1000	40.4	1.0	43.85725617780808	24.695564938234494	17.708820842787127
0.1	2.1	360.0	5.06	false	0.5	1.25	100	1.0	0.16	0.93	1.1	2000	0.25	1.0	0.3	1.5	1000	40.4	2.0	39.295416485252396	6.963770750620936	6.550146100658737	37.973552869317366	9.976402055091782
0.1	2.1	360.0	5.06	false	0.5	1.25	100	1.0	0.16	0.93	1.1	2000	0.25	1.0	0.3	1.5	1000	40.4	1.0	40.77931747103132	27.31353083519046	17.002433911362914
0.1	2.1	360.0	5.06	false	0.5	1.25	100	1.0	0.16	0.93	1.1	2000	0.25	1.0	0.3	1.5	1000	40.4	1.0	47.26068855181812	25.78187871025023	19.305106435528543
0.1	2.1	360.0	5.06	false	0.5	1.25	100	1.0	0.16	0.93	1.1	2000	0.25	1.0	0.3	1.5	1000	40.4	1.0	36.433186120150694	20.537272286752362	16.12543166613858
0.1	2.1	360.0	5.06	false	0.5	1.25	100	1.0	0.16	0.93	1.1	2000	0.25	1.0	0.3	1.5	1000	40.4	1.0	33.874755227116374	18.292359820078204	13.726163703062324
0.1	2.1	360.0	5.06	false	0.5	1.25	100	1.0	0.16	0.93	1.1	2000	0.25	1.0	0.3	1.5	1000	40.4	2.0	39.780974574984185	14.352461967270681	8.749193336053214	26.83124769105607	7.734471088479252
0.1	2.1	360.0	5.06	false	0.5	1.25	100	1.0	0.16	0.93	1.1	2000	0.25	1.0	0.3	1.5	1000	40.4	2.0	49.09322304136524	15.623726475267338	12.569569814767377	32.213359592254065	7.027531011082627
0.1	2.1	360.0	5.06	false	0.5	1.25	100	1.0	0.16	0.93	1.1	2000	0.25	1.0	0.3	1.5	1000	40.4	2.0	54.83237514332771	8.187369075555594	11.696592300148511	47.73528955316176	11.524711732559435
0.1	2.1	360.0	5.06	false	0.5	1.25	100	1.0	0.16	0.93	1.1	2000	0.25	1.0	0.3	1.5	1000	40.4	2.0	43.223485887187486	3.74542992376775	10.168476409167718	41.412139009657544	8.513698009360922
0.1	2.1	360.0	5.06	false	0.5	1.25	100	1.0	0.16	0.93	1.1	2000	0.25	1.0	0.3	1.5	1000	40.4	1.0	41.19190616738279	18.25532606357709	14.933392951086244
0.1	2.1	360.0	5.06	false	0.5	1.25	100	1.0	0.16	0.93	1.1	2000	0.25	1.0	0.3	1.5	1000	40.4	1.0	36.88469370557186	24.284780726377647	15.76523138025342
0.1	2.1	360.0	5.06	false	0.5	1.25	100	1.0	0.16	0.93	1.1	2000	0.25	1.0	0.3	1.5	1000	40.4	1.0	41.86527884597354	24.825642510582053	14.25619408980013
0.1	2.1	360.0	5.06	false	0.5	1.25	100	1.0	0.16	0.93	1.1	2000	0.25	1.0	0.3	1.5	1000	40.4	2.0	48.81110158137304	23.36898295008718	11.016262009704942	48.630267446757955	9.821273633832988
0.1	2.1	360.0	5.06	false	0.5	1.25	100	1.0	0.16	0.93	1.1	2000	0.25	1.0	0.3	1.5	1000	40.4	2.0	49.53502974362641	3.6985297947970035	7.889210308987349	35.59274259029876	11.91832058736303
0.1	2.1	360.0	5.06	false	0.5	1.25	100	1.0	0.16	0.93	1.1	2000	0.25	1.0	0.3	1.5	1000	40.4	1.0	29.04538561678921	5.9391962941518335	11.88814767946775
0.1	2.1	360.0	5.06	false	0.5	1.25	100	1.0	0.16	0.93	1.1	2000	0.25	1.0	0.3	1.5	1000	40.4	2.0	44.30918434245572	8.225527528058974	9.753962078225616	43.0606937947397	8.756849620707863
0.1	2.1	360.0	5.06	false	0.5	1.25	100	1.0	0.16	0.93	1.1	2000	0.25	1.0	0.3	1.5	1000	40.4	1.0	38.90898119240959	23.62112792266104	16.094939206963648
0.1	2.1	360.0	5.06	false	0.5	1.25	100	1.0	0.16	0.93	1.1	2000	0.25	1.0	0.3	1.5	1000	40.4	2.0	45.72294516437538	1.334885196722712	8.739128200727766	39.67627076114822	11.48583464193349
0.1	2.1	360.0	5.06	false	0.5	1.25	100	1.0	0.16	0.93	1.1	2000	0.25	1.0	0.3	1.5	1000	40.4	1.0	40.72040500666055	26.717758624502533	18.13248922390104
0.1	2.1	360.0	5.06	false	0.5	1.25	100	1.0	0.16	0.93	1.1	2000	0.25	1.0	0.3	1.5	1000	40.4	1.0	40.46790372164006	22.002913843279526	18.750253858558732
0.1	2.1	360.0	5.06	false	0.5	1.25	100	1.0	0.16	0.93	1.1	2000	0.25	1.0	0.3	1.5	1000	40.4	2.0	49.40576960294374	7.867462038054822	8.404114106091948	39.116405961340575	9.896109043959829
0.1	2.1	360.0	5.06	false	0.5	1.25	100	1.0	0.16	0.93	1.1	2000	0.25	1.0	0.3	1.5	1000	40.4	1.0	33.0819553886972	23.531997279944246	14.152612398574501
0.1	2.1	360.0	5.06	false	0.5	1.25	100	1.0	0.16	0.93	1.1	2000	0.25	1.0	0.3	1.5	1000	40.4	1.0	35.57310894841433	19.346442312234117	14.075951294501023
0.1	2.1	360.0	5.06	false	0.5	1.25	100	1.0	0.16	0.93	1.1	2000	0.25	1.0	0.3	1.5	1000	40.4	1.0	44.77762391075844	37.11643186460555	19.315162926272883
0.1	2.1	360.0	5.06	false	0.5	1.25	100	1.0	0.16	0.93	1.1	2000	0.25	1.0	0.3	1.5	1000	40.4	1.0	37.65322276933753	29.316092553727188	15.820870526867717
0.1	2.1	360.0	5.06	false	0.5	1.25	100	1.0	0.16	0.93	1.1	2000	0.25	1.0	0.3	1.5	1000	40.4	1.0	49.00405241240362	24.33798882757738	18.901378196362312
0.1	2.1	360.0	5.06	false	0.5	1.25	100	1.0	0.16	0.93	1.1	2000	0.25	1.0	0.3	1.5	1000	40.4	1.0	35.43293668549821	31.409762537382115	13.318870373300168
0.1	2.1	360.0	5.06	false	0.5	1.25	100	1.0	0.16	0.93	1.1	2000	0.25	1.0	0.3	1.5	1000	40.4	1.0	36.20679033898076	18.13199807539254	12.990705069647642
0.1	2.1	360.0	5.06	false	0.5	1.25	100	1.0	0.16	0.93	1.1	2000	0.25	1.0	0.3	1.5	1000	40.4	1.0	38.65970442829079	26.469475065221026	17.14416293274398
0.1	2.1	360.0	5.06	false	0.5	1.25	100	1.0	0.16	0.93	1.1	2000	0.25	1.0	0.3	1.5	1000	40.4	2.0	46.53334074178083	17.322162742988116	12.117423157407721	43.74090762801672	9.241854398628725
0.1	2.1	360.0	5.06	false	0.5	1.25	100	1.0	0.16	0.93	1.1	2000	0.25	1.0	0.3	1.5	1000	40.4	1.0	37.586504006699286	11.421396354627502	16.423607189975296
0.1	2.1	360.0	5.06	false	0.5	1.25	100	1.0	0.16	0.93	1.1	2000	0.25	1.0	0.3	1.5	1000	40.4	1.0	41.54081080488732	16.638631536684347	15.40850634034273
0.1	2.1	360.0	5.06	false	0.5	1.25	100	1.0	0.16	0.93	1.1	2000	0.25	1.0	0.3	1.5	1000	40.4	1.0	32.27718092740029	4.482908871219794	13.010353046422845
0.1	2.1	360.0	5.06	false	0.5	1.25	100	1.0	0.16	0.93	1.1	2000	0.25	1.0	0.3	1.5	1000	40.4	2.0	38.275271711909035	4.082214417791277	8.652817723517845	37.79765404231104	7.263990976307772
0.1	2.1	360.0	5.06	false	0.5	1.25	100	1.0	0.16	0.93	1.1	2000	0.25	1.0	0.3	1.5	1000	40.4	1.0	43.64589481606901	31.019104620998924	17.049777660173273
0.1	2.1	360.0	5.06	false	0.5	1.25	100	1.0	0.16	0.93	1.1	2000	0.25	1.0	0.3	1.5	1000	40.4	1.0	33.50501608042335	9.861544923164212	13.142501232161017
0.1	2.1	360.0	5.06	false	0.5	1.25	100	1.0	0.16	0.93	1.1	2000	0.25	1.0	0.3	1.5	1000	40.4	1.0	33.17950802194153	9.109287358416607	13.329878603559216
0.1	2.1	360.0	5.06	false	0.5	1.25	100	1.0	0.16	0.93	1.1	2000	0.25	1.0	0.3	1.5	1000	40.4	1.0	37.45867334967722	16.255107553619446	14.982339785976704
0.1	2.1	360.0	5.06	false	0.5	1.25	100	1.0	0.16	0.93	1.1	2000	0.25	1.0	0.3	1.5	1000	40.4	1.0	45.65891291194798	30.05104496791511	17.881695608478644
0.1	2.1	360.0	5.06	false	0.5	1.25	100	1.0	0.16	0.93	1.1	2000	0.25	1.0	0.3	1.5	1000	40.4	1.0	33.31930700118387	4.713502374001838	14.520314098028328
0.1	2.1	360.0	5.06	false	0.5	1.25	100	1.0	0.16	0.93	1.1	2000	0.25	1.0	0.3	1.5	1000	40.4	2.0	47.42284336405241	12.832169254402533	9.282400837553507	34.68411432721899	10.412713332107604
0.1	2.1	360.0	5.06	false	0.5	1.25	100	1.0	0.16	0.93	1.1	2000	0.25	1.0	0.3	1.5	1000	40.4	1.0	47.923240153819194	18.365163613720874	19.27990315983444
0.1	2.1	360.0	5.06	false	0.5	1.25	100	1.0	0.16	0.93	1.1	2000	0.25	1.0	0.3	1.5	1000	40.4	1.0	34.64288813478012	16.01861827844378	13.975073396340218
0.1	2.1	360.0	5.06	false	0.5	1.25	100	1.0	0.16	0.93	1.1	2000	0.25	1.0	0.3	1.5	1000	40.4	2.0	42.06957741418462	4.560101685896442	9.329601462538033	40.312500422110695	9.87383495713557
0.1	2.1	360.0	5.06	false	0.5	1.25	100	1.0	0.16	0.93	1.1	2000	0.25	1.0	0.3	1.5	1000	40.4	1.0	36.85004285798298	13.135860953280831	14.533791038173957
0.1	2.1	360.0	5.06	false	0.5	1.25	100	1.0	0.16	0.93	1.1	2000	0.25	1.0	0.3	1.5	1000	40.4	1.0	34.321181730700154	21.26501738866715	16.772128247633695
0.1	2.1	360.0	5.06	false	0.5	1.25	100	1.0	0.16	0.93	1.1	2000	0.25	1.0	0.3	1.5	1000	40.4	1.0	45.43392126094318	15.880783751849393	20.309773368146057
0.1	2.1	360.0	5.06	false	0.5	1.25	100	1.0	0.16	0.93	1.1	2000	0.25	1.0	0.3	1.5	1000	40.4	1.0	43.21959272924858	12.427899857763816	18.23212170173613
0.1	2.1	360.0	5.06	false	0.5	1.25	100	1.0	0.16	0.93	1.1	2000	0.25	1.0	0.3	1.5	1000	40.4	2.0	39.775230090897416	8.95473037466321	9.601586520574674	26.813924463923218	7.360178494681638
0.1	2.1	360.0	5.06	false	0.5	1.25	100	1.0	0.16	0.93	1.1	2000	0.25	1.0	0.3	1.5	1000	40.4	1.0	47.19244884771134	16.69039133579192	19.88328777038624
0.1	2.1	360.0	5.06	false	0.5	1.25	100	1.0	0.16	0.93	1.1	2000	0.25	1.0	0.3	1.5	1000	40.4	1.0	45.68454474637741	37.88347558248039	16.98210394966421
0.1	2.1	360.0	5.06	false	0.5	1.25	100	1.0	0.16	0.93	1.1	2000	0.25	1.0	0.3	1.5	1000	40.4	1.0	39.6215284117187	15.454070567403885	16.11640618190355
0.1	2.1	360.0	5.06	false	0.5	1.25	100	1.0	0.16	0.93	1.1	2000	0.25	1.0	0.3	1.5	1000	40.4	1.0	28.253317638707045	27.5834892183018	11.075735483700702
0.1	2.1	360.0	5.06	false	0.5	1.25	100	1.0	0.16	0.93	1.1	2000	0.25	1.0	0.3	1.5	1000	40.4	2.0	41.93032527904908	9.863342874834029	6.560227769156818	30.66172342136416	9.986800354199337
0.1	2.1	360.0	5.06	false	0.5	1.25	100	1.0	0.16	0.93	1.1	2000	0.25	1.0	0.3	1.5	1000	40.4	2.0	42.684268625365114	13.971735881922825	6.32266895663568	35.53115972536423	10.73000268586659
0.1	2.1	360.0	5.06	false	0.5	1.25	100	1.0	0.16	0.93	1.1	2000	0.25	1.0	0.3	1.5	1000	40.4	2.0	45.416844767612034	12.73555203962506	9.784331027797506	45.39265733860094	9.887675679383795
0.1	2.1	360.0	5.06	false	0.5	1.25	100	1.0	0.16	0.93	1.1	2000	0.25	1.0	0.3	1.5	1000	40.4	2.0	46.354623626899745	4.325323348845046	8.366635855747065	40.90633977707621	11.342319930351335
0.1	2.1	360.0	5.06	false	0.5	1.25	100	1.0	0.16	0.93	1.1	2000	0.25	1.0	0.3	1.5	1000	40.4	1.0	39.59538796418332	17.601226489244624	14.898176166306383
0.1	2.1	360.0	5.06	false	0.5	1.25	100	1.0	0.16	0.93	1.1	2000	0.25	1.0	0.3	1.5	1000	40.4	1.0	40.08714198367487	24.062628661467077	15.352357239823254
0.1	2.1	360.0	5.06	false	0.5	1.25	100	1.0	0.16	0.93	1.1	2000	0.25	1.0	0.3	1.5	1000	40.4	1.0	38.98781051974942	26.623712491161164	17.099692809541896
0.1	2.1	360.0	5.06	false	0.5	1.25	100	1.0	0.16	0.93	1.1	2000	0.25	1.0	0.3	1.5	1000	40.4	1.0	41.02176763366168	20.387947289987483	15.51262978028297
0.1	2.1	360.0	5.06	false	0.5	1.25	100	1.0	0.16	0.93	1.1	2000	0.25	1.0	0.3	1.5	1000	40.4	1.0	36.639241213460274	17.900147079895305	15.503287308655553
0.1	2.1	360.0	5.06	false	0.5	1.25	100	1.0	0.16	0.93	1.1	2000	0.25	1.0	0.3	1.5	1000	40.4	1.0	41.72209889278043	27.757157425442138	18.272004574855824
0.1	2.1	360.0	5.06	false	0.5	1.25	100	1.0	0.16	0.93	1.1	2000	0.25	1.0	0.3	1.5	1000	40.4	2.0	43.070485532559616	5.561033749030588	6.828626904942127	27.75494344519669	11.481351245197128
0.1	2.1	360.0	5.06	false	0.5	1.25	100	1.0	0.16	0.93	1.1	2000	0.25	1.0	0.3	1.5	1000	40.4	1.0	43.303307821367426	24.532892545908705	19.712275820739954
0.1	2.1	360.0	5.06	false	0.5	1.25	100	1.0	0.16	0.93	1.1	2000	0.25	1.0	0.3	1.5	1000	40.4	1.0	41.32514478923047	10.400766943578489	16.395432426128977
0.1	2.1	360.0	5.06	false	0.5	1.25	100	1.0	0.16	0.93	1.1	2000	0.25	1.0	0.3	1.5	1000	40.4	1.0	42.058708601470045	11.514257630287075	16.640451115798374
0.1	2.1	360.0	5.06	false	0.5	1.25	100	1.0	0.16	0.93	1.1	2000	0.25	1.0	0.3	1.5	1000	40.4	1.0	41.70672084230145	28.68705817646493	16.420406403919223
0.1	2.1	360.0	5.06	false	0.5	1.25	100	1.0	0.16	0.93	1.1	2000	0.25	1.0	0.3	1.5	1000	40.4	1.0	37.754332375333256	13.112115730509563	13.032534167726
0.1	2.1	360.0	5.06	false	0.5	1.25	100	1.0	0.16	0.93	1.1	2000	0.25	1.0	0.3	1.5	1000	40.4	1.0	53.03642073729452	33.3485126880253	19.703613037318274
0.1	2.1	360.0	5.06	false	0.5	1.25	100	1.0	0.16	0.93	1.1	2000	0.25	1.0	0.3	1.5	1000	40.4	1.0	32.489432949222696	15.135724250268284	11.730575550918587
0.1	2.1	360.0	5.06	false	0.5	1.25	100	1.0	0.16	0.93	1.1	2000	0.25	1.0	0.3	1.5	1000	40.4	1.0	48.12024652554707	36.65267533010493	16.53971754303498
0.1	2.1	360.0	5.06	false	0.5	1.25	100	1.0	0.16	0.93	1.1	2000	0.25	1.0	0.3	1.5	1000	40.4	1.0	34.150418577988646	2.7325421788377224	13.485700597149135
0.1	2.1	360.0	5.06	false	0.5	1.25	100	1.0	0.16	0.93	1.1	2000	0.25	1.0	0.3	1.5	1000	40.4	1.0	37.985297374391735	9.483839689586684	14.434276817225738
0.1	2.1	360.0	5.06	false	0.5	1.25	100	1.0	0.16	0.93	1.1	2000	0.25	1.0	0.3	1.5	1000	40.4	1.0	36.60150621879419	27.22628402294299	14.515297362458245
0.1	2.1	360.0	5.06	false	0.5	1.25	100	1.0	0.16	0.93	1.1	2000	0.25	1.0	0.3	1.5	1000	40.4	1.0	35.634709603781126	16.487859857348628	15.532435313342129
0.1	2.1	360.0	5.06	false	0.5	1.25	100	1.0	0.16	0.93	1.1	2000	0.25	1.0	0.3	1.5	1000	40.4	1.0	43.1744374936346	35.893743332238756	18.722739213010644
0.1	2.1	360.0	5.06	false	0.5	1.25	100	1.0	0.16	0.93	1.1	2000	0.25	1.0	0.3	1.5	1000	40.4	2.0	41.266594047906665	8.999255233481122	10.032720934924226	40.93198657555692	6.7505474950171775
0.1	2.1	360.0	5.06	false	0.5	1.25	100	1.0	0.16	0.93	1.1	2000	0.25	1.0	0.3	1.5	1000	40.4	1.0	34.53549009542684	24.98512976555233	15.41873932917907
0.1	2.1	360.0	5.06	false	0.5	1.25	100	1.0	0.16	0.93	1.1	2000	0.25	1.0	0.3	1.5	1000	40.4	1.0	42.21014511037507	13.591835947664075	15.762323107372179
0.1	2.1	360.0	5.06	false	0.5	1.25	100	1.0	0.16	0.93	1.1	2000	0.25	1.0	0.3	1.5	1000	40.4	1.0	41.02479925502961	37.92552881837183	12.177092503153569
0.1	2.1	360.0	5.06	false	0.5	1.25	100	1.0	0.16	0.93	1.1	2000	0.25	1.0	0.3	1.5	1000	40.4	1.0	49.39758585829876	26.63811934961497	19.878896207933085
0.1	2.1	360.0	5.06	false	0.5	1.25	100	1.0	0.16	0.93	1.1	2000	0.25	1.0	0.3	1.5	1000	40.4	1.0	46.127130539789945	17.61603501803354	15.53748135986405
0.1	2.1	360.0	5.06	false	0.5	1.25	100	1.0	0.16	0.93	1.1	2000	0.25	1.0	0.3	1.5	1000	40.4	1.0	40.426706304941774	4.1088828955111305	14.144738294271578
0.1	2.1	360.0	5.06	false	0.5	1.25	100	1.0	0.16	0.93	1.1	2000	0.25	1.0	0.3	1.5	1000	40.4	1.0	39.01472388339581	24.62734399474894	15.80533625991336
0.1	2.1	360.0	5.06	false	0.5	1.25	100	1.0	0.16	0.93	1.1	2000	0.25	1.0	0.3	1.5	1000	40.4	2.0	51.312160368684545	4.494285017282707	8.325069190484857	45.60729701345681	10.930012928842181
0.1	2.1	360.0	5.06	false	0.5	1.25	100	1.0	0.16	0.93	1.1	2000	0.25	1.0	0.3	1.5	1000	40.4	1.0	39.14190467254175	14.231157753461847	17.305860973498078
0.1	2.1	360.0	5.06	false	0.5	1.25	100	1.0	0.16	0.93	1.1	2000	0.25	1.0	0.3	1.5	1000	40.4	1.0	37.04615932124512	21.266516168912776	14.940504854387857
0.1	2.1	360.0	5.06	false	0.5	1.25	100	1.0	0.16	0.93	1.1	2000	0.25	1.0	0.3	1.5	1000	40.4	1.0	37.0698315809235	20.238949200282395	15.850644838109684
0.1	2.1	360.0	5.06	false	0.5	1.25	100	1.0	0.16	0.93	1.1	2000	0.25	1.0	0.3	1.5	1000	40.4	1.0	39.50800925667215	24.889944729794898	16.88617533047781
0.1	2.1	360.0	5.06	false	0.5	1.25	100	1.0	0.16	0.93	1.1	2000	0.25	1.0	0.3	1.5	1000	40.4	1.0	40.0735371173553	25.890640891808555	15.428065727581764
0.1	2.1	360.0	5.06	false	0.5	1.25	100	1.0	0.16	0.93	1.1	2000	0.25	1.0	0.3	1.5	1000	40.4	1.0	33.28168945257094	21.877420544323787	12.239704692089923
0.1	2.1	360.0	5.06	false	0.5	1.25	100	1.0	0.16	0.93	1.1	2000	0.25	1.0	0.3	1.5	1000	40.4	1.0	44.38801035066352	20.255030766284758	17.116422226842626
0.1	2.1	360.0	5.06	false	0.5	1.25	100	1.0	0.16	0.93	1.1	2000	0.25	1.0	0.3	1.5	1000	40.4	1.0	43.699804459459905	12.391549821476692	18.652622534269934
0.1	2.1	360.0	5.06	false	0.5	1.25	100	1.0	0.16	0.93	1.1	2000	0.25	1.0	0.3	1.5	1000	40.4	1.0	38.66735575729771	23.637998322726304	14.424800656988372
0.1	2.1	360.0	5.06	false	0.5	1.25	100	1.0	0.16	0.93	1.1	2000	0.25	1.0	0.3	1.5	1000	40.4	2.0	44.620521313803856	14.009985328450897	7.462030621160535	41.208530932329154	8.597120279427488
0.1	2.1	360.0	5.06	false	0.5	1.25	100	1.0	0.16	0.93	1.1	2000	0.25	1.0	0.3	1.5	1000	40.4	1.0	38.822234498286086	17.376378710995574	15.189088548215137
0.1	2.1	360.0	5.06	false	0.5	1.25	100	1.0	0.16	0.93	1.1	2000	0.25	1.0	0.3	1.5	1000	40.4	1.0	33.27639046970488	32.504548567749694	13.457089039990297
0.1	2.1	360.0	5.06	false	0.5	1.25	100	1.0	0.16	0.93	1.1	2000	0.25	1.0	0.3	1.5	1000	40.4	1.0	38.955645288832	23.034638376916252	16.361671498964306
0.1	2.1	360.0	5.06	false	0.5	1.25	100	1.0	0.16	0.93	1.1	2000	0.25	1.0	0.3	1.5	1000	40.4	2.0	44.29398895273952	4.345388466835384	9.491811351324184	41.560492026082954	9.173332311856232
0.1	2.1	360.0	5.06	false	0.5	1.25	100	1.0	0.16	0.93	1.1	2000	0.25	1.0	0.3	1.5	1000	40.4	1.0	34.87459808904499	30.053253040052123	14.46627985156954
0.1	2.1	360.0	5.06	false	0.5	1.25	100	1.0	0.16	0.93	1.1	2000	0.25	1.0	0.3	1.5	1000	40.4	1.0	35.428645861928054	15.416808960951684	13.736875213522646
0.1	2.1	360.0	5.06	false	0.5	1.25	100	1.0	0.16	0.93	1.1	2000	0.25	1.0	0.3	1.5	1000	40.4	1.0	49.12841105461878	15.426003024155106	20.018415878265976
0.1	2.1	360.0	5.06	false	0.5	1.25	100	1.0	0.16	0.93	1.1	2000	0.25	1.0	0.3	1.5	1000	40.4	1.0	37.90535401123021	19.49000684656299	15.842305234332022
0.1	2.1	360.0	5.06	false	0.5	1.25	100	1.0	0.16	0.93	1.1	2000	0.25	1.0	0.3	1.5	1000	40.4	1.0	47.46036934890698	29.574123867246662	18.9885295664997
0.1	2.1	360.0	5.06	false	0.5	1.25	100	1.0	0.16	0.93	1.1	2000	0.25	1.0	0.3	1.5	1000	40.4	1.0	35.13818678213005	12.835424747764835	13.953430636053959
0.1	2.1	360.0	5.06	false	0.5	1.25	100	1.0	0.16	0.93	1.1	2000	0.25	1.0	0.3	1.5	1000	40.4	2.0	48.389073892732235	2.4433240828140828	8.07731521703885	29.170864780648564	11.167922945089465
0.1	2.1	360.0	5.06	false	0.5	1.25	100	1.0	0.16	0.93	1.1	2000	0.25	1.0	0.3	1.5	1000	40.4	1.0	43.000155553447414	25.71059731761644	17.674791010085187
0.1	2.1	360.0	5.06	false	0.5	1.25	100	1.0	0.16	0.93	1.1	2000	0.25	1.0	0.3	1.5	1000	40.4	1.0	35.74753749324506	10.298701899472048	13.899697247071048
0.1	2.1	360.0	5.06	false	0.5	1.25	100	1.0	0.16	0.93	1.1	2000	0.25	1.0	0.3	1.5	1000	40.4	1.0	39.054109849478074	19.793415604399314	17.0094879280041
0.1	2.1	360.0	5.06	false	0.5	1.25	100	1.0	0.16	0.93	1.1	2000	0.25	1.0	0.3	1.5	1000	40.4	1.0	39.75223520346273	22.911532476936898	14.58375541406344
0.1	2.1	360.0	5.06	false	0.5	1.25	100	1.0	0.16	0.93	1.1	2000	0.25	1.0	0.3	1.5	1000	40.4	2.0	46.42275547779056	2.4201650860623007	10.217577493942443	43.66129790139514	7.875143361569166
0.1	2.1	360.0	5.06	false	0.5	1.25	100	1.0	0.16	0.93	1.1	2000	0.25	1.0	0.3	1.5	1000	40.4	2.0	44.251381011013635	4.1975680523532	6.844883251921045	34.227627283400494	11.27015977452705
0.1	2.1	360.0	5.06	false	0.5	1.25	100	1.0	0.16	0.93	1.1	2000	0.25	1.0	0.3	1.5	1000	40.4	1.0	42.71920618509911	26.78278434854747	17.635753979709982
0.1	2.1	360.0	5.06	false	0.5	1.25	100	1.0	0.16	0.93	1.1	2000	0.25	1.0	0.3	1.5	1000	40.4	2.0	44.623015150817615	7.173725713145826	8.621712204268142	43.253113736143646	9.41645058528009
0.1	2.1	360.0	5.06	false	0.5	1.25	100	1.0	0.16	0.93	1.1	2000	0.25	1.0	0.3	1.5	1000	40.4	1.0	41.20613358708299	7.148594044980142	16.406501558472993
0.1	2.1	360.0	5.06	false	0.5	1.25	100	1.0	0.16	0.93	1.1	2000	0.25	1.0	0.3	1.5	1000	40.4	1.0	42.836442566654966	23.041991573316214	19.435596561289103
0.1	2.1	360.0	5.06	false	0.5	1.25	100	1.0	0.16	0.93	1.1	2000	0.25	1.0	0.3	1.5	1000	40.4	1.0	48.5491128643228	18.48067575687639	18.359393286556237
0.1	2.1	360.0	5.06	false	0.5	1.25	100	1.0	0.16	0.93	1.1	2000	0.25	1.0	0.3	1.5	1000	40.4	2.0	41.72042623509846	16.294636075007823	7.350950478620172	32.171204468866996	9.106303570008262
0.1	2.1	360.0	5.06	false	0.5	1.25	100	1.0	0.16	0.93	1.1	2000	0.25	1.0	0.3	1.5	1000	40.4	1.0	47.28870726425652	46.55439830354051	18.772811333576335
0.1	2.1	360.0	5.06	false	0.5	1.25	100	1.0	0.16	0.93	1.1	2000	0.25	1.0	0.3	1.5	1000	40.4	1.0	42.317580811762674	15.289442040408257	18.554664436684355
0.1	2.1	360.0	5.06	false	0.5	1.25	100	1.0	0.16	0.93	1.1	2000	0.25	1.0	0.3	1.5	1000	40.4	1.0	48.65741393251146	44.40352543789579	17.000545794614514
0.1	2.1	360.0	5.06	false	0.5	1.25	100	1.0	0.16	0.93	1.1	2000	0.25	1.0	0.3	1.5	1000	40.4	1.0	36.90537708732917	10.147530166790265	16.24983064959261
0.1	2.1	360.0	5.06	false	0.5	1.25	100	1.0	0.16	0.93	1.1	2000	0.25	1.0	0.3	1.5	1000	40.4	2.0	40.38072253211576	8.732215763083733	6.904942866348646	36.34688259747371	10.467087809158537
0.1	2.1	360.0	5.06	false	0.5	1.25	100	1.0	0.16	0.93	1.1	2000	0.25	1.0	0.3	1.5	1000	40.4	1.0	44.430662733659084	30.1021277437719	17.46633455723501
0.1	2.1	360.0	5.06	false	0.5	1.25	100	1.0	0.16	0.93	1.1	2000	0.25	1.0	0.3	1.5	1000	40.4	1.0	39.16589178188642	10.467403342009632	17.69175884450933
0.1	2.1	360.0	5.06	false	0.5	1.25	100	1.0	0.16	0.93	1.1	2000	0.25	1.0	0.3	1.5	1000	40.4	2.0	47.39672464159459	3.1778985877961583	6.981703463145385	45.91379792053748	11.179502468027723
0.1	2.1	360.0	5.06	false	0.5	1.25	100	1.0	0.16	0.93	1.1	2000	0.25	1.0	0.3	1.5	1000	40.4	1.0	46.64399002252219	25.20982200416502	21.05040284116666
0.1	2.1	360.0	5.06	false	0.5	1.25	100	1.0	0.16	0.93	1.1	2000	0.25	1.0	0.3	1.5	1000	40.4	1.0	43.132865405108966	25.85056888190894	17.088134205021362
0.1	2.1	360.0	5.06	false	0.5	1.25	100	1.0	0.16	0.93	1.1	2000	0.25	1.0	0.3	1.5	1000	40.4	1.0	35.21190109576559	11.468413397576436	14.258597883236435
0.1	2.1	360.0	5.06	false	0.5	1.25	100	1.0	0.16	0.93	1.1	2000	0.25	1.0	0.3	1.5	1000	40.4	1.0	39.34697388400807	23.836399423971415	16.149312588182333
0.1	2.1	360.0	5.06	false	0.5	1.25	100	1.0	0.16	0.93	1.1	2000	0.25	1.0	0.3	1.5	1000	40.4	1.0	36.40736720093857	26.922741439159743	14.577004932683092
0.1	2.1	360.0	5.06	false	0.5	1.25	100	1.0	0.16	0.93	1.1	2000	0.25	1.0	0.3	1.5	1000	40.4	1.0	41.72277095976662	4.816685940110035	14.967256521700515
0.1	2.1	360.0	5.06	false	0.5	1.25	100	1.0	0.16	0.93	1.1	2000	0.25	1.0	0.3	1.5	1000	40.4	2.0	42.98401614143901	6.517609169094488	11.44999859659353	34.752081907652006	7.028056238872604
0.1	2.1	360.0	5.06	false	0.5	1.25	100	1.0	0.16	0.93	1.1	2000	0.25	1.0	0.3	1.5	1000	40.4	1.0	42.28245843422531	3.4136046102396707	19.070118465726274
0.1	2.1	360.0	5.06	false	0.5	1.25	100	1.0	0.16	0.93	1.1	2000	0.25	1.0	0.3	1.5	1000	40.4	1.0	49.670623960900386	38.10513887697171	18.74734794477134
0.1	2.1	360.0	5.06	false	0.5	1.25	100	1.0	0.16	0.93	1.1	2000	0.25	1.0	0.3	1.5	1000	40.4	1.0	35.70163559113778	7.651022657389579	13.766132792782477
0.1	2.1	360.0	5.06	false	0.5	1.25	100	1.0	0.16	0.93	1.1	2000	0.25	1.0	0.3	1.5	1000	40.4	1.0	45.27891386183512	26.8883543194252	17.511369019328527
0.1	2.1	360.0	5.06	false	0.5	1.25	100	1.0	0.16	0.93	1.1	2000	0.25	1.0	0.3	1.5	1000	40.4	1.0	36.23975259880709	2.9715760825277857	12.799807103571549
0.1	2.1	360.0	5.06	false	0.5	1.25	100	1.0	0.16	0.93	1.1	2000	0.25	1.0	0.3	1.5	1000	40.4	1.0	42.43893090849626	18.336179889913975	16.756514198628384
0.1	2.1	360.0	5.06	false	0.5	1.25	100	1.0	0.16	0.93	1.1	2000	0.25	1.0	0.3	1.5	1000	40.4	1.0	39.017356639361665	12.182212085147622	16.635670573613872
0.1	2.1	360.0	5.06	false	0.5	1.25	100	1.0	0.16	0.93	1.1	2000	0.25	1.0	0.3	1.5	1000	40.4	1.0	37.211124136084905	16.43023817872579	16.06023950188237
0.1	2.1	360.0	5.06	false	0.5	1.25	100	1.0	0.16	0.93	1.1	2000	0.25	1.0	0.3	1.5	1000	40.4	1.0	40.530851287193606	18.754379617874417	17.659162313002085
0.1	2.1	360.0	5.06	false	0.5	1.25	100	1.0	0.16	0.93	1.1	2000	0.25	1.0	0.3	1.5	1000	40.4	1.0	42.73662460916242	34.046917671269476	16.620197340359468
0.1	2.1	360.0	5.06	false	0.5	1.25	100	1.0	0.16	0.93	1.1	2000	0.25	1.0	0.3	1.5	1000	40.4	1.0	49.10611822668358	47.12321831012826	18.709334992555267
0.1	2.1	360.0	5.06	false	0.5	1.25	100	1.0	0.16	0.93	1.1	2000	0.25	1.0	0.3	1.5	1000	40.4	1.0	35.48461504486561	25.65482876610053	13.765385864508474
0.1	2.1	360.0	5.06	false	0.5	1.25	100	1.0	0.16	0.93	1.1	2000	0.25	1.0	0.3	1.5	1000	40.4	1.0	45.28952835622329	13.014202444740022	16.804506259173436
0.1	2.1	360.0	5.06	false	0.5	1.25	100	1.0	0.16	0.93	1.1	2000	0.25	1.0	0.3	1.5	1000	40.4	1.0	52.93317937892084	34.732394088770505	19.797006814799456
0.1	2.1	360.0	5.06	false	0.5	1.25	100	1.0	0.16	0.93	1.1	2000	0.25	1.0	0.3	1.5	1000	40.4	1.0	45.14486618868722	12.62080444946758	16.26974179521935
0.1	2.1	360.0	5.06	false	0.5	1.25	100	1.0	0.16	0.93	1.1	2000	0.25	1.0	0.3	1.5	1000	40.4	1.0	35.23040647447641	34.66362576805771	16.682639201421196
0.1	2.1	360.0	5.06	false	0.5	1.25	100	1.0	0.16	0.93	1.1	2000	0.25	1.0	0.3	1.5	1000	40.4	1.0	37.91797935859175	24.237757859852085	15.541934837867933
0.1	2.1	360.0	5.06	false	0.5	1.25	100	1.0	0.16	0.93	1.1	2000	0.25	1.0	0.3	1.5	1000	40.4	1.0	43.46358288483412	29.90937053459112	16.58832980697763
0.1	2.1	360.0	5.06	false	0.5	1.25	100	1.0	0.16	0.93	1.1	2000	0.25	1.0	0.3	1.5	1000	40.4	2.0	52.237204613017695	22.187940055057926	10.882418528536636	36.20875157951306	10.521942106190917
0.1	2.1	360.0	5.06	false	0.5	1.25	100	1.0	0.16	0.93	1.1	2000	0.25	1.0	0.3	1.5	1000	40.4	1.0	33.467720079844746	25.582016331635536	13.693159551262832
0.1	2.1	360.0	5.06	false	0.5	1.25	100	1.0	0.16	0.93	1.1	2000	0.25	1.0	0.3	1.5	1000	40.4	2.0	46.156533914402516	16.554123874925118	7.323693332221371	35.89158584381253	11.114597851396434
0.1	2.1	360.0	5.06	false	0.5	1.25	100	1.0	0.16	0.93	1.1	2000	0.25	1.0	0.3	1.5	1000	40.4	2.0	42.36283629411024	7.688906893749796	7.854690427108398	37.51573491104127	8.347734636917277
0.1	2.1	360.0	5.06	false	0.5	1.25	100	1.0	0.16	0.93	1.1	2000	0.25	1.0	0.3	1.5	1000	40.4	1.0	49.53243255220373	26.503305975890093	21.203598002341895
0.1	2.1	360.0	5.06	false	0.5	1.25	100	1.0	0.16	0.93	1.1	2000	0.25	1.0	0.3	1.5	1000	40.4	2.0	37.37245896275188	7.336450200444517	7.392816072573811	27.593115867059115	7.781391178852518
0.1	2.1	360.0	5.06	false	0.5	1.25	100	1.0	0.16	0.93	1.1	2000	0.25	1.0	0.3	1.5	1000	40.4	1.0	36.95326694694711	13.412597472757694	14.94991425707477
0.1	2.1	360.0	5.06	false	0.5	1.25	100	1.0	0.16	0.93	1.1	2000	0.25	1.0	0.3	1.5	1000	40.4	1.0	45.68372961982633	22.90403099564159	17.69505503597711
0.1	2.1	360.0	5.06	false	0.5	1.25	100	1.0	0.16	0.93	1.1	2000	0.25	1.0	0.3	1.5	1000	40.4	1.0	34.223124554473884	27.46073399235559	15.174519728504894
0.1	2.1	360.0	5.06	false	0.5	1.25	100	1.0	0.16	0.93	1.1	2000	0.25	1.0	0.3	1.5	1000	40.4	1.0	36.834679967208466	16.036950511464756	16.955560774230392
0.1	2.1	360.0	5.06	false	0.5	1.25	100	1.0	0.16	0.93	1.1	2000	0.25	1.0	0.3	1.5	1000	40.4	1.0	34.79885503778963	18.310180011931298	13.994871722580806
0.1	2.1	360.0	5.06	false	0.5	1.25	100	1.0	0.16	0.93	1.1	2000	0.25	1.0	0.3	1.5	1000	40.4	1.0	35.97022843719016	10.379730572179993	14.124219940584217
0.1	2.1	360.0	5.06	false	0.5	1.25	100	1.0	0.16	0.93	1.1	2000	0.25	1.0	0.3	1.5	1000	40.4	2.0	41.613491557043886	22.703346522254318	11.917410363146246	40.58476484333291	6.530436568341066
0.1	2.1	360.0	5.06	false	0.5	1.25	100	1.0	0.16	0.93	1.1	2000	0.25	1.0	0.3	1.5	1000	40.4	1.0	48.76398978694672	34.08518186992483	21.722508799010928
0.1	2.1	360.0	5.06	false	0.5	1.25	100	1.0	0.16	0.93	1.1	2000	0.25	1.0	0.3	1.5	1000	40.4	1.0	35.80862671978177	23.217745187077117	14.29030636278848
0.1	2.1	360.0	5.06	false	0.5	1.25	100	1.0	0.16	0.93	1.1	2000	0.25	1.0	0.3	1.5	1000	40.4	1.0	41.340895953857675	27.69955752928669	16.76578310690375
0.1	2.1	360.0	5.06	false	0.5	1.25	100	1.0	0.16	0.93	1.1	2000	0.25	1.0	0.3	1.5	1000	40.4	1.0	41.605900442881605	21.875885668813854	16.774238272338163
0.1	2.1	360.0	5.06	false	0.5	1.25	100	1.0	0.16	0.93	1.1	2000	0.25	1.0	0.3	1.5	1000	40.4	1.0	34.90612422976734	4.942276847027886	15.337296245238887
0.1	2.1	360.0	5.06	false	0.5	1.25	100	1.0	0.16	0.93	1.1	2000	0.25	1.0	0.3	1.5	1000	40.4	1.0	40.367134876631745	5.085359897875491	15.52433511818662
0.1	2.1	360.0	5.06	false	0.5	1.25	100	1.0	0.16	0.93	1.1	2000	0.25	1.0	0.3	1.5	1000	40.4	2.0	46.98982948056443	7.666770365210306	12.111844944490656	36.248006998812535	6.911635402726593
0.1	2.1	360.0	5.06	false	0.5	1.25	100	1.0	0.16	0.93	1.1	2000	0.25	1.0	0.3	1.5	1000	40.4	2.0	40.2982077021007	9.68340113155082	6.802431971222526	31.817227115468672	8.745961573168929
0.1	2.1	360.0	5.06	false	0.5	1.25	100	1.0	0.16	0.93	1.1	2000	0.25	1.0	0.3	1.5	1000	40.4	1.0	39.46519408221426	23.603801482390555	16.857952500264926
0.1	2.1	360.0	5.06	false	0.5	1.25	100	1.0	0.16	0.93	1.1	2000	0.25	1.0	0.3	1.5	1000	40.4	1.0	44.9376974689922	15.28108653362935	17.284855139744025
0.1	2.1	360.0	5.06	false	0.5	1.25	100	1.0	0.16	0.93	1.1	2000	0.25	1.0	0.3	1.5	1000	40.4	1.0	37.205726354979674	13.588397012616857	13.541607138065615
0.1	2.1	360.0	5.06	false	0.5	1.25	100	1.0	0.16	0.93	1.1	2000	0.25	1.0	0.3	1.5	1000	40.4	1.0	41.110629690680604	23.21148771381788	17.215689001795788
0.1	2.1	360.0	5.06	false	0.5	1.25	100	1.0	0.16	0.93	1.1	2000	0.25	1.0	0.3	1.5	1000	40.4	2.0	45.07077963079696	8.640617759219138	7.0515276441533015	44.857387562358504	11.715926887325322
0.1	2.1	360.0	5.06	false	0.5	1.25	100	1.0	0.16	0.93	1.1	2000	0.25	1.0	0.3	1.5	1000	40.4	1.0	41.22339967270936	25.189432416991767	16.773431751493003
0.1	2.1	360.0	5.06	false	0.5	1.25	100	1.0	0.16	0.93	1.1	2000	0.25	1.0	0.3	1.5	1000	40.4	2.0	45.69006182022734	1.585448590282263	10.021381052419912	35.83941023654236	8.311876264357535
0.1	2.1	360.0	5.06	false	0.5	1.25	100	1.0	0.16	0.93	1.1	2000	0.25	1.0	0.3	1.5	1000	40.4	1.0	47.353076486499276	12.743895915586082	20.776400060329674
0.1	2.1	360.0	5.06	false	0.5	1.25	100	1.0	0.16	0.93	1.1	2000	0.25	1.0	0.3	1.5	1000	40.4	1.0	31.327868747639638	29.34133012514538	13.036146655139783
0.1	2.1	360.0	5.06	false	0.5	1.25	100	1.0	0.16	0.93	1.1	2000	0.25	1.0	0.3	1.5	1000	40.4	1.0	33.352304073261706	17.3623852880128	13.655170210519666
0.1	2.1	360.0	5.06	false	0.5	1.25	100	1.0	0.16	0.93	1.1	2000	0.25	1.0	0.3	1.5	1000	40.4	1.0	50.23754362854641	30.112008016639837	19.216280058626644
0.1	2.1	360.0	5.06	false	0.5	1.25	100	1.0	0.16	0.93	1.1	2000	0.25	1.0	0.3	1.5	1000	40.4	1.0	43.065942133635225	22.428459746657964	17.464646491457454
0.1	2.1	360.0	5.06	false	0.5	1.25	100	1.0	0.16	0.93	1.1	2000	0.25	1.0	0.3	1.5	1000	40.4	2.0	41.10170462712253	18.83658471339671	9.850824974945928	40.5358205610643	6.651779709471521
0.1	2.1	360.0	5.06	false	0.5	1.25	100	1.0	0.16	0.93	1.1	2000	0.25	1.0	0.3	1.5	1000	40.4	1.0	32.50536583606595	8.705309983542797	13.58089712939218
0.1	2.1	360.0	5.06	false	0.5	1.25	100	1.0	0.16	0.93	1.1	2000	0.25	1.0	0.3	1.5	1000	40.4	1.0	44.17862203655587	25.66101110116059	17.346054185212296
0.1	2.1	360.0	5.06	false	0.5	1.25	100	1.0	0.16	0.93	1.1	2000	0.25	1.0	0.3	1.5	1000	40.4	1.0	46.510145965865526	24.043100353449464	18.363290613993616
0.1	2.1	360.0	5.06	false	0.5	1.25	100	1.0	0.16	0.93	1.1	2000	0.25	1.0	0.3	1.5	1000	40.4	2.0	52.498461468065784	17.64191964767088	15.187557158297153	37.67974196359352	6.402036745658385
0.1	2.1	360.0	5.06	false	0.5	1.25	100	1.0	0.16	0.93	1.1	2000	0.25	1.0	0.3	1.5	1000	40.4	1.0	38.85638763350381	20.898884670236637	15.865162048611918
0.1	2.1	360.0	5.06	false	0.5	1.25	100	1.0	0.16	0.93	1.1	2000	0.25	1.0	0.3	1.5	1000	40.4	1.0	42.4726352001309	18.27228791464667	17.216120451763487
0.1	2.1	360.0	5.06	false	0.5	1.25	100	1.0	0.16	0.93	1.1	2000	0.25	1.0	0.3	1.5	1000	40.4	1.0	38.337999166898975	32.71156061428682	14.269815023517626
0.1	2.1	360.0	5.06	false	0.5	1.25	100	1.0	0.16	0.93	1.1	2000	0.25	1.0	0.3	1.5	1000	40.4	1.0	43.83210181582023	30.827002628799914	16.7977906535049
0.1	2.1	360.0	5.06	false	0.5	1.25	100	1.0	0.16	0.93	1.1	2000	0.25	1.0	0.3	1.5	1000	40.4	1.0	44.90818904350493	22.48786267959442	18.791396923683084
0.1	2.1	360.0	5.06	false	0.5	1.25	100	1.0	0.16	0.93	1.1	2000	0.25	1.0	0.3	1.5	1000	40.4	1.0	47.09062326582577	16.758124607418168	17.365251549076486
0.1	2.1	360.0	5.06	false	0.5	1.25	100	1.0	0.16	0.93	1.1	2000	0.25	1.0	0.3	1.5	1000	40.4	1.0	42.2433032396636	14.224564246786384	16.6675161369112
0.1	2.1	360.0	5.06	false	0.5	1.25	100	1.0	0.16	0.93	1.1	2000	0.25	1.0	0.3	1.5	1000	40.4	1.0	41.55535745097535	19.713928758999895	16.210913241583583
0.1	2.1	360.0	5.06	false	0.5	1.25	100	1.0	0.16	0.93	1.1	2000	0.25	1.0	0.3	1.5	1000	40.4	1.0	43.83919912020817	12.533509682720677	17.654479213398144
0.1	2.1	360.0	5.06	false	0.5	1.25	100	1.0	0.16	0.93	1.1	2000	0.25	1.0	0.3	1.5	1000	40.4	1.0	42.96373924446654	25.21357872158619	15.9640029350302
0.1	2.1	360.0	5.06	false	0.5	1.25	100	1.0	0.16	0.93	1.1	2000	0.25	1.0	0.3	1.5	1000	40.4	2.0	52.33213340970576	3.5530848593611757	7.70720221133101	25.568361456093434	12.809819709090318
0.1	2.1	360.0	5.06	false	0.5	1.25	100	1.0	0.16	0.93	1.1	2000	0.25	1.0	0.3	1.5	1000	40.4	1.0	45.576878474233624	22.71289427017677	19.114019830319393
0.1	2.1	360.0	5.06	false	0.5	1.25	100	1.0	0.16	0.93	1.1	2000	0.25	1.0	0.3	1.5	1000	40.4	1.0	33.268973295251	23.911563001989045	13.644513281881311
0.1	2.1	360.0	5.06	false	0.5	1.25	100	1.0	0.16	0.93	1.1	2000	0.25	1.0	0.3	1.5	1000	40.4	1.0	42.07147426794325	10.612310403370264	16.81414978824424
0.1	2.1	360.0	5.06	false	0.5	1.25	100	1.0	0.16	0.93	1.1	2000	0.25	1.0	0.3	1.5	1000	40.4	1.0	33.89762085315661	13.917413773703975	13.277006087953305
0.1	2.1	360.0	5.06	false	0.5	1.25	100	1.0	0.16	0.93	1.1	2000	0.25	1.0	0.3	1.5	1000	40.4	1.0	47.06372628953815	26.099593051402785	19.223694194164594
0.1	2.1	360.0	5.06	false	0.5	1.25	100	1.0	0.16	0.93	1.1	2000	0.25	1.0	0.3	1.5	1000	40.4	1.0	35.310432490850225	15.771424545934934	15.015368637165638
0.1	2.1	360.0	5.06	false	0.5	1.25	100	1.0	0.16	0.93	1.1	2000	0.25	1.0	0.3	1.5	1000	40.4	1.0	25.22	2.96179494515217	9.04644498897046
0.1	2.1	360.0	5.06	false	0.5	1.25	100	1.0	0.16	0.93	1.1	2000	0.25	1.0	0.3	1.5	1000	40.4	1.0	35.75859339154347	12.465933826181582	13.831680168874318
0.1	2.1	360.0	5.06	false	0.5	1.25	100	1.0	0.16	0.93	1.1	2000	0.25	1.0	0.3	1.5	1000	40.4	1.0	45.55477314485362	26.59341261158256	16.12835143257042
0.1	2.1	360.0	5.06	false	0.5	1.25	100	1.0	0.16	0.93	1.1	2000	0.25	1.0	0.3	1.5	1000	40.4	1.0	37.969696960650204	9.061447684187561	13.263273184861482
0.1	2.1	360.0	5.06	false	0.5	1.25	100	1.0	0.16	0.93	1.1	2000	0.25	1.0	0.3	1.5	1000	40.4	1.0	41.53199521049426	30.94114451041384	16.11529982724968
0.1	2.1	360.0	5.06	false	0.5	1.25	100	1.0	0.16	0.93	1.1	2000	0.25	1.0	0.3	1.5	1000	40.4	2.0	41.38777766015073	8.81864675014081	6.766481088103262	30.68161287708175	9.342775443899182
0.1	2.1	360.0	5.06	false	0.5	1.25	100	1.0	0.16	0.93	1.1	2000	0.25	1.0	0.3	1.5	1000	40.4	1.0	41.2886162188549	27.12186952233049	16.453739488274064
0.1	2.1	360.0	5.06	false	0.5	1.25	100	1.0	0.16	0.93	1.1	2000	0.25	1.0	0.3	1.5	1000	40.4	2.0	46.7619128665065	17.24771364731682	13.040126676708043	33.5446373849438	7.464337207048776
0.1	2.1	360.0	5.06	false	0.5	1.25	100	1.0	0.16	0.93	1.1	2000	0.25	1.0	0.3	1.5	1000	40.4	1.0	35.527842857869594	19.182912519796144	15.179575037501905
0.1	2.1	360.0	5.06	false	0.5	1.25	100	1.0	0.16	0.93	1.1	2000	0.25	1.0	0.3	1.5	1000	40.4	1.0	41.80326370734172	14.225012615531993	17.853498408559187
0.1	2.1	360.0	5.06	false	0.5	1.25	100	1.0	0.16	0.93	1.1	2000	0.25	1.0	0.3	1.5	1000	40.4	1.0	39.548490009740576	17.54198491613517	16.68533621175841
0.1	2.1	360.0	5.06	false	0.5	1.25	100	1.0	0.16	0.93	1.1	2000	0.25	1.0	0.3	1.5	1000	40.4	2.0	45.39901602306571	9.03369384183916	6.902866317196291	26.575186320511673	9.840485509510208
0.1	2.1	360.0	5.06	false	0.5	1.25	100	1.0	0.16	0.93	1.1	2000	0.25	1.0	0.3	1.5	1000	40.4	1.0	43.59044011249842	30.70426526426757	18.020135734837737
0.1	2.1	360.0	5.06	false	0.5	1.25	100	1.0	0.16	0.93	1.1	2000	0.25	1.0	0.3	1.5	1000	40.4	1.0	29.318199693668323	20.417812337794224	11.184033872911389
0.1	2.1	360.0	5.06	false	0.5	1.25	100	1.0	0.16	0.93	1.1	2000	0.25	1.0	0.3	1.5	1000	40.4	1.0	26.51333171816377	19.087076320649192	10.209586106142607
0.1	2.1	360.0	5.06	false	0.5	1.25	100	1.0	0.16	0.93	1.1	2000	0.25	1.0	0.3	1.5	1000	40.4	2.0	44.195014990984205	13.188295074487984	12.333001929243553	39.44729784883533	7.876929488471284
0.1	2.1	360.0	5.06	false	0.5	1.25	100	1.0	0.16	0.93	1.1	2000	0.25	1.0	0.3	1.5	1000	40.4	1.0	30.335427643895574	5.012268897956979	14.136010482648391
0.1	2.1	360.0	5.06	false	0.5	1.25	100	1.0	0.16	0.93	1.1	2000	0.25	1.0	0.3	1.5	1000	40.4	1.0	48.87037083670643	22.151653427113793	19.088640729499154
0.1	2.1	360.0	5.06	false	0.5	1.25	100	1.0	0.16	0.93	1.1	2000	0.25	1.0	0.3	1.5	1000	40.4	1.0	35.24860482309297	25.934808165754113	14.346959321610457
0.1	2.1	360.0	5.06	false	0.5	1.25	100	1.0	0.16	0.93	1.1	2000	0.25	1.0	0.3	1.5	1000	40.4	2.0	36.60683479295175	3.6194945038866524	5.721036804318863	28.252328451648957	9.984133328795547
0.1	2.1	360.0	5.06	false	0.5	1.25	100	1.0	0.16	0.93	1.1	2000	0.25	1.0	0.3	1.5	1000	40.4	1.0	44.72454384904713	26.099011329633605	15.524766380566366
0.1	2.1	360.0	5.06	false	0.5	1.25	100	1.0	0.16	0.93	1.1	2000	0.25	1.0	0.3	1.5	1000	40.4	1.0	41.842224649871284	17.803001274178232	17.461726653779607
0.1	2.1	360.0	5.06	false	0.5	1.25	100	1.0	0.16	0.93	1.1	2000	0.25	1.0	0.3	1.5	1000	40.4	2.0	48.80661375456008	17.952942693332293	13.349499562015103	34.793775275704384	7.101955541668902
0.1	2.1	360.0	5.06	false	0.5	1.25	100	1.0	0.16	0.93	1.1	2000	0.25	1.0	0.3	1.5	1000	40.4	1.0	44.75065740664673	23.0558826275677	18.41033011527996
0.1	2.1	360.0	5.06	false	0.5	1.25	100	1.0	0.16	0.93	1.1	2000	0.25	1.0	0.3	1.5	1000	40.4	1.0	35.49694280037477	12.678197226899304	13.935323666704841
0.1	2.1	360.0	5.06	false	0.5	1.25	100	1.0	0.16	0.93	1.1	2000	0.25	1.0	0.3	1.5	1000	40.4	1.0	39.782358633835734	22.719629717664883	15.677882462810048
0.1	2.1	360.0	5.06	false	0.5	1.25	100	1.0	0.16	0.93	1.1	2000	0.25	1.0	0.3	1.5	1000	40.4	1.0	38.54110107514088	20.125895738500812	16.255951509293713
0.1	2.1	360.0	5.06	false	0.5	1.25	100	1.0	0.16	0.93	1.1	2000	0.25	1.0	0.3	1.5	1000	40.4	1.0	32.58474569296266	13.07282838640568	12.508787172486718
0.1	2.1	360.0	5.06	false	0.5	1.25	100	1.0	0.16	0.93	1.1	2000	0.25	1.0	0.3	1.5	1000	40.4	1.0	40.82157125029686	31.959020830950106	16.556231219589893
0.1	2.1	360.0	5.06	false	0.5	1.25	100	1.0	0.16	0.93	1.1	2000	0.25	1.0	0.3	1.5	1000	40.4	1.0	40.8146661741569	13.219810340004273	16.6765550770463
0.1	2.1	360.0	5.06	false	0.5	1.25	100	1.0	0.16	0.93	1.1	2000	0.25	1.0	0.3	1.5	1000	40.4	1.0	42.25502953811083	20.757368617334375	16.8304029612777
0.1	2.1	360.0	5.06	false	0.5	1.25	100	1.0	0.16	0.93	1.1	2000	0.25	1.0	0.3	1.5	1000	40.4	1.0	35.04210040432661	26.061133314479356	13.83301317969875
0.1	2.1	360.0	5.06	false	0.5	1.25	100	1.0	0.16	0.93	1.1	2000	0.25	1.0	0.3	1.5	1000	40.4	1.0	34.00650627988302	1.0087070720800166	14.693430423082424
0.1	2.1	360.0	5.06	false	0.5	1.25	100	1.0	0.16	0.93	1.1	2000	0.25	1.0	0.3	1.5	1000	40.4	1.0	38.95334665298107	23.85519528806266	14.24927290110812
0.1	2.1	360.0	5.06	false	0.5	1.25	100	1.0	0.16	0.93	1.1	2000	0.25	1.0	0.3	1.5	1000	40.4	1.0	40.955796921712846	26.642049783378983	15.768205190183185
0.1	2.1	360.0	5.06	false	0.5	1.25	100	1.0	0.16	0.93	1.1	2000	0.25	1.0	0.3	1.5	1000	40.4	2.0	37.190171606235054	0.3603528813514839	10.265570292080223	34.53819490212018	4.110082116467796
0.1	2.1	360.0	5.06	false	0.5	1.25	100	1.0	0.16	0.93	1.1	2000	0.25	1.0	0.3	1.5	1000	40.4	1.0	41.05674199790538	34.41954124223708	16.367825564401876
0.1	2.1	360.0	5.06	false	0.5	1.25	100	1.0	0.16	0.93	1.1	2000	0.25	1.0	0.3	1.5	1000	40.4	1.0	40.296853441507416	18.232511359748475	16.238175010927097
0.1	2.1	360.0	5.06	false	0.5	1.25	100	1.0	0.16	0.93	1.1	2000	0.25	1.0	0.3	1.5	1000	40.4	1.0	27.716774518047377	25.55213192079247	11.239706312193475
0.1	2.1	360.0	5.06	false	0.5	1.25	100	1.0	0.16	0.93	1.1	2000	0.25	1.0	0.3	1.5	1000	40.4	1.0	39.78821162945915	9.782285485942806	15.673262114481483
0.1	2.1	360.0	5.06	false	0.5	1.25	100	1.0	0.16	0.93	1.1	2000	0.25	1.0	0.3	1.5	1000	40.4	1.0	42.515355251862864	3.4103195834165216	16.071088365939335
0.1	2.1	360.0	5.06	false	0.5	1.25	100	1.0	0.16	0.93	1.1	2000	0.25	1.0	0.3	1.5	1000	40.4	1.0	42.21314182476402	21.512855758453902	14.991891337928713
0.1	2.1	360.0	5.06	false	0.5	1.25	100	1.0	0.16	0.93	1.1	2000	0.25	1.0	0.3	1.5	1000	40.4	1.0	31.743316181762218	15.36459329020732	13.558252878270057
0.1	2.1	360.0	5.06	false	0.5	1.25	100	1.0	0.16	0.93	1.1	2000	0.25	1.0	0.3	1.5	1000	40.4	2.0	39.62818386902568	9.983773237101317	10.498955503900184	31.701462961635624	6.690612899962571
0.1	2.1	360.0	5.06	false	0.5	1.25	100	1.0	0.16	0.93	1.1	2000	0.25	1.0	0.3	1.5	1000	40.4	1.0	40.80444107098408	28.048633863943312	17.728859203218807
0.1	2.1	360.0	5.06	false	0.5	1.25	100	1.0	0.16	0.93	1.1	2000	0.25	1.0	0.3	1.5	1000	40.4	1.0	38.935998485096064	30.665262680495925	13.253250047408844
0.1	2.1	360.0	5.06	false	0.5	1.25	100	1.0	0.16	0.93	1.1	2000	0.25	1.0	0.3	1.5	1000	40.4	1.0	45.73348192029394	20.284550345923304	17.948349388512884
0.1	2.1	360.0	5.06	false	0.5	1.25	100	1.0	0.16	0.93	1.1	2000	0.25	1.0	0.3	1.5	1000	40.4	2.0	55.58	1.2357726201215875	11.672299507413918	44.36519606960622	13.417443563442166
0.1	2.1	360.0	5.06	false	0.5	1.25	100	1.0	0.16	0.93	1.1	2000	0.25	1.0	0.3	1.5	1000	40.4	1.0	41.32696531343759	30.151924645572777	15.914928326822814
0.1	2.1	360.0	5.06	false	0.5	1.25	100	1.0	0.16	0.93	1.1	2000	0.25	1.0	0.3	1.5	1000	40.4	1.0	42.704587346562214	14.030411984014513	18.170364463401807
0.1	2.1	360.0	5.06	false	0.5	1.25	100	1.0	0.16	0.93	1.1	2000	0.25	1.0	0.3	1.5	1000	40.4	1.0	38.750741401189174	20.042895246009213	18.635666860096823
0.1	2.1	360.0	5.06	false	0.5	1.25	100	1.0	0.16	0.93	1.1	2000	0.25	1.0	0.3	1.5	1000	40.4	1.0	34.86075005525616	29.879490271046535	13.291427088213263
0.1	2.1	360.0	5.06	false	0.5	1.25	100	1.0	0.16	0.93	1.1	2000	0.25	1.0	0.3	1.5	1000	40.4	1.0	37.06867984176678	30.04593422323771	13.545918410879528
0.1	2.1	360.0	5.06	false	0.5	1.25	100	1.0	0.16	0.93	1.1	2000	0.25	1.0	0.3	1.5	1000	40.4	1.0	37.56385242973264	20.570951665150513	14.561484046202457
0.1	2.1	360.0	5.06	false	0.5	1.25	100	1.0	0.16	0.93	1.1	2000	0.25	1.0	0.3	1.5	1000	40.4	1.0	30.511653187045546	24.37862345197354	12.577459383888387
0.1	2.1	360.0	5.06	false	0.5	1.25	100	1.0	0.16	0.93	1.1	2000	0.25	1.0	0.3	1.5	1000	40.4	1.0	37.14521417257494	26.340993661850984	14.657064316220643
0.1	2.1	360.0	5.06	false	0.5	1.25	100	1.0	0.16	0.93	1.1	2000	0.25	1.0	0.3	1.5	1000	40.4	2.0	39.00705109281849	10.670397147861397	10.201665584508234	29.38551550058934	7.116993111146635
0.1	2.1	360.0	5.06	false	0.5	1.25	100	1.0	0.16	0.93	1.1	2000	0.25	1.0	0.3	1.5	1000	40.4	1.0	40.615591502587854	12.423481555604623	15.445396014535715
0.1	2.1	360.0	5.06	false	0.5	1.25	100	1.0	0.16	0.93	1.1	2000	0.25	1.0	0.3	1.5	1000	40.4	2.0	47.2102580970416	15.615056567716595	7.228034742278614	29.27146592353346	12.699911732121837
0.1	2.1	360.0	5.06	false	0.5	1.25	100	1.0	0.16	0.93	1.1	2000	0.25	1.0	0.3	1.5	1000	40.4	1.0	37.871590847892634	10.112746474602085	13.938382748219276
0.1	2.1	360.0	5.06	false	0.5	1.25	100	1.0	0.16	0.93	1.1	2000	0.25	1.0	0.3	1.5	1000	40.4	1.0	37.24398957601145	34.79485621200557	14.763178091291378
0.1	2.1	360.0	5.06	false	0.5	1.25	100	1.0	0.16	0.93	1.1	2000	0.25	1.0	0.3	1.5	1000	40.4	1.0	41.03876349551828	22.43754048576556	15.760503655138065
0.1	2.1	360.0	5.06	false	0.5	1.25	100	1.0	0.16	0.93	1.1	2000	0.25	1.0	0.3	1.5	1000	40.4	1.0	28.093029607055186	0.26727926625913506	11.243229346458072
0.1	2.1	360.0	5.06	false	0.5	1.25	100	1.0	0.16	0.93	1.1	2000	0.25	1.0	0.3	1.5	1000	40.4	1.0	39.09131848939745	19.7582345915714	14.609938397576014
0.1	2.1	360.0	5.06	false	0.5	1.25	100	1.0	0.16	0.93	1.1	2000	0.25	1.0	0.3	1.5	1000	40.4	1.0	42.27721648925828	18.714262295156615	18.508600084451267
0.1	2.1	360.0	5.06	false	0.5	1.25	100	1.0	0.16	0.93	1.1	2000	0.25	1.0	0.3	1.5	1000	40.4	1.0	40.44175641233241	11.389497677787746	16.016729026072397
0.1	2.1	360.0	5.06	false	0.5	1.25	100	1.0	0.16	0.93	1.1	2000	0.25	1.0	0.3	1.5	1000	40.4	1.0	37.85071417910948	21.021738186413536	15.832164412988718
0.1	2.1	360.0	5.06	false	0.5	1.25	100	1.0	0.16	0.93	1.1	2000	0.25	1.0	0.3	1.5	1000	40.4	1.0	43.36506707829464	11.950973612291099	18.217584820736832
0.1	2.1	360.0	5.06	false	0.5	1.25	100	1.0	0.16	0.93	1.1	2000	0.25	1.0	0.3	1.5	1000	40.4	1.0	41.2644043107437	19.92536393302894	15.617098632017619
0.1	2.1	360.0	5.06	false	0.5	1.25	100	1.0	0.16	0.93	1.1	2000	0.25	1.0	0.3	1.5	1000	40.4	2.0	43.13012805147336	5.959910145964776	8.683849637940709	34.882417760955455	8.383990965179095
0.1	2.1	360.0	5.06	false	0.5	1.25	100	1.0	0.16	0.93	1.1	2000	0.25	1.0	0.3	1.5	1000	40.4	1.0	40.410719858288566	18.76284375262554	16.250240628099153
0.1	2.1	360.0	5.06	false	0.5	1.25	100	1.0	0.16	0.93	1.1	2000	0.25	1.0	0.3	1.5	1000	40.4	1.0	39.66301389939869	29.90880274350494	14.986625638067586
0.1	2.1	360.0	5.06	false	0.5	1.25	100	1.0	0.16	0.93	1.1	2000	0.25	1.0	0.3	1.5	1000	40.4	1.0	36.712003683332235	18.067372898104566	14.749189320715677
0.1	2.1	360.0	5.06	false	0.5	1.25	100	1.0	0.16	0.93	1.1	2000	0.25	1.0	0.3	1.5	1000	40.4	1.0	32.42787726914212	11.895299730484362	13.088140317311087
0.1	2.1	360.0	5.06	false	0.5	1.25	100	1.0	0.16	0.93	1.1	2000	0.25	1.0	0.3	1.5	1000	40.4	2.0	44.098048901666935	13.877515850386613	7.380985202208802	42.33752124256893	9.53895667783614
0.1	2.1	360.0	5.06	false	0.5	1.25	100	1.0	0.16	0.93	1.1	2000	0.25	1.0	0.3	1.5	1000	40.4	1.0	42.92270541835366	20.687110107383898	17.36725836993224
0.1	2.1	360.0	5.06	false	0.5	1.25	100	1.0	0.16	0.93	1.1	2000	0.25	1.0	0.3	1.5	1000	40.4	1.0	42.48117145236037	10.67296757444981	18.573899064448884
0.1	2.1	360.0	5.06	false	0.5	1.25	100	1.0	0.16	0.93	1.1	2000	0.25	1.0	0.3	1.5	1000	40.4	1.0	36.760068353161145	6.55214413137829	13.119176911814215
0.1	2.1	360.0	5.06	false	0.5	1.25	100	1.0	0.16	0.93	1.1	2000	0.25	1.0	0.3	1.5	1000	40.4	1.0	37.32051896390892	8.187457344846973	14.283395506991308
0.1	2.1	360.0	5.06	false	0.5	1.25	100	1.0	0.16	0.93	1.1	2000	0.25	1.0	0.3	1.5	1000	40.4	2.0	47.326283286850455	8.424072456736086	9.705378220464683	41.26702612463618	10.10155113498954
0.1	2.1	360.0	5.06	false	0.5	1.25	100	1.0	0.16	0.93	1.1	2000	0.25	1.0	0.3	1.5	1000	40.4	1.0	44.05455748511085	8.62658478125413	16.221536773191712
0.1	2.1	360.0	5.06	false	0.5	1.25	100	1.0	0.16	0.93	1.1	2000	0.25	1.0	0.3	1.5	1000	40.4	1.0	29.866210470078464	2.0635509364868283	11.147564002836218
0.1	2.1	360.0	5.06	false	0.5	1.25	100	1.0	0.16	0.93	1.1	2000	0.25	1.0	0.3	1.5	1000	40.4	1.0	38.75019141366242	27.06231203600791	15.2180476405004
0.1	2.1	360.0	5.06	false	0.5	1.25	100	1.0	0.16	0.93	1.1	2000	0.25	1.0	0.3	1.5	1000	40.4	1.0	38.55997789794538	21.581144130727424	14.657249777178682
0.1	2.1	360.0	5.06	false	0.5	1.25	100	1.0	0.16	0.93	1.1	2000	0.25	1.0	0.3	1.5	1000	40.4	1.0	41.283531845397135	9.337319591670104	16.979381088545324
0.1	2.1	360.0	5.06	false	0.5	1.25	100	1.0	0.16	0.93	1.1	2000	0.25	1.0	0.3	1.5	1000	40.4	2.0	44.0995933413598	17.74538301686745	9.036774612381741	41.945893268456906	9.195309151606278
0.1	2.1	360.0	5.06	false	0.5	1.25	100	1.0	0.16	0.93	1.1	2000	0.25	1.0	0.3	1.5	1000	40.4	1.0	36.08730952927757	4.3568501383090945	13.578850826537716
0.1	2.1	360.0	5.06	false	0.5	1.25	100	1.0	0.16	0.93	1.1	2000	0.25	1.0	0.3	1.5	1000	40.4	2.0	44.559768331126364	18.353565029379546	5.404884975246274	32.06928441740643	11.98236675391569
0.1	2.1	360.0	5.06	false	0.5	1.25	100	1.0	0.16	0.93	1.1	2000	0.25	1.0	0.3	1.5	1000	40.4	1.0	44.59982557756421	22.614752542499144	17.467861266013443
0.1	2.1	360.0	5.06	false	0.5	1.25	100	1.0	0.16	0.93	1.1	2000	0.25	1.0	0.3	1.5	1000	40.4	1.0	38.89648539453763	13.49035571143047	13.230834107697962
0.1	2.1	360.0	5.06	false	0.5	1.25	100	1.0	0.16	0.93	1.1	2000	0.25	1.0	0.3	1.5	1000	40.4	1.0	44.90775387214635	29.43338745801043	20.23394020596572
0.1	2.1	360.0	5.06	false	0.5	1.25	100	1.0	0.16	0.93	1.1	2000	0.25	1.0	0.3	1.5	1000	40.4	2.0	40.43364303651003	3.662370708896597	9.000072771785499	31.68467929425668	7.173778418381907
0.1	2.1	360.0	5.06	false	0.5	1.25	100	1.0	0.16	0.93	1.1	2000	0.25	1.0	0.3	1.5	1000	40.4	2.0	45.87690461926895	10.24999310916547	9.639096769146573	44.75643892149008	9.478905104845678
0.1	2.1	360.0	5.06	false	0.5	1.25	100	1.0	0.16	0.93	1.1	2000	0.25	1.0	0.3	1.5	1000	40.4	1.0	33.18634328768243	25.974614566016434	12.60437899052531
0.1	2.1	360.0	5.06	false	0.5	1.25	100	1.0	0.16	0.93	1.1	2000	0.25	1.0	0.3	1.5	1000	40.4	1.0	46.97582727460949	21.623881270635884	17.773738621631065
0.1	2.1	360.0	5.06	false	0.5	1.25	100	1.0	0.16	0.93	1.1	2000	0.25	1.0	0.3	1.5	1000	40.4	1.0	44.3197505017485	16.181367915965016	16.935131821927666
0.1	2.1	360.0	5.06	false	0.5	1.25	100	1.0	0.16	0.93	1.1	2000	0.25	1.0	0.3	1.5	1000	40.4	1.0	42.75079149822477	8.656954987871543	16.56204080449972
0.1	2.1	360.0	5.06	false	0.5	1.25	100	1.0	0.16	0.93	1.1	2000	0.25	1.0	0.3	1.5	1000	40.4	1.0	42.25762313178399	14.312194494657334	17.459787982969747
0.1	2.1	360.0	5.06	false	0.5	1.25	100	1.0	0.16	0.93	1.1	2000	0.25	1.0	0.3	1.5	1000	40.4	1.0	30.333448253530243	15.157654645966188	12.893809403211204
0.1	2.1	360.0	5.06	false	0.5	1.25	100	1.0	0.16	0.93	1.1	2000	0.25	1.0	0.3	1.5	1000	40.4	1.0	32.86221866631941	17.147929604325647	12.523935722678202
0.1	2.1	360.0	5.06	false	0.5	1.25	100	1.0	0.16	0.93	1.1	2000	0.25	1.0	0.3	1.5	1000	40.4	2.0	43.60880059059438	6.136865142336839	10.629308265950158	40.153124128457165	6.964770665588828
0.1	2.1	360.0	5.06	false	0.5	1.25	100	1.0	0.16	0.93	1.1	2000	0.25	1.0	0.3	1.5	1000	40.4	1.0	32.06771315337963	22.108912290779248	12.129543872236018
0.1	2.1	360.0	5.06	false	0.5	1.25	100	1.0	0.16	0.93	1.1	2000	0.25	1.0	0.3	1.5	1000	40.4	1.0	36.27185229268741	13.955479261935833	15.542979965887453
0.1	2.1	360.0	5.06	false	0.5	1.25	100	1.0	0.16	0.93	1.1	2000	0.25	1.0	0.3	1.5	1000	40.4	2.0	49.051154642697654	9.540301608032653	9.83992479815154	41.71086970480729	10.533006469983814
0.1	2.1	360.0	5.06	false	0.5	1.25	100	1.0	0.16	0.93	1.1	2000	0.25	1.0	0.3	1.5	1000	40.4	2.0	45.792592489433005	3.011075333939445	11.713710171718667	41.928628933463145	6.948543307553605
0.1	2.1	360.0	5.06	false	0.5	1.25	100	1.0	0.16	0.93	1.1	2000	0.25	1.0	0.3	1.5	1000	40.4	1.0	41.97421240234974	21.731640772787237	15.520973846328028
0.1	2.1	360.0	5.06	false	0.5	1.25	100	1.0	0.16	0.93	1.1	2000	0.25	1.0	0.3	1.5	1000	40.4	1.0	38.60045742999202	13.192276021438907	15.790141616425412
0.1	2.1	360.0	5.06	false	0.5	1.25	100	1.0	0.16	0.93	1.1	2000	0.25	1.0	0.3	1.5	1000	40.4	1.0	50.36918852062627	20.788845200121646	21.176359645106515
0.1	2.1	360.0	5.06	false	0.5	1.25	100	1.0	0.16	0.93	1.1	2000	0.25	1.0	0.3	1.5	1000	40.4	2.0	44.19322418980118	10.54254795768682	10.69655135171195	39.874193347819336	5.586148997701642
0.1	2.1	360.0	5.06	false	0.5	1.25	100	1.0	0.16	0.93	1.1	2000	0.25	1.0	0.3	1.5	1000	40.4	1.0	38.21778934157152	4.954313090842722	14.724543763291482
0.1	2.1	360.0	5.06	false	0.5	1.25	100	1.0	0.16	0.93	1.1	2000	0.25	1.0	0.3	1.5	1000	40.4	1.0	39.36426997711517	22.483270119334748	18.07892159243723
0.1	2.1	360.0	5.06	false	0.5	1.25	100	1.0	0.16	0.93	1.1	2000	0.25	1.0	0.3	1.5	1000	40.4	1.0	37.01751912893373	36.47519357926943	13.687083092572609
0.1	2.1	360.0	5.06	false	0.5	1.25	100	1.0	0.16	0.93	1.1	2000	0.25	1.0	0.3	1.5	1000	40.4	1.0	39.26253450282708	39.10601618915026	15.83190513200568
0.1	2.1	360.0	5.06	false	0.5	1.25	100	1.0	0.16	0.93	1.1	2000	0.25	1.0	0.3	1.5	1000	40.4	1.0	35.90991216738008	22.959199297290404	14.139410171085498
0.1	2.1	360.0	5.06	false	0.5	1.25	100	1.0	0.16	0.93	1.1	2000	0.25	1.0	0.3	1.5	1000	40.4	2.0	42.30890443462185	1.7599278351194834	8.608696633998601	33.14112446485541	8.7218960046838
0.1	2.1	360.0	5.06	false	0.5	1.25	100	1.0	0.16	0.93	1.1	2000	0.25	1.0	0.3	1.5	1000	40.4	1.0	42.31853072985423	11.546886126422686	18.26005865710738
0.1	2.1	360.0	5.06	false	0.5	1.25	100	1.0	0.16	0.93	1.1	2000	0.25	1.0	0.3	1.5	1000	40.4	1.0	30.54015511504179	14.458018379456469	13.292446164932363
0.1	2.1	360.0	5.06	false	0.5	1.25	100	1.0	0.16	0.93	1.1	2000	0.25	1.0	0.3	1.5	1000	40.4	2.0	43.40795000027894	9.795853185043601	8.602896322822323	30.088844862001093	9.526398168217964
0.1	2.1	360.0	5.06	false	0.5	1.25	100	1.0	0.16	0.93	1.1	2000	0.25	1.0	0.3	1.5	1000	40.4	1.0	46.878555965574435	14.321413079455741	18.154679907085708
0.1	2.1	360.0	5.06	false	0.5	1.25	100	1.0	0.16	0.93	1.1	2000	0.25	1.0	0.3	1.5	1000	40.4	1.0	42.55630098477241	25.872179355442146	17.335557996120663
0.1	2.1	360.0	5.06	false	0.5	1.25	100	1.0	0.16	0.93	1.1	2000	0.25	1.0	0.3	1.5	1000	40.4	1.0	39.54592757206708	35.719024371099515	16.14871768089576
0.1	2.1	360.0	5.06	false	0.5	1.25	100	1.0	0.16	0.93	1.1	2000	0.25	1.0	0.3	1.5	1000	40.4	1.0	37.807396022871664	14.111737597475791	13.859536954676612
0.1	2.1	360.0	5.06	false	0.5	1.25	100	1.0	0.16	0.93	1.1	2000	0.25	1.0	0.3	1.5	1000	40.4	1.0	43.265782470284	18.940418181965054	17.77404732651528
0.1	2.1	360.0	5.06	false	0.5	1.25	100	1.0	0.16	0.93	1.1	2000	0.25	1.0	0.3	1.5	1000	40.4	1.0	38.941867351675924	18.0211076629084	15.272265021028344
0.1	2.1	360.0	5.06	false	0.5	1.25	100	1.0	0.16	0.93	1.1	2000	0.25	1.0	0.3	1.5	1000	40.4	1.0	48.65376646232089	26.432494182941664	20.50374632613427
0.1	2.1	360.0	5.06	false	0.5	1.25	100	1.0	0.16	0.93	1.1	2000	0.25	1.0	0.3	1.5	1000	40.4	1.0	29.051864155483457	14.115883083492108	11.128396666402308
0.1	2.1	360.0	5.06	false	0.5	1.25	100	1.0	0.16	0.93	1.1	2000	0.25	1.0	0.3	1.5	1000	40.4	1.0	29.508380602742243	29.332538528058713	14.276328504167411
0.1	2.1	360.0	5.06	false	0.5	1.25	100	1.0	0.16	0.93	1.1	2000	0.25	1.0	0.3	1.5	1000	40.4	1.0	46.45049748068713	29.969892483589383	18.945113387489403
0.1	2.1	360.0	5.06	false	0.5	1.25	100	1.0	0.16	0.93	1.1	2000	0.25	1.0	0.3	1.5	1000	40.4	1.0	32.17715362757471	21.293978797122126	13.435379483406836
0.1	2.1	360.0	5.06	false	0.5	1.25	100	1.0	0.16	0.93	1.1	2000	0.25	1.0	0.3	1.5	1000	40.4	1.0	46.04070732556223	18.910666803679238	19.754978879657312
0.1	2.1	360.0	5.06	false	0.5	1.25	100	1.0	0.16	0.93	1.1	2000	0.25	1.0	0.3	1.5	1000	40.4	2.0	40.93246490298934	2.82881707499567	8.38076827762989	39.36726769278895	8.491800376239361
0.1	2.1	360.0	5.06	false	0.5	1.25	100	1.0	0.16	0.93	1.1	2000	0.25	1.0	0.3	1.5	1000	40.4	1.0	34.15868362599025	28.497979597115602	12.876874735416793
0.1	2.1	360.0	5.06	false	0.5	1.25	100	1.0	0.16	0.93	1.1	2000	0.25	1.0	0.3	1.5	1000	40.4	1.0	51.66798555958444	25.235857923981193	14.569838734773182
0.1	2.1	360.0	5.06	false	0.5	1.25	100	1.0	0.16	0.93	1.1	2000	0.25	1.0	0.3	1.5	1000	40.4	1.0	39.75341706082099	25.163036739634634	15.801140255684919
0.1	2.1	360.0	5.06	false	0.5	1.25	100	1.0	0.16	0.93	1.1	2000	0.25	1.0	0.3	1.5	1000	40.4	1.0	42.71538434808464	25.210064319975896	17.375247943564585
0.1	2.1	360.0	5.06	false	0.5	1.25	100	1.0	0.16	0.93	1.1	2000	0.25	1.0	0.3	1.5	1000	40.4	2.0	50.71996320963055	3.19517565219798	9.357229699105325	34.182759566611466	11.068339211578609
0.1	2.1	360.0	5.06	false	0.5	1.25	100	1.0	0.16	0.93	1.1	2000	0.25	1.0	0.3	1.5	1000	40.4	1.0	32.60703772405262	11.98443189168244	14.650873567736289
0.1	2.1	360.0	5.06	false	0.5	1.25	100	1.0	0.16	0.93	1.1	2000	0.25	1.0	0.3	1.5	1000	40.4	2.0	49.69853309254839	20.60257027564432	10.754497122673595	48.15797089374151	9.880579350318628
0.1	2.1	360.0	5.06	false	0.5	1.25	100	1.0	0.16	0.93	1.1	2000	0.25	1.0	0.3	1.5	1000	40.4	1.0	39.89481756532762	19.660746125767925	15.533446527674005
0.1	2.1	360.0	5.06	false	0.5	1.25	100	1.0	0.16	0.93	1.1	2000	0.25	1.0	0.3	1.5	1000	40.4	1.0	36.618052440382485	24.186091308559735	15.93025249244072
0.1	2.1	360.0	5.06	false	0.5	1.25	100	1.0	0.16	0.93	1.1	2000	0.25	1.0	0.3	1.5	1000	40.4	2.0	43.7011514072639	5.704170455716283	6.707497937867509	27.978377377630892	10.86738533613561
0.1	2.1	360.0	5.06	false	0.5	1.25	100	1.0	0.16	0.93	1.1	2000	0.25	1.0	0.3	1.5	1000	40.4	1.0	39.2820555048274	15.173099383668282	14.062652616032715
0.1	2.1	360.0	5.06	false	0.5	1.25	100	1.0	0.16	0.93	1.1	2000	0.25	1.0	0.3	1.5	1000	40.4	1.0	34.570157982042836	16.224948777127633	12.6295997157299
0.1	2.1	360.0	5.06	false	0.5	1.25	100	1.0	0.16	0.93	1.1	2000	0.25	1.0	0.3	1.5	1000	40.4	2.0	37.13138533525075	6.288606737218379	6.272051994716207	27.441588696279833	8.224089872459672
0.1	2.1	360.0	5.06	false	0.5	1.25	100	1.0	0.16	0.93	1.1	2000	0.25	1.0	0.3	1.5	1000	40.4	1.0	41.401060041356686	12.226815146246583	14.014006817282784
0.1	2.1	360.0	5.06	false	0.5	1.25	100	1.0	0.16	0.93	1.1	2000	0.25	1.0	0.3	1.5	1000	40.4	1.0	38.59775488527441	12.159626313541166	13.75557456864773
0.1	2.1	360.0	5.06	false	0.5	1.25	100	1.0	0.16	0.93	1.1	2000	0.25	1.0	0.3	1.5	1000	40.4	1.0	37.93186224119341	14.530878758370497	14.259888692334782
0.1	2.1	360.0	5.06	false	0.5	1.25	100	1.0	0.16	0.93	1.1	2000	0.25	1.0	0.3	1.5	1000	40.4	2.0	40.07522769010531	7.959686060602757	8.115610571096937	33.12461897357957	9.41530996967818
0.1	2.1	360.0	5.06	false	0.5	1.25	100	1.0	0.16	0.93	1.1	2000	0.25	1.0	0.3	1.5	1000	40.4	1.0	45.21000705188561	8.657403607676576	16.23404672647552
0.1	2.1	360.0	5.06	false	0.5	1.25	100	1.0	0.16	0.93	1.1	2000	0.25	1.0	0.3	1.5	1000	40.4	2.0	43.35389072448083	0.5516357759384676	5.475553384943851	32.10833894102938	13.31190734979281
0.1	2.1	360.0	5.06	false	0.5	1.25	100	1.0	0.16	0.93	1.1	2000	0.25	1.0	0.3	1.5	1000	40.4	1.0	37.53301442245859	20.452010776882645	14.048099942267301
0.1	2.1	360.0	5.06	false	0.5	1.25	100	1.0	0.16	0.93	1.1	2000	0.25	1.0	0.3	1.5	1000	40.4	1.0	32.46984406992717	19.281168631684505	13.24126856548392
0.1	2.1	360.0	5.06	false	0.5	1.25	100	1.0	0.16	0.93	1.1	2000	0.25	1.0	0.3	1.5	1000	40.4	1.0	41.50012295478005	27.58883971557115	17.11779788977959
0.1	2.1	360.0	5.06	false	0.5	1.25	100	1.0	0.16	0.93	1.1	2000	0.25	1.0	0.3	1.5	1000	40.4	1.0	36.495860953687966	25.895778084436714	13.96576281680879
0.1	2.1	360.0	5.06	false	0.5	1.25	100	1.0	0.16	0.93	1.1	2000	0.25	1.0	0.3	1.5	1000	40.4	1.0	37.10037600959781	2.410533990615674	15.191683549149714
0.1	2.1	360.0	5.06	false	0.5	1.25	100	1.0	0.16	0.93	1.1	2000	0.25	1.0	0.3	1.5	1000	40.4	1.0	38.89793025353506	19.679631571179126	16.039806746716415
0.1	2.1	360.0	5.06	false	0.5	1.25	100	1.0	0.16	0.93	1.1	2000	0.25	1.0	0.3	1.5	1000	40.4	1.0	30.42164948917992	11.394770858854017	14.290758206669553
0.1	2.1	360.0	5.06	false	0.5	1.25	100	1.0	0.16	0.93	1.1	2000	0.25	1.0	0.3	1.5	1000	40.4	2.0	41.02535679834644	8.162917626075986	7.388416322082456	34.43715797524661	8.971328011512812
0.1	2.1	360.0	5.06	false	0.5	1.25	100	1.0	0.16	0.93	1.1	2000	0.25	1.0	0.3	1.5	1000	40.4	2.0	39.575938765367894	14.428318696930948	8.023008032141039	37.67549794344388	9.191992656624667
0.1	2.1	360.0	5.06	false	0.5	1.25	100	1.0	0.16	0.93	1.1	2000	0.25	1.0	0.3	1.5	1000	40.4	1.0	43.50235287858822	25.27567830478663	15.665278294805265
0.1	2.1	360.0	5.06	false	0.5	1.25	100	1.0	0.16	0.93	1.1	2000	0.25	1.0	0.3	1.5	1000	40.4	1.0	45.06296772963006	41.392215617697396	16.675213212538292
0.1	2.1	360.0	5.06	false	0.5	1.25	100	1.0	0.16	0.93	1.1	2000	0.25	1.0	0.3	1.5	1000	40.4	1.0	38.43888300764179	0.6015697573671378	15.97766850161009
0.1	2.1	360.0	5.06	false	0.5	1.25	100	1.0	0.16	0.93	1.1	2000	0.25	1.0	0.3	1.5	1000	40.4	2.0	47.020901740780324	17.309525948282246	9.176984738285107	36.056537365603134	10.205598222684642
0.1	2.1	360.0	5.06	false	0.5	1.25	100	1.0	0.16	0.93	1.1	2000	0.25	1.0	0.3	1.5	1000	40.4	1.0	33.63398465052938	24.64243355508291	14.89645210563659
0.1	2.1	360.0	5.06	false	0.5	1.25	100	1.0	0.16	0.93	1.1	2000	0.25	1.0	0.3	1.5	1000	40.4	1.0	41.12553202577884	36.48159221060748	14.044576660475087
0.1	2.1	360.0	5.06	false	0.5	1.25	100	1.0	0.16	0.93	1.1	2000	0.25	1.0	0.3	1.5	1000	40.4	2.0	36.19795748619441	0.30275124216801025	8.301556511708135	32.8390349377096	7.420429661279319
0.1	2.1	360.0	5.06	false	0.5	1.25	100	1.0	0.16	0.93	1.1	2000	0.25	1.0	0.3	1.5	1000	40.4	1.0	29.175916016851325	26.73091005119112	11.889738237620113
0.1	2.1	360.0	5.06	false	0.5	1.25	100	1.0	0.16	0.93	1.1	2000	0.25	1.0	0.3	1.5	1000	40.4	1.0	38.207777961598765	33.592481792354874	15.345164271256628
0.1	2.1	360.0	5.06	false	0.5	1.25	100	1.0	0.16	0.93	1.1	2000	0.25	1.0	0.3	1.5	1000	40.4	2.0	49.94880622867413	11.568567319805416	10.497831460354135	41.54666574782669	10.454141703085064
0.1	2.1	360.0	5.06	false	0.5	1.25	100	1.0	0.16	0.93	1.1	2000	0.25	1.0	0.3	1.5	1000	40.4	1.0	45.086916363687074	28.046294537049146	18.285564123473357
0.1	2.1	360.0	5.06	false	0.5	1.25	100	1.0	0.16	0.93	1.1	2000	0.25	1.0	0.3	1.5	1000	40.4	1.0	39.85826928484019	37.06428935366963	15.878306337395626
0.1	2.1	360.0	5.06	false	0.5	1.25	100	1.0	0.16	0.93	1.1	2000	0.25	1.0	0.3	1.5	1000	40.4	1.0	34.9628108260517	20.6741386041007	13.876903619445626
0.1	2.1	360.0	5.06	false	0.5	1.25	100	1.0	0.16	0.93	1.1	2000	0.25	1.0	0.3	1.5	1000	40.4	1.0	36.06760044448784	29.72529399057845	14.862169399043712
0.1	2.1	360.0	5.06	false	0.5	1.25	100	1.0	0.16	0.93	1.1	2000	0.25	1.0	0.3	1.5	1000	40.4	1.0	47.457290905385385	20.342312378916464	19.524469056961067
0.1	2.1	360.0	5.06	false	0.5	1.25	100	1.0	0.16	0.93	1.1	2000	0.25	1.0	0.3	1.5	1000	40.4	1.0	51.173556534142094	22.34816792217147	19.59789470418121
0.1	2.1	360.0	5.06	false	0.5	1.25	100	1.0	0.16	0.93	1.1	2000	0.25	1.0	0.3	1.5	1000	40.4	1.0	39.86306048505367	26.33186222042367	17.668141350048955
0.1	2.1	360.0	5.06	false	0.5	1.25	100	1.0	0.16	0.93	1.1	2000	0.25	1.0	0.3	1.5	1000	40.4	1.0	42.45440565922292	27.87040222046622	16.597544424031263
0.1	2.1	360.0	5.06	false	0.5	1.25	100	1.0	0.16	0.93	1.1	2000	0.25	1.0	0.3	1.5	1000	40.4	1.0	37.08924993036444	24.639332270054002	14.713632608299308
0.1	2.1	360.0	5.06	false	0.5	1.25	100	1.0	0.16	0.93	1.1	2000	0.25	1.0	0.3	1.5	1000	40.4	1.0	33.23936025770786	23.49187079775723	12.55947567258518
0.1	2.1	360.0	5.06	false	0.5	1.25	100	1.0	0.16	0.93	1.1	2000	0.25	1.0	0.3	1.5	1000	40.4	2.0	48.16674129993581	10.803881122186652	11.666127422027952	40.227234434084636	9.266167326284817
0.1	2.1	360.0	5.06	false	0.5	1.25	100	1.0	0.16	0.93	1.1	2000	0.25	1.0	0.3	1.5	1000	40.4	1.0	43.65583112775063	20.89504578236674	17.296693368743323
0.1	2.1	360.0	5.06	false	0.5	1.25	100	1.0	0.16	0.93	1.1	2000	0.25	1.0	0.3	1.5	1000	40.4	1.0	31.65371034726946	15.80288641715352	12.345348760447703
0.1	2.1	360.0	5.06	false	0.5	1.25	100	1.0	0.16	0.93	1.1	2000	0.25	1.0	0.3	1.5	1000	40.4	1.0	39.93772084653737	20.853189553354124	16.42000900628822
0.1	2.1	360.0	5.06	false	0.5	1.25	100	1.0	0.16	0.93	1.1	2000	0.25	1.0	0.3	1.5	1000	40.4	1.0	43.662959450894576	31.390654471307986	17.003462987182896
0.1	2.1	360.0	5.06	false	0.5	1.25	100	1.0	0.16	0.93	1.1	2000	0.25	1.0	0.3	1.5	1000	40.4	1.0	39.619990876488885	24.047495787165794	17.307718526018004
0.1	2.1	360.0	5.06	false	0.5	1.25	100	1.0	0.16	0.93	1.1	2000	0.25	1.0	0.3	1.5	1000	40.4	1.0	37.47186121607572	23.995351675271515	14.514973014107019
0.1	2.1	360.0	5.06	false	0.5	1.25	100	1.0	0.16	0.93	1.1	2000	0.25	1.0	0.3	1.5	1000	40.4	1.0	41.84555684965397	13.757674385432729	17.236305475383276
0.1	2.1	360.0	5.06	false	0.5	1.25	100	1.0	0.16	0.93	1.1	2000	0.25	1.0	0.3	1.5	1000	40.4	2.0	42.58833067896071	15.288287096056823	6.7220276909965735	33.535459751896674	9.973461488324778
0.1	2.1	360.0	5.06	false	0.5	1.25	100	1.0	0.16	0.93	1.1	2000	0.25	1.0	0.3	1.5	1000	40.4	1.0	34.380731178963984	23.186973337829883	12.570961129138553
0.1	2.1	360.0	5.06	false	0.5	1.25	100	1.0	0.16	0.93	1.1	2000	0.25	1.0	0.3	1.5	1000	40.4	1.0	40.50940880033594	8.170654242762655	16.04426709030032
0.1	2.1	360.0	5.06	false	0.5	1.25	100	1.0	0.16	0.93	1.1	2000	0.25	1.0	0.3	1.5	1000	40.4	1.0	49.48378692145787	33.381855325736275	18.97370765179243
0.1	2.1	360.0	5.06	false	0.5	1.25	100	1.0	0.16	0.93	1.1	2000	0.25	1.0	0.3	1.5	1000	40.4	1.0	34.03134754412448	16.269279558868178	13.529255380491398
0.1	2.1	360.0	5.06	false	0.5	1.25	100	1.0	0.16	0.93	1.1	2000	0.25	1.0	0.3	1.5	1000	40.4	1.0	45.4072902884437	14.868036004683033	18.465151549305194
0.1	2.1	360.0	5.06	false	0.5	1.25	100	1.0	0.16	0.93	1.1	2000	0.25	1.0	0.3	1.5	1000	40.4	1.0	39.50255861355385	10.408812489228364	15.733906761611212
0.1	2.1	360.0	5.06	false	0.5	1.25	100	1.0	0.16	0.93	1.1	2000	0.25	1.0	0.3	1.5	1000	40.4	1.0	38.40931289317247	8.057428257509201	15.350410907868724
0.1	2.1	360.0	5.06	false	0.5	1.25	100	1.0	0.16	0.93	1.1	2000	0.25	1.0	0.3	1.5	1000	40.4	1.0	37.96788939829441	16.770151556477295	14.369613246002684
0.1	2.1	360.0	5.06	false	0.5	1.25	100	1.0	0.16	0.93	1.1	2000	0.25	1.0	0.3	1.5	1000	40.4	2.0	42.98591390642053	2.4320368605540095	7.906544480765236	34.30635106855428	8.904297781389847
0.1	2.1	360.0	5.06	false	0.5	1.25	100	1.0	0.16	0.93	1.1	2000	0.25	1.0	0.3	1.5	1000	40.4	1.0	35.61959839608445	26.464461580257527	15.131988893298423
0.1	2.1	360.0	5.06	false	0.5	1.25	100	1.0	0.16	0.93	1.1	2000	0.25	1.0	0.3	1.5	1000	40.4	1.0	38.71688915146037	20.503016791626933	16.845959757118635
0.1	2.1	360.0	5.06	false	0.5	1.25	100	1.0	0.16	0.93	1.1	2000	0.25	1.0	0.3	1.5	1000	40.4	2.0	49.00168650060667	0.7945967167030622	7.709485631403241	39.46936432118743	12.452283468096475
0.1	2.1	360.0	5.06	false	0.5	1.25	100	1.0	0.16	0.93	1.1	2000	0.25	1.0	0.3	1.5	1000	40.4	1.0	34.87422149641759	12.888318737058103	15.543850636110177
0.1	2.1	360.0	5.06	false	0.5	1.25	100	1.0	0.16	0.93	1.1	2000	0.25	1.0	0.3	1.5	1000	40.4	1.0	38.79107386040302	23.018920002394644	15.301095015943401
0.1	2.1	360.0	5.06	false	0.5	1.25	100	1.0	0.16	0.93	1.1	2000	0.25	1.0	0.3	1.5	1000	40.4	1.0	44.85589464639055	30.720454746650244	19.92006471870342
0.1	2.1	360.0	5.06	false	0.5	1.25	100	1.0	0.16	0.93	1.1	2000	0.25	1.0	0.3	1.5	1000	40.4	1.0	36.99991913189284	23.498799011470044	14.665166679035575
0.1	2.1	360.0	5.06	false	0.5	1.25	100	1.0	0.16	0.93	1.1	2000	0.25	1.0	0.3	1.5	1000	40.4	1.0	39.080418104733354	11.725293442363252	13.702907735538684
0.1	2.1	360.0	5.06	false	0.5	1.25	100	1.0	0.16	0.93	1.1	2000	0.25	1.0	0.3	1.5	1000	40.4	1.0	40.58947666335096	14.639309234571048	15.808075123700107
0.1	2.1	360.0	5.06	false	0.5	1.25	100	1.0	0.16	0.93	1.1	2000	0.25	1.0	0.3	1.5	1000	40.4	1.0	50.18321865025098	29.004350897758123	19.844439467405074
0.1	2.1	360.0	5.06	false	0.5	1.25	100	1.0	0.16	0.93	1.1	2000	0.25	1.0	0.3	1.5	1000	40.4	1.0	42.74028683096509	27.04542308265314	17.563314966982443
0.1	2.1	360.0	5.06	false	0.5	1.25	100	1.0	0.16	0.93	1.1	2000	0.25	1.0	0.3	1.5	1000	40.4	1.0	45.36589250681358	11.537646931048558	18.29298189728366
0.1	2.1	360.0	5.06	false	0.5	1.25	100	1.0	0.16	0.93	1.1	2000	0.25	1.0	0.3	1.5	1000	40.4	1.0	44.673101069946526	25.76032470592638	17.221684522588742
0.1	2.1	360.0	5.06	false	0.5	1.25	100	1.0	0.16	0.93	1.1	2000	0.25	1.0	0.3	1.5	1000	40.4	2.0	39.79187579446185	4.206199956097864	10.798256430962692	34.51611394627979	5.914259370752256
0.1	2.1	360.0	5.06	false	0.5	1.25	100	1.0	0.16	0.93	1.1	2000	0.25	1.0	0.3	1.5	1000	40.4	1.0	43.776932922189374	23.122017619167828	18.226869017489555
0.1	2.1	360.0	5.06	false	0.5	1.25	100	1.0	0.16	0.93	1.1	2000	0.25	1.0	0.3	1.5	1000	40.4	1.0	48.360883906601345	23.437968675950238	19.25389284198801
0.1	2.1	360.0	5.06	false	0.5	1.25	100	1.0	0.16	0.93	1.1	2000	0.25	1.0	0.3	1.5	1000	40.4	1.0	45.74428268740905	21.738794580713247	15.55984729751383
0.1	2.1	360.0	5.06	false	0.5	1.25	100	1.0	0.16	0.93	1.1	2000	0.25	1.0	0.3	1.5	1000	40.4	2.0	45.32645561646381	20.742248167388386	9.750847692882251	43.881430252320065	8.792518032882514
0.1	2.1	360.0	5.06	false	0.5	1.25	100	1.0	0.16	0.93	1.1	2000	0.25	1.0	0.3	1.5	1000	40.4	1.0	39.56837307455433	38.44537500491107	16.05698310650668
0.1	2.1	360.0	5.06	false	0.5	1.25	100	1.0	0.16	0.93	1.1	2000	0.25	1.0	0.3	1.5	1000	40.4	1.0	44.5504060468092	11.513257501802102	17.992262575044375
0.1	2.1	360.0	5.06	false	0.5	1.25	100	1.0	0.16	0.93	1.1	2000	0.25	1.0	0.3	1.5	1000	40.4	1.0	45.03107443002011	4.661039019424517	17.187173075452737
0.1	2.1	360.0	5.06	false	0.5	1.25	100	1.0	0.16	0.93	1.1	2000	0.25	1.0	0.3	1.5	1000	40.4	1.0	44.092838668358816	19.69347862368903	18.494446180708053
0.1	2.1	360.0	5.06	false	0.5	1.25	100	1.0	0.16	0.93	1.1	2000	0.25	1.0	0.3	1.5	1000	40.4	1.0	39.88438518875361	14.232742195030843	16.426985845466696
0.1	2.1	360.0	5.06	false	0.5	1.25	100	1.0	0.16	0.93	1.1	2000	0.25	1.0	0.3	1.5	1000	40.4	2.0	41.88255841532361	6.904725217776876	5.0104251342699655	26.701730969989914	11.050194910597066
0.1	2.1	360.0	5.06	false	0.5	1.25	100	1.0	0.16	0.93	1.1	2000	0.25	1.0	0.3	1.5	1000	40.4	1.0	44.41121107749841	6.453071126200357	15.542767974662523
0.1	2.1	360.0	5.06	false	0.5	1.25	100	1.0	0.16	0.93	1.1	2000	0.25	1.0	0.3	1.5	1000	40.4	2.0	41.33251198686022	12.571090905286953	10.35352238958885	27.658091312346766	6.603785642735305
0.1	2.1	360.0	5.06	false	0.5	1.25	100	1.0	0.16	0.93	1.1	2000	0.25	1.0	0.3	1.5	1000	40.4	2.0	45.52448537897736	12.92167021991664	7.16237923031881	37.78031348205135	10.411003057796094
0.1	2.1	360.0	5.06	false	0.5	1.25	100	1.0	0.16	0.93	1.1	2000	0.25	1.0	0.3	1.5	1000	40.4	1.0	34.89410837951791	1.241049325270454	13.437860020772026
0.1	2.1	360.0	5.06	false	0.5	1.25	100	1.0	0.16	0.93	1.1	2000	0.25	1.0	0.3	1.5	1000	40.4	1.0	39.23748205570795	10.893733800963396	15.97899302397586
0.1	2.1	360.0	5.06	false	0.5	1.25	100	1.0	0.16	0.93	1.1	2000	0.25	1.0	0.3	1.5	1000	40.4	1.0	38.58428624903512	11.473737529795388	16.65795973116797
0.1	2.1	360.0	5.06	false	0.5	1.25	100	1.0	0.16	0.93	1.1	2000	0.25	1.0	0.3	1.5	1000	40.4	1.0	35.14711348409766	20.42169472389719	14.282087064476183
0.1	2.1	360.0	5.06	false	0.5	1.25	100	1.0	0.16	0.93	1.1	2000	0.25	1.0	0.3	1.5	1000	40.4	2.0	45.80361805819012	8.120212711109366	6.007018970185554	36.133267750820956	11.135054816342336
0.1	2.1	360.0	5.06	false	0.5	1.25	100	1.0	0.16	0.93	1.1	2000	0.25	1.0	0.3	1.5	1000	40.4	1.0	40.941374544085946	7.496443176699264	15.009832045121742
0.1	2.1	360.0	5.06	false	0.5	1.25	100	1.0	0.16	0.93	1.1	2000	0.25	1.0	0.3	1.5	1000	40.4	1.0	42.745501294548276	7.225102632025445	16.491070007835074
0.1	2.1	360.0	5.06	false	0.5	1.25	100	1.0	0.16	0.93	1.1	2000	0.25	1.0	0.3	1.5	1000	40.4	1.0	38.3480791630325	33.262210362851455	15.067009648951698
0.1	2.1	360.0	5.06	false	0.5	1.25	100	1.0	0.16	0.93	1.1	2000	0.25	1.0	0.3	1.5	1000	40.4	2.0	47.26385296301975	6.7441369396733535	7.144221801371312	35.40328293102553	11.977827080384685
0.1	2.1	360.0	5.06	false	0.5	1.25	100	1.0	0.16	0.93	1.1	2000	0.25	1.0	0.3	1.5	1000	40.4	1.0	40.49999894376888	23.99569607359655	16.735339017869286
0.1	2.1	360.0	5.06	false	0.5	1.25	100	1.0	0.16	0.93	1.1	2000	0.25	1.0	0.3	1.5	1000	40.4	1.0	31.68392728563991	4.31450010586416	10.962389550390599
0.1	2.1	360.0	5.06	false	0.5	1.25	100	1.0	0.16	0.93	1.1	2000	0.25	1.0	0.3	1.5	1000	40.4	1.0	43.356544778162664	25.301508790658353	19.632105832699644
0.1	2.1	360.0	5.06	false	0.5	1.25	100	1.0	0.16	0.93	1.1	2000	0.25	1.0	0.3	1.5	1000	40.4	1.0	35.43242729294851	13.111473505409224	14.124391167526909
0.1	2.1	360.0	5.06	false	0.5	1.25	100	1.0	0.16	0.93	1.1	2000	0.25	1.0	0.3	1.5	1000	40.4	2.0	43.40197672360708	5.416483089945266	6.729468547385402	33.68742042842557	10.292258987516522
0.1	2.1	360.0	5.06	false	0.5	1.25	100	1.0	0.16	0.93	1.1	2000	0.25	1.0	0.3	1.5	1000	40.4	1.0	37.526481684420844	10.87247795152121	15.859520241238528
0.1	2.1	360.0	5.06	false	0.5	1.25	100	1.0	0.16	0.93	1.1	2000	0.25	1.0	0.3	1.5	1000	40.4	1.0	49.15126147766371	30.875583119993472	18.820994907213915
0.1	2.1	360.0	5.06	false	0.5	1.25	100	1.0	0.16	0.93	1.1	2000	0.25	1.0	0.3	1.5	1000	40.4	1.0	41.563746803525085	15.99614039758132	16.707186841200564
0.1	2.1	360.0	5.06	false	0.5	1.25	100	1.0	0.16	0.93	1.1	2000	0.25	1.0	0.3	1.5	1000	40.4	2.0	40.155083898186106	16.085283480280143	7.325562642553113	38.706214479028084	9.574230083493614
0.1	2.1	360.0	5.06	false	0.5	1.25	100	1.0	0.16	0.93	1.1	2000	0.25	1.0	0.3	1.5	1000	40.4	1.0	34.44053024090462	1.1627663341103185	14.668238356636621
0.1	2.1	360.0	5.06	false	0.5	1.25	100	1.0	0.16	0.93	1.1	2000	0.25	1.0	0.3	1.5	1000	40.4	2.0	41.29594225353732	16.7524805174042	11.10507419880239	30.67881444629115	5.756930188470949
0.1	2.1	360.0	5.06	false	0.5	1.25	100	1.0	0.16	0.93	1.1	2000	0.25	1.0	0.3	1.5	1000	40.4	1.0	29.123446780130237	13.130426729584194	10.713243239138752
0.1	2.1	360.0	5.06	false	0.5	1.25	100	1.0	0.16	0.93	1.1	2000	0.25	1.0	0.3	1.5	1000	40.4	1.0	38.464562869812035	18.561682850475798	17.067868215156995
0.1	2.1	360.0	5.06	false	0.5	1.25	100	1.0	0.16	0.93	1.1	2000	0.25	1.0	0.3	1.5	1000	40.4	1.0	46.40737272010967	22.46781700330434	20.02523985379482
0.1	2.1	360.0	5.06	false	0.5	1.25	100	1.0	0.16	0.93	1.1	2000	0.25	1.0	0.3	1.5	1000	40.4	1.0	39.32071942105115	23.0695757658199	16.906229484925092
0.1	2.1	360.0	5.06	false	0.5	1.25	100	1.0	0.16	0.93	1.1	2000	0.25	1.0	0.3	1.5	1000	40.4	1.0	42.49737642869977	28.770740551161577	18.287353506630044
0.1	2.1	360.0	5.06	false	0.5	1.25	100	1.0	0.16	0.93	1.1	2000	0.25	1.0	0.3	1.5	1000	40.4	1.0	29.6212858000424	14.703259774788917	11.22418818964415
0.1	2.1	360.0	5.06	false	0.5	1.25	100	1.0	0.16	0.93	1.1	2000	0.25	1.0	0.3	1.5	1000	40.4	1.0	37.0213436659808	26.735745175028878	16.565935034140146
0.1	2.1	360.0	5.06	false	0.5	1.25	100	1.0	0.16	0.93	1.1	2000	0.25	1.0	0.3	1.5	1000	40.4	1.0	34.975427253043605	27.978996925909378	14.054523959122601
0.1	2.1	360.0	5.06	false	0.5	1.25	100	1.0	0.16	0.93	1.1	2000	0.25	1.0	0.3	1.5	1000	40.4	2.0	39.34670402810466	8.399390949822028	10.15247751976096	27.438293092458064	6.486540573842456
0.1	2.1	360.0	5.06	false	0.5	1.25	100	1.0	0.16	0.93	1.1	2000	0.25	1.0	0.3	1.5	1000	40.4	1.0	30.05740150343221	23.377802528980848	12.341354029803174
0.1	2.1	360.0	5.06	false	0.5	1.25	100	1.0	0.16	0.93	1.1	2000	0.25	1.0	0.3	1.5	1000	40.4	1.0	37.828957002438685	22.076430545463882	17.024928094281005
0.1	2.1	360.0	5.06	false	0.5	1.25	100	1.0	0.16	0.93	1.1	2000	0.25	1.0	0.3	1.5	1000	40.4	1.0	44.06179676778598	39.44077381350229	16.483068639226165
0.1	2.1	360.0	5.06	false	0.5	1.25	100	1.0	0.16	0.93	1.1	2000	0.25	1.0	0.3	1.5	1000	40.4	1.0	41.85702980785305	27.019380207773864	14.836059910894525
0.1	2.1	360.0	5.06	false	0.5	1.25	100	1.0	0.16	0.93	1.1	2000	0.25	1.0	0.3	1.5	1000	40.4	1.0	33.54099140930716	11.266719897365105	13.046894169818607
0.1	2.1	360.0	5.06	false	0.5	1.25	100	1.0	0.16	0.93	1.1	2000	0.25	1.0	0.3	1.5	1000	40.4	2.0	41.23227171270697	12.508323198564929	7.659403211983562	39.491181818930436	9.412049847490579
0.1	2.1	360.0	5.06	false	0.5	1.25	100	1.0	0.16	0.93	1.1	2000	0.25	1.0	0.3	1.5	1000	40.4	2.0	44.34608180658045	17.585115513086922	7.677979064034874	27.84656525224588	10.937336091608104
0.1	2.1	360.0	5.06	false	0.5	1.25	100	1.0	0.16	0.93	1.1	2000	0.25	1.0	0.3	1.5	1000	40.4	2.0	47.58081235879386	4.259799367881904	8.472581184160292	30.374331635789495	12.726752293917126
0.1	2.1	360.0	5.06	false	0.5	1.25	100	1.0	0.16	0.93	1.1	2000	0.25	1.0	0.3	1.5	1000	40.4	2.0	47.02942372793778	18.107387456681334	13.5425051410568	40.9341766786023	6.310248456160714
0.1	2.1	360.0	5.06	false	0.5	1.25	100	1.0	0.16	0.93	1.1	2000	0.25	1.0	0.3	1.5	1000	40.4	1.0	40.62416950960452	21.591385101044843	15.452876988145517
0.1	2.1	360.0	5.06	false	0.5	1.25	100	1.0	0.16	0.93	1.1	2000	0.25	1.0	0.3	1.5	1000	40.4	1.0	30.05154193774965	27.658624838526173	11.460405220663725
0.1	2.1	360.0	5.06	false	0.5	1.25	100	1.0	0.16	0.93	1.1	2000	0.25	1.0	0.3	1.5	1000	40.4	1.0	38.770150609103624	14.555759211055216	17.91054925248394
0.1	2.1	360.0	5.06	false	0.5	1.25	100	1.0	0.16	0.93	1.1	2000	0.25	1.0	0.3	1.5	1000	40.4	1.0	36.06841210531091	10.531613883667958	12.358086438592322
0.1	2.1	360.0	5.06	false	0.5	1.25	100	1.0	0.16	0.93	1.1	2000	0.25	1.0	0.3	1.5	1000	40.4	1.0	42.88451555364742	27.555555744360454	18.50282427293026
0.1	2.1	360.0	5.06	false	0.5	1.25	100	1.0	0.16	0.93	1.1	2000	0.25	1.0	0.3	1.5	1000	40.4	1.0	43.845275770321436	13.328001593249734	17.639147548548284
0.1	2.1	360.0	5.06	false	0.5	1.25	100	1.0	0.16	0.93	1.1	2000	0.25	1.0	0.3	1.5	1000	40.4	2.0	40.72955377474847	7.511925565653504	11.843366205305205	37.864513825773756	5.403521053434534
0.1	2.1	360.0	5.06	false	0.5	1.25	100	1.0	0.16	0.93	1.1	2000	0.25	1.0	0.3	1.5	1000	40.4	1.0	42.73510045846102	41.309055385384966	17.327701422531398
0.1	2.1	360.0	5.06	false	0.5	1.25	100	1.0	0.16	0.93	1.1	2000	0.25	1.0	0.3	1.5	1000	40.4	1.0	43.40699906612981	30.572321713220997	19.773297720791724
0.1	2.1	360.0	5.06	false	0.5	1.25	100	1.0	0.16	0.93	1.1	2000	0.25	1.0	0.3	1.5	1000	40.4	1.0	40.69113800176143	15.77693586731112	16.162162161291715
0.1	2.1	360.0	5.06	false	0.5	1.25	100	1.0	0.16	0.93	1.1	2000	0.25	1.0	0.3	1.5	1000	40.4	1.0	36.91563266600873	15.825845842419268	15.001000597694178
0.1	2.1	360.0	5.06	false	0.5	1.25	100	1.0	0.16	0.93	1.1	2000	0.25	1.0	0.3	1.5	1000	40.4	1.0	45.00551009587707	22.836189100638574	15.923292396242248
0.1	2.1	360.0	5.06	false	0.5	1.25	100	1.0	0.16	0.93	1.1	2000	0.25	1.0	0.3	1.5	1000	40.4	1.0	40.23716874409192	10.510684826622596	11.775886466602742
0.1	2.1	360.0	5.06	false	0.5	1.25	100	1.0	0.16	0.93	1.1	2000	0.25	1.0	0.3	1.5	1000	40.4	1.0	33.887893423702735	17.076533134785393	13.000395667064494
0.1	2.1	360.0	5.06	false	0.5	1.25	100	1.0	0.16	0.93	1.1	2000	0.25	1.0	0.3	1.5	1000	40.4	1.0	38.313264049142475	16.396971213090286	15.439695060679302
0.1	2.1	360.0	5.06	false	0.5	1.25	100	1.0	0.16	0.93	1.1	2000	0.25	1.0	0.3	1.5	1000	40.4	2.0	41.67004925254046	2.9065055306806733	6.6400219275052255	36.82934342424739	8.469870525628696
0.1	2.1	360.0	5.06	false	0.5	1.25	100	1.0	0.16	0.93	1.1	2000	0.25	1.0	0.3	1.5	1000	40.4	1.0	32.302820889724906	16.026909263530214	14.172471205366609
0.1	2.1	360.0	5.06	false	0.5	1.25	100	1.0	0.16	0.93	1.1	2000	0.25	1.0	0.3	1.5	1000	40.4	1.0	42.613941905485916	21.344996581158046	17.336523607176666
0.1	2.1	360.0	5.06	false	0.5	1.25	100	1.0	0.16	0.93	1.1	2000	0.25	1.0	0.3	1.5	1000	40.4	1.0	31.608056466551986	20.41445394547963	13.138873980893123
0.1	2.1	360.0	5.06	false	0.5	1.25	100	1.0	0.16	0.93	1.1	2000	0.25	1.0	0.3	1.5	1000	40.4	1.0	45.98518585512419	14.681904750524238	19.828361318122365
0.1	2.1	360.0	5.06	false	0.5	1.25	100	1.0	0.16	0.93	1.1	2000	0.25	1.0	0.3	1.5	1000	40.4	1.0	41.12153803525025	18.07245625979354	19.160396870295568
0.1	2.1	360.0	5.06	false	0.5	1.25	100	1.0	0.16	0.93	1.1	2000	0.25	1.0	0.3	1.5	1000	40.4	1.0	50.32174409547743	42.75867757860284	22.187282218811248
0.1	2.1	360.0	5.06	false	0.5	1.25	100	1.0	0.16	0.93	1.1	2000	0.25	1.0	0.3	1.5	1000	40.4	1.0	38.8011133468744	10.15597692651715	15.21191412372871
0.1	2.1	360.0	5.06	false	0.5	1.25	100	1.0	0.16	0.93	1.1	2000	0.25	1.0	0.3	1.5	1000	40.4	1.0	40.65004232971193	6.749865936807725	15.850452698596808
0.1	2.1	360.0	5.06	false	0.5	1.25	100	1.0	0.16	0.93	1.1	2000	0.25	1.0	0.3	1.5	1000	40.4	1.0	40.114503034642055	10.687201791928384	15.344734790124791
0.1	2.1	360.0	5.06	false	0.5	1.25	100	1.0	0.16	0.93	1.1	2000	0.25	1.0	0.3	1.5	1000	40.4	1.0	46.56358936103151	26.740824452913536	18.608810224131464
0.1	2.1	360.0	5.06	false	0.5	1.25	100	1.0	0.16	0.93	1.1	2000	0.25	1.0	0.3	1.5	1000	40.4	1.0	46.18476622364872	31.17858164050688	18.273990293344603
0.1	2.1	360.0	5.06	false	0.5	1.25	100	1.0	0.16	0.93	1.1	2000	0.25	1.0	0.3	1.5	1000	40.4	1.0	33.86300254681116	23.82569253034506	13.373756519682402
0.1	2.1	360.0	5.06	false	0.5	1.25	100	1.0	0.16	0.93	1.1	2000	0.25	1.0	0.3	1.5	1000	40.4	1.0	38.66487836280437	28.531185728804807	15.540264093777445
0.1	2.1	360.0	5.06	false	0.5	1.25	100	1.0	0.16	0.93	1.1	2000	0.25	1.0	0.3	1.5	1000	40.4	2.0	46.671670804482304	14.057838182797306	11.706530370092134	29.628911795561073	8.32799736573435
0.1	2.1	360.0	5.06	false	0.5	1.25	100	1.0	0.16	0.93	1.1	2000	0.25	1.0	0.3	1.5	1000	40.4	1.0	31.349176750363576	9.894684160018356	12.638369943415915
0.1	2.1	360.0	5.06	false	0.5	1.25	100	1.0	0.16	0.93	1.1	2000	0.25	1.0	0.3	1.5	1000	40.4	2.0	42.13013367273445	9.013362411084715	6.3803154049924355	37.76902201179392	12.413134805225662
0.1	2.1	360.0	5.06	false	0.5	1.25	100	1.0	0.16	0.93	1.1	2000	0.25	1.0	0.3	1.5	1000	40.4	1.0	34.79115423602212	15.749759217495182	14.000080989168453
0.1	2.1	360.0	5.06	false	0.5	1.25	100	1.0	0.16	0.93	1.1	2000	0.25	1.0	0.3	1.5	1000	40.4	2.0	45.118867540004175	13.843918537413977	13.458823087668733	41.330082373386276	5.963631373959065
0.1	2.1	360.0	5.06	false	0.5	1.25	100	1.0	0.16	0.93	1.1	2000	0.25	1.0	0.3	1.5	1000	40.4	1.0	32.82580992083524	15.261273435122112	12.631769444122684
0.1	2.1	360.0	5.06	false	0.5	1.25	100	1.0	0.16	0.93	1.1	2000	0.25	1.0	0.3	1.5	1000	40.4	1.0	35.42210030748193	10.837432869827266	13.413269040187759
0.1	2.1	360.0	5.06	false	0.5	1.25	100	1.0	0.16	0.93	1.1	2000	0.25	1.0	0.3	1.5	1000	40.4	1.0	35.58882836007525	13.831960396290311	13.377579319238917
0.1	2.1	360.0	5.06	false	0.5	1.25	100	1.0	0.16	0.93	1.1	2000	0.25	1.0	0.3	1.5	1000	40.4	1.0	40.69118098215506	33.963830630598586	14.527305734821471
0.1	2.1	360.0	5.06	false	0.5	1.25	100	1.0	0.16	0.93	1.1	2000	0.25	1.0	0.3	1.5	1000	40.4	1.0	31.73734265623353	11.039283457544736	11.654626317900407
0.1	2.1	360.0	5.06	false	0.5	1.25	100	1.0	0.16	0.93	1.1	2000	0.25	1.0	0.3	1.5	1000	40.4	1.0	44.92265633220864	26.109360061607017	16.300677799838983
0.1	2.1	360.0	5.06	false	0.5	1.25	100	1.0	0.16	0.93	1.1	2000	0.25	1.0	0.3	1.5	1000	40.4	1.0	38.81580981077683	4.0718795874840525	15.607684482411146
0.1	2.1	360.0	5.06	false	0.5	1.25	100	1.0	0.16	0.93	1.1	2000	0.25	1.0	0.3	1.5	1000	40.4	2.0	47.28152926805381	1.0345985555754638	5.57970963849751	44.217408056428674	12.584494583538422
0.1	2.1	360.0	5.06	false	0.5	1.25	100	1.0	0.16	0.93	1.1	2000	0.25	1.0	0.3	1.5	1000	40.4	2.0	52.81823825469766	6.448726213330558	8.1985421976363	28.27674180545217	11.61244974749623
0.1	2.1	360.0	5.06	false	0.5	1.25	100	1.0	0.16	0.93	1.1	2000	0.25	1.0	0.3	1.5	1000	40.4	1.0	34.89110707119975	1.7301868259906166	13.443865228688619
0.1	2.1	360.0	5.06	false	0.5	1.25	100	1.0	0.16	0.93	1.1	2000	0.25	1.0	0.3	1.5	1000	40.4	2.0	42.212912870160324	10.917479446977232	10.75703947167727	32.39155322801136	6.510856241511086
0.1	2.1	360.0	5.06	false	0.5	1.25	100	1.0	0.16	0.93	1.1	2000	0.25	1.0	0.3	1.5	1000	40.4	1.0	44.04179517353555	11.01213731405607	19.236772178993824
0.1	2.1	360.0	5.06	false	0.5	1.25	100	1.0	0.16	0.93	1.1	2000	0.25	1.0	0.3	1.5	1000	40.4	2.0	41.79666738201784	11.947898302444884	11.181143118757587	33.77319368721491	6.325580468796959
0.1	2.1	360.0	5.06	false	0.5	1.25	100	1.0	0.16	0.93	1.1	2000	0.25	1.0	0.3	1.5	1000	40.4	1.0	35.9949130398249	12.93905671920808	14.121481864167736
0.1	2.1	360.0	5.06	false	0.5	1.25	100	1.0	0.16	0.93	1.1	2000	0.25	1.0	0.3	1.5	1000	40.4	2.0	43.69826049597947	3.917141106936391	8.156894796284128	31.55649263231908	10.81212209128301
0.1	2.1	360.0	5.06	false	0.5	1.25	100	1.0	0.16	0.93	1.1	2000	0.25	1.0	0.3	1.5	1000	40.4	1.0	38.82384369535773	30.361391369185217	15.418657803230284
0.1	2.1	360.0	5.06	false	0.5	1.25	100	1.0	0.16	0.93	1.1	2000	0.25	1.0	0.3	1.5	1000	40.4	1.0	26.94917090977301	2.8972561553120455	10.750974446258297
0.1	2.1	360.0	5.06	false	0.5	1.25	100	1.0	0.16	0.93	1.1	2000	0.25	1.0	0.3	1.5	1000	40.4	1.0	32.74541829883798	18.851895797748817	12.94885367903526
0.1	2.1	360.0	5.06	false	0.5	1.25	100	1.0	0.16	0.93	1.1	2000	0.25	1.0	0.3	1.5	1000	40.4	1.0	39.08503947986872	18.063852090130503	16.30130400193757
0.1	2.1	360.0	5.06	false	0.5	1.25	100	1.0	0.16	0.93	1.1	2000	0.25	1.0	0.3	1.5	1000	40.4	1.0	39.49393105548929	19.069597560801643	16.722197042750096
0.1	2.1	360.0	5.06	false	0.5	1.25	100	1.0	0.16	0.93	1.1	2000	0.25	1.0	0.3	1.5	1000	40.4	2.0	44.17534051775025	11.21463267016769	12.214743174111652	42.73832299540664	7.782725399319458
0.1	2.1	360.0	5.06	false	0.5	1.25	100	1.0	0.16	0.93	1.1	2000	0.25	1.0	0.3	1.5	1000	40.4	1.0	36.93160055356976	8.591835602566542	13.852657467841755
0.1	2.1	360.0	5.06	false	0.5	1.25	100	1.0	0.16	0.93	1.1	2000	0.25	1.0	0.3	1.5	1000	40.4	1.0	40.871114699817106	24.06493423382918	14.245968560211237
0.1	2.1	360.0	5.06	false	0.5	1.25	100	1.0	0.16	0.93	1.1	2000	0.25	1.0	0.3	1.5	1000	40.4	1.0	38.72362341961334	19.78725372633479	14.647786863516362
0.1	2.1	360.0	5.06	false	0.5	1.25	100	1.0	0.16	0.93	1.1	2000	0.25	1.0	0.3	1.5	1000	40.4	1.0	48.83233240289666	0.7954149995717908	17.49392219618683
0.1	2.1	360.0	5.06	false	0.5	1.25	100	1.0	0.16	0.93	1.1	2000	0.25	1.0	0.3	1.5	1000	40.4	2.0	41.60788926084611	6.201602737012874	7.981097043938819	37.79426060775944	8.620025935153665
0.1	2.1	360.0	5.06	false	0.5	1.25	100	1.0	0.16	0.93	1.1	2000	0.25	1.0	0.3	1.5	1000	40.4	2.0	44.982681949854104	12.117125055369073	8.46988082019325	29.15110697015644	11.545465607087618
0.1	2.1	360.0	5.06	false	0.5	1.25	100	1.0	0.16	0.93	1.1	2000	0.25	1.0	0.3	1.5	1000	40.4	1.0	40.7144112500742	25.372417361436135	15.971448263353203
0.1	2.1	360.0	5.06	false	0.5	1.25	100	1.0	0.16	0.93	1.1	2000	0.25	1.0	0.3	1.5	1000	40.4	1.0	39.50673288749309	16.13607567524323	16.097559767339206
0.1	2.1	360.0	5.06	false	0.5	1.25	100	1.0	0.16	0.93	1.1	2000	0.25	1.0	0.3	1.5	1000	40.4	1.0	47.630683342769274	17.076207320330358	19.48940834027994
0.1	2.1	360.0	5.06	false	0.5	1.25	100	1.0	0.16	0.93	1.1	2000	0.25	1.0	0.3	1.5	1000	40.4	1.0	36.06892932515515	0.8874042339923094	14.94280605984582
0.1	2.1	360.0	5.06	false	0.5	1.25	100	1.0	0.16	0.93	1.1	2000	0.25	1.0	0.3	1.5	1000	40.4	1.0	36.95377499910213	16.929111292291335	13.568361400947476
0.1	2.1	360.0	5.06	false	0.5	1.25	100	1.0	0.16	0.93	1.1	2000	0.25	1.0	0.3	1.5	1000	40.4	1.0	35.29224138614174	18.61718955297118	13.242336221466337
0.1	2.1	360.0	5.06	false	0.5	1.25	100	1.0	0.16	0.93	1.1	2000	0.25	1.0	0.3	1.5	1000	40.4	2.0	40.91139804836474	9.624345599215816	9.207425985788992	35.82946598975602	8.54018993357243
0.1	2.1	360.0	5.06	false	0.5	1.25	100	1.0	0.16	0.93	1.1	2000	0.25	1.0	0.3	1.5	1000	40.4	1.0	34.29226578154826	28.28815430815402	14.164035137016166
0.1	2.1	360.0	5.06	false	0.5	1.25	100	1.0	0.16	0.93	1.1	2000	0.25	1.0	0.3	1.5	1000	40.4	1.0	35.16875173593721	0.08672634428840276	15.089903881171123
0.1	2.1	360.0	5.06	false	0.5	1.25	100	1.0	0.16	0.93	1.1	2000	0.25	1.0	0.3	1.5	1000	40.4	1.0	42.23216734317752	22.82360958952965	18.55283331111054
0.1	2.1	360.0	5.06	false	0.5	1.25	100	1.0	0.16	0.93	1.1	2000	0.25	1.0	0.3	1.5	1000	40.4	2.0	43.15622586272233	7.337140165840271	6.761068369072133	20.661896370519333	10.931249126912462
0.1	2.1	360.0	5.06	false	0.5	1.25	100	1.0	0.16	0.93	1.1	2000	0.25	1.0	0.3	1.5	1000	40.4	1.0	39.973013364032326	13.353141867682378	16.26095992128217
0.1	2.1	360.0	5.06	false	0.5	1.25	100	1.0	0.16	0.93	1.1	2000	0.25	1.0	0.3	1.5	1000	40.4	1.0	37.3273408384767	28.707714825198824	12.485331024282887
0.1	2.1	360.0	5.06	false	0.5	1.25	100	1.0	0.16	0.93	1.1	2000	0.25	1.0	0.3	1.5	1000	40.4	1.0	39.33560867470099	8.787927261324311	15.176304817350072
0.1	2.1	360.0	5.06	false	0.5	1.25	100	1.0	0.16	0.93	1.1	2000	0.25	1.0	0.3	1.5	1000	40.4	1.0	35.95245937394263	9.669668685920595	14.861121688400855
0.1	2.1	360.0	5.06	false	0.5	1.25	100	1.0	0.16	0.93	1.1	2000	0.25	1.0	0.3	1.5	1000	40.4	1.0	33.91718225559678	21.44318773569623	11.580172749772387
0.1	2.1	360.0	5.06	false	0.5	1.25	100	1.0	0.16	0.93	1.1	2000	0.25	1.0	0.3	1.5	1000	40.4	1.0	42.54845063346654	17.27554423279034	18.322509991207752
0.1	2.1	360.0	5.06	false	0.5	1.25	100	1.0	0.16	0.93	1.1	2000	0.25	1.0	0.3	1.5	1000	40.4	1.0	47.40236860646435	25.3766368351639	20.09779712202001
0.1	2.1	360.0	5.06	false	0.5	1.25	100	1.0	0.16	0.93	1.1	2000	0.25	1.0	0.3	1.5	1000	40.4	1.0	46.012955158002036	18.18153260816331	19.627308979519594
0.1	2.1	360.0	5.06	false	0.5	1.25	100	1.0	0.16	0.93	1.1	2000	0.25	1.0	0.3	1.5	1000	40.4	1.0	35.72704426323472	7.369638005545116	14.687654141687915
0.1	2.1	360.0	5.06	false	0.5	1.25	100	1.0	0.16	0.93	1.1	2000	0.25	1.0	0.3	1.5	1000	40.4	1.0	39.8556807587277	12.467565652647934	16.701811763768042
0.1	2.1	360.0	5.06	false	0.5	1.25	100	1.0	0.16	0.93	1.1	2000	0.25	1.0	0.3	1.5	1000	40.4	1.0	32.976327072420304	22.939111012068647	12.906989419048953
0.1	2.1	360.0	5.06	false	0.5	1.25	100	1.0	0.16	0.93	1.1	2000	0.25	1.0	0.3	1.5	1000	40.4	1.0	40.52555878260209	30.84154045231484	14.950094005330584
0.1	2.1	360.0	5.06	false	0.5	1.25	100	1.0	0.16	0.93	1.1	2000	0.25	1.0	0.3	1.5	1000	40.4	1.0	33.988779072064744	22.560108233817267	12.466934107818352
0.1	2.1	360.0	5.06	false	0.5	1.25	100	1.0	0.16	0.93	1.1	2000	0.25	1.0	0.3	1.5	1000	40.4	2.0	42.86141822667149	9.341556494620106	8.642247898983431	39.97638826207579	7.5394888764610775
0.1	2.1	360.0	5.06	false	0.5	1.25	100	1.0	0.16	0.93	1.1	2000	0.25	1.0	0.3	1.5	1000	40.4	2.0	44.39819765061908	1.5404475493832654	7.21755644356747	33.398978873008375	12.101556963518103
0.1	2.1	360.0	5.06	false	0.5	1.25	100	1.0	0.16	0.93	1.1	2000	0.25	1.0	0.3	1.5	1000	40.4	1.0	44.76823222095136	27.893013209042508	18.564130069578713
0.1	2.1	360.0	5.06	false	0.5	1.25	100	1.0	0.16	0.93	1.1	2000	0.25	1.0	0.3	1.5	1000	40.4	2.0	47.11074302852039	23.827072056454355	13.342720577258309	34.18783280283507	6.319387498283992
0.1	2.1	360.0	5.06	false	0.5	1.25	100	1.0	0.16	0.93	1.1	2000	0.25	1.0	0.3	1.5	1000	40.4	2.0	43.953269083415464	6.261378075288197	7.815517467046915	40.6777070081393	10.534645973343796
0.1	2.1	360.0	5.06	false	0.5	1.25	100	1.0	0.16	0.93	1.1	2000	0.25	1.0	0.3	1.5	1000	40.4	1.0	45.18779922167177	30.387402526213226	18.968537322546048
0.1	2.1	360.0	5.06	false	0.5	1.25	100	1.0	0.16	0.93	1.1	2000	0.25	1.0	0.3	1.5	1000	40.4	1.0	36.44350310796734	14.454584004228701	14.431859618722822
0.1	2.1	360.0	5.06	false	0.5	1.25	100	1.0	0.16	0.93	1.1	2000	0.25	1.0	0.3	1.5	1000	40.4	1.0	45.90588632295507	18.514696303268583	17.611552715546722
0.1	2.1	360.0	5.06	false	0.5	1.25	100	1.0	0.16	0.93	1.1	2000	0.25	1.0	0.3	1.5	1000	40.4	2.0	45.86897909182527	0.8478730868016312	8.088726542170921	39.45771892543496	11.261683477664631
0.1	2.1	360.0	5.06	false	0.5	1.25	100	1.0	0.16	0.93	1.1	2000	0.25	1.0	0.3	1.5	1000	40.4	1.0	38.041680144462156	22.709886264093647	14.203670074371747
0.1	2.1	360.0	5.06	false	0.5	1.25	100	1.0	0.16	0.93	1.1	2000	0.25	1.0	0.3	1.5	1000	40.4	2.0	46.209473713012514	16.191269091787476	9.944413350975637	38.98245562282746	8.871123429482152
0.1	2.1	360.0	5.06	false	0.5	1.25	100	1.0	0.16	0.93	1.1	2000	0.25	1.0	0.3	1.5	1000	40.4	1.0	30.091288354910454	11.130402125792328	11.909695531258656
0.1	2.1	360.0	5.06	false	0.5	1.25	100	1.0	0.16	0.93	1.1	2000	0.25	1.0	0.3	1.5	1000	40.4	1.0	34.515761258316395	12.518276034850478	13.646951926935582
0.1	2.1	360.0	5.06	false	0.5	1.25	100	1.0	0.16	0.93	1.1	2000	0.25	1.0	0.3	1.5	1000	40.4	1.0	34.29969126731927	4.2610407919535	14.036945652466583
0.1	2.1	360.0	5.06	false	0.5	1.25	100	1.0	0.16	0.93	1.1	2000	0.25	1.0	0.3	1.5	1000	40.4	1.0	41.803676638515526	19.295270144599844	15.812678370207186
0.1	2.1	360.0	5.06	false	0.5	1.25	100	1.0	0.16	0.93	1.1	2000	0.25	1.0	0.3	1.5	1000	40.4	1.0	36.17599043764874	13.374030415153177	14.50750472892965
0.1	2.1	360.0	5.06	false	0.5	1.25	100	1.0	0.16	0.93	1.1	2000	0.25	1.0	0.3	1.5	1000	40.4	1.0	45.57493838542569	24.195141217266574	17.64151575660691
0.1	2.1	360.0	5.06	false	0.5	1.25	100	1.0	0.16	0.93	1.1	2000	0.25	1.0	0.3	1.5	1000	40.4	1.0	49.52955903384641	19.603214205056776	18.675075562822048
0.1	2.1	360.0	5.06	false	0.5	1.25	100	1.0	0.16	0.93	1.1	2000	0.25	1.0	0.3	1.5	1000	40.4	1.0	35.879166793225465	21.877914354956363	13.67749225532319
0.1	2.1	360.0	5.06	false	0.5	1.25	100	1.0	0.16	0.93	1.1	2000	0.25	1.0	0.3	1.5	1000	40.4	1.0	30.51538068767023	18.47033003096942	13.021800174625902
0.1	2.1	360.0	5.06	false	0.5	1.25	100	1.0	0.16	0.93	1.1	2000	0.25	1.0	0.3	1.5	1000	40.4	1.0	28.832658255560773	17.604345746803002	10.720870891263333
0.1	2.1	360.0	5.06	false	0.5	1.25	100	1.0	0.16	0.93	1.1	2000	0.25	1.0	0.3	1.5	1000	40.4	1.0	30.28335369648547	24.431461150558633	12.57893694608672
0.1	2.1	360.0	5.06	false	0.5	1.25	100	1.0	0.16	0.93	1.1	2000	0.25	1.0	0.3	1.5	1000	40.4	1.0	39.410353039469655	29.08880297148924	14.298226305815962
0.1	2.1	360.0	5.06	false	0.5	1.25	100	1.0	0.16	0.93	1.1	2000	0.25	1.0	0.3	1.5	1000	40.4	2.0	45.24024587687998	9.131432941139794	9.593467701292122	39.02778088091329	7.656595545263432
0.1	2.1	360.0	5.06	false	0.5	1.25	100	1.0	0.16	0.93	1.1	2000	0.25	1.0	0.3	1.5	1000	40.4	1.0	41.12479588989597	4.766953812379696	15.686123446124903
0.1	2.1	360.0	5.06	false	0.5	1.25	100	1.0	0.16	0.93	1.1	2000	0.25	1.0	0.3	1.5	1000	40.4	2.0	43.35407629773785	11.362586693660326	7.381159974551375	33.98905691232646	10.060582373158248
0.1	2.1	360.0	5.06	false	0.5	1.25	100	1.0	0.16	0.93	1.1	2000	0.25	1.0	0.3	1.5	1000	40.4	1.0	36.941958974875334	19.51565650826767	14.704254907089656
0.1	2.1	360.0	5.06	false	0.5	1.25	100	1.0	0.16	0.93	1.1	2000	0.25	1.0	0.3	1.5	1000	40.4	2.0	31.35056710930254	0.9256083139432539	5.350459445157642	21.167661656011358	8.914772016582297
0.1	2.1	360.0	5.06	false	0.5	1.25	100	1.0	0.16	0.93	1.1	2000	0.25	1.0	0.3	1.5	1000	40.4	1.0	44.675985369922486	44.19701362025552	16.702539815225755
0.1	2.1	360.0	5.06	false	0.5	1.25	100	1.0	0.16	0.93	1.1	2000	0.25	1.0	0.3	1.5	1000	40.4	1.0	39.752154372238714	7.997022252907234	15.076275094158364
0.1	2.1	360.0	5.06	false	0.5	1.25	100	1.0	0.16	0.93	1.1	2000	0.25	1.0	0.3	1.5	1000	40.4	1.0	32.42189149850409	8.64299363171448	13.900654397087747
0.1	2.1	360.0	5.06	false	0.5	1.25	100	1.0	0.16	0.93	1.1	2000	0.25	1.0	0.3	1.5	1000	40.4	1.0	41.65697320370972	21.405376702322084	16.908035050727687
0.1	2.1	360.0	5.06	false	0.5	1.25	100	1.0	0.16	0.93	1.1	2000	0.25	1.0	0.3	1.5	1000	40.4	1.0	44.18562479105603	16.51740668954807	17.14610433271167
0.1	2.1	360.0	5.06	false	0.5	1.25	100	1.0	0.16	0.93	1.1	2000	0.25	1.0	0.3	1.5	1000	40.4	2.0	41.4117154859578	2.2229976384282857	9.694620333168794	30.149812716078333	6.723763911385486
0.1	2.1	360.0	5.06	false	0.5	1.25	100	1.0	0.16	0.93	1.1	2000	0.25	1.0	0.3	1.5	1000	40.4	2.0	40.69488953318254	5.3382588115543355	5.088451930681892	31.447485608068618	11.747783655136669
0.1	2.1	360.0	5.06	false	0.5	1.25	100	1.0	0.16	0.93	1.1	2000	0.25	1.0	0.3	1.5	1000	40.4	1.0	40.99161582405771	35.35561099036213	15.168915016080248
0.1	2.1	360.0	5.06	false	0.5	1.25	100	1.0	0.16	0.93	1.1	2000	0.25	1.0	0.3	1.5	1000	40.4	2.0	43.4758004640231	7.217030296463917	7.552381562648124	40.080308200366424	10.33544418805004
0.1	2.1	360.0	5.06	false	0.5	1.25	100	1.0	0.16	0.93	1.1	2000	0.25	1.0	0.3	1.5	1000	40.4	1.0	38.4083918861478	14.405591239214553	16.14386506943514
0.1	2.1	360.0	5.06	false	0.5	1.25	100	1.0	0.16	0.93	1.1	2000	0.25	1.0	0.3	1.5	1000	40.4	1.0	37.06383950355303	10.015295482901942	15.821136315223391
0.1	2.1	360.0	5.06	false	0.5	1.25	100	1.0	0.16	0.93	1.1	2000	0.25	1.0	0.3	1.5	1000	40.4	1.0	39.18647966474827	30.15386223356048	10.050184000225848
0.1	2.1	360.0	5.06	false	0.5	1.25	100	1.0	0.16	0.93	1.1	2000	0.25	1.0	0.3	1.5	1000	40.4	1.0	38.249571410718076	20.59691677570474	14.971966381274262
0.1	2.1	360.0	5.06	false	0.5	1.25	100	1.0	0.16	0.93	1.1	2000	0.25	1.0	0.3	1.5	1000	40.4	1.0	39.44615473487439	17.11436447363629	14.04603166946009
0.1	2.1	360.0	5.06	false	0.5	1.25	100	1.0	0.16	0.93	1.1	2000	0.25	1.0	0.3	1.5	1000	40.4	1.0	39.74959167356709	28.353065981337956	16.26039694805272
0.1	2.1	360.0	5.06	false	0.5	1.25	100	1.0	0.16	0.93	1.1	2000	0.25	1.0	0.3	1.5	1000	40.4	1.0	39.76607119942616	12.351536271023754	16.219059561745915
0.1	2.1	360.0	5.06	false	0.5	1.25	100	1.0	0.16	0.93	1.1	2000	0.25	1.0	0.3	1.5	1000	40.4	1.0	42.305951048233574	7.482873050131853	17.73626240100053
0.1	2.1	360.0	5.06	false	0.5	1.25	100	1.0	0.16	0.93	1.1	2000	0.25	1.0	0.3	1.5	1000	40.4	2.0	42.15636507729724	3.2218614495495563	8.68828709069729	34.40551429353358	9.963426100078372
0.1	2.1	360.0	5.06	false	0.5	1.25	100	1.0	0.16	0.93	1.1	2000	0.25	1.0	0.3	1.5	1000	40.4	1.0	44.448610497312835	19.271928241683277	16.38065282202037
0.1	2.1	360.0	5.06	false	0.5	1.25	100	1.0	0.16	0.93	1.1	2000	0.25	1.0	0.3	1.5	1000	40.4	2.0	40.66127038765952	15.054411801275688	9.423921476279256	25.413546168364075	8.237376058697844
0.1	2.1	360.0	5.06	false	0.5	1.25	100	1.0	0.16	0.93	1.1	2000	0.25	1.0	0.3	1.5	1000	40.4	1.0	36.90194887687555	16.497840290292768	13.974961867099239
0.1	2.1	360.0	5.06	false	0.5	1.25	100	1.0	0.16	0.93	1.1	2000	0.25	1.0	0.3	1.5	1000	40.4	1.0	39.332844327131724	27.29379149074131	15.11508529169147
0.1	2.1	360.0	5.06	false	0.5	1.25	100	1.0	0.16	0.93	1.1	2000	0.25	1.0	0.3	1.5	1000	40.4	2.0	48.911047951835315	1.774639938123156	7.345913044939356	31.523616141228377	12.56918551174419
0.1	2.1	360.0	5.06	false	0.5	1.25	100	1.0	0.16	0.93	1.1	2000	0.25	1.0	0.3	1.5	1000	40.4	1.0	41.507997792474974	24.56809517420808	16.319797101287488
0.1	2.1	360.0	5.06	false	0.5	1.25	100	1.0	0.16	0.93	1.1	2000	0.25	1.0	0.3	1.5	1000	40.4	1.0	40.6045537027247	35.523564837174995	14.73568315226917
0.1	2.1	360.0	5.06	false	0.5	1.25	100	1.0	0.16	0.93	1.1	2000	0.25	1.0	0.3	1.5	1000	40.4	1.0	51.42948852584857	20.855811256074904	21.999660656023796
0.1	2.1	360.0	5.06	false	0.5	1.25	100	1.0	0.16	0.93	1.1	2000	0.25	1.0	0.3	1.5	1000	40.4	1.0	37.67393807952066	32.53892099536303	14.45319403667138
0.1	2.1	360.0	5.06	false	0.5	1.25	100	1.0	0.16	0.93	1.1	2000	0.25	1.0	0.3	1.5	1000	40.4	1.0	33.7123515490791	11.879406133864345	13.32193632201929
0.1	2.1	360.0	5.06	false	0.5	1.25	100	1.0	0.16	0.93	1.1	2000	0.25	1.0	0.3	1.5	1000	40.4	1.0	40.77691000782904	31.881677832030004	13.633854999382956
0.1	2.1	360.0	5.06	false	0.5	1.25	100	1.0	0.16	0.93	1.1	2000	0.25	1.0	0.3	1.5	1000	40.4	2.0	48.1129278046183	21.933992986663654	12.13718227009051	46.163266670824925	8.684207484362192
0.1	2.1	360.0	5.06	false	0.5	1.25	100	1.0	0.16	0.93	1.1	2000	0.25	1.0	0.3	1.5	1000	40.4	1.0	42.84499621927283	10.04435328959995	17.062169801905032
0.1	2.1	360.0	5.06	false	0.5	1.25	100	1.0	0.16	0.93	1.1	2000	0.25	1.0	0.3	1.5	1000	40.4	1.0	31.244283630927335	7.965581801256697	14.347694619845688
0.1	2.1	360.0	5.06	false	0.5	1.25	100	1.0	0.16	0.93	1.1	2000	0.25	1.0	0.3	1.5	1000	40.4	1.0	39.01659848159316	36.090075494681294	16.980214713072016
0.1	2.1	360.0	5.06	false	0.5	1.25	100	1.0	0.16	0.93	1.1	2000	0.25	1.0	0.3	1.5	1000	40.4	1.0	39.807336533542625	5.59730986388274	14.839931579253419
0.1	2.1	360.0	5.06	false	0.5	1.25	100	1.0	0.16	0.93	1.1	2000	0.25	1.0	0.3	1.5	1000	40.4	1.0	36.80777464830508	15.461832668719536	17.013217447152364
0.1	2.1	360.0	5.06	false	0.5	1.25	100	1.0	0.16	0.93	1.1	2000	0.25	1.0	0.3	1.5	1000	40.4	1.0	38.46994655331145	14.225029210115201	15.54810148161527
0.1	2.1	360.0	5.06	false	0.5	1.25	100	1.0	0.16	0.93	1.1	2000	0.25	1.0	0.3	1.5	1000	40.4	2.0	42.48601588556796	15.954829222304703	7.214579929772791	32.16023656064907	10.908696101596675
0.1	2.1	360.0	5.06	false	0.5	1.25	100	1.0	0.16	0.93	1.1	2000	0.25	1.0	0.3	1.5	1000	40.4	2.0	41.66661711367194	8.157761588948564	9.393794020894491	36.02133779266212	7.422965249022883
0.1	2.1	360.0	5.06	false	0.5	1.25	100	1.0	0.16	0.93	1.1	2000	0.25	1.0	0.3	1.5	1000	40.4	1.0	47.59443265504953	36.29482583939983	19.294493917503345
0.1	2.1	360.0	5.06	false	0.5	1.25	100	1.0	0.16	0.93	1.1	2000	0.25	1.0	0.3	1.5	1000	40.4	1.0	42.48244813134318	20.378144812991696	17.13058804468775
0.1	2.1	360.0	5.06	false	0.5	1.25	100	1.0	0.16	0.93	1.1	2000	0.25	1.0	0.3	1.5	1000	40.4	1.0	42.98217566971559	29.69179323212402	16.09709562689059
0.1	2.1	360.0	5.06	false	0.5	1.25	100	1.0	0.16	0.93	1.1	2000	0.25	1.0	0.3	1.5	1000	40.4	1.0	42.11683128149437	27.71790066072161	15.866979554791033
0.1	2.1	360.0	5.06	false	0.5	1.25	100	1.0	0.16	0.93	1.1	2000	0.25	1.0	0.3	1.5	1000	40.4	2.0	44.65257376315585	13.531890353669294	6.131483493449037	26.353452675148294	11.87028835636005
0.1	2.1	360.0	5.06	false	0.5	1.25	100	1.0	0.16	0.93	1.1	2000	0.25	1.0	0.3	1.5	1000	40.4	1.0	38.38752513446576	14.426546682721947	14.56972058640511
0.1	2.1	360.0	5.06	false	0.5	1.25	100	1.0	0.16	0.93	1.1	2000	0.25	1.0	0.3	1.5	1000	40.4	1.0	37.04897633572002	15.39521793419682	13.955790930802438
0.1	2.1	360.0	5.06	false	0.5	1.25	100	1.0	0.16	0.93	1.1	2000	0.25	1.0	0.3	1.5	1000	40.4	2.0	41.249301830756686	16.891678773834325	9.265361759952865	39.91486155915071	8.481191618540082
0.1	2.1	360.0	5.06	false	0.5	1.25	100	1.0	0.16	0.93	1.1	2000	0.25	1.0	0.3	1.5	1000	40.4	1.0	32.118262135980416	16.52886471274888	13.210891007427639
0.1	2.1	360.0	5.06	false	0.5	1.25	100	1.0	0.16	0.93	1.1	2000	0.25	1.0	0.3	1.5	1000	40.4	1.0	35.80964367450964	21.391149522474926	13.803512884358476
0.1	2.1	360.0	5.06	false	0.5	1.25	100	1.0	0.16	0.93	1.1	2000	0.25	1.0	0.3	1.5	1000	40.4	1.0	31.298413882579112	25.223512329624658	14.390901631672355
0.1	2.1	360.0	5.06	false	0.5	1.25	100	1.0	0.16	0.93	1.1	2000	0.25	1.0	0.3	1.5	1000	40.4	1.0	30.981929031115993	9.475887506075832	10.490991334059125
0.1	2.1	360.0	5.06	false	0.5	1.25	100	1.0	0.16	0.93	1.1	2000	0.25	1.0	0.3	1.5	1000	40.4	1.0	34.90287210136531	17.573342696473635	14.384806574218077
0.1	2.1	360.0	5.06	false	0.5	1.25	100	1.0	0.16	0.93	1.1	2000	0.25	1.0	0.3	1.5	1000	40.4	1.0	36.61449986905449	14.282805794027574	14.003038490306261
0.1	2.1	360.0	5.06	false	0.5	1.25	100	1.0	0.16	0.93	1.1	2000	0.25	1.0	0.3	1.5	1000	40.4	1.0	31.871627384458975	13.658859781361757	14.333982210209124
0.1	2.1	360.0	5.06	false	0.5	1.25	100	1.0	0.16	0.93	1.1	2000	0.25	1.0	0.3	1.5	1000	40.4	1.0	39.77374979957123	22.857182030132314	16.621050795767058
0.1	2.1	360.0	5.06	false	0.5	1.25	100	1.0	0.16	0.93	1.1	2000	0.25	1.0	0.3	1.5	1000	40.4	1.0	32.92765359267949	27.874132220875502	13.169041828481117
0.1	2.1	360.0	5.06	false	0.5	1.25	100	1.0	0.16	0.93	1.1	2000	0.25	1.0	0.3	1.5	1000	40.4	2.0	41.71680785985551	2.4703546219660675	8.354951450367233	34.536370362926945	9.502941329439217
0.1	2.1	360.0	5.06	false	0.5	1.25	100	1.0	0.16	0.93	1.1	2000	0.25	1.0	0.3	1.5	1000	40.4	1.0	39.47963800207017	26.743394421167938	14.571042764081266
0.1	2.1	360.0	5.06	false	0.5	1.25	100	1.0	0.16	0.93	1.1	2000	0.25	1.0	0.3	1.5	1000	40.4	1.0	31.227828484361595	7.075305655077402	12.62394177768932
0.1	2.1	360.0	5.06	false	0.5	1.25	100	1.0	0.16	0.93	1.1	2000	0.25	1.0	0.3	1.5	1000	40.4	1.0	44.26733303678584	27.823005390511927	18.446618307936493
0.1	2.1	360.0	5.06	false	0.5	1.25	100	1.0	0.16	0.93	1.1	2000	0.25	1.0	0.3	1.5	1000	40.4	1.0	39.104684817887474	10.556808759266342	14.017898975700337
0.1	2.1	360.0	5.06	false	0.5	1.25	100	1.0	0.16	0.93	1.1	2000	0.25	1.0	0.3	1.5	1000	40.4	1.0	35.48934478720091	9.18142790081897	14.572800601119967
0.1	2.1	360.0	5.06	false	0.5	1.25	100	1.0	0.16	0.93	1.1	2000	0.25	1.0	0.3	1.5	1000	40.4	1.0	38.055082562444035	7.31982685390583	16.07914008424117
0.1	2.1	360.0	5.06	false	0.5	1.25	100	1.0	0.16	0.93	1.1	2000	0.25	1.0	0.3	1.5	1000	40.4	1.0	34.289736584202956	7.444633270792983	13.708604689214878
0.1	2.1	360.0	5.06	false	0.5	1.25	100	1.0	0.16	0.93	1.1	2000	0.25	1.0	0.3	1.5	1000	40.4	1.0	42.62488346661629	27.90310587982619	17.076862873921645
0.1	2.1	360.0	5.06	false	0.5	1.25	100	1.0	0.16	0.93	1.1	2000	0.25	1.0	0.3	1.5	1000	40.4	1.0	38.14226709571043	15.681421753233503	16.858334893225745
0.1	2.1	360.0	5.06	false	0.5	1.25	100	1.0	0.16	0.93	1.1	2000	0.25	1.0	0.3	1.5	1000	40.4	1.0	43.78137302797196	25.594808415037427	18.047490895204735
0.1	2.1	360.0	5.06	false	0.5	1.25	100	1.0	0.16	0.93	1.1	2000	0.25	1.0	0.3	1.5	1000	40.4	1.0	43.02145947045151	19.40168863911558	16.38943646355788
0.1	2.1	360.0	5.06	false	0.5	1.25	100	1.0	0.16	0.93	1.1	2000	0.25	1.0	0.3	1.5	1000	40.4	1.0	44.626174637308246	16.478546237371898	16.817775238870993
0.1	2.1	360.0	5.06	false	0.5	1.25	100	1.0	0.16	0.93	1.1	2000	0.25	1.0	0.3	1.5	1000	40.4	2.0	39.96599849209675	10.512844028931951	9.833683940861238	37.24518777983855	6.103946601163244
0.1	2.1	360.0	5.06	false	0.5	1.25	100	1.0	0.16	0.93	1.1	2000	0.25	1.0	0.3	1.5	1000	40.4	1.0	32.332058546270375	21.773047341142178	13.974282119420726
0.1	2.1	360.0	5.06	false	0.5	1.25	100	1.0	0.16	0.93	1.1	2000	0.25	1.0	0.3	1.5	1000	40.4	2.0	37.720834414973154	9.115497544558286	9.544440454123707	22.9357674213908	7.409940485277987
0.1	2.1	360.0	5.06	false	0.5	1.25	100	1.0	0.16	0.93	1.1	2000	0.25	1.0	0.3	1.5	1000	40.4	1.0	37.322473905202166	20.230862998354922	14.65298573699318
0.1	2.1	360.0	5.06	false	0.5	1.25	100	1.0	0.16	0.93	1.1	2000	0.25	1.0	0.3	1.5	1000	40.4	1.0	40.438545937772496	15.038168302903234	16.897766200215376
0.1	2.1	360.0	5.06	false	0.5	1.25	100	1.0	0.16	0.93	1.1	2000	0.25	1.0	0.3	1.5	1000	40.4	1.0	40.23538586933268	30.859608814791883	15.038094483958178
0.1	2.1	360.0	5.06	false	0.5	1.25	100	1.0	0.16	0.93	1.1	2000	0.25	1.0	0.3	1.5	1000	40.4	1.0	43.48567728188392	38.772880996081284	16.573419325264542
0.1	2.1	360.0	5.06	false	0.5	1.25	100	1.0	0.16	0.93	1.1	2000	0.25	1.0	0.3	1.5	1000	40.4	2.0	51.20279221594158	14.799126003666817	11.68202191251816	34.82859003181049	10.235869452540523
0.1	2.1	360.0	5.06	false	0.5	1.25	100	1.0	0.16	0.93	1.1	2000	0.25	1.0	0.3	1.5	1000	40.4	1.0	40.13124049192486	22.052025650669115	15.991843020184772
0.1	2.1	360.0	5.06	false	0.5	1.25	100	1.0	0.16	0.93	1.1	2000	0.25	1.0	0.3	1.5	1000	40.4	2.0	40.21788510574694	8.710479372058758	7.677770620369634	35.578651868071795	8.006590562034889
0.1	2.1	360.0	5.06	false	0.5	1.25	100	1.0	0.16	0.93	1.1	2000	0.25	1.0	0.3	1.5	1000	40.4	1.0	34.98500742375809	17.116895689546308	13.508603693339554
0.1	2.1	360.0	5.06	false	0.5	1.25	100	1.0	0.16	0.93	1.1	2000	0.25	1.0	0.3	1.5	1000	40.4	1.0	32.7659058758425	21.794833741492603	13.73134597873444
0.1	2.1	360.0	5.06	false	0.5	1.25	100	1.0	0.16	0.93	1.1	2000	0.25	1.0	0.3	1.5	1000	40.4	1.0	40.80679085037549	15.909845730673686	17.013076212644
0.1	2.1	360.0	5.06	false	0.5	1.25	100	1.0	0.16	0.93	1.1	2000	0.25	1.0	0.3	1.5	1000	40.4	1.0	49.34252226813765	25.194814411556425	21.257076029416794
0.1	2.1	360.0	5.06	false	0.5	1.25	100	1.0	0.16	0.93	1.1	2000	0.25	1.0	0.3	1.5	1000	40.4	1.0	36.857381327896434	21.389929991476002	14.226977879708146
0.1	2.1	360.0	5.06	false	0.5	1.25	100	1.0	0.16	0.93	1.1	2000	0.25	1.0	0.3	1.5	1000	40.4	2.0	41.488660609447834	18.11178057238352	6.684700517475621	40.056799135534945	9.433887817488952
0.1	2.1	360.0	5.06	false	0.5	1.25	100	1.0	0.16	0.93	1.1	2000	0.25	1.0	0.3	1.5	1000	40.4	1.0	44.39539083836614	22.148142286084852	19.33112525790587
0.1	2.1	360.0	5.06	false	0.5	1.25	100	1.0	0.16	0.93	1.1	2000	0.25	1.0	0.3	1.5	1000	40.4	1.0	34.66255871618515	33.141297071306056	13.953647823039296
0.1	2.1	360.0	5.06	false	0.5	1.25	100	1.0	0.16	0.93	1.1	2000	0.25	1.0	0.3	1.5	1000	40.4	1.0	43.74555659168709	35.32501219698986	16.99380109100214
0.1	2.1	360.0	5.06	false	0.5	1.25	100	1.0	0.16	0.93	1.1	2000	0.25	1.0	0.3	1.5	1000	40.4	1.0	40.61610685243846	18.962358190640618	15.427543838232136
0.1	2.1	360.0	5.06	false	0.5	1.25	100	1.0	0.16	0.93	1.1	2000	0.25	1.0	0.3	1.5	1000	40.4	2.0	41.66449328735346	1.6365162705623337	9.865311664421839	34.11487328375387	7.522883802021211
0.1	2.1	360.0	5.06	false	0.5	1.25	100	1.0	0.16	0.93	1.1	2000	0.25	1.0	0.3	1.5	1000	40.4	1.0	39.430260726337835	16.281313242649137	15.42813263577235
0.1	2.1	360.0	5.06	false	0.5	1.25	100	1.0	0.16	0.93	1.1	2000	0.25	1.0	0.3	1.5	1000	40.4	1.0	38.0643428122639	24.2745300675553	17.33622045695356
0.1	2.1	360.0	5.06	false	0.5	1.25	100	1.0	0.16	0.93	1.1	2000	0.25	1.0	0.3	1.5	1000	40.4	1.0	35.857232655746884	31.415788350102435	14.7167299756659
0.1	2.1	360.0	5.06	false	0.5	1.25	100	1.0	0.16	0.93	1.1	2000	0.25	1.0	0.3	1.5	1000	40.4	1.0	42.42754574995371	17.591695883468727	12.151543758216702
0.1	2.1	360.0	5.06	false	0.5	1.25	100	1.0	0.16	0.93	1.1	2000	0.25	1.0	0.3	1.5	1000	40.4	1.0	31.073717438409005	2.3585251643660587	11.624377691476576
0.1	2.1	360.0	5.06	false	0.5	1.25	100	1.0	0.16	0.93	1.1	2000	0.25	1.0	0.3	1.5	1000	40.4	1.0	45.25647645380803	11.39522988832575	15.598839982518271
0.1	2.1	360.0	5.06	false	0.5	1.25	100	1.0	0.16	0.93	1.1	2000	0.25	1.0	0.3	1.5	1000	40.4	1.0	32.210778739560496	10.964186752137662	12.769715428748276
0.1	2.1	360.0	5.06	false	0.5	1.25	100	1.0	0.16	0.93	1.1	2000	0.25	1.0	0.3	1.5	1000	40.4	2.0	41.583053698512664	5.552826324476271	11.879396741314102	39.257088474221916	5.0178614489742674
0.1	2.1	360.0	5.06	false	0.5	1.25	100	1.0	0.16	0.93	1.1	2000	0.25	1.0	0.3	1.5	1000	40.4	1.0	41.67037615825399	11.489124252843078	15.945267517895598
0.1	2.1	360.0	5.06	false	0.5	1.25	100	1.0	0.16	0.93	1.1	2000	0.25	1.0	0.3	1.5	1000	40.4	1.0	36.59140730060705	23.35681071785427	15.993146291416785
0.1	2.1	360.0	5.06	false	0.5	1.25	100	1.0	0.16	0.93	1.1	2000	0.25	1.0	0.3	1.5	1000	40.4	2.0	37.48652724942086	6.295297975291404	6.883631274018127	36.440845956248666	9.282600125804919
0.1	2.1	360.0	5.06	false	0.5	1.25	100	1.0	0.16	0.93	1.1	2000	0.25	1.0	0.3	1.5	1000	40.4	1.0	31.317516446554123	23.26503882360942	10.973186867462674
0.1	2.1	360.0	5.06	false	0.5	1.25	100	1.0	0.16	0.93	1.1	2000	0.25	1.0	0.3	1.5	1000	40.4	2.0	39.43242390414586	9.820006742432723	6.635037143181757	22.592538704290995	9.348965932200025
0.1	2.1	360.0	5.06	false	0.5	1.25	100	1.0	0.16	0.93	1.1	2000	0.25	1.0	0.3	1.5	1000	40.4	1.0	44.2886091996681	33.797628614109	12.0932474980697
0.1	2.1	360.0	5.06	false	0.5	1.25	100	1.0	0.16	0.93	1.1	2000	0.25	1.0	0.3	1.5	1000	40.4	1.0	41.1696982875046	29.0685696587024	15.092429465196286
0.1	2.1	360.0	5.06	false	0.5	1.25	100	1.0	0.16	0.93	1.1	2000	0.25	1.0	0.3	1.5	1000	40.4	1.0	36.61427829072598	27.139466347477626	15.909809445225768
0.1	2.1	360.0	5.06	false	0.5	1.25	100	1.0	0.16	0.93	1.1	2000	0.25	1.0	0.3	1.5	1000	40.4	1.0	41.79980812991932	25.217722310353455	17.02683926184848
0.1	2.1	360.0	5.06	false	0.5	1.25	100	1.0	0.16	0.93	1.1	2000	0.25	1.0	0.3	1.5	1000	40.4	2.0	46.019015055831844	11.34558167970594	6.859007046583305	45.235056981517594	11.278421838534918
0.1	2.1	360.0	5.06	false	0.5	1.25	100	1.0	0.16	0.93	1.1	2000	0.25	1.0	0.3	1.5	1000	40.4	1.0	36.85854413187527	7.80097763784034	12.84114192276856
0.1	2.1	360.0	5.06	false	0.5	1.25	100	1.0	0.16	0.93	1.1	2000	0.25	1.0	0.3	1.5	1000	40.4	1.0	36.06830961243578	6.355310630355819	13.875733017551847
0.1	2.1	360.0	5.06	false	0.5	1.25	100	1.0	0.16	0.93	1.1	2000	0.25	1.0	0.3	1.5	1000	40.4	1.0	37.2277205996057	18.470682637469768	16.520812653018446
0.1	2.1	360.0	5.06	false	0.5	1.25	100	1.0	0.16	0.93	1.1	2000	0.25	1.0	0.3	1.5	1000	40.4	1.0	42.398478218925725	18.78424704958893	16.21832236508802
0.1	2.1	360.0	5.06	false	0.5	1.25	100	1.0	0.16	0.93	1.1	2000	0.25	1.0	0.3	1.5	1000	40.4	1.0	41.87736633194662	36.1715862317238	16.35389603244295
0.1	2.1	360.0	5.06	false	0.5	1.25	100	1.0	0.16	0.93	1.1	2000	0.25	1.0	0.3	1.5	1000	40.4	1.0	37.164661102421896	25.95959122379146	15.828765613236081
0.1	2.1	360.0	5.06	false	0.5	1.25	100	1.0	0.16	0.93	1.1	2000	0.25	1.0	0.3	1.5	1000	40.4	1.0	33.16116919582383	22.169317128285414	12.413981474154008
0.1	2.1	360.0	5.06	false	0.5	1.25	100	1.0	0.16	0.93	1.1	2000	0.25	1.0	0.3	1.5	1000	40.4	1.0	40.49418252893207	39.047546591207144	15.584596720338972
0.1	2.1	360.0	5.06	false	0.5	1.25	100	1.0	0.16	0.93	1.1	2000	0.25	1.0	0.3	1.5	1000	40.4	1.0	37.78503780608385	25.046553880898863	13.775568699741932
0.1	2.1	360.0	5.06	false	0.5	1.25	100	1.0	0.16	0.93	1.1	2000	0.25	1.0	0.3	1.5	1000	40.4	1.0	44.91665618337721	20.314266613171387	16.665350564849263
0.1	2.1	360.0	5.06	false	0.5	1.25	100	1.0	0.16	0.93	1.1	2000	0.25	1.0	0.3	1.5	1000	40.4	1.0	35.8456908668551	21.76522891313951	14.428910881493495
0.1	2.1	360.0	5.06	false	0.5	1.25	100	1.0	0.16	0.93	1.1	2000	0.25	1.0	0.3	1.5	1000	40.4	1.0	40.18067873122727	24.392751648133554	14.137866834182239
0.1	2.1	360.0	5.06	false	0.5	1.25	100	1.0	0.16	0.93	1.1	2000	0.25	1.0	0.3	1.5	1000	40.4	2.0	43.74239095937366	14.874729936789267	10.0454223901771	34.45930042786498	6.486215052465032
0.1	2.1	360.0	5.06	false	0.5	1.25	100	1.0	0.16	0.93	1.1	2000	0.25	1.0	0.3	1.5	1000	40.4	1.0	39.06970325053938	27.60394602543451	14.795845001759208
0.1	2.1	360.0	5.06	false	0.5	1.25	100	1.0	0.16	0.93	1.1	2000	0.25	1.0	0.3	1.5	1000	40.4	1.0	39.36261032449601	19.96196269440273	14.402719841887459
0.1	2.1	360.0	5.06	false	0.5	1.25	100	1.0	0.16	0.93	1.1	2000	0.25	1.0	0.3	1.5	1000	40.4	1.0	34.34553439677117	3.3386828648795204	14.129778924446091
0.1	2.1	360.0	5.06	false	0.5	1.25	100	1.0	0.16	0.93	1.1	2000	0.25	1.0	0.3	1.5	1000	40.4	1.0	38.902167786493436	22.504998104100128	14.794383753842949
0.1	2.1	360.0	5.06	false	0.5	1.25	100	1.0	0.16	0.93	1.1	2000	0.25	1.0	0.3	1.5	1000	40.4	1.0	40.374914246807236	19.89745186392863	16.391005883646347
0.1	2.1	360.0	5.06	false	0.5	1.25	100	1.0	0.16	0.93	1.1	2000	0.25	1.0	0.3	1.5	1000	40.4	1.0	43.837415172924274	17.332934734202684	16.9261143885024
0.1	2.1	360.0	5.06	false	0.5	1.25	100	1.0	0.16	0.93	1.1	2000	0.25	1.0	0.3	1.5	1000	40.4	1.0	45.53430500725793	15.318908985078059	15.927505207492315
0.1	2.1	360.0	5.06	false	0.5	1.25	100	1.0	0.16	0.93	1.1	2000	0.25	1.0	0.3	1.5	1000	40.4	1.0	39.67876933836768	23.76078176044521	16.330718949034328
0.1	2.1	360.0	5.06	false	0.5	1.25	100	1.0	0.16	0.93	1.1	2000	0.25	1.0	0.3	1.5	1000	40.4	1.0	44.75109338697851	20.173933507748504	18.669607247710296
0.1	2.1	360.0	5.06	false	0.5	1.25	100	1.0	0.16	0.93	1.1	2000	0.25	1.0	0.3	1.5	1000	40.4	1.0	37.828889106630726	13.22490035722529	14.33657084759526
0.1	2.1	360.0	5.06	false	0.5	1.25	100	1.0	0.16	0.93	1.1	2000	0.25	1.0	0.3	1.5	1000	40.4	2.0	43.2056382255682	19.51548690337528	13.555808949819593	33.06819389677571	5.79324703985234
0.1	2.1	360.0	5.06	false	0.5	1.25	100	1.0	0.16	0.93	1.1	2000	0.25	1.0	0.3	1.5	1000	40.4	1.0	36.87827840848772	20.399774426471506	14.091024349444783
0.1	2.1	360.0	5.06	false	0.5	1.25	100	1.0	0.16	0.93	1.1	2000	0.25	1.0	0.3	1.5	1000	40.4	1.0	41.21407639843826	3.322427399370077	12.99324474754558
0.1	2.1	360.0	5.06	false	0.5	1.25	100	1.0	0.16	0.93	1.1	2000	0.25	1.0	0.3	1.5	1000	40.4	2.0	41.99550341660413	9.301444831252487	7.200133879050268	32.65011687833253	9.89973928931616
0.1	2.1	360.0	5.06	false	0.5	1.25	100	1.0	0.16	0.93	1.1	2000	0.25	1.0	0.3	1.5	1000	40.4	2.0	44.42463314990018	4.196310331198371	8.746417122992339	36.19634513109758	8.973105011569666
0.1	2.1	360.0	5.06	false	0.5	1.25	100	1.0	0.16	0.93	1.1	2000	0.25	1.0	0.3	1.5	1000	40.4	1.0	40.674840496069876	26.19865143373918	16.368895619885617
0.1	2.1	360.0	5.06	false	0.5	1.25	100	1.0	0.16	0.93	1.1	2000	0.25	1.0	0.3	1.5	1000	40.4	1.0	51.1352383658163	33.50583172042867	18.023699692020767
0.1	2.1	360.0	5.06	false	0.5	1.25	100	1.0	0.16	0.93	1.1	2000	0.25	1.0	0.3	1.5	1000	40.4	1.0	39.48891972301489	3.9643521629817706	14.997977795380157
0.1	2.1	360.0	5.06	false	0.5	1.25	100	1.0	0.16	0.93	1.1	2000	0.25	1.0	0.3	1.5	1000	40.4	1.0	36.632929631410974	34.422836364790946	14.585084734478517
0.1	2.1	360.0	5.06	false	0.5	1.25	100	1.0	0.16	0.93	1.1	2000	0.25	1.0	0.3	1.5	1000	40.4	1.0	37.10627771224837	33.726947171501706	14.865287157428279
0.1	2.1	360.0	5.06	false	0.5	1.25	100	1.0	0.16	0.93	1.1	2000	0.25	1.0	0.3	1.5	1000	40.4	1.0	34.438647365972024	7.588677581716967	14.763125036260648
0.1	2.1	360.0	5.06	false	0.5	1.25	100	1.0	0.16	0.93	1.1	2000	0.25	1.0	0.3	1.5	1000	40.4	2.0	38.45878919441675	3.8515667731038365	6.25768022857052	31.65386754664275	9.757304672301414
0.1	2.1	360.0	5.06	false	0.5	1.25	100	1.0	0.16	0.93	1.1	2000	0.25	1.0	0.3	1.5	1000	40.4	2.0	43.3376441375581	7.924565355885264	7.881024925211564	30.41086437270421	10.244141375891171
0.1	2.1	360.0	5.06	false	0.5	1.25	100	1.0	0.16	0.93	1.1	2000	0.25	1.0	0.3	1.5	1000	40.4	1.0	45.26167635965035	13.871985472415101	17.384577276741307
0.1	2.1	360.0	5.06	false	0.5	1.25	100	1.0	0.16	0.93	1.1	2000	0.25	1.0	0.3	1.5	1000	40.4	1.0	31.94804239086009	11.876417155636611	11.152811441790156
0.1	2.1	360.0	5.06	false	0.5	1.25	100	1.0	0.16	0.93	1.1	2000	0.25	1.0	0.3	1.5	1000	40.4	1.0	43.81584247095913	2.1313056756955366	17.3552759576302
0.1	2.1	360.0	5.06	false	0.5	1.25	100	1.0	0.16	0.93	1.1	2000	0.25	1.0	0.3	1.5	1000	40.4	1.0	46.61110088299577	25.232934122628166	20.21375962073473
0.1	2.1	360.0	5.06	false	0.5	1.25	100	1.0	0.16	0.93	1.1	2000	0.25	1.0	0.3	1.5	1000	40.4	1.0	37.1189939992132	9.341313429687752	14.473497724258856
0.1	2.1	360.0	5.06	false	0.5	1.25	100	1.0	0.16	0.93	1.1	2000	0.25	1.0	0.3	1.5	1000	40.4	1.0	42.59297095935282	42.29831112721415	17.345310022560213
0.1	2.1	360.0	5.06	false	0.5	1.25	100	1.0	0.16	0.93	1.1	2000	0.25	1.0	0.3	1.5	1000	40.4	1.0	37.1162897147413	12.298353621419507	14.390607845651335
0.1	2.1	360.0	5.06	false	0.5	1.25	100	1.0	0.16	0.93	1.1	2000	0.25	1.0	0.3	1.5	1000	40.4	1.0	38.252767760846275	15.623709193314165	18.427182997416356
0.1	2.1	360.0	5.06	false	0.5	1.25	100	1.0	0.16	0.93	1.1	2000	0.25	1.0	0.3	1.5	1000	40.4	2.0	46.43288086361731	4.357396477931523	12.021072380589038	36.94918097029282	8.096444616926128
0.1	2.1	360.0	5.06	false	0.5	1.25	100	1.0	0.16	0.93	1.1	2000	0.25	1.0	0.3	1.5	1000	40.4	1.0	50.14066092053209	24.46378556905617	18.000053062461813
0.1	2.1	360.0	5.06	false	0.5	1.25	100	1.0	0.16	0.93	1.1	2000	0.25	1.0	0.3	1.5	1000	40.4	1.0	34.25440565012312	33.07613805419805	13.881029127995117
0.1	2.1	360.0	5.06	false	0.5	1.25	100	1.0	0.16	0.93	1.1	2000	0.25	1.0	0.3	1.5	1000	40.4	1.0	42.854954421092316	13.11014380593214	17.073378924143046
0.1	2.1	360.0	5.06	false	0.5	1.25	100	1.0	0.16	0.93	1.1	2000	0.25	1.0	0.3	1.5	1000	40.4	1.0	42.0074916775119	26.98414563554223	16.057869850345618
0.1	2.1	360.0	5.06	false	0.5	1.25	100	1.0	0.16	0.93	1.1	2000	0.25	1.0	0.3	1.5	1000	40.4	2.0	49.37458518577184	2.6829028264383337	9.629543202053961	36.148182160999355	10.348783014898538
0.1	2.1	360.0	5.06	false	0.5	1.25	100	1.0	0.16	0.93	1.1	2000	0.25	1.0	0.3	1.5	1000	40.4	1.0	35.37797960321427	18.151881611612758	14.756646664288192
0.1	2.1	360.0	5.06	false	0.5	1.25	100	1.0	0.16	0.93	1.1	2000	0.25	1.0	0.3	1.5	1000	40.4	1.0	37.11427695398072	26.15752809860926	14.866359353744219
0.1	2.1	360.0	5.06	false	0.5	1.25	100	1.0	0.16	0.93	1.1	2000	0.25	1.0	0.3	1.5	1000	40.4	1.0	43.57017181196799	35.84504255045885	17.732570606403993
0.1	2.1	360.0	5.06	false	0.5	1.25	100	1.0	0.16	0.93	1.1	2000	0.25	1.0	0.3	1.5	1000	40.4	1.0	44.14400501800642	16.539803585089675	17.43280433552762
0.1	2.1	360.0	5.06	false	0.5	1.25	100	1.0	0.16	0.93	1.1	2000	0.25	1.0	0.3	1.5	1000	40.4	1.0	39.95581066717443	21.556610968164048	16.32640276034064
0.1	2.1	360.0	5.06	false	0.5	1.25	100	1.0	0.16	0.93	1.1	2000	0.25	1.0	0.3	1.5	1000	40.4	1.0	32.66701698194006	25.833921230732066	13.099592128291864
0.1	2.1	360.0	5.06	false	0.5	1.25	100	1.0	0.16	0.93	1.1	2000	0.25	1.0	0.3	1.5	1000	40.4	1.0	42.26935801500891	11.877472576170627	16.277856098537182
0.1	2.1	360.0	5.06	false	0.5	1.25	100	1.0	0.16	0.93	1.1	2000	0.25	1.0	0.3	1.5	1000	40.4	1.0	37.211293684523405	18.443855297934498	14.511167343493582
0.1	2.1	360.0	5.06	false	0.5	1.25	100	1.0	0.16	0.93	1.1	2000	0.25	1.0	0.3	1.5	1000	40.4	1.0	33.777607675631415	23.211895309730014	13.588787705774244
0.1	2.1	360.0	5.06	false	0.5	1.25	100	1.0	0.16	0.93	1.1	2000	0.25	1.0	0.3	1.5	1000	40.4	1.0	38.909570097645634	25.472643538746652	15.055080824702591
0.1	2.1	360.0	5.06	false	0.5	1.25	100	1.0	0.16	0.93	1.1	2000	0.25	1.0	0.3	1.5	1000	40.4	2.0	41.41652898726004	15.69560602975291	5.948757340898569	28.33095632236335	10.370030000103673
0.1	2.1	360.0	5.06	false	0.5	1.25	100	1.0	0.16	0.93	1.1	2000	0.25	1.0	0.3	1.5	1000	40.4	1.0	36.14769691212658	16.97035092433417	16.590599428000488
0.1	2.1	360.0	5.06	false	0.5	1.25	100	1.0	0.16	0.93	1.1	2000	0.25	1.0	0.3	1.5	1000	40.4	1.0	47.32565802199543	30.212154122785684	18.07637991623626
0.1	2.1	360.0	5.06	false	0.5	1.25	100	1.0	0.16	0.93	1.1	2000	0.25	1.0	0.3	1.5	1000	40.4	1.0	38.696140245736856	17.035979140983805	16.52389185444427
0.1	2.1	360.0	5.06	false	0.5	1.25	100	1.0	0.16	0.93	1.1	2000	0.25	1.0	0.3	1.5	1000	40.4	1.0	43.703631327443105	24.265273787023613	18.59609730531907
0.1	2.1	360.0	5.06	false	0.5	1.25	100	1.0	0.16	0.93	1.1	2000	0.25	1.0	0.3	1.5	1000	40.4	1.0	42.399657579236845	8.596770500146626	19.844472628087573
0.1	2.1	360.0	5.06	false	0.5	1.25	100	1.0	0.16	0.93	1.1	2000	0.25	1.0	0.3	1.5	1000	40.4	1.0	33.32032404183068	18.614920713797666	13.185634317466702
0.1	2.1	360.0	5.06	false	0.5	1.25	100	1.0	0.16	0.93	1.1	2000	0.25	1.0	0.3	1.5	1000	40.4	1.0	32.084719498708395	20.795804161558213	11.978705023273161
0.1	2.1	360.0	5.06	false	0.5	1.25	100	1.0	0.16	0.93	1.1	2000	0.25	1.0	0.3	1.5	1000	40.4	1.0	34.25756363682976	18.174035726845624	14.814737053031505
0.1	2.1	360.0	5.06	false	0.5	1.25	100	1.0	0.16	0.93	1.1	2000	0.25	1.0	0.3	1.5	1000	40.4	1.0	43.887686838883276	24.416308214451455	17.586949617186022
0.1	2.1	360.0	5.06	false	0.5	1.25	100	1.0	0.16	0.93	1.1	2000	0.25	1.0	0.3	1.5	1000	40.4	1.0	34.19547872968757	26.176841987574665	13.316810033657516
0.1	2.1	360.0	5.06	false	0.5	1.25	100	1.0	0.16	0.93	1.1	2000	0.25	1.0	0.3	1.5	1000	40.4	1.0	39.02885431402256	14.83007101730779	17.12918783819258
0.1	2.1	360.0	5.06	false	0.5	1.25	100	1.0	0.16	0.93	1.1	2000	0.25	1.0	0.3	1.5	1000	40.4	1.0	42.21088907752258	23.25881085603788	18.32481083139743
0.1	2.1	360.0	5.06	false	0.5	1.25	100	1.0	0.16	0.93	1.1	2000	0.25	1.0	0.3	1.5	1000	40.4	1.0	28.265214155764603	27.50914297827323	12.78664084362873
0.1	2.1	360.0	5.06	false	0.5	1.25	100	1.0	0.16	0.93	1.1	2000	0.25	1.0	0.3	1.5	1000	40.4	1.0	43.98241436021041	38.848352510375605	17.512131502915086
0.1	2.1	360.0	5.06	false	0.5	1.25	100	1.0	0.16	0.93	1.1	2000	0.25	1.0	0.3	1.5	1000	40.4	1.0	39.0562875917217	18.577247325497574	17.66548387002629
0.1	2.1	360.0	5.06	false	0.5	1.25	100	1.0	0.16	0.93	1.1	2000	0.25	1.0	0.3	1.5	1000	40.4	1.0	39.22330599207496	0.29601713943611824	14.25805418944289
0.1	2.1	360.0	5.06	false	0.5	1.25	100	1.0	0.16	0.93	1.1	2000	0.25	1.0	0.3	1.5	1000	40.4	1.0	41.406321002261244	3.9224358443156135	16.152752879238275
0.1	2.1	360.0	5.06	false	0.5	1.25	100	1.0	0.16	0.93	1.1	2000	0.25	1.0	0.3	1.5	1000	40.4	1.0	36.23287021539262	25.81603717153979	13.452977599283662
0.1	2.1	360.0	5.06	false	0.5	1.25	100	1.0	0.16	0.93	1.1	2000	0.25	1.0	0.3	1.5	1000	40.4	2.0	45.12352734429803	13.063982014894107	9.816738725216599	23.980641467550882	7.895498908681568
0.1	2.1	360.0	5.06	false	0.5	1.25	100	1.0	0.16	0.93	1.1	2000	0.25	1.0	0.3	1.5	1000	40.4	1.0	34.75971434065666	19.450342982085267	15.442167714099469
0.1	2.1	360.0	5.06	false	0.5	1.25	100	1.0	0.16	0.93	1.1	2000	0.25	1.0	0.3	1.5	1000	40.4	2.0	48.81547223486993	26.618439198550117	11.692301567035653	41.64973651293757	7.18254407329738
0.1	2.1	360.0	5.06	false	0.5	1.25	100	1.0	0.16	0.93	1.1	2000	0.25	1.0	0.3	1.5	1000	40.4	2.0	49.12509444514453	13.37732079793766	9.991613181726427	47.69747088672051	8.487510950752174
0.1	2.1	360.0	5.06	false	0.5	1.25	100	1.0	0.16	0.93	1.1	2000	0.25	1.0	0.3	1.5	1000	40.4	1.0	29.87266485394447	14.062352161200824	10.543466129477425
0.1	2.1	360.0	5.06	false	0.5	1.25	100	1.0	0.16	0.93	1.1	2000	0.25	1.0	0.3	1.5	1000	40.4	1.0	48.877240458691034	17.564271722009988	20.07063574782606
0.1	2.1	360.0	5.06	false	0.5	1.25	100	1.0	0.16	0.93	1.1	2000	0.25	1.0	0.3	1.5	1000	40.4	1.0	37.05507010279993	33.1710911134071	14.571827248615405
0.1	2.1	360.0	5.06	false	0.5	1.25	100	1.0	0.16	0.93	1.1	2000	0.25	1.0	0.3	1.5	1000	40.4	1.0	37.009114303664674	4.030772223178742	14.436206433919203
0.1	2.1	360.0	5.06	false	0.5	1.25	100	1.0	0.16	0.93	1.1	2000	0.25	1.0	0.3	1.5	1000	40.4	2.0	41.669436729648396	1.7757543598498318	8.584086409476939	30.47306060247255	7.815395349659033
0.1	2.1	360.0	5.06	false	0.5	1.25	100	1.0	0.16	0.93	1.1	2000	0.25	1.0	0.3	1.5	1000	40.4	1.0	38.11382313217754	16.112720899211286	16.691539748199208
0.1	2.1	360.0	5.06	false	0.5	1.25	100	1.0	0.16	0.93	1.1	2000	0.25	1.0	0.3	1.5	1000	40.4	1.0	43.671667715945695	25.291058559228702	18.510165964737322
0.1	2.1	360.0	5.06	false	0.5	1.25	100	1.0	0.16	0.93	1.1	2000	0.25	1.0	0.3	1.5	1000	40.4	1.0	34.71409729593442	33.95130214900755	14.627242350972596
0.1	2.1	360.0	5.06	false	0.5	1.25	100	1.0	0.16	0.93	1.1	2000	0.25	1.0	0.3	1.5	1000	40.4	1.0	32.00791781849851	11.89513261605173	12.97911917043318
0.1	2.1	360.0	5.06	false	0.5	1.25	100	1.0	0.16	0.93	1.1	2000	0.25	1.0	0.3	1.5	1000	40.4	1.0	42.64523926662494	17.56743730498501	19.391155362381657
0.1	2.1	360.0	5.06	false	0.5	1.25	100	1.0	0.16	0.93	1.1	2000	0.25	1.0	0.3	1.5	1000	40.4	1.0	38.66222474463925	30.750071875707288	15.411351410211163
0.1	2.1	360.0	5.06	false	0.5	1.25	100	1.0	0.16	0.93	1.1	2000	0.25	1.0	0.3	1.5	1000	40.4	2.0	40.2522375987849	12.099800870592366	8.15290698869275	38.21004822232474	9.365152463863078
0.1	2.1	360.0	5.06	false	0.5	1.25	100	1.0	0.16	0.93	1.1	2000	0.25	1.0	0.3	1.5	1000	40.4	1.0	40.56239905658857	12.640109207602736	15.42839732676486
0.1	2.1	360.0	5.06	false	0.5	1.25	100	1.0	0.16	0.93	1.1	2000	0.25	1.0	0.3	1.5	1000	40.4	2.0	43.34157110353889	2.4063141512827033	9.002655851479865	41.86251257083087	10.076500768121704
0.1	2.1	360.0	5.06	false	0.5	1.25	100	1.0	0.16	0.93	1.1	2000	0.25	1.0	0.3	1.5	1000	40.4	2.0	40.78336013289751	6.223059797503122	10.061514895441617	33.09140103376703	6.283922698153477
0.1	2.1	360.0	5.06	false	0.5	1.25	100	1.0	0.16	0.93	1.1	2000	0.25	1.0	0.3	1.5	1000	40.4	1.0	36.46461214196693	14.917167046990555	14.156820662018953
0.1	2.1	360.0	5.06	false	0.5	1.25	100	1.0	0.16	0.93	1.1	2000	0.25	1.0	0.3	1.5	1000	40.4	1.0	50.44945043166631	29.10162703236513	22.49812793190414
0.1	2.1	360.0	5.06	false	0.5	1.25	100	1.0	0.16	0.93	1.1	2000	0.25	1.0	0.3	1.5	1000	40.4	1.0	42.08263189290647	37.04838502704127	15.597277548552585
0.1	2.1	360.0	5.06	false	0.5	1.25	100	1.0	0.16	0.93	1.1	2000	0.25	1.0	0.3	1.5	1000	40.4	1.0	41.372047931573086	19.563182934017316	16.19568601840433
0.1	2.1	360.0	5.06	false	0.5	1.25	100	1.0	0.16	0.93	1.1	2000	0.25	1.0	0.3	1.5	1000	40.4	1.0	40.70771702304515	14.197759921363133	16.364667226466402
0.1	2.1	360.0	5.06	false	0.5	1.25	100	1.0	0.16	0.93	1.1	2000	0.25	1.0	0.3	1.5	1000	40.4	2.0	46.14190640971404	6.095745634278093	5.958965214956138	28.786801115990293	12.318277348869024
0.1	2.1	360.0	5.06	false	0.5	1.25	100	1.0	0.16	0.93	1.1	2000	0.25	1.0	0.3	1.5	1000	40.4	1.0	39.248981183822856	13.250221156400542	15.929481423458617
0.1	2.1	360.0	5.06	false	0.5	1.25	100	1.0	0.16	0.93	1.1	2000	0.25	1.0	0.3	1.5	1000	40.4	1.0	37.320714417339666	10.466376764520883	12.673594289220151
0.1	2.1	360.0	5.06	false	0.5	1.25	100	1.0	0.16	0.93	1.1	2000	0.25	1.0	0.3	1.5	1000	40.4	2.0	43.59131346269076	1.1431450343935543	7.824945142210381	24.297001734064587	11.235240489113602
0.1	2.1	360.0	5.06	false	0.5	1.25	100	1.0	0.16	0.93	1.1	2000	0.25	1.0	0.3	1.5	1000	40.4	2.0	38.8933191279531	3.3479633972903495	8.60766684115908	31.810318264144797	7.978410701697053
0.1	2.1	360.0	5.06	false	0.5	1.25	100	1.0	0.16	0.93	1.1	2000	0.25	1.0	0.3	1.5	1000	40.4	1.0	31.7775928184864	26.333561713436676	11.916528630727848
0.1	2.1	360.0	5.06	false	0.5	1.25	100	1.0	0.16	0.93	1.1	2000	0.25	1.0	0.3	1.5	1000	40.4	2.0	36.63997017912194	0.798921074476722	5.833989158853573	29.951146030270525	8.120866499305118
0.1	2.1	360.0	5.06	false	0.5	1.25	100	1.0	0.16	0.93	1.1	2000	0.25	1.0	0.3	1.5	1000	40.4	1.0	47.273895777759435	20.764813839809765	18.55675969611153
0.1	2.1	360.0	5.06	false	0.5	1.25	100	1.0	0.16	0.93	1.1	2000	0.25	1.0	0.3	1.5	1000	40.4	1.0	41.60300551976798	29.805162201338003	16.198398577313032
0.1	2.1	360.0	5.06	false	0.5	1.25	100	1.0	0.16	0.93	1.1	2000	0.25	1.0	0.3	1.5	1000	40.4	1.0	41.07592415362364	26.588581067133013	17.142360167953118
0.1	2.1	360.0	5.06	false	0.5	1.25	100	1.0	0.16	0.93	1.1	2000	0.25	1.0	0.3	1.5	1000	40.4	1.0	42.834712261376154	18.670477640214138	19.5358409537228
0.1	2.1	360.0	5.06	false	0.5	1.25	100	1.0	0.16	0.93	1.1	2000	0.25	1.0	0.3	1.5	1000	40.4	1.0	40.544795001080665	18.670257607949434	17.63752309432233
0.1	2.1	360.0	5.06	false	0.5	1.25	100	1.0	0.16	0.93	1.1	2000	0.25	1.0	0.3	1.5	1000	40.4	1.0	35.01523957107612	9.53860507034919	15.00181951061065
0.1	2.1	360.0	5.06	false	0.5	1.25	100	1.0	0.16	0.93	1.1	2000	0.25	1.0	0.3	1.5	1000	40.4	1.0	45.426214235127524	11.853585224014363	17.159796369461475
0.1	2.1	360.0	5.06	false	0.5	1.25	100	1.0	0.16	0.93	1.1	2000	0.25	1.0	0.3	1.5	1000	40.4	2.0	44.96426363176063	17.011439459369637	12.629388415514622	34.02960840830161	6.924176565990998
0.1	2.1	360.0	5.06	false	0.5	1.25	100	1.0	0.16	0.93	1.1	2000	0.25	1.0	0.3	1.5	1000	40.4	1.0	45.62546965098895	17.59253468823354	18.69082973275812
0.1	2.1	360.0	5.06	false	0.5	1.25	100	1.0	0.16	0.93	1.1	2000	0.25	1.0	0.3	1.5	1000	40.4	2.0	37.48094937911323	10.58568845681023	8.259134211014123	37.30567458713845	6.720077278383563
0.1	2.1	360.0	5.06	false	0.5	1.25	100	1.0	0.16	0.93	1.1	2000	0.25	1.0	0.3	1.5	1000	40.4	1.0	34.888767175327324	1.8901962800796959	12.790585080214658
0.1	2.1	360.0	5.06	false	0.5	1.25	100	1.0	0.16	0.93	1.1	2000	0.25	1.0	0.3	1.5	1000	40.4	1.0	46.654957524839595	34.102867803800244	14.339817300364748
0.1	2.1	360.0	5.06	false	0.5	1.25	100	1.0	0.16	0.93	1.1	2000	0.25	1.0	0.3	1.5	1000	40.4	1.0	41.449599183984525	14.87490479545824	14.472825105161853
0.1	2.1	360.0	5.06	false	0.5	1.25	100	1.0	0.16	0.93	1.1	2000	0.25	1.0	0.3	1.5	1000	40.4	1.0	34.32256732065881	14.336197334426673	14.186403701008931
0.1	2.1	360.0	5.06	false	0.5	1.25	100	1.0	0.16	0.93	1.1	2000	0.25	1.0	0.3	1.5	1000	40.4	1.0	39.43987849162478	30.743104731899198	15.051895524115908
0.1	2.1	360.0	5.06	false	0.5	1.25	100	1.0	0.16	0.93	1.1	2000	0.25	1.0	0.3	1.5	1000	40.4	1.0	35.50370468030108	6.345450703469225	14.629361450439736
0.1	2.1	360.0	5.06	false	0.5	1.25	100	1.0	0.16	0.93	1.1	2000	0.25	1.0	0.3	1.5	1000	40.4	1.0	38.89845796237611	17.55097688496416	16.28845980945457
0.1	2.1	360.0	5.06	false	0.5	1.25	100	1.0	0.16	0.93	1.1	2000	0.25	1.0	0.3	1.5	1000	40.4	1.0	41.77205205258685	10.1205823789777	16.161053835625854
0.1	2.1	360.0	5.06	false	0.5	1.25	100	1.0	0.16	0.93	1.1	2000	0.25	1.0	0.3	1.5	1000	40.4	1.0	38.18957085493862	25.552390069399546	17.008126618337055
0.1	2.1	360.0	5.06	false	0.5	1.25	100	1.0	0.16	0.93	1.1	2000	0.25	1.0	0.3	1.5	1000	40.4	1.0	45.55444057651424	23.533155994519962	17.931258767945863
0.1	2.1	360.0	5.06	false	0.5	1.25	100	1.0	0.16	0.93	1.1	2000	0.25	1.0	0.3	1.5	1000	40.4	1.0	44.047309719163714	1.7052277784330065	17.709759935247007
0.1	2.1	360.0	5.06	false	0.5	1.25	100	1.0	0.16	0.93	1.1	2000	0.25	1.0	0.3	1.5	1000	40.4	1.0	41.78928809388687	6.933351025682033	16.769112848437153
0.1	2.1	360.0	5.06	false	0.5	1.25	100	1.0	0.16	0.93	1.1	2000	0.25	1.0	0.3	1.5	1000	40.4	1.0	40.96299608440302	16.608976286975345	15.897618633881073
0.1	2.1	360.0	5.06	false	0.5	1.25	100	1.0	0.16	0.93	1.1	2000	0.25	1.0	0.3	1.5	1000	40.4	1.0	39.00316140816799	10.014871690204584	14.345019890834765
0.1	2.1	360.0	5.06	false	0.5	1.25	100	1.0	0.16	0.93	1.1	2000	0.25	1.0	0.3	1.5	1000	40.4	1.0	35.84795787799958	11.101439684679724	12.737224601065108
0.1	2.1	360.0	5.06	false	0.5	1.25	100	1.0	0.16	0.93	1.1	2000	0.25	1.0	0.3	1.5	1000	40.4	1.0	41.37785898529357	17.644441444174774	16.887789910123157
0.1	2.1	360.0	5.06	false	0.5	1.25	100	1.0	0.16	0.93	1.1	2000	0.25	1.0	0.3	1.5	1000	40.4	1.0	39.06442561949227	19.65116545413668	15.395659336626856
0.1	2.1	360.0	5.06	false	0.5	1.25	100	1.0	0.16	0.93	1.1	2000	0.25	1.0	0.3	1.5	1000	40.4	1.0	27.40447486583509	5.493075332357325	11.114870588973732
0.1	2.1	360.0	5.06	false	0.5	1.25	100	1.0	0.16	0.93	1.1	2000	0.25	1.0	0.3	1.5	1000	40.4	1.0	40.57657939073852	23.581273111043853	16.12403815403167
0.1	2.1	360.0	5.06	false	0.5	1.25	100	1.0	0.16	0.93	1.1	2000	0.25	1.0	0.3	1.5	1000	40.4	1.0	49.21040799554565	24.38170910662129	20.167536648631007
0.1	2.1	360.0	5.06	false	0.5	1.25	100	1.0	0.16	0.93	1.1	2000	0.25	1.0	0.3	1.5	1000	40.4	2.0	51.29375559897753	20.40228827024631	14.07375082054133	40.825977248749986	6.85860700054364
0.1	2.1	360.0	5.06	false	0.5	1.25	100	1.0	0.16	0.93	1.1	2000	0.25	1.0	0.3	1.5	1000	40.4	1.0	44.012645012597545	16.50543414510968	18.312234808590336
0.1	2.1	360.0	5.06	false	0.5	1.25	100	1.0	0.16	0.93	1.1	2000	0.25	1.0	0.3	1.5	1000	40.4	1.0	42.01861013509651	17.611166922312645	20.453753827912934
0.1	2.1	360.0	5.06	false	0.5	1.25	100	1.0	0.16	0.93	1.1	2000	0.25	1.0	0.3	1.5	1000	40.4	1.0	34.910694859634205	29.810081848918877	12.366982591144021
0.1	2.1	360.0	5.06	false	0.5	1.25	100	1.0	0.16	0.93	1.1	2000	0.25	1.0	0.3	1.5	1000	40.4	1.0	46.57519963344569	17.713657471512967	17.84512202999182
0.1	2.1	360.0	5.06	false	0.5	1.25	100	1.0	0.16	0.93	1.1	2000	0.25	1.0	0.3	1.5	1000	40.4	1.0	39.04675769253555	37.69760597107307	17.656290071159766
0.1	2.1	360.0	5.06	false	0.5	1.25	100	1.0	0.16	0.93	1.1	2000	0.25	1.0	0.3	1.5	1000	40.4	1.0	39.322500380398814	22.74609409016471	16.428533636735295
0.1	2.1	360.0	5.06	false	0.5	1.25	100	1.0	0.16	0.93	1.1	2000	0.25	1.0	0.3	1.5	1000	40.4	1.0	46.11550972150701	29.139664970372966	19.515615108300423
0.1	2.1	360.0	5.06	false	0.5	1.25	100	1.0	0.16	0.93	1.1	2000	0.25	1.0	0.3	1.5	1000	40.4	1.0	35.65145432420671	17.2189060128225	15.295191853068117
0.1	2.1	360.0	5.06	false	0.5	1.25	100	1.0	0.16	0.93	1.1	2000	0.25	1.0	0.3	1.5	1000	40.4	1.0	40.74949046907119	26.09006853616028	15.358543051440405
0.1	2.1	360.0	5.06	false	0.5	1.25	100	1.0	0.16	0.93	1.1	2000	0.25	1.0	0.3	1.5	1000	40.4	2.0	46.75140789497546	2.235677489490567	13.790665785318879	37.93372664585147	7.893864807807947
0.1	2.1	360.0	5.06	false	0.5	1.25	100	1.0	0.16	0.93	1.1	2000	0.25	1.0	0.3	1.5	1000	40.4	1.0	48.80585817222957	24.49315680093206	14.794654783064537
0.1	2.1	360.0	5.06	false	0.5	1.25	100	1.0	0.16	0.93	1.1	2000	0.25	1.0	0.3	1.5	1000	40.4	1.0	39.99572208506172	5.952168906504027	15.639336685553442
0.1	2.1	360.0	5.06	false	0.5	1.25	100	1.0	0.16	0.93	1.1	2000	0.25	1.0	0.3	1.5	1000	40.4	1.0	30.80508863092817	6.784988070541399	13.682499519862501
0.1	2.1	360.0	5.06	false	0.5	1.25	100	1.0	0.16	0.93	1.1	2000	0.25	1.0	0.3	1.5	1000	40.4	1.0	41.40489908593756	26.236347621825477	15.416074626224477
0.1	2.1	360.0	5.06	false	0.5	1.25	100	1.0	0.16	0.93	1.1	2000	0.25	1.0	0.3	1.5	1000	40.4	1.0	34.50474296744173	21.88933326790238	15.389812905673402
0.1	2.1	360.0	5.06	false	0.5	1.25	100	1.0	0.16	0.93	1.1	2000	0.25	1.0	0.3	1.5	1000	40.4	1.0	48.28166820730469	16.679141591192593	17.567557624055002
0.1	2.1	360.0	5.06	false	0.5	1.25	100	1.0	0.16	0.93	1.1	2000	0.25	1.0	0.3	1.5	1000	40.4	1.0	34.22083059302073	14.383987765903907	15.067341724948287
0.1	2.1	360.0	5.06	false	0.5	1.25	100	1.0	0.16	0.93	1.1	2000	0.25	1.0	0.3	1.5	1000	40.4	1.0	40.80589708697283	31.201835635809775	15.166111119634603
0.1	2.1	360.0	5.06	false	0.5	1.25	100	1.0	0.16	0.93	1.1	2000	0.25	1.0	0.3	1.5	1000	40.4	1.0	33.80813779508752	29.399548335770426	11.436829038315874
0.1	2.1	360.0	5.06	false	0.5	1.25	100	1.0	0.16	0.93	1.1	2000	0.25	1.0	0.3	1.5	1000	40.4	1.0	42.27416725887632	29.114324893745692	17.774086929648462
0.1	2.1	360.0	5.06	false	0.5	1.25	100	1.0	0.16	0.93	1.1	2000	0.25	1.0	0.3	1.5	1000	40.4	1.0	34.63438563725673	15.197594954934639	14.17318913364767
0.1	2.1	360.0	5.06	false	0.5	1.25	100	1.0	0.16	0.93	1.1	2000	0.25	1.0	0.3	1.5	1000	40.4	1.0	38.46037657250749	36.940375608330164	16.279727868732216
0.1	2.1	360.0	5.06	false	0.5	1.25	100	1.0	0.16	0.93	1.1	2000	0.25	1.0	0.3	1.5	1000	40.4	2.0	37.509578522858305	8.349138166507132	8.61265080576536	36.77434278276267	6.349158820799127
0.1	2.1	360.0	5.06	false	0.5	1.25	100	1.0	0.16	0.93	1.1	2000	0.25	1.0	0.3	1.5	1000	40.4	1.0	36.84970126694095	23.71515929704038	14.549533213954867
0.1	2.1	360.0	5.06	false	0.5	1.25	100	1.0	0.16	0.93	1.1	2000	0.25	1.0	0.3	1.5	1000	40.4	2.0	40.96667697169829	1.3503278733281243	6.039126783926723	26.003164695885292	11.03600941829259
0.1	2.1	360.0	5.06	false	0.5	1.25	100	1.0	0.16	0.93	1.1	2000	0.25	1.0	0.3	1.5	1000	40.4	2.0	41.92610125430663	11.658394260032768	8.371376713894536	41.40360802224543	9.416173157274265
0.1	2.1	360.0	5.06	false	0.5	1.25	100	1.0	0.16	0.93	1.1	2000	0.25	1.0	0.3	1.5	1000	40.4	1.0	32.414639635883596	9.032334969014853	12.626572196859806
0.1	2.1	360.0	5.06	false	0.5	1.25	100	1.0	0.16	0.93	1.1	2000	0.25	1.0	0.3	1.5	1000	40.4	1.0	39.34772433333189	20.26558529745313	14.016360690226694
0.1	2.1	360.0	5.06	false	0.5	1.25	100	1.0	0.16	0.93	1.1	2000	0.25	1.0	0.3	1.5	1000	40.4	1.0	39.05612410844574	9.743743329739013	16.03059613846578
0.1	2.1	360.0	5.06	false	0.5	1.25	100	1.0	0.16	0.93	1.1	2000	0.25	1.0	0.3	1.5	1000	40.4	1.0	38.72720445181091	13.855940357141666	15.112682683487773
0.1	2.1	360.0	5.06	false	0.5	1.25	100	1.0	0.16	0.93	1.1	2000	0.25	1.0	0.3	1.5	1000	40.4	2.0	47.83941493977044	13.89447065407331	8.648755968191765	45.30394012338127	9.870750740523297
0.1	2.1	360.0	5.06	false	0.5	1.25	100	1.0	0.16	0.93	1.1	2000	0.25	1.0	0.3	1.5	1000	40.4	1.0	40.962909677437665	24.18720685828625	16.528848566238317
0.1	2.1	360.0	5.06	false	0.5	1.25	100	1.0	0.16	0.93	1.1	2000	0.25	1.0	0.3	1.5	1000	40.4	2.0	39.06426206945452	10.08682697095557	9.684875147082384	32.3301892140816	6.0476712077339325
0.1	2.1	360.0	5.06	false	0.5	1.25	100	1.0	0.16	0.93	1.1	2000	0.25	1.0	0.3	1.5	1000	40.4	1.0	48.30460438308009	31.57629564708773	18.996495203618498
0.1	2.1	360.0	5.06	false	0.5	1.25	100	1.0	0.16	0.93	1.1	2000	0.25	1.0	0.3	1.5	1000	40.4	1.0	41.67211684493999	23.308657258362363	15.86086545222272
0.1	2.1	360.0	5.06	false	0.5	1.25	100	1.0	0.16	0.93	1.1	2000	0.25	1.0	0.3	1.5	1000	40.4	1.0	40.207718148515596	18.868112035026023	16.481461466698928
0.1	2.1	360.0	5.06	false	0.5	1.25	100	1.0	0.16	0.93	1.1	2000	0.25	1.0	0.3	1.5	1000	40.4	2.0	42.291971900521204	4.263620290683229	6.2501474170358	28.860474132842032	10.788003688947505
0.1	2.1	360.0	5.06	false	0.5	1.25	100	1.0	0.16	0.93	1.1	2000	0.25	1.0	0.3	1.5	1000	40.4	2.0	42.17129614922026	2.200909489544903	7.463648925074578	19.771715325906463	11.34660612299644
0.1	2.1	360.0	5.06	false	0.5	1.25	100	1.0	0.16	0.93	1.1	2000	0.25	1.0	0.3	1.5	1000	40.4	1.0	43.85356705229976	22.257886827358984	18.31669131433078
0.1	2.1	360.0	5.06	false	0.5	1.25	100	1.0	0.16	0.93	1.1	2000	0.25	1.0	0.3	1.5	1000	40.4	1.0	46.897844988312485	36.384827137863546	17.77984547467655
0.1	2.1	360.0	5.06	false	0.5	1.25	100	1.0	0.16	0.93	1.1	2000	0.25	1.0	0.3	1.5	1000	40.4	2.0	48.04995334363375	10.164658742328697	13.64776623741264	42.12727828813928	6.961867765483355
0.1	2.1	360.0	5.06	false	0.5	1.25	100	1.0	0.16	0.93	1.1	2000	0.25	1.0	0.3	1.5	1000	40.4	1.0	39.81556851580568	26.489743651975967	15.90794280140569
0.1	2.1	360.0	5.06	false	0.5	1.25	100	1.0	0.16	0.93	1.1	2000	0.25	1.0	0.3	1.5	1000	40.4	1.0	33.64065539562153	24.08274255452375	13.309577195121005
0.1	2.1	360.0	5.06	false	0.5	1.25	100	1.0	0.16	0.93	1.1	2000	0.25	1.0	0.3	1.5	1000	40.4	1.0	41.264665128474135	17.700755362721207	16.06890472697972
0.1	2.1	360.0	5.06	false	0.5	1.25	100	1.0	0.16	0.93	1.1	2000	0.25	1.0	0.3	1.5	1000	40.4	1.0	44.88785857062593	33.85861302343632	13.112495763081489
0.1	2.1	360.0	5.06	false	0.5	1.25	100	1.0	0.16	0.93	1.1	2000	0.25	1.0	0.3	1.5	1000	40.4	1.0	52.25906620016896	29.82237938973766	15.893367277226647
0.1	2.1	360.0	5.06	false	0.5	1.25	100	1.0	0.16	0.93	1.1	2000	0.25	1.0	0.3	1.5	1000	40.4	1.0	35.97835999314283	11.9376285037183	14.956494726212462
0.1	2.1	360.0	5.06	false	0.5	1.25	100	1.0	0.16	0.93	1.1	2000	0.25	1.0	0.3	1.5	1000	40.4	2.0	43.109371657601294	12.372473224421388	10.561281710676047	31.808347539123734	9.220523087660794
0.1	2.1	360.0	5.06	false	0.5	1.25	100	1.0	0.16	0.93	1.1	2000	0.25	1.0	0.3	1.5	1000	40.4	1.0	48.74712538946264	35.09985467458616	17.06859684381169
0.1	2.1	360.0	5.06	false	0.5	1.25	100	1.0	0.16	0.93	1.1	2000	0.25	1.0	0.3	1.5	1000	40.4	1.0	44.45562162902427	12.67083552405416	19.5505526069518
0.1	2.1	360.0	5.06	false	0.5	1.25	100	1.0	0.16	0.93	1.1	2000	0.25	1.0	0.3	1.5	1000	40.4	1.0	48.78883454485036	34.10703429631327	20.47270863065219
0.1	2.1	360.0	5.06	false	0.5	1.25	100	1.0	0.16	0.93	1.1	2000	0.25	1.0	0.3	1.5	1000	40.4	1.0	47.40204105562753	20.108980397713385	19.72671659444703
0.1	2.1	360.0	5.06	false	0.5	1.25	100	1.0	0.16	0.93	1.1	2000	0.25	1.0	0.3	1.5	1000	40.4	1.0	43.351408491000306	19.225293301830675	16.606602566811862
0.1	2.1	360.0	5.06	false	0.5	1.25	100	1.0	0.16	0.93	1.1	2000	0.25	1.0	0.3	1.5	1000	40.4	2.0	46.454379372918204	6.439866964661496	8.551317560828222	27.96510177001521	10.075019548983462
0.1	2.1	360.0	5.06	false	0.5	1.25	100	1.0	0.16	0.93	1.1	2000	0.25	1.0	0.3	1.5	1000	40.4	1.0	47.60432899514066	29.12367603891081	20.502816442476135
0.1	2.1	360.0	5.06	false	0.5	1.25	100	1.0	0.16	0.93	1.1	2000	0.25	1.0	0.3	1.5	1000	40.4	1.0	40.760514626401005	13.02770847684295	15.999531101587138
0.1	2.1	360.0	5.06	false	0.5	1.25	100	1.0	0.16	0.93	1.1	2000	0.25	1.0	0.3	1.5	1000	40.4	1.0	38.22969089756374	14.124556282356101	15.225414591488757
0.1	2.1	360.0	5.06	false	0.5	1.25	100	1.0	0.16	0.93	1.1	2000	0.25	1.0	0.3	1.5	1000	40.4	1.0	36.40669060214024	23.082972527229124	15.275451422859273
0.1	2.1	360.0	5.06	false	0.5	1.25	100	1.0	0.16	0.93	1.1	2000	0.25	1.0	0.3	1.5	1000	40.4	2.0	40.098455502084555	1.0397311008263876	9.239043023662243	31.911989793074934	7.267823069954304
0.1	2.1	360.0	5.06	false	0.5	1.25	100	1.0	0.16	0.93	1.1	2000	0.25	1.0	0.3	1.5	1000	40.4	1.0	40.666456754374565	5.324330221886736	16.768489335074367
0.1	2.1	360.0	5.06	false	0.5	1.25	100	1.0	0.16	0.93	1.1	2000	0.25	1.0	0.3	1.5	1000	40.4	2.0	43.693930905496046	14.441916323760882	11.297738635425832	36.92648619750792	6.464378839649609
0.1	2.1	360.0	5.06	false	0.5	1.25	100	1.0	0.16	0.93	1.1	2000	0.25	1.0	0.3	1.5	1000	40.4	1.0	34.466237813505735	10.286177442742359	14.495653563523975
0.1	2.1	360.0	5.06	false	0.5	1.25	100	1.0	0.16	0.93	1.1	2000	0.25	1.0	0.3	1.5	1000	40.4	1.0	39.21339904680429	33.767487405981505	16.07205098719501
0.1	2.1	360.0	5.06	false	0.5	1.25	100	1.0	0.16	0.93	1.1	2000	0.25	1.0	0.3	1.5	1000	40.4	1.0	43.667104075665684	16.03314568355294	14.358667844375097
0.1	2.1	360.0	5.06	false	0.5	1.25	100	1.0	0.16	0.93	1.1	2000	0.25	1.0	0.3	1.5	1000	40.4	1.0	49.12641544798981	21.371373734876933	19.30319380423168
0.1	2.1	360.0	5.06	false	0.5	1.25	100	1.0	0.16	0.93	1.1	2000	0.25	1.0	0.3	1.5	1000	40.4	1.0	39.78443400432111	22.97397030497563	17.124128220641854
0.1	2.1	360.0	5.06	false	0.5	1.25	100	1.0	0.16	0.93	1.1	2000	0.25	1.0	0.3	1.5	1000	40.4	1.0	38.896253621312006	32.62216499193042	14.887603543544039
0.1	2.1	360.0	5.06	false	0.5	1.25	100	1.0	0.16	0.93	1.1	2000	0.25	1.0	0.3	1.5	1000	40.4	1.0	38.06478342713659	20.39788845737258	14.586522797633654
0.1	2.1	360.0	5.06	false	0.5	1.25	100	1.0	0.16	0.93	1.1	2000	0.25	1.0	0.3	1.5	1000	40.4	1.0	40.475892551457704	30.62278726534615	15.865013847834865
0.1	2.1	360.0	5.06	false	0.5	1.25	100	1.0	0.16	0.93	1.1	2000	0.25	1.0	0.3	1.5	1000	40.4	1.0	39.28472421336012	21.834914245108017	17.160141076296206
0.1	2.1	360.0	5.06	false	0.5	1.25	100	1.0	0.16	0.93	1.1	2000	0.25	1.0	0.3	1.5	1000	40.4	1.0	36.43797436956268	16.929766197748663	14.470858520271667
0.1	2.1	360.0	5.06	false	0.5	1.25	100	1.0	0.16	0.93	1.1	2000	0.25	1.0	0.3	1.5	1000	40.4	1.0	36.14125683845402	8.80266781968983	13.43021002633901
0.1	2.1	360.0	5.06	false	0.5	1.25	100	1.0	0.16	0.93	1.1	2000	0.25	1.0	0.3	1.5	1000	40.4	1.0	45.496311872354795	20.036705941710856	17.003444902616305
0.1	2.1	360.0	5.06	false	0.5	1.25	100	1.0	0.16	0.93	1.1	2000	0.25	1.0	0.3	1.5	1000	40.4	2.0	40.89770178118203	2.1693685701800494	7.807228336903604	32.1789514742864	9.078390374191363
0.1	2.1	360.0	5.06	false	0.5	1.25	100	1.0	0.16	0.93	1.1	2000	0.25	1.0	0.3	1.5	1000	40.4	1.0	27.493392986738872	7.921570520385057	11.321338196417683
0.1	2.1	360.0	5.06	false	0.5	1.25	100	1.0	0.16	0.93	1.1	2000	0.25	1.0	0.3	1.5	1000	40.4	2.0	45.68623239463371	11.160237964994998	7.3080806311255895	39.438475771112834	12.011156013629474
0.1	2.1	360.0	5.06	false	0.5	1.25	100	1.0	0.16	0.93	1.1	2000	0.25	1.0	0.3	1.5	1000	40.4	1.0	44.68141717011922	15.79001028554429	17.510654756969267
0.1	2.1	360.0	5.06	false	0.5	1.25	100	1.0	0.16	0.93	1.1	2000	0.25	1.0	0.3	1.5	1000	40.4	1.0	37.977026193715	26.120305703196408	13.316378358270708
0.1	2.1	360.0	5.06	false	0.5	1.25	100	1.0	0.16	0.93	1.1	2000	0.25	1.0	0.3	1.5	1000	40.4	1.0	26.469372650400345	9.328131190955805	13.205209545046854
0.1	2.1	360.0	5.06	false	0.5	1.25	100	1.0	0.16	0.93	1.1	2000	0.25	1.0	0.3	1.5	1000	40.4	2.0	37.816518567737084	12.09627149733396	5.649045748962667	29.630593647682545	10.569371850641225
0.1	2.1	360.0	5.06	false	0.5	1.25	100	1.0	0.16	0.93	1.1	2000	0.25	1.0	0.3	1.5	1000	40.4	1.0	44.95583393122121	23.532520926657973	17.55873993539269
0.1	2.1	360.0	5.06	false	0.5	1.25	100	1.0	0.16	0.93	1.1	2000	0.25	1.0	0.3	1.5	1000	40.4	1.0	46.06640294698477	24.702969112778646	18.93030088095328
0.1	2.1	360.0	5.06	false	0.5	1.25	100	1.0	0.16	0.93	1.1	2000	0.25	1.0	0.3	1.5	1000	40.4	1.0	41.776080326964845	30.19132161502689	15.0850714403042
0.1	2.1	360.0	5.06	false	0.5	1.25	100	1.0	0.16	0.93	1.1	2000	0.25	1.0	0.3	1.5	1000	40.4	2.0	45.77634175500985	11.733351026365108	11.61395966183491	45.42594215459634	7.453135082986939
0.1	2.1	360.0	5.06	false	0.5	1.25	100	1.0	0.16	0.93	1.1	2000	0.25	1.0	0.3	1.5	1000	40.4	2.0	48.79332316930763	22.034553617114433	10.370427370623288	33.75818247381764	9.525519793018905
0.1	2.1	360.0	5.06	false	0.5	1.25	100	1.0	0.16	0.93	1.1	2000	0.25	1.0	0.3	1.5	1000	40.4	1.0	42.490168313583595	23.469313701536702	18.932521940184206
0.1	2.1	360.0	5.06	false	0.5	1.25	100	1.0	0.16	0.93	1.1	2000	0.25	1.0	0.3	1.5	1000	40.4	1.0	40.013770524442755	21.25304527211441	15.19943541601363
0.1	2.1	360.0	5.06	false	0.5	1.25	100	1.0	0.16	0.93	1.1	2000	0.25	1.0	0.3	1.5	1000	40.4	1.0	35.678192354885326	22.71477210652569	13.3949696282035
0.1	2.1	360.0	5.06	false	0.5	1.25	100	1.0	0.16	0.93	1.1	2000	0.25	1.0	0.3	1.5	1000	40.4	2.0	45.702318415703445	13.272346811738576	9.341410772202986	36.65425436822887	8.893664852404239
0.1	2.1	360.0	5.06	false	0.5	1.25	100	1.0	0.16	0.93	1.1	2000	0.25	1.0	0.3	1.5	1000	40.4	2.0	45.01255114229349	7.734695674989513	8.535483336629811	28.69124624168811	9.58263855086519
0.1	2.1	360.0	5.06	false	0.5	1.25	100	1.0	0.16	0.93	1.1	2000	0.25	1.0	0.3	1.5	1000	40.4	1.0	35.303750035244946	6.051774403062795	12.934750555565445
0.1	2.1	360.0	5.06	false	0.5	1.25	100	1.0	0.16	0.93	1.1	2000	0.25	1.0	0.3	1.5	1000	40.4	1.0	30.578791223164053	15.57871247533071	13.001520373764814
0.1	2.1	360.0	5.06	false	0.5	1.25	100	1.0	0.16	0.93	1.1	2000	0.25	1.0	0.3	1.5	1000	40.4	1.0	46.212842939597316	19.483243788344794	17.705879357294474
0.1	2.1	360.0	5.06	false	0.5	1.25	100	1.0	0.16	0.93	1.1	2000	0.25	1.0	0.3	1.5	1000	40.4	1.0	38.469379057594786	21.692826398871716	14.965445291422808
0.1	2.1	360.0	5.06	false	0.5	1.25	100	1.0	0.16	0.93	1.1	2000	0.25	1.0	0.3	1.5	1000	40.4	2.0	43.897599429223916	4.027148061783422	8.296295719124377	33.994025017392566	12.065142343120598
0.1	2.1	360.0	5.06	false	0.5	1.25	100	1.0	0.16	0.93	1.1	2000	0.25	1.0	0.3	1.5	1000	40.4	1.0	45.833592149249014	19.765242805067082	18.537904004480822
0.1	2.1	360.0	5.06	false	0.5	1.25	100	1.0	0.16	0.93	1.1	2000	0.25	1.0	0.3	1.5	1000	40.4	1.0	40.92909509746243	8.345146074768774	15.046646256606655
0.1	2.1	360.0	5.06	false	0.5	1.25	100	1.0	0.16	0.93	1.1	2000	0.25	1.0	0.3	1.5	1000	40.4	1.0	44.030595175540164	27.057948840208837	18.22660610550372
0.1	2.1	360.0	5.06	false	0.5	1.25	100	1.0	0.16	0.93	1.1	2000	0.25	1.0	0.3	1.5	1000	40.4	1.0	41.067356344378986	28.96729456751006	14.595841218318416
0.1	2.1	360.0	5.06	false	0.5	1.25	100	1.0	0.16	0.93	1.1	2000	0.25	1.0	0.3	1.5	1000	40.4	1.0	36.175735700157816	1.7040295139104247	13.13645206007456
0.1	2.1	360.0	5.06	false	0.5	1.25	100	1.0	0.16	0.93	1.1	2000	0.25	1.0	0.3	1.5	1000	40.4	2.0	46.70661825650991	18.399410403526453	11.11402709606733	35.639643629555394	8.820890070935388
0.1	2.1	360.0	5.06	false	0.5	1.25	100	1.0	0.16	0.93	1.1	2000	0.25	1.0	0.3	1.5	1000	40.4	2.0	44.7620364108126	2.7448439403834044	8.81805789546647	22.243610184468917	8.752422691766325
0.1	2.1	360.0	5.06	false	0.5	1.25	100	1.0	0.16	0.93	1.1	2000	0.25	1.0	0.3	1.5	1000	40.4	1.0	36.57478172089182	14.903301414761405	15.94096410455739
0.1	2.1	360.0	5.06	false	0.5	1.25	100	1.0	0.16	0.93	1.1	2000	0.25	1.0	0.3	1.5	1000	40.4	1.0	39.197777370286005	8.4865100323815	16.224524682792254
0.1	2.1	360.0	5.06	false	0.5	1.25	100	1.0	0.16	0.93	1.1	2000	0.25	1.0	0.3	1.5	1000	40.4	2.0	46.62127937803042	13.87993001507387	7.207422814684201	44.45180221988391	13.354028970115692
0.1	2.1	360.0	5.06	false	0.5	1.25	100	1.0	0.16	0.93	1.1	2000	0.25	1.0	0.3	1.5	1000	40.4	1.0	34.25196275273849	8.034942484916746	14.861713491950432
0.1	2.1	360.0	5.06	false	0.5	1.25	100	1.0	0.16	0.93	1.1	2000	0.25	1.0	0.3	1.5	1000	40.4	2.0	50.54411060847554	25.58263929471955	13.893928899196174	48.52305338136184	6.482864310088229
0.1	2.1	360.0	5.06	false	0.5	1.25	100	1.0	0.16	0.93	1.1	2000	0.25	1.0	0.3	1.5	1000	40.4	1.0	36.26265639978439	10.018334891578832	14.66000575705697
0.1	2.1	360.0	5.06	false	0.5	1.25	100	1.0	0.16	0.93	1.1	2000	0.25	1.0	0.3	1.5	1000	40.4	2.0	43.37189802843888	13.579895775050012	10.447110957259316	23.386932291299537	6.654754902473556
0.1	2.1	360.0	5.06	false	0.5	1.25	100	1.0	0.16	0.93	1.1	2000	0.25	1.0	0.3	1.5	1000	40.4	1.0	37.5850127407392	11.460343680193727	12.232309621054705
0.1	2.1	360.0	5.06	false	0.5	1.25	100	1.0	0.16	0.93	1.1	2000	0.25	1.0	0.3	1.5	1000	40.4	1.0	33.75533390233444	19.69027248793226	12.927190021512395
0.1	2.1	360.0	5.06	false	0.5	1.25	100	1.0	0.16	0.93	1.1	2000	0.25	1.0	0.3	1.5	1000	40.4	1.0	37.08243122754231	20.535501586787255	14.521325208144447
0.1	2.1	360.0	5.06	false	0.5	1.25	100	1.0	0.16	0.93	1.1	2000	0.25	1.0	0.3	1.5	1000	40.4	1.0	42.85187885299224	11.615521411114145	16.849612589427352
0.1	2.1	360.0	5.06	false	0.5	1.25	100	1.0	0.16	0.93	1.1	2000	0.25	1.0	0.3	1.5	1000	40.4	1.0	43.71070531280566	26.463880794730155	16.3611917315556
0.1	2.1	360.0	5.06	false	0.5	1.25	100	1.0	0.16	0.93	1.1	2000	0.25	1.0	0.3	1.5	1000	40.4	2.0	38.4092410769826	10.434320818874497	8.408669779062352	37.36811233355478	8.157306656001232
0.1	2.1	360.0	5.06	false	0.5	1.25	100	1.0	0.16	0.93	1.1	2000	0.25	1.0	0.3	1.5	1000	40.4	1.0	38.337149992860816	24.190952137322956	16.307463140631043
0.1	2.1	360.0	5.06	false	0.5	1.25	100	1.0	0.16	0.93	1.1	2000	0.25	1.0	0.3	1.5	1000	40.4	1.0	38.25511384060282	20.82654759049446	16.01555602956558
0.1	2.1	360.0	5.06	false	0.5	1.25	100	1.0	0.16	0.93	1.1	2000	0.25	1.0	0.3	1.5	1000	40.4	1.0	37.34020630949232	11.27997534068924	15.181070300680055
0.1	2.1	360.0	5.06	false	0.5	1.25	100	1.0	0.16	0.93	1.1	2000	0.25	1.0	0.3	1.5	1000	40.4	1.0	40.517527857874256	17.47808830695314	16.207243190762927
0.1	2.1	360.0	5.06	false	0.5	1.25	100	1.0	0.16	0.93	1.1	2000	0.25	1.0	0.3	1.5	1000	40.4	1.0	45.170265043701704	24.307777548537285	17.959540491056384
0.1	2.1	360.0	5.06	false	0.5	1.25	100	1.0	0.16	0.93	1.1	2000	0.25	1.0	0.3	1.5	1000	40.4	1.0	37.05038942864709	15.763023287791347	14.019589869181669
0.1	2.1	360.0	5.06	false	0.5	1.25	100	1.0	0.16	0.93	1.1	2000	0.25	1.0	0.3	1.5	1000	40.4	1.0	36.349542569174936	30.30435584436141	14.848546391889949
0.1	2.1	360.0	5.06	false	0.5	1.25	100	1.0	0.16	0.93	1.1	2000	0.25	1.0	0.3	1.5	1000	40.4	1.0	43.32500263255493	17.437561383451612	18.505614546242832
0.1	2.1	360.0	5.06	false	0.5	1.25	100	1.0	0.16	0.93	1.1	2000	0.25	1.0	0.3	1.5	1000	40.4	1.0	43.01473897239275	20.23369634304277	16.934640024841517
0.1	2.1	360.0	5.06	false	0.5	1.25	100	1.0	0.16	0.93	1.1	2000	0.25	1.0	0.3	1.5	1000	40.4	1.0	42.01658778500345	5.808982071268349	17.708544460055386
0.1	2.1	360.0	5.06	false	0.5	1.25	100	1.0	0.16	0.93	1.1	2000	0.25	1.0	0.3	1.5	1000	40.4	1.0	39.30701299661517	23.692073360688727	16.973820774999464
0.1	2.1	360.0	5.06	false	0.5	1.25	100	1.0	0.16	0.93	1.1	2000	0.25	1.0	0.3	1.5	1000	40.4	1.0	48.86985088166674	18.741212829932344	19.775642784870286
0.1	2.1	360.0	5.06	false	0.5	1.25	100	1.0	0.16	0.93	1.1	2000	0.25	1.0	0.3	1.5	1000	40.4	1.0	37.018199395348	7.626389488832169	14.95752120693166
0.1	2.1	360.0	5.06	false	0.5	1.25	100	1.0	0.16	0.93	1.1	2000	0.25	1.0	0.3	1.5	1000	40.4	1.0	36.888168627236574	17.427973543260535	15.710576472315031
0.1	2.1	360.0	5.06	false	0.5	1.25	100	1.0	0.16	0.93	1.1	2000	0.25	1.0	0.3	1.5	1000	40.4	2.0	38.24439154826497	1.095404751373503	7.816885772064796	37.74083418892624	9.439697302798038
0.1	2.1	360.0	5.06	false	0.5	1.25	100	1.0	0.16	0.93	1.1	2000	0.25	1.0	0.3	1.5	1000	40.4	1.0	40.54446690002712	18.786315706589143	16.332817041904494
0.1	2.1	360.0	5.06	false	0.5	1.25	100	1.0	0.16	0.93	1.1	2000	0.25	1.0	0.3	1.5	1000	40.4	1.0	35.88442789326134	21.698969834122334	13.478996745065203
0.1	2.1	360.0	5.06	false	0.5	1.25	100	1.0	0.16	0.93	1.1	2000	0.25	1.0	0.3	1.5	1000	40.4	2.0	45.96383376237038	16.408419361207624	6.245030800877792	38.01601573871071	11.773870557940585
0.1	2.1	360.0	5.06	false	0.5	1.25	100	1.0	0.16	0.93	1.1	2000	0.25	1.0	0.3	1.5	1000	40.4	1.0	48.29312161976272	20.211241985627357	19.322744688336268
0.1	2.1	360.0	5.06	false	0.5	1.25	100	1.0	0.16	0.93	1.1	2000	0.25	1.0	0.3	1.5	1000	40.4	1.0	37.756898296242106	14.079261299556988	15.261900190731023
0.1	2.1	360.0	5.06	false	0.5	1.25	100	1.0	0.16	0.93	1.1	2000	0.25	1.0	0.3	1.5	1000	40.4	1.0	44.048758370778785	21.088360663368977	17.2856675972669
0.1	2.1	360.0	5.06	false	0.5	1.25	100	1.0	0.16	0.93	1.1	2000	0.25	1.0	0.3	1.5	1000	40.4	2.0	45.69766798293762	18.938232222777213	6.314648283514985	38.058238134548816	11.165655611464311
0.1	2.1	360.0	5.06	false	0.5	1.25	100	1.0	0.16	0.93	1.1	2000	0.25	1.0	0.3	1.5	1000	40.4	1.0	38.41029859439415	25.821919420281887	15.493097495499976
0.1	2.1	360.0	5.06	false	0.5	1.25	100	1.0	0.16	0.93	1.1	2000	0.25	1.0	0.3	1.5	1000	40.4	2.0	47.645789374479946	3.91666837568885	8.381880675116195	39.76044849660746	9.552701364440367
0.1	2.1	360.0	5.06	false	0.5	1.25	100	1.0	0.16	0.93	1.1	2000	0.25	1.0	0.3	1.5	1000	40.4	1.0	36.24563333858188	8.998070126424787	17.1377204025893
0.1	2.1	360.0	5.06	false	0.5	1.25	100	1.0	0.16	0.93	1.1	2000	0.25	1.0	0.3	1.5	1000	40.4	1.0	30.79330475039405	12.970328170331847	11.662574201621261
0.1	2.1	360.0	5.06	false	0.5	1.25	100	1.0	0.16	0.93	1.1	2000	0.25	1.0	0.3	1.5	1000	40.4	2.0	44.284808084338785	12.445450913191364	11.255905464519666	30.423842310382128	7.92293088720499
0.1	2.1	360.0	5.06	false	0.5	1.25	100	1.0	0.16	0.93	1.1	2000	0.25	1.0	0.3	1.5	1000	40.4	1.0	40.38889081961304	25.577526914011113	14.659788589996541
0.1	2.1	360.0	5.06	false	0.5	1.25	100	1.0	0.16	0.93	1.1	2000	0.25	1.0	0.3	1.5	1000	40.4	2.0	37.665576635409735	0.05002783279677558	6.8919257468154305	26.778943073503104	8.200699304351259
0.1	2.1	360.0	5.06	false	0.5	1.25	100	1.0	0.16	0.93	1.1	2000	0.25	1.0	0.3	1.5	1000	40.4	1.0	44.09100227638563	5.371088287816507	15.966559239477407
0.1	2.1	360.0	5.06	false	0.5	1.25	100	1.0	0.16	0.93	1.1	2000	0.25	1.0	0.3	1.5	1000	40.4	2.0	44.95321398745781	3.9981704708655963	8.8479553871842	30.08165953980357	9.75981372699834
0.1	2.1	360.0	5.06	false	0.5	1.25	100	1.0	0.16	0.93	1.1	2000	0.25	1.0	0.3	1.5	1000	40.4	2.0	43.76976849898107	14.727637320938346	9.007109900127556	35.19917090001031	10.918745771602786
0.1	2.1	360.0	5.06	false	0.5	1.25	100	1.0	0.16	0.93	1.1	2000	0.25	1.0	0.3	1.5	1000	40.4	1.0	44.35935855993473	0.6085537367137019	16.53227513676959
0.1	2.1	360.0	5.06	false	0.5	1.25	100	1.0	0.16	0.93	1.1	2000	0.25	1.0	0.3	1.5	1000	40.4	1.0	32.764152105980536	23.258141074979893	13.403783969875658
0.1	2.1	360.0	5.06	false	0.5	1.25	100	1.0	0.16	0.93	1.1	2000	0.25	1.0	0.3	1.5	1000	40.4	1.0	28.21980206606574	13.545369728728176	12.417160114838358
0.1	2.1	360.0	5.06	false	0.5	1.25	100	1.0	0.16	0.93	1.1	2000	0.25	1.0	0.3	1.5	1000	40.4	1.0	31.788687459577343	3.8541332680831557	11.770176095392246
0.1	2.1	360.0	5.06	false	0.5	1.25	100	1.0	0.16	0.93	1.1	2000	0.25	1.0	0.3	1.5	1000	40.4	1.0	48.10120349549553	33.42839082880208	18.88309695636769
0.1	2.1	360.0	5.06	false	0.5	1.25	100	1.0	0.16	0.93	1.1	2000	0.25	1.0	0.3	1.5	1000	40.4	1.0	34.9818810558486	7.0107382732780845	13.056750031449925
0.1	2.1	360.0	5.06	false	0.5	1.25	100	1.0	0.16	0.93	1.1	2000	0.25	1.0	0.3	1.5	1000	40.4	2.0	40.018805635647496	5.287785954534612	7.891488753907549	25.097991336364693	8.265417119980599
0.1	2.1	360.0	5.06	false	0.5	1.25	100	1.0	0.16	0.93	1.1	2000	0.25	1.0	0.3	1.5	1000	40.4	2.0	43.43129955936763	15.725969062194997	7.928595461601477	38.003223267065934	8.69249775911923
0.1	2.1	360.0	5.06	false	0.5	1.25	100	1.0	0.16	0.93	1.1	2000	0.25	1.0	0.3	1.5	1000	40.4	1.0	36.286047224878835	27.779081948715024	14.824793086949049
0.1	2.1	360.0	5.06	false	0.5	1.25	100	1.0	0.16	0.93	1.1	2000	0.25	1.0	0.3	1.5	1000	40.4	1.0	34.22710674399121	14.453798165158808	13.272800778223031
0.1	2.1	360.0	5.06	false	0.5	1.25	100	1.0	0.16	0.93	1.1	2000	0.25	1.0	0.3	1.5	1000	40.4	1.0	38.102479326423214	11.336514520242932	15.044403374169677
[truncated: 3,001 more rows]
