# Supplementary material for: Diffusion-mediated HEI10 coarsening can explain meiotic crossover positioning in Arabidopsis
Source: Nat Commun. 2021 Aug 3;12:4674. doi: 10.1038/s41467-021-24827-w (PMC8333306; doi:10.1038/s41467-021-24827-w)
Supplement: Supplementary file 4 — Source Data File [file 41467_2021_24827_MOESM4_ESM.zip › source_data/Suppl_Fig_6_simulations_density_0.375.csv]

t_L	a_nodes	dt	Ls	t_exp	b_nodes	n_c	n_ts	n_alpha	u0	C0	D	m	density	K	C0_noise	t_C0_ratio2	n	Lm	Number COs	L	position_0	intensity_0	position_1	intensity_1	position_2	intensity_2	position_3	intensity_3
0.1	2.1	360.0	4.93	false	0.5	1.25	100	1.0	0.16	0.93	1.1	2000	0.375	1.0	0.3	1.5	1000	37.5	2.0	38.96562976375983	0.3081902082932448	5.929652520742334	30.129123030995878	14.400656524066525
0.1	2.1	360.0	4.93	false	0.5	1.25	100	1.0	0.16	0.93	1.1	2000	0.375	1.0	0.3	1.5	1000	37.5	1.0	41.14632985324012	23.01541731891811	21.364735761960503
0.1	2.1	360.0	4.93	false	0.5	1.25	100	1.0	0.16	0.93	1.1	2000	0.375	1.0	0.3	1.5	1000	37.5	2.0	43.37436996300289	22.096803962565975	14.937592489552934	42.87263110466135	8.542635059720729
0.1	2.1	360.0	4.93	false	0.5	1.25	100	1.0	0.16	0.93	1.1	2000	0.375	1.0	0.3	1.5	1000	37.5	1.0	28.8176938879001	11.206018222886874	16.402603687442063
0.1	2.1	360.0	4.93	false	0.5	1.25	100	1.0	0.16	0.93	1.1	2000	0.375	1.0	0.3	1.5	1000	37.5	2.0	44.71903415172844	13.474307990407182	11.327125453136036	30.01989573730783	11.740831464927178
0.1	2.1	360.0	4.93	false	0.5	1.25	100	1.0	0.16	0.93	1.1	2000	0.375	1.0	0.3	1.5	1000	37.5	1.0	31.02196191413459	25.759879405293134	15.94424972654004
0.1	2.1	360.0	4.93	false	0.5	1.25	100	1.0	0.16	0.93	1.1	2000	0.375	1.0	0.3	1.5	1000	37.5	1.0	44.377782751493605	3.4951735590840602	22.172003369637387
0.1	2.1	360.0	4.93	false	0.5	1.25	100	1.0	0.16	0.93	1.1	2000	0.375	1.0	0.3	1.5	1000	37.5	1.0	37.46241648680151	22.945171824525985	18.45799121858815
0.1	2.1	360.0	4.93	false	0.5	1.25	100	1.0	0.16	0.93	1.1	2000	0.375	1.0	0.3	1.5	1000	37.5	1.0	32.406135040526564	7.127672170211997	15.577946048461708
0.1	2.1	360.0	4.93	false	0.5	1.25	100	1.0	0.16	0.93	1.1	2000	0.375	1.0	0.3	1.5	1000	37.5	1.0	36.73348202043233	31.00333357562283	18.384701850035178
0.1	2.1	360.0	4.93	false	0.5	1.25	100	1.0	0.16	0.93	1.1	2000	0.375	1.0	0.3	1.5	1000	37.5	2.0	40.868433390631196	6.7287522269953906	9.697501575703944	28.42600845081533	12.439087270548642
0.1	2.1	360.0	4.93	false	0.5	1.25	100	1.0	0.16	0.93	1.1	2000	0.375	1.0	0.3	1.5	1000	37.5	2.0	36.42379511310165	6.985177898011494	9.720612530710973	35.303897458154054	10.129503368829605
0.1	2.1	360.0	4.93	false	0.5	1.25	100	1.0	0.16	0.93	1.1	2000	0.375	1.0	0.3	1.5	1000	37.5	1.0	37.86957216051076	24.902167729021137	22.509373100554058
0.1	2.1	360.0	4.93	false	0.5	1.25	100	1.0	0.16	0.93	1.1	2000	0.375	1.0	0.3	1.5	1000	37.5	2.0	44.18442580246311	2.7101267034326804	10.071261974905832	34.46487041259195	13.777626393159583
0.1	2.1	360.0	4.93	false	0.5	1.25	100	1.0	0.16	0.93	1.1	2000	0.375	1.0	0.3	1.5	1000	37.5	2.0	33.6351003107397	1.2214785747817771	8.427469892704169	26.4348298773144	10.843903927508602
0.1	2.1	360.0	4.93	false	0.5	1.25	100	1.0	0.16	0.93	1.1	2000	0.375	1.0	0.3	1.5	1000	37.5	1.0	31.14239985566872	14.963698826052497	16.89579188075098
0.1	2.1	360.0	4.93	false	0.5	1.25	100	1.0	0.16	0.93	1.1	2000	0.375	1.0	0.3	1.5	1000	37.5	1.0	36.89687839025139	28.384037908890207	19.462633319032523
0.1	2.1	360.0	4.93	false	0.5	1.25	100	1.0	0.16	0.93	1.1	2000	0.375	1.0	0.3	1.5	1000	37.5	2.0	45.969879366389456	1.2642318252425941	9.511049561288095	28.84767031728213	14.843609703616096
0.1	2.1	360.0	4.93	false	0.5	1.25	100	1.0	0.16	0.93	1.1	2000	0.375	1.0	0.3	1.5	1000	37.5	2.0	51.56158289656237	23.002378472689287	16.440637183688427	42.46101192244551	10.57678851247342
0.1	2.1	360.0	4.93	false	0.5	1.25	100	1.0	0.16	0.93	1.1	2000	0.375	1.0	0.3	1.5	1000	37.5	1.0	40.25094573593563	17.614198740482575	14.967709692824887
0.1	2.1	360.0	4.93	false	0.5	1.25	100	1.0	0.16	0.93	1.1	2000	0.375	1.0	0.3	1.5	1000	37.5	2.0	38.27156075201525	6.079831809499856	9.823957121553224	35.76745877562705	9.957904048953596
0.1	2.1	360.0	4.93	false	0.5	1.25	100	1.0	0.16	0.93	1.1	2000	0.375	1.0	0.3	1.5	1000	37.5	1.0	34.075007898906975	4.016935063503422	17.86261539518257
0.1	2.1	360.0	4.93	false	0.5	1.25	100	1.0	0.16	0.93	1.1	2000	0.375	1.0	0.3	1.5	1000	37.5	1.0	38.92763334202561	1.400481760092492	19.64788950133474
0.1	2.1	360.0	4.93	false	0.5	1.25	100	1.0	0.16	0.93	1.1	2000	0.375	1.0	0.3	1.5	1000	37.5	2.0	45.69500608619943	22.303837570338146	12.608931576270662	43.42661349831194	11.676539938826261
0.1	2.1	360.0	4.93	false	0.5	1.25	100	1.0	0.16	0.93	1.1	2000	0.375	1.0	0.3	1.5	1000	37.5	2.0	46.40033530357277	3.464478036997975	7.077614688959901	33.34034922581459	17.56792643537663
0.1	2.1	360.0	4.93	false	0.5	1.25	100	1.0	0.16	0.93	1.1	2000	0.375	1.0	0.3	1.5	1000	37.5	1.0	26.43710495865036	16.70033721355145	13.792126630246635
0.1	2.1	360.0	4.93	false	0.5	1.25	100	1.0	0.16	0.93	1.1	2000	0.375	1.0	0.3	1.5	1000	37.5	1.0	41.308750752629784	26.940968611091765	21.549499921226243
0.1	2.1	360.0	4.93	false	0.5	1.25	100	1.0	0.16	0.93	1.1	2000	0.375	1.0	0.3	1.5	1000	37.5	1.0	36.047287999719224	33.848079464888364	19.27153372937897
0.1	2.1	360.0	4.93	false	0.5	1.25	100	1.0	0.16	0.93	1.1	2000	0.375	1.0	0.3	1.5	1000	37.5	3.0	42.68618965619973	5.485342086934035	8.57788796576944	21.450889413645505	10.247447374561885	40.55828402270244	8.44090682464531
0.1	2.1	360.0	4.93	false	0.5	1.25	100	1.0	0.16	0.93	1.1	2000	0.375	1.0	0.3	1.5	1000	37.5	2.0	37.812173257477575	12.166172690573282	10.183971328601606	25.79754794725272	10.996447506472368
0.1	2.1	360.0	4.93	false	0.5	1.25	100	1.0	0.16	0.93	1.1	2000	0.375	1.0	0.3	1.5	1000	37.5	2.0	37.56615915962164	19.98161827144454	14.887318286526739	34.73923414547395	7.562920211082477
0.1	2.1	360.0	4.93	false	0.5	1.25	100	1.0	0.16	0.93	1.1	2000	0.375	1.0	0.3	1.5	1000	37.5	1.0	46.274396075595384	24.42274195374032	22.591708048195194
0.1	2.1	360.0	4.93	false	0.5	1.25	100	1.0	0.16	0.93	1.1	2000	0.375	1.0	0.3	1.5	1000	37.5	2.0	30.369968392544905	8.893432370336019	5.880900575601291	23.575350352482754	10.537006890841221
0.1	2.1	360.0	4.93	false	0.5	1.25	100	1.0	0.16	0.93	1.1	2000	0.375	1.0	0.3	1.5	1000	37.5	1.0	32.79711998333649	2.8865852573415425	15.291927346820525
0.1	2.1	360.0	4.93	false	0.5	1.25	100	1.0	0.16	0.93	1.1	2000	0.375	1.0	0.3	1.5	1000	37.5	2.0	41.765155312260696	22.080165525155927	14.528656681890554	37.68391183439739	10.195904087390035
0.1	2.1	360.0	4.93	false	0.5	1.25	100	1.0	0.16	0.93	1.1	2000	0.375	1.0	0.3	1.5	1000	37.5	1.0	34.82379214482886	15.635045192035077	19.665457294102588
0.1	2.1	360.0	4.93	false	0.5	1.25	100	1.0	0.16	0.93	1.1	2000	0.375	1.0	0.3	1.5	1000	37.5	2.0	45.88299968244068	2.12968089557891	7.54046484326477	22.787909951796667	13.972496625327137
0.1	2.1	360.0	4.93	false	0.5	1.25	100	1.0	0.16	0.93	1.1	2000	0.375	1.0	0.3	1.5	1000	37.5	1.0	32.66054898409213	14.575747714324576	16.111273366346172
0.1	2.1	360.0	4.93	false	0.5	1.25	100	1.0	0.16	0.93	1.1	2000	0.375	1.0	0.3	1.5	1000	37.5	1.0	33.414521021971375	16.733657559484303	17.97984696689923
0.1	2.1	360.0	4.93	false	0.5	1.25	100	1.0	0.16	0.93	1.1	2000	0.375	1.0	0.3	1.5	1000	37.5	1.0	35.80441557934261	10.747134875563608	20.127319815810065
0.1	2.1	360.0	4.93	false	0.5	1.25	100	1.0	0.16	0.93	1.1	2000	0.375	1.0	0.3	1.5	1000	37.5	2.0	43.47576479386947	12.38107070846322	15.072481802187307	41.60383596045875	7.960045338680868
0.1	2.1	360.0	4.93	false	0.5	1.25	100	1.0	0.16	0.93	1.1	2000	0.375	1.0	0.3	1.5	1000	37.5	2.0	34.75878750059832	0.6147726513453514	6.080730808663247	33.26123378547847	11.355191408431542
0.1	2.1	360.0	4.93	false	0.5	1.25	100	1.0	0.16	0.93	1.1	2000	0.375	1.0	0.3	1.5	1000	37.5	1.0	38.61150143638231	34.32307381452647	17.92453809179789
0.1	2.1	360.0	4.93	false	0.5	1.25	100	1.0	0.16	0.93	1.1	2000	0.375	1.0	0.3	1.5	1000	37.5	1.0	29.585869954957197	18.799925613539283	15.332000189734291
0.1	2.1	360.0	4.93	false	0.5	1.25	100	1.0	0.16	0.93	1.1	2000	0.375	1.0	0.3	1.5	1000	37.5	2.0	35.429859592828365	18.68395892823362	7.195940628073911	34.21803256223964	10.666282145551802
0.1	2.1	360.0	4.93	false	0.5	1.25	100	1.0	0.16	0.93	1.1	2000	0.375	1.0	0.3	1.5	1000	37.5	1.0	40.66250226150598	35.97298751410199	18.117144344824297
0.1	2.1	360.0	4.93	false	0.5	1.25	100	1.0	0.16	0.93	1.1	2000	0.375	1.0	0.3	1.5	1000	37.5	1.0	30.78215993606465	16.461188057306153	15.811874442676915
0.1	2.1	360.0	4.93	false	0.5	1.25	100	1.0	0.16	0.93	1.1	2000	0.375	1.0	0.3	1.5	1000	37.5	1.0	30.465014732840267	17.204965353866612	16.97094350008169
0.1	2.1	360.0	4.93	false	0.5	1.25	100	1.0	0.16	0.93	1.1	2000	0.375	1.0	0.3	1.5	1000	37.5	1.0	34.63424103041674	22.246202072094178	18.033591420155723
0.1	2.1	360.0	4.93	false	0.5	1.25	100	1.0	0.16	0.93	1.1	2000	0.375	1.0	0.3	1.5	1000	37.5	1.0	42.62380250116671	10.265996312054877	22.184936133725518
0.1	2.1	360.0	4.93	false	0.5	1.25	100	1.0	0.16	0.93	1.1	2000	0.375	1.0	0.3	1.5	1000	37.5	1.0	30.601222038702865	18.035002130738185	15.592761747173826
0.1	2.1	360.0	4.93	false	0.5	1.25	100	1.0	0.16	0.93	1.1	2000	0.375	1.0	0.3	1.5	1000	37.5	2.0	44.342414581972015	19.6197684796245	14.695888841760638	25.494698106352196	10.002362902792646
0.1	2.1	360.0	4.93	false	0.5	1.25	100	1.0	0.16	0.93	1.1	2000	0.375	1.0	0.3	1.5	1000	37.5	1.0	44.82995532773293	26.05422617300099	22.426981271355604
0.1	2.1	360.0	4.93	false	0.5	1.25	100	1.0	0.16	0.93	1.1	2000	0.375	1.0	0.3	1.5	1000	37.5	1.0	31.890798123412257	23.837063798726973	17.162706205788474
0.1	2.1	360.0	4.93	false	0.5	1.25	100	1.0	0.16	0.93	1.1	2000	0.375	1.0	0.3	1.5	1000	37.5	2.0	39.12668313279253	12.331611402151896	12.55532670867876	37.49251899484669	10.247871878125574
0.1	2.1	360.0	4.93	false	0.5	1.25	100	1.0	0.16	0.93	1.1	2000	0.375	1.0	0.3	1.5	1000	37.5	2.0	34.04124729048539	0.9577047019611028	9.634111340398391	32.099910430507705	8.399491420420924
0.1	2.1	360.0	4.93	false	0.5	1.25	100	1.0	0.16	0.93	1.1	2000	0.375	1.0	0.3	1.5	1000	37.5	1.0	31.57735690362683	19.564974449674192	18.878702071341014
0.1	2.1	360.0	4.93	false	0.5	1.25	100	1.0	0.16	0.93	1.1	2000	0.375	1.0	0.3	1.5	1000	37.5	2.0	42.404591268073105	0.08954982573233901	10.587213731877803	28.61410392568931	14.057160564759203
0.1	2.1	360.0	4.93	false	0.5	1.25	100	1.0	0.16	0.93	1.1	2000	0.375	1.0	0.3	1.5	1000	37.5	1.0	40.24715259984101	14.169909172526333	22.849102544879184
0.1	2.1	360.0	4.93	false	0.5	1.25	100	1.0	0.16	0.93	1.1	2000	0.375	1.0	0.3	1.5	1000	37.5	1.0	36.89128149172416	18.4994703841494	18.884768113104425
0.1	2.1	360.0	4.93	false	0.5	1.25	100	1.0	0.16	0.93	1.1	2000	0.375	1.0	0.3	1.5	1000	37.5	1.0	44.11793929233536	23.563707417181636	24.963200667390062
0.1	2.1	360.0	4.93	false	0.5	1.25	100	1.0	0.16	0.93	1.1	2000	0.375	1.0	0.3	1.5	1000	37.5	2.0	42.64877581020566	10.408473362674403	13.129991945691179	36.79116381526549	8.542686774296778
0.1	2.1	360.0	4.93	false	0.5	1.25	100	1.0	0.16	0.93	1.1	2000	0.375	1.0	0.3	1.5	1000	37.5	1.0	36.74152866991565	18.85663064572267	18.569786842615873
0.1	2.1	360.0	4.93	false	0.5	1.25	100	1.0	0.16	0.93	1.1	2000	0.375	1.0	0.3	1.5	1000	37.5	1.0	25.665386553127615	12.515730534637008	12.196426114625776
0.1	2.1	360.0	4.93	false	0.5	1.25	100	1.0	0.16	0.93	1.1	2000	0.375	1.0	0.3	1.5	1000	37.5	1.0	38.991008621682205	9.171922338113164	21.104371274541073
0.1	2.1	360.0	4.93	false	0.5	1.25	100	1.0	0.16	0.93	1.1	2000	0.375	1.0	0.3	1.5	1000	37.5	2.0	39.72558188202569	10.437966059996825	10.150043936096726	39.18153650193106	11.203100276510567
0.1	2.1	360.0	4.93	false	0.5	1.25	100	1.0	0.16	0.93	1.1	2000	0.375	1.0	0.3	1.5	1000	37.5	2.0	42.38795349887892	17.084997884620442	12.484456865168356	33.690732595427676	10.251007120254833
0.1	2.1	360.0	4.93	false	0.5	1.25	100	1.0	0.16	0.93	1.1	2000	0.375	1.0	0.3	1.5	1000	37.5	2.0	43.301639225418135	11.814274756049706	15.461008575829489	43.11575210575777	7.871299636085261
0.1	2.1	360.0	4.93	false	0.5	1.25	100	1.0	0.16	0.93	1.1	2000	0.375	1.0	0.3	1.5	1000	37.5	1.0	36.716059814905876	1.3809603570797866	18.15064410984144
0.1	2.1	360.0	4.93	false	0.5	1.25	100	1.0	0.16	0.93	1.1	2000	0.375	1.0	0.3	1.5	1000	37.5	1.0	37.19517983784923	8.968414351660805	19.55480630927771
0.1	2.1	360.0	4.93	false	0.5	1.25	100	1.0	0.16	0.93	1.1	2000	0.375	1.0	0.3	1.5	1000	37.5	2.0	36.124092067660996	2.304437658914182	7.554518949114215	24.66815726229254	12.08126670414404
0.1	2.1	360.0	4.93	false	0.5	1.25	100	1.0	0.16	0.93	1.1	2000	0.375	1.0	0.3	1.5	1000	37.5	1.0	38.1057933663937	21.85971506082277	20.310475877913152
0.1	2.1	360.0	4.93	false	0.5	1.25	100	1.0	0.16	0.93	1.1	2000	0.375	1.0	0.3	1.5	1000	37.5	1.0	33.835861498489955	15.338655711545817	19.27319811094734
0.1	2.1	360.0	4.93	false	0.5	1.25	100	1.0	0.16	0.93	1.1	2000	0.375	1.0	0.3	1.5	1000	37.5	1.0	38.78813192517935	16.576008270303547	22.110819931950356
0.1	2.1	360.0	4.93	false	0.5	1.25	100	1.0	0.16	0.93	1.1	2000	0.375	1.0	0.3	1.5	1000	37.5	2.0	40.10187622045828	1.8783159564276493	10.903050894115806	32.00100754759864	12.348852134297603
0.1	2.1	360.0	4.93	false	0.5	1.25	100	1.0	0.16	0.93	1.1	2000	0.375	1.0	0.3	1.5	1000	37.5	2.0	40.32871690896076	18.57831538759261	13.46335149766294	29.463144649551904	9.609727844234973
0.1	2.1	360.0	4.93	false	0.5	1.25	100	1.0	0.16	0.93	1.1	2000	0.375	1.0	0.3	1.5	1000	37.5	1.0	38.40137624721467	32.786091614326295	18.82617038389521
0.1	2.1	360.0	4.93	false	0.5	1.25	100	1.0	0.16	0.93	1.1	2000	0.375	1.0	0.3	1.5	1000	37.5	1.0	39.11609355834928	1.8400802546711552	18.30351002322488
0.1	2.1	360.0	4.93	false	0.5	1.25	100	1.0	0.16	0.93	1.1	2000	0.375	1.0	0.3	1.5	1000	37.5	2.0	38.77314896295378	14.097554444708994	12.683659760167489	35.45707924564488	7.821128238059304
0.1	2.1	360.0	4.93	false	0.5	1.25	100	1.0	0.16	0.93	1.1	2000	0.375	1.0	0.3	1.5	1000	37.5	2.0	34.92230407320019	12.128549593503557	8.984648139552068	33.81354079118128	8.376875269290865
0.1	2.1	360.0	4.93	false	0.5	1.25	100	1.0	0.16	0.93	1.1	2000	0.375	1.0	0.3	1.5	1000	37.5	2.0	49.811769611632805	4.61196276463432	8.677553812024648	34.86587535418129	16.580027930904077
0.1	2.1	360.0	4.93	false	0.5	1.25	100	1.0	0.16	0.93	1.1	2000	0.375	1.0	0.3	1.5	1000	37.5	1.0	29.792668861594443	22.16338404038849	14.792300846437366
0.1	2.1	360.0	4.93	false	0.5	1.25	100	1.0	0.16	0.93	1.1	2000	0.375	1.0	0.3	1.5	1000	37.5	2.0	45.02190027093815	2.0709533949962506	8.235663722214303	39.843333331724295	14.977940195961269
0.1	2.1	360.0	4.93	false	0.5	1.25	100	1.0	0.16	0.93	1.1	2000	0.375	1.0	0.3	1.5	1000	37.5	1.0	31.41098094653835	20.989241337897294	15.69881175484178
0.1	2.1	360.0	4.93	false	0.5	1.25	100	1.0	0.16	0.93	1.1	2000	0.375	1.0	0.3	1.5	1000	37.5	1.0	35.14733518888365	9.377622944536293	17.67383670577849
0.1	2.1	360.0	4.93	false	0.5	1.25	100	1.0	0.16	0.93	1.1	2000	0.375	1.0	0.3	1.5	1000	37.5	2.0	33.79909597997142	4.512572874203834	9.200177241644406	31.6198965453629	9.557211732658349
0.1	2.1	360.0	4.93	false	0.5	1.25	100	1.0	0.16	0.93	1.1	2000	0.375	1.0	0.3	1.5	1000	37.5	1.0	32.85713801317015	15.202702446527821	17.757285522145448
0.1	2.1	360.0	4.93	false	0.5	1.25	100	1.0	0.16	0.93	1.1	2000	0.375	1.0	0.3	1.5	1000	37.5	2.0	40.203157478976	13.542732341427037	12.32308726065879	39.45538207931355	11.90637574034544
0.1	2.1	360.0	4.93	false	0.5	1.25	100	1.0	0.16	0.93	1.1	2000	0.375	1.0	0.3	1.5	1000	37.5	1.0	38.344329773948594	20.357171341013704	19.385679506950492
0.1	2.1	360.0	4.93	false	0.5	1.25	100	1.0	0.16	0.93	1.1	2000	0.375	1.0	0.3	1.5	1000	37.5	2.0	31.786159322224172	11.762690438893275	9.169562922157345	30.671506436187656	11.431016877778095
0.1	2.1	360.0	4.93	false	0.5	1.25	100	1.0	0.16	0.93	1.1	2000	0.375	1.0	0.3	1.5	1000	37.5	1.0	39.26363940595832	38.13226840426141	20.198888034495578
0.1	2.1	360.0	4.93	false	0.5	1.25	100	1.0	0.16	0.93	1.1	2000	0.375	1.0	0.3	1.5	1000	37.5	1.0	38.108747100256124	22.494604554532977	20.56998153318263
0.1	2.1	360.0	4.93	false	0.5	1.25	100	1.0	0.16	0.93	1.1	2000	0.375	1.0	0.3	1.5	1000	37.5	3.0	46.26642258525946	3.310017004388712	6.198974160592598	24.9496096882397	10.910552009958877	45.25094635059372	9.20168375184177
0.1	2.1	360.0	4.93	false	0.5	1.25	100	1.0	0.16	0.93	1.1	2000	0.375	1.0	0.3	1.5	1000	37.5	2.0	43.079990822364515	11.148061694896489	14.498663002633862	41.82540146744354	9.36089359635691
0.1	2.1	360.0	4.93	false	0.5	1.25	100	1.0	0.16	0.93	1.1	2000	0.375	1.0	0.3	1.5	1000	37.5	1.0	37.52602017457766	31.492901337288064	17.37088582307844
0.1	2.1	360.0	4.93	false	0.5	1.25	100	1.0	0.16	0.93	1.1	2000	0.375	1.0	0.3	1.5	1000	37.5	2.0	36.15031398125323	6.892980529558945	9.227673308475032	17.172540895112423	10.615148180058886
0.1	2.1	360.0	4.93	false	0.5	1.25	100	1.0	0.16	0.93	1.1	2000	0.375	1.0	0.3	1.5	1000	37.5	2.0	48.13180842245352	20.745625911665957	16.917522492966242	45.39875986319379	7.315981683965741
0.1	2.1	360.0	4.93	false	0.5	1.25	100	1.0	0.16	0.93	1.1	2000	0.375	1.0	0.3	1.5	1000	37.5	2.0	36.27422727976894	0.010660778680469928	8.97381256500504	27.85628003561804	9.806917746480154
0.1	2.1	360.0	4.93	false	0.5	1.25	100	1.0	0.16	0.93	1.1	2000	0.375	1.0	0.3	1.5	1000	37.5	1.0	34.23232518848586	17.215256171182588	17.965048872650737
0.1	2.1	360.0	4.93	false	0.5	1.25	100	1.0	0.16	0.93	1.1	2000	0.375	1.0	0.3	1.5	1000	37.5	1.0	34.255389267579616	18.702353198152057	18.95946470119361
0.1	2.1	360.0	4.93	false	0.5	1.25	100	1.0	0.16	0.93	1.1	2000	0.375	1.0	0.3	1.5	1000	37.5	1.0	36.63092601489994	26.920067256075672	21.027344789079983
0.1	2.1	360.0	4.93	false	0.5	1.25	100	1.0	0.16	0.93	1.1	2000	0.375	1.0	0.3	1.5	1000	37.5	2.0	37.181924503668306	10.310264061311054	12.131963732835091	26.716447248691757	7.319508874924901
0.1	2.1	360.0	4.93	false	0.5	1.25	100	1.0	0.16	0.93	1.1	2000	0.375	1.0	0.3	1.5	1000	37.5	1.0	30.56457094884876	0.08880459053540987	13.984240787684442
0.1	2.1	360.0	4.93	false	0.5	1.25	100	1.0	0.16	0.93	1.1	2000	0.375	1.0	0.3	1.5	1000	37.5	1.0	41.38555158671367	4.132275870886717	19.070737258224792
0.1	2.1	360.0	4.93	false	0.5	1.25	100	1.0	0.16	0.93	1.1	2000	0.375	1.0	0.3	1.5	1000	37.5	2.0	40.715026874533066	1.4585421323622834	8.249419583787521	11.54518401716378	15.366529369682613
0.1	2.1	360.0	4.93	false	0.5	1.25	100	1.0	0.16	0.93	1.1	2000	0.375	1.0	0.3	1.5	1000	37.5	2.0	35.81187033270311	9.892065954372821	10.997946952171716	31.115030704949913	6.681497261461153
0.1	2.1	360.0	4.93	false	0.5	1.25	100	1.0	0.16	0.93	1.1	2000	0.375	1.0	0.3	1.5	1000	37.5	1.0	41.61208894803419	22.26187054390689	22.408120623928667
0.1	2.1	360.0	4.93	false	0.5	1.25	100	1.0	0.16	0.93	1.1	2000	0.375	1.0	0.3	1.5	1000	37.5	1.0	35.962769975602846	26.06047424805206	18.078695313286115
0.1	2.1	360.0	4.93	false	0.5	1.25	100	1.0	0.16	0.93	1.1	2000	0.375	1.0	0.3	1.5	1000	37.5	1.0	30.559408105858704	10.974110218224357	15.492733427928728
0.1	2.1	360.0	4.93	false	0.5	1.25	100	1.0	0.16	0.93	1.1	2000	0.375	1.0	0.3	1.5	1000	37.5	1.0	36.092753216194026	16.51400808029608	20.197104640701532
0.1	2.1	360.0	4.93	false	0.5	1.25	100	1.0	0.16	0.93	1.1	2000	0.375	1.0	0.3	1.5	1000	37.5	1.0	41.29394575830155	22.03846697252366	20.20678761650565
0.1	2.1	360.0	4.93	false	0.5	1.25	100	1.0	0.16	0.93	1.1	2000	0.375	1.0	0.3	1.5	1000	37.5	1.0	32.11655505513672	16.619047593736795	17.14699929626275
0.1	2.1	360.0	4.93	false	0.5	1.25	100	1.0	0.16	0.93	1.1	2000	0.375	1.0	0.3	1.5	1000	37.5	1.0	32.65636839907219	14.771843913827574	18.14576399717397
0.1	2.1	360.0	4.93	false	0.5	1.25	100	1.0	0.16	0.93	1.1	2000	0.375	1.0	0.3	1.5	1000	37.5	2.0	46.0041633397768	21.46519079229078	16.186096626233685	39.4625351129557	7.831669189896889
0.1	2.1	360.0	4.93	false	0.5	1.25	100	1.0	0.16	0.93	1.1	2000	0.375	1.0	0.3	1.5	1000	37.5	1.0	35.06944570659386	22.311675675407148	19.608713119783065
0.1	2.1	360.0	4.93	false	0.5	1.25	100	1.0	0.16	0.93	1.1	2000	0.375	1.0	0.3	1.5	1000	37.5	2.0	44.37897646049633	10.091813895090297	12.936961054492413	27.65400617293276	11.47206454522446
0.1	2.1	360.0	4.93	false	0.5	1.25	100	1.0	0.16	0.93	1.1	2000	0.375	1.0	0.3	1.5	1000	37.5	1.0	32.37337170669983	4.321683081560938	15.66116912536955
0.1	2.1	360.0	4.93	false	0.5	1.25	100	1.0	0.16	0.93	1.1	2000	0.375	1.0	0.3	1.5	1000	37.5	2.0	45.28382100616006	1.184593776378912	10.19191346295054	40.15117585332854	12.16539439804584
0.1	2.1	360.0	4.93	false	0.5	1.25	100	1.0	0.16	0.93	1.1	2000	0.375	1.0	0.3	1.5	1000	37.5	1.0	40.03335313804264	0.04810771353364085	19.764168967609272
0.1	2.1	360.0	4.93	false	0.5	1.25	100	1.0	0.16	0.93	1.1	2000	0.375	1.0	0.3	1.5	1000	37.5	1.0	32.96706716239095	27.451202126314033	16.34751795691927
0.1	2.1	360.0	4.93	false	0.5	1.25	100	1.0	0.16	0.93	1.1	2000	0.375	1.0	0.3	1.5	1000	37.5	1.0	36.18868805492627	12.048644233562452	21.064508945125507
0.1	2.1	360.0	4.93	false	0.5	1.25	100	1.0	0.16	0.93	1.1	2000	0.375	1.0	0.3	1.5	1000	37.5	1.0	36.8688773820299	4.358201329989146	17.861670188749578
0.1	2.1	360.0	4.93	false	0.5	1.25	100	1.0	0.16	0.93	1.1	2000	0.375	1.0	0.3	1.5	1000	37.5	1.0	43.36802065326234	28.733690964747844	20.73050758574704
0.1	2.1	360.0	4.93	false	0.5	1.25	100	1.0	0.16	0.93	1.1	2000	0.375	1.0	0.3	1.5	1000	37.5	2.0	41.25243248701526	12.390844492153775	12.517457887605868	41.18846082220578	8.702576221144163
0.1	2.1	360.0	4.93	false	0.5	1.25	100	1.0	0.16	0.93	1.1	2000	0.375	1.0	0.3	1.5	1000	37.5	2.0	39.75962183647008	11.637169635602115	12.378883103812532	36.22093787566626	8.954156495302696
0.1	2.1	360.0	4.93	false	0.5	1.25	100	1.0	0.16	0.93	1.1	2000	0.375	1.0	0.3	1.5	1000	37.5	2.0	41.61451871413653	13.364046715580812	14.656954907224707	40.33697644441773	7.264358898073529
0.1	2.1	360.0	4.93	false	0.5	1.25	100	1.0	0.16	0.93	1.1	2000	0.375	1.0	0.3	1.5	1000	37.5	1.0	38.28542264512236	34.62383746100387	18.389861902862897
0.1	2.1	360.0	4.93	false	0.5	1.25	100	1.0	0.16	0.93	1.1	2000	0.375	1.0	0.3	1.5	1000	37.5	2.0	39.873846216128264	13.456484721418484	12.229823301647986	29.109653136060267	10.154281502845098
0.1	2.1	360.0	4.93	false	0.5	1.25	100	1.0	0.16	0.93	1.1	2000	0.375	1.0	0.3	1.5	1000	37.5	1.0	45.43974830456747	23.746485729423366	22.87984726494036
0.1	2.1	360.0	4.93	false	0.5	1.25	100	1.0	0.16	0.93	1.1	2000	0.375	1.0	0.3	1.5	1000	37.5	2.0	38.786502240916086	0.7057450506623896	9.175291294104676	33.145644068143106	12.022532245085062
0.1	2.1	360.0	4.93	false	0.5	1.25	100	1.0	0.16	0.93	1.1	2000	0.375	1.0	0.3	1.5	1000	37.5	2.0	44.21172466655824	17.024989172234122	15.674354578956136	41.83818866432019	7.884702305400028
0.1	2.1	360.0	4.93	false	0.5	1.25	100	1.0	0.16	0.93	1.1	2000	0.375	1.0	0.3	1.5	1000	37.5	2.0	39.36831490157905	15.159270699657897	11.60211087315603	32.40090202364792	9.326815389089237
0.1	2.1	360.0	4.93	false	0.5	1.25	100	1.0	0.16	0.93	1.1	2000	0.375	1.0	0.3	1.5	1000	37.5	2.0	45.54526693424536	19.014857676717018	12.456123116194208	38.80942260507374	9.331790645713406
0.1	2.1	360.0	4.93	false	0.5	1.25	100	1.0	0.16	0.93	1.1	2000	0.375	1.0	0.3	1.5	1000	37.5	1.0	34.09515988943336	7.178441715371424	19.390549424764018
0.1	2.1	360.0	4.93	false	0.5	1.25	100	1.0	0.16	0.93	1.1	2000	0.375	1.0	0.3	1.5	1000	37.5	1.0	37.48121780302978	8.105206157687903	19.793546790591712
0.1	2.1	360.0	4.93	false	0.5	1.25	100	1.0	0.16	0.93	1.1	2000	0.375	1.0	0.3	1.5	1000	37.5	1.0	41.427108157497884	28.067195605149955	22.68382870691799
0.1	2.1	360.0	4.93	false	0.5	1.25	100	1.0	0.16	0.93	1.1	2000	0.375	1.0	0.3	1.5	1000	37.5	1.0	36.29759811950594	10.884842477682174	20.436760387551786
0.1	2.1	360.0	4.93	false	0.5	1.25	100	1.0	0.16	0.93	1.1	2000	0.375	1.0	0.3	1.5	1000	37.5	2.0	44.316966893885635	0.32765227385699974	10.503382579801425	42.93039820374724	12.82852516836921
0.1	2.1	360.0	4.93	false	0.5	1.25	100	1.0	0.16	0.93	1.1	2000	0.375	1.0	0.3	1.5	1000	37.5	1.0	43.58357130652854	24.98133010543177	18.243515807002574
0.1	2.1	360.0	4.93	false	0.5	1.25	100	1.0	0.16	0.93	1.1	2000	0.375	1.0	0.3	1.5	1000	37.5	1.0	40.16265344806071	17.193063542231997	20.04771911928538
0.1	2.1	360.0	4.93	false	0.5	1.25	100	1.0	0.16	0.93	1.1	2000	0.375	1.0	0.3	1.5	1000	37.5	1.0	32.44519217433288	19.24085065192441	16.881795074488835
0.1	2.1	360.0	4.93	false	0.5	1.25	100	1.0	0.16	0.93	1.1	2000	0.375	1.0	0.3	1.5	1000	37.5	2.0	36.47402791465609	6.473665777601853	11.799073451646764	30.811191963047232	9.290391500529674
0.1	2.1	360.0	4.93	false	0.5	1.25	100	1.0	0.16	0.93	1.1	2000	0.375	1.0	0.3	1.5	1000	37.5	1.0	33.6099447234441	11.326829878292818	17.184104396563356
0.1	2.1	360.0	4.93	false	0.5	1.25	100	1.0	0.16	0.93	1.1	2000	0.375	1.0	0.3	1.5	1000	37.5	1.0	38.788786725622415	36.94274224537821	17.92789112265172
0.1	2.1	360.0	4.93	false	0.5	1.25	100	1.0	0.16	0.93	1.1	2000	0.375	1.0	0.3	1.5	1000	37.5	2.0	40.01762837495935	3.6779285510360302	11.500598464135816	39.23135679876752	8.903080493378123
0.1	2.1	360.0	4.93	false	0.5	1.25	100	1.0	0.16	0.93	1.1	2000	0.375	1.0	0.3	1.5	1000	37.5	2.0	39.33409487761478	2.753143789422148	8.307838426745095	16.748737518992584	12.811653289277299
0.1	2.1	360.0	4.93	false	0.5	1.25	100	1.0	0.16	0.93	1.1	2000	0.375	1.0	0.3	1.5	1000	37.5	2.0	46.5324458749484	20.157314035446284	14.291364206906485	41.53219082678762	9.764464606715519
0.1	2.1	360.0	4.93	false	0.5	1.25	100	1.0	0.16	0.93	1.1	2000	0.375	1.0	0.3	1.5	1000	37.5	1.0	32.922344558163886	18.5697513044813	16.330640339188307
0.1	2.1	360.0	4.93	false	0.5	1.25	100	1.0	0.16	0.93	1.1	2000	0.375	1.0	0.3	1.5	1000	37.5	2.0	42.25356627249944	2.6490704602207584	7.437538166161414	29.64976234815308	16.41269106880707
0.1	2.1	360.0	4.93	false	0.5	1.25	100	1.0	0.16	0.93	1.1	2000	0.375	1.0	0.3	1.5	1000	37.5	1.0	33.446636425319944	19.802515310408698	17.237840576781707
0.1	2.1	360.0	4.93	false	0.5	1.25	100	1.0	0.16	0.93	1.1	2000	0.375	1.0	0.3	1.5	1000	37.5	2.0	39.48654730808035	8.472060848928155	10.23397455758743	34.15629026256092	10.263222212823042
0.1	2.1	360.0	4.93	false	0.5	1.25	100	1.0	0.16	0.93	1.1	2000	0.375	1.0	0.3	1.5	1000	37.5	1.0	36.15287909724368	11.287849269804562	19.23730793421914
0.1	2.1	360.0	4.93	false	0.5	1.25	100	1.0	0.16	0.93	1.1	2000	0.375	1.0	0.3	1.5	1000	37.5	2.0	34.39305177685743	2.299438866030936	6.110833390512579	13.628161983817943	11.212421742877465
0.1	2.1	360.0	4.93	false	0.5	1.25	100	1.0	0.16	0.93	1.1	2000	0.375	1.0	0.3	1.5	1000	37.5	2.0	37.62748949523014	2.3714261097976896	13.688363597412383	36.383168159207976	7.5547493000422214
0.1	2.1	360.0	4.93	false	0.5	1.25	100	1.0	0.16	0.93	1.1	2000	0.375	1.0	0.3	1.5	1000	37.5	1.0	39.77659275161477	17.7060035612521	20.63728404766255
0.1	2.1	360.0	4.93	false	0.5	1.25	100	1.0	0.16	0.93	1.1	2000	0.375	1.0	0.3	1.5	1000	37.5	2.0	45.982443252480245	15.53828812682217	11.206239479293364	24.84075542213041	13.707779532339188
0.1	2.1	360.0	4.93	false	0.5	1.25	100	1.0	0.16	0.93	1.1	2000	0.375	1.0	0.3	1.5	1000	37.5	1.0	32.7108996385746	16.57069111245231	16.247575058561228
0.1	2.1	360.0	4.93	false	0.5	1.25	100	1.0	0.16	0.93	1.1	2000	0.375	1.0	0.3	1.5	1000	37.5	1.0	42.26390806248633	29.4216646218443	21.55225192207886
0.1	2.1	360.0	4.93	false	0.5	1.25	100	1.0	0.16	0.93	1.1	2000	0.375	1.0	0.3	1.5	1000	37.5	2.0	49.71118069922525	8.737717216774985	15.920048784392097	49.534008539411744	10.447044969371484
0.1	2.1	360.0	4.93	false	0.5	1.25	100	1.0	0.16	0.93	1.1	2000	0.375	1.0	0.3	1.5	1000	37.5	1.0	42.12296251190276	41.99281951185358	20.847046770393046
0.1	2.1	360.0	4.93	false	0.5	1.25	100	1.0	0.16	0.93	1.1	2000	0.375	1.0	0.3	1.5	1000	37.5	2.0	32.46322211841279	20.302232875836527	8.354617102520242	31.907765779977634	10.165392842782067
0.1	2.1	360.0	4.93	false	0.5	1.25	100	1.0	0.16	0.93	1.1	2000	0.375	1.0	0.3	1.5	1000	37.5	2.0	35.08174668732359	13.088741834191676	7.4634446976963424	22.424794144927155	11.663141616621436
0.1	2.1	360.0	4.93	false	0.5	1.25	100	1.0	0.16	0.93	1.1	2000	0.375	1.0	0.3	1.5	1000	37.5	1.0	40.48487423364273	26.48617866272708	19.774556924268975
0.1	2.1	360.0	4.93	false	0.5	1.25	100	1.0	0.16	0.93	1.1	2000	0.375	1.0	0.3	1.5	1000	37.5	2.0	49.03308670794017	20.826979480427916	15.925740739084594	44.06631157438677	11.002176631687403
0.1	2.1	360.0	4.93	false	0.5	1.25	100	1.0	0.16	0.93	1.1	2000	0.375	1.0	0.3	1.5	1000	37.5	1.0	30.74582213312937	23.501455195119632	16.499203688235596
0.1	2.1	360.0	4.93	false	0.5	1.25	100	1.0	0.16	0.93	1.1	2000	0.375	1.0	0.3	1.5	1000	37.5	1.0	43.10863877430917	22.15887950326376	21.253858980556796
0.1	2.1	360.0	4.93	false	0.5	1.25	100	1.0	0.16	0.93	1.1	2000	0.375	1.0	0.3	1.5	1000	37.5	1.0	39.41240769366867	21.017066174376463	20.939180394010695
0.1	2.1	360.0	4.93	false	0.5	1.25	100	1.0	0.16	0.93	1.1	2000	0.375	1.0	0.3	1.5	1000	37.5	2.0	46.39780483841193	7.525298044386639	14.366634821559396	35.10441901856642	10.814264042161934
0.1	2.1	360.0	4.93	false	0.5	1.25	100	1.0	0.16	0.93	1.1	2000	0.375	1.0	0.3	1.5	1000	37.5	2.0	34.550241637621895	8.418595929035938	13.44272992159686	27.282568568596755	5.874338953506631
0.1	2.1	360.0	4.93	false	0.5	1.25	100	1.0	0.16	0.93	1.1	2000	0.375	1.0	0.3	1.5	1000	37.5	1.0	34.141819377163884	17.120911100679358	18.171590245345158
0.1	2.1	360.0	4.93	false	0.5	1.25	100	1.0	0.16	0.93	1.1	2000	0.375	1.0	0.3	1.5	1000	37.5	2.0	42.64798162564107	3.1175903872794635	7.250071155448611	15.586310799915607	15.941111140003567
0.1	2.1	360.0	4.93	false	0.5	1.25	100	1.0	0.16	0.93	1.1	2000	0.375	1.0	0.3	1.5	1000	37.5	1.0	31.48181898291626	17.972530320210538	18.426590853329575
0.1	2.1	360.0	4.93	false	0.5	1.25	100	1.0	0.16	0.93	1.1	2000	0.375	1.0	0.3	1.5	1000	37.5	2.0	34.02627909848572	1.6642851930088307	9.665092512649036	14.81423903987994	11.439014539533
0.1	2.1	360.0	4.93	false	0.5	1.25	100	1.0	0.16	0.93	1.1	2000	0.375	1.0	0.3	1.5	1000	37.5	2.0	32.04275797160136	0.03389962236648746	8.602508686035222	29.366415537899815	8.095487057588807
0.1	2.1	360.0	4.93	false	0.5	1.25	100	1.0	0.16	0.93	1.1	2000	0.375	1.0	0.3	1.5	1000	37.5	1.0	33.1840367974995	5.329703508056224	15.942591286160225
0.1	2.1	360.0	4.93	false	0.5	1.25	100	1.0	0.16	0.93	1.1	2000	0.375	1.0	0.3	1.5	1000	37.5	2.0	38.68231489648742	13.24615172725976	14.308823555273039	37.72604977204701	6.610723981854807
0.1	2.1	360.0	4.93	false	0.5	1.25	100	1.0	0.16	0.93	1.1	2000	0.375	1.0	0.3	1.5	1000	37.5	2.0	45.649104673843354	8.266007768783226	13.31494323457371	41.40898133101221	11.387949143273985
0.1	2.1	360.0	4.93	false	0.5	1.25	100	1.0	0.16	0.93	1.1	2000	0.375	1.0	0.3	1.5	1000	37.5	1.0	33.026586902870385	21.41391472815398	16.66211996534314
0.1	2.1	360.0	4.93	false	0.5	1.25	100	1.0	0.16	0.93	1.1	2000	0.375	1.0	0.3	1.5	1000	37.5	1.0	38.41672273765185	25.7402796191442	20.503891662937118
0.1	2.1	360.0	4.93	false	0.5	1.25	100	1.0	0.16	0.93	1.1	2000	0.375	1.0	0.3	1.5	1000	37.5	2.0	38.67491881094986	0.31034546014565706	13.403345390877456	38.301686218369255	8.472091863863668
0.1	2.1	360.0	4.93	false	0.5	1.25	100	1.0	0.16	0.93	1.1	2000	0.375	1.0	0.3	1.5	1000	37.5	2.0	32.147271235721945	1.7851913365914671	8.750385182667792	30.78418873735543	8.182786420152887
0.1	2.1	360.0	4.93	false	0.5	1.25	100	1.0	0.16	0.93	1.1	2000	0.375	1.0	0.3	1.5	1000	37.5	1.0	37.4679792375088	26.326965427239248	18.60182340436088
0.1	2.1	360.0	4.93	false	0.5	1.25	100	1.0	0.16	0.93	1.1	2000	0.375	1.0	0.3	1.5	1000	37.5	2.0	43.92052556110329	1.3596316672670212	9.272422266214969	30.865790144349766	13.500701821519456
0.1	2.1	360.0	4.93	false	0.5	1.25	100	1.0	0.16	0.93	1.1	2000	0.375	1.0	0.3	1.5	1000	37.5	2.0	37.400822919240404	10.279603238612383	7.314573525139445	27.634104391916257	13.69809753023047
0.1	2.1	360.0	4.93	false	0.5	1.25	100	1.0	0.16	0.93	1.1	2000	0.375	1.0	0.3	1.5	1000	37.5	1.0	36.58921083504275	14.875960855760626	21.320953598414775
0.1	2.1	360.0	4.93	false	0.5	1.25	100	1.0	0.16	0.93	1.1	2000	0.375	1.0	0.3	1.5	1000	37.5	2.0	41.92111630872165	7.867948825094572	9.48019066767418	40.98447094366921	10.374385707584285
0.1	2.1	360.0	4.93	false	0.5	1.25	100	1.0	0.16	0.93	1.1	2000	0.375	1.0	0.3	1.5	1000	37.5	1.0	34.38779267392288	15.655696068181836	19.012907354339653
0.1	2.1	360.0	4.93	false	0.5	1.25	100	1.0	0.16	0.93	1.1	2000	0.375	1.0	0.3	1.5	1000	37.5	1.0	38.19237240613742	21.56380939763561	17.91821103873555
0.1	2.1	360.0	4.93	false	0.5	1.25	100	1.0	0.16	0.93	1.1	2000	0.375	1.0	0.3	1.5	1000	37.5	2.0	42.05077936360258	8.28068746394357	9.767450693437283	39.01914779733806	15.794652812962237
0.1	2.1	360.0	4.93	false	0.5	1.25	100	1.0	0.16	0.93	1.1	2000	0.375	1.0	0.3	1.5	1000	37.5	2.0	38.30224513566347	0.017454687052685287	8.829516175696973	26.594892772364013	12.056699992743265
0.1	2.1	360.0	4.93	false	0.5	1.25	100	1.0	0.16	0.93	1.1	2000	0.375	1.0	0.3	1.5	1000	37.5	2.0	42.65415114105154	1.4801022608012366	9.393788451605598	24.928198523708794	14.102628940761656
0.1	2.1	360.0	4.93	false	0.5	1.25	100	1.0	0.16	0.93	1.1	2000	0.375	1.0	0.3	1.5	1000	37.5	1.0	44.274440134079335	11.915357958852368	23.376641934720165
0.1	2.1	360.0	4.93	false	0.5	1.25	100	1.0	0.16	0.93	1.1	2000	0.375	1.0	0.3	1.5	1000	37.5	1.0	28.660947218550085	19.602508243297045	16.35843769664937
0.1	2.1	360.0	4.93	false	0.5	1.25	100	1.0	0.16	0.93	1.1	2000	0.375	1.0	0.3	1.5	1000	37.5	1.0	30.633371359917042	25.640324303817913	15.663906780105142
0.1	2.1	360.0	4.93	false	0.5	1.25	100	1.0	0.16	0.93	1.1	2000	0.375	1.0	0.3	1.5	1000	37.5	2.0	47.08480041279324	12.48553024633342	14.690831575654629	46.07620736646089	9.9946590053216
0.1	2.1	360.0	4.93	false	0.5	1.25	100	1.0	0.16	0.93	1.1	2000	0.375	1.0	0.3	1.5	1000	37.5	2.0	40.09744954917424	4.43067632010565	10.324138181128427	28.42195576015176	10.351582877089303
0.1	2.1	360.0	4.93	false	0.5	1.25	100	1.0	0.16	0.93	1.1	2000	0.375	1.0	0.3	1.5	1000	37.5	2.0	38.18367664263124	11.256528567830014	6.896830161756703	37.27660688976417	15.019005723772965
0.1	2.1	360.0	4.93	false	0.5	1.25	100	1.0	0.16	0.93	1.1	2000	0.375	1.0	0.3	1.5	1000	37.5	1.0	29.808192405495088	14.544642843653577	15.095107046091123
0.1	2.1	360.0	4.93	false	0.5	1.25	100	1.0	0.16	0.93	1.1	2000	0.375	1.0	0.3	1.5	1000	37.5	1.0	41.18154281427282	5.8480894411375175	20.401693911378764
0.1	2.1	360.0	4.93	false	0.5	1.25	100	1.0	0.16	0.93	1.1	2000	0.375	1.0	0.3	1.5	1000	37.5	2.0	43.45316593116938	2.813934350458753	13.38870835359982	42.15900120175331	8.367641245280389
0.1	2.1	360.0	4.93	false	0.5	1.25	100	1.0	0.16	0.93	1.1	2000	0.375	1.0	0.3	1.5	1000	37.5	2.0	49.28763143034868	6.755895915117859	11.25735843575103	36.57121587343322	14.924427811924266
0.1	2.1	360.0	4.93	false	0.5	1.25	100	1.0	0.16	0.93	1.1	2000	0.375	1.0	0.3	1.5	1000	37.5	1.0	35.99604565873	19.360451463010463	18.03220397814715
0.1	2.1	360.0	4.93	false	0.5	1.25	100	1.0	0.16	0.93	1.1	2000	0.375	1.0	0.3	1.5	1000	37.5	2.0	39.519385679178924	2.694555680993938	12.341274143030445	37.71385938206006	10.510816950249934
0.1	2.1	360.0	4.93	false	0.5	1.25	100	1.0	0.16	0.93	1.1	2000	0.375	1.0	0.3	1.5	1000	37.5	1.0	35.49097547288774	30.28236268636344	17.56471690408961
0.1	2.1	360.0	4.93	false	0.5	1.25	100	1.0	0.16	0.93	1.1	2000	0.375	1.0	0.3	1.5	1000	37.5	1.0	40.84392528695528	14.882087384739997	20.099859047149547
0.1	2.1	360.0	4.93	false	0.5	1.25	100	1.0	0.16	0.93	1.1	2000	0.375	1.0	0.3	1.5	1000	37.5	2.0	41.89236600483781	20.97768344939204	14.066521214294674	35.947559926019	10.362351736844255
0.1	2.1	360.0	4.93	false	0.5	1.25	100	1.0	0.16	0.93	1.1	2000	0.375	1.0	0.3	1.5	1000	37.5	1.0	44.01872978271167	43.70803583983145	22.025270799483827
0.1	2.1	360.0	4.93	false	0.5	1.25	100	1.0	0.16	0.93	1.1	2000	0.375	1.0	0.3	1.5	1000	37.5	2.0	39.29594564654971	5.531130095697948	10.026672538683657	37.95126802964429	9.368162870122202
0.1	2.1	360.0	4.93	false	0.5	1.25	100	1.0	0.16	0.93	1.1	2000	0.375	1.0	0.3	1.5	1000	37.5	2.0	38.625674354408794	9.046706353345293	9.970784048222322	38.207489254472186	9.851205605035807
0.1	2.1	360.0	4.93	false	0.5	1.25	100	1.0	0.16	0.93	1.1	2000	0.375	1.0	0.3	1.5	1000	37.5	2.0	40.85084024953089	3.4310320927454034	10.930560642202922	37.79146830488993	9.766790417448165
0.1	2.1	360.0	4.93	false	0.5	1.25	100	1.0	0.16	0.93	1.1	2000	0.375	1.0	0.3	1.5	1000	37.5	2.0	39.99787242593281	2.5236857467229297	11.074872016923287	39.71354989037581	9.252587118406497
0.1	2.1	360.0	4.93	false	0.5	1.25	100	1.0	0.16	0.93	1.1	2000	0.375	1.0	0.3	1.5	1000	37.5	1.0	49.12557662249988	24.529792766180726	19.2921907500018
0.1	2.1	360.0	4.93	false	0.5	1.25	100	1.0	0.16	0.93	1.1	2000	0.375	1.0	0.3	1.5	1000	37.5	1.0	42.54387566758336	21.20142015490707	23.3785049320037
0.1	2.1	360.0	4.93	false	0.5	1.25	100	1.0	0.16	0.93	1.1	2000	0.375	1.0	0.3	1.5	1000	37.5	1.0	30.552181491222818	18.000211773905246	16.52205654209396
0.1	2.1	360.0	4.93	false	0.5	1.25	100	1.0	0.16	0.93	1.1	2000	0.375	1.0	0.3	1.5	1000	37.5	2.0	39.1285312531542	9.86996834581682	6.878540815209613	27.132690115317285	13.213119852867818
0.1	2.1	360.0	4.93	false	0.5	1.25	100	1.0	0.16	0.93	1.1	2000	0.375	1.0	0.3	1.5	1000	37.5	1.0	31.164678024913457	12.795343988178162	17.119896277863727
0.1	2.1	360.0	4.93	false	0.5	1.25	100	1.0	0.16	0.93	1.1	2000	0.375	1.0	0.3	1.5	1000	37.5	2.0	43.99252383545911	12.05751269276741	14.549950138925928	42.62687891296377	7.575250298245234
0.1	2.1	360.0	4.93	false	0.5	1.25	100	1.0	0.16	0.93	1.1	2000	0.375	1.0	0.3	1.5	1000	37.5	1.0	32.541192130413364	25.026964534895615	18.191442400508286
0.1	2.1	360.0	4.93	false	0.5	1.25	100	1.0	0.16	0.93	1.1	2000	0.375	1.0	0.3	1.5	1000	37.5	1.0	22.71	12.084588942058527	12.102086699085465
0.1	2.1	360.0	4.93	false	0.5	1.25	100	1.0	0.16	0.93	1.1	2000	0.375	1.0	0.3	1.5	1000	37.5	1.0	32.9778390158714	18.12838019333519	17.87732423693602
0.1	2.1	360.0	4.93	false	0.5	1.25	100	1.0	0.16	0.93	1.1	2000	0.375	1.0	0.3	1.5	1000	37.5	1.0	42.52233826168545	18.734022498637767	20.792977806440238
0.1	2.1	360.0	4.93	false	0.5	1.25	100	1.0	0.16	0.93	1.1	2000	0.375	1.0	0.3	1.5	1000	37.5	1.0	35.13213557628568	30.21360467900247	15.427938060119178
0.1	2.1	360.0	4.93	false	0.5	1.25	100	1.0	0.16	0.93	1.1	2000	0.375	1.0	0.3	1.5	1000	37.5	2.0	38.60291232959223	7.2472846401832385	8.333670274659452	28.758991299578714	9.206895260707295
0.1	2.1	360.0	4.93	false	0.5	1.25	100	1.0	0.16	0.93	1.1	2000	0.375	1.0	0.3	1.5	1000	37.5	2.0	38.462399973229864	4.778630865087446	6.773582345385129	24.56702565812045	13.25336770000469
0.1	2.1	360.0	4.93	false	0.5	1.25	100	1.0	0.16	0.93	1.1	2000	0.375	1.0	0.3	1.5	1000	37.5	2.0	38.365786157896174	0.29270999966450456	7.962839155259835	25.201906520202385	13.162628474642824
0.1	2.1	360.0	4.93	false	0.5	1.25	100	1.0	0.16	0.93	1.1	2000	0.375	1.0	0.3	1.5	1000	37.5	1.0	43.69846451222866	14.06012432638804	22.641057061971075
0.1	2.1	360.0	4.93	false	0.5	1.25	100	1.0	0.16	0.93	1.1	2000	0.375	1.0	0.3	1.5	1000	37.5	1.0	32.753016855592314	6.284566257890417	16.27441927585454
0.1	2.1	360.0	4.93	false	0.5	1.25	100	1.0	0.16	0.93	1.1	2000	0.375	1.0	0.3	1.5	1000	37.5	2.0	38.86721147770646	19.808950105156942	13.138718676941437	36.20666286312299	11.446961982732887
0.1	2.1	360.0	4.93	false	0.5	1.25	100	1.0	0.16	0.93	1.1	2000	0.375	1.0	0.3	1.5	1000	37.5	2.0	36.67036674862076	2.086438090070478	9.131053078552126	16.26537499194068	12.304946217245666
0.1	2.1	360.0	4.93	false	0.5	1.25	100	1.0	0.16	0.93	1.1	2000	0.375	1.0	0.3	1.5	1000	37.5	1.0	42.37058280508182	22.39367851816171	21.891858457037458
0.1	2.1	360.0	4.93	false	0.5	1.25	100	1.0	0.16	0.93	1.1	2000	0.375	1.0	0.3	1.5	1000	37.5	1.0	40.608472283521195	30.0588884409458	22.43418071324177
0.1	2.1	360.0	4.93	false	0.5	1.25	100	1.0	0.16	0.93	1.1	2000	0.375	1.0	0.3	1.5	1000	37.5	2.0	26.702909978218347	1.7920365275008547	9.108927428599706	25.561294523636864	5.6671924140781105
0.1	2.1	360.0	4.93	false	0.5	1.25	100	1.0	0.16	0.93	1.1	2000	0.375	1.0	0.3	1.5	1000	37.5	1.0	23.970103828171418	6.9113974853064555	12.313078699178677
0.1	2.1	360.0	4.93	false	0.5	1.25	100	1.0	0.16	0.93	1.1	2000	0.375	1.0	0.3	1.5	1000	37.5	2.0	41.19751460584035	14.467273340028507	16.981718254895775	37.12501423983128	6.796292559615542
0.1	2.1	360.0	4.93	false	0.5	1.25	100	1.0	0.16	0.93	1.1	2000	0.375	1.0	0.3	1.5	1000	37.5	1.0	27.694003613518813	0.4116737767979198	16.38741392365562
0.1	2.1	360.0	4.93	false	0.5	1.25	100	1.0	0.16	0.93	1.1	2000	0.375	1.0	0.3	1.5	1000	37.5	1.0	45.752752613629	42.288988365207764	22.15607372833432
0.1	2.1	360.0	4.93	false	0.5	1.25	100	1.0	0.16	0.93	1.1	2000	0.375	1.0	0.3	1.5	1000	37.5	1.0	32.480952920523386	14.367484631565544	18.646791641597552
0.1	2.1	360.0	4.93	false	0.5	1.25	100	1.0	0.16	0.93	1.1	2000	0.375	1.0	0.3	1.5	1000	37.5	1.0	33.8042876540024	18.10203409039782	18.60302513926142
0.1	2.1	360.0	4.93	false	0.5	1.25	100	1.0	0.16	0.93	1.1	2000	0.375	1.0	0.3	1.5	1000	37.5	2.0	41.71343896754988	3.1196740095023645	11.304514968984837	32.97670985500113	10.54140657759541
0.1	2.1	360.0	4.93	false	0.5	1.25	100	1.0	0.16	0.93	1.1	2000	0.375	1.0	0.3	1.5	1000	37.5	2.0	38.905171447404236	2.389346814724356	7.218647273230505	29.22078359017235	14.764307090959226
0.1	2.1	360.0	4.93	false	0.5	1.25	100	1.0	0.16	0.93	1.1	2000	0.375	1.0	0.3	1.5	1000	37.5	2.0	45.69063355928483	10.256186394827063	11.239349351352686	33.28883376247614	13.951466385659018
0.1	2.1	360.0	4.93	false	0.5	1.25	100	1.0	0.16	0.93	1.1	2000	0.375	1.0	0.3	1.5	1000	37.5	1.0	41.73888162347201	20.484730190819775	19.762638964702653
0.1	2.1	360.0	4.93	false	0.5	1.25	100	1.0	0.16	0.93	1.1	2000	0.375	1.0	0.3	1.5	1000	37.5	1.0	32.722910673092414	31.582229322457547	15.732396706091714
0.1	2.1	360.0	4.93	false	0.5	1.25	100	1.0	0.16	0.93	1.1	2000	0.375	1.0	0.3	1.5	1000	37.5	2.0	36.89822689027869	2.5565395931664203	5.745242156273044	27.18096465177586	13.6291317183517
0.1	2.1	360.0	4.93	false	0.5	1.25	100	1.0	0.16	0.93	1.1	2000	0.375	1.0	0.3	1.5	1000	37.5	2.0	35.68885934791395	1.0293330913255412	8.63116983916546	29.77636153718903	10.564926946143363
0.1	2.1	360.0	4.93	false	0.5	1.25	100	1.0	0.16	0.93	1.1	2000	0.375	1.0	0.3	1.5	1000	37.5	1.0	29.885532858953745	19.40429098053601	14.900316339164373
0.1	2.1	360.0	4.93	false	0.5	1.25	100	1.0	0.16	0.93	1.1	2000	0.375	1.0	0.3	1.5	1000	37.5	2.0	37.91074036837224	5.325099246168496	11.470870674379393	29.168128262339838	9.147781991000945
0.1	2.1	360.0	4.93	false	0.5	1.25	100	1.0	0.16	0.93	1.1	2000	0.375	1.0	0.3	1.5	1000	37.5	1.0	37.90401269537421	14.473338778912078	21.137907635698994
0.1	2.1	360.0	4.93	false	0.5	1.25	100	1.0	0.16	0.93	1.1	2000	0.375	1.0	0.3	1.5	1000	37.5	1.0	39.30737067645977	18.705169650791767	21.561479347875917
0.1	2.1	360.0	4.93	false	0.5	1.25	100	1.0	0.16	0.93	1.1	2000	0.375	1.0	0.3	1.5	1000	37.5	1.0	32.27975395125103	15.097915028582571	17.058733834523387
0.1	2.1	360.0	4.93	false	0.5	1.25	100	1.0	0.16	0.93	1.1	2000	0.375	1.0	0.3	1.5	1000	37.5	1.0	31.27076599996508	0.9275590545502111	17.188538219335285
0.1	2.1	360.0	4.93	false	0.5	1.25	100	1.0	0.16	0.93	1.1	2000	0.375	1.0	0.3	1.5	1000	37.5	1.0	36.09051363620488	22.10198416346515	19.295449344435447
0.1	2.1	360.0	4.93	false	0.5	1.25	100	1.0	0.16	0.93	1.1	2000	0.375	1.0	0.3	1.5	1000	37.5	2.0	38.04151755415896	0.34434461453657145	8.292473412869773	24.74628943127404	11.567370486892473
0.1	2.1	360.0	4.93	false	0.5	1.25	100	1.0	0.16	0.93	1.1	2000	0.375	1.0	0.3	1.5	1000	37.5	2.0	34.372637553110444	6.577851967019045	5.104800851499269	22.05734521368853	12.650276219875938
0.1	2.1	360.0	4.93	false	0.5	1.25	100	1.0	0.16	0.93	1.1	2000	0.375	1.0	0.3	1.5	1000	37.5	1.0	38.13986917977738	24.43709738552383	21.2459630585731
0.1	2.1	360.0	4.93	false	0.5	1.25	100	1.0	0.16	0.93	1.1	2000	0.375	1.0	0.3	1.5	1000	37.5	1.0	37.39950345190347	20.473913845664974	19.880298159903365
0.1	2.1	360.0	4.93	false	0.5	1.25	100	1.0	0.16	0.93	1.1	2000	0.375	1.0	0.3	1.5	1000	37.5	1.0	25.142628137148925	22.71815817393344	13.436719590197685
0.1	2.1	360.0	4.93	false	0.5	1.25	100	1.0	0.16	0.93	1.1	2000	0.375	1.0	0.3	1.5	1000	37.5	2.0	36.90392951249676	1.7014451208119703	8.48050278709241	23.199681092392517	12.97233488363082
0.1	2.1	360.0	4.93	false	0.5	1.25	100	1.0	0.16	0.93	1.1	2000	0.375	1.0	0.3	1.5	1000	37.5	1.0	39.56100818017469	24.15931843103717	21.234947894134258
0.1	2.1	360.0	4.93	false	0.5	1.25	100	1.0	0.16	0.93	1.1	2000	0.375	1.0	0.3	1.5	1000	37.5	1.0	39.266559129661395	25.718052809777934	20.245818938188595
0.1	2.1	360.0	4.93	false	0.5	1.25	100	1.0	0.16	0.93	1.1	2000	0.375	1.0	0.3	1.5	1000	37.5	1.0	29.065721101993624	0.7911596076157293	14.588813236551871
0.1	2.1	360.0	4.93	false	0.5	1.25	100	1.0	0.16	0.93	1.1	2000	0.375	1.0	0.3	1.5	1000	37.5	1.0	36.74801313721277	6.275267122546939	18.26678846934587
0.1	2.1	360.0	4.93	false	0.5	1.25	100	1.0	0.16	0.93	1.1	2000	0.375	1.0	0.3	1.5	1000	37.5	2.0	37.89405029248054	1.2115012171511557	8.581822857136435	32.13332293465393	12.920531455070147
0.1	2.1	360.0	4.93	false	0.5	1.25	100	1.0	0.16	0.93	1.1	2000	0.375	1.0	0.3	1.5	1000	37.5	1.0	36.07361117223787	21.420400895895444	18.557958151293988
0.1	2.1	360.0	4.93	false	0.5	1.25	100	1.0	0.16	0.93	1.1	2000	0.375	1.0	0.3	1.5	1000	37.5	2.0	42.69645570495042	1.1153011695402075	12.434445957837857	33.00054267177459	9.573755582387648
0.1	2.1	360.0	4.93	false	0.5	1.25	100	1.0	0.16	0.93	1.1	2000	0.375	1.0	0.3	1.5	1000	37.5	2.0	52.29	14.930853386651878	14.420144717703566	37.33927451079798	14.47451443216539
0.1	2.1	360.0	4.93	false	0.5	1.25	100	1.0	0.16	0.93	1.1	2000	0.375	1.0	0.3	1.5	1000	37.5	2.0	38.40314999906074	14.217107992594467	7.215745996919193	24.32537558445451	12.129423641128351
0.1	2.1	360.0	4.93	false	0.5	1.25	100	1.0	0.16	0.93	1.1	2000	0.375	1.0	0.3	1.5	1000	37.5	2.0	39.745378580741445	3.0058837025119165	11.500842931562278	38.67395430266209	7.847702844943532
0.1	2.1	360.0	4.93	false	0.5	1.25	100	1.0	0.16	0.93	1.1	2000	0.375	1.0	0.3	1.5	1000	37.5	1.0	35.89311365768036	13.682397034472467	19.872321275156317
0.1	2.1	360.0	4.93	false	0.5	1.25	100	1.0	0.16	0.93	1.1	2000	0.375	1.0	0.3	1.5	1000	37.5	1.0	32.10306280087211	29.174212125581278	15.309062686218143
0.1	2.1	360.0	4.93	false	0.5	1.25	100	1.0	0.16	0.93	1.1	2000	0.375	1.0	0.3	1.5	1000	37.5	2.0	34.25426711855934	2.5449725940935157	12.174054061695307	21.52017602713778	5.225126405952278
0.1	2.1	360.0	4.93	false	0.5	1.25	100	1.0	0.16	0.93	1.1	2000	0.375	1.0	0.3	1.5	1000	37.5	1.0	34.736717881142674	5.3721040642720785	18.331973850016336
0.1	2.1	360.0	4.93	false	0.5	1.25	100	1.0	0.16	0.93	1.1	2000	0.375	1.0	0.3	1.5	1000	37.5	1.0	27.86570162295149	12.702054780388066	15.1392186435922
0.1	2.1	360.0	4.93	false	0.5	1.25	100	1.0	0.16	0.93	1.1	2000	0.375	1.0	0.3	1.5	1000	37.5	1.0	34.32883515233092	15.420853884984824	15.976941528538886
0.1	2.1	360.0	4.93	false	0.5	1.25	100	1.0	0.16	0.93	1.1	2000	0.375	1.0	0.3	1.5	1000	37.5	1.0	36.142838317706556	15.912956859436374	19.807061377835346
0.1	2.1	360.0	4.93	false	0.5	1.25	100	1.0	0.16	0.93	1.1	2000	0.375	1.0	0.3	1.5	1000	37.5	1.0	37.71005259046603	16.69342785703152	19.43588506801736
0.1	2.1	360.0	4.93	false	0.5	1.25	100	1.0	0.16	0.93	1.1	2000	0.375	1.0	0.3	1.5	1000	37.5	2.0	44.135290991781645	2.0177455318556907	11.991417253534323	42.24348574670491	12.269538886773109
0.1	2.1	360.0	4.93	false	0.5	1.25	100	1.0	0.16	0.93	1.1	2000	0.375	1.0	0.3	1.5	1000	37.5	1.0	35.03654997630646	22.854548176424135	16.051234968025668
0.1	2.1	360.0	4.93	false	0.5	1.25	100	1.0	0.16	0.93	1.1	2000	0.375	1.0	0.3	1.5	1000	37.5	1.0	34.425072847774004	15.902845458950901	18.886021170024716
0.1	2.1	360.0	4.93	false	0.5	1.25	100	1.0	0.16	0.93	1.1	2000	0.375	1.0	0.3	1.5	1000	37.5	1.0	38.12235257567295	11.737762603331987	14.51844431220908
0.1	2.1	360.0	4.93	false	0.5	1.25	100	1.0	0.16	0.93	1.1	2000	0.375	1.0	0.3	1.5	1000	37.5	1.0	25.50921659343519	8.075809149229778	15.049727361056831
0.1	2.1	360.0	4.93	false	0.5	1.25	100	1.0	0.16	0.93	1.1	2000	0.375	1.0	0.3	1.5	1000	37.5	1.0	36.22494074164614	7.362724784425673	18.521677798060203
0.1	2.1	360.0	4.93	false	0.5	1.25	100	1.0	0.16	0.93	1.1	2000	0.375	1.0	0.3	1.5	1000	37.5	2.0	39.32898760712319	2.7999694848690857	9.63430603082268	32.27448239798972	11.084195596548051
0.1	2.1	360.0	4.93	false	0.5	1.25	100	1.0	0.16	0.93	1.1	2000	0.375	1.0	0.3	1.5	1000	37.5	1.0	37.5406836191302	20.452946171697825	20.04756366604485
0.1	2.1	360.0	4.93	false	0.5	1.25	100	1.0	0.16	0.93	1.1	2000	0.375	1.0	0.3	1.5	1000	37.5	1.0	35.01620966462643	5.212130787369013	17.151870824853393
0.1	2.1	360.0	4.93	false	0.5	1.25	100	1.0	0.16	0.93	1.1	2000	0.375	1.0	0.3	1.5	1000	37.5	1.0	40.388889465611186	29.82072875613039	17.968464603952537
0.1	2.1	360.0	4.93	false	0.5	1.25	100	1.0	0.16	0.93	1.1	2000	0.375	1.0	0.3	1.5	1000	37.5	1.0	38.34219629485503	21.89238731555751	18.579770968961956
0.1	2.1	360.0	4.93	false	0.5	1.25	100	1.0	0.16	0.93	1.1	2000	0.375	1.0	0.3	1.5	1000	37.5	1.0	40.15998642169243	14.724188132367127	20.264514416288137
0.1	2.1	360.0	4.93	false	0.5	1.25	100	1.0	0.16	0.93	1.1	2000	0.375	1.0	0.3	1.5	1000	37.5	1.0	37.51044444690962	23.651032762112347	20.640155907737086
0.1	2.1	360.0	4.93	false	0.5	1.25	100	1.0	0.16	0.93	1.1	2000	0.375	1.0	0.3	1.5	1000	37.5	1.0	36.781948324908214	32.166113858753796	17.70567383687978
0.1	2.1	360.0	4.93	false	0.5	1.25	100	1.0	0.16	0.93	1.1	2000	0.375	1.0	0.3	1.5	1000	37.5	2.0	33.90675457684346	11.39121637562174	8.698399558000132	28.95757085973131	8.146214982915064
0.1	2.1	360.0	4.93	false	0.5	1.25	100	1.0	0.16	0.93	1.1	2000	0.375	1.0	0.3	1.5	1000	37.5	1.0	29.73269465155547	14.076271771981043	15.843807086254948
0.1	2.1	360.0	4.93	false	0.5	1.25	100	1.0	0.16	0.93	1.1	2000	0.375	1.0	0.3	1.5	1000	37.5	2.0	41.103039740161655	12.934995985085463	9.043246623318437	34.51651547858936	12.553536315310838
0.1	2.1	360.0	4.93	false	0.5	1.25	100	1.0	0.16	0.93	1.1	2000	0.375	1.0	0.3	1.5	1000	37.5	1.0	39.95789282855406	19.258183298247673	21.22995058620849
0.1	2.1	360.0	4.93	false	0.5	1.25	100	1.0	0.16	0.93	1.1	2000	0.375	1.0	0.3	1.5	1000	37.5	2.0	39.527702620580364	2.4361828234439575	11.477867128377216	29.581664740737732	11.66348240764775
0.1	2.1	360.0	4.93	false	0.5	1.25	100	1.0	0.16	0.93	1.1	2000	0.375	1.0	0.3	1.5	1000	37.5	1.0	33.95358438361353	29.088855223005837	18.020928037807835
0.1	2.1	360.0	4.93	false	0.5	1.25	100	1.0	0.16	0.93	1.1	2000	0.375	1.0	0.3	1.5	1000	37.5	1.0	34.499636065626675	7.568605864597484	16.37260504953638
0.1	2.1	360.0	4.93	false	0.5	1.25	100	1.0	0.16	0.93	1.1	2000	0.375	1.0	0.3	1.5	1000	37.5	2.0	44.24833529726734	9.383601766532161	13.999259775687076	31.5123245165162	9.53222628827897
0.1	2.1	360.0	4.93	false	0.5	1.25	100	1.0	0.16	0.93	1.1	2000	0.375	1.0	0.3	1.5	1000	37.5	1.0	41.060665692015114	25.33169288878814	19.709882868221108
0.1	2.1	360.0	4.93	false	0.5	1.25	100	1.0	0.16	0.93	1.1	2000	0.375	1.0	0.3	1.5	1000	37.5	0.0	27.2368414263808
0.1	2.1	360.0	4.93	false	0.5	1.25	100	1.0	0.16	0.93	1.1	2000	0.375	1.0	0.3	1.5	1000	37.5	1.0	35.89257780026793	25.066615280384667	19.39807192342637
0.1	2.1	360.0	4.93	false	0.5	1.25	100	1.0	0.16	0.93	1.1	2000	0.375	1.0	0.3	1.5	1000	37.5	1.0	35.70725119305745	19.984537764751217	18.51176424271917
0.1	2.1	360.0	4.93	false	0.5	1.25	100	1.0	0.16	0.93	1.1	2000	0.375	1.0	0.3	1.5	1000	37.5	1.0	38.360832410633975	0.9174065152422757	20.486050831413856
0.1	2.1	360.0	4.93	false	0.5	1.25	100	1.0	0.16	0.93	1.1	2000	0.375	1.0	0.3	1.5	1000	37.5	2.0	41.10454450057388	15.615332772764358	13.497398762758277	39.09711418704989	8.382374152884012
0.1	2.1	360.0	4.93	false	0.5	1.25	100	1.0	0.16	0.93	1.1	2000	0.375	1.0	0.3	1.5	1000	37.5	1.0	33.298109877339606	18.184384136477902	16.090836437913378
0.1	2.1	360.0	4.93	false	0.5	1.25	100	1.0	0.16	0.93	1.1	2000	0.375	1.0	0.3	1.5	1000	37.5	1.0	41.55289681273774	19.69662724266233	21.861298484262374
0.1	2.1	360.0	4.93	false	0.5	1.25	100	1.0	0.16	0.93	1.1	2000	0.375	1.0	0.3	1.5	1000	37.5	2.0	41.591924920433115	2.2364318493516553	6.618445447952485	30.1563032790274	15.630540055044422
0.1	2.1	360.0	4.93	false	0.5	1.25	100	1.0	0.16	0.93	1.1	2000	0.375	1.0	0.3	1.5	1000	37.5	1.0	36.03511324013252	32.998616369996796	16.970913020478847
0.1	2.1	360.0	4.93	false	0.5	1.25	100	1.0	0.16	0.93	1.1	2000	0.375	1.0	0.3	1.5	1000	37.5	1.0	41.89194201377105	20.841805539291084	23.089599644883144
0.1	2.1	360.0	4.93	false	0.5	1.25	100	1.0	0.16	0.93	1.1	2000	0.375	1.0	0.3	1.5	1000	37.5	2.0	37.53277868972222	5.025375486913699	5.810065387067939	35.91893791821533	12.596557680837277
0.1	2.1	360.0	4.93	false	0.5	1.25	100	1.0	0.16	0.93	1.1	2000	0.375	1.0	0.3	1.5	1000	37.5	2.0	42.83619363102686	9.570625855966908	11.392991941106075	37.04275074226811	12.333754237225964
0.1	2.1	360.0	4.93	false	0.5	1.25	100	1.0	0.16	0.93	1.1	2000	0.375	1.0	0.3	1.5	1000	37.5	1.0	30.47167438898704	11.95300601337343	15.235185172862465
0.1	2.1	360.0	4.93	false	0.5	1.25	100	1.0	0.16	0.93	1.1	2000	0.375	1.0	0.3	1.5	1000	37.5	2.0	43.90688309561755	3.149113196464501	12.099105302217174	40.053457210313695	9.307094569402704
0.1	2.1	360.0	4.93	false	0.5	1.25	100	1.0	0.16	0.93	1.1	2000	0.375	1.0	0.3	1.5	1000	37.5	1.0	41.319045449332044	33.44410091750585	23.362735962742395
0.1	2.1	360.0	4.93	false	0.5	1.25	100	1.0	0.16	0.93	1.1	2000	0.375	1.0	0.3	1.5	1000	37.5	1.0	39.790395669219	21.172613365512852	20.042073116620855
0.1	2.1	360.0	4.93	false	0.5	1.25	100	1.0	0.16	0.93	1.1	2000	0.375	1.0	0.3	1.5	1000	37.5	2.0	39.309897636303376	7.339131925384191	12.714248561432553	35.1944976715199	7.9475572431484425
0.1	2.1	360.0	4.93	false	0.5	1.25	100	1.0	0.16	0.93	1.1	2000	0.375	1.0	0.3	1.5	1000	37.5	1.0	27.692075077056145	16.03310944391787	15.304668793859468
0.1	2.1	360.0	4.93	false	0.5	1.25	100	1.0	0.16	0.93	1.1	2000	0.375	1.0	0.3	1.5	1000	37.5	1.0	30.155877080030574	27.735115006482914	14.309791045039333
0.1	2.1	360.0	4.93	false	0.5	1.25	100	1.0	0.16	0.93	1.1	2000	0.375	1.0	0.3	1.5	1000	37.5	2.0	40.62636104972931	7.823050504571508	11.341291424824275	37.40702096881643	9.37998300441107
0.1	2.1	360.0	4.93	false	0.5	1.25	100	1.0	0.16	0.93	1.1	2000	0.375	1.0	0.3	1.5	1000	37.5	1.0	29.381783764063556	20.257112725166728	16.58488505945207
0.1	2.1	360.0	4.93	false	0.5	1.25	100	1.0	0.16	0.93	1.1	2000	0.375	1.0	0.3	1.5	1000	37.5	1.0	33.47791142350769	12.880519440631828	19.39213857601342
0.1	2.1	360.0	4.93	false	0.5	1.25	100	1.0	0.16	0.93	1.1	2000	0.375	1.0	0.3	1.5	1000	37.5	2.0	45.92889177638329	8.521379065538735	10.623294379020471	30.423918890476106	12.837980017831278
0.1	2.1	360.0	4.93	false	0.5	1.25	100	1.0	0.16	0.93	1.1	2000	0.375	1.0	0.3	1.5	1000	37.5	1.0	42.7540476231037	28.14215125264178	21.751132148438078
0.1	2.1	360.0	4.93	false	0.5	1.25	100	1.0	0.16	0.93	1.1	2000	0.375	1.0	0.3	1.5	1000	37.5	2.0	39.033768210194516	15.56633796199648	9.626598853819786	31.090606721779416	9.756146643293835
0.1	2.1	360.0	4.93	false	0.5	1.25	100	1.0	0.16	0.93	1.1	2000	0.375	1.0	0.3	1.5	1000	37.5	2.0	35.74669073712661	12.216959136105377	7.463618953045775	24.05966473568241	10.796524820102498
0.1	2.1	360.0	4.93	false	0.5	1.25	100	1.0	0.16	0.93	1.1	2000	0.375	1.0	0.3	1.5	1000	37.5	2.0	47.213063123851285	5.023893017702047	10.905500223367936	35.46868090839247	16.948539829454326
0.1	2.1	360.0	4.93	false	0.5	1.25	100	1.0	0.16	0.93	1.1	2000	0.375	1.0	0.3	1.5	1000	37.5	2.0	41.19576981338336	8.490222813550357	10.25415316374295	37.16968202175649	11.123443149326224
0.1	2.1	360.0	4.93	false	0.5	1.25	100	1.0	0.16	0.93	1.1	2000	0.375	1.0	0.3	1.5	1000	37.5	1.0	35.37385404228213	16.21075737353603	17.18104665371896
0.1	2.1	360.0	4.93	false	0.5	1.25	100	1.0	0.16	0.93	1.1	2000	0.375	1.0	0.3	1.5	1000	37.5	1.0	36.49087964173474	13.74522994834903	20.666220330663844
0.1	2.1	360.0	4.93	false	0.5	1.25	100	1.0	0.16	0.93	1.1	2000	0.375	1.0	0.3	1.5	1000	37.5	1.0	34.204420811391955	15.692966796920594	18.147852951934688
0.1	2.1	360.0	4.93	false	0.5	1.25	100	1.0	0.16	0.93	1.1	2000	0.375	1.0	0.3	1.5	1000	37.5	1.0	36.391757924691206	21.100962946037072	20.53832664865979
0.1	2.1	360.0	4.93	false	0.5	1.25	100	1.0	0.16	0.93	1.1	2000	0.375	1.0	0.3	1.5	1000	37.5	2.0	33.12527015517466	7.130463289236537	7.467160165272118	32.614868860096976	10.160118334115129
0.1	2.1	360.0	4.93	false	0.5	1.25	100	1.0	0.16	0.93	1.1	2000	0.375	1.0	0.3	1.5	1000	37.5	2.0	39.359861435313384	1.6372561911522598	10.554186855368922	34.82461526411091	9.789151754801178
0.1	2.1	360.0	4.93	false	0.5	1.25	100	1.0	0.16	0.93	1.1	2000	0.375	1.0	0.3	1.5	1000	37.5	1.0	39.36924041466035	21.412838800422545	19.30787397796238
0.1	2.1	360.0	4.93	false	0.5	1.25	100	1.0	0.16	0.93	1.1	2000	0.375	1.0	0.3	1.5	1000	37.5	1.0	27.8934712879755	4.4472871651501755	16.127441114561762
0.1	2.1	360.0	4.93	false	0.5	1.25	100	1.0	0.16	0.93	1.1	2000	0.375	1.0	0.3	1.5	1000	37.5	1.0	40.430670652445684	13.870907818234981	20.190374418865584
0.1	2.1	360.0	4.93	false	0.5	1.25	100	1.0	0.16	0.93	1.1	2000	0.375	1.0	0.3	1.5	1000	37.5	2.0	43.81211085183438	17.13507268774624	12.886807060844816	27.472192426915022	9.012612073200504
0.1	2.1	360.0	4.93	false	0.5	1.25	100	1.0	0.16	0.93	1.1	2000	0.375	1.0	0.3	1.5	1000	37.5	1.0	39.600901947614226	14.6427838700871	20.212737791978512
0.1	2.1	360.0	4.93	false	0.5	1.25	100	1.0	0.16	0.93	1.1	2000	0.375	1.0	0.3	1.5	1000	37.5	1.0	36.66787014432622	13.615320072185092	19.67906339328699
0.1	2.1	360.0	4.93	false	0.5	1.25	100	1.0	0.16	0.93	1.1	2000	0.375	1.0	0.3	1.5	1000	37.5	1.0	34.97400442544611	14.328441020489725	18.383053347507506
0.1	2.1	360.0	4.93	false	0.5	1.25	100	1.0	0.16	0.93	1.1	2000	0.375	1.0	0.3	1.5	1000	37.5	2.0	40.29215564792493	8.408504487459707	7.771404077051288	30.122633872236264	11.544270629353964
0.1	2.1	360.0	4.93	false	0.5	1.25	100	1.0	0.16	0.93	1.1	2000	0.375	1.0	0.3	1.5	1000	37.5	1.0	36.07932925766054	21.613087615068327	18.9211280507518
0.1	2.1	360.0	4.93	false	0.5	1.25	100	1.0	0.16	0.93	1.1	2000	0.375	1.0	0.3	1.5	1000	37.5	2.0	45.54171317376324	24.741785807660815	14.040694705836378	37.23199978863298	12.21584979300621
0.1	2.1	360.0	4.93	false	0.5	1.25	100	1.0	0.16	0.93	1.1	2000	0.375	1.0	0.3	1.5	1000	37.5	1.0	26.443417052674597	21.507015483799503	14.731739671215538
0.1	2.1	360.0	4.93	false	0.5	1.25	100	1.0	0.16	0.93	1.1	2000	0.375	1.0	0.3	1.5	1000	37.5	1.0	26.888204816505784	26.727976514481963	16.212414836867595
0.1	2.1	360.0	4.93	false	0.5	1.25	100	1.0	0.16	0.93	1.1	2000	0.375	1.0	0.3	1.5	1000	37.5	2.0	43.395049916954065	12.306856380368417	12.510230951089863	27.998515642848375	11.278058493063119
0.1	2.1	360.0	4.93	false	0.5	1.25	100	1.0	0.16	0.93	1.1	2000	0.375	1.0	0.3	1.5	1000	37.5	1.0	29.488412526471016	19.193254174220407	16.18498829550623
0.1	2.1	360.0	4.93	false	0.5	1.25	100	1.0	0.16	0.93	1.1	2000	0.375	1.0	0.3	1.5	1000	37.5	2.0	42.995787967395614	7.885140400521929	11.460461889695257	36.804860009721466	10.627090739758868
0.1	2.1	360.0	4.93	false	0.5	1.25	100	1.0	0.16	0.93	1.1	2000	0.375	1.0	0.3	1.5	1000	37.5	1.0	38.018784974651666	23.560695131260672	19.787895098177678
0.1	2.1	360.0	4.93	false	0.5	1.25	100	1.0	0.16	0.93	1.1	2000	0.375	1.0	0.3	1.5	1000	37.5	0.0	31.419033651409475
0.1	2.1	360.0	4.93	false	0.5	1.25	100	1.0	0.16	0.93	1.1	2000	0.375	1.0	0.3	1.5	1000	37.5	2.0	48.47849185943701	10.677494804664308	11.864237594239453	46.93535656586271	13.494693470147928
0.1	2.1	360.0	4.93	false	0.5	1.25	100	1.0	0.16	0.93	1.1	2000	0.375	1.0	0.3	1.5	1000	37.5	2.0	36.87002887546393	1.208800988021944	10.647959710369374	34.42157673612616	9.10724440196096
0.1	2.1	360.0	4.93	false	0.5	1.25	100	1.0	0.16	0.93	1.1	2000	0.375	1.0	0.3	1.5	1000	37.5	2.0	39.75589818894412	7.524752062787528	11.566087257305096	38.336007363532	10.757658642573874
0.1	2.1	360.0	4.93	false	0.5	1.25	100	1.0	0.16	0.93	1.1	2000	0.375	1.0	0.3	1.5	1000	37.5	1.0	47.55482581491672	18.674480181198227	25.1395603742955
0.1	2.1	360.0	4.93	false	0.5	1.25	100	1.0	0.16	0.93	1.1	2000	0.375	1.0	0.3	1.5	1000	37.5	1.0	29.907252169877356	12.311113252367681	17.308007967181183
0.1	2.1	360.0	4.93	false	0.5	1.25	100	1.0	0.16	0.93	1.1	2000	0.375	1.0	0.3	1.5	1000	37.5	2.0	46.55963797356987	22.670648081829192	17.005352868983813	43.43292768165488	9.272286799729105
0.1	2.1	360.0	4.93	false	0.5	1.25	100	1.0	0.16	0.93	1.1	2000	0.375	1.0	0.3	1.5	1000	37.5	2.0	37.00779656068482	0.05403762495057285	8.203109164184088	34.32862667228084	10.331484036935649
0.1	2.1	360.0	4.93	false	0.5	1.25	100	1.0	0.16	0.93	1.1	2000	0.375	1.0	0.3	1.5	1000	37.5	2.0	33.81521710100507	6.345256656142537	11.490457112845439	33.54508756509968	7.516513296372418
0.1	2.1	360.0	4.93	false	0.5	1.25	100	1.0	0.16	0.93	1.1	2000	0.375	1.0	0.3	1.5	1000	37.5	2.0	40.7163392169587	14.278463692224966	12.05518821352068	31.36175819127951	8.86532276397265
0.1	2.1	360.0	4.93	false	0.5	1.25	100	1.0	0.16	0.93	1.1	2000	0.375	1.0	0.3	1.5	1000	37.5	1.0	36.41077739897215	25.89551454395031	19.783121199535582
0.1	2.1	360.0	4.93	false	0.5	1.25	100	1.0	0.16	0.93	1.1	2000	0.375	1.0	0.3	1.5	1000	37.5	1.0	31.819936531911303	9.781492063304324	14.995074919327084
0.1	2.1	360.0	4.93	false	0.5	1.25	100	1.0	0.16	0.93	1.1	2000	0.375	1.0	0.3	1.5	1000	37.5	1.0	34.315361601341145	14.920492852256817	19.184787421174125
0.1	2.1	360.0	4.93	false	0.5	1.25	100	1.0	0.16	0.93	1.1	2000	0.375	1.0	0.3	1.5	1000	37.5	1.0	38.47534110748784	18.555045439179306	21.09320713467908
0.1	2.1	360.0	4.93	false	0.5	1.25	100	1.0	0.16	0.93	1.1	2000	0.375	1.0	0.3	1.5	1000	37.5	1.0	35.74405762537606	33.052314348581625	16.129500387222727
0.1	2.1	360.0	4.93	false	0.5	1.25	100	1.0	0.16	0.93	1.1	2000	0.375	1.0	0.3	1.5	1000	37.5	1.0	35.09527289507579	18.420012000325702	17.812926303652333
0.1	2.1	360.0	4.93	false	0.5	1.25	100	1.0	0.16	0.93	1.1	2000	0.375	1.0	0.3	1.5	1000	37.5	2.0	37.18357164273106	8.561392294548888	11.57756802884448	34.936300995236856	9.315177519323502
0.1	2.1	360.0	4.93	false	0.5	1.25	100	1.0	0.16	0.93	1.1	2000	0.375	1.0	0.3	1.5	1000	37.5	1.0	42.18642979561187	21.850039606861632	21.630243702299712
0.1	2.1	360.0	4.93	false	0.5	1.25	100	1.0	0.16	0.93	1.1	2000	0.375	1.0	0.3	1.5	1000	37.5	1.0	40.378000251322234	15.525433548881443	22.051980383576975
0.1	2.1	360.0	4.93	false	0.5	1.25	100	1.0	0.16	0.93	1.1	2000	0.375	1.0	0.3	1.5	1000	37.5	1.0	34.706672154687915	18.9119164516846	20.217281360047302
0.1	2.1	360.0	4.93	false	0.5	1.25	100	1.0	0.16	0.93	1.1	2000	0.375	1.0	0.3	1.5	1000	37.5	1.0	29.773583253901375	3.1591803269794756	15.602658990073083
0.1	2.1	360.0	4.93	false	0.5	1.25	100	1.0	0.16	0.93	1.1	2000	0.375	1.0	0.3	1.5	1000	37.5	1.0	38.571858926297566	16.86029252163433	14.536202381199299
0.1	2.1	360.0	4.93	false	0.5	1.25	100	1.0	0.16	0.93	1.1	2000	0.375	1.0	0.3	1.5	1000	37.5	2.0	33.69616492128097	3.379503446961083	9.877146021574056	27.687419562356048	8.612357978756563
0.1	2.1	360.0	4.93	false	0.5	1.25	100	1.0	0.16	0.93	1.1	2000	0.375	1.0	0.3	1.5	1000	37.5	1.0	34.28514895796783	12.16323929378599	17.479638804711147
0.1	2.1	360.0	4.93	false	0.5	1.25	100	1.0	0.16	0.93	1.1	2000	0.375	1.0	0.3	1.5	1000	37.5	2.0	36.03652097824661	2.256729320051114	10.308658134724157	33.148031595521516	8.235463764648161
0.1	2.1	360.0	4.93	false	0.5	1.25	100	1.0	0.16	0.93	1.1	2000	0.375	1.0	0.3	1.5	1000	37.5	1.0	27.778010273054747	11.32546196563671	15.06293627601319
0.1	2.1	360.0	4.93	false	0.5	1.25	100	1.0	0.16	0.93	1.1	2000	0.375	1.0	0.3	1.5	1000	37.5	1.0	38.10929031933754	13.212663108108284	18.687873777545693
0.1	2.1	360.0	4.93	false	0.5	1.25	100	1.0	0.16	0.93	1.1	2000	0.375	1.0	0.3	1.5	1000	37.5	1.0	36.69711029906397	24.69512717215027	16.544347270754574
0.1	2.1	360.0	4.93	false	0.5	1.25	100	1.0	0.16	0.93	1.1	2000	0.375	1.0	0.3	1.5	1000	37.5	2.0	40.52264816036362	2.332053022732979	9.513385990094653	33.117323853468115	10.604175040422579
0.1	2.1	360.0	4.93	false	0.5	1.25	100	1.0	0.16	0.93	1.1	2000	0.375	1.0	0.3	1.5	1000	37.5	2.0	42.04316816345379	0.4639669805130996	9.762783772917771	38.61840374815181	13.641448084174135
0.1	2.1	360.0	4.93	false	0.5	1.25	100	1.0	0.16	0.93	1.1	2000	0.375	1.0	0.3	1.5	1000	37.5	2.0	35.58926743629922	0.8480056171214102	8.544021506809221	23.49259767051051	10.00651270733049
0.1	2.1	360.0	4.93	false	0.5	1.25	100	1.0	0.16	0.93	1.1	2000	0.375	1.0	0.3	1.5	1000	37.5	2.0	43.95079952214368	13.116493788040751	11.937065913433585	33.702323574197095	13.941763864016295
0.1	2.1	360.0	4.93	false	0.5	1.25	100	1.0	0.16	0.93	1.1	2000	0.375	1.0	0.3	1.5	1000	37.5	1.0	30.907815084409062	22.64506532497189	19.126953988124797
0.1	2.1	360.0	4.93	false	0.5	1.25	100	1.0	0.16	0.93	1.1	2000	0.375	1.0	0.3	1.5	1000	37.5	1.0	38.20689187491891	21.530568152238754	19.06730049136794
0.1	2.1	360.0	4.93	false	0.5	1.25	100	1.0	0.16	0.93	1.1	2000	0.375	1.0	0.3	1.5	1000	37.5	2.0	33.40591510018546	11.050681438161936	12.698265594138721	27.00175817470974	6.271744910293503
0.1	2.1	360.0	4.93	false	0.5	1.25	100	1.0	0.16	0.93	1.1	2000	0.375	1.0	0.3	1.5	1000	37.5	1.0	26.564281810884793	4.379770802692082	13.674990270983782
0.1	2.1	360.0	4.93	false	0.5	1.25	100	1.0	0.16	0.93	1.1	2000	0.375	1.0	0.3	1.5	1000	37.5	2.0	35.36409987167627	14.660286699522347	10.003692057559428	34.158775587823754	9.493054923720969
0.1	2.1	360.0	4.93	false	0.5	1.25	100	1.0	0.16	0.93	1.1	2000	0.375	1.0	0.3	1.5	1000	37.5	3.0	46.80348116746313	0.8262292940088198	9.81315901741566	16.72320011880088	8.644550563317209	45.64878219081335	7.389792005020119
0.1	2.1	360.0	4.93	false	0.5	1.25	100	1.0	0.16	0.93	1.1	2000	0.375	1.0	0.3	1.5	1000	37.5	2.0	42.066501516398674	5.93593178831956	10.790555330449662	39.54202711996488	12.091688154269852
0.1	2.1	360.0	4.93	false	0.5	1.25	100	1.0	0.16	0.93	1.1	2000	0.375	1.0	0.3	1.5	1000	37.5	2.0	36.97218726764074	22.103555813363876	10.90812674931367	29.85980227086542	9.875522645360487
0.1	2.1	360.0	4.93	false	0.5	1.25	100	1.0	0.16	0.93	1.1	2000	0.375	1.0	0.3	1.5	1000	37.5	1.0	32.202501457002946	18.31313915641472	17.12988854970971
0.1	2.1	360.0	4.93	false	0.5	1.25	100	1.0	0.16	0.93	1.1	2000	0.375	1.0	0.3	1.5	1000	37.5	1.0	33.278907152435785	14.923239144538453	16.56168461197364
0.1	2.1	360.0	4.93	false	0.5	1.25	100	1.0	0.16	0.93	1.1	2000	0.375	1.0	0.3	1.5	1000	37.5	2.0	44.37597710742094	3.63616859456956	11.896755674943389	34.28756696306382	14.647507846090095
0.1	2.1	360.0	4.93	false	0.5	1.25	100	1.0	0.16	0.93	1.1	2000	0.375	1.0	0.3	1.5	1000	37.5	2.0	47.9967655559922	4.941921851435458	7.673145786642685	30.482597393204596	16.01225502258111
0.1	2.1	360.0	4.93	false	0.5	1.25	100	1.0	0.16	0.93	1.1	2000	0.375	1.0	0.3	1.5	1000	37.5	1.0	36.97685537377759	14.660058920593338	19.851585485966073
0.1	2.1	360.0	4.93	false	0.5	1.25	100	1.0	0.16	0.93	1.1	2000	0.375	1.0	0.3	1.5	1000	37.5	1.0	39.50162448615988	35.01994759486732	19.13412142068428
0.1	2.1	360.0	4.93	false	0.5	1.25	100	1.0	0.16	0.93	1.1	2000	0.375	1.0	0.3	1.5	1000	37.5	1.0	34.2743087266199	20.4508800571082	19.89965836087884
0.1	2.1	360.0	4.93	false	0.5	1.25	100	1.0	0.16	0.93	1.1	2000	0.375	1.0	0.3	1.5	1000	37.5	1.0	30.52332926294461	6.654256796526435	15.131077365020491
0.1	2.1	360.0	4.93	false	0.5	1.25	100	1.0	0.16	0.93	1.1	2000	0.375	1.0	0.3	1.5	1000	37.5	2.0	45.06720051555011	17.264797514879092	15.567938476482205	43.57896204758221	10.84861191511114
0.1	2.1	360.0	4.93	false	0.5	1.25	100	1.0	0.16	0.93	1.1	2000	0.375	1.0	0.3	1.5	1000	37.5	2.0	40.672183292452694	5.999152544297447	8.037586517850043	38.86845949642484	13.066294309922245
0.1	2.1	360.0	4.93	false	0.5	1.25	100	1.0	0.16	0.93	1.1	2000	0.375	1.0	0.3	1.5	1000	37.5	1.0	28.978417393683486	19.00147512642786	15.274457467799216
0.1	2.1	360.0	4.93	false	0.5	1.25	100	1.0	0.16	0.93	1.1	2000	0.375	1.0	0.3	1.5	1000	37.5	1.0	37.04959758368167	16.19806471191247	19.564258579888513
0.1	2.1	360.0	4.93	false	0.5	1.25	100	1.0	0.16	0.93	1.1	2000	0.375	1.0	0.3	1.5	1000	37.5	2.0	40.67912847685974	2.6212356076877694	7.59742555317499	29.24548592834531	11.501238850642967
0.1	2.1	360.0	4.93	false	0.5	1.25	100	1.0	0.16	0.93	1.1	2000	0.375	1.0	0.3	1.5	1000	37.5	1.0	36.74003063657909	22.29949357403219	17.60576895755457
0.1	2.1	360.0	4.93	false	0.5	1.25	100	1.0	0.16	0.93	1.1	2000	0.375	1.0	0.3	1.5	1000	37.5	2.0	34.64709007811331	15.142391418461655	7.504022496110673	27.682757618638707	11.079211783440561
0.1	2.1	360.0	4.93	false	0.5	1.25	100	1.0	0.16	0.93	1.1	2000	0.375	1.0	0.3	1.5	1000	37.5	2.0	38.90841803731108	7.771986359692729	13.230096817576367	37.25943017895801	8.95828217633624
0.1	2.1	360.0	4.93	false	0.5	1.25	100	1.0	0.16	0.93	1.1	2000	0.375	1.0	0.3	1.5	1000	37.5	1.0	39.63210874452101	14.227067533494775	19.98559301075044
0.1	2.1	360.0	4.93	false	0.5	1.25	100	1.0	0.16	0.93	1.1	2000	0.375	1.0	0.3	1.5	1000	37.5	1.0	31.635376425354238	26.652374267408053	16.035358881012552
0.1	2.1	360.0	4.93	false	0.5	1.25	100	1.0	0.16	0.93	1.1	2000	0.375	1.0	0.3	1.5	1000	37.5	2.0	37.60659790230359	7.585163985502989	8.942842147533751	21.597985701277562	10.562546409357012
0.1	2.1	360.0	4.93	false	0.5	1.25	100	1.0	0.16	0.93	1.1	2000	0.375	1.0	0.3	1.5	1000	37.5	2.0	46.35040899659828	3.5282134197690658	11.337249694812442	41.39717945938847	11.2495261213024
0.1	2.1	360.0	4.93	false	0.5	1.25	100	1.0	0.16	0.93	1.1	2000	0.375	1.0	0.3	1.5	1000	37.5	1.0	31.294969049907845	14.961106068424911	16.0023162390601
0.1	2.1	360.0	4.93	false	0.5	1.25	100	1.0	0.16	0.93	1.1	2000	0.375	1.0	0.3	1.5	1000	37.5	2.0	42.37864449051925	2.711690843671402	6.907279720375588	30.132236611918596	15.533172389161146
0.1	2.1	360.0	4.93	false	0.5	1.25	100	1.0	0.16	0.93	1.1	2000	0.375	1.0	0.3	1.5	1000	37.5	2.0	36.62561540806729	1.2612610217597138	8.958588531513435	29.822860808032914	10.992834682835438
0.1	2.1	360.0	4.93	false	0.5	1.25	100	1.0	0.16	0.93	1.1	2000	0.375	1.0	0.3	1.5	1000	37.5	1.0	35.56045702832812	24.759663518954184	17.28253966067538
0.1	2.1	360.0	4.93	false	0.5	1.25	100	1.0	0.16	0.93	1.1	2000	0.375	1.0	0.3	1.5	1000	37.5	1.0	35.13037445327895	19.904777359481063	16.990699615025505
0.1	2.1	360.0	4.93	false	0.5	1.25	100	1.0	0.16	0.93	1.1	2000	0.375	1.0	0.3	1.5	1000	37.5	1.0	40.019477383133044	17.07822144506544	20.120067887586387
0.1	2.1	360.0	4.93	false	0.5	1.25	100	1.0	0.16	0.93	1.1	2000	0.375	1.0	0.3	1.5	1000	37.5	1.0	32.84241503808228	21.985932202442047	18.03605073336023
0.1	2.1	360.0	4.93	false	0.5	1.25	100	1.0	0.16	0.93	1.1	2000	0.375	1.0	0.3	1.5	1000	37.5	2.0	35.86013112978254	2.201064477151058	10.335971565854326	34.28192781096344	10.891530237754266
0.1	2.1	360.0	4.93	false	0.5	1.25	100	1.0	0.16	0.93	1.1	2000	0.375	1.0	0.3	1.5	1000	37.5	2.0	45.880694554938906	9.862878285360363	9.126183352908754	25.891811387763788	15.269709020040896
0.1	2.1	360.0	4.93	false	0.5	1.25	100	1.0	0.16	0.93	1.1	2000	0.375	1.0	0.3	1.5	1000	37.5	2.0	32.11618813781398	4.753719881530685	10.455067644844801	20.538223470958403	8.610109719713796
0.1	2.1	360.0	4.93	false	0.5	1.25	100	1.0	0.16	0.93	1.1	2000	0.375	1.0	0.3	1.5	1000	37.5	1.0	35.932409907467765	27.540872599743007	18.07866400229941
0.1	2.1	360.0	4.93	false	0.5	1.25	100	1.0	0.16	0.93	1.1	2000	0.375	1.0	0.3	1.5	1000	37.5	1.0	41.8414151396651	21.9754652128193	23.33188619244042
0.1	2.1	360.0	4.93	false	0.5	1.25	100	1.0	0.16	0.93	1.1	2000	0.375	1.0	0.3	1.5	1000	37.5	2.0	34.187272988188084	7.7410859959756095	6.754132132865917	21.712476014771024	10.882063485510068
0.1	2.1	360.0	4.93	false	0.5	1.25	100	1.0	0.16	0.93	1.1	2000	0.375	1.0	0.3	1.5	1000	37.5	1.0	36.21432040639041	10.865378472735978	17.603100233390233
0.1	2.1	360.0	4.93	false	0.5	1.25	100	1.0	0.16	0.93	1.1	2000	0.375	1.0	0.3	1.5	1000	37.5	2.0	37.684608685834036	4.075386280610699	10.934636753554523	27.40716089848278	7.032121457823118
0.1	2.1	360.0	4.93	false	0.5	1.25	100	1.0	0.16	0.93	1.1	2000	0.375	1.0	0.3	1.5	1000	37.5	2.0	47.031871135521214	4.6107826330037165	12.20623764782188	44.31244779227925	12.659115853989142
0.1	2.1	360.0	4.93	false	0.5	1.25	100	1.0	0.16	0.93	1.1	2000	0.375	1.0	0.3	1.5	1000	37.5	2.0	39.780160884715	0.8775714185386274	12.805539623793317	31.875498412090998	8.555570951051648
0.1	2.1	360.0	4.93	false	0.5	1.25	100	1.0	0.16	0.93	1.1	2000	0.375	1.0	0.3	1.5	1000	37.5	2.0	42.33831028825908	10.767659331065682	15.763827044880431	41.56790597697978	7.567860266607439
0.1	2.1	360.0	4.93	false	0.5	1.25	100	1.0	0.16	0.93	1.1	2000	0.375	1.0	0.3	1.5	1000	37.5	2.0	41.66331784087675	6.791532821952894	8.108474907135307	30.395220849582536	14.22776864269976
0.1	2.1	360.0	4.93	false	0.5	1.25	100	1.0	0.16	0.93	1.1	2000	0.375	1.0	0.3	1.5	1000	37.5	1.0	36.90749953887291	22.237516456446535	20.086311906816228
0.1	2.1	360.0	4.93	false	0.5	1.25	100	1.0	0.16	0.93	1.1	2000	0.375	1.0	0.3	1.5	1000	37.5	2.0	40.79017377596712	11.404282844978885	8.629354316808136	25.77755855641145	14.199698994821869
0.1	2.1	360.0	4.93	false	0.5	1.25	100	1.0	0.16	0.93	1.1	2000	0.375	1.0	0.3	1.5	1000	37.5	1.0	45.256355268684715	21.933367455062545	23.425653128783118
0.1	2.1	360.0	4.93	false	0.5	1.25	100	1.0	0.16	0.93	1.1	2000	0.375	1.0	0.3	1.5	1000	37.5	2.0	42.7069789820013	20.295394062613703	11.66769049197831	37.92492424830604	11.007342190588648
0.1	2.1	360.0	4.93	false	0.5	1.25	100	1.0	0.16	0.93	1.1	2000	0.375	1.0	0.3	1.5	1000	37.5	2.0	42.29988659864952	1.343392495195833	7.648934764732389	31.38579679083481	15.76242454739479
0.1	2.1	360.0	4.93	false	0.5	1.25	100	1.0	0.16	0.93	1.1	2000	0.375	1.0	0.3	1.5	1000	37.5	2.0	36.6897389837061	13.548002508043059	9.382403501677612	35.90231939692609	12.145401537915102
0.1	2.1	360.0	4.93	false	0.5	1.25	100	1.0	0.16	0.93	1.1	2000	0.375	1.0	0.3	1.5	1000	37.5	2.0	41.54377506141687	0.27729317550864785	7.093112371169493	22.687323424250692	17.644883431951957
0.1	2.1	360.0	4.93	false	0.5	1.25	100	1.0	0.16	0.93	1.1	2000	0.375	1.0	0.3	1.5	1000	37.5	1.0	42.01209425691683	21.0920006906144	21.31116046449474
0.1	2.1	360.0	4.93	false	0.5	1.25	100	1.0	0.16	0.93	1.1	2000	0.375	1.0	0.3	1.5	1000	37.5	2.0	41.09796336660256	12.921357383159005	14.057151584172377	36.124263110291686	8.247426476955782
0.1	2.1	360.0	4.93	false	0.5	1.25	100	1.0	0.16	0.93	1.1	2000	0.375	1.0	0.3	1.5	1000	37.5	1.0	36.99763220959591	17.249906631454593	19.338265495101872
0.1	2.1	360.0	4.93	false	0.5	1.25	100	1.0	0.16	0.93	1.1	2000	0.375	1.0	0.3	1.5	1000	37.5	1.0	38.944468969870634	8.193494604019989	19.31697047660239
0.1	2.1	360.0	4.93	false	0.5	1.25	100	1.0	0.16	0.93	1.1	2000	0.375	1.0	0.3	1.5	1000	37.5	1.0	41.408156247444104	28.025010724308437	20.76216105493136
0.1	2.1	360.0	4.93	false	0.5	1.25	100	1.0	0.16	0.93	1.1	2000	0.375	1.0	0.3	1.5	1000	37.5	1.0	38.408554169015986	11.054327789655654	19.5699314763275
0.1	2.1	360.0	4.93	false	0.5	1.25	100	1.0	0.16	0.93	1.1	2000	0.375	1.0	0.3	1.5	1000	37.5	1.0	42.49282863999177	23.657250612096707	21.929384058173195
0.1	2.1	360.0	4.93	false	0.5	1.25	100	1.0	0.16	0.93	1.1	2000	0.375	1.0	0.3	1.5	1000	37.5	1.0	32.13556409308761	13.122102288209714	14.733541045493295
0.1	2.1	360.0	4.93	false	0.5	1.25	100	1.0	0.16	0.93	1.1	2000	0.375	1.0	0.3	1.5	1000	37.5	1.0	36.36734911751783	24.32335767594257	19.7578102068585
0.1	2.1	360.0	4.93	false	0.5	1.25	100	1.0	0.16	0.93	1.1	2000	0.375	1.0	0.3	1.5	1000	37.5	1.0	35.73093502129311	0.049961444006457446	17.766240647812733
0.1	2.1	360.0	4.93	false	0.5	1.25	100	1.0	0.16	0.93	1.1	2000	0.375	1.0	0.3	1.5	1000	37.5	1.0	32.38206906652203	14.390275662192144	16.841654478922774
0.1	2.1	360.0	4.93	false	0.5	1.25	100	1.0	0.16	0.93	1.1	2000	0.375	1.0	0.3	1.5	1000	37.5	1.0	42.764789926260335	21.34804693537191	22.49067501365882
0.1	2.1	360.0	4.93	false	0.5	1.25	100	1.0	0.16	0.93	1.1	2000	0.375	1.0	0.3	1.5	1000	37.5	1.0	38.027465711925636	33.49839623769419	17.768541335783773
0.1	2.1	360.0	4.93	false	0.5	1.25	100	1.0	0.16	0.93	1.1	2000	0.375	1.0	0.3	1.5	1000	37.5	1.0	39.78524137986621	2.2076865989627206	13.9899099186642
0.1	2.1	360.0	4.93	false	0.5	1.25	100	1.0	0.16	0.93	1.1	2000	0.375	1.0	0.3	1.5	1000	37.5	1.0	35.50079649678859	31.061211803272926	17.55446162121503
0.1	2.1	360.0	4.93	false	0.5	1.25	100	1.0	0.16	0.93	1.1	2000	0.375	1.0	0.3	1.5	1000	37.5	1.0	44.18750891456273	23.154000504338665	24.749127905776653
0.1	2.1	360.0	4.93	false	0.5	1.25	100	1.0	0.16	0.93	1.1	2000	0.375	1.0	0.3	1.5	1000	37.5	2.0	37.59742980094478	3.1910819992833757	10.16986280805989	32.79349116020365	10.413446495157391
0.1	2.1	360.0	4.93	false	0.5	1.25	100	1.0	0.16	0.93	1.1	2000	0.375	1.0	0.3	1.5	1000	37.5	1.0	29.007858007550347	3.7299445991708735	13.760890786605133
0.1	2.1	360.0	4.93	false	0.5	1.25	100	1.0	0.16	0.93	1.1	2000	0.375	1.0	0.3	1.5	1000	37.5	1.0	40.380586117854136	18.16853529355163	22.631423496874355
0.1	2.1	360.0	4.93	false	0.5	1.25	100	1.0	0.16	0.93	1.1	2000	0.375	1.0	0.3	1.5	1000	37.5	1.0	32.660052678702804	3.714872979198711	16.613524318789015
0.1	2.1	360.0	4.93	false	0.5	1.25	100	1.0	0.16	0.93	1.1	2000	0.375	1.0	0.3	1.5	1000	37.5	2.0	40.42485083940373	20.603020747745543	12.867306145896523	35.25106188262166	8.277095382475942
0.1	2.1	360.0	4.93	false	0.5	1.25	100	1.0	0.16	0.93	1.1	2000	0.375	1.0	0.3	1.5	1000	37.5	1.0	34.70030725379343	7.2906766230366475	19.73462187451267
0.1	2.1	360.0	4.93	false	0.5	1.25	100	1.0	0.16	0.93	1.1	2000	0.375	1.0	0.3	1.5	1000	37.5	2.0	46.026426696617015	16.175116421718812	11.606243435606775	37.43626663269874	12.923128012492446
0.1	2.1	360.0	4.93	false	0.5	1.25	100	1.0	0.16	0.93	1.1	2000	0.375	1.0	0.3	1.5	1000	37.5	1.0	38.633848170232945	3.962103199627581	19.02665952780903
0.1	2.1	360.0	4.93	false	0.5	1.25	100	1.0	0.16	0.93	1.1	2000	0.375	1.0	0.3	1.5	1000	37.5	2.0	37.26137620910227	7.748263221089534	11.143716279554466	26.054629140357417	9.029691338029306
0.1	2.1	360.0	4.93	false	0.5	1.25	100	1.0	0.16	0.93	1.1	2000	0.375	1.0	0.3	1.5	1000	37.5	1.0	31.69363914775885	1.0700269812537841	15.441654049054014
0.1	2.1	360.0	4.93	false	0.5	1.25	100	1.0	0.16	0.93	1.1	2000	0.375	1.0	0.3	1.5	1000	37.5	2.0	38.37292397429624	9.959247099069549	8.12388573982914	28.507299994304695	11.688242894257352
0.1	2.1	360.0	4.93	false	0.5	1.25	100	1.0	0.16	0.93	1.1	2000	0.375	1.0	0.3	1.5	1000	37.5	1.0	26.51316059803203	22.507579357040914	14.842448700988045
0.1	2.1	360.0	4.93	false	0.5	1.25	100	1.0	0.16	0.93	1.1	2000	0.375	1.0	0.3	1.5	1000	37.5	2.0	35.61428753916469	1.6941045152036582	6.255473830552142	23.831616317922553	13.10415151355732
0.1	2.1	360.0	4.93	false	0.5	1.25	100	1.0	0.16	0.93	1.1	2000	0.375	1.0	0.3	1.5	1000	37.5	2.0	43.35303310477089	15.171352800183094	16.10134844631286	40.94109371174224	7.9775150074646035
0.1	2.1	360.0	4.93	false	0.5	1.25	100	1.0	0.16	0.93	1.1	2000	0.375	1.0	0.3	1.5	1000	37.5	1.0	36.44844797347474	16.52625556311746	18.47549175547794
0.1	2.1	360.0	4.93	false	0.5	1.25	100	1.0	0.16	0.93	1.1	2000	0.375	1.0	0.3	1.5	1000	37.5	2.0	39.54349126353555	18.42149125393324	14.471453203592377	38.99471743336937	8.95988402990766
0.1	2.1	360.0	4.93	false	0.5	1.25	100	1.0	0.16	0.93	1.1	2000	0.375	1.0	0.3	1.5	1000	37.5	1.0	26.998209287393088	14.89113607787503	14.871295068597423
0.1	2.1	360.0	4.93	false	0.5	1.25	100	1.0	0.16	0.93	1.1	2000	0.375	1.0	0.3	1.5	1000	37.5	2.0	34.208147089582084	3.0892530895586376	12.277406299493494	33.08626562215461	6.20439619279021
0.1	2.1	360.0	4.93	false	0.5	1.25	100	1.0	0.16	0.93	1.1	2000	0.375	1.0	0.3	1.5	1000	37.5	1.0	32.21479374654248	25.77059627269832	15.930900573096515
0.1	2.1	360.0	4.93	false	0.5	1.25	100	1.0	0.16	0.93	1.1	2000	0.375	1.0	0.3	1.5	1000	37.5	1.0	36.47376499180948	25.434858617785792	18.478904402829812
0.1	2.1	360.0	4.93	false	0.5	1.25	100	1.0	0.16	0.93	1.1	2000	0.375	1.0	0.3	1.5	1000	37.5	1.0	27.4231204371385	6.126181531757886	13.63454159298731
0.1	2.1	360.0	4.93	false	0.5	1.25	100	1.0	0.16	0.93	1.1	2000	0.375	1.0	0.3	1.5	1000	37.5	1.0	34.99501146680291	16.00418876104827	20.120172224854414
0.1	2.1	360.0	4.93	false	0.5	1.25	100	1.0	0.16	0.93	1.1	2000	0.375	1.0	0.3	1.5	1000	37.5	1.0	41.067718985214405	20.55544179373652	20.196945612487323
0.1	2.1	360.0	4.93	false	0.5	1.25	100	1.0	0.16	0.93	1.1	2000	0.375	1.0	0.3	1.5	1000	37.5	1.0	38.919596235714536	7.27323125345592	18.58810541680006
0.1	2.1	360.0	4.93	false	0.5	1.25	100	1.0	0.16	0.93	1.1	2000	0.375	1.0	0.3	1.5	1000	37.5	0.0	30.817210997605596
0.1	2.1	360.0	4.93	false	0.5	1.25	100	1.0	0.16	0.93	1.1	2000	0.375	1.0	0.3	1.5	1000	37.5	2.0	38.31088923787458	27.670249083419975	12.252129890260345	38.05281820427157	9.097054532551859
0.1	2.1	360.0	4.93	false	0.5	1.25	100	1.0	0.16	0.93	1.1	2000	0.375	1.0	0.3	1.5	1000	37.5	1.0	41.344700258190045	25.720833823497465	24.024826280517654
0.1	2.1	360.0	4.93	false	0.5	1.25	100	1.0	0.16	0.93	1.1	2000	0.375	1.0	0.3	1.5	1000	37.5	2.0	44.4963250847537	8.20066287850111	9.42519975217009	32.744662862241704	13.843050665781556
0.1	2.1	360.0	4.93	false	0.5	1.25	100	1.0	0.16	0.93	1.1	2000	0.375	1.0	0.3	1.5	1000	37.5	1.0	43.95910256496705	28.11681985941123	25.039228830456018
0.1	2.1	360.0	4.93	false	0.5	1.25	100	1.0	0.16	0.93	1.1	2000	0.375	1.0	0.3	1.5	1000	37.5	2.0	37.71841021390322	2.135485014549931	9.793669034547886	31.761126336962967	8.914887692169538
0.1	2.1	360.0	4.93	false	0.5	1.25	100	1.0	0.16	0.93	1.1	2000	0.375	1.0	0.3	1.5	1000	37.5	1.0	27.41741141365727	15.403030631302178	14.372733330020624
0.1	2.1	360.0	4.93	false	0.5	1.25	100	1.0	0.16	0.93	1.1	2000	0.375	1.0	0.3	1.5	1000	37.5	1.0	35.91202421005551	19.703296375633823	18.48001814844953
0.1	2.1	360.0	4.93	false	0.5	1.25	100	1.0	0.16	0.93	1.1	2000	0.375	1.0	0.3	1.5	1000	37.5	1.0	33.2796979603128	0.015259313136187447	14.89043152934197
0.1	2.1	360.0	4.93	false	0.5	1.25	100	1.0	0.16	0.93	1.1	2000	0.375	1.0	0.3	1.5	1000	37.5	2.0	39.9206841263798	0.38589669729342685	8.756447339927323	26.476271306468842	12.870642003199501
0.1	2.1	360.0	4.93	false	0.5	1.25	100	1.0	0.16	0.93	1.1	2000	0.375	1.0	0.3	1.5	1000	37.5	2.0	40.85676078017484	3.9275264137879162	13.63857374532066	31.83082862907792	8.388658103083321
0.1	2.1	360.0	4.93	false	0.5	1.25	100	1.0	0.16	0.93	1.1	2000	0.375	1.0	0.3	1.5	1000	37.5	1.0	37.821086978164026	27.223363305641257	20.58907941150774
0.1	2.1	360.0	4.93	false	0.5	1.25	100	1.0	0.16	0.93	1.1	2000	0.375	1.0	0.3	1.5	1000	37.5	2.0	39.77510775893534	14.56144463820309	13.478516571521267	38.44783589477225	8.738422668887928
0.1	2.1	360.0	4.93	false	0.5	1.25	100	1.0	0.16	0.93	1.1	2000	0.375	1.0	0.3	1.5	1000	37.5	1.0	40.429744149411064	23.742985497588904	23.630783627323613
0.1	2.1	360.0	4.93	false	0.5	1.25	100	1.0	0.16	0.93	1.1	2000	0.375	1.0	0.3	1.5	1000	37.5	1.0	37.783658171676656	19.56067779680016	18.93351881189625
0.1	2.1	360.0	4.93	false	0.5	1.25	100	1.0	0.16	0.93	1.1	2000	0.375	1.0	0.3	1.5	1000	37.5	1.0	34.10515198486622	22.567720122013732	18.597433628909076
0.1	2.1	360.0	4.93	false	0.5	1.25	100	1.0	0.16	0.93	1.1	2000	0.375	1.0	0.3	1.5	1000	37.5	1.0	41.98718671396719	22.170410610253096	22.567269681124753
0.1	2.1	360.0	4.93	false	0.5	1.25	100	1.0	0.16	0.93	1.1	2000	0.375	1.0	0.3	1.5	1000	37.5	1.0	37.34135215580497	16.96765035371467	20.707092896794865
0.1	2.1	360.0	4.93	false	0.5	1.25	100	1.0	0.16	0.93	1.1	2000	0.375	1.0	0.3	1.5	1000	37.5	1.0	31.15520050965504	11.56489382513733	15.36150466787137
0.1	2.1	360.0	4.93	false	0.5	1.25	100	1.0	0.16	0.93	1.1	2000	0.375	1.0	0.3	1.5	1000	37.5	1.0	35.466875842346326	22.96534445627078	19.532101530456256
0.1	2.1	360.0	4.93	false	0.5	1.25	100	1.0	0.16	0.93	1.1	2000	0.375	1.0	0.3	1.5	1000	37.5	1.0	38.737419528660965	17.370729796913363	20.631646800917153
0.1	2.1	360.0	4.93	false	0.5	1.25	100	1.0	0.16	0.93	1.1	2000	0.375	1.0	0.3	1.5	1000	37.5	1.0	29.610851183071894	14.691299770601272	16.02405904973286
0.1	2.1	360.0	4.93	false	0.5	1.25	100	1.0	0.16	0.93	1.1	2000	0.375	1.0	0.3	1.5	1000	37.5	2.0	39.657061975107815	0.9854883904384281	9.357445009535432	27.968257075665186	12.768883054948603
0.1	2.1	360.0	4.93	false	0.5	1.25	100	1.0	0.16	0.93	1.1	2000	0.375	1.0	0.3	1.5	1000	37.5	1.0	28.933936438755197	16.090338827434667	16.106817542916218
0.1	2.1	360.0	4.93	false	0.5	1.25	100	1.0	0.16	0.93	1.1	2000	0.375	1.0	0.3	1.5	1000	37.5	1.0	42.941692937897685	25.859188189308032	22.62832124594369
0.1	2.1	360.0	4.93	false	0.5	1.25	100	1.0	0.16	0.93	1.1	2000	0.375	1.0	0.3	1.5	1000	37.5	2.0	38.203000496795205	13.703286861528936	13.179448798307366	26.48603624976891	8.592524091861623
0.1	2.1	360.0	4.93	false	0.5	1.25	100	1.0	0.16	0.93	1.1	2000	0.375	1.0	0.3	1.5	1000	37.5	2.0	47.166837626621295	7.37084013940746	12.20119876611863	45.94923379113586	13.411559281407943
0.1	2.1	360.0	4.93	false	0.5	1.25	100	1.0	0.16	0.93	1.1	2000	0.375	1.0	0.3	1.5	1000	37.5	2.0	35.94219146246854	1.4599027530604103	9.69999004655065	35.03319382864685	8.14318174739979
0.1	2.1	360.0	4.93	false	0.5	1.25	100	1.0	0.16	0.93	1.1	2000	0.375	1.0	0.3	1.5	1000	37.5	2.0	37.7436183172885	0.3934983528280316	9.000237625109795	35.87408552022273	10.863832243721324
0.1	2.1	360.0	4.93	false	0.5	1.25	100	1.0	0.16	0.93	1.1	2000	0.375	1.0	0.3	1.5	1000	37.5	2.0	37.2218379369141	0.5957283069026645	6.992543403349825	26.004344993643915	11.69776352879132
0.1	2.1	360.0	4.93	false	0.5	1.25	100	1.0	0.16	0.93	1.1	2000	0.375	1.0	0.3	1.5	1000	37.5	2.0	43.505236274680904	3.7150376899414614	11.282213697194159	42.14261466502333	10.107096667318826
0.1	2.1	360.0	4.93	false	0.5	1.25	100	1.0	0.16	0.93	1.1	2000	0.375	1.0	0.3	1.5	1000	37.5	2.0	43.136145747547076	2.625906385421431	12.927462759236699	40.949410089629595	10.077901635331951
0.1	2.1	360.0	4.93	false	0.5	1.25	100	1.0	0.16	0.93	1.1	2000	0.375	1.0	0.3	1.5	1000	37.5	1.0	31.13094912169546	25.72385129816066	16.923472238973424
0.1	2.1	360.0	4.93	false	0.5	1.25	100	1.0	0.16	0.93	1.1	2000	0.375	1.0	0.3	1.5	1000	37.5	2.0	35.809456586684895	8.25645552948632	8.519607862858253	33.74229894550588	9.820284014515568
0.1	2.1	360.0	4.93	false	0.5	1.25	100	1.0	0.16	0.93	1.1	2000	0.375	1.0	0.3	1.5	1000	37.5	2.0	43.6105409221537	7.692933726397594	12.462053696015438	27.685592738949115	9.34118896876192
0.1	2.1	360.0	4.93	false	0.5	1.25	100	1.0	0.16	0.93	1.1	2000	0.375	1.0	0.3	1.5	1000	37.5	1.0	28.68170778246886	3.174542884660973	14.157835576685024
0.1	2.1	360.0	4.93	false	0.5	1.25	100	1.0	0.16	0.93	1.1	2000	0.375	1.0	0.3	1.5	1000	37.5	2.0	39.18568359813851	9.882565222955424	12.054107061990633	36.312113077947835	10.214661801837783
0.1	2.1	360.0	4.93	false	0.5	1.25	100	1.0	0.16	0.93	1.1	2000	0.375	1.0	0.3	1.5	1000	37.5	1.0	32.03525501651958	16.048182881759715	17.38611213688606
0.1	2.1	360.0	4.93	false	0.5	1.25	100	1.0	0.16	0.93	1.1	2000	0.375	1.0	0.3	1.5	1000	37.5	2.0	42.097631812691816	9.066387898264987	16.382536486527368	38.81654788141909	6.564610166523803
0.1	2.1	360.0	4.93	false	0.5	1.25	100	1.0	0.16	0.93	1.1	2000	0.375	1.0	0.3	1.5	1000	37.5	1.0	30.120403737098364	26.983249704321242	15.342741464644304
0.1	2.1	360.0	4.93	false	0.5	1.25	100	1.0	0.16	0.93	1.1	2000	0.375	1.0	0.3	1.5	1000	37.5	1.0	32.64999101104465	7.701142009924739	14.933585620008715
0.1	2.1	360.0	4.93	false	0.5	1.25	100	1.0	0.16	0.93	1.1	2000	0.375	1.0	0.3	1.5	1000	37.5	1.0	32.81243553659505	7.180357298266337	16.139006962090207
0.1	2.1	360.0	4.93	false	0.5	1.25	100	1.0	0.16	0.93	1.1	2000	0.375	1.0	0.3	1.5	1000	37.5	1.0	37.78370004783092	31.537034759070906	17.48531392664894
0.1	2.1	360.0	4.93	false	0.5	1.25	100	1.0	0.16	0.93	1.1	2000	0.375	1.0	0.3	1.5	1000	37.5	1.0	29.059901046488402	21.65823134006264	13.955069504654261
0.1	2.1	360.0	4.93	false	0.5	1.25	100	1.0	0.16	0.93	1.1	2000	0.375	1.0	0.3	1.5	1000	37.5	2.0	41.906461604306045	6.9540735674472005	11.24598382839823	39.35219626312335	9.558152555147402
0.1	2.1	360.0	4.93	false	0.5	1.25	100	1.0	0.16	0.93	1.1	2000	0.375	1.0	0.3	1.5	1000	37.5	2.0	35.95651034923513	1.15229356210959	8.655391627996512	34.43833368072123	8.897806325153958
0.1	2.1	360.0	4.93	false	0.5	1.25	100	1.0	0.16	0.93	1.1	2000	0.375	1.0	0.3	1.5	1000	37.5	2.0	44.20473108527773	5.4881552005388805	9.207161944328709	31.907360293189527	14.61991705168118
0.1	2.1	360.0	4.93	false	0.5	1.25	100	1.0	0.16	0.93	1.1	2000	0.375	1.0	0.3	1.5	1000	37.5	1.0	49.59919260783784	39.4704642600518	23.529463866613202
0.1	2.1	360.0	4.93	false	0.5	1.25	100	1.0	0.16	0.93	1.1	2000	0.375	1.0	0.3	1.5	1000	37.5	1.0	32.132639893481176	27.725610356239088	16.630307144927908
0.1	2.1	360.0	4.93	false	0.5	1.25	100	1.0	0.16	0.93	1.1	2000	0.375	1.0	0.3	1.5	1000	37.5	2.0	39.266336057290594	10.155409511353698	13.833118320721068	37.60667451811318	6.906551327557141
0.1	2.1	360.0	4.93	false	0.5	1.25	100	1.0	0.16	0.93	1.1	2000	0.375	1.0	0.3	1.5	1000	37.5	1.0	41.04823126591507	14.725195010761297	22.978915647027566
0.1	2.1	360.0	4.93	false	0.5	1.25	100	1.0	0.16	0.93	1.1	2000	0.375	1.0	0.3	1.5	1000	37.5	2.0	38.86078462319129	10.225103499012805	10.887977647160135	27.037086725157273	11.291144101260285
0.1	2.1	360.0	4.93	false	0.5	1.25	100	1.0	0.16	0.93	1.1	2000	0.375	1.0	0.3	1.5	1000	37.5	2.0	33.20808721073849	3.91901146722809	6.107998069576363	22.950825432169797	10.543042320605837
0.1	2.1	360.0	4.93	false	0.5	1.25	100	1.0	0.16	0.93	1.1	2000	0.375	1.0	0.3	1.5	1000	37.5	2.0	40.713522578098576	2.025169436518083	8.613800231737716	22.78432393811709	13.499921901254268
0.1	2.1	360.0	4.93	false	0.5	1.25	100	1.0	0.16	0.93	1.1	2000	0.375	1.0	0.3	1.5	1000	37.5	1.0	35.964337829666725	19.832191316091006	17.694989142134816
0.1	2.1	360.0	4.93	false	0.5	1.25	100	1.0	0.16	0.93	1.1	2000	0.375	1.0	0.3	1.5	1000	37.5	1.0	24.394745570193862	2.622634551435658	11.329728270839555
0.1	2.1	360.0	4.93	false	0.5	1.25	100	1.0	0.16	0.93	1.1	2000	0.375	1.0	0.3	1.5	1000	37.5	1.0	30.0420775125042	6.13528165083996	15.263516457951296
0.1	2.1	360.0	4.93	false	0.5	1.25	100	1.0	0.16	0.93	1.1	2000	0.375	1.0	0.3	1.5	1000	37.5	2.0	36.21882305054403	4.580659969571684	9.182479273142519	30.417458644917687	10.024377246560805
0.1	2.1	360.0	4.93	false	0.5	1.25	100	1.0	0.16	0.93	1.1	2000	0.375	1.0	0.3	1.5	1000	37.5	1.0	36.61720950663285	14.249377777988704	19.698384312025023
0.1	2.1	360.0	4.93	false	0.5	1.25	100	1.0	0.16	0.93	1.1	2000	0.375	1.0	0.3	1.5	1000	37.5	1.0	41.1783456032626	28.360578899082093	21.1615325510098
0.1	2.1	360.0	4.93	false	0.5	1.25	100	1.0	0.16	0.93	1.1	2000	0.375	1.0	0.3	1.5	1000	37.5	1.0	34.1207096302567	25.756119868123697	17.877657533353208
0.1	2.1	360.0	4.93	false	0.5	1.25	100	1.0	0.16	0.93	1.1	2000	0.375	1.0	0.3	1.5	1000	37.5	1.0	37.959010962470025	29.363626828637244	18.569470894709273
0.1	2.1	360.0	4.93	false	0.5	1.25	100	1.0	0.16	0.93	1.1	2000	0.375	1.0	0.3	1.5	1000	37.5	2.0	35.86669238314106	1.685932771407583	10.432280550386524	34.88451073311615	7.677831873869532
0.1	2.1	360.0	4.93	false	0.5	1.25	100	1.0	0.16	0.93	1.1	2000	0.375	1.0	0.3	1.5	1000	37.5	1.0	45.715691451834104	18.49881528185616	18.844910281090694
0.1	2.1	360.0	4.93	false	0.5	1.25	100	1.0	0.16	0.93	1.1	2000	0.375	1.0	0.3	1.5	1000	37.5	2.0	38.676856532800656	12.222989963567175	11.289359709929865	26.91400604081551	10.028915555122826
0.1	2.1	360.0	4.93	false	0.5	1.25	100	1.0	0.16	0.93	1.1	2000	0.375	1.0	0.3	1.5	1000	37.5	2.0	41.964945061814376	10.686028141920476	8.12257940527208	33.14041698662078	16.286883731188798
0.1	2.1	360.0	4.93	false	0.5	1.25	100	1.0	0.16	0.93	1.1	2000	0.375	1.0	0.3	1.5	1000	37.5	2.0	37.80633349068494	14.414671262163509	10.194436611330195	29.298100860138536	9.28401010396289
0.1	2.1	360.0	4.93	false	0.5	1.25	100	1.0	0.16	0.93	1.1	2000	0.375	1.0	0.3	1.5	1000	37.5	1.0	36.62968243781442	4.543240459569638	18.789499713603448
0.1	2.1	360.0	4.93	false	0.5	1.25	100	1.0	0.16	0.93	1.1	2000	0.375	1.0	0.3	1.5	1000	37.5	2.0	44.544914798389826	0.4964861054344671	11.61501938897785	41.57634725032792	12.477812341695179
0.1	2.1	360.0	4.93	false	0.5	1.25	100	1.0	0.16	0.93	1.1	2000	0.375	1.0	0.3	1.5	1000	37.5	2.0	33.280201891900184	0.8187931446690939	6.78824021342016	31.48323516117085	9.868411673281937
0.1	2.1	360.0	4.93	false	0.5	1.25	100	1.0	0.16	0.93	1.1	2000	0.375	1.0	0.3	1.5	1000	37.5	1.0	34.14231437659555	21.5741063867205	17.41925838742399
0.1	2.1	360.0	4.93	false	0.5	1.25	100	1.0	0.16	0.93	1.1	2000	0.375	1.0	0.3	1.5	1000	37.5	1.0	32.52346838610253	9.486264037725833	15.459811564941447
0.1	2.1	360.0	4.93	false	0.5	1.25	100	1.0	0.16	0.93	1.1	2000	0.375	1.0	0.3	1.5	1000	37.5	2.0	37.9982593633277	15.082842554503793	13.567232571268265	33.31213102555795	6.38235640306204
0.1	2.1	360.0	4.93	false	0.5	1.25	100	1.0	0.16	0.93	1.1	2000	0.375	1.0	0.3	1.5	1000	37.5	1.0	31.549183854354332	26.025348889267907	19.111054949007773
0.1	2.1	360.0	4.93	false	0.5	1.25	100	1.0	0.16	0.93	1.1	2000	0.375	1.0	0.3	1.5	1000	37.5	1.0	32.40315139489534	26.28600536740737	17.366115533147976
0.1	2.1	360.0	4.93	false	0.5	1.25	100	1.0	0.16	0.93	1.1	2000	0.375	1.0	0.3	1.5	1000	37.5	1.0	39.28509585017098	18.757972555283956	21.08763514165443
0.1	2.1	360.0	4.93	false	0.5	1.25	100	1.0	0.16	0.93	1.1	2000	0.375	1.0	0.3	1.5	1000	37.5	1.0	40.18541373581445	0.37131951100982025	19.105028215049106
0.1	2.1	360.0	4.93	false	0.5	1.25	100	1.0	0.16	0.93	1.1	2000	0.375	1.0	0.3	1.5	1000	37.5	2.0	37.08398337641885	7.476825358340415	7.8653141500410015	24.550886572390553	11.637623690659552
0.1	2.1	360.0	4.93	false	0.5	1.25	100	1.0	0.16	0.93	1.1	2000	0.375	1.0	0.3	1.5	1000	37.5	1.0	34.50628267464232	19.993139065905854	17.502047529913167
0.1	2.1	360.0	4.93	false	0.5	1.25	100	1.0	0.16	0.93	1.1	2000	0.375	1.0	0.3	1.5	1000	37.5	1.0	36.46295469689247	1.7222696222008191	16.959994056208505
0.1	2.1	360.0	4.93	false	0.5	1.25	100	1.0	0.16	0.93	1.1	2000	0.375	1.0	0.3	1.5	1000	37.5	1.0	33.16672425168719	0.7196522329827129	16.420876543425102
0.1	2.1	360.0	4.93	false	0.5	1.25	100	1.0	0.16	0.93	1.1	2000	0.375	1.0	0.3	1.5	1000	37.5	1.0	31.183736861678284	12.97210054810699	16.567671715184886
0.1	2.1	360.0	4.93	false	0.5	1.25	100	1.0	0.16	0.93	1.1	2000	0.375	1.0	0.3	1.5	1000	37.5	2.0	39.5932532851759	0.31569954090463687	11.19397255060834	35.62848711907182	11.19316920155713
0.1	2.1	360.0	4.93	false	0.5	1.25	100	1.0	0.16	0.93	1.1	2000	0.375	1.0	0.3	1.5	1000	37.5	1.0	44.32246585570539	14.946273322939422	23.963587612972194
0.1	2.1	360.0	4.93	false	0.5	1.25	100	1.0	0.16	0.93	1.1	2000	0.375	1.0	0.3	1.5	1000	37.5	2.0	42.968748800187754	0.4528167385948316	9.000136673576003	33.79501066067495	12.84194687416992
0.1	2.1	360.0	4.93	false	0.5	1.25	100	1.0	0.16	0.93	1.1	2000	0.375	1.0	0.3	1.5	1000	37.5	1.0	32.94710043828995	20.69334858660787	16.808562456826866
0.1	2.1	360.0	4.93	false	0.5	1.25	100	1.0	0.16	0.93	1.1	2000	0.375	1.0	0.3	1.5	1000	37.5	2.0	36.96966524516355	11.5647686810508	9.704115152774953	28.497357451525325	12.04462897008318
0.1	2.1	360.0	4.93	false	0.5	1.25	100	1.0	0.16	0.93	1.1	2000	0.375	1.0	0.3	1.5	1000	37.5	1.0	30.267053847239545	11.948541464925178	16.61525174483034
0.1	2.1	360.0	4.93	false	0.5	1.25	100	1.0	0.16	0.93	1.1	2000	0.375	1.0	0.3	1.5	1000	37.5	1.0	37.62233296407675	36.31428271261692	18.097463539635015
0.1	2.1	360.0	4.93	false	0.5	1.25	100	1.0	0.16	0.93	1.1	2000	0.375	1.0	0.3	1.5	1000	37.5	1.0	31.253494234244897	8.566468635285474	16.74427533444547
0.1	2.1	360.0	4.93	false	0.5	1.25	100	1.0	0.16	0.93	1.1	2000	0.375	1.0	0.3	1.5	1000	37.5	2.0	39.898180208990205	1.3627888857140136	9.10998441780256	39.88853147444496	10.578006406442968
0.1	2.1	360.0	4.93	false	0.5	1.25	100	1.0	0.16	0.93	1.1	2000	0.375	1.0	0.3	1.5	1000	37.5	2.0	41.39547715761899	9.623919215712569	12.11175738700224	27.729972031584975	10.201242056306311
0.1	2.1	360.0	4.93	false	0.5	1.25	100	1.0	0.16	0.93	1.1	2000	0.375	1.0	0.3	1.5	1000	37.5	2.0	41.75600491092692	6.456721740103008	8.588719404037086	29.163345877469155	14.668932022044588
0.1	2.1	360.0	4.93	false	0.5	1.25	100	1.0	0.16	0.93	1.1	2000	0.375	1.0	0.3	1.5	1000	37.5	2.0	44.03833263450702	18.389927197752822	17.379311871709266	43.3100090271302	8.805296138351911
0.1	2.1	360.0	4.93	false	0.5	1.25	100	1.0	0.16	0.93	1.1	2000	0.375	1.0	0.3	1.5	1000	37.5	2.0	40.96197956150954	20.116097183105683	10.30028932127383	30.595358012679917	13.343325254399845
0.1	2.1	360.0	4.93	false	0.5	1.25	100	1.0	0.16	0.93	1.1	2000	0.375	1.0	0.3	1.5	1000	37.5	2.0	42.16479252230075	21.85486136900217	11.654498089243143	34.146383018765086	11.689228517352564
0.1	2.1	360.0	4.93	false	0.5	1.25	100	1.0	0.16	0.93	1.1	2000	0.375	1.0	0.3	1.5	1000	37.5	1.0	33.64515223760454	13.882173259863322	15.32515968471927
0.1	2.1	360.0	4.93	false	0.5	1.25	100	1.0	0.16	0.93	1.1	2000	0.375	1.0	0.3	1.5	1000	37.5	1.0	42.864430745487844	25.55806905669451	22.31023077770501
0.1	2.1	360.0	4.93	false	0.5	1.25	100	1.0	0.16	0.93	1.1	2000	0.375	1.0	0.3	1.5	1000	37.5	1.0	42.828471723853475	10.353451265025102	22.166779967295103
0.1	2.1	360.0	4.93	false	0.5	1.25	100	1.0	0.16	0.93	1.1	2000	0.375	1.0	0.3	1.5	1000	37.5	1.0	35.202269389762535	4.332288618832082	17.153943872559584
0.1	2.1	360.0	4.93	false	0.5	1.25	100	1.0	0.16	0.93	1.1	2000	0.375	1.0	0.3	1.5	1000	37.5	1.0	43.160218459516145	15.858235043591907	17.037910361684894
0.1	2.1	360.0	4.93	false	0.5	1.25	100	1.0	0.16	0.93	1.1	2000	0.375	1.0	0.3	1.5	1000	37.5	1.0	27.45613667780801	0.061278132612957156	13.71398024434035
0.1	2.1	360.0	4.93	false	0.5	1.25	100	1.0	0.16	0.93	1.1	2000	0.375	1.0	0.3	1.5	1000	37.5	1.0	31.766937352470322	23.61481079326386	16.607772292746258
0.1	2.1	360.0	4.93	false	0.5	1.25	100	1.0	0.16	0.93	1.1	2000	0.375	1.0	0.3	1.5	1000	37.5	1.0	31.55641856677549	22.024409652615187	15.674002684568961
0.1	2.1	360.0	4.93	false	0.5	1.25	100	1.0	0.16	0.93	1.1	2000	0.375	1.0	0.3	1.5	1000	37.5	1.0	38.86761379997659	1.38323170790733	19.297575477508243
0.1	2.1	360.0	4.93	false	0.5	1.25	100	1.0	0.16	0.93	1.1	2000	0.375	1.0	0.3	1.5	1000	37.5	1.0	33.38451242245224	23.8392466342404	18.27866593886889
0.1	2.1	360.0	4.93	false	0.5	1.25	100	1.0	0.16	0.93	1.1	2000	0.375	1.0	0.3	1.5	1000	37.5	2.0	42.541985422954276	4.617725464175351	11.090001916784601	38.15991719278844	10.96838059602774
0.1	2.1	360.0	4.93	false	0.5	1.25	100	1.0	0.16	0.93	1.1	2000	0.375	1.0	0.3	1.5	1000	37.5	2.0	46.39500514562506	12.888800199401064	10.168533018245311	27.036513406209274	13.67049982543907
0.1	2.1	360.0	4.93	false	0.5	1.25	100	1.0	0.16	0.93	1.1	2000	0.375	1.0	0.3	1.5	1000	37.5	1.0	33.09531468193707	23.471954662348526	18.317985652565284
0.1	2.1	360.0	4.93	false	0.5	1.25	100	1.0	0.16	0.93	1.1	2000	0.375	1.0	0.3	1.5	1000	37.5	1.0	27.869333357749852	7.351690767083107	11.806342007036498
0.1	2.1	360.0	4.93	false	0.5	1.25	100	1.0	0.16	0.93	1.1	2000	0.375	1.0	0.3	1.5	1000	37.5	1.0	26.229842924884316	12.396724720295326	14.852160334463926
0.1	2.1	360.0	4.93	false	0.5	1.25	100	1.0	0.16	0.93	1.1	2000	0.375	1.0	0.3	1.5	1000	37.5	1.0	27.643267534322803	10.075028627588559	13.846481998099076
0.1	2.1	360.0	4.93	false	0.5	1.25	100	1.0	0.16	0.93	1.1	2000	0.375	1.0	0.3	1.5	1000	37.5	1.0	36.53577875189435	19.970679389932997	19.83286487891486
0.1	2.1	360.0	4.93	false	0.5	1.25	100	1.0	0.16	0.93	1.1	2000	0.375	1.0	0.3	1.5	1000	37.5	1.0	42.21589173379809	23.07034150270237	21.530864844375678
0.1	2.1	360.0	4.93	false	0.5	1.25	100	1.0	0.16	0.93	1.1	2000	0.375	1.0	0.3	1.5	1000	37.5	1.0	38.206174651618014	19.425430927394835	18.89731092844401
0.1	2.1	360.0	4.93	false	0.5	1.25	100	1.0	0.16	0.93	1.1	2000	0.375	1.0	0.3	1.5	1000	37.5	1.0	40.37818105688687	20.340311282858195	22.322304516820044
0.1	2.1	360.0	4.93	false	0.5	1.25	100	1.0	0.16	0.93	1.1	2000	0.375	1.0	0.3	1.5	1000	37.5	1.0	34.13080192611372	23.831390536900983	20.14292843605086
0.1	2.1	360.0	4.93	false	0.5	1.25	100	1.0	0.16	0.93	1.1	2000	0.375	1.0	0.3	1.5	1000	37.5	1.0	28.68306242072362	10.248593290508726	15.575205509801116
0.1	2.1	360.0	4.93	false	0.5	1.25	100	1.0	0.16	0.93	1.1	2000	0.375	1.0	0.3	1.5	1000	37.5	2.0	41.66612803828416	18.586392876250024	11.863571233458316	41.21942500346356	8.716899227856004
0.1	2.1	360.0	4.93	false	0.5	1.25	100	1.0	0.16	0.93	1.1	2000	0.375	1.0	0.3	1.5	1000	37.5	2.0	36.868798627497405	18.83788057790857	11.92337700434749	36.11318799930752	9.204837924316601
0.1	2.1	360.0	4.93	false	0.5	1.25	100	1.0	0.16	0.93	1.1	2000	0.375	1.0	0.3	1.5	1000	37.5	2.0	29.726862665538572	2.0810136304104763	7.708604845066447	29.553206360836107	8.554259650733485
0.1	2.1	360.0	4.93	false	0.5	1.25	100	1.0	0.16	0.93	1.1	2000	0.375	1.0	0.3	1.5	1000	37.5	1.0	38.724679425748796	0.6713111748256535	20.715896857488293
0.1	2.1	360.0	4.93	false	0.5	1.25	100	1.0	0.16	0.93	1.1	2000	0.375	1.0	0.3	1.5	1000	37.5	1.0	41.18836565610795	15.396975591877554	19.475149711168005
0.1	2.1	360.0	4.93	false	0.5	1.25	100	1.0	0.16	0.93	1.1	2000	0.375	1.0	0.3	1.5	1000	37.5	1.0	38.4857227956071	21.64081753136564	18.7141340645196
0.1	2.1	360.0	4.93	false	0.5	1.25	100	1.0	0.16	0.93	1.1	2000	0.375	1.0	0.3	1.5	1000	37.5	1.0	37.78731331987943	26.919697484173316	20.420240523956654
0.1	2.1	360.0	4.93	false	0.5	1.25	100	1.0	0.16	0.93	1.1	2000	0.375	1.0	0.3	1.5	1000	37.5	1.0	38.07641620802461	30.49904182347749	19.778114691042763
0.1	2.1	360.0	4.93	false	0.5	1.25	100	1.0	0.16	0.93	1.1	2000	0.375	1.0	0.3	1.5	1000	37.5	1.0	40.49677792245729	14.949368681562726	15.654920714156837
0.1	2.1	360.0	4.93	false	0.5	1.25	100	1.0	0.16	0.93	1.1	2000	0.375	1.0	0.3	1.5	1000	37.5	2.0	35.559559683539256	13.337097865642958	9.65545703109623	33.95246795698723	9.979750208173579
0.1	2.1	360.0	4.93	false	0.5	1.25	100	1.0	0.16	0.93	1.1	2000	0.375	1.0	0.3	1.5	1000	37.5	1.0	34.24955113686095	1.9220931338074636	16.958695441791342
0.1	2.1	360.0	4.93	false	0.5	1.25	100	1.0	0.16	0.93	1.1	2000	0.375	1.0	0.3	1.5	1000	37.5	1.0	36.31765706466581	4.5260348451443795	15.416707094499516
0.1	2.1	360.0	4.93	false	0.5	1.25	100	1.0	0.16	0.93	1.1	2000	0.375	1.0	0.3	1.5	1000	37.5	2.0	35.40481957605536	6.513730886506199	8.886542340461245	29.67677733500215	8.81438063167717
0.1	2.1	360.0	4.93	false	0.5	1.25	100	1.0	0.16	0.93	1.1	2000	0.375	1.0	0.3	1.5	1000	37.5	1.0	36.570660640895404	15.866783960480813	18.648490303183017
0.1	2.1	360.0	4.93	false	0.5	1.25	100	1.0	0.16	0.93	1.1	2000	0.375	1.0	0.3	1.5	1000	37.5	1.0	36.86630176891023	10.130340634732898	19.874028969461573
0.1	2.1	360.0	4.93	false	0.5	1.25	100	1.0	0.16	0.93	1.1	2000	0.375	1.0	0.3	1.5	1000	37.5	1.0	36.8823579077413	35.23721012701013	18.242108961652338
0.1	2.1	360.0	4.93	false	0.5	1.25	100	1.0	0.16	0.93	1.1	2000	0.375	1.0	0.3	1.5	1000	37.5	1.0	39.35698392644102	20.35634197562731	21.430253413794574
0.1	2.1	360.0	4.93	false	0.5	1.25	100	1.0	0.16	0.93	1.1	2000	0.375	1.0	0.3	1.5	1000	37.5	2.0	39.21124107333505	12.637360496282819	10.292390719151351	27.787121170603793	9.832867686192461
0.1	2.1	360.0	4.93	false	0.5	1.25	100	1.0	0.16	0.93	1.1	2000	0.375	1.0	0.3	1.5	1000	37.5	2.0	41.44459481259927	15.694209624431775	13.371407365448288	25.329764794621674	8.55457864968073
0.1	2.1	360.0	4.93	false	0.5	1.25	100	1.0	0.16	0.93	1.1	2000	0.375	1.0	0.3	1.5	1000	37.5	1.0	37.75455790734416	22.762555615899355	16.685130311611143
0.1	2.1	360.0	4.93	false	0.5	1.25	100	1.0	0.16	0.93	1.1	2000	0.375	1.0	0.3	1.5	1000	37.5	2.0	34.091819755532896	0.6345772682651726	5.5218048283455365	21.42186369751909	12.899345997057388
0.1	2.1	360.0	4.93	false	0.5	1.25	100	1.0	0.16	0.93	1.1	2000	0.375	1.0	0.3	1.5	1000	37.5	1.0	36.46026137011055	17.295711875143954	19.16680066951504
0.1	2.1	360.0	4.93	false	0.5	1.25	100	1.0	0.16	0.93	1.1	2000	0.375	1.0	0.3	1.5	1000	37.5	2.0	45.7923846645352	13.714377495639642	12.376359838872059	40.151584697432114	10.845634535759128
0.1	2.1	360.0	4.93	false	0.5	1.25	100	1.0	0.16	0.93	1.1	2000	0.375	1.0	0.3	1.5	1000	37.5	1.0	38.57953144602799	28.274143242926428	19.58434905058861
0.1	2.1	360.0	4.93	false	0.5	1.25	100	1.0	0.16	0.93	1.1	2000	0.375	1.0	0.3	1.5	1000	37.5	1.0	37.69929837044126	17.816018502302203	18.706059151473948
0.1	2.1	360.0	4.93	false	0.5	1.25	100	1.0	0.16	0.93	1.1	2000	0.375	1.0	0.3	1.5	1000	37.5	3.0	48.24612221984851	0.0364898952218883	6.675234145663568	15.685018805005086	11.117960227408183	36.53253022166359	9.554262608285786
0.1	2.1	360.0	4.93	false	0.5	1.25	100	1.0	0.16	0.93	1.1	2000	0.375	1.0	0.3	1.5	1000	37.5	2.0	34.843975243485545	8.442107944226228	9.736383096103973	34.42502207456702	8.749612527960867
0.1	2.1	360.0	4.93	false	0.5	1.25	100	1.0	0.16	0.93	1.1	2000	0.375	1.0	0.3	1.5	1000	37.5	1.0	30.98416860414229	7.140034923519441	15.050009843328338
0.1	2.1	360.0	4.93	false	0.5	1.25	100	1.0	0.16	0.93	1.1	2000	0.375	1.0	0.3	1.5	1000	37.5	1.0	37.867226549129875	17.64764219654049	18.72064083145584
0.1	2.1	360.0	4.93	false	0.5	1.25	100	1.0	0.16	0.93	1.1	2000	0.375	1.0	0.3	1.5	1000	37.5	2.0	45.01476958038898	15.339517520807052	12.828594835217169	43.65268212809679	12.424508302776003
0.1	2.1	360.0	4.93	false	0.5	1.25	100	1.0	0.16	0.93	1.1	2000	0.375	1.0	0.3	1.5	1000	37.5	1.0	39.88218011087254	15.956562404569993	21.059753455317527
0.1	2.1	360.0	4.93	false	0.5	1.25	100	1.0	0.16	0.93	1.1	2000	0.375	1.0	0.3	1.5	1000	37.5	1.0	28.57950954554778	8.5222036088054	16.632581372555084
0.1	2.1	360.0	4.93	false	0.5	1.25	100	1.0	0.16	0.93	1.1	2000	0.375	1.0	0.3	1.5	1000	37.5	1.0	36.15214041783681	23.296504735730668	21.01527595212912
0.1	2.1	360.0	4.93	false	0.5	1.25	100	1.0	0.16	0.93	1.1	2000	0.375	1.0	0.3	1.5	1000	37.5	1.0	36.92256306528955	19.93818654284809	18.49990712104944
0.1	2.1	360.0	4.93	false	0.5	1.25	100	1.0	0.16	0.93	1.1	2000	0.375	1.0	0.3	1.5	1000	37.5	1.0	34.000065022953365	14.28239879029732	14.982445075060237
0.1	2.1	360.0	4.93	false	0.5	1.25	100	1.0	0.16	0.93	1.1	2000	0.375	1.0	0.3	1.5	1000	37.5	1.0	35.619532906684874	4.143661778386813	17.532498953271517
0.1	2.1	360.0	4.93	false	0.5	1.25	100	1.0	0.16	0.93	1.1	2000	0.375	1.0	0.3	1.5	1000	37.5	2.0	39.532422592065224	17.134358056601883	15.275910143380225	29.92448305345187	6.443567791417379
0.1	2.1	360.0	4.93	false	0.5	1.25	100	1.0	0.16	0.93	1.1	2000	0.375	1.0	0.3	1.5	1000	37.5	2.0	38.73407556727326	14.894674388313046	8.960799550736626	21.09262640311339	12.501864412400609
0.1	2.1	360.0	4.93	false	0.5	1.25	100	1.0	0.16	0.93	1.1	2000	0.375	1.0	0.3	1.5	1000	37.5	2.0	44.509595452449446	5.892767206631082	14.839126538844805	27.42836997671676	7.681518706388984
0.1	2.1	360.0	4.93	false	0.5	1.25	100	1.0	0.16	0.93	1.1	2000	0.375	1.0	0.3	1.5	1000	37.5	2.0	39.528946499510255	11.144503524176285	9.267970096683454	30.51708631186042	8.72874845535605
0.1	2.1	360.0	4.93	false	0.5	1.25	100	1.0	0.16	0.93	1.1	2000	0.375	1.0	0.3	1.5	1000	37.5	1.0	40.01583518808258	7.4335113503595736	19.534088949998853
0.1	2.1	360.0	4.93	false	0.5	1.25	100	1.0	0.16	0.93	1.1	2000	0.375	1.0	0.3	1.5	1000	37.5	2.0	39.17272296793819	9.132539154196813	10.649842945958369	36.67841791775941	8.858031523800456
0.1	2.1	360.0	4.93	false	0.5	1.25	100	1.0	0.16	0.93	1.1	2000	0.375	1.0	0.3	1.5	1000	37.5	1.0	41.64331791548584	14.756935021009529	23.003702243554184
0.1	2.1	360.0	4.93	false	0.5	1.25	100	1.0	0.16	0.93	1.1	2000	0.375	1.0	0.3	1.5	1000	37.5	1.0	35.53922903417316	1.7870127992660516	16.334284045872263
0.1	2.1	360.0	4.93	false	0.5	1.25	100	1.0	0.16	0.93	1.1	2000	0.375	1.0	0.3	1.5	1000	37.5	1.0	34.23506982907109	18.11455707565534	18.339530171092054
0.1	2.1	360.0	4.93	false	0.5	1.25	100	1.0	0.16	0.93	1.1	2000	0.375	1.0	0.3	1.5	1000	37.5	1.0	38.32748182324713	26.997711509806166	22.14594844968061
0.1	2.1	360.0	4.93	false	0.5	1.25	100	1.0	0.16	0.93	1.1	2000	0.375	1.0	0.3	1.5	1000	37.5	1.0	29.43103405738804	15.154378330845681	15.986672439326655
0.1	2.1	360.0	4.93	false	0.5	1.25	100	1.0	0.16	0.93	1.1	2000	0.375	1.0	0.3	1.5	1000	37.5	1.0	33.027577730302866	14.982648750985044	17.513719536061437
0.1	2.1	360.0	4.93	false	0.5	1.25	100	1.0	0.16	0.93	1.1	2000	0.375	1.0	0.3	1.5	1000	37.5	1.0	28.632249099034592	11.555432104153374	16.36210843013946
0.1	2.1	360.0	4.93	false	0.5	1.25	100	1.0	0.16	0.93	1.1	2000	0.375	1.0	0.3	1.5	1000	37.5	1.0	28.323895281304715	8.662922349023527	13.751402702119659
0.1	2.1	360.0	4.93	false	0.5	1.25	100	1.0	0.16	0.93	1.1	2000	0.375	1.0	0.3	1.5	1000	37.5	2.0	32.14410266002589	15.763205109520488	10.674945843911638	31.025297023886637	6.717069755911657
0.1	2.1	360.0	4.93	false	0.5	1.25	100	1.0	0.16	0.93	1.1	2000	0.375	1.0	0.3	1.5	1000	37.5	1.0	33.81175580127246	18.75978770963408	19.253590898948083
0.1	2.1	360.0	4.93	false	0.5	1.25	100	1.0	0.16	0.93	1.1	2000	0.375	1.0	0.3	1.5	1000	37.5	1.0	29.190735771814772	10.287124019961182	16.35690569134875
0.1	2.1	360.0	4.93	false	0.5	1.25	100	1.0	0.16	0.93	1.1	2000	0.375	1.0	0.3	1.5	1000	37.5	1.0	36.88983923159805	27.90526172917808	20.31726022032906
0.1	2.1	360.0	4.93	false	0.5	1.25	100	1.0	0.16	0.93	1.1	2000	0.375	1.0	0.3	1.5	1000	37.5	1.0	30.21963087191895	17.662984468795393	14.955311414769307
0.1	2.1	360.0	4.93	false	0.5	1.25	100	1.0	0.16	0.93	1.1	2000	0.375	1.0	0.3	1.5	1000	37.5	2.0	38.78297682788293	2.296621217573078	12.027604943667074	37.71882679797467	10.125202930569317
0.1	2.1	360.0	4.93	false	0.5	1.25	100	1.0	0.16	0.93	1.1	2000	0.375	1.0	0.3	1.5	1000	37.5	1.0	36.603283666048604	12.08948652015777	19.79681147524086
0.1	2.1	360.0	4.93	false	0.5	1.25	100	1.0	0.16	0.93	1.1	2000	0.375	1.0	0.3	1.5	1000	37.5	1.0	28.56347715966456	21.720858319490674	15.42706676804387
0.1	2.1	360.0	4.93	false	0.5	1.25	100	1.0	0.16	0.93	1.1	2000	0.375	1.0	0.3	1.5	1000	37.5	1.0	41.26797467813324	7.345421162089729	21.713488466801177
0.1	2.1	360.0	4.93	false	0.5	1.25	100	1.0	0.16	0.93	1.1	2000	0.375	1.0	0.3	1.5	1000	37.5	1.0	36.237963666439775	33.17972826347552	17.57920977408349
0.1	2.1	360.0	4.93	false	0.5	1.25	100	1.0	0.16	0.93	1.1	2000	0.375	1.0	0.3	1.5	1000	37.5	2.0	32.71550786579061	1.0223223564442252	10.714127197920604	24.9173533419783	6.428010917019871
0.1	2.1	360.0	4.93	false	0.5	1.25	100	1.0	0.16	0.93	1.1	2000	0.375	1.0	0.3	1.5	1000	37.5	2.0	35.21532747684765	13.196235022469157	11.233406427572774	30.56027712117671	7.4649212439964225
0.1	2.1	360.0	4.93	false	0.5	1.25	100	1.0	0.16	0.93	1.1	2000	0.375	1.0	0.3	1.5	1000	37.5	1.0	31.54671963638747	18.07898971654197	15.61898608351663
0.1	2.1	360.0	4.93	false	0.5	1.25	100	1.0	0.16	0.93	1.1	2000	0.375	1.0	0.3	1.5	1000	37.5	2.0	39.66772242893642	16.81165462737817	12.87001955751955	30.207218178108583	9.21002195477983
0.1	2.1	360.0	4.93	false	0.5	1.25	100	1.0	0.16	0.93	1.1	2000	0.375	1.0	0.3	1.5	1000	37.5	1.0	35.30027209127518	19.491653255494995	18.62853764825785
0.1	2.1	360.0	4.93	false	0.5	1.25	100	1.0	0.16	0.93	1.1	2000	0.375	1.0	0.3	1.5	1000	37.5	1.0	40.79449980788572	10.070678264545206	18.78247863085327
0.1	2.1	360.0	4.93	false	0.5	1.25	100	1.0	0.16	0.93	1.1	2000	0.375	1.0	0.3	1.5	1000	37.5	1.0	40.054109721210665	24.084306085145606	18.419247903296185
0.1	2.1	360.0	4.93	false	0.5	1.25	100	1.0	0.16	0.93	1.1	2000	0.375	1.0	0.3	1.5	1000	37.5	1.0	41.61759702804934	23.820366239688624	22.786527024284524
0.1	2.1	360.0	4.93	false	0.5	1.25	100	1.0	0.16	0.93	1.1	2000	0.375	1.0	0.3	1.5	1000	37.5	1.0	37.07714872846581	17.36957840700438	19.274208890936592
0.1	2.1	360.0	4.93	false	0.5	1.25	100	1.0	0.16	0.93	1.1	2000	0.375	1.0	0.3	1.5	1000	37.5	1.0	29.63933767452825	12.480534163474783	16.18204640204622
0.1	2.1	360.0	4.93	false	0.5	1.25	100	1.0	0.16	0.93	1.1	2000	0.375	1.0	0.3	1.5	1000	37.5	1.0	34.889666732375034	21.2143048793731	20.530952206804727
0.1	2.1	360.0	4.93	false	0.5	1.25	100	1.0	0.16	0.93	1.1	2000	0.375	1.0	0.3	1.5	1000	37.5	1.0	34.50154078115547	24.597744512468303	17.93211670504901
0.1	2.1	360.0	4.93	false	0.5	1.25	100	1.0	0.16	0.93	1.1	2000	0.375	1.0	0.3	1.5	1000	37.5	1.0	37.537555627118266	13.959356502799402	18.67404615332814
0.1	2.1	360.0	4.93	false	0.5	1.25	100	1.0	0.16	0.93	1.1	2000	0.375	1.0	0.3	1.5	1000	37.5	1.0	37.33961508612848	12.391815212372768	17.15371004792979
0.1	2.1	360.0	4.93	false	0.5	1.25	100	1.0	0.16	0.93	1.1	2000	0.375	1.0	0.3	1.5	1000	37.5	2.0	40.506400988080586	9.68873339630645	11.128216193686331	40.20201702077268	10.404225164641963
0.1	2.1	360.0	4.93	false	0.5	1.25	100	1.0	0.16	0.93	1.1	2000	0.375	1.0	0.3	1.5	1000	37.5	2.0	48.025250123437154	11.90644656331222	12.994207983067342	30.719023030307884	12.277945366518722
0.1	2.1	360.0	4.93	false	0.5	1.25	100	1.0	0.16	0.93	1.1	2000	0.375	1.0	0.3	1.5	1000	37.5	2.0	37.238145380472254	3.2329935679359427	11.728383496502698	36.96131760952697	6.998241718848844
0.1	2.1	360.0	4.93	false	0.5	1.25	100	1.0	0.16	0.93	1.1	2000	0.375	1.0	0.3	1.5	1000	37.5	1.0	37.32256394690364	17.732939001202467	19.833471614807202
0.1	2.1	360.0	4.93	false	0.5	1.25	100	1.0	0.16	0.93	1.1	2000	0.375	1.0	0.3	1.5	1000	37.5	1.0	32.22412778638881	20.862543404865715	15.035690349051526
0.1	2.1	360.0	4.93	false	0.5	1.25	100	1.0	0.16	0.93	1.1	2000	0.375	1.0	0.3	1.5	1000	37.5	1.0	30.062038728834686	8.389080789286947	16.894430818181057
0.1	2.1	360.0	4.93	false	0.5	1.25	100	1.0	0.16	0.93	1.1	2000	0.375	1.0	0.3	1.5	1000	37.5	2.0	37.89633970204569	2.4821181337412814	12.996113491654224	37.60702615122324	6.734336071055743
0.1	2.1	360.0	4.93	false	0.5	1.25	100	1.0	0.16	0.93	1.1	2000	0.375	1.0	0.3	1.5	1000	37.5	2.0	46.21277367231593	18.45446512896523	12.644428337489947	39.99921419493743	11.921021295702797
0.1	2.1	360.0	4.93	false	0.5	1.25	100	1.0	0.16	0.93	1.1	2000	0.375	1.0	0.3	1.5	1000	37.5	1.0	34.04839722263427	19.759755215243313	17.298105617251977
0.1	2.1	360.0	4.93	false	0.5	1.25	100	1.0	0.16	0.93	1.1	2000	0.375	1.0	0.3	1.5	1000	37.5	2.0	38.560691068098386	16.8335821182385	9.754950781673584	36.18129466276754	12.57570965206992
0.1	2.1	360.0	4.93	false	0.5	1.25	100	1.0	0.16	0.93	1.1	2000	0.375	1.0	0.3	1.5	1000	37.5	2.0	41.39274245714329	1.519714473082684	11.493671361844475	19.382278596206543	12.896347360749253
0.1	2.1	360.0	4.93	false	0.5	1.25	100	1.0	0.16	0.93	1.1	2000	0.375	1.0	0.3	1.5	1000	37.5	2.0	31.909963334148777	12.946894226167627	10.26551580901832	30.428084892949634	7.885954528861746
0.1	2.1	360.0	4.93	false	0.5	1.25	100	1.0	0.16	0.93	1.1	2000	0.375	1.0	0.3	1.5	1000	37.5	2.0	40.7596035567228	14.891272301655883	12.204361989798446	38.39948440362338	9.673553900807969
0.1	2.1	360.0	4.93	false	0.5	1.25	100	1.0	0.16	0.93	1.1	2000	0.375	1.0	0.3	1.5	1000	37.5	1.0	37.71055470010309	26.533960346205543	18.34501626458316
0.1	2.1	360.0	4.93	false	0.5	1.25	100	1.0	0.16	0.93	1.1	2000	0.375	1.0	0.3	1.5	1000	37.5	2.0	38.73200630566256	1.8472509385653988	8.494403289360294	32.80405528236078	13.413976542246886
0.1	2.1	360.0	4.93	false	0.5	1.25	100	1.0	0.16	0.93	1.1	2000	0.375	1.0	0.3	1.5	1000	37.5	2.0	36.55517497645168	0.03388832375853272	8.347922506810637	30.319016573535976	10.626198905011806
0.1	2.1	360.0	4.93	false	0.5	1.25	100	1.0	0.16	0.93	1.1	2000	0.375	1.0	0.3	1.5	1000	37.5	1.0	35.22434981511088	14.079934419128012	19.32458821889003
0.1	2.1	360.0	4.93	false	0.5	1.25	100	1.0	0.16	0.93	1.1	2000	0.375	1.0	0.3	1.5	1000	37.5	1.0	33.07394406972968	14.776047176784811	17.074017819729846
0.1	2.1	360.0	4.93	false	0.5	1.25	100	1.0	0.16	0.93	1.1	2000	0.375	1.0	0.3	1.5	1000	37.5	2.0	39.47545465361103	17.221364382808446	11.548710184237102	37.81013473142816	9.622292275406462
0.1	2.1	360.0	4.93	false	0.5	1.25	100	1.0	0.16	0.93	1.1	2000	0.375	1.0	0.3	1.5	1000	37.5	1.0	28.413325488410358	25.968871499667824	16.038109049631522
0.1	2.1	360.0	4.93	false	0.5	1.25	100	1.0	0.16	0.93	1.1	2000	0.375	1.0	0.3	1.5	1000	37.5	1.0	42.23170531961928	19.875298054803316	20.82817875817776
0.1	2.1	360.0	4.93	false	0.5	1.25	100	1.0	0.16	0.93	1.1	2000	0.375	1.0	0.3	1.5	1000	37.5	1.0	29.521173752180488	10.04867546911186	14.24300106487696
0.1	2.1	360.0	4.93	false	0.5	1.25	100	1.0	0.16	0.93	1.1	2000	0.375	1.0	0.3	1.5	1000	37.5	1.0	38.6526590382742	11.436533566407848	20.232560978758062
0.1	2.1	360.0	4.93	false	0.5	1.25	100	1.0	0.16	0.93	1.1	2000	0.375	1.0	0.3	1.5	1000	37.5	2.0	38.7377380356111	1.9091665793119037	6.578774643392806	27.275815630138307	12.755797097936215
0.1	2.1	360.0	4.93	false	0.5	1.25	100	1.0	0.16	0.93	1.1	2000	0.375	1.0	0.3	1.5	1000	37.5	2.0	33.78925652015667	6.224483947758995	9.261221561267325	21.568158402730514	10.189912352457748
0.1	2.1	360.0	4.93	false	0.5	1.25	100	1.0	0.16	0.93	1.1	2000	0.375	1.0	0.3	1.5	1000	37.5	1.0	34.66137931613534	10.707024015479982	18.84753630278607
0.1	2.1	360.0	4.93	false	0.5	1.25	100	1.0	0.16	0.93	1.1	2000	0.375	1.0	0.3	1.5	1000	37.5	1.0	28.650860885674273	12.186475486805934	15.357040451949992
0.1	2.1	360.0	4.93	false	0.5	1.25	100	1.0	0.16	0.93	1.1	2000	0.375	1.0	0.3	1.5	1000	37.5	1.0	36.557282578545276	16.18820332355739	20.584336810429267
0.1	2.1	360.0	4.93	false	0.5	1.25	100	1.0	0.16	0.93	1.1	2000	0.375	1.0	0.3	1.5	1000	37.5	1.0	41.28870422022999	39.25317993947452	20.079226111067488
0.1	2.1	360.0	4.93	false	0.5	1.25	100	1.0	0.16	0.93	1.1	2000	0.375	1.0	0.3	1.5	1000	37.5	2.0	38.249923430315754	10.388341856441627	6.849912787464133	36.01973230985139	12.118644172199451
0.1	2.1	360.0	4.93	false	0.5	1.25	100	1.0	0.16	0.93	1.1	2000	0.375	1.0	0.3	1.5	1000	37.5	2.0	33.8115399156678	5.893237174588588	9.106995864165217	33.557260985422474	11.206378181198858
0.1	2.1	360.0	4.93	false	0.5	1.25	100	1.0	0.16	0.93	1.1	2000	0.375	1.0	0.3	1.5	1000	37.5	2.0	38.86384467994116	1.450324656787071	12.115529088349549	32.289088525007195	7.493522262519141
0.1	2.1	360.0	4.93	false	0.5	1.25	100	1.0	0.16	0.93	1.1	2000	0.375	1.0	0.3	1.5	1000	37.5	2.0	42.97465300894289	17.621036298220393	12.150076150743221	42.24255723991481	10.893592385375245
0.1	2.1	360.0	4.93	false	0.5	1.25	100	1.0	0.16	0.93	1.1	2000	0.375	1.0	0.3	1.5	1000	37.5	1.0	34.04953015220259	30.710108529783046	16.388536741790563
0.1	2.1	360.0	4.93	false	0.5	1.25	100	1.0	0.16	0.93	1.1	2000	0.375	1.0	0.3	1.5	1000	37.5	1.0	33.27959810065384	13.83702557529854	15.610770013249185
0.1	2.1	360.0	4.93	false	0.5	1.25	100	1.0	0.16	0.93	1.1	2000	0.375	1.0	0.3	1.5	1000	37.5	1.0	34.40922184902295	0.5862962933511053	15.913417943448582
0.1	2.1	360.0	4.93	false	0.5	1.25	100	1.0	0.16	0.93	1.1	2000	0.375	1.0	0.3	1.5	1000	37.5	1.0	39.44713391685846	32.29235598391871	19.65393989635217
0.1	2.1	360.0	4.93	false	0.5	1.25	100	1.0	0.16	0.93	1.1	2000	0.375	1.0	0.3	1.5	1000	37.5	2.0	38.93941027994009	10.119404211897924	7.046700266432381	21.668301812753313	13.347745565450076
0.1	2.1	360.0	4.93	false	0.5	1.25	100	1.0	0.16	0.93	1.1	2000	0.375	1.0	0.3	1.5	1000	37.5	1.0	34.34778245749801	6.667063364514397	17.84263724583844
0.1	2.1	360.0	4.93	false	0.5	1.25	100	1.0	0.16	0.93	1.1	2000	0.375	1.0	0.3	1.5	1000	37.5	1.0	30.447147062334288	28.821201200147435	14.379783056875258
0.1	2.1	360.0	4.93	false	0.5	1.25	100	1.0	0.16	0.93	1.1	2000	0.375	1.0	0.3	1.5	1000	37.5	1.0	37.591762819690736	24.119158184850658	20.141815754722238
0.1	2.1	360.0	4.93	false	0.5	1.25	100	1.0	0.16	0.93	1.1	2000	0.375	1.0	0.3	1.5	1000	37.5	1.0	34.952220629247705	23.168765418214353	18.52003336549048
0.1	2.1	360.0	4.93	false	0.5	1.25	100	1.0	0.16	0.93	1.1	2000	0.375	1.0	0.3	1.5	1000	37.5	1.0	41.90061560949598	5.401938611317267	20.668428037855758
0.1	2.1	360.0	4.93	false	0.5	1.25	100	1.0	0.16	0.93	1.1	2000	0.375	1.0	0.3	1.5	1000	37.5	1.0	33.062698809010996	6.492424791121402	17.60206712923994
0.1	2.1	360.0	4.93	false	0.5	1.25	100	1.0	0.16	0.93	1.1	2000	0.375	1.0	0.3	1.5	1000	37.5	2.0	37.28631346738151	1.4483259144108644	7.922978461922059	34.32873278234109	10.29315500638168
0.1	2.1	360.0	4.93	false	0.5	1.25	100	1.0	0.16	0.93	1.1	2000	0.375	1.0	0.3	1.5	1000	37.5	1.0	40.75651925488383	6.9479310224537025	18.726215810605574
0.1	2.1	360.0	4.93	false	0.5	1.25	100	1.0	0.16	0.93	1.1	2000	0.375	1.0	0.3	1.5	1000	37.5	1.0	36.203880835011695	28.08155128319635	17.682115000203275
0.1	2.1	360.0	4.93	false	0.5	1.25	100	1.0	0.16	0.93	1.1	2000	0.375	1.0	0.3	1.5	1000	37.5	1.0	36.48926262841212	4.1023289857498275	17.135780864655462
0.1	2.1	360.0	4.93	false	0.5	1.25	100	1.0	0.16	0.93	1.1	2000	0.375	1.0	0.3	1.5	1000	37.5	1.0	31.601083908316575	17.455122806282624	17.16508627872051
0.1	2.1	360.0	4.93	false	0.5	1.25	100	1.0	0.16	0.93	1.1	2000	0.375	1.0	0.3	1.5	1000	37.5	1.0	36.04064964178116	24.09022910163798	18.73238345259631
0.1	2.1	360.0	4.93	false	0.5	1.25	100	1.0	0.16	0.93	1.1	2000	0.375	1.0	0.3	1.5	1000	37.5	2.0	37.47555874244263	0.28118196694210656	7.99953668843957	35.173179030198895	11.61683137208811
0.1	2.1	360.0	4.93	false	0.5	1.25	100	1.0	0.16	0.93	1.1	2000	0.375	1.0	0.3	1.5	1000	37.5	2.0	40.84910213488472	9.822386105665363	12.644978364379918	32.634327172714784	9.467808148866522
0.1	2.1	360.0	4.93	false	0.5	1.25	100	1.0	0.16	0.93	1.1	2000	0.375	1.0	0.3	1.5	1000	37.5	1.0	42.50239598533233	25.062707234175893	21.1860909106401
0.1	2.1	360.0	4.93	false	0.5	1.25	100	1.0	0.16	0.93	1.1	2000	0.375	1.0	0.3	1.5	1000	37.5	1.0	36.79729897987207	28.81820132532047	14.357098698034127
0.1	2.1	360.0	4.93	false	0.5	1.25	100	1.0	0.16	0.93	1.1	2000	0.375	1.0	0.3	1.5	1000	37.5	2.0	41.739306402728076	9.907659433433558	15.927500880306253	41.38275810301411	8.99420657494804
0.1	2.1	360.0	4.93	false	0.5	1.25	100	1.0	0.16	0.93	1.1	2000	0.375	1.0	0.3	1.5	1000	37.5	1.0	34.994945315353654	5.261190436504202	17.858401237612995
0.1	2.1	360.0	4.93	false	0.5	1.25	100	1.0	0.16	0.93	1.1	2000	0.375	1.0	0.3	1.5	1000	37.5	1.0	40.23355661107732	11.849438745864724	21.512722494503173
0.1	2.1	360.0	4.93	false	0.5	1.25	100	1.0	0.16	0.93	1.1	2000	0.375	1.0	0.3	1.5	1000	37.5	1.0	34.0687574217084	28.204803524678773	17.022556646639668
0.1	2.1	360.0	4.93	false	0.5	1.25	100	1.0	0.16	0.93	1.1	2000	0.375	1.0	0.3	1.5	1000	37.5	1.0	38.293161392154275	23.57288517130678	19.143409970134172
0.1	2.1	360.0	4.93	false	0.5	1.25	100	1.0	0.16	0.93	1.1	2000	0.375	1.0	0.3	1.5	1000	37.5	2.0	39.054512222106396	10.345414164684918	10.410131733794492	38.489467672056136	9.920512887450693
0.1	2.1	360.0	4.93	false	0.5	1.25	100	1.0	0.16	0.93	1.1	2000	0.375	1.0	0.3	1.5	1000	37.5	1.0	41.42123348399366	26.61817766327018	21.65776496803429
0.1	2.1	360.0	4.93	false	0.5	1.25	100	1.0	0.16	0.93	1.1	2000	0.375	1.0	0.3	1.5	1000	37.5	1.0	37.76777937660563	16.967704763696407	18.881215538901273
0.1	2.1	360.0	4.93	false	0.5	1.25	100	1.0	0.16	0.93	1.1	2000	0.375	1.0	0.3	1.5	1000	37.5	1.0	47.95943184653643	23.43816824511734	22.571157421538263
0.1	2.1	360.0	4.93	false	0.5	1.25	100	1.0	0.16	0.93	1.1	2000	0.375	1.0	0.3	1.5	1000	37.5	2.0	36.612326923807004	2.309063015011563	9.780247606010924	34.40488249252581	9.199333476277346
0.1	2.1	360.0	4.93	false	0.5	1.25	100	1.0	0.16	0.93	1.1	2000	0.375	1.0	0.3	1.5	1000	37.5	2.0	33.82971207171069	7.788004018883714	10.265794760285118	26.71734402277617	7.959866964373364
0.1	2.1	360.0	4.93	false	0.5	1.25	100	1.0	0.16	0.93	1.1	2000	0.375	1.0	0.3	1.5	1000	37.5	1.0	34.290899035846735	25.60065157767573	17.957230522258026
0.1	2.1	360.0	4.93	false	0.5	1.25	100	1.0	0.16	0.93	1.1	2000	0.375	1.0	0.3	1.5	1000	37.5	1.0	31.691804647083416	23.98000213955514	18.179532311977663
0.1	2.1	360.0	4.93	false	0.5	1.25	100	1.0	0.16	0.93	1.1	2000	0.375	1.0	0.3	1.5	1000	37.5	1.0	35.60866219930328	13.600427732001988	18.337627581398934
0.1	2.1	360.0	4.93	false	0.5	1.25	100	1.0	0.16	0.93	1.1	2000	0.375	1.0	0.3	1.5	1000	37.5	2.0	40.36217106683033	7.380481078050141	10.116882182104314	35.21880272311901	10.586577292906886
0.1	2.1	360.0	4.93	false	0.5	1.25	100	1.0	0.16	0.93	1.1	2000	0.375	1.0	0.3	1.5	1000	37.5	1.0	42.236771631042735	35.24527585868886	18.961814765611038
0.1	2.1	360.0	4.93	false	0.5	1.25	100	1.0	0.16	0.93	1.1	2000	0.375	1.0	0.3	1.5	1000	37.5	1.0	29.265187546826134	25.07527644846707	14.257518776554532
0.1	2.1	360.0	4.93	false	0.5	1.25	100	1.0	0.16	0.93	1.1	2000	0.375	1.0	0.3	1.5	1000	37.5	1.0	40.82808367229813	9.953551142413277	19.69558357742536
0.1	2.1	360.0	4.93	false	0.5	1.25	100	1.0	0.16	0.93	1.1	2000	0.375	1.0	0.3	1.5	1000	37.5	2.0	43.55152714489509	6.912684056865393	8.903302609599548	27.848661920235468	13.526567253474692
0.1	2.1	360.0	4.93	false	0.5	1.25	100	1.0	0.16	0.93	1.1	2000	0.375	1.0	0.3	1.5	1000	37.5	1.0	34.30328861978678	16.020454147649193	17.724225183518833
0.1	2.1	360.0	4.93	false	0.5	1.25	100	1.0	0.16	0.93	1.1	2000	0.375	1.0	0.3	1.5	1000	37.5	2.0	39.6366298082232	12.921294833155628	11.460947318565166	25.723578185756867	11.061713310713357
0.1	2.1	360.0	4.93	false	0.5	1.25	100	1.0	0.16	0.93	1.1	2000	0.375	1.0	0.3	1.5	1000	37.5	1.0	34.30065381297917	20.261627749694465	18.641552299878484
0.1	2.1	360.0	4.93	false	0.5	1.25	100	1.0	0.16	0.93	1.1	2000	0.375	1.0	0.3	1.5	1000	37.5	1.0	35.40793380651623	0.9024068418099077	18.14144449218206
0.1	2.1	360.0	4.93	false	0.5	1.25	100	1.0	0.16	0.93	1.1	2000	0.375	1.0	0.3	1.5	1000	37.5	2.0	43.377885900718056	0.06108979484527795	11.985414209776774	43.27888098547715	11.910856606592988
0.1	2.1	360.0	4.93	false	0.5	1.25	100	1.0	0.16	0.93	1.1	2000	0.375	1.0	0.3	1.5	1000	37.5	1.0	46.990406786210116	43.750330576844085	24.656033948738273
0.1	2.1	360.0	4.93	false	0.5	1.25	100	1.0	0.16	0.93	1.1	2000	0.375	1.0	0.3	1.5	1000	37.5	1.0	31.51229641405276	25.590275533091265	16.050864917023592
0.1	2.1	360.0	4.93	false	0.5	1.25	100	1.0	0.16	0.93	1.1	2000	0.375	1.0	0.3	1.5	1000	37.5	2.0	39.891882469562276	3.007514931920362	7.339510606717938	25.962048221803595	15.054908264705213
0.1	2.1	360.0	4.93	false	0.5	1.25	100	1.0	0.16	0.93	1.1	2000	0.375	1.0	0.3	1.5	1000	37.5	1.0	39.06619248421614	18.945702134272207	19.485224625696027
0.1	2.1	360.0	4.93	false	0.5	1.25	100	1.0	0.16	0.93	1.1	2000	0.375	1.0	0.3	1.5	1000	37.5	2.0	46.24401283910181	16.822335267687148	13.66116018675149	27.66218566223363	11.225829327146855
0.1	2.1	360.0	4.93	false	0.5	1.25	100	1.0	0.16	0.93	1.1	2000	0.375	1.0	0.3	1.5	1000	37.5	1.0	32.607003842657384	0.20227331208164778	17.807286479350804
0.1	2.1	360.0	4.93	false	0.5	1.25	100	1.0	0.16	0.93	1.1	2000	0.375	1.0	0.3	1.5	1000	37.5	2.0	34.29869276346343	8.286420261291294	8.888520955173302	21.316883137537612	10.909552724379516
0.1	2.1	360.0	4.93	false	0.5	1.25	100	1.0	0.16	0.93	1.1	2000	0.375	1.0	0.3	1.5	1000	37.5	2.0	40.58872471007948	13.671869445076592	14.374688393964762	40.333523424410814	8.637895857262574
0.1	2.1	360.0	4.93	false	0.5	1.25	100	1.0	0.16	0.93	1.1	2000	0.375	1.0	0.3	1.5	1000	37.5	1.0	41.147815165765145	15.417196072710691	20.80054283367312
0.1	2.1	360.0	4.93	false	0.5	1.25	100	1.0	0.16	0.93	1.1	2000	0.375	1.0	0.3	1.5	1000	37.5	2.0	37.067222646081014	6.322032067821168	10.847136595338588	36.15539062231133	8.996195848806941
0.1	2.1	360.0	4.93	false	0.5	1.25	100	1.0	0.16	0.93	1.1	2000	0.375	1.0	0.3	1.5	1000	37.5	1.0	29.965690458688634	7.969921202865095	15.779262809741397
0.1	2.1	360.0	4.93	false	0.5	1.25	100	1.0	0.16	0.93	1.1	2000	0.375	1.0	0.3	1.5	1000	37.5	2.0	39.32133103043358	5.004289579175565	8.940092353895055	36.826255401851164	9.8178411132553
0.1	2.1	360.0	4.93	false	0.5	1.25	100	1.0	0.16	0.93	1.1	2000	0.375	1.0	0.3	1.5	1000	37.5	2.0	34.39321696930838	4.278165372621386	7.427010139855341	25.7473954585328	10.382202694715788
0.1	2.1	360.0	4.93	false	0.5	1.25	100	1.0	0.16	0.93	1.1	2000	0.375	1.0	0.3	1.5	1000	37.5	1.0	31.04774818989385	21.335942068703766	18.25402281285397
0.1	2.1	360.0	4.93	false	0.5	1.25	100	1.0	0.16	0.93	1.1	2000	0.375	1.0	0.3	1.5	1000	37.5	1.0	36.04786177497885	5.932732884086871	16.67269424713081
0.1	2.1	360.0	4.93	false	0.5	1.25	100	1.0	0.16	0.93	1.1	2000	0.375	1.0	0.3	1.5	1000	37.5	1.0	38.490412629879835	26.329347864527787	18.661520154901122
0.1	2.1	360.0	4.93	false	0.5	1.25	100	1.0	0.16	0.93	1.1	2000	0.375	1.0	0.3	1.5	1000	37.5	2.0	33.35694580568855	0.8615110332444351	8.406649756513096	31.098145446425267	9.734035079981602
0.1	2.1	360.0	4.93	false	0.5	1.25	100	1.0	0.16	0.93	1.1	2000	0.375	1.0	0.3	1.5	1000	37.5	1.0	44.24772609652914	38.050503394599744	22.655394825800208
0.1	2.1	360.0	4.93	false	0.5	1.25	100	1.0	0.16	0.93	1.1	2000	0.375	1.0	0.3	1.5	1000	37.5	1.0	35.83991529871199	14.376207747450527	20.188121421019268
0.1	2.1	360.0	4.93	false	0.5	1.25	100	1.0	0.16	0.93	1.1	2000	0.375	1.0	0.3	1.5	1000	37.5	2.0	40.71875542377362	16.489499465258756	14.361235184356895	40.055389023818464	7.12808082909139
0.1	2.1	360.0	4.93	false	0.5	1.25	100	1.0	0.16	0.93	1.1	2000	0.375	1.0	0.3	1.5	1000	37.5	2.0	39.44828297739875	2.0258585198965897	10.99535619816558	31.09028961275911	10.643928372233251
0.1	2.1	360.0	4.93	false	0.5	1.25	100	1.0	0.16	0.93	1.1	2000	0.375	1.0	0.3	1.5	1000	37.5	1.0	30.602212949846887	17.583600908677752	15.268183926476206
0.1	2.1	360.0	4.93	false	0.5	1.25	100	1.0	0.16	0.93	1.1	2000	0.375	1.0	0.3	1.5	1000	37.5	1.0	29.398353187476758	3.7059082929269223	14.132366407351064
0.1	2.1	360.0	4.93	false	0.5	1.25	100	1.0	0.16	0.93	1.1	2000	0.375	1.0	0.3	1.5	1000	37.5	2.0	31.51537326671358	6.8786046221495765	9.30954280282191	28.536909060116525	9.574974740854994
0.1	2.1	360.0	4.93	false	0.5	1.25	100	1.0	0.16	0.93	1.1	2000	0.375	1.0	0.3	1.5	1000	37.5	2.0	40.89808223630327	9.087984546949489	12.472658925683701	32.742621266719354	7.620202047859441
0.1	2.1	360.0	4.93	false	0.5	1.25	100	1.0	0.16	0.93	1.1	2000	0.375	1.0	0.3	1.5	1000	37.5	1.0	31.45488342635568	29.22226792165509	16.316518604117594
0.1	2.1	360.0	4.93	false	0.5	1.25	100	1.0	0.16	0.93	1.1	2000	0.375	1.0	0.3	1.5	1000	37.5	2.0	36.164081377101034	11.086526389631908	9.55049868823376	26.72502962819297	11.435133966907188
0.1	2.1	360.0	4.93	false	0.5	1.25	100	1.0	0.16	0.93	1.1	2000	0.375	1.0	0.3	1.5	1000	37.5	2.0	39.264364259325355	1.8893089918144454	13.539433727095862	36.73982723445492	8.561255356467836
0.1	2.1	360.0	4.93	false	0.5	1.25	100	1.0	0.16	0.93	1.1	2000	0.375	1.0	0.3	1.5	1000	37.5	1.0	25.67697742844259	9.977516477222643	15.472790870006543
0.1	2.1	360.0	4.93	false	0.5	1.25	100	1.0	0.16	0.93	1.1	2000	0.375	1.0	0.3	1.5	1000	37.5	2.0	40.990376046608176	17.276855517457417	11.88156350650997	38.15813196618299	10.99853594875018
0.1	2.1	360.0	4.93	false	0.5	1.25	100	1.0	0.16	0.93	1.1	2000	0.375	1.0	0.3	1.5	1000	37.5	1.0	36.19080984727035	10.657722443137018	20.73926062867829
0.1	2.1	360.0	4.93	false	0.5	1.25	100	1.0	0.16	0.93	1.1	2000	0.375	1.0	0.3	1.5	1000	37.5	1.0	36.353537261053276	23.920780220391205	18.174733672270747
0.1	2.1	360.0	4.93	false	0.5	1.25	100	1.0	0.16	0.93	1.1	2000	0.375	1.0	0.3	1.5	1000	37.5	2.0	38.480466905365205	2.9465634036930575	8.423355245822393	20.350296197349074	11.065286850074662
0.1	2.1	360.0	4.93	false	0.5	1.25	100	1.0	0.16	0.93	1.1	2000	0.375	1.0	0.3	1.5	1000	37.5	1.0	33.43993086203274	24.879176499993914	17.5834605713787
0.1	2.1	360.0	4.93	false	0.5	1.25	100	1.0	0.16	0.93	1.1	2000	0.375	1.0	0.3	1.5	1000	37.5	1.0	42.10217189869354	37.14853558420378	19.70157052753951
0.1	2.1	360.0	4.93	false	0.5	1.25	100	1.0	0.16	0.93	1.1	2000	0.375	1.0	0.3	1.5	1000	37.5	2.0	32.00462286550145	2.169991268601759	10.727296414644268	27.569983289429665	6.492489044316126
0.1	2.1	360.0	4.93	false	0.5	1.25	100	1.0	0.16	0.93	1.1	2000	0.375	1.0	0.3	1.5	1000	37.5	2.0	45.6992644501796	18.070443284930974	12.289074297672773	30.206597090721225	10.50195203061187
0.1	2.1	360.0	4.93	false	0.5	1.25	100	1.0	0.16	0.93	1.1	2000	0.375	1.0	0.3	1.5	1000	37.5	2.0	46.00093193963687	17.17949185013498	12.03733377267936	34.597405601476765	10.656577492065825
0.1	2.1	360.0	4.93	false	0.5	1.25	100	1.0	0.16	0.93	1.1	2000	0.375	1.0	0.3	1.5	1000	37.5	1.0	27.243129986155385	23.394104882499704	13.155416194340946
0.1	2.1	360.0	4.93	false	0.5	1.25	100	1.0	0.16	0.93	1.1	2000	0.375	1.0	0.3	1.5	1000	37.5	2.0	45.75944574334917	1.1372443887439125	13.287120664341968	37.61070782308589	12.099140899670497
0.1	2.1	360.0	4.93	false	0.5	1.25	100	1.0	0.16	0.93	1.1	2000	0.375	1.0	0.3	1.5	1000	37.5	1.0	34.241007036917715	16.00966124233982	18.492937432961227
0.1	2.1	360.0	4.93	false	0.5	1.25	100	1.0	0.16	0.93	1.1	2000	0.375	1.0	0.3	1.5	1000	37.5	1.0	34.19623192036894	12.93085478779454	17.439340467957763
0.1	2.1	360.0	4.93	false	0.5	1.25	100	1.0	0.16	0.93	1.1	2000	0.375	1.0	0.3	1.5	1000	37.5	2.0	38.736822742523046	1.6507802185581844	6.182828559037619	28.32842581095533	14.169935892756838
0.1	2.1	360.0	4.93	false	0.5	1.25	100	1.0	0.16	0.93	1.1	2000	0.375	1.0	0.3	1.5	1000	37.5	2.0	35.272558901508944	1.8019574369797473	10.074200482421459	34.09079595629592	9.758676245458913
0.1	2.1	360.0	4.93	false	0.5	1.25	100	1.0	0.16	0.93	1.1	2000	0.375	1.0	0.3	1.5	1000	37.5	2.0	40.68761301178109	13.352671066657877	11.389056267280349	33.122206439006504	10.542090385160334
0.1	2.1	360.0	4.93	false	0.5	1.25	100	1.0	0.16	0.93	1.1	2000	0.375	1.0	0.3	1.5	1000	37.5	1.0	31.960177800189072	16.279772964267917	16.759210147011792
0.1	2.1	360.0	4.93	false	0.5	1.25	100	1.0	0.16	0.93	1.1	2000	0.375	1.0	0.3	1.5	1000	37.5	1.0	29.32352467296397	2.58359562617638	14.941756074130947
0.1	2.1	360.0	4.93	false	0.5	1.25	100	1.0	0.16	0.93	1.1	2000	0.375	1.0	0.3	1.5	1000	37.5	2.0	39.68755525384604	0.3526290823939137	9.311767029059972	37.52696700993637	12.408529781311493
0.1	2.1	360.0	4.93	false	0.5	1.25	100	1.0	0.16	0.93	1.1	2000	0.375	1.0	0.3	1.5	1000	37.5	1.0	35.80687114448054	19.023003177488846	17.73622659286708
0.1	2.1	360.0	4.93	false	0.5	1.25	100	1.0	0.16	0.93	1.1	2000	0.375	1.0	0.3	1.5	1000	37.5	2.0	37.356033866009795	13.81326022762496	11.478936001960843	36.91475472094436	9.292720797088602
0.1	2.1	360.0	4.93	false	0.5	1.25	100	1.0	0.16	0.93	1.1	2000	0.375	1.0	0.3	1.5	1000	37.5	1.0	37.658226748810605	14.489470946119635	18.5988298829485
0.1	2.1	360.0	4.93	false	0.5	1.25	100	1.0	0.16	0.93	1.1	2000	0.375	1.0	0.3	1.5	1000	37.5	1.0	40.36599714238078	26.626163517949006	21.39318520621374
0.1	2.1	360.0	4.93	false	0.5	1.25	100	1.0	0.16	0.93	1.1	2000	0.375	1.0	0.3	1.5	1000	37.5	2.0	37.873510959522676	3.328083831602719	9.794673062474702	33.31403995096615	9.521926352742751
0.1	2.1	360.0	4.93	false	0.5	1.25	100	1.0	0.16	0.93	1.1	2000	0.375	1.0	0.3	1.5	1000	37.5	1.0	33.66571894464367	11.58198161779767	17.876618752050852
0.1	2.1	360.0	4.93	false	0.5	1.25	100	1.0	0.16	0.93	1.1	2000	0.375	1.0	0.3	1.5	1000	37.5	2.0	47.29126296998318	7.344623651662629	12.492328199634253	43.94897128052959	12.3124649408037
0.1	2.1	360.0	4.93	false	0.5	1.25	100	1.0	0.16	0.93	1.1	2000	0.375	1.0	0.3	1.5	1000	37.5	1.0	39.139402219768556	18.579109580805447	20.129394137417506
0.1	2.1	360.0	4.93	false	0.5	1.25	100	1.0	0.16	0.93	1.1	2000	0.375	1.0	0.3	1.5	1000	37.5	1.0	38.4470743681137	14.469497468468962	18.20122417681329
0.1	2.1	360.0	4.93	false	0.5	1.25	100	1.0	0.16	0.93	1.1	2000	0.375	1.0	0.3	1.5	1000	37.5	1.0	37.799811249725806	21.893800850085746	19.93530500889192
0.1	2.1	360.0	4.93	false	0.5	1.25	100	1.0	0.16	0.93	1.1	2000	0.375	1.0	0.3	1.5	1000	37.5	2.0	43.094387075077115	11.113765926552915	10.972899607805271	24.564812305749204	11.91922887719882
0.1	2.1	360.0	4.93	false	0.5	1.25	100	1.0	0.16	0.93	1.1	2000	0.375	1.0	0.3	1.5	1000	37.5	1.0	36.37855281348749	22.48668638846113	20.50004944095243
0.1	2.1	360.0	4.93	false	0.5	1.25	100	1.0	0.16	0.93	1.1	2000	0.375	1.0	0.3	1.5	1000	37.5	1.0	34.4998264975266	34.245345578200514	15.723973060179244
0.1	2.1	360.0	4.93	false	0.5	1.25	100	1.0	0.16	0.93	1.1	2000	0.375	1.0	0.3	1.5	1000	37.5	2.0	40.60932319586274	1.06494488176333	7.94491592259075	19.119836299381372	14.190429309376599
0.1	2.1	360.0	4.93	false	0.5	1.25	100	1.0	0.16	0.93	1.1	2000	0.375	1.0	0.3	1.5	1000	37.5	2.0	36.03202832031794	13.957296031890822	8.821344811106169	28.28984544654418	10.550746566624342
0.1	2.1	360.0	4.93	false	0.5	1.25	100	1.0	0.16	0.93	1.1	2000	0.375	1.0	0.3	1.5	1000	37.5	1.0	29.099117113663628	19.753741619561893	15.784018203843726
0.1	2.1	360.0	4.93	false	0.5	1.25	100	1.0	0.16	0.93	1.1	2000	0.375	1.0	0.3	1.5	1000	37.5	1.0	33.836571735784815	17.087388499785632	17.294791498101524
0.1	2.1	360.0	4.93	false	0.5	1.25	100	1.0	0.16	0.93	1.1	2000	0.375	1.0	0.3	1.5	1000	37.5	2.0	44.197293712322924	2.0391061012055016	9.031092500520916	19.413432319482034	17.183922062672686
0.1	2.1	360.0	4.93	false	0.5	1.25	100	1.0	0.16	0.93	1.1	2000	0.375	1.0	0.3	1.5	1000	37.5	1.0	38.67209826333126	11.516917082558635	19.0770119333321
0.1	2.1	360.0	4.93	false	0.5	1.25	100	1.0	0.16	0.93	1.1	2000	0.375	1.0	0.3	1.5	1000	37.5	1.0	38.15855851331315	9.67771386942851	18.488942627832042
0.1	2.1	360.0	4.93	false	0.5	1.25	100	1.0	0.16	0.93	1.1	2000	0.375	1.0	0.3	1.5	1000	37.5	1.0	39.872160365332896	29.071378726703564	23.09232993552374
0.1	2.1	360.0	4.93	false	0.5	1.25	100	1.0	0.16	0.93	1.1	2000	0.375	1.0	0.3	1.5	1000	37.5	2.0	37.641074971408635	17.33313897228006	14.081759206324879	32.41663367005811	7.508557117123095
0.1	2.1	360.0	4.93	false	0.5	1.25	100	1.0	0.16	0.93	1.1	2000	0.375	1.0	0.3	1.5	1000	37.5	1.0	32.25358321845954	3.0385643363110066	17.2274509933847
0.1	2.1	360.0	4.93	false	0.5	1.25	100	1.0	0.16	0.93	1.1	2000	0.375	1.0	0.3	1.5	1000	37.5	2.0	42.39708224884955	11.063158930326694	10.767121335443775	33.283215139617255	11.01364911504238
0.1	2.1	360.0	4.93	false	0.5	1.25	100	1.0	0.16	0.93	1.1	2000	0.375	1.0	0.3	1.5	1000	37.5	2.0	41.94699994161658	13.588148893746208	15.129058759690542	34.39617611066911	7.3492125833911714
0.1	2.1	360.0	4.93	false	0.5	1.25	100	1.0	0.16	0.93	1.1	2000	0.375	1.0	0.3	1.5	1000	37.5	2.0	42.59121845442204	3.295115589529217	9.726318622757512	22.430407609853106	14.134977450919598
0.1	2.1	360.0	4.93	false	0.5	1.25	100	1.0	0.16	0.93	1.1	2000	0.375	1.0	0.3	1.5	1000	37.5	1.0	34.655944750796095	16.898088328572967	19.13285284402327
0.1	2.1	360.0	4.93	false	0.5	1.25	100	1.0	0.16	0.93	1.1	2000	0.375	1.0	0.3	1.5	1000	37.5	1.0	32.13036011351062	26.090301485965963	15.734861528849116
0.1	2.1	360.0	4.93	false	0.5	1.25	100	1.0	0.16	0.93	1.1	2000	0.375	1.0	0.3	1.5	1000	37.5	2.0	43.59425703507099	16.03100413470428	12.866329156828634	33.63652496333665	11.500420516441663
0.1	2.1	360.0	4.93	false	0.5	1.25	100	1.0	0.16	0.93	1.1	2000	0.375	1.0	0.3	1.5	1000	37.5	1.0	38.52263319704421	19.586567901890877	19.99324519101873
0.1	2.1	360.0	4.93	false	0.5	1.25	100	1.0	0.16	0.93	1.1	2000	0.375	1.0	0.3	1.5	1000	37.5	1.0	31.5787068954245	9.126503953667422	16.999425021014527
0.1	2.1	360.0	4.93	false	0.5	1.25	100	1.0	0.16	0.93	1.1	2000	0.375	1.0	0.3	1.5	1000	37.5	2.0	36.56454564500201	4.252364106536702	10.482161609963205	28.501803231399773	7.580143631617321
0.1	2.1	360.0	4.93	false	0.5	1.25	100	1.0	0.16	0.93	1.1	2000	0.375	1.0	0.3	1.5	1000	37.5	1.0	32.72949882883089	12.558016837153275	16.134867650858162
0.1	2.1	360.0	4.93	false	0.5	1.25	100	1.0	0.16	0.93	1.1	2000	0.375	1.0	0.3	1.5	1000	37.5	2.0	36.03703512935064	1.5376813591642546	8.387373496128962	16.259903443206806	11.365470644389253
0.1	2.1	360.0	4.93	false	0.5	1.25	100	1.0	0.16	0.93	1.1	2000	0.375	1.0	0.3	1.5	1000	37.5	1.0	38.83680170340972	18.910118056853076	19.60613805755442
0.1	2.1	360.0	4.93	false	0.5	1.25	100	1.0	0.16	0.93	1.1	2000	0.375	1.0	0.3	1.5	1000	37.5	1.0	35.34636053653111	5.865447307654779	19.158567711987704
0.1	2.1	360.0	4.93	false	0.5	1.25	100	1.0	0.16	0.93	1.1	2000	0.375	1.0	0.3	1.5	1000	37.5	2.0	42.52201423759193	2.591172739648201	9.212059637858308	29.439450833871177	12.06834885643789
0.1	2.1	360.0	4.93	false	0.5	1.25	100	1.0	0.16	0.93	1.1	2000	0.375	1.0	0.3	1.5	1000	37.5	1.0	41.0536041334935	26.14861042258385	18.028025309827285
0.1	2.1	360.0	4.93	false	0.5	1.25	100	1.0	0.16	0.93	1.1	2000	0.375	1.0	0.3	1.5	1000	37.5	1.0	38.85359492151428	16.545750859089093	22.960669893186243
0.1	2.1	360.0	4.93	false	0.5	1.25	100	1.0	0.16	0.93	1.1	2000	0.375	1.0	0.3	1.5	1000	37.5	1.0	38.048531758123886	17.69372425688593	19.99937250691931
0.1	2.1	360.0	4.93	false	0.5	1.25	100	1.0	0.16	0.93	1.1	2000	0.375	1.0	0.3	1.5	1000	37.5	1.0	36.139048565665654	33.45714096724317	17.82589211068232
0.1	2.1	360.0	4.93	false	0.5	1.25	100	1.0	0.16	0.93	1.1	2000	0.375	1.0	0.3	1.5	1000	37.5	1.0	33.064907576786155	31.96524404530224	10.979526372517897
0.1	2.1	360.0	4.93	false	0.5	1.25	100	1.0	0.16	0.93	1.1	2000	0.375	1.0	0.3	1.5	1000	37.5	1.0	38.452736125987606	19.58426570809348	19.96845378174383
0.1	2.1	360.0	4.93	false	0.5	1.25	100	1.0	0.16	0.93	1.1	2000	0.375	1.0	0.3	1.5	1000	37.5	2.0	36.198738795276064	2.3771634956154526	6.480834421557303	16.900348191669618	13.559164009612987
0.1	2.1	360.0	4.93	false	0.5	1.25	100	1.0	0.16	0.93	1.1	2000	0.375	1.0	0.3	1.5	1000	37.5	1.0	24.838351993787946	4.978710203404851	11.845812239742125
0.1	2.1	360.0	4.93	false	0.5	1.25	100	1.0	0.16	0.93	1.1	2000	0.375	1.0	0.3	1.5	1000	37.5	1.0	37.672042766075286	14.9779400968779	18.727649244985024
0.1	2.1	360.0	4.93	false	0.5	1.25	100	1.0	0.16	0.93	1.1	2000	0.375	1.0	0.3	1.5	1000	37.5	2.0	46.08405363992887	3.903521553274708	10.637087751493745	30.33649164998561	13.626569492802382
0.1	2.1	360.0	4.93	false	0.5	1.25	100	1.0	0.16	0.93	1.1	2000	0.375	1.0	0.3	1.5	1000	37.5	1.0	48.11387650256112	18.35517456094317	25.342888687644123
0.1	2.1	360.0	4.93	false	0.5	1.25	100	1.0	0.16	0.93	1.1	2000	0.375	1.0	0.3	1.5	1000	37.5	2.0	41.01983002215532	1.0084086527143397	10.255420972412495	24.965973278805233	10.25773167925685
0.1	2.1	360.0	4.93	false	0.5	1.25	100	1.0	0.16	0.93	1.1	2000	0.375	1.0	0.3	1.5	1000	37.5	1.0	39.07702528972842	11.510789468565799	21.39380491195066
0.1	2.1	360.0	4.93	false	0.5	1.25	100	1.0	0.16	0.93	1.1	2000	0.375	1.0	0.3	1.5	1000	37.5	1.0	32.15172443833926	18.27216241672577	15.680867880686383
0.1	2.1	360.0	4.93	false	0.5	1.25	100	1.0	0.16	0.93	1.1	2000	0.375	1.0	0.3	1.5	1000	37.5	2.0	43.51654825946389	24.554470064028823	15.855530826000534	43.15361206378469	7.2247217808811826
0.1	2.1	360.0	4.93	false	0.5	1.25	100	1.0	0.16	0.93	1.1	2000	0.375	1.0	0.3	1.5	1000	37.5	2.0	36.18152478739135	14.310819311417553	11.200121899397487	27.81422459439198	9.206690305482054
0.1	2.1	360.0	4.93	false	0.5	1.25	100	1.0	0.16	0.93	1.1	2000	0.375	1.0	0.3	1.5	1000	37.5	2.0	36.450183176949835	7.12546016692818	6.0454803127153856	24.839155989949088	13.677979232098592
0.1	2.1	360.0	4.93	false	0.5	1.25	100	1.0	0.16	0.93	1.1	2000	0.375	1.0	0.3	1.5	1000	37.5	1.0	43.06866856265407	23.221576313242416	19.874651770774058
0.1	2.1	360.0	4.93	false	0.5	1.25	100	1.0	0.16	0.93	1.1	2000	0.375	1.0	0.3	1.5	1000	37.5	1.0	32.87345253326859	6.802327275632481	17.776212431150487
0.1	2.1	360.0	4.93	false	0.5	1.25	100	1.0	0.16	0.93	1.1	2000	0.375	1.0	0.3	1.5	1000	37.5	1.0	37.84051146492509	21.7143310257694	21.82200861526839
0.1	2.1	360.0	4.93	false	0.5	1.25	100	1.0	0.16	0.93	1.1	2000	0.375	1.0	0.3	1.5	1000	37.5	2.0	43.68822943127056	2.0891946465998963	8.073147900816936	14.092993396086024	15.831814314972203
0.1	2.1	360.0	4.93	false	0.5	1.25	100	1.0	0.16	0.93	1.1	2000	0.375	1.0	0.3	1.5	1000	37.5	2.0	45.68989738914857	1.8871048745257675	10.714860324177167	31.988101244463323	13.462617871934876
0.1	2.1	360.0	4.93	false	0.5	1.25	100	1.0	0.16	0.93	1.1	2000	0.375	1.0	0.3	1.5	1000	37.5	2.0	37.10610867180915	0.4428275653064925	9.426785894992063	35.86390748301962	9.394868228651713
0.1	2.1	360.0	4.93	false	0.5	1.25	100	1.0	0.16	0.93	1.1	2000	0.375	1.0	0.3	1.5	1000	37.5	1.0	28.151598211556504	27.088680653942088	15.32448520617344
0.1	2.1	360.0	4.93	false	0.5	1.25	100	1.0	0.16	0.93	1.1	2000	0.375	1.0	0.3	1.5	1000	37.5	2.0	38.47908152048857	2.014906778574736	6.41752667206515	32.04089567750306	12.103288018084054
0.1	2.1	360.0	4.93	false	0.5	1.25	100	1.0	0.16	0.93	1.1	2000	0.375	1.0	0.3	1.5	1000	37.5	1.0	31.756202140214967	12.949958013868393	17.105099371327473
0.1	2.1	360.0	4.93	false	0.5	1.25	100	1.0	0.16	0.93	1.1	2000	0.375	1.0	0.3	1.5	1000	37.5	1.0	45.179174755338366	29.565510062675028	22.457350393911987
0.1	2.1	360.0	4.93	false	0.5	1.25	100	1.0	0.16	0.93	1.1	2000	0.375	1.0	0.3	1.5	1000	37.5	1.0	31.479583957231657	7.307872247033848	17.27180068127448
0.1	2.1	360.0	4.93	false	0.5	1.25	100	1.0	0.16	0.93	1.1	2000	0.375	1.0	0.3	1.5	1000	37.5	1.0	37.89546890094388	15.027807235356832	18.608290337057507
0.1	2.1	360.0	4.93	false	0.5	1.25	100	1.0	0.16	0.93	1.1	2000	0.375	1.0	0.3	1.5	1000	37.5	1.0	31.077493938691987	15.612603511635132	15.619667950421865
0.1	2.1	360.0	4.93	false	0.5	1.25	100	1.0	0.16	0.93	1.1	2000	0.375	1.0	0.3	1.5	1000	37.5	2.0	39.32601671665222	11.748844864094286	13.142549756346742	38.65653973664964	7.415723635054487
0.1	2.1	360.0	4.93	false	0.5	1.25	100	1.0	0.16	0.93	1.1	2000	0.375	1.0	0.3	1.5	1000	37.5	1.0	31.882514069501124	20.67885030052791	17.791726643938986
0.1	2.1	360.0	4.93	false	0.5	1.25	100	1.0	0.16	0.93	1.1	2000	0.375	1.0	0.3	1.5	1000	37.5	1.0	35.61020879495295	30.23563595563552	17.98432670008308
0.1	2.1	360.0	4.93	false	0.5	1.25	100	1.0	0.16	0.93	1.1	2000	0.375	1.0	0.3	1.5	1000	37.5	1.0	34.68383836318013	15.075848278993984	18.65169199426234
0.1	2.1	360.0	4.93	false	0.5	1.25	100	1.0	0.16	0.93	1.1	2000	0.375	1.0	0.3	1.5	1000	37.5	1.0	34.0409144754978	21.907523850881258	20.190495685462043
0.1	2.1	360.0	4.93	false	0.5	1.25	100	1.0	0.16	0.93	1.1	2000	0.375	1.0	0.3	1.5	1000	37.5	2.0	38.052118077168494	2.8774747151178923	13.226122664264883	27.165435098355218	7.397939683721415
0.1	2.1	360.0	4.93	false	0.5	1.25	100	1.0	0.16	0.93	1.1	2000	0.375	1.0	0.3	1.5	1000	37.5	1.0	38.986893119314566	21.934461329047068	16.764975720392897
0.1	2.1	360.0	4.93	false	0.5	1.25	100	1.0	0.16	0.93	1.1	2000	0.375	1.0	0.3	1.5	1000	37.5	1.0	29.719797115594098	22.033290277085115	15.680773609462202
0.1	2.1	360.0	4.93	false	0.5	1.25	100	1.0	0.16	0.93	1.1	2000	0.375	1.0	0.3	1.5	1000	37.5	0.0	36.474759083661304
0.1	2.1	360.0	4.93	false	0.5	1.25	100	1.0	0.16	0.93	1.1	2000	0.375	1.0	0.3	1.5	1000	37.5	2.0	36.19065056415761	0.1354625958162797	8.593711591108802	33.620929483694034	11.032990349257844
0.1	2.1	360.0	4.93	false	0.5	1.25	100	1.0	0.16	0.93	1.1	2000	0.375	1.0	0.3	1.5	1000	37.5	1.0	35.87018141253514	3.381428671383485	17.13781334175362
0.1	2.1	360.0	4.93	false	0.5	1.25	100	1.0	0.16	0.93	1.1	2000	0.375	1.0	0.3	1.5	1000	37.5	2.0	44.74828372590282	16.810275038396522	8.500949738004797	28.427968681687783	13.845352442585218
0.1	2.1	360.0	4.93	false	0.5	1.25	100	1.0	0.16	0.93	1.1	2000	0.375	1.0	0.3	1.5	1000	37.5	1.0	38.04844757110033	27.51638516319239	18.79925933952113
0.1	2.1	360.0	4.93	false	0.5	1.25	100	1.0	0.16	0.93	1.1	2000	0.375	1.0	0.3	1.5	1000	37.5	1.0	36.19857944711676	19.869553875830974	18.395972486507528
0.1	2.1	360.0	4.93	false	0.5	1.25	100	1.0	0.16	0.93	1.1	2000	0.375	1.0	0.3	1.5	1000	37.5	2.0	45.20152166177566	7.7960708837084765	11.200326122042075	29.547837725184127	12.095269447382542
0.1	2.1	360.0	4.93	false	0.5	1.25	100	1.0	0.16	0.93	1.1	2000	0.375	1.0	0.3	1.5	1000	37.5	1.0	38.73943400109766	18.299544047995006	19.405198190794927
0.1	2.1	360.0	4.93	false	0.5	1.25	100	1.0	0.16	0.93	1.1	2000	0.375	1.0	0.3	1.5	1000	37.5	1.0	37.31265819608338	7.289332518659841	18.181075691502254
0.1	2.1	360.0	4.93	false	0.5	1.25	100	1.0	0.16	0.93	1.1	2000	0.375	1.0	0.3	1.5	1000	37.5	1.0	39.3433639267924	3.9663595052170977	18.50623280936731
0.1	2.1	360.0	4.93	false	0.5	1.25	100	1.0	0.16	0.93	1.1	2000	0.375	1.0	0.3	1.5	1000	37.5	2.0	39.22578854064346	1.0033712119657243	11.807587153407502	34.656367327884155	11.180382724631198
0.1	2.1	360.0	4.93	false	0.5	1.25	100	1.0	0.16	0.93	1.1	2000	0.375	1.0	0.3	1.5	1000	37.5	2.0	40.86483904502724	4.99444251499	12.74119319510261	37.47585819452365	7.319420404619642
0.1	2.1	360.0	4.93	false	0.5	1.25	100	1.0	0.16	0.93	1.1	2000	0.375	1.0	0.3	1.5	1000	37.5	2.0	43.83090430679458	23.415235366816297	14.687911485140598	38.08407158309087	7.947678355145354
0.1	2.1	360.0	4.93	false	0.5	1.25	100	1.0	0.16	0.93	1.1	2000	0.375	1.0	0.3	1.5	1000	37.5	2.0	44.953413040338816	13.296456476562097	9.2118613912326	29.03342663367667	15.00220688214403
0.1	2.1	360.0	4.93	false	0.5	1.25	100	1.0	0.16	0.93	1.1	2000	0.375	1.0	0.3	1.5	1000	37.5	1.0	36.930583553937154	8.048594639630036	17.378596887415583
0.1	2.1	360.0	4.93	false	0.5	1.25	100	1.0	0.16	0.93	1.1	2000	0.375	1.0	0.3	1.5	1000	37.5	1.0	30.914314446722162	22.594483695396896	16.152169998448368
0.1	2.1	360.0	4.93	false	0.5	1.25	100	1.0	0.16	0.93	1.1	2000	0.375	1.0	0.3	1.5	1000	37.5	1.0	38.34245041173468	11.247798979894606	19.980629141577996
0.1	2.1	360.0	4.93	false	0.5	1.25	100	1.0	0.16	0.93	1.1	2000	0.375	1.0	0.3	1.5	1000	37.5	2.0	41.872557856360835	12.111306950526961	12.55381748563278	41.35648059944229	10.032710726493772
0.1	2.1	360.0	4.93	false	0.5	1.25	100	1.0	0.16	0.93	1.1	2000	0.375	1.0	0.3	1.5	1000	37.5	2.0	49.05438663376146	5.399862359239217	10.338113346869296	27.117351221626	14.53502823623988
0.1	2.1	360.0	4.93	false	0.5	1.25	100	1.0	0.16	0.93	1.1	2000	0.375	1.0	0.3	1.5	1000	37.5	1.0	33.19195943995932	19.633116243421227	18.491626794148825
0.1	2.1	360.0	4.93	false	0.5	1.25	100	1.0	0.16	0.93	1.1	2000	0.375	1.0	0.3	1.5	1000	37.5	2.0	40.1397632948566	1.6197619653513127	8.676314141810261	29.617215281212104	12.834541915430627
0.1	2.1	360.0	4.93	false	0.5	1.25	100	1.0	0.16	0.93	1.1	2000	0.375	1.0	0.3	1.5	1000	37.5	2.0	45.632673551393445	4.7586658362751555	7.263525115998779	32.857326401711695	15.078997884416317
0.1	2.1	360.0	4.93	false	0.5	1.25	100	1.0	0.16	0.93	1.1	2000	0.375	1.0	0.3	1.5	1000	37.5	1.0	41.45142581642088	2.368155620875034	24.104573493396266
0.1	2.1	360.0	4.93	false	0.5	1.25	100	1.0	0.16	0.93	1.1	2000	0.375	1.0	0.3	1.5	1000	37.5	1.0	45.67331112769017	5.89171845533139	22.554180421994293
0.1	2.1	360.0	4.93	false	0.5	1.25	100	1.0	0.16	0.93	1.1	2000	0.375	1.0	0.3	1.5	1000	37.5	1.0	44.32214672020627	12.14528814240259	22.951126145106624
0.1	2.1	360.0	4.93	false	0.5	1.25	100	1.0	0.16	0.93	1.1	2000	0.375	1.0	0.3	1.5	1000	37.5	1.0	40.37558179063864	17.017197062329934	20.146186141510594
0.1	2.1	360.0	4.93	false	0.5	1.25	100	1.0	0.16	0.93	1.1	2000	0.375	1.0	0.3	1.5	1000	37.5	2.0	43.39883207677604	0.3246777987229235	10.696858950282056	34.614990789945196	11.14000839443263
0.1	2.1	360.0	4.93	false	0.5	1.25	100	1.0	0.16	0.93	1.1	2000	0.375	1.0	0.3	1.5	1000	37.5	2.0	44.519237538743766	11.785928188554037	11.415231828701728	28.356913348546254	15.429024464716845
0.1	2.1	360.0	4.93	false	0.5	1.25	100	1.0	0.16	0.93	1.1	2000	0.375	1.0	0.3	1.5	1000	37.5	2.0	37.85125239291639	12.097862016170993	10.690928538543025	37.08091324919963	8.946762699912753
0.1	2.1	360.0	4.93	false	0.5	1.25	100	1.0	0.16	0.93	1.1	2000	0.375	1.0	0.3	1.5	1000	37.5	1.0	35.385449827072975	6.027333654467247	16.364873566444995
0.1	2.1	360.0	4.93	false	0.5	1.25	100	1.0	0.16	0.93	1.1	2000	0.375	1.0	0.3	1.5	1000	37.5	1.0	33.60928550761885	3.254440284499137	17.978472918259275
0.1	2.1	360.0	4.93	false	0.5	1.25	100	1.0	0.16	0.93	1.1	2000	0.375	1.0	0.3	1.5	1000	37.5	2.0	37.206202692742465	0.9647365615187793	8.974167914107401	26.151168965952742	11.211605819910638
0.1	2.1	360.0	4.93	false	0.5	1.25	100	1.0	0.16	0.93	1.1	2000	0.375	1.0	0.3	1.5	1000	37.5	2.0	37.759611027483515	0.7009281947100041	8.042746378978363	31.074831189232338	10.092347448309877
0.1	2.1	360.0	4.93	false	0.5	1.25	100	1.0	0.16	0.93	1.1	2000	0.375	1.0	0.3	1.5	1000	37.5	1.0	40.709304222153264	16.365216789235895	19.58293902489727
0.1	2.1	360.0	4.93	false	0.5	1.25	100	1.0	0.16	0.93	1.1	2000	0.375	1.0	0.3	1.5	1000	37.5	1.0	31.71868624912713	18.82799859446642	17.141341075648413
0.1	2.1	360.0	4.93	false	0.5	1.25	100	1.0	0.16	0.93	1.1	2000	0.375	1.0	0.3	1.5	1000	37.5	2.0	36.3438848420445	5.8010117338872025	9.560500884040767	34.92134721001184	9.66772791816678
0.1	2.1	360.0	4.93	false	0.5	1.25	100	1.0	0.16	0.93	1.1	2000	0.375	1.0	0.3	1.5	1000	37.5	1.0	40.68316661917625	33.85774713088048	17.89351583211979
0.1	2.1	360.0	4.93	false	0.5	1.25	100	1.0	0.16	0.93	1.1	2000	0.375	1.0	0.3	1.5	1000	37.5	2.0	46.002219003673865	20.452270391398713	15.35026556860872	36.221425710965086	10.009928901411017
0.1	2.1	360.0	4.93	false	0.5	1.25	100	1.0	0.16	0.93	1.1	2000	0.375	1.0	0.3	1.5	1000	37.5	1.0	36.90024894096899	6.036202494280854	19.176788149175312
0.1	2.1	360.0	4.93	false	0.5	1.25	100	1.0	0.16	0.93	1.1	2000	0.375	1.0	0.3	1.5	1000	37.5	1.0	36.034887421554984	14.97587779763942	18.623734551162872
0.1	2.1	360.0	4.93	false	0.5	1.25	100	1.0	0.16	0.93	1.1	2000	0.375	1.0	0.3	1.5	1000	37.5	1.0	35.224779109838614	25.261233054363814	18.667119162947643
0.1	2.1	360.0	4.93	false	0.5	1.25	100	1.0	0.16	0.93	1.1	2000	0.375	1.0	0.3	1.5	1000	37.5	1.0	37.57394274282342	36.6126318185768	18.849659364974837
0.1	2.1	360.0	4.93	false	0.5	1.25	100	1.0	0.16	0.93	1.1	2000	0.375	1.0	0.3	1.5	1000	37.5	2.0	36.41337754384692	0.3633160743227459	12.677238525440327	32.812251594642966	8.725422987965782
0.1	2.1	360.0	4.93	false	0.5	1.25	100	1.0	0.16	0.93	1.1	2000	0.375	1.0	0.3	1.5	1000	37.5	2.0	33.63976554188617	2.472665473679098	7.363125673965737	24.681687815868283	12.122000637546302
0.1	2.1	360.0	4.93	false	0.5	1.25	100	1.0	0.16	0.93	1.1	2000	0.375	1.0	0.3	1.5	1000	37.5	1.0	33.350671188454214	25.456899083917243	16.10300719521362
0.1	2.1	360.0	4.93	false	0.5	1.25	100	1.0	0.16	0.93	1.1	2000	0.375	1.0	0.3	1.5	1000	37.5	1.0	42.465378958638176	18.701874413133822	20.133480967309215
0.1	2.1	360.0	4.93	false	0.5	1.25	100	1.0	0.16	0.93	1.1	2000	0.375	1.0	0.3	1.5	1000	37.5	1.0	37.98491497652715	10.852584354148208	19.077748639360163
0.1	2.1	360.0	4.93	false	0.5	1.25	100	1.0	0.16	0.93	1.1	2000	0.375	1.0	0.3	1.5	1000	37.5	1.0	24.924985657040047	5.118830132767685	11.557857322615423
0.1	2.1	360.0	4.93	false	0.5	1.25	100	1.0	0.16	0.93	1.1	2000	0.375	1.0	0.3	1.5	1000	37.5	2.0	42.65042009990992	10.418649397710238	12.373998022217348	36.817821728185585	11.148280814304167
0.1	2.1	360.0	4.93	false	0.5	1.25	100	1.0	0.16	0.93	1.1	2000	0.375	1.0	0.3	1.5	1000	37.5	1.0	41.67142028630193	18.819688173164067	20.986228751056963
0.1	2.1	360.0	4.93	false	0.5	1.25	100	1.0	0.16	0.93	1.1	2000	0.375	1.0	0.3	1.5	1000	37.5	1.0	35.13927650889623	18.883980018973435	17.5970318272675
0.1	2.1	360.0	4.93	false	0.5	1.25	100	1.0	0.16	0.93	1.1	2000	0.375	1.0	0.3	1.5	1000	37.5	1.0	23.92727414357188	8.432264534604577	13.895480941542264
0.1	2.1	360.0	4.93	false	0.5	1.25	100	1.0	0.16	0.93	1.1	2000	0.375	1.0	0.3	1.5	1000	37.5	2.0	34.98289259662922	6.652625607370459	10.372756782106475	24.453209535730135	10.025941103336821
0.1	2.1	360.0	4.93	false	0.5	1.25	100	1.0	0.16	0.93	1.1	2000	0.375	1.0	0.3	1.5	1000	37.5	1.0	41.93878681441118	14.510848555284273	17.725688002638325
0.1	2.1	360.0	4.93	false	0.5	1.25	100	1.0	0.16	0.93	1.1	2000	0.375	1.0	0.3	1.5	1000	37.5	2.0	43.02082342463141	9.358903312601841	12.080048995461826	41.456662789681076	10.899541342717713
0.1	2.1	360.0	4.93	false	0.5	1.25	100	1.0	0.16	0.93	1.1	2000	0.375	1.0	0.3	1.5	1000	37.5	1.0	38.84072648457247	16.534418261672002	20.57137689545805
0.1	2.1	360.0	4.93	false	0.5	1.25	100	1.0	0.16	0.93	1.1	2000	0.375	1.0	0.3	1.5	1000	37.5	1.0	42.738214397667704	22.64464558622686	22.84839461811783
0.1	2.1	360.0	4.93	false	0.5	1.25	100	1.0	0.16	0.93	1.1	2000	0.375	1.0	0.3	1.5	1000	37.5	1.0	45.67768443175625	16.75511781380627	24.814167646643245
0.1	2.1	360.0	4.93	false	0.5	1.25	100	1.0	0.16	0.93	1.1	2000	0.375	1.0	0.3	1.5	1000	37.5	1.0	39.53646833714765	12.173061715882653	21.302297228122246
0.1	2.1	360.0	4.93	false	0.5	1.25	100	1.0	0.16	0.93	1.1	2000	0.375	1.0	0.3	1.5	1000	37.5	1.0	37.123693416107265	13.44747255010772	12.535748461398121
0.1	2.1	360.0	4.93	false	0.5	1.25	100	1.0	0.16	0.93	1.1	2000	0.375	1.0	0.3	1.5	1000	37.5	2.0	32.899503618495	6.345515455827058	8.08731851873649	28.610399101586843	8.388439549383405
0.1	2.1	360.0	4.93	false	0.5	1.25	100	1.0	0.16	0.93	1.1	2000	0.375	1.0	0.3	1.5	1000	37.5	2.0	42.6660928437585	12.39060076063067	13.662592508439623	36.53516340574976	9.166965019039088
0.1	2.1	360.0	4.93	false	0.5	1.25	100	1.0	0.16	0.93	1.1	2000	0.375	1.0	0.3	1.5	1000	37.5	1.0	41.99404686393417	26.76723510847724	22.608343251038367
0.1	2.1	360.0	4.93	false	0.5	1.25	100	1.0	0.16	0.93	1.1	2000	0.375	1.0	0.3	1.5	1000	37.5	1.0	32.534681358450115	22.642851725650985	15.93320873951493
0.1	2.1	360.0	4.93	false	0.5	1.25	100	1.0	0.16	0.93	1.1	2000	0.375	1.0	0.3	1.5	1000	37.5	1.0	27.93111476881399	21.92657707025327	15.0978046968646
0.1	2.1	360.0	4.93	false	0.5	1.25	100	1.0	0.16	0.93	1.1	2000	0.375	1.0	0.3	1.5	1000	37.5	1.0	43.16350112494363	18.19764727036937	20.44734418360996
0.1	2.1	360.0	4.93	false	0.5	1.25	100	1.0	0.16	0.93	1.1	2000	0.375	1.0	0.3	1.5	1000	37.5	1.0	35.618979990897685	26.101506166715	19.348419050441862
0.1	2.1	360.0	4.93	false	0.5	1.25	100	1.0	0.16	0.93	1.1	2000	0.375	1.0	0.3	1.5	1000	37.5	1.0	40.90774015535058	21.16767002312429	20.256662547115692
0.1	2.1	360.0	4.93	false	0.5	1.25	100	1.0	0.16	0.93	1.1	2000	0.375	1.0	0.3	1.5	1000	37.5	1.0	42.79399393197582	29.03374361920703	24.155346626139057
0.1	2.1	360.0	4.93	false	0.5	1.25	100	1.0	0.16	0.93	1.1	2000	0.375	1.0	0.3	1.5	1000	37.5	2.0	38.01550174515609	2.0715893430552694	8.182659787752545	26.634018318441925	10.395343883628822
0.1	2.1	360.0	4.93	false	0.5	1.25	100	1.0	0.16	0.93	1.1	2000	0.375	1.0	0.3	1.5	1000	37.5	2.0	41.03731901490376	9.901018707526372	6.021887557737357	25.21850258934123	14.465710657386518
0.1	2.1	360.0	4.93	false	0.5	1.25	100	1.0	0.16	0.93	1.1	2000	0.375	1.0	0.3	1.5	1000	37.5	2.0	38.15021082564988	3.5110253665460345	5.536293236084358	34.9139295178244	13.72092935832757
0.1	2.1	360.0	4.93	false	0.5	1.25	100	1.0	0.16	0.93	1.1	2000	0.375	1.0	0.3	1.5	1000	37.5	1.0	33.384264229600404	20.227491813358377	18.456128913873023
0.1	2.1	360.0	4.93	false	0.5	1.25	100	1.0	0.16	0.93	1.1	2000	0.375	1.0	0.3	1.5	1000	37.5	2.0	43.64459051474187	8.708151770781706	8.342020043797271	28.932417650015122	14.990794287683595
0.1	2.1	360.0	4.93	false	0.5	1.25	100	1.0	0.16	0.93	1.1	2000	0.375	1.0	0.3	1.5	1000	37.5	2.0	41.74996828168105	13.717007510448903	13.739189052884544	30.875415392947886	7.78171604848194
0.1	2.1	360.0	4.93	false	0.5	1.25	100	1.0	0.16	0.93	1.1	2000	0.375	1.0	0.3	1.5	1000	37.5	1.0	33.77305807984124	13.76166966909363	18.04344722603239
0.1	2.1	360.0	4.93	false	0.5	1.25	100	1.0	0.16	0.93	1.1	2000	0.375	1.0	0.3	1.5	1000	37.5	1.0	36.328664512946645	19.957597015416958	20.318329487525638
0.1	2.1	360.0	4.93	false	0.5	1.25	100	1.0	0.16	0.93	1.1	2000	0.375	1.0	0.3	1.5	1000	37.5	1.0	43.561444137092884	31.581502710264747	23.951340870848245
0.1	2.1	360.0	4.93	false	0.5	1.25	100	1.0	0.16	0.93	1.1	2000	0.375	1.0	0.3	1.5	1000	37.5	1.0	31.509916278853908	1.9882421581016545	17.29696170935041
0.1	2.1	360.0	4.93	false	0.5	1.25	100	1.0	0.16	0.93	1.1	2000	0.375	1.0	0.3	1.5	1000	37.5	2.0	47.3834911659653	14.838873609597433	11.950399430551125	40.01420171171041	14.034781070270322
0.1	2.1	360.0	4.93	false	0.5	1.25	100	1.0	0.16	0.93	1.1	2000	0.375	1.0	0.3	1.5	1000	37.5	1.0	33.468951788722734	26.62462454004583	16.299038515372576
0.1	2.1	360.0	4.93	false	0.5	1.25	100	1.0	0.16	0.93	1.1	2000	0.375	1.0	0.3	1.5	1000	37.5	2.0	40.3955449170363	0.1881503410491623	9.050853273584481	32.014638899842254	13.048513732524869
0.1	2.1	360.0	4.93	false	0.5	1.25	100	1.0	0.16	0.93	1.1	2000	0.375	1.0	0.3	1.5	1000	37.5	1.0	34.75733454779531	28.30763288667474	17.173456165087778
0.1	2.1	360.0	4.93	false	0.5	1.25	100	1.0	0.16	0.93	1.1	2000	0.375	1.0	0.3	1.5	1000	37.5	1.0	31.02604666768949	0.690881216257936	15.851703585044897
0.1	2.1	360.0	4.93	false	0.5	1.25	100	1.0	0.16	0.93	1.1	2000	0.375	1.0	0.3	1.5	1000	37.5	2.0	34.267665207862365	4.859262855804173	7.605984236025847	33.746622980664874	10.313551016240064
0.1	2.1	360.0	4.93	false	0.5	1.25	100	1.0	0.16	0.93	1.1	2000	0.375	1.0	0.3	1.5	1000	37.5	2.0	39.88888591803394	10.812366245034774	10.348815774492035	32.85075351635592	9.08272808853738
0.1	2.1	360.0	4.93	false	0.5	1.25	100	1.0	0.16	0.93	1.1	2000	0.375	1.0	0.3	1.5	1000	37.5	1.0	40.725647666429225	8.460371546131169	19.630762175210144
0.1	2.1	360.0	4.93	false	0.5	1.25	100	1.0	0.16	0.93	1.1	2000	0.375	1.0	0.3	1.5	1000	37.5	1.0	35.56038705721823	24.785293700168435	17.9343747122375
0.1	2.1	360.0	4.93	false	0.5	1.25	100	1.0	0.16	0.93	1.1	2000	0.375	1.0	0.3	1.5	1000	37.5	2.0	35.49014811557388	11.061931098219427	13.293110101884984	20.941101610080405	6.816082796543828
0.1	2.1	360.0	4.93	false	0.5	1.25	100	1.0	0.16	0.93	1.1	2000	0.375	1.0	0.3	1.5	1000	37.5	1.0	35.41021961149642	14.429069217268815	18.961304510782977
0.1	2.1	360.0	4.93	false	0.5	1.25	100	1.0	0.16	0.93	1.1	2000	0.375	1.0	0.3	1.5	1000	37.5	1.0	34.51881760984133	22.017403308282038	18.49766738930667
0.1	2.1	360.0	4.93	false	0.5	1.25	100	1.0	0.16	0.93	1.1	2000	0.375	1.0	0.3	1.5	1000	37.5	1.0	37.61450836745456	19.746696194208063	18.865528686354605
0.1	2.1	360.0	4.93	false	0.5	1.25	100	1.0	0.16	0.93	1.1	2000	0.375	1.0	0.3	1.5	1000	37.5	2.0	42.14770882716392	7.724433294717265	7.7291989711683105	22.681229108574268	16.24126677865177
0.1	2.1	360.0	4.93	false	0.5	1.25	100	1.0	0.16	0.93	1.1	2000	0.375	1.0	0.3	1.5	1000	37.5	1.0	34.23644661723916	26.870770882077647	19.25583186193196
0.1	2.1	360.0	4.93	false	0.5	1.25	100	1.0	0.16	0.93	1.1	2000	0.375	1.0	0.3	1.5	1000	37.5	1.0	33.553605704749494	13.941806652856554	18.488203766449598
0.1	2.1	360.0	4.93	false	0.5	1.25	100	1.0	0.16	0.93	1.1	2000	0.375	1.0	0.3	1.5	1000	37.5	1.0	40.34985434357624	9.228412837654417	19.778413487401426
0.1	2.1	360.0	4.93	false	0.5	1.25	100	1.0	0.16	0.93	1.1	2000	0.375	1.0	0.3	1.5	1000	37.5	2.0	40.04756188416923	4.278164061075631	9.984408023953806	29.570736387113083	10.04465938148317
0.1	2.1	360.0	4.93	false	0.5	1.25	100	1.0	0.16	0.93	1.1	2000	0.375	1.0	0.3	1.5	1000	37.5	1.0	39.075054897246446	15.019667961686718	22.521278862712062
0.1	2.1	360.0	4.93	false	0.5	1.25	100	1.0	0.16	0.93	1.1	2000	0.375	1.0	0.3	1.5	1000	37.5	1.0	36.435093690378025	29.457775298044552	18.516448422840355
0.1	2.1	360.0	4.93	false	0.5	1.25	100	1.0	0.16	0.93	1.1	2000	0.375	1.0	0.3	1.5	1000	37.5	2.0	45.752246017118	12.679426827176249	8.510074443803834	32.329501160962344	14.475858418360717
0.1	2.1	360.0	4.93	false	0.5	1.25	100	1.0	0.16	0.93	1.1	2000	0.375	1.0	0.3	1.5	1000	37.5	1.0	34.20508360060586	19.61671948087946	18.223987614476084
0.1	2.1	360.0	4.93	false	0.5	1.25	100	1.0	0.16	0.93	1.1	2000	0.375	1.0	0.3	1.5	1000	37.5	1.0	34.07839354392812	2.6238878569146764	17.67883230303164
0.1	2.1	360.0	4.93	false	0.5	1.25	100	1.0	0.16	0.93	1.1	2000	0.375	1.0	0.3	1.5	1000	37.5	1.0	35.399772793072394	18.19361179342283	19.26782619478981
0.1	2.1	360.0	4.93	false	0.5	1.25	100	1.0	0.16	0.93	1.1	2000	0.375	1.0	0.3	1.5	1000	37.5	2.0	37.64075529982879	7.965597681756511	12.780645758226454	34.54083605706678	7.0170896115077985
0.1	2.1	360.0	4.93	false	0.5	1.25	100	1.0	0.16	0.93	1.1	2000	0.375	1.0	0.3	1.5	1000	37.5	1.0	33.10044061537123	30.033682626427996	15.64119189361235
0.1	2.1	360.0	4.93	false	0.5	1.25	100	1.0	0.16	0.93	1.1	2000	0.375	1.0	0.3	1.5	1000	37.5	1.0	42.92088941669683	15.322132538947303	21.9252332078518
0.1	2.1	360.0	4.93	false	0.5	1.25	100	1.0	0.16	0.93	1.1	2000	0.375	1.0	0.3	1.5	1000	37.5	2.0	45.19033391016407	6.491326130561601	10.93640643558511	33.84040579655548	11.20658462122338
0.1	2.1	360.0	4.93	false	0.5	1.25	100	1.0	0.16	0.93	1.1	2000	0.375	1.0	0.3	1.5	1000	37.5	2.0	34.92480407123984	14.169217076771618	10.32237084462259	30.211144693156232	9.462047768719499
0.1	2.1	360.0	4.93	false	0.5	1.25	100	1.0	0.16	0.93	1.1	2000	0.375	1.0	0.3	1.5	1000	37.5	1.0	41.05501556678645	19.655105100237435	20.65284788847644
0.1	2.1	360.0	4.93	false	0.5	1.25	100	1.0	0.16	0.93	1.1	2000	0.375	1.0	0.3	1.5	1000	37.5	1.0	42.66156188851432	24.950391447713464	22.55060172866201
0.1	2.1	360.0	4.93	false	0.5	1.25	100	1.0	0.16	0.93	1.1	2000	0.375	1.0	0.3	1.5	1000	37.5	1.0	35.56141740521011	29.237614826537715	15.639170138906488
0.1	2.1	360.0	4.93	false	0.5	1.25	100	1.0	0.16	0.93	1.1	2000	0.375	1.0	0.3	1.5	1000	37.5	1.0	44.55963273047157	12.005714200250571	22.074395635532806
0.1	2.1	360.0	4.93	false	0.5	1.25	100	1.0	0.16	0.93	1.1	2000	0.375	1.0	0.3	1.5	1000	37.5	1.0	33.452366078895	14.848172298523322	19.509811334446987
0.1	2.1	360.0	4.93	false	0.5	1.25	100	1.0	0.16	0.93	1.1	2000	0.375	1.0	0.3	1.5	1000	37.5	1.0	28.140117078941238	25.872153806804455	14.658350753980805
0.1	2.1	360.0	4.93	false	0.5	1.25	100	1.0	0.16	0.93	1.1	2000	0.375	1.0	0.3	1.5	1000	37.5	2.0	41.28500076201388	4.638030870167765	12.984478301339715	41.107730971138366	7.796032242795744
0.1	2.1	360.0	4.93	false	0.5	1.25	100	1.0	0.16	0.93	1.1	2000	0.375	1.0	0.3	1.5	1000	37.5	2.0	37.4891762333384	7.1028601168854495	7.606589953052552	28.178369321326958	11.694292778490475
0.1	2.1	360.0	4.93	false	0.5	1.25	100	1.0	0.16	0.93	1.1	2000	0.375	1.0	0.3	1.5	1000	37.5	1.0	34.83582861908498	32.22405174305523	17.161251120408267
0.1	2.1	360.0	4.93	false	0.5	1.25	100	1.0	0.16	0.93	1.1	2000	0.375	1.0	0.3	1.5	1000	37.5	1.0	41.09617415466031	37.201934623871715	19.549410381011725
0.1	2.1	360.0	4.93	false	0.5	1.25	100	1.0	0.16	0.93	1.1	2000	0.375	1.0	0.3	1.5	1000	37.5	1.0	41.93623418145593	18.47079459729596	21.811802951281948
0.1	2.1	360.0	4.93	false	0.5	1.25	100	1.0	0.16	0.93	1.1	2000	0.375	1.0	0.3	1.5	1000	37.5	2.0	40.78319341896773	13.722715519462222	13.17488287899473	36.34297916422319	9.260014483706392
0.1	2.1	360.0	4.93	false	0.5	1.25	100	1.0	0.16	0.93	1.1	2000	0.375	1.0	0.3	1.5	1000	37.5	1.0	41.35763590918542	25.15824599059067	20.43505781192447
0.1	2.1	360.0	4.93	false	0.5	1.25	100	1.0	0.16	0.93	1.1	2000	0.375	1.0	0.3	1.5	1000	37.5	1.0	30.060330016301194	13.961357321562843	15.855881811522043
0.1	2.1	360.0	4.93	false	0.5	1.25	100	1.0	0.16	0.93	1.1	2000	0.375	1.0	0.3	1.5	1000	37.5	1.0	25.632732052510693	20.92201070131634	14.734019662290954
0.1	2.1	360.0	4.93	false	0.5	1.25	100	1.0	0.16	0.93	1.1	2000	0.375	1.0	0.3	1.5	1000	37.5	1.0	29.109926714568438	27.3257809539804	13.781193246170062
0.1	2.1	360.0	4.93	false	0.5	1.25	100	1.0	0.16	0.93	1.1	2000	0.375	1.0	0.3	1.5	1000	37.5	2.0	45.00334648869426	7.86375988421325	8.620512364868727	27.734642479051878	16.120794459387138
0.1	2.1	360.0	4.93	false	0.5	1.25	100	1.0	0.16	0.93	1.1	2000	0.375	1.0	0.3	1.5	1000	37.5	1.0	32.22108174018451	24.09644502884997	15.852776648764204
0.1	2.1	360.0	4.93	false	0.5	1.25	100	1.0	0.16	0.93	1.1	2000	0.375	1.0	0.3	1.5	1000	37.5	2.0	37.12859916674746	10.637163047655347	11.009219886752229	26.188481076353114	8.640391047958412
0.1	2.1	360.0	4.93	false	0.5	1.25	100	1.0	0.16	0.93	1.1	2000	0.375	1.0	0.3	1.5	1000	37.5	1.0	40.45342032167637	11.268263206642217	19.00931626092669
0.1	2.1	360.0	4.93	false	0.5	1.25	100	1.0	0.16	0.93	1.1	2000	0.375	1.0	0.3	1.5	1000	37.5	1.0	33.491741663765346	22.24318910122075	18.22565896912609
0.1	2.1	360.0	4.93	false	0.5	1.25	100	1.0	0.16	0.93	1.1	2000	0.375	1.0	0.3	1.5	1000	37.5	1.0	31.48569886321673	0.33883986826545787	16.352865688350686
0.1	2.1	360.0	4.93	false	0.5	1.25	100	1.0	0.16	0.93	1.1	2000	0.375	1.0	0.3	1.5	1000	37.5	1.0	35.261506537404436	19.234923911808785	18.511593759143544
0.1	2.1	360.0	4.93	false	0.5	1.25	100	1.0	0.16	0.93	1.1	2000	0.375	1.0	0.3	1.5	1000	37.5	2.0	29.83604743188976	2.9340395929961027	9.065426611672281	28.506342687500116	8.629590801417713
0.1	2.1	360.0	5.06	false	0.5	1.25	100	1.0	0.16	0.93	1.1	2000	0.375	1.0	0.3	1.5	1000	40.4	1.0	41.90427720174944	20.474967475982712	21.832898390431588
0.1	2.1	360.0	5.06	false	0.5	1.25	100	1.0	0.16	0.93	1.1	2000	0.375	1.0	0.3	1.5	1000	40.4	1.0	44.14248053902535	17.80967245108862	23.78208910902131
0.1	2.1	360.0	5.06	false	0.5	1.25	100	1.0	0.16	0.93	1.1	2000	0.375	1.0	0.3	1.5	1000	40.4	2.0	46.42927221354861	25.871557637441146	15.373716565419072	46.35203963670924	9.536750295602896
0.1	2.1	360.0	5.06	false	0.5	1.25	100	1.0	0.16	0.93	1.1	2000	0.375	1.0	0.3	1.5	1000	40.4	1.0	31.488748696303144	25.331990346089896	17.316071078555062
0.1	2.1	360.0	5.06	false	0.5	1.25	100	1.0	0.16	0.93	1.1	2000	0.375	1.0	0.3	1.5	1000	40.4	2.0	47.80939407865028	5.648557450452751	12.916595860427677	44.535187526039124	11.115047722349065
0.1	2.1	360.0	5.06	false	0.5	1.25	100	1.0	0.16	0.93	1.1	2000	0.375	1.0	0.3	1.5	1000	40.4	1.0	33.75114143722536	25.847397942161738	18.554328101210587
0.1	2.1	360.0	5.06	false	0.5	1.25	100	1.0	0.16	0.93	1.1	2000	0.375	1.0	0.3	1.5	1000	40.4	1.0	47.459144162790594	3.737860152757664	22.67903362380423
0.1	2.1	360.0	5.06	false	0.5	1.25	100	1.0	0.16	0.93	1.1	2000	0.375	1.0	0.3	1.5	1000	40.4	2.0	40.36142544081453	13.555640394684264	9.43298285599419	38.62657334097081	12.139974852914381
0.1	2.1	360.0	5.06	false	0.5	1.25	100	1.0	0.16	0.93	1.1	2000	0.375	1.0	0.3	1.5	1000	40.4	2.0	35.171814057822395	2.9446022175530047	6.458373747699254	34.00933060164702	10.985680407880528
0.1	2.1	360.0	5.06	false	0.5	1.25	100	1.0	0.16	0.93	1.1	2000	0.375	1.0	0.3	1.5	1000	40.4	1.0	39.61326957878044	32.288927881164454	20.29652157708448
0.1	2.1	360.0	5.06	false	0.5	1.25	100	1.0	0.16	0.93	1.1	2000	0.375	1.0	0.3	1.5	1000	40.4	1.0	43.85725617780808	25.56088313358774	16.796704254494387
0.1	2.1	360.0	5.06	false	0.5	1.25	100	1.0	0.16	0.93	1.1	2000	0.375	1.0	0.3	1.5	1000	40.4	2.0	39.295416485252396	4.118049691337401	8.755598793560953	37.973552869317366	13.074606023970988
0.1	2.1	360.0	5.06	false	0.5	1.25	100	1.0	0.16	0.93	1.1	2000	0.375	1.0	0.3	1.5	1000	40.4	2.0	40.77931747103132	1.5071925920113625	7.14215635945811	23.017836255598876	17.10536836117403
0.1	2.1	360.0	5.06	false	0.5	1.25	100	1.0	0.16	0.93	1.1	2000	0.375	1.0	0.3	1.5	1000	40.4	1.0	47.26068855181812	28.06463805206664	25.52037847727502
0.1	2.1	360.0	5.06	false	0.5	1.25	100	1.0	0.16	0.93	1.1	2000	0.375	1.0	0.3	1.5	1000	40.4	1.0	36.433186120150694	20.537272286752362	21.2703715591356
0.1	2.1	360.0	5.06	false	0.5	1.25	100	1.0	0.16	0.93	1.1	2000	0.375	1.0	0.3	1.5	1000	40.4	1.0	33.874755227116374	16.276575902115315	18.201603351449997
0.1	2.1	360.0	5.06	false	0.5	1.25	100	1.0	0.16	0.93	1.1	2000	0.375	1.0	0.3	1.5	1000	40.4	2.0	39.780974574984185	1.1215003055107269	10.421351002187937	37.6480141858911	10.654680545900653
0.1	2.1	360.0	5.06	false	0.5	1.25	100	1.0	0.16	0.93	1.1	2000	0.375	1.0	0.3	1.5	1000	40.4	1.0	49.09322304136524	27.88200768962536	17.850805181710033
0.1	2.1	360.0	5.06	false	0.5	1.25	100	1.0	0.16	0.93	1.1	2000	0.375	1.0	0.3	1.5	1000	40.4	2.0	54.83237514332771	18.159429147873073	15.592673909457625	43.05385017459691	13.045251159653677
0.1	2.1	360.0	5.06	false	0.5	1.25	100	1.0	0.16	0.93	1.1	2000	0.375	1.0	0.3	1.5	1000	40.4	2.0	43.223485887187486	14.751149111897917	9.607236528480952	24.807495798499772	11.75491820034264
0.1	2.1	360.0	5.06	false	0.5	1.25	100	1.0	0.16	0.93	1.1	2000	0.375	1.0	0.3	1.5	1000	40.4	2.0	41.19190616738279	6.163510640221567	9.831604155681786	38.496726466891765	11.730217596751384
0.1	2.1	360.0	5.06	false	0.5	1.25	100	1.0	0.16	0.93	1.1	2000	0.375	1.0	0.3	1.5	1000	40.4	2.0	36.88469370557186	4.348155102181157	10.07937683056255	35.15064917523257	9.165942581140055
0.1	2.1	360.0	5.06	false	0.5	1.25	100	1.0	0.16	0.93	1.1	2000	0.375	1.0	0.3	1.5	1000	40.4	2.0	41.86527884597354	7.652812253645462	8.60977553922434	37.86749154744192	12.143194838018458
0.1	2.1	360.0	5.06	false	0.5	1.25	100	1.0	0.16	0.93	1.1	2000	0.375	1.0	0.3	1.5	1000	40.4	2.0	48.81110158137304	23.662601010671853	15.021063905626947	48.6098168567861	11.251842841901142
0.1	2.1	360.0	5.06	false	0.5	1.25	100	1.0	0.16	0.93	1.1	2000	0.375	1.0	0.3	1.5	1000	40.4	1.0	49.53502974362641	28.973545847288047	21.78589752280702
0.1	2.1	360.0	5.06	false	0.5	1.25	100	1.0	0.16	0.93	1.1	2000	0.375	1.0	0.3	1.5	1000	40.4	1.0	29.04538561678921	19.351606939025487	15.2367812168444
0.1	2.1	360.0	5.06	false	0.5	1.25	100	1.0	0.16	0.93	1.1	2000	0.375	1.0	0.3	1.5	1000	40.4	2.0	44.30918434245572	22.620382132427572	15.71912422114332	42.87879807633278	8.860521050231426
0.1	2.1	360.0	5.06	false	0.5	1.25	100	1.0	0.16	0.93	1.1	2000	0.375	1.0	0.3	1.5	1000	40.4	1.0	38.90898119240959	25.04159129290048	20.66866570945967
0.1	2.1	360.0	5.06	false	0.5	1.25	100	1.0	0.16	0.93	1.1	2000	0.375	1.0	0.3	1.5	1000	40.4	3.0	45.72294516437538	1.334885196722712	8.13799881049148	20.47459212428871	9.42801653905932	38.24086057339446	10.180641810828568
0.1	2.1	360.0	5.06	false	0.5	1.25	100	1.0	0.16	0.93	1.1	2000	0.375	1.0	0.3	1.5	1000	40.4	2.0	40.72040500666055	11.000677051761206	10.109190531653127	26.717758624502533	12.705066060173664
0.1	2.1	360.0	5.06	false	0.5	1.25	100	1.0	0.16	0.93	1.1	2000	0.375	1.0	0.3	1.5	1000	40.4	1.0	40.46790372164006	24.455031571022204	21.50047340994521
0.1	2.1	360.0	5.06	false	0.5	1.25	100	1.0	0.16	0.93	1.1	2000	0.375	1.0	0.3	1.5	1000	40.4	2.0	49.40576960294374	17.727062487459282	13.990341180461344	33.50811469214811	11.945485996368605
0.1	2.1	360.0	5.06	false	0.5	1.25	100	1.0	0.16	0.93	1.1	2000	0.375	1.0	0.3	1.5	1000	40.4	2.0	33.0819553886972	0.5898216327326994	7.0264843166464	28.99895770009665	12.471148221832212
0.1	2.1	360.0	5.06	false	0.5	1.25	100	1.0	0.16	0.93	1.1	2000	0.375	1.0	0.3	1.5	1000	40.4	1.0	35.57310894841433	1.8493967762724728	16.730371019884785
0.1	2.1	360.0	5.06	false	0.5	1.25	100	1.0	0.16	0.93	1.1	2000	0.375	1.0	0.3	1.5	1000	40.4	2.0	44.77762391075844	23.672780344778975	14.838643777219	38.114865401976466	10.976774971384783
0.1	2.1	360.0	5.06	false	0.5	1.25	100	1.0	0.16	0.93	1.1	2000	0.375	1.0	0.3	1.5	1000	40.4	1.0	37.65322276933753	15.973437869177717	20.88092173726664
0.1	2.1	360.0	5.06	false	0.5	1.25	100	1.0	0.16	0.93	1.1	2000	0.375	1.0	0.3	1.5	1000	40.4	1.0	49.00405241240362	18.278687374438086	16.993051133693797
0.1	2.1	360.0	5.06	false	0.5	1.25	100	1.0	0.16	0.93	1.1	2000	0.375	1.0	0.3	1.5	1000	40.4	2.0	35.43293668549821	10.591277209002078	9.04469689331209	24.88163790915922	7.965264438672261
0.1	2.1	360.0	5.06	false	0.5	1.25	100	1.0	0.16	0.93	1.1	2000	0.375	1.0	0.3	1.5	1000	40.4	1.0	36.20679033898076	22.821236277889458	20.32176736673121
0.1	2.1	360.0	5.06	false	0.5	1.25	100	1.0	0.16	0.93	1.1	2000	0.375	1.0	0.3	1.5	1000	40.4	1.0	38.65970442829079	14.266424188070662	21.37372818146936
0.1	2.1	360.0	5.06	false	0.5	1.25	100	1.0	0.16	0.93	1.1	2000	0.375	1.0	0.3	1.5	1000	40.4	2.0	46.53334074178083	13.032246799716942	15.5048512694022	44.529762365127446	10.62398914819578
0.1	2.1	360.0	5.06	false	0.5	1.25	100	1.0	0.16	0.93	1.1	2000	0.375	1.0	0.3	1.5	1000	40.4	1.0	37.586504006699286	22.63826041390769	18.91038252054943
0.1	2.1	360.0	5.06	false	0.5	1.25	100	1.0	0.16	0.93	1.1	2000	0.375	1.0	0.3	1.5	1000	40.4	1.0	41.54081080488732	27.49090896069556	22.04785360303898
0.1	2.1	360.0	5.06	false	0.5	1.25	100	1.0	0.16	0.93	1.1	2000	0.375	1.0	0.3	1.5	1000	40.4	1.0	32.27718092740029	20.082635673354137	17.459343250544137
0.1	2.1	360.0	5.06	false	0.5	1.25	100	1.0	0.16	0.93	1.1	2000	0.375	1.0	0.3	1.5	1000	40.4	1.0	38.275271711909035	24.671184047084243	20.034281059932155
0.1	2.1	360.0	5.06	false	0.5	1.25	100	1.0	0.16	0.93	1.1	2000	0.375	1.0	0.3	1.5	1000	40.4	2.0	43.64589481606901	22.86674642526719	11.614408808249278	36.55822732227224	10.741701100410356
0.1	2.1	360.0	5.06	false	0.5	1.25	100	1.0	0.16	0.93	1.1	2000	0.375	1.0	0.3	1.5	1000	40.4	2.0	33.50501608042335	0.4422200695935269	9.696993726823354	31.376469773347935	8.010241902424198
0.1	2.1	360.0	5.06	false	0.5	1.25	100	1.0	0.16	0.93	1.1	2000	0.375	1.0	0.3	1.5	1000	40.4	2.0	33.17950802194153	12.309160695577594	5.173788725538815	19.37984716436991	12.337109588708943
0.1	2.1	360.0	5.06	false	0.5	1.25	100	1.0	0.16	0.93	1.1	2000	0.375	1.0	0.3	1.5	1000	40.4	1.0	37.45867334967722	17.7735718965194	19.639114851286326
0.1	2.1	360.0	5.06	false	0.5	1.25	100	1.0	0.16	0.93	1.1	2000	0.375	1.0	0.3	1.5	1000	40.4	2.0	45.65891291194798	10.70779013478599	14.540970099715805	43.09310797509218	9.09370450106548
0.1	2.1	360.0	5.06	false	0.5	1.25	100	1.0	0.16	0.93	1.1	2000	0.375	1.0	0.3	1.5	1000	40.4	1.0	33.31930700118387	11.377125588329793	16.574291584642474
0.1	2.1	360.0	5.06	false	0.5	1.25	100	1.0	0.16	0.93	1.1	2000	0.375	1.0	0.3	1.5	1000	40.4	2.0	47.42284336405241	19.846273136325014	13.815243377618186	25.795217811021843	12.221247370144006
0.1	2.1	360.0	5.06	false	0.5	1.25	100	1.0	0.16	0.93	1.1	2000	0.375	1.0	0.3	1.5	1000	40.4	2.0	47.923240153819194	3.4671256674739706	10.49069122464196	39.779762108454584	13.586887445203706
0.1	2.1	360.0	5.06	false	0.5	1.25	100	1.0	0.16	0.93	1.1	2000	0.375	1.0	0.3	1.5	1000	40.4	1.0	34.64288813478012	21.92544303569403	18.234341972326046
0.1	2.1	360.0	5.06	false	0.5	1.25	100	1.0	0.16	0.93	1.1	2000	0.375	1.0	0.3	1.5	1000	40.4	2.0	42.06957741418462	11.516158091613004	12.062186954029729	38.8454571843615	10.823389366291744
0.1	2.1	360.0	5.06	false	0.5	1.25	100	1.0	0.16	0.93	1.1	2000	0.375	1.0	0.3	1.5	1000	40.4	2.0	36.85004285798298	2.161357850847744	11.428324485625971	34.74852331372249	7.175319041057213
0.1	2.1	360.0	5.06	false	0.5	1.25	100	1.0	0.16	0.93	1.1	2000	0.375	1.0	0.3	1.5	1000	40.4	1.0	34.321181730700154	18.562244871333274	18.44182119467564
0.1	2.1	360.0	5.06	false	0.5	1.25	100	1.0	0.16	0.93	1.1	2000	0.375	1.0	0.3	1.5	1000	40.4	2.0	45.43392126094318	1.6881249879906994	7.596125820854309	24.82920892729285	18.223532079625475
0.1	2.1	360.0	5.06	false	0.5	1.25	100	1.0	0.16	0.93	1.1	2000	0.375	1.0	0.3	1.5	1000	40.4	2.0	43.21959272924858	12.427899857763816	14.294658488273134	31.486839310672835	9.366414076512077
0.1	2.1	360.0	5.06	false	0.5	1.25	100	1.0	0.16	0.93	1.1	2000	0.375	1.0	0.3	1.5	1000	40.4	1.0	39.775230090897416	19.945652775828673	21.27833602167469
0.1	2.1	360.0	5.06	false	0.5	1.25	100	1.0	0.16	0.93	1.1	2000	0.375	1.0	0.3	1.5	1000	40.4	2.0	47.19244884771134	19.57059974242315	17.99825363768139	38.44055847528552	7.224212604180227
0.1	2.1	360.0	5.06	false	0.5	1.25	100	1.0	0.16	0.93	1.1	2000	0.375	1.0	0.3	1.5	1000	40.4	2.0	45.68454474637741	8.341801508790814	11.796257970875727	34.507793596150805	11.046550397667394
0.1	2.1	360.0	5.06	false	0.5	1.25	100	1.0	0.16	0.93	1.1	2000	0.375	1.0	0.3	1.5	1000	40.4	1.0	39.6215284117187	8.89656313842428	19.682724845765502
0.1	2.1	360.0	5.06	false	0.5	1.25	100	1.0	0.16	0.93	1.1	2000	0.375	1.0	0.3	1.5	1000	40.4	1.0	28.253317638707045	9.533245833006463	14.205422305880662
0.1	2.1	360.0	5.06	false	0.5	1.25	100	1.0	0.16	0.93	1.1	2000	0.375	1.0	0.3	1.5	1000	40.4	2.0	41.93032527904908	5.343230602617816	6.921494809854991	20.030655562450384	15.49842519141824
0.1	2.1	360.0	5.06	false	0.5	1.25	100	1.0	0.16	0.93	1.1	2000	0.375	1.0	0.3	1.5	1000	40.4	2.0	42.684268625365114	13.971735881922825	11.179394512873968	41.25677573253057	12.57809712964572
0.1	2.1	360.0	5.06	false	0.5	1.25	100	1.0	0.16	0.93	1.1	2000	0.375	1.0	0.3	1.5	1000	40.4	2.0	45.416844767612034	12.73555203962506	14.44320318500064	45.39265733860094	10.406227546849186
0.1	2.1	360.0	5.06	false	0.5	1.25	100	1.0	0.16	0.93	1.1	2000	0.375	1.0	0.3	1.5	1000	40.4	2.0	46.354623626899745	10.088277353544525	11.925726665452821	34.033136840998765	11.284855691761539
0.1	2.1	360.0	5.06	false	0.5	1.25	100	1.0	0.16	0.93	1.1	2000	0.375	1.0	0.3	1.5	1000	40.4	1.0	39.59538796418332	1.4892573271038356	18.506767722026996
0.1	2.1	360.0	5.06	false	0.5	1.25	100	1.0	0.16	0.93	1.1	2000	0.375	1.0	0.3	1.5	1000	40.4	2.0	40.08714198367487	8.822241183802634	13.685264842099704	28.42986133160954	6.49957045179181
0.1	2.1	360.0	5.06	false	0.5	1.25	100	1.0	0.16	0.93	1.1	2000	0.375	1.0	0.3	1.5	1000	40.4	1.0	38.98781051974942	17.91575063102695	20.251406410767682
0.1	2.1	360.0	5.06	false	0.5	1.25	100	1.0	0.16	0.93	1.1	2000	0.375	1.0	0.3	1.5	1000	40.4	1.0	41.02176763366168	18.524910280705758	20.97130643682736
0.1	2.1	360.0	5.06	false	0.5	1.25	100	1.0	0.16	0.93	1.1	2000	0.375	1.0	0.3	1.5	1000	40.4	1.0	36.639241213460274	13.55725598909489	19.747590509594104
0.1	2.1	360.0	5.06	false	0.5	1.25	100	1.0	0.16	0.93	1.1	2000	0.375	1.0	0.3	1.5	1000	40.4	2.0	41.72209889278043	12.5234651148318	15.917101479406599	37.794597756760425	7.242465715089381
0.1	2.1	360.0	5.06	false	0.5	1.25	100	1.0	0.16	0.93	1.1	2000	0.375	1.0	0.3	1.5	1000	40.4	2.0	43.070485532559616	2.016459240701625	10.355314623017994	23.24049575255614	13.910565484540381
0.1	2.1	360.0	5.06	false	0.5	1.25	100	1.0	0.16	0.93	1.1	2000	0.375	1.0	0.3	1.5	1000	40.4	2.0	43.303307821367426	19.94862647992193	13.604792016488705	31.636305836983755	11.204193247794544
0.1	2.1	360.0	5.06	false	0.5	1.25	100	1.0	0.16	0.93	1.1	2000	0.375	1.0	0.3	1.5	1000	40.4	1.0	41.32514478923047	26.05659845915847	20.249832664671985
0.1	2.1	360.0	5.06	false	0.5	1.25	100	1.0	0.16	0.93	1.1	2000	0.375	1.0	0.3	1.5	1000	40.4	1.0	42.058708601470045	42.03785561616487	19.471335659237123
0.1	2.1	360.0	5.06	false	0.5	1.25	100	1.0	0.16	0.93	1.1	2000	0.375	1.0	0.3	1.5	1000	40.4	2.0	41.70672084230145	15.164173751953944	12.412342131487788	38.13975768113147	9.768748388530895
0.1	2.1	360.0	5.06	false	0.5	1.25	100	1.0	0.16	0.93	1.1	2000	0.375	1.0	0.3	1.5	1000	40.4	1.0	37.754332375333256	25.90610323199652	19.06414262205636
0.1	2.1	360.0	5.06	false	0.5	1.25	100	1.0	0.16	0.93	1.1	2000	0.375	1.0	0.3	1.5	1000	40.4	3.0	53.03642073729452	4.91052615711044	8.910177928453297	31.01949601240193	12.088848796037697	45.78177390068371	6.315673941589057
0.1	2.1	360.0	5.06	false	0.5	1.25	100	1.0	0.16	0.93	1.1	2000	0.375	1.0	0.3	1.5	1000	40.4	1.0	32.489432949222696	24.169562755632132	16.831636165782626
0.1	2.1	360.0	5.06	false	0.5	1.25	100	1.0	0.16	0.93	1.1	2000	0.375	1.0	0.3	1.5	1000	40.4	1.0	48.12024652554707	33.866057951383425	25.72609666757541
0.1	2.1	360.0	5.06	false	0.5	1.25	100	1.0	0.16	0.93	1.1	2000	0.375	1.0	0.3	1.5	1000	40.4	1.0	34.150418577988646	19.951250213288503	16.85677457512189
0.1	2.1	360.0	5.06	false	0.5	1.25	100	1.0	0.16	0.93	1.1	2000	0.375	1.0	0.3	1.5	1000	40.4	1.0	37.985297374391735	20.363046877372046	19.429592672945095
0.1	2.1	360.0	5.06	false	0.5	1.25	100	1.0	0.16	0.93	1.1	2000	0.375	1.0	0.3	1.5	1000	40.4	1.0	36.60150621879419	24.225038510448588	19.324645322296828
0.1	2.1	360.0	5.06	false	0.5	1.25	100	1.0	0.16	0.93	1.1	2000	0.375	1.0	0.3	1.5	1000	40.4	1.0	35.634709603781126	6.564236385162811	18.77380189391055
0.1	2.1	360.0	5.06	false	0.5	1.25	100	1.0	0.16	0.93	1.1	2000	0.375	1.0	0.3	1.5	1000	40.4	2.0	43.1744374936346	10.865433352981567	11.633829780370974	40.90089975337063	12.958569836049682
0.1	2.1	360.0	5.06	false	0.5	1.25	100	1.0	0.16	0.93	1.1	2000	0.375	1.0	0.3	1.5	1000	40.4	1.0	41.266594047906665	18.971929837921646	15.181077941422
0.1	2.1	360.0	5.06	false	0.5	1.25	100	1.0	0.16	0.93	1.1	2000	0.375	1.0	0.3	1.5	1000	40.4	2.0	34.53549009542684	25.527767684262507	12.77875691430232	33.32442576659998	10.412932506183784
0.1	2.1	360.0	5.06	false	0.5	1.25	100	1.0	0.16	0.93	1.1	2000	0.375	1.0	0.3	1.5	1000	40.4	1.0	42.21014511037507	26.692517084571104	21.546800570367953
0.1	2.1	360.0	5.06	false	0.5	1.25	100	1.0	0.16	0.93	1.1	2000	0.375	1.0	0.3	1.5	1000	40.4	2.0	41.02479925502961	13.82669580663484	7.380323927726207	25.55156184134777	13.703093645185113
0.1	2.1	360.0	5.06	false	0.5	1.25	100	1.0	0.16	0.93	1.1	2000	0.375	1.0	0.3	1.5	1000	40.4	2.0	49.39758585829876	22.16055335041718	16.009259287664143	39.25640760729774	11.852039717228578
0.1	2.1	360.0	5.06	false	0.5	1.25	100	1.0	0.16	0.93	1.1	2000	0.375	1.0	0.3	1.5	1000	40.4	2.0	46.127130539789945	11.936587897302111	11.786162979666077	30.620044845409275	12.658815799891023
0.1	2.1	360.0	5.06	false	0.5	1.25	100	1.0	0.16	0.93	1.1	2000	0.375	1.0	0.3	1.5	1000	40.4	1.0	40.426706304941774	33.927239476238476	18.93224058497678
0.1	2.1	360.0	5.06	false	0.5	1.25	100	1.0	0.16	0.93	1.1	2000	0.375	1.0	0.3	1.5	1000	40.4	2.0	39.01472388339581	6.645715932410801	10.539162533173963	15.76386152329576	11.183496495915044
0.1	2.1	360.0	5.06	false	0.5	1.25	100	1.0	0.16	0.93	1.1	2000	0.375	1.0	0.3	1.5	1000	40.4	2.0	51.312160368684545	11.71050018579358	12.984287130358572	42.35693837144816	13.201879070582196
0.1	2.1	360.0	5.06	false	0.5	1.25	100	1.0	0.16	0.93	1.1	2000	0.375	1.0	0.3	1.5	1000	40.4	2.0	39.14190467254175	0.01150357193352948	9.610888871402512	35.334456165921395	10.118902353644005
0.1	2.1	360.0	5.06	false	0.5	1.25	100	1.0	0.16	0.93	1.1	2000	0.375	1.0	0.3	1.5	1000	40.4	1.0	37.04615932124512	21.69355565598414	20.08390716625174
0.1	2.1	360.0	5.06	false	0.5	1.25	100	1.0	0.16	0.93	1.1	2000	0.375	1.0	0.3	1.5	1000	40.4	1.0	37.0698315809235	19.42422276668742	20.304209967165544
0.1	2.1	360.0	5.06	false	0.5	1.25	100	1.0	0.16	0.93	1.1	2000	0.375	1.0	0.3	1.5	1000	40.4	2.0	39.50800925667215	24.367368190925806	10.410376407361817	31.760763459166085	11.201256189221487
0.1	2.1	360.0	5.06	false	0.5	1.25	100	1.0	0.16	0.93	1.1	2000	0.375	1.0	0.3	1.5	1000	40.4	2.0	40.0735371173553	7.704893721634281	13.4383395918751	35.81179260313833	7.679001243637628
0.1	2.1	360.0	5.06	false	0.5	1.25	100	1.0	0.16	0.93	1.1	2000	0.375	1.0	0.3	1.5	1000	40.4	1.0	33.28168945257094	32.643417656146774	15.086221656817354
0.1	2.1	360.0	5.06	false	0.5	1.25	100	1.0	0.16	0.93	1.1	2000	0.375	1.0	0.3	1.5	1000	40.4	1.0	44.38801035066352	42.41655376866983	20.524844672873744
0.1	2.1	360.0	5.06	false	0.5	1.25	100	1.0	0.16	0.93	1.1	2000	0.375	1.0	0.3	1.5	1000	40.4	2.0	43.699804459459905	8.33210342942004	17.496117811178635	39.875711907867476	8.216691829625315
0.1	2.1	360.0	5.06	false	0.5	1.25	100	1.0	0.16	0.93	1.1	2000	0.375	1.0	0.3	1.5	1000	40.4	1.0	38.66735575729771	33.07909850926149	15.497912737531598
0.1	2.1	360.0	5.06	false	0.5	1.25	100	1.0	0.16	0.93	1.1	2000	0.375	1.0	0.3	1.5	1000	40.4	1.0	44.620521313803856	21.900313056931488	22.920379968757292
0.1	2.1	360.0	5.06	false	0.5	1.25	100	1.0	0.16	0.93	1.1	2000	0.375	1.0	0.3	1.5	1000	40.4	1.0	38.822234498286086	24.904670048772378	20.02976901814658
0.1	2.1	360.0	5.06	false	0.5	1.25	100	1.0	0.16	0.93	1.1	2000	0.375	1.0	0.3	1.5	1000	40.4	1.0	33.27639046970488	19.043967534641737	17.111205385356914
0.1	2.1	360.0	5.06	false	0.5	1.25	100	1.0	0.16	0.93	1.1	2000	0.375	1.0	0.3	1.5	1000	40.4	1.0	38.955645288832	15.214389148659864	21.14626263813412
0.1	2.1	360.0	5.06	false	0.5	1.25	100	1.0	0.16	0.93	1.1	2000	0.375	1.0	0.3	1.5	1000	40.4	2.0	44.29398895273952	11.765077937943799	12.128429280715704	43.88565008775321	9.745212763016903
0.1	2.1	360.0	5.06	false	0.5	1.25	100	1.0	0.16	0.93	1.1	2000	0.375	1.0	0.3	1.5	1000	40.4	2.0	34.87459808904499	13.790738275370192	10.000672890816492	24.965917540199488	8.671870224650425
0.1	2.1	360.0	5.06	false	0.5	1.25	100	1.0	0.16	0.93	1.1	2000	0.375	1.0	0.3	1.5	1000	40.4	1.0	35.428645861928054	15.416808960951684	18.774661512110413
0.1	2.1	360.0	5.06	false	0.5	1.25	100	1.0	0.16	0.93	1.1	2000	0.375	1.0	0.3	1.5	1000	40.4	1.0	49.12841105461878	40.308435155588434	24.9676358088036
0.1	2.1	360.0	5.06	false	0.5	1.25	100	1.0	0.16	0.93	1.1	2000	0.375	1.0	0.3	1.5	1000	40.4	1.0	37.90535401123021	24.115569905191222	19.74832451603428
0.1	2.1	360.0	5.06	false	0.5	1.25	100	1.0	0.16	0.93	1.1	2000	0.375	1.0	0.3	1.5	1000	40.4	2.0	47.46036934890698	1.8730432900458418	11.267812865523199	23.243419537760932	14.398957275565513
0.1	2.1	360.0	5.06	false	0.5	1.25	100	1.0	0.16	0.93	1.1	2000	0.375	1.0	0.3	1.5	1000	40.4	1.0	35.13818678213005	1.3835772713688788	17.899741355190216
0.1	2.1	360.0	5.06	false	0.5	1.25	100	1.0	0.16	0.93	1.1	2000	0.375	1.0	0.3	1.5	1000	40.4	1.0	48.389073892732235	41.53352073851695	23.599395222348246
0.1	2.1	360.0	5.06	false	0.5	1.25	100	1.0	0.16	0.93	1.1	2000	0.375	1.0	0.3	1.5	1000	40.4	2.0	43.000155553447414	0.05167289280351264	7.645365341892353	42.79021380352614	12.899748435434677
0.1	2.1	360.0	5.06	false	0.5	1.25	100	1.0	0.16	0.93	1.1	2000	0.375	1.0	0.3	1.5	1000	40.4	1.0	35.74753749324506	23.63197194320322	18.3450072650483
0.1	2.1	360.0	5.06	false	0.5	1.25	100	1.0	0.16	0.93	1.1	2000	0.375	1.0	0.3	1.5	1000	40.4	2.0	39.054109849478074	0.866300321693003	12.95792119061973	28.745713444423853	9.93388058132705
0.1	2.1	360.0	5.06	false	0.5	1.25	100	1.0	0.16	0.93	1.1	2000	0.375	1.0	0.3	1.5	1000	40.4	1.0	39.75223520346273	2.3911910095765974	19.49656695719186
0.1	2.1	360.0	5.06	false	0.5	1.25	100	1.0	0.16	0.93	1.1	2000	0.375	1.0	0.3	1.5	1000	40.4	1.0	46.42275547779056	27.204761781270093	22.720183407841166
0.1	2.1	360.0	5.06	false	0.5	1.25	100	1.0	0.16	0.93	1.1	2000	0.375	1.0	0.3	1.5	1000	40.4	2.0	44.251381011013635	7.557228591516854	11.541897063394769	34.227627283400494	12.794589370681893
0.1	2.1	360.0	5.06	false	0.5	1.25	100	1.0	0.16	0.93	1.1	2000	0.375	1.0	0.3	1.5	1000	40.4	2.0	42.71920618509911	8.175073677409364	10.58864170993423	32.588661940519685	12.121914259285468
0.1	2.1	360.0	5.06	false	0.5	1.25	100	1.0	0.16	0.93	1.1	2000	0.375	1.0	0.3	1.5	1000	40.4	2.0	44.623015150817615	11.860721080510716	9.169378909405618	23.643836838450614	14.702448081593875
0.1	2.1	360.0	5.06	false	0.5	1.25	100	1.0	0.16	0.93	1.1	2000	0.375	1.0	0.3	1.5	1000	40.4	2.0	41.20613358708299	7.148594044980142	6.0089152725272	35.525259528381504	13.731102776467118
0.1	2.1	360.0	5.06	false	0.5	1.25	100	1.0	0.16	0.93	1.1	2000	0.375	1.0	0.3	1.5	1000	40.4	2.0	42.836442566654966	12.022903182721407	11.755883296313968	26.722996583202917	11.686977789901636
0.1	2.1	360.0	5.06	false	0.5	1.25	100	1.0	0.16	0.93	1.1	2000	0.375	1.0	0.3	1.5	1000	40.4	1.0	48.5491128643228	25.371417290463345	24.06430344062741
0.1	2.1	360.0	5.06	false	0.5	1.25	100	1.0	0.16	0.93	1.1	2000	0.375	1.0	0.3	1.5	1000	40.4	2.0	41.72042623509846	0.7591296617586062	10.13726560654681	34.47840331945328	12.983796797189386
0.1	2.1	360.0	5.06	false	0.5	1.25	100	1.0	0.16	0.93	1.1	2000	0.375	1.0	0.3	1.5	1000	40.4	2.0	47.28870726425652	14.757882716122273	15.363772139840814	46.55439830354051	9.924068676546991
0.1	2.1	360.0	5.06	false	0.5	1.25	100	1.0	0.16	0.93	1.1	2000	0.375	1.0	0.3	1.5	1000	40.4	2.0	42.317580811762674	3.945404583059752	6.988258544687234	27.70555931399082	15.534026655138266
0.1	2.1	360.0	5.06	false	0.5	1.25	100	1.0	0.16	0.93	1.1	2000	0.375	1.0	0.3	1.5	1000	40.4	1.0	48.65741393251146	16.271825442620383	23.306006131575387
0.1	2.1	360.0	5.06	false	0.5	1.25	100	1.0	0.16	0.93	1.1	2000	0.375	1.0	0.3	1.5	1000	40.4	1.0	36.90537708732917	7.342005494452066	20.353538593860286
0.1	2.1	360.0	5.06	false	0.5	1.25	100	1.0	0.16	0.93	1.1	2000	0.375	1.0	0.3	1.5	1000	40.4	1.0	40.38072253211576	8.667910283636184	20.28684784124187
0.1	2.1	360.0	5.06	false	0.5	1.25	100	1.0	0.16	0.93	1.1	2000	0.375	1.0	0.3	1.5	1000	40.4	2.0	44.430662733659084	18.197808288707726	15.5964413184759	42.79049767554528	9.583198833265342
0.1	2.1	360.0	5.06	false	0.5	1.25	100	1.0	0.16	0.93	1.1	2000	0.375	1.0	0.3	1.5	1000	40.4	2.0	39.16589178188642	15.439867521993305	13.18322278978375	26.44284827248025	8.750588402377904
0.1	2.1	360.0	5.06	false	0.5	1.25	100	1.0	0.16	0.93	1.1	2000	0.375	1.0	0.3	1.5	1000	40.4	2.0	47.39672464159459	16.14939795358943	15.831493808745371	45.91379792053748	9.777973270095579
0.1	2.1	360.0	5.06	false	0.5	1.25	100	1.0	0.16	0.93	1.1	2000	0.375	1.0	0.3	1.5	1000	40.4	2.0	46.64399002252219	25.20982200416502	17.916129719528094	44.546426038716824	8.651128987089757
0.1	2.1	360.0	5.06	false	0.5	1.25	100	1.0	0.16	0.93	1.1	2000	0.375	1.0	0.3	1.5	1000	40.4	1.0	43.132865405108966	18.4271279400331	21.18544915605335
0.1	2.1	360.0	5.06	false	0.5	1.25	100	1.0	0.16	0.93	1.1	2000	0.375	1.0	0.3	1.5	1000	40.4	1.0	35.21190109576559	16.40502132438236	17.636337041104298
0.1	2.1	360.0	5.06	false	0.5	1.25	100	1.0	0.16	0.93	1.1	2000	0.375	1.0	0.3	1.5	1000	40.4	2.0	39.34697388400807	3.601535972896507	9.437619964287554	32.26075694808217	13.188904836940658
0.1	2.1	360.0	5.06	false	0.5	1.25	100	1.0	0.16	0.93	1.1	2000	0.375	1.0	0.3	1.5	1000	40.4	1.0	36.40736720093857	18.11258892164063	18.58915595570921
0.1	2.1	360.0	5.06	false	0.5	1.25	100	1.0	0.16	0.93	1.1	2000	0.375	1.0	0.3	1.5	1000	40.4	1.0	41.72277095976662	0.5387700443848638	18.569812549406223
0.1	2.1	360.0	5.06	false	0.5	1.25	100	1.0	0.16	0.93	1.1	2000	0.375	1.0	0.3	1.5	1000	40.4	1.0	42.98401614143901	11.883064438199572	20.614090485280222
0.1	2.1	360.0	5.06	false	0.5	1.25	100	1.0	0.16	0.93	1.1	2000	0.375	1.0	0.3	1.5	1000	40.4	2.0	42.28245843422531	2.5481820759395113	7.760452525184404	16.683047578120313	14.055186958741844
0.1	2.1	360.0	5.06	false	0.5	1.25	100	1.0	0.16	0.93	1.1	2000	0.375	1.0	0.3	1.5	1000	40.4	2.0	49.670623960900386	2.806571986223295	9.714169038323663	28.82420828545377	16.22751440151292
0.1	2.1	360.0	5.06	false	0.5	1.25	100	1.0	0.16	0.93	1.1	2000	0.375	1.0	0.3	1.5	1000	40.4	1.0	35.70163559113778	7.651022657389579	17.63370364135941
0.1	2.1	360.0	5.06	false	0.5	1.25	100	1.0	0.16	0.93	1.1	2000	0.375	1.0	0.3	1.5	1000	40.4	1.0	45.27891386183512	29.672513009141962	20.305189334960396
0.1	2.1	360.0	5.06	false	0.5	1.25	100	1.0	0.16	0.93	1.1	2000	0.375	1.0	0.3	1.5	1000	40.4	1.0	36.23975259880709	14.748852666831214	18.973236050201237
0.1	2.1	360.0	5.06	false	0.5	1.25	100	1.0	0.16	0.93	1.1	2000	0.375	1.0	0.3	1.5	1000	40.4	2.0	42.43893090849626	9.105511358463659	6.6961879758434835	27.814521644439637	15.551190790923746
0.1	2.1	360.0	5.06	false	0.5	1.25	100	1.0	0.16	0.93	1.1	2000	0.375	1.0	0.3	1.5	1000	40.4	2.0	39.017356639361665	6.641838091059648	10.60833235406013	38.809042954113316	10.026326973116676
0.1	2.1	360.0	5.06	false	0.5	1.25	100	1.0	0.16	0.93	1.1	2000	0.375	1.0	0.3	1.5	1000	40.4	2.0	37.211124136084905	1.7715295861370965	10.928639591338447	33.479983163460155	7.809171549197097
0.1	2.1	360.0	5.06	false	0.5	1.25	100	1.0	0.16	0.93	1.1	2000	0.375	1.0	0.3	1.5	1000	40.4	2.0	40.530851287193606	2.4208127422311474	14.728435027579053	38.16164765786301	8.323636964959903
0.1	2.1	360.0	5.06	false	0.5	1.25	100	1.0	0.16	0.93	1.1	2000	0.375	1.0	0.3	1.5	1000	40.4	1.0	42.73662460916242	15.021691665915371	16.529112080848442
0.1	2.1	360.0	5.06	false	0.5	1.25	100	1.0	0.16	0.93	1.1	2000	0.375	1.0	0.3	1.5	1000	40.4	2.0	49.10611822668358	10.149049552601765	8.9045019713932	26.611007951192132	17.35604198208189
0.1	2.1	360.0	5.06	false	0.5	1.25	100	1.0	0.16	0.93	1.1	2000	0.375	1.0	0.3	1.5	1000	40.4	1.0	35.48461504486561	25.65482876610053	18.01533185575442
0.1	2.1	360.0	5.06	false	0.5	1.25	100	1.0	0.16	0.93	1.1	2000	0.375	1.0	0.3	1.5	1000	40.4	2.0	45.28952835622329	10.939237019871072	10.171452554798524	31.527924777051968	13.200362543904093
0.1	2.1	360.0	5.06	false	0.5	1.25	100	1.0	0.16	0.93	1.1	2000	0.375	1.0	0.3	1.5	1000	40.4	2.0	52.93317937892084	6.243941200620357	12.944209584667545	37.638046524436106	14.90601299508488
0.1	2.1	360.0	5.06	false	0.5	1.25	100	1.0	0.16	0.93	1.1	2000	0.375	1.0	0.3	1.5	1000	40.4	2.0	45.14486618868722	2.472360420379984	8.949218227383362	38.321003558818	13.318567734024084
0.1	2.1	360.0	5.06	false	0.5	1.25	100	1.0	0.16	0.93	1.1	2000	0.375	1.0	0.3	1.5	1000	40.4	2.0	35.23040647447641	17.484889466643885	10.635986938233547	34.30293744514831	9.4118728595249
0.1	2.1	360.0	5.06	false	0.5	1.25	100	1.0	0.16	0.93	1.1	2000	0.375	1.0	0.3	1.5	1000	40.4	1.0	37.91797935859175	20.618134863448606	20.60423574289024
0.1	2.1	360.0	5.06	false	0.5	1.25	100	1.0	0.16	0.93	1.1	2000	0.375	1.0	0.3	1.5	1000	40.4	1.0	43.46358288483412	26.553176390984742	20.904849353156557
0.1	2.1	360.0	5.06	false	0.5	1.25	100	1.0	0.16	0.93	1.1	2000	0.375	1.0	0.3	1.5	1000	40.4	2.0	52.237204613017695	11.137147003021607	12.342807823251743	40.882058181342636	16.817985861709
0.1	2.1	360.0	5.06	false	0.5	1.25	100	1.0	0.16	0.93	1.1	2000	0.375	1.0	0.3	1.5	1000	40.4	1.0	33.467720079844746	14.847910206250868	18.129369835308555
0.1	2.1	360.0	5.06	false	0.5	1.25	100	1.0	0.16	0.93	1.1	2000	0.375	1.0	0.3	1.5	1000	40.4	1.0	46.156533914402516	16.554123874925118	22.387928238990515
0.1	2.1	360.0	5.06	false	0.5	1.25	100	1.0	0.16	0.93	1.1	2000	0.375	1.0	0.3	1.5	1000	40.4	2.0	42.36283629411024	16.207981415418217	13.242516842045797	41.524745511811325	9.219864529640835
0.1	2.1	360.0	5.06	false	0.5	1.25	100	1.0	0.16	0.93	1.1	2000	0.375	1.0	0.3	1.5	1000	40.4	2.0	49.53243255220373	6.682618263596263	11.756316117209312	24.584819094414094	15.135415912552482
0.1	2.1	360.0	5.06	false	0.5	1.25	100	1.0	0.16	0.93	1.1	2000	0.375	1.0	0.3	1.5	1000	40.4	2.0	37.37245896275188	9.106264268186498	12.738491993811179	29.511130050045203	8.20945416584425
0.1	2.1	360.0	5.06	false	0.5	1.25	100	1.0	0.16	0.93	1.1	2000	0.375	1.0	0.3	1.5	1000	40.4	1.0	36.95326694694711	15.719820423670056	19.1295850233702
0.1	2.1	360.0	5.06	false	0.5	1.25	100	1.0	0.16	0.93	1.1	2000	0.375	1.0	0.3	1.5	1000	40.4	1.0	45.68372961982633	12.591050261819664	19.3340870454292
0.1	2.1	360.0	5.06	false	0.5	1.25	100	1.0	0.16	0.93	1.1	2000	0.375	1.0	0.3	1.5	1000	40.4	2.0	34.223124554473884	14.052061719266153	8.868103950173886	24.113929010164505	11.457846490243435
0.1	2.1	360.0	5.06	false	0.5	1.25	100	1.0	0.16	0.93	1.1	2000	0.375	1.0	0.3	1.5	1000	40.4	2.0	36.834679967208466	5.6994011855731115	13.043215011182927	23.03990293843526	10.003694820309203
0.1	2.1	360.0	5.06	false	0.5	1.25	100	1.0	0.16	0.93	1.1	2000	0.375	1.0	0.3	1.5	1000	40.4	2.0	34.79885503778963	0.1131235491008835	7.465980808485225	31.89231208463912	10.386514811896012
0.1	2.1	360.0	5.06	false	0.5	1.25	100	1.0	0.16	0.93	1.1	2000	0.375	1.0	0.3	1.5	1000	40.4	1.0	35.97022843719016	5.54463505475003	16.36411678262277
0.1	2.1	360.0	5.06	false	0.5	1.25	100	1.0	0.16	0.93	1.1	2000	0.375	1.0	0.3	1.5	1000	40.4	2.0	41.613491557043886	1.7231434282442202	10.726161962348574	33.26217531421575	12.096144241928586
0.1	2.1	360.0	5.06	false	0.5	1.25	100	1.0	0.16	0.93	1.1	2000	0.375	1.0	0.3	1.5	1000	40.4	2.0	48.76398978694672	2.562335042506988	12.317809907181159	46.641089301353915	14.420317224420252
0.1	2.1	360.0	5.06	false	0.5	1.25	100	1.0	0.16	0.93	1.1	2000	0.375	1.0	0.3	1.5	1000	40.4	1.0	35.80862671978177	23.217745187077117	18.238328958796608
0.1	2.1	360.0	5.06	false	0.5	1.25	100	1.0	0.16	0.93	1.1	2000	0.375	1.0	0.3	1.5	1000	40.4	2.0	41.340895953857675	17.993077907412616	14.614592469942592	40.21375765829579	8.995300654977155
0.1	2.1	360.0	5.06	false	0.5	1.25	100	1.0	0.16	0.93	1.1	2000	0.375	1.0	0.3	1.5	1000	40.4	2.0	41.605900442881605	1.4948420295494753	9.353582893904862	21.875885668813854	13.930652741337065
0.1	2.1	360.0	5.06	false	0.5	1.25	100	1.0	0.16	0.93	1.1	2000	0.375	1.0	0.3	1.5	1000	40.4	2.0	34.90612422976734	1.9383950230812412	8.479066308284787	34.35849620514324	8.907102383543638
0.1	2.1	360.0	5.06	false	0.5	1.25	100	1.0	0.16	0.93	1.1	2000	0.375	1.0	0.3	1.5	1000	40.4	1.0	40.367134876631745	20.99583952623746	20.46641765515287
0.1	2.1	360.0	5.06	false	0.5	1.25	100	1.0	0.16	0.93	1.1	2000	0.375	1.0	0.3	1.5	1000	40.4	1.0	46.98982948056443	24.310965529149122	25.360869525916893
0.1	2.1	360.0	5.06	false	0.5	1.25	100	1.0	0.16	0.93	1.1	2000	0.375	1.0	0.3	1.5	1000	40.4	2.0	40.2982077021007	9.68340113155082	7.897830551148674	27.454160638250382	14.894689783945722
0.1	2.1	360.0	5.06	false	0.5	1.25	100	1.0	0.16	0.93	1.1	2000	0.375	1.0	0.3	1.5	1000	40.4	1.0	39.46519408221426	13.655658917934305	16.640297625148303
0.1	2.1	360.0	5.06	false	0.5	1.25	100	1.0	0.16	0.93	1.1	2000	0.375	1.0	0.3	1.5	1000	40.4	1.0	44.9376974689922	29.15832061319567	20.566839007110442
0.1	2.1	360.0	5.06	false	0.5	1.25	100	1.0	0.16	0.93	1.1	2000	0.375	1.0	0.3	1.5	1000	40.4	1.0	37.205726354979674	23.951187448331623	20.618196318306673
0.1	2.1	360.0	5.06	false	0.5	1.25	100	1.0	0.16	0.93	1.1	2000	0.375	1.0	0.3	1.5	1000	40.4	1.0	41.110629690680604	13.97624216155411	20.818071717043434
0.1	2.1	360.0	5.06	false	0.5	1.25	100	1.0	0.16	0.93	1.1	2000	0.375	1.0	0.3	1.5	1000	40.4	2.0	45.07077963079696	8.640617759219138	9.662484615610545	36.25540396174567	17.17093141458482
0.1	2.1	360.0	5.06	false	0.5	1.25	100	1.0	0.16	0.93	1.1	2000	0.375	1.0	0.3	1.5	1000	40.4	2.0	41.22339967270936	2.0502379320780246	7.144174889020451	26.40351968992269	14.116414969890531
0.1	2.1	360.0	5.06	false	0.5	1.25	100	1.0	0.16	0.93	1.1	2000	0.375	1.0	0.3	1.5	1000	40.4	2.0	45.69006182022734	0.9534177882314784	8.935530337092906	23.303968249872508	16.029412887145376
0.1	2.1	360.0	5.06	false	0.5	1.25	100	1.0	0.16	0.93	1.1	2000	0.375	1.0	0.3	1.5	1000	40.4	2.0	47.353076486499276	12.74374461231886	15.710757951014465	41.43980182881005	8.904494950131488
0.1	2.1	360.0	5.06	false	0.5	1.25	100	1.0	0.16	0.93	1.1	2000	0.375	1.0	0.3	1.5	1000	40.4	1.0	31.327868747639638	17.112171882117117	18.26356654362204
0.1	2.1	360.0	5.06	false	0.5	1.25	100	1.0	0.16	0.93	1.1	2000	0.375	1.0	0.3	1.5	1000	40.4	1.0	33.352304073261706	22.866504704417615	18.313227466341832
0.1	2.1	360.0	5.06	false	0.5	1.25	100	1.0	0.16	0.93	1.1	2000	0.375	1.0	0.3	1.5	1000	40.4	2.0	50.23754362854641	11.925431239858113	15.804331323464886	49.977520569467096	10.7668926113411
0.1	2.1	360.0	5.06	false	0.5	1.25	100	1.0	0.16	0.93	1.1	2000	0.375	1.0	0.3	1.5	1000	40.4	2.0	43.065942133635225	3.4322915860200642	9.587567334846224	28.82454483986475	12.270073985895898
0.1	2.1	360.0	5.06	false	0.5	1.25	100	1.0	0.16	0.93	1.1	2000	0.375	1.0	0.3	1.5	1000	40.4	2.0	41.10170462712253	18.83658471339671	11.588056753591248	41.086278425920426	11.984020238716749
0.1	2.1	360.0	5.06	false	0.5	1.25	100	1.0	0.16	0.93	1.1	2000	0.375	1.0	0.3	1.5	1000	40.4	1.0	32.50536583606595	13.288994200864181	15.878178920076316
0.1	2.1	360.0	5.06	false	0.5	1.25	100	1.0	0.16	0.93	1.1	2000	0.375	1.0	0.3	1.5	1000	40.4	2.0	44.17862203655587	11.81002647082522	10.989684431429607	41.425830812320854	12.638717633788781
0.1	2.1	360.0	5.06	false	0.5	1.25	100	1.0	0.16	0.93	1.1	2000	0.375	1.0	0.3	1.5	1000	40.4	2.0	46.510145965865526	2.930243051621276	9.99330037524421	32.78000870309574	12.619930598108976
0.1	2.1	360.0	5.06	false	0.5	1.25	100	1.0	0.16	0.93	1.1	2000	0.375	1.0	0.3	1.5	1000	40.4	2.0	52.498461468065784	22.550902761466865	17.172569135343068	47.03156594012195	11.297315351264691
0.1	2.1	360.0	5.06	false	0.5	1.25	100	1.0	0.16	0.93	1.1	2000	0.375	1.0	0.3	1.5	1000	40.4	1.0	38.85638763350381	13.919497683665234	16.268837645768127
0.1	2.1	360.0	5.06	false	0.5	1.25	100	1.0	0.16	0.93	1.1	2000	0.375	1.0	0.3	1.5	1000	40.4	2.0	42.4726352001309	1.4264914175995893	8.293813623391548	22.59471625406995	16.282286386429696
0.1	2.1	360.0	5.06	false	0.5	1.25	100	1.0	0.16	0.93	1.1	2000	0.375	1.0	0.3	1.5	1000	40.4	2.0	38.337999166898975	7.443673143094707	8.791186162826161	32.71156061428682	10.17279682036906
0.1	2.1	360.0	5.06	false	0.5	1.25	100	1.0	0.16	0.93	1.1	2000	0.375	1.0	0.3	1.5	1000	40.4	2.0	43.83210181582023	12.111748147094378	13.476748240807918	30.827002628799914	8.75022129519576
0.1	2.1	360.0	5.06	false	0.5	1.25	100	1.0	0.16	0.93	1.1	2000	0.375	1.0	0.3	1.5	1000	40.4	2.0	44.90818904350493	16.643414032109224	11.663188693130875	33.31998780473862	13.518844707104416
0.1	2.1	360.0	5.06	false	0.5	1.25	100	1.0	0.16	0.93	1.1	2000	0.375	1.0	0.3	1.5	1000	40.4	1.0	47.09062326582577	19.737021454012012	22.26528347421815
0.1	2.1	360.0	5.06	false	0.5	1.25	100	1.0	0.16	0.93	1.1	2000	0.375	1.0	0.3	1.5	1000	40.4	1.0	42.2433032396636	23.734843976898023	21.023503104121296
0.1	2.1	360.0	5.06	false	0.5	1.25	100	1.0	0.16	0.93	1.1	2000	0.375	1.0	0.3	1.5	1000	40.4	1.0	41.55535745097535	26.026429184638207	21.738320914964586
0.1	2.1	360.0	5.06	false	0.5	1.25	100	1.0	0.16	0.93	1.1	2000	0.375	1.0	0.3	1.5	1000	40.4	2.0	43.83919912020817	3.682022161182292	11.044550545180295	39.04046061137774	11.479082709486466
0.1	2.1	360.0	5.06	false	0.5	1.25	100	1.0	0.16	0.93	1.1	2000	0.375	1.0	0.3	1.5	1000	40.4	2.0	42.96373924446654	1.5521544732577066	11.294557368625828	35.95147714767846	10.322228675657431
0.1	2.1	360.0	5.06	false	0.5	1.25	100	1.0	0.16	0.93	1.1	2000	0.375	1.0	0.3	1.5	1000	40.4	1.0	52.33213340970576	20.792839638259668	20.024429643383964
0.1	2.1	360.0	5.06	false	0.5	1.25	100	1.0	0.16	0.93	1.1	2000	0.375	1.0	0.3	1.5	1000	40.4	1.0	45.576878474233624	13.765355515715036	18.536925654624817
0.1	2.1	360.0	5.06	false	0.5	1.25	100	1.0	0.16	0.93	1.1	2000	0.375	1.0	0.3	1.5	1000	40.4	1.0	33.268973295251	6.263808940471544	18.300253647363267
0.1	2.1	360.0	5.06	false	0.5	1.25	100	1.0	0.16	0.93	1.1	2000	0.375	1.0	0.3	1.5	1000	40.4	1.0	42.07147426794325	28.792589278905165	15.381894475951837
0.1	2.1	360.0	5.06	false	0.5	1.25	100	1.0	0.16	0.93	1.1	2000	0.375	1.0	0.3	1.5	1000	40.4	1.0	33.89762085315661	6.627495544505356	18.070420916496712
0.1	2.1	360.0	5.06	false	0.5	1.25	100	1.0	0.16	0.93	1.1	2000	0.375	1.0	0.3	1.5	1000	40.4	2.0	47.06372628953815	2.977383423038661	13.853687962523502	45.602743076085574	10.776321156512266
0.1	2.1	360.0	5.06	false	0.5	1.25	100	1.0	0.16	0.93	1.1	2000	0.375	1.0	0.3	1.5	1000	40.4	2.0	35.310432490850225	15.771424545934934	12.79654012416412	34.281150247825515	7.302353558389041
0.1	2.1	360.0	5.06	false	0.5	1.25	100	1.0	0.16	0.93	1.1	2000	0.375	1.0	0.3	1.5	1000	40.4	1.0	25.22	13.42022602900555	12.504052756934676
0.1	2.1	360.0	5.06	false	0.5	1.25	100	1.0	0.16	0.93	1.1	2000	0.375	1.0	0.3	1.5	1000	40.4	1.0	35.75859339154347	16.617305934402964	19.921811308827124
0.1	2.1	360.0	5.06	false	0.5	1.25	100	1.0	0.16	0.93	1.1	2000	0.375	1.0	0.3	1.5	1000	40.4	1.0	45.55477314485362	17.688769988834146	21.99925676374529
0.1	2.1	360.0	5.06	false	0.5	1.25	100	1.0	0.16	0.93	1.1	2000	0.375	1.0	0.3	1.5	1000	40.4	1.0	37.969696960650204	35.02547769077414	16.77079770632098
0.1	2.1	360.0	5.06	false	0.5	1.25	100	1.0	0.16	0.93	1.1	2000	0.375	1.0	0.3	1.5	1000	40.4	0.0	41.53199521049426
0.1	2.1	360.0	5.06	false	0.5	1.25	100	1.0	0.16	0.93	1.1	2000	0.375	1.0	0.3	1.5	1000	40.4	2.0	41.38777766015073	15.811961437007353	12.7518996867144	24.91482085464713	9.834806783322128
0.1	2.1	360.0	5.06	false	0.5	1.25	100	1.0	0.16	0.93	1.1	2000	0.375	1.0	0.3	1.5	1000	40.4	2.0	41.2886162188549	9.436152301910932	10.764690198741322	27.12186952233049	11.263259543134147
0.1	2.1	360.0	5.06	false	0.5	1.25	100	1.0	0.16	0.93	1.1	2000	0.375	1.0	0.3	1.5	1000	40.4	1.0	46.7619128665065	10.468851733079216	23.81233868709336
0.1	2.1	360.0	5.06	false	0.5	1.25	100	1.0	0.16	0.93	1.1	2000	0.375	1.0	0.3	1.5	1000	40.4	1.0	35.527842857869594	13.707637046721764	16.767022319806646
0.1	2.1	360.0	5.06	false	0.5	1.25	100	1.0	0.16	0.93	1.1	2000	0.375	1.0	0.3	1.5	1000	40.4	2.0	41.80326370734172	14.225012615531993	13.670082055989575	38.94173567090338	11.493382705106228
0.1	2.1	360.0	5.06	false	0.5	1.25	100	1.0	0.16	0.93	1.1	2000	0.375	1.0	0.3	1.5	1000	40.4	1.0	39.548490009740576	12.540927444922634	17.510704364280425
0.1	2.1	360.0	5.06	false	0.5	1.25	100	1.0	0.16	0.93	1.1	2000	0.375	1.0	0.3	1.5	1000	40.4	2.0	45.39901602306571	16.20447961147515	14.419129372039365	45.052954423820985	8.893958585927244
0.1	2.1	360.0	5.06	false	0.5	1.25	100	1.0	0.16	0.93	1.1	2000	0.375	1.0	0.3	1.5	1000	40.4	1.0	43.59044011249842	30.70426526426757	23.43316584417785
0.1	2.1	360.0	5.06	false	0.5	1.25	100	1.0	0.16	0.93	1.1	2000	0.375	1.0	0.3	1.5	1000	40.4	1.0	29.318199693668323	26.861556705780092	16.328901682850308
0.1	2.1	360.0	5.06	false	0.5	1.25	100	1.0	0.16	0.93	1.1	2000	0.375	1.0	0.3	1.5	1000	40.4	1.0	26.51333171816377	6.24623214031426	14.346907834829707
0.1	2.1	360.0	5.06	false	0.5	1.25	100	1.0	0.16	0.93	1.1	2000	0.375	1.0	0.3	1.5	1000	40.4	2.0	44.195014990984205	5.136130754989741	10.269617304855448	24.56219086922032	15.76454036279455
0.1	2.1	360.0	5.06	false	0.5	1.25	100	1.0	0.16	0.93	1.1	2000	0.375	1.0	0.3	1.5	1000	40.4	1.0	30.335427643895574	1.2631719447768182	16.872359819991363
0.1	2.1	360.0	5.06	false	0.5	1.25	100	1.0	0.16	0.93	1.1	2000	0.375	1.0	0.3	1.5	1000	40.4	1.0	48.87037083670643	41.49907631510844	23.006849728021418
0.1	2.1	360.0	5.06	false	0.5	1.25	100	1.0	0.16	0.93	1.1	2000	0.375	1.0	0.3	1.5	1000	40.4	2.0	35.24860482309297	1.8580381043597995	9.404515947966237	24.150603656500504	10.198323086736853
0.1	2.1	360.0	5.06	false	0.5	1.25	100	1.0	0.16	0.93	1.1	2000	0.375	1.0	0.3	1.5	1000	40.4	2.0	36.60683479295175	3.6194945038866524	8.797075077120216	19.60278465696689	11.25120361336772
0.1	2.1	360.0	5.06	false	0.5	1.25	100	1.0	0.16	0.93	1.1	2000	0.375	1.0	0.3	1.5	1000	40.4	2.0	44.72454384904713	8.226624059031682	12.47621053641556	35.357149695920455	10.900782690282764
0.1	2.1	360.0	5.06	false	0.5	1.25	100	1.0	0.16	0.93	1.1	2000	0.375	1.0	0.3	1.5	1000	40.4	2.0	41.842224649871284	21.069257754774473	15.830475352679334	38.96081575782399	7.293179473060408
0.1	2.1	360.0	5.06	false	0.5	1.25	100	1.0	0.16	0.93	1.1	2000	0.375	1.0	0.3	1.5	1000	40.4	2.0	48.80661375456008	7.478263374863075	10.36181137884971	35.65084992828246	15.866132930528641
0.1	2.1	360.0	5.06	false	0.5	1.25	100	1.0	0.16	0.93	1.1	2000	0.375	1.0	0.3	1.5	1000	40.4	2.0	44.75065740664673	18.244816934633935	15.639440276722194	24.40476830474236	10.97932214492094
0.1	2.1	360.0	5.06	false	0.5	1.25	100	1.0	0.16	0.93	1.1	2000	0.375	1.0	0.3	1.5	1000	40.4	1.0	35.49694280037477	23.055091101944356	16.962773466016085
0.1	2.1	360.0	5.06	false	0.5	1.25	100	1.0	0.16	0.93	1.1	2000	0.375	1.0	0.3	1.5	1000	40.4	1.0	39.782358633835734	22.719629717664883	20.89847362197895
0.1	2.1	360.0	5.06	false	0.5	1.25	100	1.0	0.16	0.93	1.1	2000	0.375	1.0	0.3	1.5	1000	40.4	2.0	38.54110107514088	1.1115970484241253	8.209653556211368	32.156078412795196	12.141431659508523
0.1	2.1	360.0	5.06	false	0.5	1.25	100	1.0	0.16	0.93	1.1	2000	0.375	1.0	0.3	1.5	1000	40.4	1.0	32.58474569296266	15.945220059942933	16.443467669122082
0.1	2.1	360.0	5.06	false	0.5	1.25	100	1.0	0.16	0.93	1.1	2000	0.375	1.0	0.3	1.5	1000	40.4	2.0	40.82157125029686	4.082590873641277	7.335403439804412	18.30047943338954	15.103082647719823
0.1	2.1	360.0	5.06	false	0.5	1.25	100	1.0	0.16	0.93	1.1	2000	0.375	1.0	0.3	1.5	1000	40.4	2.0	40.8146661741569	1.5852622510400136	10.147670306334154	28.06825323381024	12.108538658757674
0.1	2.1	360.0	5.06	false	0.5	1.25	100	1.0	0.16	0.93	1.1	2000	0.375	1.0	0.3	1.5	1000	40.4	2.0	42.25502953811083	15.727888582360494	12.99889404553051	20.10786991109849	10.991858606734821
0.1	2.1	360.0	5.06	false	0.5	1.25	100	1.0	0.16	0.93	1.1	2000	0.375	1.0	0.3	1.5	1000	40.4	1.0	35.04210040432661	16.389922151407163	18.359623473081406
0.1	2.1	360.0	5.06	false	0.5	1.25	100	1.0	0.16	0.93	1.1	2000	0.375	1.0	0.3	1.5	1000	40.4	2.0	34.00650627988302	0.9102402358925015	12.399497945561093	32.72605537562057	6.865218640754618
0.1	2.1	360.0	5.06	false	0.5	1.25	100	1.0	0.16	0.93	1.1	2000	0.375	1.0	0.3	1.5	1000	40.4	1.0	38.95334665298107	16.460887559461106	20.933170942900247
0.1	2.1	360.0	5.06	false	0.5	1.25	100	1.0	0.16	0.93	1.1	2000	0.375	1.0	0.3	1.5	1000	40.4	1.0	40.955796921712846	22.06300002286842	18.80078040607011
0.1	2.1	360.0	5.06	false	0.5	1.25	100	1.0	0.16	0.93	1.1	2000	0.375	1.0	0.3	1.5	1000	40.4	2.0	37.190171606235054	1.7505120748776193	10.93148263712982	34.53819490212018	11.20526271982094
0.1	2.1	360.0	5.06	false	0.5	1.25	100	1.0	0.16	0.93	1.1	2000	0.375	1.0	0.3	1.5	1000	40.4	1.0	41.05674199790538	24.77469553602961	22.266124450713008
0.1	2.1	360.0	5.06	false	0.5	1.25	100	1.0	0.16	0.93	1.1	2000	0.375	1.0	0.3	1.5	1000	40.4	2.0	40.296853441507416	0.8012597343413184	10.104380182183581	39.119870471021116	11.313323466351413
0.1	2.1	360.0	5.06	false	0.5	1.25	100	1.0	0.16	0.93	1.1	2000	0.375	1.0	0.3	1.5	1000	40.4	1.0	27.716774518047377	14.814276515841707	15.194032268089222
0.1	2.1	360.0	5.06	false	0.5	1.25	100	1.0	0.16	0.93	1.1	2000	0.375	1.0	0.3	1.5	1000	40.4	2.0	39.78821162945915	9.261924198374048	9.622816182220015	24.73554389463562	12.06640664628163
0.1	2.1	360.0	5.06	false	0.5	1.25	100	1.0	0.16	0.93	1.1	2000	0.375	1.0	0.3	1.5	1000	40.4	1.0	42.515355251862864	25.963494182465194	22.579195840393567
0.1	2.1	360.0	5.06	false	0.5	1.25	100	1.0	0.16	0.93	1.1	2000	0.375	1.0	0.3	1.5	1000	40.4	1.0	42.21314182476402	21.512855758453902	21.044270843366565
0.1	2.1	360.0	5.06	false	0.5	1.25	100	1.0	0.16	0.93	1.1	2000	0.375	1.0	0.3	1.5	1000	40.4	1.0	31.743316181762218	29.184288411396242	16.283629565032314
0.1	2.1	360.0	5.06	false	0.5	1.25	100	1.0	0.16	0.93	1.1	2000	0.375	1.0	0.3	1.5	1000	40.4	2.0	39.62818386902568	5.321980412276803	12.130037961837287	38.46251034728713	9.38197640219073
0.1	2.1	360.0	5.06	false	0.5	1.25	100	1.0	0.16	0.93	1.1	2000	0.375	1.0	0.3	1.5	1000	40.4	2.0	40.80444107098408	1.3126810014903474	7.132527001268335	28.048633863943312	15.815265584629739
0.1	2.1	360.0	5.06	false	0.5	1.25	100	1.0	0.16	0.93	1.1	2000	0.375	1.0	0.3	1.5	1000	40.4	1.0	38.935998485096064	20.303473878024104	20.271369219263995
0.1	2.1	360.0	5.06	false	0.5	1.25	100	1.0	0.16	0.93	1.1	2000	0.375	1.0	0.3	1.5	1000	40.4	2.0	45.73348192029394	0.38074604144561647	10.086685185904827	29.89073718003015	12.241584757269004
0.1	2.1	360.0	5.06	false	0.5	1.25	100	1.0	0.16	0.93	1.1	2000	0.375	1.0	0.3	1.5	1000	40.4	2.0	55.58	10.873644307306591	11.716337224551918	32.998458628715596	17.5114411394541
0.1	2.1	360.0	5.06	false	0.5	1.25	100	1.0	0.16	0.93	1.1	2000	0.375	1.0	0.3	1.5	1000	40.4	2.0	41.32696531343759	16.798301274143277	9.139146311680035	27.02617370947558	11.323557719907935
0.1	2.1	360.0	5.06	false	0.5	1.25	100	1.0	0.16	0.93	1.1	2000	0.375	1.0	0.3	1.5	1000	40.4	2.0	42.704587346562214	3.229684247861889	7.529357105118178	29.97530841955519	12.39593865120996
0.1	2.1	360.0	5.06	false	0.5	1.25	100	1.0	0.16	0.93	1.1	2000	0.375	1.0	0.3	1.5	1000	40.4	1.0	38.750741401189174	12.357003759286503	18.365228794213063
0.1	2.1	360.0	5.06	false	0.5	1.25	100	1.0	0.16	0.93	1.1	2000	0.375	1.0	0.3	1.5	1000	40.4	1.0	34.86075005525616	21.75290706481441	16.744284992364467
0.1	2.1	360.0	5.06	false	0.5	1.25	100	1.0	0.16	0.93	1.1	2000	0.375	1.0	0.3	1.5	1000	40.4	1.0	37.06867984176678	30.04593422323771	18.574225732587692
0.1	2.1	360.0	5.06	false	0.5	1.25	100	1.0	0.16	0.93	1.1	2000	0.375	1.0	0.3	1.5	1000	40.4	1.0	37.56385242973264	2.5755411086985713	19.306411923337713
0.1	2.1	360.0	5.06	false	0.5	1.25	100	1.0	0.16	0.93	1.1	2000	0.375	1.0	0.3	1.5	1000	40.4	1.0	30.511653187045546	17.658561278769344	15.80830765250204
0.1	2.1	360.0	5.06	false	0.5	1.25	100	1.0	0.16	0.93	1.1	2000	0.375	1.0	0.3	1.5	1000	40.4	1.0	37.14521417257494	26.340993661850984	19.08564385413457
0.1	2.1	360.0	5.06	false	0.5	1.25	100	1.0	0.16	0.93	1.1	2000	0.375	1.0	0.3	1.5	1000	40.4	1.0	39.00705109281849	10.747454856020003	20.931070443504662
0.1	2.1	360.0	5.06	false	0.5	1.25	100	1.0	0.16	0.93	1.1	2000	0.375	1.0	0.3	1.5	1000	40.4	1.0	40.615591502587854	12.423481555604623	21.141260584384586
0.1	2.1	360.0	5.06	false	0.5	1.25	100	1.0	0.16	0.93	1.1	2000	0.375	1.0	0.3	1.5	1000	40.4	2.0	47.2102580970416	2.158324669271978	8.789849301279162	34.53548968304834	16.425765618668464
0.1	2.1	360.0	5.06	false	0.5	1.25	100	1.0	0.16	0.93	1.1	2000	0.375	1.0	0.3	1.5	1000	40.4	1.0	37.871590847892634	15.551160891130174	17.379249437629134
0.1	2.1	360.0	5.06	false	0.5	1.25	100	1.0	0.16	0.93	1.1	2000	0.375	1.0	0.3	1.5	1000	40.4	1.0	37.24398957601145	16.680919375226743	20.275288425403463
0.1	2.1	360.0	5.06	false	0.5	1.25	100	1.0	0.16	0.93	1.1	2000	0.375	1.0	0.3	1.5	1000	40.4	2.0	41.03876349551828	5.76272061396092	11.295063796889602	39.03544803108687	9.444539732136946
0.1	2.1	360.0	5.06	false	0.5	1.25	100	1.0	0.16	0.93	1.1	2000	0.375	1.0	0.3	1.5	1000	40.4	2.0	28.093029607055186	2.75962573285804	10.684520895335005	20.056909240322433	6.591374384398772
0.1	2.1	360.0	5.06	false	0.5	1.25	100	1.0	0.16	0.93	1.1	2000	0.375	1.0	0.3	1.5	1000	40.4	1.0	39.09131848939745	14.268664188258644	19.803816180862597
0.1	2.1	360.0	5.06	false	0.5	1.25	100	1.0	0.16	0.93	1.1	2000	0.375	1.0	0.3	1.5	1000	40.4	2.0	42.27721648925828	9.43925896209897	9.27670111507544	31.447029731909485	13.520570776607206
0.1	2.1	360.0	5.06	false	0.5	1.25	100	1.0	0.16	0.93	1.1	2000	0.375	1.0	0.3	1.5	1000	40.4	1.0	40.44175641233241	21.411286446992793	21.42508578195518
0.1	2.1	360.0	5.06	false	0.5	1.25	100	1.0	0.16	0.93	1.1	2000	0.375	1.0	0.3	1.5	1000	40.4	2.0	37.85071417910948	1.3246870255199716	8.598753313653912	35.5572278269398	10.570066021283663
0.1	2.1	360.0	5.06	false	0.5	1.25	100	1.0	0.16	0.93	1.1	2000	0.375	1.0	0.3	1.5	1000	40.4	2.0	43.36506707829464	7.09930907090852	8.935397263015279	32.018159447891996	12.727083313478285
0.1	2.1	360.0	5.06	false	0.5	1.25	100	1.0	0.16	0.93	1.1	2000	0.375	1.0	0.3	1.5	1000	40.4	1.0	41.2644043107437	19.92536393302894	21.83503716534877
0.1	2.1	360.0	5.06	false	0.5	1.25	100	1.0	0.16	0.93	1.1	2000	0.375	1.0	0.3	1.5	1000	40.4	2.0	43.13012805147336	5.959910145964776	10.269136599898163	35.585316681574604	11.07317110298375
0.1	2.1	360.0	5.06	false	0.5	1.25	100	1.0	0.16	0.93	1.1	2000	0.375	1.0	0.3	1.5	1000	40.4	1.0	40.410719858288566	19.252149431110222	20.587991554550918
0.1	2.1	360.0	5.06	false	0.5	1.25	100	1.0	0.16	0.93	1.1	2000	0.375	1.0	0.3	1.5	1000	40.4	2.0	39.66301389939869	1.6513186353659643	8.503668695018646	34.60187461317502	11.452474973824373
0.1	2.1	360.0	5.06	false	0.5	1.25	100	1.0	0.16	0.93	1.1	2000	0.375	1.0	0.3	1.5	1000	40.4	2.0	36.712003683332235	8.758210926408307	9.505202638982984	29.65251052435845	8.845799404037587
0.1	2.1	360.0	5.06	false	0.5	1.25	100	1.0	0.16	0.93	1.1	2000	0.375	1.0	0.3	1.5	1000	40.4	1.0	32.42787726914212	13.795173472340851	17.759096008960647
0.1	2.1	360.0	5.06	false	0.5	1.25	100	1.0	0.16	0.93	1.1	2000	0.375	1.0	0.3	1.5	1000	40.4	1.0	44.098048901666935	26.565222930973903	21.739996887673428
0.1	2.1	360.0	5.06	false	0.5	1.25	100	1.0	0.16	0.93	1.1	2000	0.375	1.0	0.3	1.5	1000	40.4	2.0	42.92270541835366	18.242319028736652	14.551446287164362	42.246700393637745	8.151040389371293
0.1	2.1	360.0	5.06	false	0.5	1.25	100	1.0	0.16	0.93	1.1	2000	0.375	1.0	0.3	1.5	1000	40.4	2.0	42.48117145236037	0.4810127750964473	9.985605359959385	24.655424070536295	15.852507862192276
0.1	2.1	360.0	5.06	false	0.5	1.25	100	1.0	0.16	0.93	1.1	2000	0.375	1.0	0.3	1.5	1000	40.4	1.0	36.760068353161145	23.38698592001795	17.93366310272486
0.1	2.1	360.0	5.06	false	0.5	1.25	100	1.0	0.16	0.93	1.1	2000	0.375	1.0	0.3	1.5	1000	40.4	2.0	37.32051896390892	8.187457344846973	5.848284686564821	34.950374740444474	12.09254226562613
0.1	2.1	360.0	5.06	false	0.5	1.25	100	1.0	0.16	0.93	1.1	2000	0.375	1.0	0.3	1.5	1000	40.4	2.0	47.326283286850455	8.424072456736086	11.88623044474825	23.20799809358986	12.806422317537427
0.1	2.1	360.0	5.06	false	0.5	1.25	100	1.0	0.16	0.93	1.1	2000	0.375	1.0	0.3	1.5	1000	40.4	2.0	44.05455748511085	21.752637622645082	10.757696175049833	28.3407039087669	11.878689229898727
0.1	2.1	360.0	5.06	false	0.5	1.25	100	1.0	0.16	0.93	1.1	2000	0.375	1.0	0.3	1.5	1000	40.4	1.0	29.866210470078464	25.798842182392995	14.123761722001017
0.1	2.1	360.0	5.06	false	0.5	1.25	100	1.0	0.16	0.93	1.1	2000	0.375	1.0	0.3	1.5	1000	40.4	2.0	38.75019141366242	11.935052616910722	9.488384843686774	37.437920470972934	12.65847389865619
0.1	2.1	360.0	5.06	false	0.5	1.25	100	1.0	0.16	0.93	1.1	2000	0.375	1.0	0.3	1.5	1000	40.4	1.0	38.55997789794538	24.114163381674015	20.26406257566689
0.1	2.1	360.0	5.06	false	0.5	1.25	100	1.0	0.16	0.93	1.1	2000	0.375	1.0	0.3	1.5	1000	40.4	1.0	41.283531845397135	0.9385391932183219	21.588448200553934
0.1	2.1	360.0	5.06	false	0.5	1.25	100	1.0	0.16	0.93	1.1	2000	0.375	1.0	0.3	1.5	1000	40.4	2.0	44.0995933413598	4.124897629510627	7.817815346837109	29.7176394074056	16.16784181838966
0.1	2.1	360.0	5.06	false	0.5	1.25	100	1.0	0.16	0.93	1.1	2000	0.375	1.0	0.3	1.5	1000	40.4	1.0	36.08730952927757	18.0907650671541	18.05976750881756
0.1	2.1	360.0	5.06	false	0.5	1.25	100	1.0	0.16	0.93	1.1	2000	0.375	1.0	0.3	1.5	1000	40.4	1.0	44.559768331126364	8.405193480616335	22.973071068905053
0.1	2.1	360.0	5.06	false	0.5	1.25	100	1.0	0.16	0.93	1.1	2000	0.375	1.0	0.3	1.5	1000	40.4	2.0	44.59982557756421	4.160580137368972	7.264238089621907	29.782331665459726	16.08015478274897
0.1	2.1	360.0	5.06	false	0.5	1.25	100	1.0	0.16	0.93	1.1	2000	0.375	1.0	0.3	1.5	1000	40.4	0.0	38.89648539453763
0.1	2.1	360.0	5.06	false	0.5	1.25	100	1.0	0.16	0.93	1.1	2000	0.375	1.0	0.3	1.5	1000	40.4	2.0	44.90775387214635	9.366009106312207	11.646907856624727	37.004345691717326	11.627132497464734
0.1	2.1	360.0	5.06	false	0.5	1.25	100	1.0	0.16	0.93	1.1	2000	0.375	1.0	0.3	1.5	1000	40.4	2.0	40.43364303651003	3.662370708896597	6.933351274317925	31.68467929425668	13.009439457197342
0.1	2.1	360.0	5.06	false	0.5	1.25	100	1.0	0.16	0.93	1.1	2000	0.375	1.0	0.3	1.5	1000	40.4	2.0	45.87690461926895	8.943277236649152	10.333165837131403	32.13383518416493	14.795448825384206
0.1	2.1	360.0	5.06	false	0.5	1.25	100	1.0	0.16	0.93	1.1	2000	0.375	1.0	0.3	1.5	1000	40.4	1.0	33.18634328768243	31.412152646985266	16.710874393096514
0.1	2.1	360.0	5.06	false	0.5	1.25	100	1.0	0.16	0.93	1.1	2000	0.375	1.0	0.3	1.5	1000	40.4	2.0	46.97582727460949	2.1950514365524096	9.38011288121778	35.660052988338485	13.484785594433315
0.1	2.1	360.0	5.06	false	0.5	1.25	100	1.0	0.16	0.93	1.1	2000	0.375	1.0	0.3	1.5	1000	40.4	2.0	44.3197505017485	21.87184325418458	17.01605248123727	44.096085310917886	9.556077961407407
0.1	2.1	360.0	5.06	false	0.5	1.25	100	1.0	0.16	0.93	1.1	2000	0.375	1.0	0.3	1.5	1000	40.4	1.0	42.75079149822477	22.289533491328818	22.066456220834443
0.1	2.1	360.0	5.06	false	0.5	1.25	100	1.0	0.16	0.93	1.1	2000	0.375	1.0	0.3	1.5	1000	40.4	2.0	42.25762313178399	2.782348804420367	10.47103953902488	30.265098872230457	11.57371483041946
0.1	2.1	360.0	5.06	false	0.5	1.25	100	1.0	0.16	0.93	1.1	2000	0.375	1.0	0.3	1.5	1000	40.4	1.0	30.333448253530243	15.796392833727111	16.618934226396977
0.1	2.1	360.0	5.06	false	0.5	1.25	100	1.0	0.16	0.93	1.1	2000	0.375	1.0	0.3	1.5	1000	40.4	1.0	32.86221866631941	17.147929604325647	16.34124623426034
0.1	2.1	360.0	5.06	false	0.5	1.25	100	1.0	0.16	0.93	1.1	2000	0.375	1.0	0.3	1.5	1000	40.4	2.0	43.60880059059438	6.136865142336839	12.995509531542055	40.153124128457165	8.627440518854003
0.1	2.1	360.0	5.06	false	0.5	1.25	100	1.0	0.16	0.93	1.1	2000	0.375	1.0	0.3	1.5	1000	40.4	1.0	32.06771315337963	21.973069024024692	18.977525108022867
0.1	2.1	360.0	5.06	false	0.5	1.25	100	1.0	0.16	0.93	1.1	2000	0.375	1.0	0.3	1.5	1000	40.4	2.0	36.27185229268741	1.8357411320791324	10.802272650955972	35.92049972356913	10.71917047265626
0.1	2.1	360.0	5.06	false	0.5	1.25	100	1.0	0.16	0.93	1.1	2000	0.375	1.0	0.3	1.5	1000	40.4	1.0	49.051154642697654	20.175910043427393	18.795381014938474
0.1	2.1	360.0	5.06	false	0.5	1.25	100	1.0	0.16	0.93	1.1	2000	0.375	1.0	0.3	1.5	1000	40.4	1.0	45.792592489433005	29.628023145569866	23.77459016135433
0.1	2.1	360.0	5.06	false	0.5	1.25	100	1.0	0.16	0.93	1.1	2000	0.375	1.0	0.3	1.5	1000	40.4	2.0	41.97421240234974	2.0392212507497804	8.890877072201192	41.37771014149553	13.139633047993183
0.1	2.1	360.0	5.06	false	0.5	1.25	100	1.0	0.16	0.93	1.1	2000	0.375	1.0	0.3	1.5	1000	40.4	1.0	38.60045742999202	21.463921391924018	20.029582697454245
0.1	2.1	360.0	5.06	false	0.5	1.25	100	1.0	0.16	0.93	1.1	2000	0.375	1.0	0.3	1.5	1000	40.4	3.0	50.36918852062627	1.5733887209110922	9.103682293984106	29.727441006264158	11.203546103857565	45.92670718128726	8.444453935674701
0.1	2.1	360.0	5.06	false	0.5	1.25	100	1.0	0.16	0.93	1.1	2000	0.375	1.0	0.3	1.5	1000	40.4	2.0	44.19322418980118	13.996741970627518	8.78860376818238	21.030159873007417	15.778356650115574
0.1	2.1	360.0	5.06	false	0.5	1.25	100	1.0	0.16	0.93	1.1	2000	0.375	1.0	0.3	1.5	1000	40.4	1.0	38.21778934157152	12.808834011926237	17.8264574734578
0.1	2.1	360.0	5.06	false	0.5	1.25	100	1.0	0.16	0.93	1.1	2000	0.375	1.0	0.3	1.5	1000	40.4	1.0	39.36426997711517	11.216454614576499	21.519857898504284
0.1	2.1	360.0	5.06	false	0.5	1.25	100	1.0	0.16	0.93	1.1	2000	0.375	1.0	0.3	1.5	1000	40.4	2.0	37.01751912893373	9.68018035092241	11.134895691781095	36.47519357926943	9.795140956023822
0.1	2.1	360.0	5.06	false	0.5	1.25	100	1.0	0.16	0.93	1.1	2000	0.375	1.0	0.3	1.5	1000	40.4	1.0	39.26253450282708	16.41448406312384	21.412630256280583
0.1	2.1	360.0	5.06	false	0.5	1.25	100	1.0	0.16	0.93	1.1	2000	0.375	1.0	0.3	1.5	1000	40.4	1.0	35.90991216738008	28.5933911553974	18.478846755973294
0.1	2.1	360.0	5.06	false	0.5	1.25	100	1.0	0.16	0.93	1.1	2000	0.375	1.0	0.3	1.5	1000	40.4	1.0	42.30890443462185	21.85343554137389	21.91421811926757
0.1	2.1	360.0	5.06	false	0.5	1.25	100	1.0	0.16	0.93	1.1	2000	0.375	1.0	0.3	1.5	1000	40.4	1.0	42.31853072985423	1.2435417055925255	15.862154803532187
0.1	2.1	360.0	5.06	false	0.5	1.25	100	1.0	0.16	0.93	1.1	2000	0.375	1.0	0.3	1.5	1000	40.4	1.0	30.54015511504179	14.458018379456469	17.464905496731838
0.1	2.1	360.0	5.06	false	0.5	1.25	100	1.0	0.16	0.93	1.1	2000	0.375	1.0	0.3	1.5	1000	40.4	1.0	43.40795000027894	14.451131649620374	21.33396403168601
0.1	2.1	360.0	5.06	false	0.5	1.25	100	1.0	0.16	0.93	1.1	2000	0.375	1.0	0.3	1.5	1000	40.4	2.0	46.878555965574435	6.718831565478295	13.332623051164557	38.43216459438717	11.746702354840806
0.1	2.1	360.0	5.06	false	0.5	1.25	100	1.0	0.16	0.93	1.1	2000	0.375	1.0	0.3	1.5	1000	40.4	2.0	42.55630098477241	5.900149199062827	7.675285417017052	20.089462783609267	13.899764642591933
0.1	2.1	360.0	5.06	false	0.5	1.25	100	1.0	0.16	0.93	1.1	2000	0.375	1.0	0.3	1.5	1000	40.4	1.0	39.54592757206708	20.52731085935354	21.50281082966834
0.1	2.1	360.0	5.06	false	0.5	1.25	100	1.0	0.16	0.93	1.1	2000	0.375	1.0	0.3	1.5	1000	40.4	1.0	37.807396022871664	14.111737597475791	19.189904218339105
0.1	2.1	360.0	5.06	false	0.5	1.25	100	1.0	0.16	0.93	1.1	2000	0.375	1.0	0.3	1.5	1000	40.4	2.0	43.265782470284	9.029065836877718	10.0790230372235	32.34573339625482	11.09460762245815
0.1	2.1	360.0	5.06	false	0.5	1.25	100	1.0	0.16	0.93	1.1	2000	0.375	1.0	0.3	1.5	1000	40.4	1.0	38.941867351675924	19.195550107952535	19.104285829515295
0.1	2.1	360.0	5.06	false	0.5	1.25	100	1.0	0.16	0.93	1.1	2000	0.375	1.0	0.3	1.5	1000	40.4	2.0	48.65376646232089	22.984122816828922	14.343862881320288	39.77621605339451	14.932425706314389
0.1	2.1	360.0	5.06	false	0.5	1.25	100	1.0	0.16	0.93	1.1	2000	0.375	1.0	0.3	1.5	1000	40.4	1.0	29.051864155483457	17.802742201521983	16.60998384053701
0.1	2.1	360.0	5.06	false	0.5	1.25	100	1.0	0.16	0.93	1.1	2000	0.375	1.0	0.3	1.5	1000	40.4	1.0	29.508380602742243	27.68303421771416	17.452191248486976
0.1	2.1	360.0	5.06	false	0.5	1.25	100	1.0	0.16	0.93	1.1	2000	0.375	1.0	0.3	1.5	1000	40.4	2.0	46.45049748068713	5.000187961027002	7.584911414682465	22.231640934410493	12.666051815818689
0.1	2.1	360.0	5.06	false	0.5	1.25	100	1.0	0.16	0.93	1.1	2000	0.375	1.0	0.3	1.5	1000	40.4	1.0	32.17715362757471	16.742066494939948	18.094071501268505
0.1	2.1	360.0	5.06	false	0.5	1.25	100	1.0	0.16	0.93	1.1	2000	0.375	1.0	0.3	1.5	1000	40.4	2.0	46.04070732556223	18.910666803679238	11.447297905045527	27.780364529412022	11.922363830399702
0.1	2.1	360.0	5.06	false	0.5	1.25	100	1.0	0.16	0.93	1.1	2000	0.375	1.0	0.3	1.5	1000	40.4	2.0	40.93246490298934	14.498046538856507	5.754194719903767	25.366337382779424	13.521940369985172
0.1	2.1	360.0	5.06	false	0.5	1.25	100	1.0	0.16	0.93	1.1	2000	0.375	1.0	0.3	1.5	1000	40.4	1.0	34.15868362599025	28.497979597115602	16.184603750006946
0.1	2.1	360.0	5.06	false	0.5	1.25	100	1.0	0.16	0.93	1.1	2000	0.375	1.0	0.3	1.5	1000	40.4	1.0	51.66798555958444	42.024725922950424	26.572890226752826
0.1	2.1	360.0	5.06	false	0.5	1.25	100	1.0	0.16	0.93	1.1	2000	0.375	1.0	0.3	1.5	1000	40.4	2.0	39.75341706082099	0.03088077270471995	9.233139108359472	30.73411380790582	11.535317057109138
0.1	2.1	360.0	5.06	false	0.5	1.25	100	1.0	0.16	0.93	1.1	2000	0.375	1.0	0.3	1.5	1000	40.4	2.0	42.71538434808464	4.792725963625685	10.322652223063166	34.968788420971066	13.191984786534542
0.1	2.1	360.0	5.06	false	0.5	1.25	100	1.0	0.16	0.93	1.1	2000	0.375	1.0	0.3	1.5	1000	40.4	2.0	50.71996320963055	14.408382583365077	18.015495744267795	34.182759566611466	8.697485291718063
0.1	2.1	360.0	5.06	false	0.5	1.25	100	1.0	0.16	0.93	1.1	2000	0.375	1.0	0.3	1.5	1000	40.4	2.0	32.60703772405262	5.074330601953725	10.894453033168585	31.06336437321874	7.658049598611234
0.1	2.1	360.0	5.06	false	0.5	1.25	100	1.0	0.16	0.93	1.1	2000	0.375	1.0	0.3	1.5	1000	40.4	2.0	49.69853309254839	8.971613620123652	14.75104441540755	44.42535674007141	13.949523296105777
0.1	2.1	360.0	5.06	false	0.5	1.25	100	1.0	0.16	0.93	1.1	2000	0.375	1.0	0.3	1.5	1000	40.4	2.0	39.89481756532762	2.135622947249763	10.383041126495659	33.96622297120418	8.943471104040674
0.1	2.1	360.0	5.06	false	0.5	1.25	100	1.0	0.16	0.93	1.1	2000	0.375	1.0	0.3	1.5	1000	40.4	2.0	36.618052440382485	5.9768802821391	7.424968960780862	26.761789950711748	12.963217261456059
0.1	2.1	360.0	5.06	false	0.5	1.25	100	1.0	0.16	0.93	1.1	2000	0.375	1.0	0.3	1.5	1000	40.4	1.0	43.7011514072639	19.298374292168724	21.96581366062269
0.1	2.1	360.0	5.06	false	0.5	1.25	100	1.0	0.16	0.93	1.1	2000	0.375	1.0	0.3	1.5	1000	40.4	1.0	39.2820555048274	27.072461853876472	22.030275257102065
0.1	2.1	360.0	5.06	false	0.5	1.25	100	1.0	0.16	0.93	1.1	2000	0.375	1.0	0.3	1.5	1000	40.4	2.0	34.570157982042836	6.936497385369667	11.804593547634415	32.673907112949095	4.804307957083058
0.1	2.1	360.0	5.06	false	0.5	1.25	100	1.0	0.16	0.93	1.1	2000	0.375	1.0	0.3	1.5	1000	40.4	2.0	37.13138533525075	14.225348064841304	12.520959172166917	33.70948354611886	7.719884177250434
0.1	2.1	360.0	5.06	false	0.5	1.25	100	1.0	0.16	0.93	1.1	2000	0.375	1.0	0.3	1.5	1000	40.4	2.0	41.401060041356686	7.65645821175288	12.914787095931633	33.525969587565264	10.125397947285121
0.1	2.1	360.0	5.06	false	0.5	1.25	100	1.0	0.16	0.93	1.1	2000	0.375	1.0	0.3	1.5	1000	40.4	1.0	38.59775488527441	35.69111098097302	17.947574163967698
0.1	2.1	360.0	5.06	false	0.5	1.25	100	1.0	0.16	0.93	1.1	2000	0.375	1.0	0.3	1.5	1000	40.4	1.0	37.93186224119341	19.878319642768112	19.43382280280468
0.1	2.1	360.0	5.06	false	0.5	1.25	100	1.0	0.16	0.93	1.1	2000	0.375	1.0	0.3	1.5	1000	40.4	2.0	40.07522769010531	8.068352667319703	12.439450248443976	36.29497289302672	10.538536622533586
0.1	2.1	360.0	5.06	false	0.5	1.25	100	1.0	0.16	0.93	1.1	2000	0.375	1.0	0.3	1.5	1000	40.4	2.0	45.21000705188561	22.133352037979268	15.088359266207437	37.93203996858149	6.79806187376069
0.1	2.1	360.0	5.06	false	0.5	1.25	100	1.0	0.16	0.93	1.1	2000	0.375	1.0	0.3	1.5	1000	40.4	2.0	43.35389072448083	12.175596539447652	10.939894292275447	24.569865605582223	11.202512494546156
0.1	2.1	360.0	5.06	false	0.5	1.25	100	1.0	0.16	0.93	1.1	2000	0.375	1.0	0.3	1.5	1000	40.4	1.0	37.53301442245859	16.402934674048197	22.013674711236934
0.1	2.1	360.0	5.06	false	0.5	1.25	100	1.0	0.16	0.93	1.1	2000	0.375	1.0	0.3	1.5	1000	40.4	1.0	32.46984406992717	31.014364432174926	16.63036089407682
0.1	2.1	360.0	5.06	false	0.5	1.25	100	1.0	0.16	0.93	1.1	2000	0.375	1.0	0.3	1.5	1000	40.4	1.0	41.50012295478005	34.50300915034978	18.32457223705257
0.1	2.1	360.0	5.06	false	0.5	1.25	100	1.0	0.16	0.93	1.1	2000	0.375	1.0	0.3	1.5	1000	40.4	2.0	36.495860953687966	2.74259544445761	8.982730632697264	21.351301779450445	11.66905365047315
0.1	2.1	360.0	5.06	false	0.5	1.25	100	1.0	0.16	0.93	1.1	2000	0.375	1.0	0.3	1.5	1000	40.4	2.0	37.10037600959781	9.091580621240412	12.82217999381365	28.507454790045983	6.419821037253793
0.1	2.1	360.0	5.06	false	0.5	1.25	100	1.0	0.16	0.93	1.1	2000	0.375	1.0	0.3	1.5	1000	40.4	2.0	38.89793025353506	2.4359204859271895	10.537651342685155	32.67949803883526	8.72394172718429
0.1	2.1	360.0	5.06	false	0.5	1.25	100	1.0	0.16	0.93	1.1	2000	0.375	1.0	0.3	1.5	1000	40.4	1.0	30.42164948917992	12.295122148806945	15.250586142064568
0.1	2.1	360.0	5.06	false	0.5	1.25	100	1.0	0.16	0.93	1.1	2000	0.375	1.0	0.3	1.5	1000	40.4	2.0	41.02535679834644	8.162917626075986	11.367401969959202	38.48770289327131	9.295213645096624
0.1	2.1	360.0	5.06	false	0.5	1.25	100	1.0	0.16	0.93	1.1	2000	0.375	1.0	0.3	1.5	1000	40.4	2.0	39.575938765367894	23.782522047332915	13.821923998336247	37.672986917495365	9.464457131363742
0.1	2.1	360.0	5.06	false	0.5	1.25	100	1.0	0.16	0.93	1.1	2000	0.375	1.0	0.3	1.5	1000	40.4	2.0	43.50235287858822	1.181015470032834	6.864079198540027	24.2237235368446	14.511367803306154
0.1	2.1	360.0	5.06	false	0.5	1.25	100	1.0	0.16	0.93	1.1	2000	0.375	1.0	0.3	1.5	1000	40.4	2.0	45.06296772963006	2.121088606925483	11.889243189114769	44.50787294412538	14.586330359283995
0.1	2.1	360.0	5.06	false	0.5	1.25	100	1.0	0.16	0.93	1.1	2000	0.375	1.0	0.3	1.5	1000	40.4	1.0	38.43888300764179	14.517284318184497	20.57068274660299
0.1	2.1	360.0	5.06	false	0.5	1.25	100	1.0	0.16	0.93	1.1	2000	0.375	1.0	0.3	1.5	1000	40.4	2.0	47.020901740780324	11.373445278566617	11.054566519666533	36.56022980158743	17.1737086538468
0.1	2.1	360.0	5.06	false	0.5	1.25	100	1.0	0.16	0.93	1.1	2000	0.375	1.0	0.3	1.5	1000	40.4	2.0	33.63398465052938	6.11759995471304	11.257438990053172	30.887975060566518	9.465796189176757
0.1	2.1	360.0	5.06	false	0.5	1.25	100	1.0	0.16	0.93	1.1	2000	0.375	1.0	0.3	1.5	1000	40.4	1.0	41.12553202577884	20.704165762043743	21.38588327924293
0.1	2.1	360.0	5.06	false	0.5	1.25	100	1.0	0.16	0.93	1.1	2000	0.375	1.0	0.3	1.5	1000	40.4	2.0	36.19795748619441	2.4782841601084313	7.108416047284138	24.77027234543159	13.60382817215343
0.1	2.1	360.0	5.06	false	0.5	1.25	100	1.0	0.16	0.93	1.1	2000	0.375	1.0	0.3	1.5	1000	40.4	1.0	29.175916016851325	1.051346664511176	14.80262324212637
0.1	2.1	360.0	5.06	false	0.5	1.25	100	1.0	0.16	0.93	1.1	2000	0.375	1.0	0.3	1.5	1000	40.4	2.0	38.207777961598765	6.260738659254018	7.457986019977538	33.592481792354874	13.291406093578965
0.1	2.1	360.0	5.06	false	0.5	1.25	100	1.0	0.16	0.93	1.1	2000	0.375	1.0	0.3	1.5	1000	40.4	2.0	49.94880622867413	0.8535404494262127	14.048204686148939	41.54666574782669	14.706315524288724
0.1	2.1	360.0	5.06	false	0.5	1.25	100	1.0	0.16	0.93	1.1	2000	0.375	1.0	0.3	1.5	1000	40.4	2.0	45.086916363687074	9.909131324697368	11.433137932657058	42.34693636727601	12.674078114994604
0.1	2.1	360.0	5.06	false	0.5	1.25	100	1.0	0.16	0.93	1.1	2000	0.375	1.0	0.3	1.5	1000	40.4	1.0	39.85826928484019	23.991543356343907	21.01430589948104
0.1	2.1	360.0	5.06	false	0.5	1.25	100	1.0	0.16	0.93	1.1	2000	0.375	1.0	0.3	1.5	1000	40.4	1.0	34.9628108260517	14.778637354355817	18.68563485958715
0.1	2.1	360.0	5.06	false	0.5	1.25	100	1.0	0.16	0.93	1.1	2000	0.375	1.0	0.3	1.5	1000	40.4	2.0	36.06760044448784	1.3943043456100837	8.154436640345814	32.722645339489354	11.539832809475385
0.1	2.1	360.0	5.06	false	0.5	1.25	100	1.0	0.16	0.93	1.1	2000	0.375	1.0	0.3	1.5	1000	40.4	3.0	47.457290905385385	1.9797083173190677	6.930304476901963	19.086406315045448	9.423475777787447	36.17266154882559	12.579643775677892
0.1	2.1	360.0	5.06	false	0.5	1.25	100	1.0	0.16	0.93	1.1	2000	0.375	1.0	0.3	1.5	1000	40.4	1.0	51.173556534142094	24.150025757228388	24.085498024818794
0.1	2.1	360.0	5.06	false	0.5	1.25	100	1.0	0.16	0.93	1.1	2000	0.375	1.0	0.3	1.5	1000	40.4	2.0	39.86306048505367	13.369470833392988	12.55031375534415	38.002595610685916	9.137886442451078
0.1	2.1	360.0	5.06	false	0.5	1.25	100	1.0	0.16	0.93	1.1	2000	0.375	1.0	0.3	1.5	1000	40.4	2.0	42.45440565922292	4.962583083496245	7.079295384742965	37.39952762577742	14.405464433804637
0.1	2.1	360.0	5.06	false	0.5	1.25	100	1.0	0.16	0.93	1.1	2000	0.375	1.0	0.3	1.5	1000	40.4	1.0	37.08924993036444	15.822590745973569	20.5111244093712
0.1	2.1	360.0	5.06	false	0.5	1.25	100	1.0	0.16	0.93	1.1	2000	0.375	1.0	0.3	1.5	1000	40.4	1.0	33.23936025770786	5.5422671153095715	15.95509307230019
0.1	2.1	360.0	5.06	false	0.5	1.25	100	1.0	0.16	0.93	1.1	2000	0.375	1.0	0.3	1.5	1000	40.4	2.0	48.16674129993581	13.879956590058425	10.46198489396822	30.341630069135746	16.743310703277714
0.1	2.1	360.0	5.06	false	0.5	1.25	100	1.0	0.16	0.93	1.1	2000	0.375	1.0	0.3	1.5	1000	40.4	2.0	43.65583112775063	6.4392410041106345	6.2814834960831245	34.240471669281064	15.610745386018001
0.1	2.1	360.0	5.06	false	0.5	1.25	100	1.0	0.16	0.93	1.1	2000	0.375	1.0	0.3	1.5	1000	40.4	1.0	31.65371034726946	20.75569489015285	16.643793980653506
0.1	2.1	360.0	5.06	false	0.5	1.25	100	1.0	0.16	0.93	1.1	2000	0.375	1.0	0.3	1.5	1000	40.4	1.0	39.93772084653737	12.112496597019032	20.93778168295211
0.1	2.1	360.0	5.06	false	0.5	1.25	100	1.0	0.16	0.93	1.1	2000	0.375	1.0	0.3	1.5	1000	40.4	1.0	43.662959450894576	31.390654471307986	20.082467250383285
0.1	2.1	360.0	5.06	false	0.5	1.25	100	1.0	0.16	0.93	1.1	2000	0.375	1.0	0.3	1.5	1000	40.4	1.0	39.619990876488885	23.894399728003897	23.42154319884732
0.1	2.1	360.0	5.06	false	0.5	1.25	100	1.0	0.16	0.93	1.1	2000	0.375	1.0	0.3	1.5	1000	40.4	2.0	37.47186121607572	5.331105749047306	8.524840104362669	36.020094039026624	11.428952285287464
0.1	2.1	360.0	5.06	false	0.5	1.25	100	1.0	0.16	0.93	1.1	2000	0.375	1.0	0.3	1.5	1000	40.4	2.0	41.84555684965397	2.9040997707003813	8.48063498093464	28.489746780809707	14.930184890013447
0.1	2.1	360.0	5.06	false	0.5	1.25	100	1.0	0.16	0.93	1.1	2000	0.375	1.0	0.3	1.5	1000	40.4	2.0	42.58833067896071	7.690043090529053	11.656381605469715	40.58641012580105	10.472337173428366
0.1	2.1	360.0	5.06	false	0.5	1.25	100	1.0	0.16	0.93	1.1	2000	0.375	1.0	0.3	1.5	1000	40.4	1.0	34.380731178963984	21.912537759850274	17.454671912183407
0.1	2.1	360.0	5.06	false	0.5	1.25	100	1.0	0.16	0.93	1.1	2000	0.375	1.0	0.3	1.5	1000	40.4	1.0	40.50940880033594	18.023246823045962	20.784600566451264
0.1	2.1	360.0	5.06	false	0.5	1.25	100	1.0	0.16	0.93	1.1	2000	0.375	1.0	0.3	1.5	1000	40.4	2.0	49.48378692145787	0.018292258774454045	8.886832326676302	38.91067121574102	16.539654933901303
0.1	2.1	360.0	5.06	false	0.5	1.25	100	1.0	0.16	0.93	1.1	2000	0.375	1.0	0.3	1.5	1000	40.4	1.0	34.03134754412448	6.142230347329544	16.83470527107219
0.1	2.1	360.0	5.06	false	0.5	1.25	100	1.0	0.16	0.93	1.1	2000	0.375	1.0	0.3	1.5	1000	40.4	2.0	45.4072902884437	0.5518771291289495	8.04001246814483	28.02318660447787	16.982697535992926
0.1	2.1	360.0	5.06	false	0.5	1.25	100	1.0	0.16	0.93	1.1	2000	0.375	1.0	0.3	1.5	1000	40.4	2.0	39.50255861355385	1.2998341326649723	7.843281152148628	26.140500513118322	14.189547257266032
0.1	2.1	360.0	5.06	false	0.5	1.25	100	1.0	0.16	0.93	1.1	2000	0.375	1.0	0.3	1.5	1000	40.4	1.0	38.40931289317247	37.65196505386673	18.53356662553008
0.1	2.1	360.0	5.06	false	0.5	1.25	100	1.0	0.16	0.93	1.1	2000	0.375	1.0	0.3	1.5	1000	40.4	2.0	37.96788939829441	16.770151556477295	10.528691572195202	34.73900351463356	8.241013473333245
0.1	2.1	360.0	5.06	false	0.5	1.25	100	1.0	0.16	0.93	1.1	2000	0.375	1.0	0.3	1.5	1000	40.4	2.0	42.98591390642053	13.843219428927274	10.500531104237742	36.50470681995813	11.259443061178944
0.1	2.1	360.0	5.06	false	0.5	1.25	100	1.0	0.16	0.93	1.1	2000	0.375	1.0	0.3	1.5	1000	40.4	1.0	35.61959839608445	20.37482309466856	18.46317495187547
0.1	2.1	360.0	5.06	false	0.5	1.25	100	1.0	0.16	0.93	1.1	2000	0.375	1.0	0.3	1.5	1000	40.4	2.0	38.71688915146037	2.4498501033004816	10.286543631068193	31.10894458995192	13.425391649605901
0.1	2.1	360.0	5.06	false	0.5	1.25	100	1.0	0.16	0.93	1.1	2000	0.375	1.0	0.3	1.5	1000	40.4	2.0	49.00168650060667	7.346364587232554	7.722281193720576	27.57447290297198	18.67872698538385
0.1	2.1	360.0	5.06	false	0.5	1.25	100	1.0	0.16	0.93	1.1	2000	0.375	1.0	0.3	1.5	1000	40.4	2.0	34.87422149641759	3.030122413429923	9.506893196708438	26.416896171910427	10.670456543437467
0.1	2.1	360.0	5.06	false	0.5	1.25	100	1.0	0.16	0.93	1.1	2000	0.375	1.0	0.3	1.5	1000	40.4	1.0	38.79107386040302	19.534438185707327	19.833538658481903
0.1	2.1	360.0	5.06	false	0.5	1.25	100	1.0	0.16	0.93	1.1	2000	0.375	1.0	0.3	1.5	1000	40.4	2.0	44.85589464639055	15.545288653143478	12.506627764544623	37.51703084363587	10.728004220179866
0.1	2.1	360.0	5.06	false	0.5	1.25	100	1.0	0.16	0.93	1.1	2000	0.375	1.0	0.3	1.5	1000	40.4	2.0	36.99991913189284	5.878189935856228	9.933110405053062	23.498799011470044	9.041799830661043
0.1	2.1	360.0	5.06	false	0.5	1.25	100	1.0	0.16	0.93	1.1	2000	0.375	1.0	0.3	1.5	1000	40.4	2.0	39.080418104733354	7.111878534846089	7.543157617876849	35.88186814320055	11.67413547446215
0.1	2.1	360.0	5.06	false	0.5	1.25	100	1.0	0.16	0.93	1.1	2000	0.375	1.0	0.3	1.5	1000	40.4	1.0	40.58947666335096	1.3904817551275317	19.528179891047508
0.1	2.1	360.0	5.06	false	0.5	1.25	100	1.0	0.16	0.93	1.1	2000	0.375	1.0	0.3	1.5	1000	40.4	2.0	50.18321865025098	20.29780324640782	14.694740746549082	43.18045485280958	11.356641811088181
0.1	2.1	360.0	5.06	false	0.5	1.25	100	1.0	0.16	0.93	1.1	2000	0.375	1.0	0.3	1.5	1000	40.4	2.0	42.74028683096509	0.9428733647331645	13.206086483491097	34.24742169748774	9.407028365805871
0.1	2.1	360.0	5.06	false	0.5	1.25	100	1.0	0.16	0.93	1.1	2000	0.375	1.0	0.3	1.5	1000	40.4	2.0	45.36589250681358	1.3841006464964958	10.179038333172139	27.545512030646698	14.925922348981839
0.1	2.1	360.0	5.06	false	0.5	1.25	100	1.0	0.16	0.93	1.1	2000	0.375	1.0	0.3	1.5	1000	40.4	1.0	44.673101069946526	25.76032470592638	23.741437262066704
0.1	2.1	360.0	5.06	false	0.5	1.25	100	1.0	0.16	0.93	1.1	2000	0.375	1.0	0.3	1.5	1000	40.4	1.0	39.79187579446185	15.420280535590647	21.119228367789688
0.1	2.1	360.0	5.06	false	0.5	1.25	100	1.0	0.16	0.93	1.1	2000	0.375	1.0	0.3	1.5	1000	40.4	1.0	43.776932922189374	23.122017619167828	24.060912162713983
0.1	2.1	360.0	5.06	false	0.5	1.25	100	1.0	0.16	0.93	1.1	2000	0.375	1.0	0.3	1.5	1000	40.4	2.0	48.360883906601345	13.953607971405706	10.931607415256066	31.23056213701589	14.082660646056246
0.1	2.1	360.0	5.06	false	0.5	1.25	100	1.0	0.16	0.93	1.1	2000	0.375	1.0	0.3	1.5	1000	40.4	2.0	45.74428268740905	20.998700336146424	12.50585478696929	39.52216645954874	11.601680018828278
0.1	2.1	360.0	5.06	false	0.5	1.25	100	1.0	0.16	0.93	1.1	2000	0.375	1.0	0.3	1.5	1000	40.4	2.0	45.32645561646381	11.310480937547128	10.139940323097662	35.533043724593156	14.014465078031467
0.1	2.1	360.0	5.06	false	0.5	1.25	100	1.0	0.16	0.93	1.1	2000	0.375	1.0	0.3	1.5	1000	40.4	2.0	39.56837307455433	10.73660608690589	11.067638156954953	39.37617987930439	12.973333480642768
0.1	2.1	360.0	5.06	false	0.5	1.25	100	1.0	0.16	0.93	1.1	2000	0.375	1.0	0.3	1.5	1000	40.4	2.0	44.5504060468092	19.027419733258036	14.039112934759213	36.02860837296223	11.02714935428705
0.1	2.1	360.0	5.06	false	0.5	1.25	100	1.0	0.16	0.93	1.1	2000	0.375	1.0	0.3	1.5	1000	40.4	1.0	45.03107443002011	22.60766738189252	23.171139139325135
0.1	2.1	360.0	5.06	false	0.5	1.25	100	1.0	0.16	0.93	1.1	2000	0.375	1.0	0.3	1.5	1000	40.4	2.0	44.092838668358816	12.609742645129286	11.4399729885777	32.046279701929194	13.275753837707892
0.1	2.1	360.0	5.06	false	0.5	1.25	100	1.0	0.16	0.93	1.1	2000	0.375	1.0	0.3	1.5	1000	40.4	1.0	39.88438518875361	17.6287338263441	20.79628329453316
0.1	2.1	360.0	5.06	false	0.5	1.25	100	1.0	0.16	0.93	1.1	2000	0.375	1.0	0.3	1.5	1000	40.4	2.0	41.88255841532361	6.904725217776876	13.181020135902212	36.505932470578244	9.041672726027109
0.1	2.1	360.0	5.06	false	0.5	1.25	100	1.0	0.16	0.93	1.1	2000	0.375	1.0	0.3	1.5	1000	40.4	2.0	44.41121107749841	1.592469117483169	10.336249394517266	33.88559091844179	11.742181295676213
0.1	2.1	360.0	5.06	false	0.5	1.25	100	1.0	0.16	0.93	1.1	2000	0.375	1.0	0.3	1.5	1000	40.4	2.0	41.33251198686022	10.91818479332939	12.385958009869073	32.10888446563332	8.328062222544926
0.1	2.1	360.0	5.06	false	0.5	1.25	100	1.0	0.16	0.93	1.1	2000	0.375	1.0	0.3	1.5	1000	40.4	2.0	45.52448537897736	12.92167021991664	8.093770853398112	21.79229320571911	14.85173536922655
0.1	2.1	360.0	5.06	false	0.5	1.25	100	1.0	0.16	0.93	1.1	2000	0.375	1.0	0.3	1.5	1000	40.4	1.0	34.89410837951791	2.8636326838156356	15.88947686270777
0.1	2.1	360.0	5.06	false	0.5	1.25	100	1.0	0.16	0.93	1.1	2000	0.375	1.0	0.3	1.5	1000	40.4	2.0	39.23748205570795	3.559925224468544	10.961903146712261	33.09823031219222	10.089484498441456
0.1	2.1	360.0	5.06	false	0.5	1.25	100	1.0	0.16	0.93	1.1	2000	0.375	1.0	0.3	1.5	1000	40.4	2.0	38.58428624903512	0.053951195394453165	9.51076256941497	30.893452227554658	9.936736292539273
0.1	2.1	360.0	5.06	false	0.5	1.25	100	1.0	0.16	0.93	1.1	2000	0.375	1.0	0.3	1.5	1000	40.4	1.0	35.14711348409766	12.946904869240587	18.557855379430837
0.1	2.1	360.0	5.06	false	0.5	1.25	100	1.0	0.16	0.93	1.1	2000	0.375	1.0	0.3	1.5	1000	40.4	2.0	45.80361805819012	14.668439108386291	11.468391250397909	36.133267750820956	12.497307853553497
0.1	2.1	360.0	5.06	false	0.5	1.25	100	1.0	0.16	0.93	1.1	2000	0.375	1.0	0.3	1.5	1000	40.4	1.0	40.941374544085946	28.050357636107133	19.965871396554558
0.1	2.1	360.0	5.06	false	0.5	1.25	100	1.0	0.16	0.93	1.1	2000	0.375	1.0	0.3	1.5	1000	40.4	2.0	42.745501294548276	0.9085671412330822	12.616285685995	41.940819707651265	7.740730119450281
0.1	2.1	360.0	5.06	false	0.5	1.25	100	1.0	0.16	0.93	1.1	2000	0.375	1.0	0.3	1.5	1000	40.4	2.0	38.3480791630325	6.265281915287439	8.865025950114614	33.552424922054364	10.286125476126529
0.1	2.1	360.0	5.06	false	0.5	1.25	100	1.0	0.16	0.93	1.1	2000	0.375	1.0	0.3	1.5	1000	40.4	1.0	47.26385296301975	17.68120816845884	19.249644900419298
0.1	2.1	360.0	5.06	false	0.5	1.25	100	1.0	0.16	0.93	1.1	2000	0.375	1.0	0.3	1.5	1000	40.4	2.0	40.49999894376888	1.287181741646724	7.0845407344507345	25.136045824806818	15.344067280085614
0.1	2.1	360.0	5.06	false	0.5	1.25	100	1.0	0.16	0.93	1.1	2000	0.375	1.0	0.3	1.5	1000	40.4	0.0	31.68392728563991
0.1	2.1	360.0	5.06	false	0.5	1.25	100	1.0	0.16	0.93	1.1	2000	0.375	1.0	0.3	1.5	1000	40.4	2.0	43.356544778162664	14.973632348985602	10.939119339135232	26.7514169839825	12.723477523828032
0.1	2.1	360.0	5.06	false	0.5	1.25	100	1.0	0.16	0.93	1.1	2000	0.375	1.0	0.3	1.5	1000	40.4	1.0	35.43242729294851	4.030212934219472	16.82945097813188
0.1	2.1	360.0	5.06	false	0.5	1.25	100	1.0	0.16	0.93	1.1	2000	0.375	1.0	0.3	1.5	1000	40.4	2.0	43.40197672360708	16.69458610583789	12.815831984282765	41.85670421900497	10.655339206127394
0.1	2.1	360.0	5.06	false	0.5	1.25	100	1.0	0.16	0.93	1.1	2000	0.375	1.0	0.3	1.5	1000	40.4	2.0	37.526481684420844	5.769558955224643	12.459648504922592	18.11313246883797	9.136660984557338
0.1	2.1	360.0	5.06	false	0.5	1.25	100	1.0	0.16	0.93	1.1	2000	0.375	1.0	0.3	1.5	1000	40.4	2.0	49.15126147766371	13.784177508571142	11.30443817296318	39.35575667755397	14.598141410114332
0.1	2.1	360.0	5.06	false	0.5	1.25	100	1.0	0.16	0.93	1.1	2000	0.375	1.0	0.3	1.5	1000	40.4	1.0	41.563746803525085	31.480509478639913	20.641954936146707
0.1	2.1	360.0	5.06	false	0.5	1.25	100	1.0	0.16	0.93	1.1	2000	0.375	1.0	0.3	1.5	1000	40.4	2.0	40.155083898186106	7.5681466263879305	14.282384357066965	38.98298075762023	7.968057596173873
0.1	2.1	360.0	5.06	false	0.5	1.25	100	1.0	0.16	0.93	1.1	2000	0.375	1.0	0.3	1.5	1000	40.4	1.0	34.44053024090462	1.1627663341103185	16.139974099365393
0.1	2.1	360.0	5.06	false	0.5	1.25	100	1.0	0.16	0.93	1.1	2000	0.375	1.0	0.3	1.5	1000	40.4	1.0	41.29594225353732	27.39054084183232	20.9713116478868
0.1	2.1	360.0	5.06	false	0.5	1.25	100	1.0	0.16	0.93	1.1	2000	0.375	1.0	0.3	1.5	1000	40.4	1.0	29.123446780130237	19.878628120993287	16.148940688830365
0.1	2.1	360.0	5.06	false	0.5	1.25	100	1.0	0.16	0.93	1.1	2000	0.375	1.0	0.3	1.5	1000	40.4	2.0	38.464562869812035	1.15577517085242	6.500525616153955	23.896797006340197	14.437544438563002
0.1	2.1	360.0	5.06	false	0.5	1.25	100	1.0	0.16	0.93	1.1	2000	0.375	1.0	0.3	1.5	1000	40.4	2.0	46.40737272010967	13.58671533849111	11.38920533072953	30.05556660557468	14.187652081446858
0.1	2.1	360.0	5.06	false	0.5	1.25	100	1.0	0.16	0.93	1.1	2000	0.375	1.0	0.3	1.5	1000	40.4	2.0	39.32071942105115	10.166332739504004	9.950885657316071	30.975607423487798	9.468773027220854
0.1	2.1	360.0	5.06	false	0.5	1.25	100	1.0	0.16	0.93	1.1	2000	0.375	1.0	0.3	1.5	1000	40.4	2.0	42.49737642869977	12.967763918884893	12.795525014528652	41.9051446273368	11.410533418032475
0.1	2.1	360.0	5.06	false	0.5	1.25	100	1.0	0.16	0.93	1.1	2000	0.375	1.0	0.3	1.5	1000	40.4	1.0	29.6212858000424	7.188833442891111	14.467695942882266
0.1	2.1	360.0	5.06	false	0.5	1.25	100	1.0	0.16	0.93	1.1	2000	0.375	1.0	0.3	1.5	1000	40.4	2.0	37.0213436659808	2.3277770798289223	9.035454698837272	23.426426995825878	12.240922758043554
0.1	2.1	360.0	5.06	false	0.5	1.25	100	1.0	0.16	0.93	1.1	2000	0.375	1.0	0.3	1.5	1000	40.4	2.0	34.975427253043605	0.23044697866458275	5.813549609521378	23.10941206362049	11.86291189599535
0.1	2.1	360.0	5.06	false	0.5	1.25	100	1.0	0.16	0.93	1.1	2000	0.375	1.0	0.3	1.5	1000	40.4	2.0	39.34670402810466	5.264302628751393	11.674904782504573	39.06809747694175	8.743407656716004
0.1	2.1	360.0	5.06	false	0.5	1.25	100	1.0	0.16	0.93	1.1	2000	0.375	1.0	0.3	1.5	1000	40.4	1.0	30.05740150343221	29.259291142725104	14.897333628520531
0.1	2.1	360.0	5.06	false	0.5	1.25	100	1.0	0.16	0.93	1.1	2000	0.375	1.0	0.3	1.5	1000	40.4	1.0	37.828957002438685	14.397599927262807	22.131568292275457
0.1	2.1	360.0	5.06	false	0.5	1.25	100	1.0	0.16	0.93	1.1	2000	0.375	1.0	0.3	1.5	1000	40.4	2.0	44.06179676778598	15.745671180487491	16.037131854520332	42.42744835272752	7.19868626088214
0.1	2.1	360.0	5.06	false	0.5	1.25	100	1.0	0.16	0.93	1.1	2000	0.375	1.0	0.3	1.5	1000	40.4	2.0	41.85702980785305	5.77838891952037	9.76930778942884	36.28330533084047	11.139609312000923
0.1	2.1	360.0	5.06	false	0.5	1.25	100	1.0	0.16	0.93	1.1	2000	0.375	1.0	0.3	1.5	1000	40.4	1.0	33.54099140930716	28.117563317325644	16.932193407623085
0.1	2.1	360.0	5.06	false	0.5	1.25	100	1.0	0.16	0.93	1.1	2000	0.375	1.0	0.3	1.5	1000	40.4	2.0	41.23227171270697	13.699606270189843	9.911697546710442	39.97970947634688	12.210662523408065
0.1	2.1	360.0	5.06	false	0.5	1.25	100	1.0	0.16	0.93	1.1	2000	0.375	1.0	0.3	1.5	1000	40.4	1.0	44.34608180658045	27.84656525224588	25.620055688098848
0.1	2.1	360.0	5.06	false	0.5	1.25	100	1.0	0.16	0.93	1.1	2000	0.375	1.0	0.3	1.5	1000	40.4	2.0	47.58081235879386	17.03321012323801	11.57118235657743	35.01452437774755	13.16374412521038
0.1	2.1	360.0	5.06	false	0.5	1.25	100	1.0	0.16	0.93	1.1	2000	0.375	1.0	0.3	1.5	1000	40.4	1.0	47.02942372793778	30.080637635768305	25.090739801707894
0.1	2.1	360.0	5.06	false	0.5	1.25	100	1.0	0.16	0.93	1.1	2000	0.375	1.0	0.3	1.5	1000	40.4	2.0	40.62416950960452	2.299998985225504	7.34594336369398	31.013175326757057	12.319313523848155
0.1	2.1	360.0	5.06	false	0.5	1.25	100	1.0	0.16	0.93	1.1	2000	0.375	1.0	0.3	1.5	1000	40.4	1.0	30.05154193774965	11.265021416017651	15.725554757665122
0.1	2.1	360.0	5.06	false	0.5	1.25	100	1.0	0.16	0.93	1.1	2000	0.375	1.0	0.3	1.5	1000	40.4	2.0	38.770150609103624	14.555759211055216	13.500064737934203	36.43451648877865	7.0657405000860996
0.1	2.1	360.0	5.06	false	0.5	1.25	100	1.0	0.16	0.93	1.1	2000	0.375	1.0	0.3	1.5	1000	40.4	1.0	36.06841210531091	0.016537986471401856	16.96883288007014
0.1	2.1	360.0	5.06	false	0.5	1.25	100	1.0	0.16	0.93	1.1	2000	0.375	1.0	0.3	1.5	1000	40.4	2.0	42.88451555364742	0.41454682652208036	8.683941984560942	21.840536409833305	15.146641819714146
0.1	2.1	360.0	5.06	false	0.5	1.25	100	1.0	0.16	0.93	1.1	2000	0.375	1.0	0.3	1.5	1000	40.4	2.0	43.845275770321436	3.688509421027432	13.933663676058137	34.15913137971952	9.848701416042903
0.1	2.1	360.0	5.06	false	0.5	1.25	100	1.0	0.16	0.93	1.1	2000	0.375	1.0	0.3	1.5	1000	40.4	1.0	40.72955377474847	29.03494766010208	20.86275744095365
0.1	2.1	360.0	5.06	false	0.5	1.25	100	1.0	0.16	0.93	1.1	2000	0.375	1.0	0.3	1.5	1000	40.4	2.0	42.73510045846102	14.675309646058325	14.191957058207793	39.437043114932735	8.912847496541076
0.1	2.1	360.0	5.06	false	0.5	1.25	100	1.0	0.16	0.93	1.1	2000	0.375	1.0	0.3	1.5	1000	40.4	1.0	43.40699906612981	25.180866271589878	25.235715864064893
0.1	2.1	360.0	5.06	false	0.5	1.25	100	1.0	0.16	0.93	1.1	2000	0.375	1.0	0.3	1.5	1000	40.4	1.0	40.69113800176143	14.610322432329141	19.93352772676213
0.1	2.1	360.0	5.06	false	0.5	1.25	100	1.0	0.16	0.93	1.1	2000	0.375	1.0	0.3	1.5	1000	40.4	1.0	36.91563266600873	18.046218991860787	19.40819131653413
0.1	2.1	360.0	5.06	false	0.5	1.25	100	1.0	0.16	0.93	1.1	2000	0.375	1.0	0.3	1.5	1000	40.4	1.0	45.00551009587707	22.860738366479374	25.38150410663503
0.1	2.1	360.0	5.06	false	0.5	1.25	100	1.0	0.16	0.93	1.1	2000	0.375	1.0	0.3	1.5	1000	40.4	1.0	40.23716874409192	13.485500968372246	22.028751868240928
0.1	2.1	360.0	5.06	false	0.5	1.25	100	1.0	0.16	0.93	1.1	2000	0.375	1.0	0.3	1.5	1000	40.4	1.0	33.887893423702735	32.41535270021636	18.581596335932538
0.1	2.1	360.0	5.06	false	0.5	1.25	100	1.0	0.16	0.93	1.1	2000	0.375	1.0	0.3	1.5	1000	40.4	1.0	38.313264049142475	19.314461651396147	20.434227591946016
0.1	2.1	360.0	5.06	false	0.5	1.25	100	1.0	0.16	0.93	1.1	2000	0.375	1.0	0.3	1.5	1000	40.4	2.0	41.67004925254046	13.122680086904142	14.281863115090873	36.82934342424739	9.74584517112706
0.1	2.1	360.0	5.06	false	0.5	1.25	100	1.0	0.16	0.93	1.1	2000	0.375	1.0	0.3	1.5	1000	40.4	1.0	32.302820889724906	7.0637178712387	16.91876640051855
0.1	2.1	360.0	5.06	false	0.5	1.25	100	1.0	0.16	0.93	1.1	2000	0.375	1.0	0.3	1.5	1000	40.4	2.0	42.613941905485916	0.023747483818597353	10.63382041027083	33.6983825950439	13.37367055113627
0.1	2.1	360.0	5.06	false	0.5	1.25	100	1.0	0.16	0.93	1.1	2000	0.375	1.0	0.3	1.5	1000	40.4	2.0	31.608056466551986	0.918120121767947	8.67336602122304	30.394806458311294	8.916265935585423
0.1	2.1	360.0	5.06	false	0.5	1.25	100	1.0	0.16	0.93	1.1	2000	0.375	1.0	0.3	1.5	1000	40.4	1.0	45.98518585512419	25.4577904819976	24.820417880643618
0.1	2.1	360.0	5.06	false	0.5	1.25	100	1.0	0.16	0.93	1.1	2000	0.375	1.0	0.3	1.5	1000	40.4	2.0	41.12153803525025	11.501566071626394	10.898020879887675	26.931861652416373	12.026358176812558
0.1	2.1	360.0	5.06	false	0.5	1.25	100	1.0	0.16	0.93	1.1	2000	0.375	1.0	0.3	1.5	1000	40.4	2.0	50.32174409547743	6.30820985975807	12.401805554588424	42.75867757860284	14.063777254058575
0.1	2.1	360.0	5.06	false	0.5	1.25	100	1.0	0.16	0.93	1.1	2000	0.375	1.0	0.3	1.5	1000	40.4	2.0	38.8011133468744	5.498485031137773	7.754766643902424	26.821201144045812	12.982947327683227
0.1	2.1	360.0	5.06	false	0.5	1.25	100	1.0	0.16	0.93	1.1	2000	0.375	1.0	0.3	1.5	1000	40.4	2.0	40.65004232971193	0.23494836994316975	6.187868867027028	29.846836505302967	14.4458553987439
0.1	2.1	360.0	5.06	false	0.5	1.25	100	1.0	0.16	0.93	1.1	2000	0.375	1.0	0.3	1.5	1000	40.4	1.0	40.114503034642055	23.47960093065948	19.497343826428573
0.1	2.1	360.0	5.06	false	0.5	1.25	100	1.0	0.16	0.93	1.1	2000	0.375	1.0	0.3	1.5	1000	40.4	2.0	46.56358936103151	14.288489790065462	12.879639316312293	35.0495564989572	9.881399854598225
0.1	2.1	360.0	5.06	false	0.5	1.25	100	1.0	0.16	0.93	1.1	2000	0.375	1.0	0.3	1.5	1000	40.4	2.0	46.18476622364872	1.1014445689133072	12.405219078045041	40.13658432438791	12.004363225999333
0.1	2.1	360.0	5.06	false	0.5	1.25	100	1.0	0.16	0.93	1.1	2000	0.375	1.0	0.3	1.5	1000	40.4	1.0	33.86300254681116	23.82569253034506	17.60210677904331
0.1	2.1	360.0	5.06	false	0.5	1.25	100	1.0	0.16	0.93	1.1	2000	0.375	1.0	0.3	1.5	1000	40.4	2.0	38.66487836280437	7.922919506698255	9.40582525663695	28.531185728804807	10.193885065569571
0.1	2.1	360.0	5.06	false	0.5	1.25	100	1.0	0.16	0.93	1.1	2000	0.375	1.0	0.3	1.5	1000	40.4	1.0	46.671670804482304	23.767699963545997	23.337138449221836
0.1	2.1	360.0	5.06	false	0.5	1.25	100	1.0	0.16	0.93	1.1	2000	0.375	1.0	0.3	1.5	1000	40.4	0.0	31.349176750363576
0.1	2.1	360.0	5.06	false	0.5	1.25	100	1.0	0.16	0.93	1.1	2000	0.375	1.0	0.3	1.5	1000	40.4	2.0	42.13013367273445	6.680708457993579	11.358652378250804	38.250553016031155	11.89579607773447
0.1	2.1	360.0	5.06	false	0.5	1.25	100	1.0	0.16	0.93	1.1	2000	0.375	1.0	0.3	1.5	1000	40.4	1.0	34.79115423602212	17.26304073508987	19.215453738901722
0.1	2.1	360.0	5.06	false	0.5	1.25	100	1.0	0.16	0.93	1.1	2000	0.375	1.0	0.3	1.5	1000	40.4	3.0	45.118867540004175	8.24843355830116	7.720882233413431	20.339307819821	10.778334521795813	41.602308890306006	6.258107327690106
0.1	2.1	360.0	5.06	false	0.5	1.25	100	1.0	0.16	0.93	1.1	2000	0.375	1.0	0.3	1.5	1000	40.4	1.0	32.82580992083524	28.58393875461361	17.355826353020074
0.1	2.1	360.0	5.06	false	0.5	1.25	100	1.0	0.16	0.93	1.1	2000	0.375	1.0	0.3	1.5	1000	40.4	2.0	35.42210030748193	3.1482986505679595	9.043855323267861	34.424601038029444	7.524346468277212
0.1	2.1	360.0	5.06	false	0.5	1.25	100	1.0	0.16	0.93	1.1	2000	0.375	1.0	0.3	1.5	1000	40.4	1.0	35.58882836007525	32.883688007968765	18.38146173894385
0.1	2.1	360.0	5.06	false	0.5	1.25	100	1.0	0.16	0.93	1.1	2000	0.375	1.0	0.3	1.5	1000	40.4	1.0	40.69118098215506	31.207864678142883	19.314908550840972
0.1	2.1	360.0	5.06	false	0.5	1.25	100	1.0	0.16	0.93	1.1	2000	0.375	1.0	0.3	1.5	1000	40.4	1.0	31.73734265623353	30.760854872951587	15.494153739162378
0.1	2.1	360.0	5.06	false	0.5	1.25	100	1.0	0.16	0.93	1.1	2000	0.375	1.0	0.3	1.5	1000	40.4	2.0	44.92265633220864	2.4026364249447565	12.094116933450094	42.581232007566435	10.843427475827381
0.1	2.1	360.0	5.06	false	0.5	1.25	100	1.0	0.16	0.93	1.1	2000	0.375	1.0	0.3	1.5	1000	40.4	1.0	38.81580981077683	13.38663766370846	19.646261610153164
0.1	2.1	360.0	5.06	false	0.5	1.25	100	1.0	0.16	0.93	1.1	2000	0.375	1.0	0.3	1.5	1000	40.4	2.0	47.28152926805381	1.0345985555754638	8.335079175914284	32.2100727630076	16.90262546112282
0.1	2.1	360.0	5.06	false	0.5	1.25	100	1.0	0.16	0.93	1.1	2000	0.375	1.0	0.3	1.5	1000	40.4	1.0	52.81823825469766	42.03214358335146	25.60483709117279
0.1	2.1	360.0	5.06	false	0.5	1.25	100	1.0	0.16	0.93	1.1	2000	0.375	1.0	0.3	1.5	1000	40.4	1.0	34.89110707119975	24.617070690462793	18.26623733974848
0.1	2.1	360.0	5.06	false	0.5	1.25	100	1.0	0.16	0.93	1.1	2000	0.375	1.0	0.3	1.5	1000	40.4	1.0	42.212912870160324	32.39155322801136	21.70822129725256
0.1	2.1	360.0	5.06	false	0.5	1.25	100	1.0	0.16	0.93	1.1	2000	0.375	1.0	0.3	1.5	1000	40.4	2.0	44.04179517353555	0.5339680222169711	11.831282833067533	34.175629171322825	12.684680181672
0.1	2.1	360.0	5.06	false	0.5	1.25	100	1.0	0.16	0.93	1.1	2000	0.375	1.0	0.3	1.5	1000	40.4	2.0	41.79666738201784	3.1535963385438897	8.810168751229567	22.995847715339966	14.790396264757874
0.1	2.1	360.0	5.06	false	0.5	1.25	100	1.0	0.16	0.93	1.1	2000	0.375	1.0	0.3	1.5	1000	40.4	2.0	35.9949130398249	4.247895281343868	10.03293169677217	34.754697079464464	7.668789062352615
0.1	2.1	360.0	5.06	false	0.5	1.25	100	1.0	0.16	0.93	1.1	2000	0.375	1.0	0.3	1.5	1000	40.4	2.0	43.69826049597947	1.5460763908000354	13.631582975043354	42.086694381395176	10.47635296507004
0.1	2.1	360.0	5.06	false	0.5	1.25	100	1.0	0.16	0.93	1.1	2000	0.375	1.0	0.3	1.5	1000	40.4	1.0	38.82384369535773	10.200946034219541	19.901636892129755
0.1	2.1	360.0	5.06	false	0.5	1.25	100	1.0	0.16	0.93	1.1	2000	0.375	1.0	0.3	1.5	1000	40.4	1.0	26.94917090977301	26.7624540135826	13.1285385021454
0.1	2.1	360.0	5.06	false	0.5	1.25	100	1.0	0.16	0.93	1.1	2000	0.375	1.0	0.3	1.5	1000	40.4	2.0	32.74541829883798	6.687365877220694	7.5605016166925205	28.127687196602174	9.4549334892527
0.1	2.1	360.0	5.06	false	0.5	1.25	100	1.0	0.16	0.93	1.1	2000	0.375	1.0	0.3	1.5	1000	40.4	1.0	39.08503947986872	21.772957652782466	21.049127553820863
0.1	2.1	360.0	5.06	false	0.5	1.25	100	1.0	0.16	0.93	1.1	2000	0.375	1.0	0.3	1.5	1000	40.4	2.0	39.49393105548929	8.363464434950304	13.319660815878459	28.358208234408416	6.960642842275801
0.1	2.1	360.0	5.06	false	0.5	1.25	100	1.0	0.16	0.93	1.1	2000	0.375	1.0	0.3	1.5	1000	40.4	2.0	44.17534051775025	10.603903139442322	13.888007073713059	42.55336985893466	10.014020469290081
0.1	2.1	360.0	5.06	false	0.5	1.25	100	1.0	0.16	0.93	1.1	2000	0.375	1.0	0.3	1.5	1000	40.4	1.0	36.93160055356976	27.877929301209846	19.51840180912696
0.1	2.1	360.0	5.06	false	0.5	1.25	100	1.0	0.16	0.93	1.1	2000	0.375	1.0	0.3	1.5	1000	40.4	1.0	40.871114699817106	17.11739503999332	19.99849234686067
0.1	2.1	360.0	5.06	false	0.5	1.25	100	1.0	0.16	0.93	1.1	2000	0.375	1.0	0.3	1.5	1000	40.4	1.0	38.72362341961334	37.34253023707011	19.699999009650295
0.1	2.1	360.0	5.06	false	0.5	1.25	100	1.0	0.16	0.93	1.1	2000	0.375	1.0	0.3	1.5	1000	40.4	1.0	48.83233240289666	18.955402069978497	24.602053552993976
0.1	2.1	360.0	5.06	false	0.5	1.25	100	1.0	0.16	0.93	1.1	2000	0.375	1.0	0.3	1.5	1000	40.4	2.0	41.60788926084611	7.9718018869093905	8.833908579646854	28.41468936985815	13.555211920596046
0.1	2.1	360.0	5.06	false	0.5	1.25	100	1.0	0.16	0.93	1.1	2000	0.375	1.0	0.3	1.5	1000	40.4	1.0	44.982681949854104	32.61462417972409	19.391762413032996
0.1	2.1	360.0	5.06	false	0.5	1.25	100	1.0	0.16	0.93	1.1	2000	0.375	1.0	0.3	1.5	1000	40.4	2.0	40.7144112500742	5.355970826367111	10.700900390392293	39.78357028804327	12.058115547277405
0.1	2.1	360.0	5.06	false	0.5	1.25	100	1.0	0.16	0.93	1.1	2000	0.375	1.0	0.3	1.5	1000	40.4	2.0	39.50673288749309	0.9003686206639433	11.3914975614255	31.662835887322363	8.49202721782244
0.1	2.1	360.0	5.06	false	0.5	1.25	100	1.0	0.16	0.93	1.1	2000	0.375	1.0	0.3	1.5	1000	40.4	1.0	47.630683342769274	35.14769189455501	24.9223613789537
0.1	2.1	360.0	5.06	false	0.5	1.25	100	1.0	0.16	0.93	1.1	2000	0.375	1.0	0.3	1.5	1000	40.4	1.0	36.06892932515515	17.184159453935933	19.5183469484906
0.1	2.1	360.0	5.06	false	0.5	1.25	100	1.0	0.16	0.93	1.1	2000	0.375	1.0	0.3	1.5	1000	40.4	1.0	36.95377499910213	28.34323168392813	18.614350944538234
0.1	2.1	360.0	5.06	false	0.5	1.25	100	1.0	0.16	0.93	1.1	2000	0.375	1.0	0.3	1.5	1000	40.4	1.0	35.29224138614174	4.836615358439168	16.349245182800953
0.1	2.1	360.0	5.06	false	0.5	1.25	100	1.0	0.16	0.93	1.1	2000	0.375	1.0	0.3	1.5	1000	40.4	2.0	40.91139804836474	9.624345599215816	11.190494458656223	35.82946598975602	10.371812884122804
0.1	2.1	360.0	5.06	false	0.5	1.25	100	1.0	0.16	0.93	1.1	2000	0.375	1.0	0.3	1.5	1000	40.4	1.0	34.29226578154826	23.460464573424765	20.39663932665226
0.1	2.1	360.0	5.06	false	0.5	1.25	100	1.0	0.16	0.93	1.1	2000	0.375	1.0	0.3	1.5	1000	40.4	2.0	35.16875173593721	18.712809530671787	11.298975143746544	32.59807809082436	8.184274625480246
0.1	2.1	360.0	5.06	false	0.5	1.25	100	1.0	0.16	0.93	1.1	2000	0.375	1.0	0.3	1.5	1000	40.4	2.0	42.23216734317752	16.81696480433609	12.622746314402232	31.963418905331896	10.4683547949178
0.1	2.1	360.0	5.06	false	0.5	1.25	100	1.0	0.16	0.93	1.1	2000	0.375	1.0	0.3	1.5	1000	40.4	1.0	43.15622586272233	0.3987702799260637	20.237117431843274
0.1	2.1	360.0	5.06	false	0.5	1.25	100	1.0	0.16	0.93	1.1	2000	0.375	1.0	0.3	1.5	1000	40.4	1.0	39.973013364032326	24.42442372654562	15.939162184387673
0.1	2.1	360.0	5.06	false	0.5	1.25	100	1.0	0.16	0.93	1.1	2000	0.375	1.0	0.3	1.5	1000	40.4	1.0	37.3273408384767	23.673744876803962	18.70373482395266
0.1	2.1	360.0	5.06	false	0.5	1.25	100	1.0	0.16	0.93	1.1	2000	0.375	1.0	0.3	1.5	1000	40.4	1.0	39.33560867470099	17.859951386132636	17.182032682970014
0.1	2.1	360.0	5.06	false	0.5	1.25	100	1.0	0.16	0.93	1.1	2000	0.375	1.0	0.3	1.5	1000	40.4	1.0	35.95245937394263	24.061237686739474	16.56858966057305
0.1	2.1	360.0	5.06	false	0.5	1.25	100	1.0	0.16	0.93	1.1	2000	0.375	1.0	0.3	1.5	1000	40.4	1.0	33.91718225559678	12.623381756561137	19.073080841449432
0.1	2.1	360.0	5.06	false	0.5	1.25	100	1.0	0.16	0.93	1.1	2000	0.375	1.0	0.3	1.5	1000	40.4	2.0	42.54845063346654	1.0347144339767265	9.324530763128518	31.085422703987902	14.270022842920419
0.1	2.1	360.0	5.06	false	0.5	1.25	100	1.0	0.16	0.93	1.1	2000	0.375	1.0	0.3	1.5	1000	40.4	1.0	47.40236860646435	12.949538489323144	18.494208368850842
0.1	2.1	360.0	5.06	false	0.5	1.25	100	1.0	0.16	0.93	1.1	2000	0.375	1.0	0.3	1.5	1000	40.4	2.0	46.012955158002036	2.564072704878733	7.127100490370461	28.86716006209277	15.401966635220646
0.1	2.1	360.0	5.06	false	0.5	1.25	100	1.0	0.16	0.93	1.1	2000	0.375	1.0	0.3	1.5	1000	40.4	1.0	35.72704426323472	17.877490222174117	17.71906074091986
0.1	2.1	360.0	5.06	false	0.5	1.25	100	1.0	0.16	0.93	1.1	2000	0.375	1.0	0.3	1.5	1000	40.4	2.0	39.8556807587277	21.230383859397143	15.10900225472228	33.597996763077184	7.718657054703744
0.1	2.1	360.0	5.06	false	0.5	1.25	100	1.0	0.16	0.93	1.1	2000	0.375	1.0	0.3	1.5	1000	40.4	1.0	32.976327072420304	12.350271436157813	18.664324553118142
0.1	2.1	360.0	5.06	false	0.5	1.25	100	1.0	0.16	0.93	1.1	2000	0.375	1.0	0.3	1.5	1000	40.4	1.0	40.52555878260209	30.84154045231484	18.995585920338534
0.1	2.1	360.0	5.06	false	0.5	1.25	100	1.0	0.16	0.93	1.1	2000	0.375	1.0	0.3	1.5	1000	40.4	1.0	33.988779072064744	13.99219955029405	18.64099578143631
0.1	2.1	360.0	5.06	false	0.5	1.25	100	1.0	0.16	0.93	1.1	2000	0.375	1.0	0.3	1.5	1000	40.4	2.0	42.86141822667149	1.4640032221842103	8.082663574047514	39.97638826207579	13.575149657649687
0.1	2.1	360.0	5.06	false	0.5	1.25	100	1.0	0.16	0.93	1.1	2000	0.375	1.0	0.3	1.5	1000	40.4	2.0	44.39819765061908	1.5452307324759742	9.422314546782316	24.729540399945545	14.787724744658366
0.1	2.1	360.0	5.06	false	0.5	1.25	100	1.0	0.16	0.93	1.1	2000	0.375	1.0	0.3	1.5	1000	40.4	2.0	44.76823222095136	16.75955495244252	9.632861306415897	27.83538662385826	14.68879786061712
0.1	2.1	360.0	5.06	false	0.5	1.25	100	1.0	0.16	0.93	1.1	2000	0.375	1.0	0.3	1.5	1000	40.4	2.0	47.11074302852039	20.351119826395927	16.33373464618048	42.24669774019952	9.797933388800788
0.1	2.1	360.0	5.06	false	0.5	1.25	100	1.0	0.16	0.93	1.1	2000	0.375	1.0	0.3	1.5	1000	40.4	2.0	43.953269083415464	13.793498224038643	10.585073944158356	29.97550376098017	14.40359851893673
0.1	2.1	360.0	5.06	false	0.5	1.25	100	1.0	0.16	0.93	1.1	2000	0.375	1.0	0.3	1.5	1000	40.4	2.0	45.18779922167177	21.669596867942627	11.400435944970958	34.24243084247817	13.226430995439562
0.1	2.1	360.0	5.06	false	0.5	1.25	100	1.0	0.16	0.93	1.1	2000	0.375	1.0	0.3	1.5	1000	40.4	1.0	36.44350310796734	6.528817612749186	16.827714155370508
0.1	2.1	360.0	5.06	false	0.5	1.25	100	1.0	0.16	0.93	1.1	2000	0.375	1.0	0.3	1.5	1000	40.4	2.0	45.90588632295507	1.6818345639958643	10.23205533707998	39.419538869898766	13.777444003802948
0.1	2.1	360.0	5.06	false	0.5	1.25	100	1.0	0.16	0.93	1.1	2000	0.375	1.0	0.3	1.5	1000	40.4	1.0	45.86897909182527	10.155107944237761	22.749822758221267
0.1	2.1	360.0	5.06	false	0.5	1.25	100	1.0	0.16	0.93	1.1	2000	0.375	1.0	0.3	1.5	1000	40.4	2.0	38.041680144462156	3.545921924079164	9.67831679356668	35.108785489705426	10.146542714908815
0.1	2.1	360.0	5.06	false	0.5	1.25	100	1.0	0.16	0.93	1.1	2000	0.375	1.0	0.3	1.5	1000	40.4	2.0	46.209473713012514	9.006827213739921	11.357175385677719	34.495175579178714	12.770904990928198
0.1	2.1	360.0	5.06	false	0.5	1.25	100	1.0	0.16	0.93	1.1	2000	0.375	1.0	0.3	1.5	1000	40.4	2.0	30.091288354910454	0.06715941066090836	9.701198074343045	27.7690401050511	5.208421567683251
0.1	2.1	360.0	5.06	false	0.5	1.25	100	1.0	0.16	0.93	1.1	2000	0.375	1.0	0.3	1.5	1000	40.4	1.0	34.515761258316395	24.460651974362882	16.8267140716806
0.1	2.1	360.0	5.06	false	0.5	1.25	100	1.0	0.16	0.93	1.1	2000	0.375	1.0	0.3	1.5	1000	40.4	1.0	34.29969126731927	23.939042696848695	17.504771987764375
0.1	2.1	360.0	5.06	false	0.5	1.25	100	1.0	0.16	0.93	1.1	2000	0.375	1.0	0.3	1.5	1000	40.4	2.0	41.803676638515526	1.48772114828244	8.639170441978525	40.876758253347234	12.71873268695584
0.1	2.1	360.0	5.06	false	0.5	1.25	100	1.0	0.16	0.93	1.1	2000	0.375	1.0	0.3	1.5	1000	40.4	1.0	36.17599043764874	23.154644246972858	18.212319631760657
0.1	2.1	360.0	5.06	false	0.5	1.25	100	1.0	0.16	0.93	1.1	2000	0.375	1.0	0.3	1.5	1000	40.4	2.0	45.57493838542569	2.7125375020954627	9.428085378035954	32.507699497936684	14.211169455915572
0.1	2.1	360.0	5.06	false	0.5	1.25	100	1.0	0.16	0.93	1.1	2000	0.375	1.0	0.3	1.5	1000	40.4	2.0	49.52955903384641	7.381317013611796	14.306583680538791	45.32301732472679	12.186050359417761
0.1	2.1	360.0	5.06	false	0.5	1.25	100	1.0	0.16	0.93	1.1	2000	0.375	1.0	0.3	1.5	1000	40.4	1.0	35.879166793225465	21.877914354956363	19.545212163774202
0.1	2.1	360.0	5.06	false	0.5	1.25	100	1.0	0.16	0.93	1.1	2000	0.375	1.0	0.3	1.5	1000	40.4	1.0	30.51538068767023	22.28058389203404	17.35685820056643
0.1	2.1	360.0	5.06	false	0.5	1.25	100	1.0	0.16	0.93	1.1	2000	0.375	1.0	0.3	1.5	1000	40.4	1.0	28.832658255560773	12.748497359721474	16.708882049290704
0.1	2.1	360.0	5.06	false	0.5	1.25	100	1.0	0.16	0.93	1.1	2000	0.375	1.0	0.3	1.5	1000	40.4	1.0	30.28335369648547	10.909935643484468	16.085430720125874
0.1	2.1	360.0	5.06	false	0.5	1.25	100	1.0	0.16	0.93	1.1	2000	0.375	1.0	0.3	1.5	1000	40.4	1.0	39.410353039469655	13.7351882443453	20.06361804202191
0.1	2.1	360.0	5.06	false	0.5	1.25	100	1.0	0.16	0.93	1.1	2000	0.375	1.0	0.3	1.5	1000	40.4	1.0	45.24024587687998	21.93531857437342	22.888726540775394
0.1	2.1	360.0	5.06	false	0.5	1.25	100	1.0	0.16	0.93	1.1	2000	0.375	1.0	0.3	1.5	1000	40.4	1.0	41.12479588989597	20.65656397732635	20.576380938195978
0.1	2.1	360.0	5.06	false	0.5	1.25	100	1.0	0.16	0.93	1.1	2000	0.375	1.0	0.3	1.5	1000	40.4	2.0	43.35407629773785	13.247151518737493	13.930212521646444	42.47100732453386	10.749354245210787
0.1	2.1	360.0	5.06	false	0.5	1.25	100	1.0	0.16	0.93	1.1	2000	0.375	1.0	0.3	1.5	1000	40.4	1.0	36.941958974875334	24.226641847666926	20.76990593754698
0.1	2.1	360.0	5.06	false	0.5	1.25	100	1.0	0.16	0.93	1.1	2000	0.375	1.0	0.3	1.5	1000	40.4	2.0	31.35056710930254	6.259488755832913	8.708048659532276	21.960836888278617	9.005496519856083
0.1	2.1	360.0	5.06	false	0.5	1.25	100	1.0	0.16	0.93	1.1	2000	0.375	1.0	0.3	1.5	1000	40.4	2.0	44.675985369922486	15.924915593250711	12.086153966748089	44.19701362025552	11.31763459991347
0.1	2.1	360.0	5.06	false	0.5	1.25	100	1.0	0.16	0.93	1.1	2000	0.375	1.0	0.3	1.5	1000	40.4	2.0	39.752154372238714	18.923381695063075	14.28347011255931	38.937450572405474	9.00832614403624
0.1	2.1	360.0	5.06	false	0.5	1.25	100	1.0	0.16	0.93	1.1	2000	0.375	1.0	0.3	1.5	1000	40.4	1.0	32.42189149850409	17.42177785725297	17.403132413330546
0.1	2.1	360.0	5.06	false	0.5	1.25	100	1.0	0.16	0.93	1.1	2000	0.375	1.0	0.3	1.5	1000	40.4	2.0	41.65697320370972	1.5365619489710065	8.187812184181471	21.405376702322084	13.873734466374033
0.1	2.1	360.0	5.06	false	0.5	1.25	100	1.0	0.16	0.93	1.1	2000	0.375	1.0	0.3	1.5	1000	40.4	1.0	44.18562479105603	9.889643870553911	23.44830043199037
0.1	2.1	360.0	5.06	false	0.5	1.25	100	1.0	0.16	0.93	1.1	2000	0.375	1.0	0.3	1.5	1000	40.4	1.0	41.4117154859578	10.756082410851564	21.086695263370796
0.1	2.1	360.0	5.06	false	0.5	1.25	100	1.0	0.16	0.93	1.1	2000	0.375	1.0	0.3	1.5	1000	40.4	1.0	40.69488953318254	27.16481836139394	21.571206070886078
0.1	2.1	360.0	5.06	false	0.5	1.25	100	1.0	0.16	0.93	1.1	2000	0.375	1.0	0.3	1.5	1000	40.4	1.0	40.99161582405771	32.60783758950262	22.006211926416892
0.1	2.1	360.0	5.06	false	0.5	1.25	100	1.0	0.16	0.93	1.1	2000	0.375	1.0	0.3	1.5	1000	40.4	2.0	43.4758004640231	15.911024506896679	15.088121937015856	42.78763966720083	9.847991348156674
0.1	2.1	360.0	5.06	false	0.5	1.25	100	1.0	0.16	0.93	1.1	2000	0.375	1.0	0.3	1.5	1000	40.4	1.0	38.4083918861478	27.163870929951447	16.365329865230947
0.1	2.1	360.0	5.06	false	0.5	1.25	100	1.0	0.16	0.93	1.1	2000	0.375	1.0	0.3	1.5	1000	40.4	1.0	37.06383950355303	1.9760765307830106	13.421637176981465
0.1	2.1	360.0	5.06	false	0.5	1.25	100	1.0	0.16	0.93	1.1	2000	0.375	1.0	0.3	1.5	1000	40.4	1.0	39.18647966474827	4.883557661921668	16.7970531343129
0.1	2.1	360.0	5.06	false	0.5	1.25	100	1.0	0.16	0.93	1.1	2000	0.375	1.0	0.3	1.5	1000	40.4	2.0	38.249571410718076	6.82287300542961	9.692734428443682	32.06128508794436	10.24206207242042
0.1	2.1	360.0	5.06	false	0.5	1.25	100	1.0	0.16	0.93	1.1	2000	0.375	1.0	0.3	1.5	1000	40.4	1.0	39.44615473487439	17.11436447363629	20.113932332647305
0.1	2.1	360.0	5.06	false	0.5	1.25	100	1.0	0.16	0.93	1.1	2000	0.375	1.0	0.3	1.5	1000	40.4	2.0	39.74959167356709	10.73089907134258	11.147690286108904	27.39477180845637	9.970998863619014
0.1	2.1	360.0	5.06	false	0.5	1.25	100	1.0	0.16	0.93	1.1	2000	0.375	1.0	0.3	1.5	1000	40.4	1.0	39.76607119942616	37.99229458932492	19.682182577201328
0.1	2.1	360.0	5.06	false	0.5	1.25	100	1.0	0.16	0.93	1.1	2000	0.375	1.0	0.3	1.5	1000	40.4	1.0	42.305951048233574	19.07261126191177	22.373666092914878
0.1	2.1	360.0	5.06	false	0.5	1.25	100	1.0	0.16	0.93	1.1	2000	0.375	1.0	0.3	1.5	1000	40.4	2.0	42.15636507729724	9.799940713819813	11.397933608316679	40.74616572899071	10.26633741445941
0.1	2.1	360.0	5.06	false	0.5	1.25	100	1.0	0.16	0.93	1.1	2000	0.375	1.0	0.3	1.5	1000	40.4	1.0	44.448610497312835	13.611401323396777	17.280900069114765
0.1	2.1	360.0	5.06	false	0.5	1.25	100	1.0	0.16	0.93	1.1	2000	0.375	1.0	0.3	1.5	1000	40.4	2.0	40.66127038765952	14.041075918112092	7.159030296832817	22.694731928631654	15.473158194886862
0.1	2.1	360.0	5.06	false	0.5	1.25	100	1.0	0.16	0.93	1.1	2000	0.375	1.0	0.3	1.5	1000	40.4	1.0	36.90194887687555	15.24784532206001	19.965952376680143
0.1	2.1	360.0	5.06	false	0.5	1.25	100	1.0	0.16	0.93	1.1	2000	0.375	1.0	0.3	1.5	1000	40.4	2.0	39.332844327131724	18.658383597591254	14.95338744017108	36.34962450855173	6.608171424472094
0.1	2.1	360.0	5.06	false	0.5	1.25	100	1.0	0.16	0.93	1.1	2000	0.375	1.0	0.3	1.5	1000	40.4	2.0	48.911047951835315	8.039166796274928	9.724895769200373	32.447879724675275	16.14546281587189
0.1	2.1	360.0	5.06	false	0.5	1.25	100	1.0	0.16	0.93	1.1	2000	0.375	1.0	0.3	1.5	1000	40.4	1.0	41.507997792474974	17.31285841101106	22.22321446001906
0.1	2.1	360.0	5.06	false	0.5	1.25	100	1.0	0.16	0.93	1.1	2000	0.375	1.0	0.3	1.5	1000	40.4	2.0	40.6045537027247	0.0192887141629479	10.741451873807666	39.898598870678356	11.530385400499428
0.1	2.1	360.0	5.06	false	0.5	1.25	100	1.0	0.16	0.93	1.1	2000	0.375	1.0	0.3	1.5	1000	40.4	2.0	51.42948852584857	16.12667792863848	16.03734561930842	37.51327557236137	11.356686881449479
0.1	2.1	360.0	5.06	false	0.5	1.25	100	1.0	0.16	0.93	1.1	2000	0.375	1.0	0.3	1.5	1000	40.4	2.0	37.67393807952066	3.458242239462102	7.054108227575703	32.433354820176405	13.2749133341911
0.1	2.1	360.0	5.06	false	0.5	1.25	100	1.0	0.16	0.93	1.1	2000	0.375	1.0	0.3	1.5	1000	40.4	1.0	33.7123515490791	7.116469791448007	17.777035644473283
0.1	2.1	360.0	5.06	false	0.5	1.25	100	1.0	0.16	0.93	1.1	2000	0.375	1.0	0.3	1.5	1000	40.4	2.0	40.77691000782904	17.581751220341133	10.607337442778965	28.8714209215332	11.167265540140688
0.1	2.1	360.0	5.06	false	0.5	1.25	100	1.0	0.16	0.93	1.1	2000	0.375	1.0	0.3	1.5	1000	40.4	2.0	48.1129278046183	12.185019532345253	12.722464421280648	46.671515701456094	14.20337714928508
0.1	2.1	360.0	5.06	false	0.5	1.25	100	1.0	0.16	0.93	1.1	2000	0.375	1.0	0.3	1.5	1000	40.4	1.0	42.84499621927283	11.995903679340108	22.37676742201441
0.1	2.1	360.0	5.06	false	0.5	1.25	100	1.0	0.16	0.93	1.1	2000	0.375	1.0	0.3	1.5	1000	40.4	1.0	31.244283630927335	8.562271649096822	18.636891611075708
0.1	2.1	360.0	5.06	false	0.5	1.25	100	1.0	0.16	0.93	1.1	2000	0.375	1.0	0.3	1.5	1000	40.4	2.0	39.01659848159316	20.83481378738107	12.62282369109489	38.00222411902268	10.530854551798768
0.1	2.1	360.0	5.06	false	0.5	1.25	100	1.0	0.16	0.93	1.1	2000	0.375	1.0	0.3	1.5	1000	40.4	1.0	39.807336533542625	32.219506954702695	20.693134710503653
0.1	2.1	360.0	5.06	false	0.5	1.25	100	1.0	0.16	0.93	1.1	2000	0.375	1.0	0.3	1.5	1000	40.4	2.0	36.80777464830508	13.66922749911211	12.408927337778955	30.728133498384448	7.462033349539265
0.1	2.1	360.0	5.06	false	0.5	1.25	100	1.0	0.16	0.93	1.1	2000	0.375	1.0	0.3	1.5	1000	40.4	2.0	38.46994655331145	2.2440257222127133	10.969593181856558	38.21409009853615	8.9504616613797
0.1	2.1	360.0	5.06	false	0.5	1.25	100	1.0	0.16	0.93	1.1	2000	0.375	1.0	0.3	1.5	1000	40.4	2.0	42.48601588556796	18.33567730134223	14.819843972090949	31.24567590902493	9.68884130702437
0.1	2.1	360.0	5.06	false	0.5	1.25	100	1.0	0.16	0.93	1.1	2000	0.375	1.0	0.3	1.5	1000	40.4	1.0	41.66661711367194	16.022344297149424	22.782935422375946
0.1	2.1	360.0	5.06	false	0.5	1.25	100	1.0	0.16	0.93	1.1	2000	0.375	1.0	0.3	1.5	1000	40.4	2.0	47.59443265504953	4.367072289901719	14.733560414993295	42.87113327610668	9.647554057809026
0.1	2.1	360.0	5.06	false	0.5	1.25	100	1.0	0.16	0.93	1.1	2000	0.375	1.0	0.3	1.5	1000	40.4	2.0	42.48244813134318	10.218641744994338	8.214910433259908	30.727537975118057	11.048620506980091
0.1	2.1	360.0	5.06	false	0.5	1.25	100	1.0	0.16	0.93	1.1	2000	0.375	1.0	0.3	1.5	1000	40.4	1.0	42.98217566971559	7.984551345791607	21.51122305370865
0.1	2.1	360.0	5.06	false	0.5	1.25	100	1.0	0.16	0.93	1.1	2000	0.375	1.0	0.3	1.5	1000	40.4	2.0	42.11683128149437	6.338652136545996	9.248538850919585	34.16856797019281	11.308945489371439
0.1	2.1	360.0	5.06	false	0.5	1.25	100	1.0	0.16	0.93	1.1	2000	0.375	1.0	0.3	1.5	1000	40.4	2.0	44.65257376315585	13.531890353669294	15.406740436450036	37.163504859634834	8.753346931916425
0.1	2.1	360.0	5.06	false	0.5	1.25	100	1.0	0.16	0.93	1.1	2000	0.375	1.0	0.3	1.5	1000	40.4	0.0	38.38752513446576
0.1	2.1	360.0	5.06	false	0.5	1.25	100	1.0	0.16	0.93	1.1	2000	0.375	1.0	0.3	1.5	1000	40.4	1.0	37.04897633572002	17.276172366447266	19.499915361013468
0.1	2.1	360.0	5.06	false	0.5	1.25	100	1.0	0.16	0.93	1.1	2000	0.375	1.0	0.3	1.5	1000	40.4	2.0	41.249301830756686	19.34588725231456	11.95290729723806	37.84299652526013	11.23748313665836
0.1	2.1	360.0	5.06	false	0.5	1.25	100	1.0	0.16	0.93	1.1	2000	0.375	1.0	0.3	1.5	1000	40.4	1.0	32.118262135980416	16.52886471274888	17.98218772396557
0.1	2.1	360.0	5.06	false	0.5	1.25	100	1.0	0.16	0.93	1.1	2000	0.375	1.0	0.3	1.5	1000	40.4	1.0	35.80964367450964	23.481840123086496	19.139774597999875
0.1	2.1	360.0	5.06	false	0.5	1.25	100	1.0	0.16	0.93	1.1	2000	0.375	1.0	0.3	1.5	1000	40.4	1.0	31.298413882579112	20.285389489716714	17.315122592083235
0.1	2.1	360.0	5.06	false	0.5	1.25	100	1.0	0.16	0.93	1.1	2000	0.375	1.0	0.3	1.5	1000	40.4	1.0	30.981929031115993	8.99336597981826	15.69769831384217
0.1	2.1	360.0	5.06	false	0.5	1.25	100	1.0	0.16	0.93	1.1	2000	0.375	1.0	0.3	1.5	1000	40.4	2.0	34.90287210136531	17.11608308572826	10.566517267855891	33.059007722175856	7.603885001988202
0.1	2.1	360.0	5.06	false	0.5	1.25	100	1.0	0.16	0.93	1.1	2000	0.375	1.0	0.3	1.5	1000	40.4	1.0	36.61449986905449	11.960208615836457	18.750163454597196
0.1	2.1	360.0	5.06	false	0.5	1.25	100	1.0	0.16	0.93	1.1	2000	0.375	1.0	0.3	1.5	1000	40.4	1.0	31.871627384458975	2.1503332821412413	17.403290200867374
0.1	2.1	360.0	5.06	false	0.5	1.25	100	1.0	0.16	0.93	1.1	2000	0.375	1.0	0.3	1.5	1000	40.4	1.0	39.77374979957123	22.857182030132314	22.663475828189657
0.1	2.1	360.0	5.06	false	0.5	1.25	100	1.0	0.16	0.93	1.1	2000	0.375	1.0	0.3	1.5	1000	40.4	1.0	32.92765359267949	32.278514651886255	14.827018641626923
0.1	2.1	360.0	5.06	false	0.5	1.25	100	1.0	0.16	0.93	1.1	2000	0.375	1.0	0.3	1.5	1000	40.4	2.0	41.71680785985551	2.0500621960171728	12.26747301767691	41.08455615404247	12.192522554462377
0.1	2.1	360.0	5.06	false	0.5	1.25	100	1.0	0.16	0.93	1.1	2000	0.375	1.0	0.3	1.5	1000	40.4	1.0	39.47963800207017	22.923161841555252	21.484540389929666
0.1	2.1	360.0	5.06	false	0.5	1.25	100	1.0	0.16	0.93	1.1	2000	0.375	1.0	0.3	1.5	1000	40.4	1.0	31.227828484361595	20.467842101321967	17.215157515109713
0.1	2.1	360.0	5.06	false	0.5	1.25	100	1.0	0.16	0.93	1.1	2000	0.375	1.0	0.3	1.5	1000	40.4	2.0	44.26733303678584	2.914465502880703	15.430349766721415	34.500050054562074	9.346080654024409
0.1	2.1	360.0	5.06	false	0.5	1.25	100	1.0	0.16	0.93	1.1	2000	0.375	1.0	0.3	1.5	1000	40.4	1.0	39.104684817887474	31.490891022931386	18.40644835214969
0.1	2.1	360.0	5.06	false	0.5	1.25	100	1.0	0.16	0.93	1.1	2000	0.375	1.0	0.3	1.5	1000	40.4	1.0	35.48934478720091	20.82809022328744	18.02430905170848
0.1	2.1	360.0	5.06	false	0.5	1.25	100	1.0	0.16	0.93	1.1	2000	0.375	1.0	0.3	1.5	1000	40.4	2.0	38.055082562444035	10.25944383654328	8.730203690235857	30.808079559847478	9.980827912214936
0.1	2.1	360.0	5.06	false	0.5	1.25	100	1.0	0.16	0.93	1.1	2000	0.375	1.0	0.3	1.5	1000	40.4	1.0	34.289736584202956	16.81455982948187	16.937677860286538
0.1	2.1	360.0	5.06	false	0.5	1.25	100	1.0	0.16	0.93	1.1	2000	0.375	1.0	0.3	1.5	1000	40.4	1.0	42.62488346661629	27.90310587982619	23.750063398808898
0.1	2.1	360.0	5.06	false	0.5	1.25	100	1.0	0.16	0.93	1.1	2000	0.375	1.0	0.3	1.5	1000	40.4	2.0	38.14226709571043	16.726428880522175	8.692937703903588	28.938952946236327	12.756359560286333
0.1	2.1	360.0	5.06	false	0.5	1.25	100	1.0	0.16	0.93	1.1	2000	0.375	1.0	0.3	1.5	1000	40.4	1.0	43.78137302797196	5.631742685529577	14.58765755603739
0.1	2.1	360.0	5.06	false	0.5	1.25	100	1.0	0.16	0.93	1.1	2000	0.375	1.0	0.3	1.5	1000	40.4	1.0	43.02145947045151	19.40168863911558	20.308129941458077
0.1	2.1	360.0	5.06	false	0.5	1.25	100	1.0	0.16	0.93	1.1	2000	0.375	1.0	0.3	1.5	1000	40.4	1.0	44.626174637308246	25.542364279718978	23.468943155698174
0.1	2.1	360.0	5.06	false	0.5	1.25	100	1.0	0.16	0.93	1.1	2000	0.375	1.0	0.3	1.5	1000	40.4	2.0	39.96599849209675	17.48674194134875	15.037899117035943	37.2876190357011	6.464804752462955
0.1	2.1	360.0	5.06	false	0.5	1.25	100	1.0	0.16	0.93	1.1	2000	0.375	1.0	0.3	1.5	1000	40.4	1.0	32.332058546270375	12.020906698333675	17.412876094407828
0.1	2.1	360.0	5.06	false	0.5	1.25	100	1.0	0.16	0.93	1.1	2000	0.375	1.0	0.3	1.5	1000	40.4	1.0	37.720834414973154	22.9357674213908	20.91885457555725
0.1	2.1	360.0	5.06	false	0.5	1.25	100	1.0	0.16	0.93	1.1	2000	0.375	1.0	0.3	1.5	1000	40.4	1.0	37.322473905202166	17.873000558741726	18.9320861237738
0.1	2.1	360.0	5.06	false	0.5	1.25	100	1.0	0.16	0.93	1.1	2000	0.375	1.0	0.3	1.5	1000	40.4	1.0	40.438545937772496	2.2112774510002584	19.924769720495394
0.1	2.1	360.0	5.06	false	0.5	1.25	100	1.0	0.16	0.93	1.1	2000	0.375	1.0	0.3	1.5	1000	40.4	2.0	40.23538586933268	10.09989452042532	11.529454678026855	37.84798651319158	8.21440650780703
0.1	2.1	360.0	5.06	false	0.5	1.25	100	1.0	0.16	0.93	1.1	2000	0.375	1.0	0.3	1.5	1000	40.4	2.0	43.48567728188392	7.334530640953322	7.110677100953631	30.01507886702289	15.698042556556954
0.1	2.1	360.0	5.06	false	0.5	1.25	100	1.0	0.16	0.93	1.1	2000	0.375	1.0	0.3	1.5	1000	40.4	2.0	51.20279221594158	7.909618554678753	11.501106795631024	27.917293891304592	15.889645551855413
0.1	2.1	360.0	5.06	false	0.5	1.25	100	1.0	0.16	0.93	1.1	2000	0.375	1.0	0.3	1.5	1000	40.4	1.0	40.13124049192486	0.2708224762836124	19.81250691820756
0.1	2.1	360.0	5.06	false	0.5	1.25	100	1.0	0.16	0.93	1.1	2000	0.375	1.0	0.3	1.5	1000	40.4	2.0	40.21788510574694	18.224387427504052	11.786379170823102	27.389646539219836	9.638094331393638
0.1	2.1	360.0	5.06	false	0.5	1.25	100	1.0	0.16	0.93	1.1	2000	0.375	1.0	0.3	1.5	1000	40.4	1.0	34.98500742375809	22.649991979177656	17.239341778828862
0.1	2.1	360.0	5.06	false	0.5	1.25	100	1.0	0.16	0.93	1.1	2000	0.375	1.0	0.3	1.5	1000	40.4	2.0	32.7659058758425	3.4227502794373814	9.310631592889424	21.794833741492603	8.212266108584437
0.1	2.1	360.0	5.06	false	0.5	1.25	100	1.0	0.16	0.93	1.1	2000	0.375	1.0	0.3	1.5	1000	40.4	2.0	40.80679085037549	1.1151598226014101	10.78063578543908	28.437949550435377	10.467988929362903
0.1	2.1	360.0	5.06	false	0.5	1.25	100	1.0	0.16	0.93	1.1	2000	0.375	1.0	0.3	1.5	1000	40.4	2.0	49.34252226813765	15.26308314045613	11.008350720520834	39.36491720225199	16.678340359377415
0.1	2.1	360.0	5.06	false	0.5	1.25	100	1.0	0.16	0.93	1.1	2000	0.375	1.0	0.3	1.5	1000	40.4	1.0	36.857381327896434	13.901761987177752	19.062774705903472
0.1	2.1	360.0	5.06	false	0.5	1.25	100	1.0	0.16	0.93	1.1	2000	0.375	1.0	0.3	1.5	1000	40.4	2.0	41.488660609447834	18.11178057238352	11.545677157222558	35.24990674820981	14.082170052581755
0.1	2.1	360.0	5.06	false	0.5	1.25	100	1.0	0.16	0.93	1.1	2000	0.375	1.0	0.3	1.5	1000	40.4	2.0	44.39539083836614	1.6079212427065093	9.57625459968585	12.97870335044351	15.959845012215503
0.1	2.1	360.0	5.06	false	0.5	1.25	100	1.0	0.16	0.93	1.1	2000	0.375	1.0	0.3	1.5	1000	40.4	1.0	34.66255871618515	27.536048530122063	19.718039244896207
0.1	2.1	360.0	5.06	false	0.5	1.25	100	1.0	0.16	0.93	1.1	2000	0.375	1.0	0.3	1.5	1000	40.4	2.0	43.74555659168709	15.982172012241394	12.147633683467404	38.064736938517356	11.271797830302313
0.1	2.1	360.0	5.06	false	0.5	1.25	100	1.0	0.16	0.93	1.1	2000	0.375	1.0	0.3	1.5	1000	40.4	1.0	40.61610685243846	21.67329546460985	19.317551332223655
0.1	2.1	360.0	5.06	false	0.5	1.25	100	1.0	0.16	0.93	1.1	2000	0.375	1.0	0.3	1.5	1000	40.4	2.0	41.66449328735346	1.6365162705623337	8.760062620686092	34.11487328375387	14.460904510947355
0.1	2.1	360.0	5.06	false	0.5	1.25	100	1.0	0.16	0.93	1.1	2000	0.375	1.0	0.3	1.5	1000	40.4	1.0	39.430260726337835	19.163823416155896	14.54836854674591
0.1	2.1	360.0	5.06	false	0.5	1.25	100	1.0	0.16	0.93	1.1	2000	0.375	1.0	0.3	1.5	1000	40.4	2.0	38.0643428122639	6.969135675259222	11.145275036263461	24.2745300675553	10.052516666174265
0.1	2.1	360.0	5.06	false	0.5	1.25	100	1.0	0.16	0.93	1.1	2000	0.375	1.0	0.3	1.5	1000	40.4	1.0	35.857232655746884	11.511826759304416	17.98612434079197
0.1	2.1	360.0	5.06	false	0.5	1.25	100	1.0	0.16	0.93	1.1	2000	0.375	1.0	0.3	1.5	1000	40.4	2.0	42.42754574995371	17.591695883468727	7.674462288439094	29.529053355054344	15.732358019806
0.1	2.1	360.0	5.06	false	0.5	1.25	100	1.0	0.16	0.93	1.1	2000	0.375	1.0	0.3	1.5	1000	40.4	1.0	31.073717438409005	13.754718406450177	16.828877569282437
0.1	2.1	360.0	5.06	false	0.5	1.25	100	1.0	0.16	0.93	1.1	2000	0.375	1.0	0.3	1.5	1000	40.4	1.0	45.25647645380803	19.601935315775336	21.679243164373982
0.1	2.1	360.0	5.06	false	0.5	1.25	100	1.0	0.16	0.93	1.1	2000	0.375	1.0	0.3	1.5	1000	40.4	1.0	32.210778739560496	10.964186752137662	15.19031627603764
0.1	2.1	360.0	5.06	false	0.5	1.25	100	1.0	0.16	0.93	1.1	2000	0.375	1.0	0.3	1.5	1000	40.4	1.0	41.583053698512664	5.552826324476271	16.001338044816116
0.1	2.1	360.0	5.06	false	0.5	1.25	100	1.0	0.16	0.93	1.1	2000	0.375	1.0	0.3	1.5	1000	40.4	1.0	41.67037615825399	37.008530014413985	20.481423413584718
0.1	2.1	360.0	5.06	false	0.5	1.25	100	1.0	0.16	0.93	1.1	2000	0.375	1.0	0.3	1.5	1000	40.4	2.0	36.59140730060705	0.7559059505085558	9.786991262350393	33.765445938750226	11.638553935816397
0.1	2.1	360.0	5.06	false	0.5	1.25	100	1.0	0.16	0.93	1.1	2000	0.375	1.0	0.3	1.5	1000	40.4	2.0	37.48652724942086	11.235371296941112	14.641120670357129	35.05425852219891	6.041197577326654
0.1	2.1	360.0	5.06	false	0.5	1.25	100	1.0	0.16	0.93	1.1	2000	0.375	1.0	0.3	1.5	1000	40.4	1.0	31.317516446554123	10.332347477604314	16.85598197412975
0.1	2.1	360.0	5.06	false	0.5	1.25	100	1.0	0.16	0.93	1.1	2000	0.375	1.0	0.3	1.5	1000	40.4	1.0	39.43242390414586	17.36592704356453	22.165669121819832
0.1	2.1	360.0	5.06	false	0.5	1.25	100	1.0	0.16	0.93	1.1	2000	0.375	1.0	0.3	1.5	1000	40.4	1.0	44.2886091996681	28.366895016681717	22.874180794552466
0.1	2.1	360.0	5.06	false	0.5	1.25	100	1.0	0.16	0.93	1.1	2000	0.375	1.0	0.3	1.5	1000	40.4	1.0	41.1696982875046	36.98829759228213	20.413803723142987
0.1	2.1	360.0	5.06	false	0.5	1.25	100	1.0	0.16	0.93	1.1	2000	0.375	1.0	0.3	1.5	1000	40.4	2.0	36.61427829072598	7.613095432227732	8.185970066139657	34.86306244644564	13.805936906927274
0.1	2.1	360.0	5.06	false	0.5	1.25	100	1.0	0.16	0.93	1.1	2000	0.375	1.0	0.3	1.5	1000	40.4	1.0	41.79980812991932	32.18769188477325	20.06753909846933
0.1	2.1	360.0	5.06	false	0.5	1.25	100	1.0	0.16	0.93	1.1	2000	0.375	1.0	0.3	1.5	1000	40.4	2.0	46.019015055831844	16.849677947183704	12.168918369456073	42.10287413926802	12.127921745229955
0.1	2.1	360.0	5.06	false	0.5	1.25	100	1.0	0.16	0.93	1.1	2000	0.375	1.0	0.3	1.5	1000	40.4	1.0	36.85854413187527	2.274861292390872	17.645821326438274
0.1	2.1	360.0	5.06	false	0.5	1.25	100	1.0	0.16	0.93	1.1	2000	0.375	1.0	0.3	1.5	1000	40.4	1.0	36.06830961243578	5.322884099196721	17.36121900149334
0.1	2.1	360.0	5.06	false	0.5	1.25	100	1.0	0.16	0.93	1.1	2000	0.375	1.0	0.3	1.5	1000	40.4	1.0	37.2277205996057	0.6343204938846699	16.45873427210288
0.1	2.1	360.0	5.06	false	0.5	1.25	100	1.0	0.16	0.93	1.1	2000	0.375	1.0	0.3	1.5	1000	40.4	1.0	42.398478218925725	29.223964963080125	21.886233444472943
0.1	2.1	360.0	5.06	false	0.5	1.25	100	1.0	0.16	0.93	1.1	2000	0.375	1.0	0.3	1.5	1000	40.4	2.0	41.87736633194662	6.1717485498096964	7.35096618432563	20.53652157170815	15.773350368196335
0.1	2.1	360.0	5.06	false	0.5	1.25	100	1.0	0.16	0.93	1.1	2000	0.375	1.0	0.3	1.5	1000	40.4	1.0	37.164661102421896	7.213832531900785	18.762193865527394
0.1	2.1	360.0	5.06	false	0.5	1.25	100	1.0	0.16	0.93	1.1	2000	0.375	1.0	0.3	1.5	1000	40.4	1.0	33.16116919582383	3.218268117737874	15.722692669496126
0.1	2.1	360.0	5.06	false	0.5	1.25	100	1.0	0.16	0.93	1.1	2000	0.375	1.0	0.3	1.5	1000	40.4	1.0	40.49418252893207	25.38950638411054	20.9764672865402
0.1	2.1	360.0	5.06	false	0.5	1.25	100	1.0	0.16	0.93	1.1	2000	0.375	1.0	0.3	1.5	1000	40.4	2.0	37.78503780608385	10.485494174736038	9.409447558500704	25.046553880898863	10.543911571599063
0.1	2.1	360.0	5.06	false	0.5	1.25	100	1.0	0.16	0.93	1.1	2000	0.375	1.0	0.3	1.5	1000	40.4	2.0	44.91665618337721	5.104809852025195	13.921518052071375	43.75026368770602	7.555681494391091
0.1	2.1	360.0	5.06	false	0.5	1.25	100	1.0	0.16	0.93	1.1	2000	0.375	1.0	0.3	1.5	1000	40.4	2.0	35.8456908668551	2.522429291609903	7.864159147116543	23.76698112037897	11.134692018476297
0.1	2.1	360.0	5.06	false	0.5	1.25	100	1.0	0.16	0.93	1.1	2000	0.375	1.0	0.3	1.5	1000	40.4	1.0	40.18067873122727	29.249221803266828	19.65028520574182
0.1	2.1	360.0	5.06	false	0.5	1.25	100	1.0	0.16	0.93	1.1	2000	0.375	1.0	0.3	1.5	1000	40.4	2.0	43.74239095937366	7.899808398872724	9.167588879610115	34.45930042786498	10.96648855232983
0.1	2.1	360.0	5.06	false	0.5	1.25	100	1.0	0.16	0.93	1.1	2000	0.375	1.0	0.3	1.5	1000	40.4	2.0	39.06970325053938	2.6926040007811105	8.748012485829397	30.304427319523036	10.825944105319584
0.1	2.1	360.0	5.06	false	0.5	1.25	100	1.0	0.16	0.93	1.1	2000	0.375	1.0	0.3	1.5	1000	40.4	1.0	39.36261032449601	33.36260094791891	18.68194146260685
0.1	2.1	360.0	5.06	false	0.5	1.25	100	1.0	0.16	0.93	1.1	2000	0.375	1.0	0.3	1.5	1000	40.4	1.0	34.34553439677117	18.971042970626417	18.560337676025036
0.1	2.1	360.0	5.06	false	0.5	1.25	100	1.0	0.16	0.93	1.1	2000	0.375	1.0	0.3	1.5	1000	40.4	1.0	38.902167786493436	23.610287220639268	20.043016459664468
0.1	2.1	360.0	5.06	false	0.5	1.25	100	1.0	0.16	0.93	1.1	2000	0.375	1.0	0.3	1.5	1000	40.4	2.0	40.374914246807236	10.86581438310232	10.566302942899764	34.86304519703682	9.18641751382885
0.1	2.1	360.0	5.06	false	0.5	1.25	100	1.0	0.16	0.93	1.1	2000	0.375	1.0	0.3	1.5	1000	40.4	2.0	43.837415172924274	9.518111879474919	11.656481499958748	29.59497325558522	12.308292997940075
0.1	2.1	360.0	5.06	false	0.5	1.25	100	1.0	0.16	0.93	1.1	2000	0.375	1.0	0.3	1.5	1000	40.4	2.0	45.53430500725793	19.02134222795827	13.051542485277073	42.9312100242644	11.438533116259121
0.1	2.1	360.0	5.06	false	0.5	1.25	100	1.0	0.16	0.93	1.1	2000	0.375	1.0	0.3	1.5	1000	40.4	1.0	39.67876933836768	27.873050854833238	20.304694691541282
0.1	2.1	360.0	5.06	false	0.5	1.25	100	1.0	0.16	0.93	1.1	2000	0.375	1.0	0.3	1.5	1000	40.4	2.0	44.75109338697851	5.374129457775565	14.526300463698421	44.368817598696005	11.867083846473747
0.1	2.1	360.0	5.06	false	0.5	1.25	100	1.0	0.16	0.93	1.1	2000	0.375	1.0	0.3	1.5	1000	40.4	2.0	37.828889106630726	5.687249624135389	12.15214202360908	32.81080266616329	6.5765279770120095
0.1	2.1	360.0	5.06	false	0.5	1.25	100	1.0	0.16	0.93	1.1	2000	0.375	1.0	0.3	1.5	1000	40.4	1.0	43.2056382255682	11.238193068355333	22.271653936185995
0.1	2.1	360.0	5.06	false	0.5	1.25	100	1.0	0.16	0.93	1.1	2000	0.375	1.0	0.3	1.5	1000	40.4	2.0	36.87827840848772	0.5872388526024709	7.372667679416516	30.530746512551882	11.91433219920969
0.1	2.1	360.0	5.06	false	0.5	1.25	100	1.0	0.16	0.93	1.1	2000	0.375	1.0	0.3	1.5	1000	40.4	2.0	41.21407639843826	17.207164135271118	14.66422419060061	39.631918933965395	8.095352755721517
0.1	2.1	360.0	5.06	false	0.5	1.25	100	1.0	0.16	0.93	1.1	2000	0.375	1.0	0.3	1.5	1000	40.4	2.0	41.99550341660413	18.17725629876013	13.204299569001448	41.38790831473169	9.012489329153064
0.1	2.1	360.0	5.06	false	0.5	1.25	100	1.0	0.16	0.93	1.1	2000	0.375	1.0	0.3	1.5	1000	40.4	1.0	44.42463314990018	27.46843476227364	24.302849503956388
0.1	2.1	360.0	5.06	false	0.5	1.25	100	1.0	0.16	0.93	1.1	2000	0.375	1.0	0.3	1.5	1000	40.4	2.0	40.674840496069876	11.419150845318189	10.675899536450952	35.732489940533775	9.292491574867785
0.1	2.1	360.0	5.06	false	0.5	1.25	100	1.0	0.16	0.93	1.1	2000	0.375	1.0	0.3	1.5	1000	40.4	2.0	51.1352383658163	24.99021097471022	16.263545438502064	49.92836567288898	8.499229638320537
0.1	2.1	360.0	5.06	false	0.5	1.25	100	1.0	0.16	0.93	1.1	2000	0.375	1.0	0.3	1.5	1000	40.4	1.0	39.48891972301489	24.38850993470926	19.531500051813047
0.1	2.1	360.0	5.06	false	0.5	1.25	100	1.0	0.16	0.93	1.1	2000	0.375	1.0	0.3	1.5	1000	40.4	2.0	36.632929631410974	7.126711442544047	11.305943585055672	35.33696204478824	9.471149555586438
0.1	2.1	360.0	5.06	false	0.5	1.25	100	1.0	0.16	0.93	1.1	2000	0.375	1.0	0.3	1.5	1000	40.4	1.0	37.10627771224837	17.40269055895905	19.379763092496802
0.1	2.1	360.0	5.06	false	0.5	1.25	100	1.0	0.16	0.93	1.1	2000	0.375	1.0	0.3	1.5	1000	40.4	1.0	34.438647365972024	17.59004573014081	19.04579622365294
0.1	2.1	360.0	5.06	false	0.5	1.25	100	1.0	0.16	0.93	1.1	2000	0.375	1.0	0.3	1.5	1000	40.4	2.0	38.45878919441675	13.286974738612576	11.156016505182379	29.001181704006363	9.326436933453197
0.1	2.1	360.0	5.06	false	0.5	1.25	100	1.0	0.16	0.93	1.1	2000	0.375	1.0	0.3	1.5	1000	40.4	1.0	43.3376441375581	31.565748508159366	16.006280243567492
0.1	2.1	360.0	5.06	false	0.5	1.25	100	1.0	0.16	0.93	1.1	2000	0.375	1.0	0.3	1.5	1000	40.4	1.0	45.26167635965035	34.20590400725227	21.2968955000719
0.1	2.1	360.0	5.06	false	0.5	1.25	100	1.0	0.16	0.93	1.1	2000	0.375	1.0	0.3	1.5	1000	40.4	1.0	31.94804239086009	30.852537501778773	16.26838551896158
0.1	2.1	360.0	5.06	false	0.5	1.25	100	1.0	0.16	0.93	1.1	2000	0.375	1.0	0.3	1.5	1000	40.4	2.0	43.81584247095913	10.679035120836044	13.64500053685002	41.107912813673494	8.29582716191505
0.1	2.1	360.0	5.06	false	0.5	1.25	100	1.0	0.16	0.93	1.1	2000	0.375	1.0	0.3	1.5	1000	40.4	1.0	46.61110088299577	17.62801502957956	24.37551031424473
0.1	2.1	360.0	5.06	false	0.5	1.25	100	1.0	0.16	0.93	1.1	2000	0.375	1.0	0.3	1.5	1000	40.4	2.0	37.1189939992132	6.8084543043005645	9.333933436393343	36.12406407389338	9.890800554217765
0.1	2.1	360.0	5.06	false	0.5	1.25	100	1.0	0.16	0.93	1.1	2000	0.375	1.0	0.3	1.5	1000	40.4	2.0	42.59297095935282	12.914659895530804	11.646339060995915	25.352107931762994	12.357990701535568
0.1	2.1	360.0	5.06	false	0.5	1.25	100	1.0	0.16	0.93	1.1	2000	0.375	1.0	0.3	1.5	1000	40.4	1.0	37.1162897147413	20.97263694843659	19.62272587036933
0.1	2.1	360.0	5.06	false	0.5	1.25	100	1.0	0.16	0.93	1.1	2000	0.375	1.0	0.3	1.5	1000	40.4	1.0	38.252767760846275	18.753280399759316	18.52360173631261
0.1	2.1	360.0	5.06	false	0.5	1.25	100	1.0	0.16	0.93	1.1	2000	0.375	1.0	0.3	1.5	1000	40.4	2.0	46.43288086361731	3.052103217060426	11.34216235746496	44.61668931858939	13.089495856548353
0.1	2.1	360.0	5.06	false	0.5	1.25	100	1.0	0.16	0.93	1.1	2000	0.375	1.0	0.3	1.5	1000	40.4	2.0	50.14066092053209	14.899185367221927	12.135678827670182	45.47384832966322	14.270015582229973
0.1	2.1	360.0	5.06	false	0.5	1.25	100	1.0	0.16	0.93	1.1	2000	0.375	1.0	0.3	1.5	1000	40.4	1.0	34.25440565012312	26.93950519614207	17.44562813056426
0.1	2.1	360.0	5.06	false	0.5	1.25	100	1.0	0.16	0.93	1.1	2000	0.375	1.0	0.3	1.5	1000	40.4	2.0	42.854954421092316	24.17429610936894	15.339302990903729	42.55214240434854	9.194563824445094
0.1	2.1	360.0	5.06	false	0.5	1.25	100	1.0	0.16	0.93	1.1	2000	0.375	1.0	0.3	1.5	1000	40.4	1.0	42.0074916775119	20.105829347538023	20.42757008549771
0.1	2.1	360.0	5.06	false	0.5	1.25	100	1.0	0.16	0.93	1.1	2000	0.375	1.0	0.3	1.5	1000	40.4	2.0	49.37458518577184	13.543330100671886	14.721413075556539	36.148182160999355	12.868250043884437
0.1	2.1	360.0	5.06	false	0.5	1.25	100	1.0	0.16	0.93	1.1	2000	0.375	1.0	0.3	1.5	1000	40.4	1.0	35.37797960321427	2.327192205228799	18.726883005773672
0.1	2.1	360.0	5.06	false	0.5	1.25	100	1.0	0.16	0.93	1.1	2000	0.375	1.0	0.3	1.5	1000	40.4	2.0	37.11427695398072	1.9154768715625468	6.95297433392294	19.061552262460758	13.581294792650487
0.1	2.1	360.0	5.06	false	0.5	1.25	100	1.0	0.16	0.93	1.1	2000	0.375	1.0	0.3	1.5	1000	40.4	2.0	43.57017181196799	12.734554712017864	14.98600121637359	43.118492626980235	9.66395095352278
0.1	2.1	360.0	5.06	false	0.5	1.25	100	1.0	0.16	0.93	1.1	2000	0.375	1.0	0.3	1.5	1000	40.4	2.0	44.14400501800642	5.4789203610361845	10.339414653840345	42.39349835049856	13.462253868049993
0.1	2.1	360.0	5.06	false	0.5	1.25	100	1.0	0.16	0.93	1.1	2000	0.375	1.0	0.3	1.5	1000	40.4	1.0	39.95581066717443	23.803114459604593	21.343047324906117
0.1	2.1	360.0	5.06	false	0.5	1.25	100	1.0	0.16	0.93	1.1	2000	0.375	1.0	0.3	1.5	1000	40.4	2.0	32.66701698194006	8.688388196415744	10.850504224816612	32.38341114791069	6.257013416132073
0.1	2.1	360.0	5.06	false	0.5	1.25	100	1.0	0.16	0.93	1.1	2000	0.375	1.0	0.3	1.5	1000	40.4	1.0	42.26935801500891	20.24910262400628	19.781280505151635
0.1	2.1	360.0	5.06	false	0.5	1.25	100	1.0	0.16	0.93	1.1	2000	0.375	1.0	0.3	1.5	1000	40.4	2.0	37.211293684523405	4.628705370993222	9.087360384513454	33.75776991409753	10.97534071532434
0.1	2.1	360.0	5.06	false	0.5	1.25	100	1.0	0.16	0.93	1.1	2000	0.375	1.0	0.3	1.5	1000	40.4	1.0	33.777607675631415	21.019093059613052	18.94354352292454
0.1	2.1	360.0	5.06	false	0.5	1.25	100	1.0	0.16	0.93	1.1	2000	0.375	1.0	0.3	1.5	1000	40.4	0.0	38.909570097645634
0.1	2.1	360.0	5.06	false	0.5	1.25	100	1.0	0.16	0.93	1.1	2000	0.375	1.0	0.3	1.5	1000	40.4	1.0	41.41652898726004	25.166893102223817	20.35841566312558
0.1	2.1	360.0	5.06	false	0.5	1.25	100	1.0	0.16	0.93	1.1	2000	0.375	1.0	0.3	1.5	1000	40.4	1.0	36.14769691212658	0.9335878619577361	18.46938814420623
0.1	2.1	360.0	5.06	false	0.5	1.25	100	1.0	0.16	0.93	1.1	2000	0.375	1.0	0.3	1.5	1000	40.4	2.0	47.32565802199543	0.5087435723720198	10.19814249682513	35.39631370361611	14.507603756370434
0.1	2.1	360.0	5.06	false	0.5	1.25	100	1.0	0.16	0.93	1.1	2000	0.375	1.0	0.3	1.5	1000	40.4	2.0	38.696140245736856	9.383721593748106	11.313398932693412	25.91973558748944	10.686299251922474
0.1	2.1	360.0	5.06	false	0.5	1.25	100	1.0	0.16	0.93	1.1	2000	0.375	1.0	0.3	1.5	1000	40.4	2.0	43.703631327443105	4.4396669516868945	12.047552195631367	43.169968728993496	10.93514754084932
0.1	2.1	360.0	5.06	false	0.5	1.25	100	1.0	0.16	0.93	1.1	2000	0.375	1.0	0.3	1.5	1000	40.4	2.0	42.399657579236845	12.403287269662801	10.035480535059836	31.714829964002753	11.64926365306144
0.1	2.1	360.0	5.06	false	0.5	1.25	100	1.0	0.16	0.93	1.1	2000	0.375	1.0	0.3	1.5	1000	40.4	1.0	33.32032404183068	17.129392987413723	16.618145583073446
0.1	2.1	360.0	5.06	false	0.5	1.25	100	1.0	0.16	0.93	1.1	2000	0.375	1.0	0.3	1.5	1000	40.4	1.0	32.084719498708395	29.62969187057222	15.25157528966461
0.1	2.1	360.0	5.06	false	0.5	1.25	100	1.0	0.16	0.93	1.1	2000	0.375	1.0	0.3	1.5	1000	40.4	2.0	34.25756363682976	5.736193683303166	9.06795065958411	28.19943541893631	10.67089657733866
0.1	2.1	360.0	5.06	false	0.5	1.25	100	1.0	0.16	0.93	1.1	2000	0.375	1.0	0.3	1.5	1000	40.4	2.0	43.887686838883276	9.752306171439235	13.908162410391263	38.781252643643484	8.788020279104703
0.1	2.1	360.0	5.06	false	0.5	1.25	100	1.0	0.16	0.93	1.1	2000	0.375	1.0	0.3	1.5	1000	40.4	1.0	34.19547872968757	29.597011066944777	17.043979718677235
0.1	2.1	360.0	5.06	false	0.5	1.25	100	1.0	0.16	0.93	1.1	2000	0.375	1.0	0.3	1.5	1000	40.4	2.0	39.02885431402256	0.013580123544858791	7.843899025970682	24.31512616130956	13.897091302603
0.1	2.1	360.0	5.06	false	0.5	1.25	100	1.0	0.16	0.93	1.1	2000	0.375	1.0	0.3	1.5	1000	40.4	2.0	42.21088907752258	1.6638158317894685	10.79985403961355	29.860019594382084	12.88206486034491
0.1	2.1	360.0	5.06	false	0.5	1.25	100	1.0	0.16	0.93	1.1	2000	0.375	1.0	0.3	1.5	1000	40.4	2.0	28.265214155764603	5.699491605973672	8.60727378448011	28.099062722690412	8.753273842260807
0.1	2.1	360.0	5.06	false	0.5	1.25	100	1.0	0.16	0.93	1.1	2000	0.375	1.0	0.3	1.5	1000	40.4	2.0	43.98241436021041	17.100585012923545	11.996343513142817	38.848352510375605	11.823645712921998
0.1	2.1	360.0	5.06	false	0.5	1.25	100	1.0	0.16	0.93	1.1	2000	0.375	1.0	0.3	1.5	1000	40.4	2.0	39.0562875917217	6.3625475071346225	11.28371252854314	36.07390500595447	10.65486702449
0.1	2.1	360.0	5.06	false	0.5	1.25	100	1.0	0.16	0.93	1.1	2000	0.375	1.0	0.3	1.5	1000	40.4	2.0	39.22330599207496	0.29601713943611824	9.845420946543294	37.57598024064751	10.616255475041047
0.1	2.1	360.0	5.06	false	0.5	1.25	100	1.0	0.16	0.93	1.1	2000	0.375	1.0	0.3	1.5	1000	40.4	1.0	41.406321002261244	14.337013764452818	21.8479039095237
0.1	2.1	360.0	5.06	false	0.5	1.25	100	1.0	0.16	0.93	1.1	2000	0.375	1.0	0.3	1.5	1000	40.4	1.0	36.23287021539262	25.81603717153979	18.808699076266016
0.1	2.1	360.0	5.06	false	0.5	1.25	100	1.0	0.16	0.93	1.1	2000	0.375	1.0	0.3	1.5	1000	40.4	2.0	45.12352734429803	5.368449661902331	13.96264169893352	44.13038889755091	7.272821285145138
0.1	2.1	360.0	5.06	false	0.5	1.25	100	1.0	0.16	0.93	1.1	2000	0.375	1.0	0.3	1.5	1000	40.4	2.0	34.75971434065666	7.6998392599590675	8.779580421435389	19.450342982085267	8.902641942278626
0.1	2.1	360.0	5.06	false	0.5	1.25	100	1.0	0.16	0.93	1.1	2000	0.375	1.0	0.3	1.5	1000	40.4	2.0	48.81547223486993	14.686322762919417	10.181634784996117	26.618439198550117	13.745877402220067
0.1	2.1	360.0	5.06	false	0.5	1.25	100	1.0	0.16	0.93	1.1	2000	0.375	1.0	0.3	1.5	1000	40.4	2.0	49.12509444514453	16.488082094617173	14.670886348546745	47.69747088672051	10.580627809824556
0.1	2.1	360.0	5.06	false	0.5	1.25	100	1.0	0.16	0.93	1.1	2000	0.375	1.0	0.3	1.5	1000	40.4	1.0	29.87266485394447	23.652383703001902	14.799848151677686
0.1	2.1	360.0	5.06	false	0.5	1.25	100	1.0	0.16	0.93	1.1	2000	0.375	1.0	0.3	1.5	1000	40.4	2.0	48.877240458691034	0.8436681164542931	10.633624044543502	25.161275189893985	16.70661543468
0.1	2.1	360.0	5.06	false	0.5	1.25	100	1.0	0.16	0.93	1.1	2000	0.375	1.0	0.3	1.5	1000	40.4	2.0	37.05507010279993	9.10195199114181	9.284312454806704	33.1710911134071	11.282718578405015
0.1	2.1	360.0	5.06	false	0.5	1.25	100	1.0	0.16	0.93	1.1	2000	0.375	1.0	0.3	1.5	1000	40.4	1.0	37.009114303664674	12.12327811280543	18.755847788657885
0.1	2.1	360.0	5.06	false	0.5	1.25	100	1.0	0.16	0.93	1.1	2000	0.375	1.0	0.3	1.5	1000	40.4	2.0	41.669436729648396	1.4648325305633596	6.375353169998952	29.45179702728027	15.01140888786479
0.1	2.1	360.0	5.06	false	0.5	1.25	100	1.0	0.16	0.93	1.1	2000	0.375	1.0	0.3	1.5	1000	40.4	2.0	38.11382313217754	1.2736147635592485	10.216862163052705	36.836867184530554	11.1395895302
0.1	2.1	360.0	5.06	false	0.5	1.25	100	1.0	0.16	0.93	1.1	2000	0.375	1.0	0.3	1.5	1000	40.4	2.0	43.671667715945695	14.331964221507876	11.370411992248492	33.01870066505843	12.382583190257101
0.1	2.1	360.0	5.06	false	0.5	1.25	100	1.0	0.16	0.93	1.1	2000	0.375	1.0	0.3	1.5	1000	40.4	2.0	34.71409729593442	13.611341155677826	10.491831994715646	33.07606812932486	7.750744636042704
0.1	2.1	360.0	5.06	false	0.5	1.25	100	1.0	0.16	0.93	1.1	2000	0.375	1.0	0.3	1.5	1000	40.4	1.0	32.00791781849851	15.709746337957835	15.601866300074017
0.1	2.1	360.0	5.06	false	0.5	1.25	100	1.0	0.16	0.93	1.1	2000	0.375	1.0	0.3	1.5	1000	40.4	1.0	42.64523926662494	26.239761918889666	21.98758112725187
0.1	2.1	360.0	5.06	false	0.5	1.25	100	1.0	0.16	0.93	1.1	2000	0.375	1.0	0.3	1.5	1000	40.4	1.0	38.66222474463925	16.886144029067047	19.936425830389116
0.1	2.1	360.0	5.06	false	0.5	1.25	100	1.0	0.16	0.93	1.1	2000	0.375	1.0	0.3	1.5	1000	40.4	2.0	40.2522375987849	13.61041591470379	12.178288550135134	37.87638585513266	10.22981235586329
0.1	2.1	360.0	5.06	false	0.5	1.25	100	1.0	0.16	0.93	1.1	2000	0.375	1.0	0.3	1.5	1000	40.4	2.0	40.56239905658857	14.376197923600175	12.151054718032594	21.191802549631753	7.824611251423941
0.1	2.1	360.0	5.06	false	0.5	1.25	100	1.0	0.16	0.93	1.1	2000	0.375	1.0	0.3	1.5	1000	40.4	1.0	43.34157110353889	23.809117181682623	22.812504145898682
0.1	2.1	360.0	5.06	false	0.5	1.25	100	1.0	0.16	0.93	1.1	2000	0.375	1.0	0.3	1.5	1000	40.4	1.0	40.78336013289751	30.116494401921425	20.091449974885126
0.1	2.1	360.0	5.06	false	0.5	1.25	100	1.0	0.16	0.93	1.1	2000	0.375	1.0	0.3	1.5	1000	40.4	1.0	36.46461214196693	14.917167046990555	19.231713601803843
0.1	2.1	360.0	5.06	false	0.5	1.25	100	1.0	0.16	0.93	1.1	2000	0.375	1.0	0.3	1.5	1000	40.4	2.0	50.44945043166631	2.614185227585082	12.919265834483529	46.883955066861105	13.9436376521925
0.1	2.1	360.0	5.06	false	0.5	1.25	100	1.0	0.16	0.93	1.1	2000	0.375	1.0	0.3	1.5	1000	40.4	1.0	42.08263189290647	19.9762332852418	20.77193082989582
0.1	2.1	360.0	5.06	false	0.5	1.25	100	1.0	0.16	0.93	1.1	2000	0.375	1.0	0.3	1.5	1000	40.4	1.0	41.372047931573086	29.103220775023217	20.699751291499727
0.1	2.1	360.0	5.06	false	0.5	1.25	100	1.0	0.16	0.93	1.1	2000	0.375	1.0	0.3	1.5	1000	40.4	2.0	40.70771702304515	0.1036237001644436	7.849708424463217	39.8138782182484	13.75561390403119
0.1	2.1	360.0	5.06	false	0.5	1.25	100	1.0	0.16	0.93	1.1	2000	0.375	1.0	0.3	1.5	1000	40.4	2.0	46.14190640971404	6.36196739426214	10.591514517658384	28.786801115990293	13.410603656881445
0.1	2.1	360.0	5.06	false	0.5	1.25	100	1.0	0.16	0.93	1.1	2000	0.375	1.0	0.3	1.5	1000	40.4	1.0	39.248981183822856	23.827148055021574	22.38063734558421
0.1	2.1	360.0	5.06	false	0.5	1.25	100	1.0	0.16	0.93	1.1	2000	0.375	1.0	0.3	1.5	1000	40.4	1.0	37.320714417339666	37.0454257947864	17.65749269209229
0.1	2.1	360.0	5.06	false	0.5	1.25	100	1.0	0.16	0.93	1.1	2000	0.375	1.0	0.3	1.5	1000	40.4	2.0	43.59131346269076	0.11058548442755883	6.648555779310696	16.701082782544656	13.242265071533836
0.1	2.1	360.0	5.06	false	0.5	1.25	100	1.0	0.16	0.93	1.1	2000	0.375	1.0	0.3	1.5	1000	40.4	1.0	38.8933191279531	27.438766060114762	21.255061352656305
0.1	2.1	360.0	5.06	false	0.5	1.25	100	1.0	0.16	0.93	1.1	2000	0.375	1.0	0.3	1.5	1000	40.4	1.0	31.7775928184864	21.57200699169234	16.544122946788303
0.1	2.1	360.0	5.06	false	0.5	1.25	100	1.0	0.16	0.93	1.1	2000	0.375	1.0	0.3	1.5	1000	40.4	1.0	36.63997017912194	22.078142769879925	19.173211742671732
0.1	2.1	360.0	5.06	false	0.5	1.25	100	1.0	0.16	0.93	1.1	2000	0.375	1.0	0.3	1.5	1000	40.4	2.0	47.273895777759435	2.017588336878033	7.996110788288998	19.29017089319283	19.026957295837796
0.1	2.1	360.0	5.06	false	0.5	1.25	100	1.0	0.16	0.93	1.1	2000	0.375	1.0	0.3	1.5	1000	40.4	2.0	41.60300551976798	9.714248022298632	11.620926295825111	40.69436790827762	9.254109725529037
0.1	2.1	360.0	5.06	false	0.5	1.25	100	1.0	0.16	0.93	1.1	2000	0.375	1.0	0.3	1.5	1000	40.4	1.0	41.07592415362364	6.959039208900219	19.26560729103581
0.1	2.1	360.0	5.06	false	0.5	1.25	100	1.0	0.16	0.93	1.1	2000	0.375	1.0	0.3	1.5	1000	40.4	1.0	42.834712261376154	28.455323503255862	23.477057795893437
0.1	2.1	360.0	5.06	false	0.5	1.25	100	1.0	0.16	0.93	1.1	2000	0.375	1.0	0.3	1.5	1000	40.4	2.0	40.544795001080665	11.384595326078253	12.230571367874523	30.922027413420455	11.761722424525928
0.1	2.1	360.0	5.06	false	0.5	1.25	100	1.0	0.16	0.93	1.1	2000	0.375	1.0	0.3	1.5	1000	40.4	2.0	35.01523957107612	0.34325752692540357	10.732833112118234	25.591264290055133	8.717742496716907
0.1	2.1	360.0	5.06	false	0.5	1.25	100	1.0	0.16	0.93	1.1	2000	0.375	1.0	0.3	1.5	1000	40.4	2.0	45.426214235127524	11.853585224014363	11.816529065243486	35.381042694382195	11.782550793738837
0.1	2.1	360.0	5.06	false	0.5	1.25	100	1.0	0.16	0.93	1.1	2000	0.375	1.0	0.3	1.5	1000	40.4	2.0	44.96426363176063	14.565549621579795	13.733702377442519	36.87030616533262	10.223739945351475
0.1	2.1	360.0	5.06	false	0.5	1.25	100	1.0	0.16	0.93	1.1	2000	0.375	1.0	0.3	1.5	1000	40.4	2.0	45.62546965098895	2.1030264012437603	8.174539938033975	19.55877154252296	16.841402036746295
0.1	2.1	360.0	5.06	false	0.5	1.25	100	1.0	0.16	0.93	1.1	2000	0.375	1.0	0.3	1.5	1000	40.4	1.0	37.48094937911323	13.731426166568747	20.005981443701877
0.1	2.1	360.0	5.06	false	0.5	1.25	100	1.0	0.16	0.93	1.1	2000	0.375	1.0	0.3	1.5	1000	40.4	1.0	34.888767175327324	22.58122354229177	17.57523962319582
0.1	2.1	360.0	5.06	false	0.5	1.25	100	1.0	0.16	0.93	1.1	2000	0.375	1.0	0.3	1.5	1000	40.4	2.0	46.654957524839595	13.557003093316531	10.91814874805441	32.08082561585876	14.697468886731636
0.1	2.1	360.0	5.06	false	0.5	1.25	100	1.0	0.16	0.93	1.1	2000	0.375	1.0	0.3	1.5	1000	40.4	2.0	41.449599183984525	13.343860524972271	12.74422072885365	36.999853960930416	9.51718272270192
0.1	2.1	360.0	5.06	false	0.5	1.25	100	1.0	0.16	0.93	1.1	2000	0.375	1.0	0.3	1.5	1000	40.4	1.0	34.32256732065881	9.919502004605375	18.57663096367896
0.1	2.1	360.0	5.06	false	0.5	1.25	100	1.0	0.16	0.93	1.1	2000	0.375	1.0	0.3	1.5	1000	40.4	1.0	39.43987849162478	28.661004308851147	19.85849998219828
0.1	2.1	360.0	5.06	false	0.5	1.25	100	1.0	0.16	0.93	1.1	2000	0.375	1.0	0.3	1.5	1000	40.4	1.0	35.50370468030108	16.487071880771122	17.129020308569878
0.1	2.1	360.0	5.06	false	0.5	1.25	100	1.0	0.16	0.93	1.1	2000	0.375	1.0	0.3	1.5	1000	40.4	1.0	38.89845796237611	9.9636562287874	19.9227112789605
0.1	2.1	360.0	5.06	false	0.5	1.25	100	1.0	0.16	0.93	1.1	2000	0.375	1.0	0.3	1.5	1000	40.4	2.0	41.77205205258685	9.950178845552765	11.103866687547688	37.15606691766092	11.351105101984793
0.1	2.1	360.0	5.06	false	0.5	1.25	100	1.0	0.16	0.93	1.1	2000	0.375	1.0	0.3	1.5	1000	40.4	2.0	38.18957085493862	1.0554448206123235	9.356762308167573	25.552390069399546	11.463387590640885
0.1	2.1	360.0	5.06	false	0.5	1.25	100	1.0	0.16	0.93	1.1	2000	0.375	1.0	0.3	1.5	1000	40.4	2.0	45.55444057651424	0.35191301402421166	9.151926738895003	30.132500861172463	14.923995550071336
0.1	2.1	360.0	5.06	false	0.5	1.25	100	1.0	0.16	0.93	1.1	2000	0.375	1.0	0.3	1.5	1000	40.4	2.0	44.047309719163714	21.483018921918585	16.992466027845417	29.158377643645412	7.328686840040714
0.1	2.1	360.0	5.06	false	0.5	1.25	100	1.0	0.16	0.93	1.1	2000	0.375	1.0	0.3	1.5	1000	40.4	1.0	41.78928809388687	15.73908900510588	24.790775592222502
0.1	2.1	360.0	5.06	false	0.5	1.25	100	1.0	0.16	0.93	1.1	2000	0.375	1.0	0.3	1.5	1000	40.4	1.0	40.96299608440302	18.771219082799607	21.408339759434266
0.1	2.1	360.0	5.06	false	0.5	1.25	100	1.0	0.16	0.93	1.1	2000	0.375	1.0	0.3	1.5	1000	40.4	1.0	39.00316140816799	7.515472850505891	18.621060653722232
0.1	2.1	360.0	5.06	false	0.5	1.25	100	1.0	0.16	0.93	1.1	2000	0.375	1.0	0.3	1.5	1000	40.4	1.0	35.84795787799958	23.811935604421112	17.098274267720072
0.1	2.1	360.0	5.06	false	0.5	1.25	100	1.0	0.16	0.93	1.1	2000	0.375	1.0	0.3	1.5	1000	40.4	1.0	41.37785898529357	17.32841475585501	22.240052552725427
0.1	2.1	360.0	5.06	false	0.5	1.25	100	1.0	0.16	0.93	1.1	2000	0.375	1.0	0.3	1.5	1000	40.4	1.0	39.06442561949227	13.050940776783117	21.072795249136174
0.1	2.1	360.0	5.06	false	0.5	1.25	100	1.0	0.16	0.93	1.1	2000	0.375	1.0	0.3	1.5	1000	40.4	1.0	27.40447486583509	3.4210705878623133	13.466569035396292
0.1	2.1	360.0	5.06	false	0.5	1.25	100	1.0	0.16	0.93	1.1	2000	0.375	1.0	0.3	1.5	1000	40.4	2.0	40.57657939073852	8.536860769400704	8.18711561125912	33.82860386070008	11.728390965865183
0.1	2.1	360.0	5.06	false	0.5	1.25	100	1.0	0.16	0.93	1.1	2000	0.375	1.0	0.3	1.5	1000	40.4	2.0	49.21040799554565	3.1310768614912976	10.780905615973671	35.291482080837184	13.522067606236819
0.1	2.1	360.0	5.06	false	0.5	1.25	100	1.0	0.16	0.93	1.1	2000	0.375	1.0	0.3	1.5	1000	40.4	2.0	51.29375559897753	15.507967022560086	14.372700151641205	28.107823321512722	12.630521129012367
0.1	2.1	360.0	5.06	false	0.5	1.25	100	1.0	0.16	0.93	1.1	2000	0.375	1.0	0.3	1.5	1000	40.4	1.0	44.012645012597545	0.6324644484904112	21.92474523662263
0.1	2.1	360.0	5.06	false	0.5	1.25	100	1.0	0.16	0.93	1.1	2000	0.375	1.0	0.3	1.5	1000	40.4	1.0	42.01861013509651	0.6481348721154674	22.94607856694575
0.1	2.1	360.0	5.06	false	0.5	1.25	100	1.0	0.16	0.93	1.1	2000	0.375	1.0	0.3	1.5	1000	40.4	2.0	34.910694859634205	14.19858259918631	10.029432101007854	32.99746916848059	7.831961454881729
0.1	2.1	360.0	5.06	false	0.5	1.25	100	1.0	0.16	0.93	1.1	2000	0.375	1.0	0.3	1.5	1000	40.4	3.0	46.57519963344569	7.397469868190983	6.961340793974903	26.280332215386462	9.328882632159962	43.26145469923594	9.257226210737825
0.1	2.1	360.0	5.06	false	0.5	1.25	100	1.0	0.16	0.93	1.1	2000	0.375	1.0	0.3	1.5	1000	40.4	2.0	39.04675769253555	15.323893460787422	12.077819342963988	37.69760597107307	10.594216923691697
0.1	2.1	360.0	5.06	false	0.5	1.25	100	1.0	0.16	0.93	1.1	2000	0.375	1.0	0.3	1.5	1000	40.4	1.0	39.322500380398814	22.74609409016471	21.263995690654074
0.1	2.1	360.0	5.06	false	0.5	1.25	100	1.0	0.16	0.93	1.1	2000	0.375	1.0	0.3	1.5	1000	40.4	2.0	46.11550972150701	24.78187369574796	17.460656540117853	40.21934102724075	7.781485072035522
0.1	2.1	360.0	5.06	false	0.5	1.25	100	1.0	0.16	0.93	1.1	2000	0.375	1.0	0.3	1.5	1000	40.4	2.0	35.65145432420671	5.895978978732108	8.921269017802148	25.255583792803957	10.434395249843746
0.1	2.1	360.0	5.06	false	0.5	1.25	100	1.0	0.16	0.93	1.1	2000	0.375	1.0	0.3	1.5	1000	40.4	1.0	40.74949046907119	18.828664598674123	22.714194535373654
0.1	2.1	360.0	5.06	false	0.5	1.25	100	1.0	0.16	0.93	1.1	2000	0.375	1.0	0.3	1.5	1000	40.4	2.0	46.75140789497546	0.052089448723754504	8.980783424350262	21.525122331798993	16.71425402469499
0.1	2.1	360.0	5.06	false	0.5	1.25	100	1.0	0.16	0.93	1.1	2000	0.375	1.0	0.3	1.5	1000	40.4	2.0	48.80585817222957	2.0158017007081748	8.785120708266515	24.49315680093206	16.4108604688702
0.1	2.1	360.0	5.06	false	0.5	1.25	100	1.0	0.16	0.93	1.1	2000	0.375	1.0	0.3	1.5	1000	40.4	1.0	39.99572208506172	27.170446738562415	19.217112052546096
0.1	2.1	360.0	5.06	false	0.5	1.25	100	1.0	0.16	0.93	1.1	2000	0.375	1.0	0.3	1.5	1000	40.4	2.0	30.80508863092817	3.927774343183835	7.723948249105178	29.64198345573992	9.60783760791589
0.1	2.1	360.0	5.06	false	0.5	1.25	100	1.0	0.16	0.93	1.1	2000	0.375	1.0	0.3	1.5	1000	40.4	1.0	41.40489908593756	21.012319162214425	20.9277256755112
0.1	2.1	360.0	5.06	false	0.5	1.25	100	1.0	0.16	0.93	1.1	2000	0.375	1.0	0.3	1.5	1000	40.4	1.0	34.50474296744173	11.874350598993756	14.453852512772151
0.1	2.1	360.0	5.06	false	0.5	1.25	100	1.0	0.16	0.93	1.1	2000	0.375	1.0	0.3	1.5	1000	40.4	2.0	48.28166820730469	25.481075055681835	12.249584848196253	30.20815512876364	11.68889043834372
0.1	2.1	360.0	5.06	false	0.5	1.25	100	1.0	0.16	0.93	1.1	2000	0.375	1.0	0.3	1.5	1000	40.4	2.0	34.22083059302073	0.1562087265011506	11.32521023649646	27.026600805475116	7.502162617323686
0.1	2.1	360.0	5.06	false	0.5	1.25	100	1.0	0.16	0.93	1.1	2000	0.375	1.0	0.3	1.5	1000	40.4	2.0	40.80589708697283	7.19261246703046	8.749551087465997	31.201835635809775	11.987027402144337
0.1	2.1	360.0	5.06	false	0.5	1.25	100	1.0	0.16	0.93	1.1	2000	0.375	1.0	0.3	1.5	1000	40.4	1.0	33.80813779508752	10.631440620481527	16.752718934290932
0.1	2.1	360.0	5.06	false	0.5	1.25	100	1.0	0.16	0.93	1.1	2000	0.375	1.0	0.3	1.5	1000	40.4	2.0	42.27416725887632	12.45681255296583	14.602644416705173	41.04449726869859	7.529587803355702
0.1	2.1	360.0	5.06	false	0.5	1.25	100	1.0	0.16	0.93	1.1	2000	0.375	1.0	0.3	1.5	1000	40.4	1.0	34.63438563725673	15.617299715256422	18.876605957710076
0.1	2.1	360.0	5.06	false	0.5	1.25	100	1.0	0.16	0.93	1.1	2000	0.375	1.0	0.3	1.5	1000	40.4	2.0	38.46037657250749	19.984778374120193	10.896559926739041	36.07115132077716	9.352626697574673
0.1	2.1	360.0	5.06	false	0.5	1.25	100	1.0	0.16	0.93	1.1	2000	0.375	1.0	0.3	1.5	1000	40.4	1.0	37.509578522858305	14.598949606027107	20.153283841338595
0.1	2.1	360.0	5.06	false	0.5	1.25	100	1.0	0.16	0.93	1.1	2000	0.375	1.0	0.3	1.5	1000	40.4	1.0	36.84970126694095	23.71515929704038	21.531939860061453
0.1	2.1	360.0	5.06	false	0.5	1.25	100	1.0	0.16	0.93	1.1	2000	0.375	1.0	0.3	1.5	1000	40.4	1.0	40.96667697169829	2.5086368739336673	17.503547112026915
0.1	2.1	360.0	5.06	false	0.5	1.25	100	1.0	0.16	0.93	1.1	2000	0.375	1.0	0.3	1.5	1000	40.4	2.0	41.92610125430663	16.606625811777505	11.44052476991431	31.680713612071795	11.515472889079303
0.1	2.1	360.0	5.06	false	0.5	1.25	100	1.0	0.16	0.93	1.1	2000	0.375	1.0	0.3	1.5	1000	40.4	1.0	32.414639635883596	19.858881842062825	18.085672068027364
0.1	2.1	360.0	5.06	false	0.5	1.25	100	1.0	0.16	0.93	1.1	2000	0.375	1.0	0.3	1.5	1000	40.4	1.0	39.34772433333189	30.167945912564253	18.525509157956446
0.1	2.1	360.0	5.06	false	0.5	1.25	100	1.0	0.16	0.93	1.1	2000	0.375	1.0	0.3	1.5	1000	40.4	1.0	39.05612410844574	29.684201534732438	20.506389994105202
0.1	2.1	360.0	5.06	false	0.5	1.25	100	1.0	0.16	0.93	1.1	2000	0.375	1.0	0.3	1.5	1000	40.4	1.0	38.72720445181091	24.509083309932674	19.363895271656286
0.1	2.1	360.0	5.06	false	0.5	1.25	100	1.0	0.16	0.93	1.1	2000	0.375	1.0	0.3	1.5	1000	40.4	1.0	47.83941493977044	17.971498700139065	23.07625786713905
0.1	2.1	360.0	5.06	false	0.5	1.25	100	1.0	0.16	0.93	1.1	2000	0.375	1.0	0.3	1.5	1000	40.4	2.0	40.962909677437665	1.5014285588007776	11.868851087424444	29.624104846410674	8.500080519038848
0.1	2.1	360.0	5.06	false	0.5	1.25	100	1.0	0.16	0.93	1.1	2000	0.375	1.0	0.3	1.5	1000	40.4	1.0	39.06426206945452	15.127727646360178	20.080084877040978
0.1	2.1	360.0	5.06	false	0.5	1.25	100	1.0	0.16	0.93	1.1	2000	0.375	1.0	0.3	1.5	1000	40.4	3.0	48.30460438308009	5.531432115262757	8.53171995870243	23.07017207736955	7.89881053765819	43.43020589608841	8.654528056796881
0.1	2.1	360.0	5.06	false	0.5	1.25	100	1.0	0.16	0.93	1.1	2000	0.375	1.0	0.3	1.5	1000	40.4	1.0	41.67211684493999	9.879668624458414	20.174295970549164
0.1	2.1	360.0	5.06	false	0.5	1.25	100	1.0	0.16	0.93	1.1	2000	0.375	1.0	0.3	1.5	1000	40.4	2.0	40.207718148515596	6.827468363085305	13.274764864613857	36.61494573246321	7.207517367991931
0.1	2.1	360.0	5.06	false	0.5	1.25	100	1.0	0.16	0.93	1.1	2000	0.375	1.0	0.3	1.5	1000	40.4	2.0	42.291971900521204	2.2135912323144553	12.362258334824988	39.81376179554927	8.406816461672648
0.1	2.1	360.0	5.06	false	0.5	1.25	100	1.0	0.16	0.93	1.1	2000	0.375	1.0	0.3	1.5	1000	40.4	2.0	42.17129614922026	1.0787154599471185	9.184316670649155	29.295327306829982	15.337080136990538
0.1	2.1	360.0	5.06	false	0.5	1.25	100	1.0	0.16	0.93	1.1	2000	0.375	1.0	0.3	1.5	1000	40.4	2.0	43.85356705229976	3.463533847382043	14.316189417515906	40.21672661833251	6.987329432355544
0.1	2.1	360.0	5.06	false	0.5	1.25	100	1.0	0.16	0.93	1.1	2000	0.375	1.0	0.3	1.5	1000	40.4	2.0	46.897844988312485	9.69526763693149	10.224379141555918	32.713633268930835	15.792824383538312
0.1	2.1	360.0	5.06	false	0.5	1.25	100	1.0	0.16	0.93	1.1	2000	0.375	1.0	0.3	1.5	1000	40.4	1.0	48.04995334363375	25.168167872743346	22.381806535825856
0.1	2.1	360.0	5.06	false	0.5	1.25	100	1.0	0.16	0.93	1.1	2000	0.375	1.0	0.3	1.5	1000	40.4	2.0	39.81556851580568	8.282273714459404	13.429513469706148	32.94500447927237	6.9329486811722685
0.1	2.1	360.0	5.06	false	0.5	1.25	100	1.0	0.16	0.93	1.1	2000	0.375	1.0	0.3	1.5	1000	40.4	1.0	33.64065539562153	21.032223557610667	17.49299842208159
0.1	2.1	360.0	5.06	false	0.5	1.25	100	1.0	0.16	0.93	1.1	2000	0.375	1.0	0.3	1.5	1000	40.4	2.0	41.264665128474135	8.991469922238032	10.129496125805922	28.02937018576894	10.313565997315886
0.1	2.1	360.0	5.06	false	0.5	1.25	100	1.0	0.16	0.93	1.1	2000	0.375	1.0	0.3	1.5	1000	40.4	2.0	44.88785857062593	9.574786389246812	11.956624586226997	41.30358689334524	12.359574385672873
0.1	2.1	360.0	5.06	false	0.5	1.25	100	1.0	0.16	0.93	1.1	2000	0.375	1.0	0.3	1.5	1000	40.4	2.0	52.25906620016896	2.6693319719862068	14.697585285939873	47.39741806877702	13.608097210329184
0.1	2.1	360.0	5.06	false	0.5	1.25	100	1.0	0.16	0.93	1.1	2000	0.375	1.0	0.3	1.5	1000	40.4	1.0	35.97835999314283	12.867976765871736	20.18349644177522
0.1	2.1	360.0	5.06	false	0.5	1.25	100	1.0	0.16	0.93	1.1	2000	0.375	1.0	0.3	1.5	1000	40.4	2.0	43.109371657601294	1.7395947267612282	11.643994190139164	42.53662760990438	11.914657347170397
0.1	2.1	360.0	5.06	false	0.5	1.25	100	1.0	0.16	0.93	1.1	2000	0.375	1.0	0.3	1.5	1000	40.4	1.0	48.74712538946264	22.89145101708721	23.234024308645427
0.1	2.1	360.0	5.06	false	0.5	1.25	100	1.0	0.16	0.93	1.1	2000	0.375	1.0	0.3	1.5	1000	40.4	2.0	44.45562162902427	2.4207855110666356	16.26563272973234	43.68918418175662	9.563926289470665
0.1	2.1	360.0	5.06	false	0.5	1.25	100	1.0	0.16	0.93	1.1	2000	0.375	1.0	0.3	1.5	1000	40.4	2.0	48.78883454485036	2.0355809726161143	11.673288784664946	46.3367689359808	12.803512467673318
0.1	2.1	360.0	5.06	false	0.5	1.25	100	1.0	0.16	0.93	1.1	2000	0.375	1.0	0.3	1.5	1000	40.4	2.0	47.40204105562753	1.5935176675417517	12.857999922802849	44.932103759042185	11.361467149203856
0.1	2.1	360.0	5.06	false	0.5	1.25	100	1.0	0.16	0.93	1.1	2000	0.375	1.0	0.3	1.5	1000	40.4	1.0	43.351408491000306	18.271426156686633	20.725810018380358
0.1	2.1	360.0	5.06	false	0.5	1.25	100	1.0	0.16	0.93	1.1	2000	0.375	1.0	0.3	1.5	1000	40.4	2.0	46.454379372918204	12.83359662705899	12.0382056316615	40.56612341904109	10.244845870900178
0.1	2.1	360.0	5.06	false	0.5	1.25	100	1.0	0.16	0.93	1.1	2000	0.375	1.0	0.3	1.5	1000	40.4	1.0	47.60432899514066	27.28875489319596	22.671908747607535
0.1	2.1	360.0	5.06	false	0.5	1.25	100	1.0	0.16	0.93	1.1	2000	0.375	1.0	0.3	1.5	1000	40.4	2.0	40.760514626401005	1.4088605816605138	9.379651568705237	38.606840591789755	12.285184490212579
0.1	2.1	360.0	5.06	false	0.5	1.25	100	1.0	0.16	0.93	1.1	2000	0.375	1.0	0.3	1.5	1000	40.4	1.0	38.22969089756374	3.8345761769582305	17.314188309791483
0.1	2.1	360.0	5.06	false	0.5	1.25	100	1.0	0.16	0.93	1.1	2000	0.375	1.0	0.3	1.5	1000	40.4	1.0	36.40669060214024	2.937479570127309	14.56760460307869
0.1	2.1	360.0	5.06	false	0.5	1.25	100	1.0	0.16	0.93	1.1	2000	0.375	1.0	0.3	1.5	1000	40.4	1.0	40.098455502084555	22.718217029849498	21.202081244186328
0.1	2.1	360.0	5.06	false	0.5	1.25	100	1.0	0.16	0.93	1.1	2000	0.375	1.0	0.3	1.5	1000	40.4	1.0	40.666456754374565	28.09549942180482	19.114597872293565
0.1	2.1	360.0	5.06	false	0.5	1.25	100	1.0	0.16	0.93	1.1	2000	0.375	1.0	0.3	1.5	1000	40.4	1.0	43.693930905496046	14.441916323760882	21.345810815983633
0.1	2.1	360.0	5.06	false	0.5	1.25	100	1.0	0.16	0.93	1.1	2000	0.375	1.0	0.3	1.5	1000	40.4	1.0	34.466237813505735	11.118966374444527	18.668272262368053
0.1	2.1	360.0	5.06	false	0.5	1.25	100	1.0	0.16	0.93	1.1	2000	0.375	1.0	0.3	1.5	1000	40.4	2.0	39.21339904680429	22.17706409931983	11.587861526177205	37.67854563015851	9.205460510774236
0.1	2.1	360.0	5.06	false	0.5	1.25	100	1.0	0.16	0.93	1.1	2000	0.375	1.0	0.3	1.5	1000	40.4	1.0	43.667104075665684	30.648015581178754	19.687965321229733
0.1	2.1	360.0	5.06	false	0.5	1.25	100	1.0	0.16	0.93	1.1	2000	0.375	1.0	0.3	1.5	1000	40.4	2.0	49.12641544798981	21.371373734876933	14.048510624631929	35.350806664393474	12.968464575367802
0.1	2.1	360.0	5.06	false	0.5	1.25	100	1.0	0.16	0.93	1.1	2000	0.375	1.0	0.3	1.5	1000	40.4	1.0	39.78443400432111	6.015911733917594	20.49382083026233
0.1	2.1	360.0	5.06	false	0.5	1.25	100	1.0	0.16	0.93	1.1	2000	0.375	1.0	0.3	1.5	1000	40.4	1.0	38.896253621312006	11.472243850049802	19.8811287924084
0.1	2.1	360.0	5.06	false	0.5	1.25	100	1.0	0.16	0.93	1.1	2000	0.375	1.0	0.3	1.5	1000	40.4	1.0	38.06478342713659	22.674812950378683	21.502134100616736
0.1	2.1	360.0	5.06	false	0.5	1.25	100	1.0	0.16	0.93	1.1	2000	0.375	1.0	0.3	1.5	1000	40.4	2.0	40.475892551457704	18.44580041606231	10.897953635244221	38.086718674081986	8.991335277256418
0.1	2.1	360.0	5.06	false	0.5	1.25	100	1.0	0.16	0.93	1.1	2000	0.375	1.0	0.3	1.5	1000	40.4	2.0	39.28472421336012	0.17427879888054343	9.976785537655116	22.650237204668397	13.053987825057161
0.1	2.1	360.0	5.06	false	0.5	1.25	100	1.0	0.16	0.93	1.1	2000	0.375	1.0	0.3	1.5	1000	40.4	1.0	36.43797436956268	15.944002074769436	20.951133980596413
0.1	2.1	360.0	5.06	false	0.5	1.25	100	1.0	0.16	0.93	1.1	2000	0.375	1.0	0.3	1.5	1000	40.4	1.0	36.14125683845402	27.586980870746952	17.522215527689003
0.1	2.1	360.0	5.06	false	0.5	1.25	100	1.0	0.16	0.93	1.1	2000	0.375	1.0	0.3	1.5	1000	40.4	2.0	45.496311872354795	17.434507185548785	13.798893271450018	37.35644703600402	8.104030881721636
0.1	2.1	360.0	5.06	false	0.5	1.25	100	1.0	0.16	0.93	1.1	2000	0.375	1.0	0.3	1.5	1000	40.4	1.0	40.89770178118203	14.11997875306307	20.399233185202636
0.1	2.1	360.0	5.06	false	0.5	1.25	100	1.0	0.16	0.93	1.1	2000	0.375	1.0	0.3	1.5	1000	40.4	1.0	27.493392986738872	1.2048313882291908	12.763300245358328
0.1	2.1	360.0	5.06	false	0.5	1.25	100	1.0	0.16	0.93	1.1	2000	0.375	1.0	0.3	1.5	1000	40.4	2.0	45.68623239463371	5.705427190673882	8.162289048744844	30.978788540688118	15.411034454163572
0.1	2.1	360.0	5.06	false	0.5	1.25	100	1.0	0.16	0.93	1.1	2000	0.375	1.0	0.3	1.5	1000	40.4	1.0	44.68141717011922	18.92982355109779	22.474463719001694
0.1	2.1	360.0	5.06	false	0.5	1.25	100	1.0	0.16	0.93	1.1	2000	0.375	1.0	0.3	1.5	1000	40.4	1.0	37.977026193715	15.094861768461787	19.786527517363208
0.1	2.1	360.0	5.06	false	0.5	1.25	100	1.0	0.16	0.93	1.1	2000	0.375	1.0	0.3	1.5	1000	40.4	1.0	26.469372650400345	25.894285513413084	14.737843955940441
0.1	2.1	360.0	5.06	false	0.5	1.25	100	1.0	0.16	0.93	1.1	2000	0.375	1.0	0.3	1.5	1000	40.4	1.0	37.816518567737084	20.08616879262596	21.593472963727745
0.1	2.1	360.0	5.06	false	0.5	1.25	100	1.0	0.16	0.93	1.1	2000	0.375	1.0	0.3	1.5	1000	40.4	2.0	44.95583393122121	0.9725251121528015	10.93333696476287	36.833004058736016	12.069063472036264
0.1	2.1	360.0	5.06	false	0.5	1.25	100	1.0	0.16	0.93	1.1	2000	0.375	1.0	0.3	1.5	1000	40.4	2.0	46.06640294698477	25.947779073905075	14.669685124493382	37.664776987594294	9.58606052768754
0.1	2.1	360.0	5.06	false	0.5	1.25	100	1.0	0.16	0.93	1.1	2000	0.375	1.0	0.3	1.5	1000	40.4	2.0	41.776080326964845	17.475744472158826	15.277708863135201	40.502952281340875	7.647446912513446
0.1	2.1	360.0	5.06	false	0.5	1.25	100	1.0	0.16	0.93	1.1	2000	0.375	1.0	0.3	1.5	1000	40.4	2.0	45.77634175500985	20.234141532898207	16.315810346436066	45.42594215459634	7.9459476984656865
0.1	2.1	360.0	5.06	false	0.5	1.25	100	1.0	0.16	0.93	1.1	2000	0.375	1.0	0.3	1.5	1000	40.4	2.0	48.79332316930763	12.79204765539025	17.88695451445316	47.32938148424771	7.9097499718546755
0.1	2.1	360.0	5.06	false	0.5	1.25	100	1.0	0.16	0.93	1.1	2000	0.375	1.0	0.3	1.5	1000	40.4	2.0	42.490168313583595	4.461816967662989	8.04629760934323	22.551436275942457	14.299152190569082
0.1	2.1	360.0	5.06	false	0.5	1.25	100	1.0	0.16	0.93	1.1	2000	0.375	1.0	0.3	1.5	1000	40.4	2.0	40.013770524442755	5.94264870286773	6.488461217191343	39.05254250944072	12.96892230634453
0.1	2.1	360.0	5.06	false	0.5	1.25	100	1.0	0.16	0.93	1.1	2000	0.375	1.0	0.3	1.5	1000	40.4	1.0	35.678192354885326	31.02683050581385	17.81043448407257
0.1	2.1	360.0	5.06	false	0.5	1.25	100	1.0	0.16	0.93	1.1	2000	0.375	1.0	0.3	1.5	1000	40.4	2.0	45.702318415703445	10.462356420817049	13.06662814871573	39.13509674893031	11.22784251990296
0.1	2.1	360.0	5.06	false	0.5	1.25	100	1.0	0.16	0.93	1.1	2000	0.375	1.0	0.3	1.5	1000	40.4	2.0	45.01255114229349	2.1042077623629334	11.287949969097745	44.89061577231251	13.61595258250764
0.1	2.1	360.0	5.06	false	0.5	1.25	100	1.0	0.16	0.93	1.1	2000	0.375	1.0	0.3	1.5	1000	40.4	2.0	35.303750035244946	9.789348185859291	11.02451344240778	34.13094294354843	7.226536278706784
0.1	2.1	360.0	5.06	false	0.5	1.25	100	1.0	0.16	0.93	1.1	2000	0.375	1.0	0.3	1.5	1000	40.4	1.0	30.578791223164053	21.916151650709725	16.712585275222008
0.1	2.1	360.0	5.06	false	0.5	1.25	100	1.0	0.16	0.93	1.1	2000	0.375	1.0	0.3	1.5	1000	40.4	2.0	46.212842939597316	0.1953696101555593	7.763530221977756	36.61504418350558	13.176450857888796
0.1	2.1	360.0	5.06	false	0.5	1.25	100	1.0	0.16	0.93	1.1	2000	0.375	1.0	0.3	1.5	1000	40.4	1.0	38.469379057594786	24.343943085752393	21.41838297346956
0.1	2.1	360.0	5.06	false	0.5	1.25	100	1.0	0.16	0.93	1.1	2000	0.375	1.0	0.3	1.5	1000	40.4	1.0	43.897599429223916	17.55511005768129	16.01939028437475
0.1	2.1	360.0	5.06	false	0.5	1.25	100	1.0	0.16	0.93	1.1	2000	0.375	1.0	0.3	1.5	1000	40.4	1.0	45.833592149249014	27.653639643634836	25.65095078309766
0.1	2.1	360.0	5.06	false	0.5	1.25	100	1.0	0.16	0.93	1.1	2000	0.375	1.0	0.3	1.5	1000	40.4	2.0	40.92909509746243	8.345146074768774	11.294460808811534	39.5886016058846	8.94435096268214
0.1	2.1	360.0	5.06	false	0.5	1.25	100	1.0	0.16	0.93	1.1	2000	0.375	1.0	0.3	1.5	1000	40.4	2.0	44.030595175540164	3.9000406669108925	9.674480450214343	29.48959632327835	13.532979901269252
0.1	2.1	360.0	5.06	false	0.5	1.25	100	1.0	0.16	0.93	1.1	2000	0.375	1.0	0.3	1.5	1000	40.4	2.0	41.067356344378986	21.22157926436614	10.653649568012796	33.62555699711153	10.395193200350155
0.1	2.1	360.0	5.06	false	0.5	1.25	100	1.0	0.16	0.93	1.1	2000	0.375	1.0	0.3	1.5	1000	40.4	2.0	36.175735700157816	14.9958430689099	10.018955448613502	26.534022081278295	9.5151564584488
0.1	2.1	360.0	5.06	false	0.5	1.25	100	1.0	0.16	0.93	1.1	2000	0.375	1.0	0.3	1.5	1000	40.4	3.0	46.70661825650991	11.215984225914175	9.890142363809888	23.462771881175193	9.731010774629762	45.472918246032805	5.657997831649945
0.1	2.1	360.0	5.06	false	0.5	1.25	100	1.0	0.16	0.93	1.1	2000	0.375	1.0	0.3	1.5	1000	40.4	2.0	44.7620364108126	13.390637468680527	8.91169392740093	20.489932026734888	15.35308418022624
0.1	2.1	360.0	5.06	false	0.5	1.25	100	1.0	0.16	0.93	1.1	2000	0.375	1.0	0.3	1.5	1000	40.4	1.0	36.57478172089182	19.087826471996866	20.174858480207536
0.1	2.1	360.0	5.06	false	0.5	1.25	100	1.0	0.16	0.93	1.1	2000	0.375	1.0	0.3	1.5	1000	40.4	1.0	39.197777370286005	17.612424516683514	21.75143241877455
0.1	2.1	360.0	5.06	false	0.5	1.25	100	1.0	0.16	0.93	1.1	2000	0.375	1.0	0.3	1.5	1000	40.4	1.0	46.62127937803042	31.735213171831532	24.610058229704364
0.1	2.1	360.0	5.06	false	0.5	1.25	100	1.0	0.16	0.93	1.1	2000	0.375	1.0	0.3	1.5	1000	40.4	2.0	34.25196275273849	0.7444266754410104	10.645410315224389	28.821673585460594	8.906296006286762
0.1	2.1	360.0	5.06	false	0.5	1.25	100	1.0	0.16	0.93	1.1	2000	0.375	1.0	0.3	1.5	1000	40.4	2.0	50.54411060847554	25.58263929471955	12.90256016927613	38.97123218373326	15.071613275580606
0.1	2.1	360.0	5.06	false	0.5	1.25	100	1.0	0.16	0.93	1.1	2000	0.375	1.0	0.3	1.5	1000	40.4	1.0	36.26265639978439	23.734086936835194	18.416906020803854
0.1	2.1	360.0	5.06	false	0.5	1.25	100	1.0	0.16	0.93	1.1	2000	0.375	1.0	0.3	1.5	1000	40.4	2.0	43.37189802843888	2.0172444019711127	7.987978023659919	27.824449264887697	14.816435130941546
0.1	2.1	360.0	5.06	false	0.5	1.25	100	1.0	0.16	0.93	1.1	2000	0.375	1.0	0.3	1.5	1000	40.4	1.0	37.5850127407392	26.448621963514015	18.79413388920755
0.1	2.1	360.0	5.06	false	0.5	1.25	100	1.0	0.16	0.93	1.1	2000	0.375	1.0	0.3	1.5	1000	40.4	1.0	33.75533390233444	7.788743687488908	16.822606958420366
0.1	2.1	360.0	5.06	false	0.5	1.25	100	1.0	0.16	0.93	1.1	2000	0.375	1.0	0.3	1.5	1000	40.4	2.0	37.08243122754231	9.111975733134718	8.342087629661899	36.51859028770894	11.185574488849484
0.1	2.1	360.0	5.06	false	0.5	1.25	100	1.0	0.16	0.93	1.1	2000	0.375	1.0	0.3	1.5	1000	40.4	1.0	42.85187885299224	35.290945773844186	20.963356041481322
0.1	2.1	360.0	5.06	false	0.5	1.25	100	1.0	0.16	0.93	1.1	2000	0.375	1.0	0.3	1.5	1000	40.4	1.0	43.71070531280566	22.567714960811205	21.159223863007753
0.1	2.1	360.0	5.06	false	0.5	1.25	100	1.0	0.16	0.93	1.1	2000	0.375	1.0	0.3	1.5	1000	40.4	2.0	38.4092410769826	16.785635063506568	11.52905952828476	35.21448955722511	8.535574369526154
0.1	2.1	360.0	5.06	false	0.5	1.25	100	1.0	0.16	0.93	1.1	2000	0.375	1.0	0.3	1.5	1000	40.4	2.0	38.337149992860816	11.429078666901406	13.204590819482316	22.62098627559954	7.395414260905541
0.1	2.1	360.0	5.06	false	0.5	1.25	100	1.0	0.16	0.93	1.1	2000	0.375	1.0	0.3	1.5	1000	40.4	2.0	38.25511384060282	14.51502880514413	11.69736911414719	22.19927894591801	9.605597323938435
0.1	2.1	360.0	5.06	false	0.5	1.25	100	1.0	0.16	0.93	1.1	2000	0.375	1.0	0.3	1.5	1000	40.4	1.0	37.34020630949232	12.758317648766543	20.441041105767187
0.1	2.1	360.0	5.06	false	0.5	1.25	100	1.0	0.16	0.93	1.1	2000	0.375	1.0	0.3	1.5	1000	40.4	1.0	40.517527857874256	17.47808830695314	19.546820260417714
0.1	2.1	360.0	5.06	false	0.5	1.25	100	1.0	0.16	0.93	1.1	2000	0.375	1.0	0.3	1.5	1000	40.4	1.0	45.170265043701704	20.684749193555156	25.854027691206486
0.1	2.1	360.0	5.06	false	0.5	1.25	100	1.0	0.16	0.93	1.1	2000	0.375	1.0	0.3	1.5	1000	40.4	1.0	37.05038942864709	26.894716998193342	20.172329819639252
0.1	2.1	360.0	5.06	false	0.5	1.25	100	1.0	0.16	0.93	1.1	2000	0.375	1.0	0.3	1.5	1000	40.4	1.0	36.349542569174936	13.568340662179518	19.763174604143522
0.1	2.1	360.0	5.06	false	0.5	1.25	100	1.0	0.16	0.93	1.1	2000	0.375	1.0	0.3	1.5	1000	40.4	2.0	43.32500263255493	3.563912593364929	9.74988452800126	34.13406404560363	11.976316496660553
0.1	2.1	360.0	5.06	false	0.5	1.25	100	1.0	0.16	0.93	1.1	2000	0.375	1.0	0.3	1.5	1000	40.4	1.0	43.01473897239275	4.250560866112414	21.052036594409824
0.1	2.1	360.0	5.06	false	0.5	1.25	100	1.0	0.16	0.93	1.1	2000	0.375	1.0	0.3	1.5	1000	40.4	2.0	42.01658778500345	14.801709898712835	15.677337786049568	38.31586982969014	7.860837562293647
0.1	2.1	360.0	5.06	false	0.5	1.25	100	1.0	0.16	0.93	1.1	2000	0.375	1.0	0.3	1.5	1000	40.4	1.0	39.30701299661517	28.09728651559435	20.383509880423347
0.1	2.1	360.0	5.06	false	0.5	1.25	100	1.0	0.16	0.93	1.1	2000	0.375	1.0	0.3	1.5	1000	40.4	1.0	48.86985088166674	28.070788698306647	24.832624858254196
0.1	2.1	360.0	5.06	false	0.5	1.25	100	1.0	0.16	0.93	1.1	2000	0.375	1.0	0.3	1.5	1000	40.4	2.0	37.018199395348	11.556589229534183	12.175608505846792	35.25680071792145	8.512008871256073
0.1	2.1	360.0	5.06	false	0.5	1.25	100	1.0	0.16	0.93	1.1	2000	0.375	1.0	0.3	1.5	1000	40.4	1.0	36.888168627236574	2.8402282989091336	18.50048445578317
0.1	2.1	360.0	5.06	false	0.5	1.25	100	1.0	0.16	0.93	1.1	2000	0.375	1.0	0.3	1.5	1000	40.4	1.0	38.24439154826497	16.588430724905702	20.367293168861583
0.1	2.1	360.0	5.06	false	0.5	1.25	100	1.0	0.16	0.93	1.1	2000	0.375	1.0	0.3	1.5	1000	40.4	2.0	40.54446690002712	2.9344601050839803	11.19865099944336	28.916127782441297	9.401209551925914
0.1	2.1	360.0	5.06	false	0.5	1.25	100	1.0	0.16	0.93	1.1	2000	0.375	1.0	0.3	1.5	1000	40.4	2.0	35.88442789326134	0.5233248808957716	9.3981878067386	29.762974423126153	9.142763592746457
0.1	2.1	360.0	5.06	false	0.5	1.25	100	1.0	0.16	0.93	1.1	2000	0.375	1.0	0.3	1.5	1000	40.4	2.0	45.96383376237038	11.190702285998958	13.434738891081604	43.15794719906502	11.04791834696076
0.1	2.1	360.0	5.06	false	0.5	1.25	100	1.0	0.16	0.93	1.1	2000	0.375	1.0	0.3	1.5	1000	40.4	1.0	48.29312161976272	45.783817394107956	23.68546573326395
0.1	2.1	360.0	5.06	false	0.5	1.25	100	1.0	0.16	0.93	1.1	2000	0.375	1.0	0.3	1.5	1000	40.4	1.0	37.756898296242106	25.6880314833487	20.33223501432461
0.1	2.1	360.0	5.06	false	0.5	1.25	100	1.0	0.16	0.93	1.1	2000	0.375	1.0	0.3	1.5	1000	40.4	2.0	44.048758370778785	9.75268524757335	10.387612578671021	21.088360663368977	14.292410072228659
0.1	2.1	360.0	5.06	false	0.5	1.25	100	1.0	0.16	0.93	1.1	2000	0.375	1.0	0.3	1.5	1000	40.4	2.0	45.69766798293762	18.938232222777213	16.297385066934208	44.26225228389348	7.929323835726223
0.1	2.1	360.0	5.06	false	0.5	1.25	100	1.0	0.16	0.93	1.1	2000	0.375	1.0	0.3	1.5	1000	40.4	1.0	38.41029859439415	23.229967989891136	20.72787868559716
0.1	2.1	360.0	5.06	false	0.5	1.25	100	1.0	0.16	0.93	1.1	2000	0.375	1.0	0.3	1.5	1000	40.4	1.0	47.645789374479946	20.224948475346615	17.23512776253775
0.1	2.1	360.0	5.06	false	0.5	1.25	100	1.0	0.16	0.93	1.1	2000	0.375	1.0	0.3	1.5	1000	40.4	1.0	36.24563333858188	14.082903029089879	20.447765966636798
0.1	2.1	360.0	5.06	false	0.5	1.25	100	1.0	0.16	0.93	1.1	2000	0.375	1.0	0.3	1.5	1000	40.4	1.0	30.79330475039405	18.553997297935126	16.50065599285212
0.1	2.1	360.0	5.06	false	0.5	1.25	100	1.0	0.16	0.93	1.1	2000	0.375	1.0	0.3	1.5	1000	40.4	2.0	44.284808084338785	5.3488720197593045	11.223735282693463	40.084390981854845	10.508461233263816
0.1	2.1	360.0	5.06	false	0.5	1.25	100	1.0	0.16	0.93	1.1	2000	0.375	1.0	0.3	1.5	1000	40.4	2.0	40.38889081961304	3.7233215740726147	6.7957274491918	30.357911171751063	14.14839616948242
0.1	2.1	360.0	5.06	false	0.5	1.25	100	1.0	0.16	0.93	1.1	2000	0.375	1.0	0.3	1.5	1000	40.4	1.0	37.665576635409735	23.64055518676619	20.038753063606464
0.1	2.1	360.0	5.06	false	0.5	1.25	100	1.0	0.16	0.93	1.1	2000	0.375	1.0	0.3	1.5	1000	40.4	1.0	44.09100227638563	31.88941001538534	22.143647070784667
0.1	2.1	360.0	5.06	false	0.5	1.25	100	1.0	0.16	0.93	1.1	2000	0.375	1.0	0.3	1.5	1000	40.4	2.0	44.95321398745781	8.228376050806409	8.964496617581307	21.342672221752654	14.297450292576611
0.1	2.1	360.0	5.06	false	0.5	1.25	100	1.0	0.16	0.93	1.1	2000	0.375	1.0	0.3	1.5	1000	40.4	1.0	43.76976849898107	14.904315917277183	22.951031795014853
0.1	2.1	360.0	5.06	false	0.5	1.25	100	1.0	0.16	0.93	1.1	2000	0.375	1.0	0.3	1.5	1000	40.4	1.0	44.35935855993473	16.968398148523733	21.67970189109708
0.1	2.1	360.0	5.06	false	0.5	1.25	100	1.0	0.16	0.93	1.1	2000	0.375	1.0	0.3	1.5	1000	40.4	1.0	32.764152105980536	1.4321056953337186	17.21659573232221
0.1	2.1	360.0	5.06	false	0.5	1.25	100	1.0	0.16	0.93	1.1	2000	0.375	1.0	0.3	1.5	1000	40.4	1.0	28.21980206606574	16.811976203447298	15.933159823354332
0.1	2.1	360.0	5.06	false	0.5	1.25	100	1.0	0.16	0.93	1.1	2000	0.375	1.0	0.3	1.5	1000	40.4	1.0	31.788687459577343	11.659891657974265	14.328403909943155
0.1	2.1	360.0	5.06	false	0.5	1.25	100	1.0	0.16	0.93	1.1	2000	0.375	1.0	0.3	1.5	1000	40.4	2.0	48.10120349549553	8.405070821239516	9.281479968674704	29.643788425708163	16.756453925255848
0.1	2.1	360.0	5.06	false	0.5	1.25	100	1.0	0.16	0.93	1.1	2000	0.375	1.0	0.3	1.5	1000	40.4	1.0	34.9818810558486	22.38965258212072	17.34129396281833
0.1	2.1	360.0	5.06	false	0.5	1.25	100	1.0	0.16	0.93	1.1	2000	0.375	1.0	0.3	1.5	1000	40.4	1.0	40.018805635647496	28.22707448187352	19.92989540735556
0.1	2.1	360.0	5.06	false	0.5	1.25	100	1.0	0.16	0.93	1.1	2000	0.375	1.0	0.3	1.5	1000	40.4	2.0	43.43129955936763	6.675927965205334	9.979786980160211	26.353538494604855	10.685867515255817
0.1	2.1	360.0	5.06	false	0.5	1.25	100	1.0	0.16	0.93	1.1	2000	0.375	1.0	0.3	1.5	1000	40.4	1.0	36.286047224878835	19.167947710883016	19.739617170830382
0.1	2.1	360.0	5.06	false	0.5	1.25	100	1.0	0.16	0.93	1.1	2000	0.375	1.0	0.3	1.5	1000	40.4	1.0	34.22710674399121	30.717731555196302	11.859865874629316
0.1	2.1	360.0	5.06	false	0.5	1.25	100	1.0	0.16	0.93	1.1	2000	0.375	1.0	0.3	1.5	1000	40.4	2.0	38.102479326423214	13.99236196010863	9.313389457951176	29.3897278110524	9.494492827706615
[truncated: 3,001 more rows]
