# Supplementary material for: Diffusion-mediated HEI10 coarsening can explain meiotic crossover positioning in Arabidopsis
Source: Nat Commun. 2021 Aug 3;12:4674. doi: 10.1038/s41467-021-24827-w (PMC8333306; doi:10.1038/s41467-021-24827-w)
Supplement: Supplementary file 4 — Source Data File [file 41467_2021_24827_MOESM4_ESM.zip › source_data/Suppl_Fig_6_simulations_density_0.5.csv]

t_L	a_nodes	dt	Ls	t_exp	b_nodes	n_c	n_ts	n_alpha	u0	C0	D	m	density	K	C0_noise	t_C0_ratio2	n	Lm	Number COs	L	position_0	intensity_0	position_1	intensity_1	position_2	intensity_2	position_3	intensity_3	position_4	intensity_4
0.1	2.1	360.0	4.93	false	0.5	1.25	100	1.0	0.16	0.93	1.1	2000	0.5	1.0	0.3	1.5	1000	37.5	2.0	38.96562976375983	0.3081902082932448	12.50851337084893	38.44607635293264	13.25355343182802
0.1	2.1	360.0	4.93	false	0.5	1.25	100	1.0	0.16	0.93	1.1	2000	0.5	1.0	0.3	1.5	1000	37.5	2.0	41.14632985324012	1.1166179847176374	11.309850843703828	32.315631627697435	15.691734483961676
0.1	2.1	360.0	4.93	false	0.5	1.25	100	1.0	0.16	0.93	1.1	2000	0.5	1.0	0.3	1.5	1000	37.5	2.0	43.37436996300289	12.470524155248052	17.4585697302323	42.87263110466135	13.364846332265111
0.1	2.1	360.0	4.93	false	0.5	1.25	100	1.0	0.16	0.93	1.1	2000	0.5	1.0	0.3	1.5	1000	37.5	1.0	28.8176938879001	18.017949547587964	19.22126510490253
0.1	2.1	360.0	4.93	false	0.5	1.25	100	1.0	0.16	0.93	1.1	2000	0.5	1.0	0.3	1.5	1000	37.5	2.0	44.71903415172844	13.474307990407182	14.486806897037827	37.49054452630072	12.979122364959194
0.1	2.1	360.0	4.93	false	0.5	1.25	100	1.0	0.16	0.93	1.1	2000	0.5	1.0	0.3	1.5	1000	37.5	2.0	31.02196191413459	9.421746759431059	11.765200382554024	28.22675759472687	10.579338345858734
0.1	2.1	360.0	4.93	false	0.5	1.25	100	1.0	0.16	0.93	1.1	2000	0.5	1.0	0.3	1.5	1000	37.5	1.0	44.377782751493605	43.80023351702086	25.440084339059368
0.1	2.1	360.0	4.93	false	0.5	1.25	100	1.0	0.16	0.93	1.1	2000	0.5	1.0	0.3	1.5	1000	37.5	1.0	37.46241648680151	23.40195906059547	23.526811627216055
0.1	2.1	360.0	4.93	false	0.5	1.25	100	1.0	0.16	0.93	1.1	2000	0.5	1.0	0.3	1.5	1000	37.5	1.0	32.406135040526564	22.08025298859214	19.012140115301758
0.1	2.1	360.0	4.93	false	0.5	1.25	100	1.0	0.16	0.93	1.1	2000	0.5	1.0	0.3	1.5	1000	37.5	1.0	36.73348202043233	24.60891285907768	22.894184033464033
0.1	2.1	360.0	4.93	false	0.5	1.25	100	1.0	0.16	0.93	1.1	2000	0.5	1.0	0.3	1.5	1000	37.5	2.0	40.868433390631196	12.914015591891607	17.936961042951005	39.297743297582635	7.65313345915291
0.1	2.1	360.0	4.93	false	0.5	1.25	100	1.0	0.16	0.93	1.1	2000	0.5	1.0	0.3	1.5	1000	37.5	1.0	36.42379511310165	26.32058534186619	23.148349484860194
0.1	2.1	360.0	4.93	false	0.5	1.25	100	1.0	0.16	0.93	1.1	2000	0.5	1.0	0.3	1.5	1000	37.5	2.0	37.86957216051076	1.3996491889180718	9.247972503174259	21.375434046424157	16.313420183565977
0.1	2.1	360.0	4.93	false	0.5	1.25	100	1.0	0.16	0.93	1.1	2000	0.5	1.0	0.3	1.5	1000	37.5	2.0	44.18442580246311	24.103701021455628	19.63652536744812	35.99397521220004	9.65588758804133
0.1	2.1	360.0	4.93	false	0.5	1.25	100	1.0	0.16	0.93	1.1	2000	0.5	1.0	0.3	1.5	1000	37.5	1.0	33.6351003107397	16.113189046339947	21.889914426221328
0.1	2.1	360.0	4.93	false	0.5	1.25	100	1.0	0.16	0.93	1.1	2000	0.5	1.0	0.3	1.5	1000	37.5	1.0	31.14239985566872	1.7622158422243008	20.813172055943966
0.1	2.1	360.0	4.93	false	0.5	1.25	100	1.0	0.16	0.93	1.1	2000	0.5	1.0	0.3	1.5	1000	37.5	1.0	36.89687839025139	11.28532831586323	16.519567387137855
0.1	2.1	360.0	4.93	false	0.5	1.25	100	1.0	0.16	0.93	1.1	2000	0.5	1.0	0.3	1.5	1000	37.5	1.0	45.969879366389456	27.409121597556645	22.912843772149653
0.1	2.1	360.0	4.93	false	0.5	1.25	100	1.0	0.16	0.93	1.1	2000	0.5	1.0	0.3	1.5	1000	37.5	3.0	51.56158289656237	0.9031079159250882	6.594667611692372	20.12921275422125	14.523481456547263	42.46101192244551	13.73743941793845
0.1	2.1	360.0	4.93	false	0.5	1.25	100	1.0	0.16	0.93	1.1	2000	0.5	1.0	0.3	1.5	1000	37.5	2.0	40.25094573593563	1.8672220964412598	12.288493108794135	38.56416774059523	15.023373813403765
0.1	2.1	360.0	4.93	false	0.5	1.25	100	1.0	0.16	0.93	1.1	2000	0.5	1.0	0.3	1.5	1000	37.5	2.0	38.27156075201525	17.391380643531235	12.24759094433134	27.583266204384103	11.487258167957417
0.1	2.1	360.0	4.93	false	0.5	1.25	100	1.0	0.16	0.93	1.1	2000	0.5	1.0	0.3	1.5	1000	37.5	2.0	34.075007898906975	1.6684183088651257	9.239881964075112	31.429002104914893	13.283323580917713
0.1	2.1	360.0	4.93	false	0.5	1.25	100	1.0	0.16	0.93	1.1	2000	0.5	1.0	0.3	1.5	1000	37.5	1.0	38.92763334202561	23.083651554970775	22.367532506065068
0.1	2.1	360.0	4.93	false	0.5	1.25	100	1.0	0.16	0.93	1.1	2000	0.5	1.0	0.3	1.5	1000	37.5	2.0	45.69500608619943	12.899786352517495	14.201520360266175	43.42661349831194	16.371516300443435
0.1	2.1	360.0	4.93	false	0.5	1.25	100	1.0	0.16	0.93	1.1	2000	0.5	1.0	0.3	1.5	1000	37.5	2.0	46.40033530357277	8.108593472087566	11.352928934375516	26.680841505223366	20.17322167155029
0.1	2.1	360.0	4.93	false	0.5	1.25	100	1.0	0.16	0.93	1.1	2000	0.5	1.0	0.3	1.5	1000	37.5	1.0	26.43710495865036	10.309206667214978	16.508302300170236
0.1	2.1	360.0	4.93	false	0.5	1.25	100	1.0	0.16	0.93	1.1	2000	0.5	1.0	0.3	1.5	1000	37.5	1.0	41.308750752629784	7.668529030896879	27.15566291722061
0.1	2.1	360.0	4.93	false	0.5	1.25	100	1.0	0.16	0.93	1.1	2000	0.5	1.0	0.3	1.5	1000	37.5	2.0	36.047287999719224	14.92033073983064	13.07059476791653	24.478235550893757	9.288638285006163
0.1	2.1	360.0	4.93	false	0.5	1.25	100	1.0	0.16	0.93	1.1	2000	0.5	1.0	0.3	1.5	1000	37.5	2.0	42.68618965619973	1.2462268664389433	9.47472889457747	21.142721276387444	15.743656357439297
0.1	2.1	360.0	4.93	false	0.5	1.25	100	1.0	0.16	0.93	1.1	2000	0.5	1.0	0.3	1.5	1000	37.5	2.0	37.812173257477575	16.32746670516841	11.731649076353914	25.79754794725272	13.989812232092554
0.1	2.1	360.0	4.93	false	0.5	1.25	100	1.0	0.16	0.93	1.1	2000	0.5	1.0	0.3	1.5	1000	37.5	1.0	37.56615915962164	19.98161827144454	23.718983283320615
0.1	2.1	360.0	4.93	false	0.5	1.25	100	1.0	0.16	0.93	1.1	2000	0.5	1.0	0.3	1.5	1000	37.5	2.0	46.274396075595384	9.350253231208354	17.227126618418595	36.637179767785746	12.601904414257032
0.1	2.1	360.0	4.93	false	0.5	1.25	100	1.0	0.16	0.93	1.1	2000	0.5	1.0	0.3	1.5	1000	37.5	2.0	30.369968392544905	13.738238382062818	10.588513152350544	21.17483312398335	10.940479051391797
0.1	2.1	360.0	4.93	false	0.5	1.25	100	1.0	0.16	0.93	1.1	2000	0.5	1.0	0.3	1.5	1000	37.5	0.0	32.79711998333649
0.1	2.1	360.0	4.93	false	0.5	1.25	100	1.0	0.16	0.93	1.1	2000	0.5	1.0	0.3	1.5	1000	37.5	1.0	41.765155312260696	22.080165525155927	27.23018232674622
0.1	2.1	360.0	4.93	false	0.5	1.25	100	1.0	0.16	0.93	1.1	2000	0.5	1.0	0.3	1.5	1000	37.5	2.0	34.82379214482886	6.64287002290244	11.813759282669691	27.113150973650967	11.003000559683123
0.1	2.1	360.0	4.93	false	0.5	1.25	100	1.0	0.16	0.93	1.1	2000	0.5	1.0	0.3	1.5	1000	37.5	2.0	45.88299968244068	5.7517912850401	14.063308081353327	39.210185842303304	12.625991238709775
0.1	2.1	360.0	4.93	false	0.5	1.25	100	1.0	0.16	0.93	1.1	2000	0.5	1.0	0.3	1.5	1000	37.5	2.0	32.66054898409213	4.41233944468784	7.89537025602713	23.034692006639666	12.650580387902904
0.1	2.1	360.0	4.93	false	0.5	1.25	100	1.0	0.16	0.93	1.1	2000	0.5	1.0	0.3	1.5	1000	37.5	1.0	33.414521021971375	18.54503645006075	16.334770542039884
0.1	2.1	360.0	4.93	false	0.5	1.25	100	1.0	0.16	0.93	1.1	2000	0.5	1.0	0.3	1.5	1000	37.5	2.0	35.80441557934261	3.5489077370349427	13.154452376732117	34.31598359001787	9.669860860018355
0.1	2.1	360.0	4.93	false	0.5	1.25	100	1.0	0.16	0.93	1.1	2000	0.5	1.0	0.3	1.5	1000	37.5	3.0	43.47576479386947	3.4053496877324756	6.9671331504807945	20.9451151301457	12.23284325407693	32.819688072636744	9.393915856514756
0.1	2.1	360.0	4.93	false	0.5	1.25	100	1.0	0.16	0.93	1.1	2000	0.5	1.0	0.3	1.5	1000	37.5	2.0	34.75878750059832	0.6147726513453514	9.207722269092704	32.585192069954424	12.851351938452622
0.1	2.1	360.0	4.93	false	0.5	1.25	100	1.0	0.16	0.93	1.1	2000	0.5	1.0	0.3	1.5	1000	37.5	2.0	38.61150143638231	5.037799574710743	7.706978593798996	25.552348407664432	15.174674265926555
0.1	2.1	360.0	4.93	false	0.5	1.25	100	1.0	0.16	0.93	1.1	2000	0.5	1.0	0.3	1.5	1000	37.5	2.0	29.585869954957197	11.092396218237749	12.18788899902142	29.354335665874842	8.717876690248682
0.1	2.1	360.0	4.93	false	0.5	1.25	100	1.0	0.16	0.93	1.1	2000	0.5	1.0	0.3	1.5	1000	37.5	2.0	35.429859592828365	9.532298515204056	8.119466369150716	22.837109906264985	18.638048970358163
0.1	2.1	360.0	4.93	false	0.5	1.25	100	1.0	0.16	0.93	1.1	2000	0.5	1.0	0.3	1.5	1000	37.5	1.0	40.66250226150598	25.652822113506424	25.48117206479861
0.1	2.1	360.0	4.93	false	0.5	1.25	100	1.0	0.16	0.93	1.1	2000	0.5	1.0	0.3	1.5	1000	37.5	1.0	30.78215993606465	19.446203497684248	19.68222242867431
0.1	2.1	360.0	4.93	false	0.5	1.25	100	1.0	0.16	0.93	1.1	2000	0.5	1.0	0.3	1.5	1000	37.5	1.0	30.465014732840267	11.204227668247155	20.403680489401502
0.1	2.1	360.0	4.93	false	0.5	1.25	100	1.0	0.16	0.93	1.1	2000	0.5	1.0	0.3	1.5	1000	37.5	1.0	34.63424103041674	12.097444503105176	20.78703664809615
0.1	2.1	360.0	4.93	false	0.5	1.25	100	1.0	0.16	0.93	1.1	2000	0.5	1.0	0.3	1.5	1000	37.5	1.0	42.62380250116671	28.05344507733366	26.166133099339206
0.1	2.1	360.0	4.93	false	0.5	1.25	100	1.0	0.16	0.93	1.1	2000	0.5	1.0	0.3	1.5	1000	37.5	2.0	30.601222038702865	4.734718052489827	8.895290075857202	19.893258407009494	10.648534620009922
0.1	2.1	360.0	4.93	false	0.5	1.25	100	1.0	0.16	0.93	1.1	2000	0.5	1.0	0.3	1.5	1000	37.5	1.0	44.342414581972015	11.998634596762155	27.99450032211999
0.1	2.1	360.0	4.93	false	0.5	1.25	100	1.0	0.16	0.93	1.1	2000	0.5	1.0	0.3	1.5	1000	37.5	2.0	44.82995532773293	1.2731843208072748	12.009525034604257	37.212111546421426	16.057712303347216
0.1	2.1	360.0	4.93	false	0.5	1.25	100	1.0	0.16	0.93	1.1	2000	0.5	1.0	0.3	1.5	1000	37.5	2.0	31.890798123412257	8.924968828850922	11.11063932706909	29.558057771030928	8.201911994122852
0.1	2.1	360.0	4.93	false	0.5	1.25	100	1.0	0.16	0.93	1.1	2000	0.5	1.0	0.3	1.5	1000	37.5	2.0	39.12668313279253	18.999521262241018	16.762666679176633	36.83118051098199	9.386597484552922
0.1	2.1	360.0	4.93	false	0.5	1.25	100	1.0	0.16	0.93	1.1	2000	0.5	1.0	0.3	1.5	1000	37.5	1.0	34.04124729048539	22.51191649301299	22.59119007389724
0.1	2.1	360.0	4.93	false	0.5	1.25	100	1.0	0.16	0.93	1.1	2000	0.5	1.0	0.3	1.5	1000	37.5	1.0	31.57735690362683	2.9510510056475323	19.73664923453205
0.1	2.1	360.0	4.93	false	0.5	1.25	100	1.0	0.16	0.93	1.1	2000	0.5	1.0	0.3	1.5	1000	37.5	2.0	42.404591268073105	13.801287406669465	17.315255486407597	28.61410392568931	11.111176883538052
0.1	2.1	360.0	4.93	false	0.5	1.25	100	1.0	0.16	0.93	1.1	2000	0.5	1.0	0.3	1.5	1000	37.5	2.0	40.24715259984101	3.5064990265108062	13.247287742497436	31.350768176864715	13.765702648810718
0.1	2.1	360.0	4.93	false	0.5	1.25	100	1.0	0.16	0.93	1.1	2000	0.5	1.0	0.3	1.5	1000	37.5	1.0	36.89128149172416	18.4994703841494	22.92306917738047
0.1	2.1	360.0	4.93	false	0.5	1.25	100	1.0	0.16	0.93	1.1	2000	0.5	1.0	0.3	1.5	1000	37.5	2.0	44.11793929233536	18.295607717603975	19.218560850857273	41.160849872684565	9.61687426677851
0.1	2.1	360.0	4.93	false	0.5	1.25	100	1.0	0.16	0.93	1.1	2000	0.5	1.0	0.3	1.5	1000	37.5	1.0	42.64877581020566	29.90198960180361	25.33902302882978
0.1	2.1	360.0	4.93	false	0.5	1.25	100	1.0	0.16	0.93	1.1	2000	0.5	1.0	0.3	1.5	1000	37.5	1.0	36.74152866991565	4.44120795793631	21.83909957399454
0.1	2.1	360.0	4.93	false	0.5	1.25	100	1.0	0.16	0.93	1.1	2000	0.5	1.0	0.3	1.5	1000	37.5	2.0	25.665386553127615	1.1061889912862435	7.630101493957608	25.056912689852197	9.532810119561214
0.1	2.1	360.0	4.93	false	0.5	1.25	100	1.0	0.16	0.93	1.1	2000	0.5	1.0	0.3	1.5	1000	37.5	2.0	38.991008621682205	4.968670028381719	12.353574465561797	28.51233598408083	11.690308308899569
0.1	2.1	360.0	4.93	false	0.5	1.25	100	1.0	0.16	0.93	1.1	2000	0.5	1.0	0.3	1.5	1000	37.5	2.0	39.72558188202569	10.437966059996825	12.090669680482469	33.06829519375926	14.429876029353238
0.1	2.1	360.0	4.93	false	0.5	1.25	100	1.0	0.16	0.93	1.1	2000	0.5	1.0	0.3	1.5	1000	37.5	2.0	42.38795349887892	2.233697888201997	10.387050211194556	24.62579284432164	16.47674361624686
0.1	2.1	360.0	4.93	false	0.5	1.25	100	1.0	0.16	0.93	1.1	2000	0.5	1.0	0.3	1.5	1000	37.5	2.0	43.301639225418135	16.979627267387702	14.452909602819116	31.79166387067864	13.887376495686842
0.1	2.1	360.0	4.93	false	0.5	1.25	100	1.0	0.16	0.93	1.1	2000	0.5	1.0	0.3	1.5	1000	37.5	1.0	36.716059814905876	29.172965109546453	22.848495335331606
0.1	2.1	360.0	4.93	false	0.5	1.25	100	1.0	0.16	0.93	1.1	2000	0.5	1.0	0.3	1.5	1000	37.5	1.0	37.19517983784923	8.968414351660805	19.309445947189324
0.1	2.1	360.0	4.93	false	0.5	1.25	100	1.0	0.16	0.93	1.1	2000	0.5	1.0	0.3	1.5	1000	37.5	1.0	36.124092067660996	9.081079660725827	21.02055820284207
0.1	2.1	360.0	4.93	false	0.5	1.25	100	1.0	0.16	0.93	1.1	2000	0.5	1.0	0.3	1.5	1000	37.5	2.0	38.1057933663937	1.599344395349199	11.811982261312922	32.10138275186515	13.360802807407744
0.1	2.1	360.0	4.93	false	0.5	1.25	100	1.0	0.16	0.93	1.1	2000	0.5	1.0	0.3	1.5	1000	37.5	2.0	33.835861498489955	3.3007686436456956	14.334215330836283	33.65058954002103	7.498663030006704
0.1	2.1	360.0	4.93	false	0.5	1.25	100	1.0	0.16	0.93	1.1	2000	0.5	1.0	0.3	1.5	1000	37.5	1.0	38.78813192517935	1.2980710493640877	24.422934560720215
0.1	2.1	360.0	4.93	false	0.5	1.25	100	1.0	0.16	0.93	1.1	2000	0.5	1.0	0.3	1.5	1000	37.5	2.0	40.10187622045828	6.55570107894201	17.86186194041413	34.5264531097736	8.701811585536285
0.1	2.1	360.0	4.93	false	0.5	1.25	100	1.0	0.16	0.93	1.1	2000	0.5	1.0	0.3	1.5	1000	37.5	1.0	40.32871690896076	18.57831538759261	24.769228393346218
0.1	2.1	360.0	4.93	false	0.5	1.25	100	1.0	0.16	0.93	1.1	2000	0.5	1.0	0.3	1.5	1000	37.5	1.0	38.40137624721467	9.40961948972465	23.52176886133629
0.1	2.1	360.0	4.93	false	0.5	1.25	100	1.0	0.16	0.93	1.1	2000	0.5	1.0	0.3	1.5	1000	37.5	1.0	39.11609355834928	39.096699541003254	22.98812423990367
0.1	2.1	360.0	4.93	false	0.5	1.25	100	1.0	0.16	0.93	1.1	2000	0.5	1.0	0.3	1.5	1000	37.5	2.0	38.77314896295378	23.468234434264044	17.36993390834822	38.74998665161948	8.233742303992372
0.1	2.1	360.0	4.93	false	0.5	1.25	100	1.0	0.16	0.93	1.1	2000	0.5	1.0	0.3	1.5	1000	37.5	1.0	34.92230407320019	21.589283869944946	17.932445815907936
0.1	2.1	360.0	4.93	false	0.5	1.25	100	1.0	0.16	0.93	1.1	2000	0.5	1.0	0.3	1.5	1000	37.5	1.0	49.811769611632805	31.172703463492127	31.279023907729954
0.1	2.1	360.0	4.93	false	0.5	1.25	100	1.0	0.16	0.93	1.1	2000	0.5	1.0	0.3	1.5	1000	37.5	1.0	29.792668861594443	10.743806832838173	19.18692946319804
0.1	2.1	360.0	4.93	false	0.5	1.25	100	1.0	0.16	0.93	1.1	2000	0.5	1.0	0.3	1.5	1000	37.5	3.0	45.02190027093815	14.607533023389255	13.266095876405913	27.506801761038194	10.721093137425479	43.50863441177826	5.774898510001166
0.1	2.1	360.0	4.93	false	0.5	1.25	100	1.0	0.16	0.93	1.1	2000	0.5	1.0	0.3	1.5	1000	37.5	1.0	31.41098094653835	25.681005561045765	19.884629379819796
0.1	2.1	360.0	4.93	false	0.5	1.25	100	1.0	0.16	0.93	1.1	2000	0.5	1.0	0.3	1.5	1000	37.5	2.0	35.14733518888365	5.682462031425077	8.60093164866238	26.66241727943368	14.178966064525895
0.1	2.1	360.0	4.93	false	0.5	1.25	100	1.0	0.16	0.93	1.1	2000	0.5	1.0	0.3	1.5	1000	37.5	2.0	33.79909597997142	9.852808054957048	10.527707601262918	31.6198965453629	10.285435862870488
0.1	2.1	360.0	4.93	false	0.5	1.25	100	1.0	0.16	0.93	1.1	2000	0.5	1.0	0.3	1.5	1000	37.5	2.0	32.85713801317015	0.7321312192268284	10.682583505065377	32.203077870905936	10.3417602550887
0.1	2.1	360.0	4.93	false	0.5	1.25	100	1.0	0.16	0.93	1.1	2000	0.5	1.0	0.3	1.5	1000	37.5	1.0	40.203157478976	26.57098893657964	25.89385649273699
0.1	2.1	360.0	4.93	false	0.5	1.25	100	1.0	0.16	0.93	1.1	2000	0.5	1.0	0.3	1.5	1000	37.5	2.0	38.344329773948594	2.268681237715271	8.173596456758675	23.044455491016848	16.08741816876948
0.1	2.1	360.0	4.93	false	0.5	1.25	100	1.0	0.16	0.93	1.1	2000	0.5	1.0	0.3	1.5	1000	37.5	2.0	31.786159322224172	19.921250406988854	13.429928137881458	30.671506436187656	10.985906529261127
0.1	2.1	360.0	4.93	false	0.5	1.25	100	1.0	0.16	0.93	1.1	2000	0.5	1.0	0.3	1.5	1000	37.5	1.0	39.26363940595832	18.207159807787658	26.432884948828995
0.1	2.1	360.0	4.93	false	0.5	1.25	100	1.0	0.16	0.93	1.1	2000	0.5	1.0	0.3	1.5	1000	37.5	2.0	38.108747100256124	6.514685323495752	10.819693635460874	35.160083961357095	12.42981777979374
0.1	2.1	360.0	4.93	false	0.5	1.25	100	1.0	0.16	0.93	1.1	2000	0.5	1.0	0.3	1.5	1000	37.5	2.0	46.26642258525946	16.31195919233256	20.82837690818231	46.04380323714582	10.689218130811286
0.1	2.1	360.0	4.93	false	0.5	1.25	100	1.0	0.16	0.93	1.1	2000	0.5	1.0	0.3	1.5	1000	37.5	2.0	43.079990822364515	9.030607474987589	19.964331183339638	41.82540146744354	10.90029651198457
0.1	2.1	360.0	4.93	false	0.5	1.25	100	1.0	0.16	0.93	1.1	2000	0.5	1.0	0.3	1.5	1000	37.5	1.0	37.52602017457766	28.50605133615525	24.63306002486932
0.1	2.1	360.0	4.93	false	0.5	1.25	100	1.0	0.16	0.93	1.1	2000	0.5	1.0	0.3	1.5	1000	37.5	2.0	36.15031398125323	1.852892695683828	12.785792039324749	22.8192366706304	12.13227237897641
0.1	2.1	360.0	4.93	false	0.5	1.25	100	1.0	0.16	0.93	1.1	2000	0.5	1.0	0.3	1.5	1000	37.5	2.0	48.13180842245352	10.472692117188565	9.204252151261523	23.023060342738447	18.29805456916264
0.1	2.1	360.0	4.93	false	0.5	1.25	100	1.0	0.16	0.93	1.1	2000	0.5	1.0	0.3	1.5	1000	37.5	1.0	36.27422727976894	22.490665873382415	22.849065377074716
0.1	2.1	360.0	4.93	false	0.5	1.25	100	1.0	0.16	0.93	1.1	2000	0.5	1.0	0.3	1.5	1000	37.5	1.0	34.23232518848586	11.106172382335327	21.894910042415386
0.1	2.1	360.0	4.93	false	0.5	1.25	100	1.0	0.16	0.93	1.1	2000	0.5	1.0	0.3	1.5	1000	37.5	1.0	34.255389267579616	18.047275166468605	23.69559450820085
0.1	2.1	360.0	4.93	false	0.5	1.25	100	1.0	0.16	0.93	1.1	2000	0.5	1.0	0.3	1.5	1000	37.5	1.0	36.63092601489994	26.920067256075672	26.98057055366588
0.1	2.1	360.0	4.93	false	0.5	1.25	100	1.0	0.16	0.93	1.1	2000	0.5	1.0	0.3	1.5	1000	37.5	2.0	37.181924503668306	16.086833277778215	16.70722468340635	31.327367110518935	7.168342198514237
0.1	2.1	360.0	4.93	false	0.5	1.25	100	1.0	0.16	0.93	1.1	2000	0.5	1.0	0.3	1.5	1000	37.5	0.0	30.56457094884876
0.1	2.1	360.0	4.93	false	0.5	1.25	100	1.0	0.16	0.93	1.1	2000	0.5	1.0	0.3	1.5	1000	37.5	1.0	41.38555158671367	26.08946393157537	23.593021679518458
0.1	2.1	360.0	4.93	false	0.5	1.25	100	1.0	0.16	0.93	1.1	2000	0.5	1.0	0.3	1.5	1000	37.5	2.0	40.715026874533066	2.854271530649743	15.502956451183474	30.176840928801855	13.068793197994633
0.1	2.1	360.0	4.93	false	0.5	1.25	100	1.0	0.16	0.93	1.1	2000	0.5	1.0	0.3	1.5	1000	37.5	1.0	35.81187033270311	21.137218885516074	22.289172453937955
0.1	2.1	360.0	4.93	false	0.5	1.25	100	1.0	0.16	0.93	1.1	2000	0.5	1.0	0.3	1.5	1000	37.5	2.0	41.61208894803419	13.065395438752974	15.629767787750742	41.41842563089317	14.107030565061098
0.1	2.1	360.0	4.93	false	0.5	1.25	100	1.0	0.16	0.93	1.1	2000	0.5	1.0	0.3	1.5	1000	37.5	2.0	35.962769975602846	9.604384964501191	10.455984826399474	27.24643078250688	12.218992641750912
0.1	2.1	360.0	4.93	false	0.5	1.25	100	1.0	0.16	0.93	1.1	2000	0.5	1.0	0.3	1.5	1000	37.5	2.0	30.559408105858704	0.8600372967793316	11.466872995004918	29.8505862852792	8.234032215176148
0.1	2.1	360.0	4.93	false	0.5	1.25	100	1.0	0.16	0.93	1.1	2000	0.5	1.0	0.3	1.5	1000	37.5	2.0	36.092753216194026	11.161784856039166	14.322955227190228	28.085514068117792	9.21577391523571
0.1	2.1	360.0	4.93	false	0.5	1.25	100	1.0	0.16	0.93	1.1	2000	0.5	1.0	0.3	1.5	1000	37.5	3.0	41.29394575830155	2.3922005182705948	8.71297703728439	32.13668728738346	8.298631276177318	41.232882337725066	8.489479297621822
0.1	2.1	360.0	4.93	false	0.5	1.25	100	1.0	0.16	0.93	1.1	2000	0.5	1.0	0.3	1.5	1000	37.5	1.0	32.11655505513672	13.282508930582217	21.928351653400977
0.1	2.1	360.0	4.93	false	0.5	1.25	100	1.0	0.16	0.93	1.1	2000	0.5	1.0	0.3	1.5	1000	37.5	2.0	32.65636839907219	8.82073871432009	13.705703892159656	31.6774638575994	9.641743624645068
0.1	2.1	360.0	4.93	false	0.5	1.25	100	1.0	0.16	0.93	1.1	2000	0.5	1.0	0.3	1.5	1000	37.5	2.0	46.0041633397768	14.445009467417002	16.531393093878386	30.323478392333083	10.12995352278303
0.1	2.1	360.0	4.93	false	0.5	1.25	100	1.0	0.16	0.93	1.1	2000	0.5	1.0	0.3	1.5	1000	37.5	2.0	35.06944570659386	11.002499192042254	13.435874976476278	26.318006214561297	10.40570623553738
0.1	2.1	360.0	4.93	false	0.5	1.25	100	1.0	0.16	0.93	1.1	2000	0.5	1.0	0.3	1.5	1000	37.5	2.0	44.37897646049633	0.7574593477542336	13.900666683485987	27.65400617293276	14.102318274876867
0.1	2.1	360.0	4.93	false	0.5	1.25	100	1.0	0.16	0.93	1.1	2000	0.5	1.0	0.3	1.5	1000	37.5	1.0	32.37337170669983	30.062264477835097	19.146606293174916
0.1	2.1	360.0	4.93	false	0.5	1.25	100	1.0	0.16	0.93	1.1	2000	0.5	1.0	0.3	1.5	1000	37.5	2.0	45.28382100616006	19.79706880406269	18.78188584092022	40.15117585332854	9.999173314005866
0.1	2.1	360.0	4.93	false	0.5	1.25	100	1.0	0.16	0.93	1.1	2000	0.5	1.0	0.3	1.5	1000	37.5	1.0	40.03335313804264	28.602963234237052	24.57904229838244
0.1	2.1	360.0	4.93	false	0.5	1.25	100	1.0	0.16	0.93	1.1	2000	0.5	1.0	0.3	1.5	1000	37.5	2.0	32.96706716239095	11.684694179492451	12.89640985728514	19.180463866290847	8.734922469984845
0.1	2.1	360.0	4.93	false	0.5	1.25	100	1.0	0.16	0.93	1.1	2000	0.5	1.0	0.3	1.5	1000	37.5	2.0	36.18868805492627	0.8027393845221472	15.07619691498398	26.63662443635128	10.877008842584937
0.1	2.1	360.0	4.93	false	0.5	1.25	100	1.0	0.16	0.93	1.1	2000	0.5	1.0	0.3	1.5	1000	37.5	1.0	36.8688773820299	0.3473998456606627	21.632611101600798
0.1	2.1	360.0	4.93	false	0.5	1.25	100	1.0	0.16	0.93	1.1	2000	0.5	1.0	0.3	1.5	1000	37.5	1.0	43.36802065326234	17.150018743145864	20.486463014201085
0.1	2.1	360.0	4.93	false	0.5	1.25	100	1.0	0.16	0.93	1.1	2000	0.5	1.0	0.3	1.5	1000	37.5	2.0	41.25243248701526	13.455317941324587	16.035886440101095	31.879337576470412	11.582037833374594
0.1	2.1	360.0	4.93	false	0.5	1.25	100	1.0	0.16	0.93	1.1	2000	0.5	1.0	0.3	1.5	1000	37.5	1.0	39.75962183647008	17.63823429935437	19.080304980124225
0.1	2.1	360.0	4.93	false	0.5	1.25	100	1.0	0.16	0.93	1.1	2000	0.5	1.0	0.3	1.5	1000	37.5	2.0	41.61451871413653	1.0785589263991715	7.941974770849515	15.122529292692539	19.256651837519335
0.1	2.1	360.0	4.93	false	0.5	1.25	100	1.0	0.16	0.93	1.1	2000	0.5	1.0	0.3	1.5	1000	37.5	1.0	38.28542264512236	20.8779588255847	24.691770074304
0.1	2.1	360.0	4.93	false	0.5	1.25	100	1.0	0.16	0.93	1.1	2000	0.5	1.0	0.3	1.5	1000	37.5	2.0	39.873846216128264	13.456484721418484	14.913350866671387	35.6719678939467	11.517857223445695
0.1	2.1	360.0	4.93	false	0.5	1.25	100	1.0	0.16	0.93	1.1	2000	0.5	1.0	0.3	1.5	1000	37.5	1.0	45.43974830456747	0.8313963253447263	29.420927731132142
0.1	2.1	360.0	4.93	false	0.5	1.25	100	1.0	0.16	0.93	1.1	2000	0.5	1.0	0.3	1.5	1000	37.5	2.0	38.786502240916086	11.316961437835996	13.177466102021278	33.91975608937942	11.600241248781167
0.1	2.1	360.0	4.93	false	0.5	1.25	100	1.0	0.16	0.93	1.1	2000	0.5	1.0	0.3	1.5	1000	37.5	2.0	44.21172466655824	1.1039268284853894	14.585709488306145	43.72544002656758	14.954567497896504
0.1	2.1	360.0	4.93	false	0.5	1.25	100	1.0	0.16	0.93	1.1	2000	0.5	1.0	0.3	1.5	1000	37.5	2.0	39.36831490157905	14.22386529120594	13.857113030855082	30.818437691982197	13.8022980339014
0.1	2.1	360.0	4.93	false	0.5	1.25	100	1.0	0.16	0.93	1.1	2000	0.5	1.0	0.3	1.5	1000	37.5	2.0	45.54526693424536	0.7437755404378936	12.678711635478857	38.80942260507374	16.621740096876874
0.1	2.1	360.0	4.93	false	0.5	1.25	100	1.0	0.16	0.93	1.1	2000	0.5	1.0	0.3	1.5	1000	37.5	1.0	34.09515988943336	0.18815111081240843	21.528759116347423
0.1	2.1	360.0	4.93	false	0.5	1.25	100	1.0	0.16	0.93	1.1	2000	0.5	1.0	0.3	1.5	1000	37.5	1.0	37.48121780302978	5.069597986010926	22.274851782900594
0.1	2.1	360.0	4.93	false	0.5	1.25	100	1.0	0.16	0.93	1.1	2000	0.5	1.0	0.3	1.5	1000	37.5	2.0	41.427108157497884	9.217971210154571	15.469954232779465	40.48598983561509	12.761369128570333
0.1	2.1	360.0	4.93	false	0.5	1.25	100	1.0	0.16	0.93	1.1	2000	0.5	1.0	0.3	1.5	1000	37.5	2.0	36.29759811950594	3.1193619490148534	8.586467123752382	20.244116334576002	17.085938065218105
0.1	2.1	360.0	4.93	false	0.5	1.25	100	1.0	0.16	0.93	1.1	2000	0.5	1.0	0.3	1.5	1000	37.5	2.0	44.316966893885635	1.0047806694054684	10.221304471482496	27.623143415819452	19.731396814465853
0.1	2.1	360.0	4.93	false	0.5	1.25	100	1.0	0.16	0.93	1.1	2000	0.5	1.0	0.3	1.5	1000	37.5	3.0	43.58357130652854	2.440369407042932	10.398815617626672	23.592875070758286	11.020811770453454	41.62363328634534	10.00666985594753
0.1	2.1	360.0	4.93	false	0.5	1.25	100	1.0	0.16	0.93	1.1	2000	0.5	1.0	0.3	1.5	1000	37.5	1.0	40.16265344806071	29.84272169871481	24.956995135318508
0.1	2.1	360.0	4.93	false	0.5	1.25	100	1.0	0.16	0.93	1.1	2000	0.5	1.0	0.3	1.5	1000	37.5	2.0	32.44519217433288	5.436165122365033	9.085074107908154	26.124642564891264	10.504596754001035
0.1	2.1	360.0	4.93	false	0.5	1.25	100	1.0	0.16	0.93	1.1	2000	0.5	1.0	0.3	1.5	1000	37.5	1.0	36.47402791465609	22.095968562608643	25.019901473953997
0.1	2.1	360.0	4.93	false	0.5	1.25	100	1.0	0.16	0.93	1.1	2000	0.5	1.0	0.3	1.5	1000	37.5	2.0	33.6099447234441	6.143128590468424	9.058168755123766	32.678898390495085	10.745856763538436
0.1	2.1	360.0	4.93	false	0.5	1.25	100	1.0	0.16	0.93	1.1	2000	0.5	1.0	0.3	1.5	1000	37.5	1.0	38.788786725622415	36.94274224537821	23.415813590426566
0.1	2.1	360.0	4.93	false	0.5	1.25	100	1.0	0.16	0.93	1.1	2000	0.5	1.0	0.3	1.5	1000	37.5	1.0	40.01762837495935	35.74602289086604	25.80144561815924
0.1	2.1	360.0	4.93	false	0.5	1.25	100	1.0	0.16	0.93	1.1	2000	0.5	1.0	0.3	1.5	1000	37.5	2.0	39.33409487761478	2.753143789422148	12.534264077577657	27.059944305985155	12.599032441671815
0.1	2.1	360.0	4.93	false	0.5	1.25	100	1.0	0.16	0.93	1.1	2000	0.5	1.0	0.3	1.5	1000	37.5	1.0	46.5324458749484	15.976472130924698	28.220654067632836
0.1	2.1	360.0	4.93	false	0.5	1.25	100	1.0	0.16	0.93	1.1	2000	0.5	1.0	0.3	1.5	1000	37.5	2.0	32.922344558163886	2.779172645724803	8.50990776890337	17.534118039386517	12.248647243472654
0.1	2.1	360.0	4.93	false	0.5	1.25	100	1.0	0.16	0.93	1.1	2000	0.5	1.0	0.3	1.5	1000	37.5	2.0	42.25356627249944	11.544005551954395	18.52894903390626	42.07424800818655	10.272654909189292
0.1	2.1	360.0	4.93	false	0.5	1.25	100	1.0	0.16	0.93	1.1	2000	0.5	1.0	0.3	1.5	1000	37.5	2.0	33.446636425319944	5.39809813198715	9.67201865313313	25.25509456487568	13.878570542040409
0.1	2.1	360.0	4.93	false	0.5	1.25	100	1.0	0.16	0.93	1.1	2000	0.5	1.0	0.3	1.5	1000	37.5	1.0	39.48654730808035	18.264937072350257	26.915050872572674
0.1	2.1	360.0	4.93	false	0.5	1.25	100	1.0	0.16	0.93	1.1	2000	0.5	1.0	0.3	1.5	1000	37.5	2.0	36.15287909724368	1.3948741115850944	11.773389524057956	36.09061206917937	11.887099453207078
0.1	2.1	360.0	4.93	false	0.5	1.25	100	1.0	0.16	0.93	1.1	2000	0.5	1.0	0.3	1.5	1000	37.5	2.0	34.39305177685743	2.299438866030936	8.023660200602796	23.753854709301216	13.631761666685001
0.1	2.1	360.0	4.93	false	0.5	1.25	100	1.0	0.16	0.93	1.1	2000	0.5	1.0	0.3	1.5	1000	37.5	1.0	37.62748949523014	10.293367086166235	23.780755532107197
0.1	2.1	360.0	4.93	false	0.5	1.25	100	1.0	0.16	0.93	1.1	2000	0.5	1.0	0.3	1.5	1000	37.5	1.0	39.77659275161477	27.2247836437354	18.507536219218117
0.1	2.1	360.0	4.93	false	0.5	1.25	100	1.0	0.16	0.93	1.1	2000	0.5	1.0	0.3	1.5	1000	37.5	1.0	45.982443252480245	15.53828812682217	28.75000750982948
0.1	2.1	360.0	4.93	false	0.5	1.25	100	1.0	0.16	0.93	1.1	2000	0.5	1.0	0.3	1.5	1000	37.5	1.0	32.7108996385746	15.802591312375155	15.643965698429232
0.1	2.1	360.0	4.93	false	0.5	1.25	100	1.0	0.16	0.93	1.1	2000	0.5	1.0	0.3	1.5	1000	37.5	1.0	42.26390806248633	21.017481010377576	26.64569211092384
0.1	2.1	360.0	4.93	false	0.5	1.25	100	1.0	0.16	0.93	1.1	2000	0.5	1.0	0.3	1.5	1000	37.5	1.0	49.71118069922525	49.534008539411744	30.952120078960878
0.1	2.1	360.0	4.93	false	0.5	1.25	100	1.0	0.16	0.93	1.1	2000	0.5	1.0	0.3	1.5	1000	37.5	2.0	42.12296251190276	17.6427221743192	16.163489271537085	37.996982242198726	10.656744783085427
0.1	2.1	360.0	4.93	false	0.5	1.25	100	1.0	0.16	0.93	1.1	2000	0.5	1.0	0.3	1.5	1000	37.5	2.0	32.46322211841279	3.8699975630257044	9.01540417344804	31.94095939691308	15.00634311689008
0.1	2.1	360.0	4.93	false	0.5	1.25	100	1.0	0.16	0.93	1.1	2000	0.5	1.0	0.3	1.5	1000	37.5	1.0	35.08174668732359	1.931171499640335	23.35613151291736
0.1	2.1	360.0	4.93	false	0.5	1.25	100	1.0	0.16	0.93	1.1	2000	0.5	1.0	0.3	1.5	1000	37.5	2.0	40.48487423364273	17.53952085005492	12.414692394438696	31.313623816948876	12.433961728816932
0.1	2.1	360.0	4.93	false	0.5	1.25	100	1.0	0.16	0.93	1.1	2000	0.5	1.0	0.3	1.5	1000	37.5	3.0	49.03308670794017	3.135613393109807	7.2999956297068636	27.406152252116904	16.081899496966848	48.58212632062751	10.857705834467108
0.1	2.1	360.0	4.93	false	0.5	1.25	100	1.0	0.16	0.93	1.1	2000	0.5	1.0	0.3	1.5	1000	37.5	1.0	30.74582213312937	6.433600622457521	19.030831467625983
0.1	2.1	360.0	4.93	false	0.5	1.25	100	1.0	0.16	0.93	1.1	2000	0.5	1.0	0.3	1.5	1000	37.5	1.0	43.10863877430917	3.6690120432533355	26.34880024597526
0.1	2.1	360.0	4.93	false	0.5	1.25	100	1.0	0.16	0.93	1.1	2000	0.5	1.0	0.3	1.5	1000	37.5	3.0	39.41240769366867	7.15340047373689	10.171324584795348	27.71594269641171	9.597457805016722	38.6326871063372	9.29101781206387
0.1	2.1	360.0	4.93	false	0.5	1.25	100	1.0	0.16	0.93	1.1	2000	0.5	1.0	0.3	1.5	1000	37.5	2.0	46.39780483841193	1.8941064842572004	15.0296795274919	45.197031627903755	13.695445168839731
0.1	2.1	360.0	4.93	false	0.5	1.25	100	1.0	0.16	0.93	1.1	2000	0.5	1.0	0.3	1.5	1000	37.5	2.0	34.550241637621895	2.407933526279199	7.593182007307943	15.615202427937351	14.777597104604338
0.1	2.1	360.0	4.93	false	0.5	1.25	100	1.0	0.16	0.93	1.1	2000	0.5	1.0	0.3	1.5	1000	37.5	2.0	34.141819377163884	1.8883993972640345	12.06380549254253	30.196200932643606	9.297414368467976
0.1	2.1	360.0	4.93	false	0.5	1.25	100	1.0	0.16	0.93	1.1	2000	0.5	1.0	0.3	1.5	1000	37.5	2.0	42.64798162564107	9.405978600267158	13.829249291803084	23.854415775739007	12.84976667739353
0.1	2.1	360.0	4.93	false	0.5	1.25	100	1.0	0.16	0.93	1.1	2000	0.5	1.0	0.3	1.5	1000	37.5	1.0	31.48181898291626	15.01872667187551	21.445492693298043
0.1	2.1	360.0	4.93	false	0.5	1.25	100	1.0	0.16	0.93	1.1	2000	0.5	1.0	0.3	1.5	1000	37.5	2.0	34.02627909848572	5.9854360044669095	14.498285705679747	32.36871240444227	9.504530470322777
0.1	2.1	360.0	4.93	false	0.5	1.25	100	1.0	0.16	0.93	1.1	2000	0.5	1.0	0.3	1.5	1000	37.5	2.0	32.04275797160136	12.363848356268033	10.774206264418074	29.366415537899815	9.258282600766568
0.1	2.1	360.0	4.93	false	0.5	1.25	100	1.0	0.16	0.93	1.1	2000	0.5	1.0	0.3	1.5	1000	37.5	1.0	33.1840367974995	17.62531837541859	20.505045181781295
0.1	2.1	360.0	4.93	false	0.5	1.25	100	1.0	0.16	0.93	1.1	2000	0.5	1.0	0.3	1.5	1000	37.5	2.0	38.68231489648742	0.26162726962034955	9.32262103135387	37.637469545983244	14.48681753238101
0.1	2.1	360.0	4.93	false	0.5	1.25	100	1.0	0.16	0.93	1.1	2000	0.5	1.0	0.3	1.5	1000	37.5	1.0	45.649104673843354	29.624306970910887	28.64126203271841
0.1	2.1	360.0	4.93	false	0.5	1.25	100	1.0	0.16	0.93	1.1	2000	0.5	1.0	0.3	1.5	1000	37.5	2.0	33.026586902870385	0.3082768943872545	11.221022085649345	31.165798951051237	9.431963208368382
0.1	2.1	360.0	4.93	false	0.5	1.25	100	1.0	0.16	0.93	1.1	2000	0.5	1.0	0.3	1.5	1000	37.5	2.0	38.41672273765185	4.947594215154845	10.737981325176461	25.7402796191442	15.12803620998774
0.1	2.1	360.0	4.93	false	0.5	1.25	100	1.0	0.16	0.93	1.1	2000	0.5	1.0	0.3	1.5	1000	37.5	1.0	38.67491881094986	14.7153427572789	25.850016771438455
0.1	2.1	360.0	4.93	false	0.5	1.25	100	1.0	0.16	0.93	1.1	2000	0.5	1.0	0.3	1.5	1000	37.5	1.0	32.147271235721945	15.829976502518722	19.242020343653472
0.1	2.1	360.0	4.93	false	0.5	1.25	100	1.0	0.16	0.93	1.1	2000	0.5	1.0	0.3	1.5	1000	37.5	2.0	37.4679792375088	10.278292895863977	13.29389661086734	28.07050272878161	11.537933147397803
0.1	2.1	360.0	4.93	false	0.5	1.25	100	1.0	0.16	0.93	1.1	2000	0.5	1.0	0.3	1.5	1000	37.5	2.0	43.92052556110329	11.819030131745267	12.824944158167803	22.450601083854274	16.404647986925813
0.1	2.1	360.0	4.93	false	0.5	1.25	100	1.0	0.16	0.93	1.1	2000	0.5	1.0	0.3	1.5	1000	37.5	2.0	37.400822919240404	10.279603238612383	11.971269918166946	28.335994007874515	14.935830636892858
0.1	2.1	360.0	4.93	false	0.5	1.25	100	1.0	0.16	0.93	1.1	2000	0.5	1.0	0.3	1.5	1000	37.5	2.0	36.58921083504275	1.5109138728331377	10.305369459888537	27.56244304805734	15.088142688415537
0.1	2.1	360.0	4.93	false	0.5	1.25	100	1.0	0.16	0.93	1.1	2000	0.5	1.0	0.3	1.5	1000	37.5	0.0	41.92111630872165
0.1	2.1	360.0	4.93	false	0.5	1.25	100	1.0	0.16	0.93	1.1	2000	0.5	1.0	0.3	1.5	1000	37.5	1.0	34.38779267392288	6.254925124356711	23.451461117239443
0.1	2.1	360.0	4.93	false	0.5	1.25	100	1.0	0.16	0.93	1.1	2000	0.5	1.0	0.3	1.5	1000	37.5	2.0	38.19237240613742	1.403093139223939	9.713822111229664	13.958784972963771	12.622371584786379
0.1	2.1	360.0	4.93	false	0.5	1.25	100	1.0	0.16	0.93	1.1	2000	0.5	1.0	0.3	1.5	1000	37.5	2.0	42.05077936360258	21.596870591975694	20.3983428392129	41.58936113550166	8.67569152174266
0.1	2.1	360.0	4.93	false	0.5	1.25	100	1.0	0.16	0.93	1.1	2000	0.5	1.0	0.3	1.5	1000	37.5	2.0	38.30224513566347	8.686614791369552	15.033875574629652	32.601119409788126	9.146598482261634
0.1	2.1	360.0	4.93	false	0.5	1.25	100	1.0	0.16	0.93	1.1	2000	0.5	1.0	0.3	1.5	1000	37.5	2.0	42.65415114105154	13.913528775219165	20.045346834860325	35.02484729262335	9.572908364676932
0.1	2.1	360.0	4.93	false	0.5	1.25	100	1.0	0.16	0.93	1.1	2000	0.5	1.0	0.3	1.5	1000	37.5	2.0	44.274440134079335	2.052316995225406	9.764732850897833	28.867444294971545	18.693398508818614
0.1	2.1	360.0	4.93	false	0.5	1.25	100	1.0	0.16	0.93	1.1	2000	0.5	1.0	0.3	1.5	1000	37.5	1.0	28.660947218550085	6.0756999627653405	19.041942899205775
0.1	2.1	360.0	4.93	false	0.5	1.25	100	1.0	0.16	0.93	1.1	2000	0.5	1.0	0.3	1.5	1000	37.5	1.0	30.633371359917042	15.131153101205467	19.672077431587347
0.1	2.1	360.0	4.93	false	0.5	1.25	100	1.0	0.16	0.93	1.1	2000	0.5	1.0	0.3	1.5	1000	37.5	1.0	47.08480041279324	29.52260892398424	32.40814513511079
0.1	2.1	360.0	4.93	false	0.5	1.25	100	1.0	0.16	0.93	1.1	2000	0.5	1.0	0.3	1.5	1000	37.5	1.0	40.09744954917424	27.581454984438725	25.540783662109057
0.1	2.1	360.0	4.93	false	0.5	1.25	100	1.0	0.16	0.93	1.1	2000	0.5	1.0	0.3	1.5	1000	37.5	2.0	38.18367664263124	11.880839811502351	12.659357593722925	38.16934562926163	13.185668549809243
0.1	2.1	360.0	4.93	false	0.5	1.25	100	1.0	0.16	0.93	1.1	2000	0.5	1.0	0.3	1.5	1000	37.5	1.0	29.808192405495088	3.6644904387361037	18.084281780459055
0.1	2.1	360.0	4.93	false	0.5	1.25	100	1.0	0.16	0.93	1.1	2000	0.5	1.0	0.3	1.5	1000	37.5	1.0	41.18154281427282	26.93255091466637	25.627495441287337
0.1	2.1	360.0	4.93	false	0.5	1.25	100	1.0	0.16	0.93	1.1	2000	0.5	1.0	0.3	1.5	1000	37.5	1.0	43.45316593116938	25.650298448764083	27.420085328327712
0.1	2.1	360.0	4.93	false	0.5	1.25	100	1.0	0.16	0.93	1.1	2000	0.5	1.0	0.3	1.5	1000	37.5	2.0	49.28763143034868	15.284498297695768	20.629000887477698	46.60794235515924	11.851577332743933
0.1	2.1	360.0	4.93	false	0.5	1.25	100	1.0	0.16	0.93	1.1	2000	0.5	1.0	0.3	1.5	1000	37.5	1.0	35.99604565873	12.894839296275036	22.662200188314745
0.1	2.1	360.0	4.93	false	0.5	1.25	100	1.0	0.16	0.93	1.1	2000	0.5	1.0	0.3	1.5	1000	37.5	2.0	39.519385679178924	3.7000667440329265	9.442137163527107	19.479526214280185	18.74502906757324
0.1	2.1	360.0	4.93	false	0.5	1.25	100	1.0	0.16	0.93	1.1	2000	0.5	1.0	0.3	1.5	1000	37.5	0.0	35.49097547288774
0.1	2.1	360.0	4.93	false	0.5	1.25	100	1.0	0.16	0.93	1.1	2000	0.5	1.0	0.3	1.5	1000	37.5	2.0	40.84392528695528	6.248943012372348	16.232849450105512	39.59408630759136	9.421468538562717
0.1	2.1	360.0	4.93	false	0.5	1.25	100	1.0	0.16	0.93	1.1	2000	0.5	1.0	0.3	1.5	1000	37.5	2.0	41.89236600483781	11.988182595557747	15.863764815992505	31.08237393052314	13.081478450220102
0.1	2.1	360.0	4.93	false	0.5	1.25	100	1.0	0.16	0.93	1.1	2000	0.5	1.0	0.3	1.5	1000	37.5	1.0	44.01872978271167	28.793801371376784	27.4669397653669
0.1	2.1	360.0	4.93	false	0.5	1.25	100	1.0	0.16	0.93	1.1	2000	0.5	1.0	0.3	1.5	1000	37.5	1.0	39.29594564654971	26.779416265746505	24.95686390934133
0.1	2.1	360.0	4.93	false	0.5	1.25	100	1.0	0.16	0.93	1.1	2000	0.5	1.0	0.3	1.5	1000	37.5	2.0	38.625674354408794	9.046706353345293	9.884813697827457	30.859261136996185	14.408308423656273
0.1	2.1	360.0	4.93	false	0.5	1.25	100	1.0	0.16	0.93	1.1	2000	0.5	1.0	0.3	1.5	1000	37.5	2.0	40.85084024953089	3.4310320927454034	13.015477844447291	37.79146830488993	11.834962226629392
0.1	2.1	360.0	4.93	false	0.5	1.25	100	1.0	0.16	0.93	1.1	2000	0.5	1.0	0.3	1.5	1000	37.5	1.0	39.99787242593281	26.626339656874713	26.936348293701162
0.1	2.1	360.0	4.93	false	0.5	1.25	100	1.0	0.16	0.93	1.1	2000	0.5	1.0	0.3	1.5	1000	37.5	2.0	49.12557662249988	7.484827957021558	11.547755762043472	21.183692810038274	20.88647360324887
0.1	2.1	360.0	4.93	false	0.5	1.25	100	1.0	0.16	0.93	1.1	2000	0.5	1.0	0.3	1.5	1000	37.5	2.0	42.54387566758336	0.4463776766714147	10.009014191647742	19.863914673378492	18.213886388338576
0.1	2.1	360.0	4.93	false	0.5	1.25	100	1.0	0.16	0.93	1.1	2000	0.5	1.0	0.3	1.5	1000	37.5	1.0	30.552181491222818	3.840501011261646	19.809903528508773
0.1	2.1	360.0	4.93	false	0.5	1.25	100	1.0	0.16	0.93	1.1	2000	0.5	1.0	0.3	1.5	1000	37.5	1.0	39.1285312531542	23.283172409901006	25.561608263569592
0.1	2.1	360.0	4.93	false	0.5	1.25	100	1.0	0.16	0.93	1.1	2000	0.5	1.0	0.3	1.5	1000	37.5	2.0	31.164678024913457	0.4063845952103819	9.545901383719517	29.06005941153569	12.052730172584281
0.1	2.1	360.0	4.93	false	0.5	1.25	100	1.0	0.16	0.93	1.1	2000	0.5	1.0	0.3	1.5	1000	37.5	2.0	43.99252383545911	4.386786178272928	14.228565470616738	42.62687891296377	13.731765322940186
0.1	2.1	360.0	4.93	false	0.5	1.25	100	1.0	0.16	0.93	1.1	2000	0.5	1.0	0.3	1.5	1000	37.5	2.0	32.541192130413364	8.686982099899666	12.591137812967151	31.59263192132023	9.879267058107176
0.1	2.1	360.0	4.93	false	0.5	1.25	100	1.0	0.16	0.93	1.1	2000	0.5	1.0	0.3	1.5	1000	37.5	1.0	22.71	15.083593943332438	15.048755479050358
0.1	2.1	360.0	4.93	false	0.5	1.25	100	1.0	0.16	0.93	1.1	2000	0.5	1.0	0.3	1.5	1000	37.5	2.0	32.9778390158714	9.639168730213022	10.052259480102835	16.267633313942	12.8541847483681
0.1	2.1	360.0	4.93	false	0.5	1.25	100	1.0	0.16	0.93	1.1	2000	0.5	1.0	0.3	1.5	1000	37.5	1.0	42.52233826168545	39.88806725228271	25.51021584990658
0.1	2.1	360.0	4.93	false	0.5	1.25	100	1.0	0.16	0.93	1.1	2000	0.5	1.0	0.3	1.5	1000	37.5	1.0	35.13213557628568	33.49184480434126	20.8458930317842
0.1	2.1	360.0	4.93	false	0.5	1.25	100	1.0	0.16	0.93	1.1	2000	0.5	1.0	0.3	1.5	1000	37.5	1.0	38.60291232959223	27.14424659188382	22.058266226776627
0.1	2.1	360.0	4.93	false	0.5	1.25	100	1.0	0.16	0.93	1.1	2000	0.5	1.0	0.3	1.5	1000	37.5	2.0	38.462399973229864	14.656048360797419	14.858908817684078	28.512970084845584	10.6196619632076
0.1	2.1	360.0	4.93	false	0.5	1.25	100	1.0	0.16	0.93	1.1	2000	0.5	1.0	0.3	1.5	1000	37.5	2.0	38.365786157896174	0.29270999966450456	12.591672350509999	31.933496741443097	13.129143129746733
0.1	2.1	360.0	4.93	false	0.5	1.25	100	1.0	0.16	0.93	1.1	2000	0.5	1.0	0.3	1.5	1000	37.5	2.0	43.69846451222866	1.4653239284149027	15.192788837329113	39.92036176837122	11.854556235845795
0.1	2.1	360.0	4.93	false	0.5	1.25	100	1.0	0.16	0.93	1.1	2000	0.5	1.0	0.3	1.5	1000	37.5	1.0	32.753016855592314	28.391452243656683	19.714378470445617
0.1	2.1	360.0	4.93	false	0.5	1.25	100	1.0	0.16	0.93	1.1	2000	0.5	1.0	0.3	1.5	1000	37.5	2.0	38.86721147770646	19.528709689833185	17.271801559585622	38.34650963163954	9.42363594023857
0.1	2.1	360.0	4.93	false	0.5	1.25	100	1.0	0.16	0.93	1.1	2000	0.5	1.0	0.3	1.5	1000	37.5	1.0	36.67036674862076	3.93072023380684	21.801267556255475
0.1	2.1	360.0	4.93	false	0.5	1.25	100	1.0	0.16	0.93	1.1	2000	0.5	1.0	0.3	1.5	1000	37.5	2.0	42.37058280508182	2.9858849242420358	9.84304391278723	27.878519909340117	17.793169947689222
0.1	2.1	360.0	4.93	false	0.5	1.25	100	1.0	0.16	0.93	1.1	2000	0.5	1.0	0.3	1.5	1000	37.5	2.0	40.608472283521195	13.946743432897366	12.044543913662766	30.0588884409458	14.334170878209822
0.1	2.1	360.0	4.93	false	0.5	1.25	100	1.0	0.16	0.93	1.1	2000	0.5	1.0	0.3	1.5	1000	37.5	1.0	26.702909978218347	18.596469445769618	17.430246492907834
0.1	2.1	360.0	4.93	false	0.5	1.25	100	1.0	0.16	0.93	1.1	2000	0.5	1.0	0.3	1.5	1000	37.5	1.0	23.970103828171418	18.243896781934545	15.667215000111428
0.1	2.1	360.0	4.93	false	0.5	1.25	100	1.0	0.16	0.93	1.1	2000	0.5	1.0	0.3	1.5	1000	37.5	2.0	41.19751460584035	17.18293536114525	17.64074438152069	40.57840860258412	9.579585602402458
0.1	2.1	360.0	4.93	false	0.5	1.25	100	1.0	0.16	0.93	1.1	2000	0.5	1.0	0.3	1.5	1000	37.5	2.0	27.694003613518813	0.7724920856512526	12.20647932438217	25.5314782334326	6.1038366580982
0.1	2.1	360.0	4.93	false	0.5	1.25	100	1.0	0.16	0.93	1.1	2000	0.5	1.0	0.3	1.5	1000	37.5	2.0	45.752752613629	1.8387047758919566	11.104254257265923	43.57236701912347	17.076293306830795
0.1	2.1	360.0	4.93	false	0.5	1.25	100	1.0	0.16	0.93	1.1	2000	0.5	1.0	0.3	1.5	1000	37.5	2.0	32.480952920523386	1.2996999698678358	11.421249005962217	23.898457464131415	11.835693306497369
0.1	2.1	360.0	4.93	false	0.5	1.25	100	1.0	0.16	0.93	1.1	2000	0.5	1.0	0.3	1.5	1000	37.5	2.0	33.8042876540024	0.9177142659773221	11.521924235014062	27.74022781037246	11.137793269133503
0.1	2.1	360.0	4.93	false	0.5	1.25	100	1.0	0.16	0.93	1.1	2000	0.5	1.0	0.3	1.5	1000	37.5	2.0	41.71343896754988	18.438535084600097	17.447651355136195	25.84421480621846	10.318865037210136
0.1	2.1	360.0	4.93	false	0.5	1.25	100	1.0	0.16	0.93	1.1	2000	0.5	1.0	0.3	1.5	1000	37.5	2.0	38.905171447404236	11.696968238576758	14.699046448635405	29.774918545160737	12.876804612583005
0.1	2.1	360.0	4.93	false	0.5	1.25	100	1.0	0.16	0.93	1.1	2000	0.5	1.0	0.3	1.5	1000	37.5	2.0	45.69063355928483	15.9697511258226	10.996918486617254	20.28071219267841	18.137966550096383
0.1	2.1	360.0	4.93	false	0.5	1.25	100	1.0	0.16	0.93	1.1	2000	0.5	1.0	0.3	1.5	1000	37.5	3.0	41.73888162347201	4.902858874374536	11.261288457859724	18.723589016317966	10.87294692608889	25.021538054927483	7.843649093235746
0.1	2.1	360.0	4.93	false	0.5	1.25	100	1.0	0.16	0.93	1.1	2000	0.5	1.0	0.3	1.5	1000	37.5	2.0	32.722910673092414	3.457689119754631	6.6792169610085335	31.582229322457547	14.058695190159963
0.1	2.1	360.0	4.93	false	0.5	1.25	100	1.0	0.16	0.93	1.1	2000	0.5	1.0	0.3	1.5	1000	37.5	2.0	36.89822689027869	10.633167970802337	16.68120004766169	35.387340586646665	6.7423657789873035
0.1	2.1	360.0	4.93	false	0.5	1.25	100	1.0	0.16	0.93	1.1	2000	0.5	1.0	0.3	1.5	1000	37.5	2.0	35.68885934791395	7.46605964467076	15.084193031376836	34.109897991025136	9.050526270650952
0.1	2.1	360.0	4.93	false	0.5	1.25	100	1.0	0.16	0.93	1.1	2000	0.5	1.0	0.3	1.5	1000	37.5	1.0	29.885532858953745	23.23716666169029	19.159000203955742
0.1	2.1	360.0	4.93	false	0.5	1.25	100	1.0	0.16	0.93	1.1	2000	0.5	1.0	0.3	1.5	1000	37.5	2.0	37.91074036837224	5.8839510535353305	14.601581249491602	29.680144689206163	10.63912711204785
0.1	2.1	360.0	4.93	false	0.5	1.25	100	1.0	0.16	0.93	1.1	2000	0.5	1.0	0.3	1.5	1000	37.5	2.0	37.90401269537421	1.4722109996568997	12.576404440624604	26.06659631544318	12.702409461858641
0.1	2.1	360.0	4.93	false	0.5	1.25	100	1.0	0.16	0.93	1.1	2000	0.5	1.0	0.3	1.5	1000	37.5	2.0	39.30737067645977	12.026244407237593	18.47025677556326	38.94549303997735	8.507215958991464
0.1	2.1	360.0	4.93	false	0.5	1.25	100	1.0	0.16	0.93	1.1	2000	0.5	1.0	0.3	1.5	1000	37.5	2.0	32.27975395125103	0.6160176733263163	11.681217432191717	24.06692626143011	9.519122882498062
0.1	2.1	360.0	4.93	false	0.5	1.25	100	1.0	0.16	0.93	1.1	2000	0.5	1.0	0.3	1.5	1000	37.5	2.0	31.27076599996508	0.9275590545502111	10.151995126246701	21.785162786322378	11.010714011070538
0.1	2.1	360.0	4.93	false	0.5	1.25	100	1.0	0.16	0.93	1.1	2000	0.5	1.0	0.3	1.5	1000	37.5	2.0	36.09051363620488	11.19265164257708	11.932479130937457	22.10198416346515	12.201213261249125
0.1	2.1	360.0	4.93	false	0.5	1.25	100	1.0	0.16	0.93	1.1	2000	0.5	1.0	0.3	1.5	1000	37.5	2.0	38.04151755415896	5.3591739004839525	7.589666666411865	18.831508524419153	17.14585594960501
0.1	2.1	360.0	4.93	false	0.5	1.25	100	1.0	0.16	0.93	1.1	2000	0.5	1.0	0.3	1.5	1000	37.5	2.0	34.372637553110444	0.33305248260368253	9.341574364103558	22.05734521368853	16.06320019348143
0.1	2.1	360.0	4.93	false	0.5	1.25	100	1.0	0.16	0.93	1.1	2000	0.5	1.0	0.3	1.5	1000	37.5	2.0	38.13986917977738	8.163798691410891	11.462048818138763	24.43709738552383	13.790600049153138
0.1	2.1	360.0	4.93	false	0.5	1.25	100	1.0	0.16	0.93	1.1	2000	0.5	1.0	0.3	1.5	1000	37.5	2.0	37.39950345190347	0.7436490356217849	7.879189556196791	17.927631506244087	17.809540479887406
0.1	2.1	360.0	4.93	false	0.5	1.25	100	1.0	0.16	0.93	1.1	2000	0.5	1.0	0.3	1.5	1000	37.5	1.0	25.142628137148925	13.438426802374781	18.482074146946342
0.1	2.1	360.0	4.93	false	0.5	1.25	100	1.0	0.16	0.93	1.1	2000	0.5	1.0	0.3	1.5	1000	37.5	2.0	36.90392951249676	9.073159090595212	13.419701736707557	23.199681092392517	11.571338923636382
0.1	2.1	360.0	4.93	false	0.5	1.25	100	1.0	0.16	0.93	1.1	2000	0.5	1.0	0.3	1.5	1000	37.5	2.0	39.56100818017469	11.795131776122975	18.661167883580035	35.022084754716786	8.193473405247518
0.1	2.1	360.0	4.93	false	0.5	1.25	100	1.0	0.16	0.93	1.1	2000	0.5	1.0	0.3	1.5	1000	37.5	1.0	39.266559129661395	14.309442135756857	24.258608135679143
0.1	2.1	360.0	4.93	false	0.5	1.25	100	1.0	0.16	0.93	1.1	2000	0.5	1.0	0.3	1.5	1000	37.5	1.0	29.065721101993624	26.548645757584886	19.401022969581224
0.1	2.1	360.0	4.93	false	0.5	1.25	100	1.0	0.16	0.93	1.1	2000	0.5	1.0	0.3	1.5	1000	37.5	2.0	36.74801313721277	0.7533381328516969	8.147164372516398	23.881487798464	14.305893927625783
0.1	2.1	360.0	4.93	false	0.5	1.25	100	1.0	0.16	0.93	1.1	2000	0.5	1.0	0.3	1.5	1000	37.5	2.0	37.89405029248054	12.734880895745937	12.36352261503915	25.00131244507739	14.707583347295198
0.1	2.1	360.0	4.93	false	0.5	1.25	100	1.0	0.16	0.93	1.1	2000	0.5	1.0	0.3	1.5	1000	37.5	2.0	36.07361117223787	7.5463896603444045	13.803905595588224	35.18186315001486	10.166737676974599
0.1	2.1	360.0	4.93	false	0.5	1.25	100	1.0	0.16	0.93	1.1	2000	0.5	1.0	0.3	1.5	1000	37.5	1.0	42.69645570495042	27.905781112833953	25.531766587778325
0.1	2.1	360.0	4.93	false	0.5	1.25	100	1.0	0.16	0.93	1.1	2000	0.5	1.0	0.3	1.5	1000	37.5	2.0	52.29	15.238873121561378	15.110521466611214	26.08299472765476	17.01593086115508
0.1	2.1	360.0	4.93	false	0.5	1.25	100	1.0	0.16	0.93	1.1	2000	0.5	1.0	0.3	1.5	1000	37.5	2.0	38.40314999906074	12.830926427960943	13.017770334266123	37.41741345470447	12.415214870317167
0.1	2.1	360.0	4.93	false	0.5	1.25	100	1.0	0.16	0.93	1.1	2000	0.5	1.0	0.3	1.5	1000	37.5	1.0	39.745378580741445	37.492367582211436	23.27466622759029
0.1	2.1	360.0	4.93	false	0.5	1.25	100	1.0	0.16	0.93	1.1	2000	0.5	1.0	0.3	1.5	1000	37.5	1.0	35.89311365768036	19.205525468081625	18.017291658620884
0.1	2.1	360.0	4.93	false	0.5	1.25	100	1.0	0.16	0.93	1.1	2000	0.5	1.0	0.3	1.5	1000	37.5	2.0	32.10306280087211	0.7358269862567657	9.671626857759218	29.174212125581278	10.785566752500603
0.1	2.1	360.0	4.93	false	0.5	1.25	100	1.0	0.16	0.93	1.1	2000	0.5	1.0	0.3	1.5	1000	37.5	2.0	34.25426711855934	2.5449725940935157	9.609458800184743	28.036467938690706	11.399950330105641
0.1	2.1	360.0	4.93	false	0.5	1.25	100	1.0	0.16	0.93	1.1	2000	0.5	1.0	0.3	1.5	1000	37.5	2.0	34.736717881142674	1.0761082278922758	7.17308367641903	22.253831767887974	16.40377668803328
0.1	2.1	360.0	4.93	false	0.5	1.25	100	1.0	0.16	0.93	1.1	2000	0.5	1.0	0.3	1.5	1000	37.5	1.0	27.86570162295149	4.415211089507151	17.18276111304601
0.1	2.1	360.0	4.93	false	0.5	1.25	100	1.0	0.16	0.93	1.1	2000	0.5	1.0	0.3	1.5	1000	37.5	1.0	34.32883515233092	21.084485183917334	21.234849765395825
0.1	2.1	360.0	4.93	false	0.5	1.25	100	1.0	0.16	0.93	1.1	2000	0.5	1.0	0.3	1.5	1000	37.5	2.0	36.142838317706556	4.613690695510917	7.863974838105014	16.727758048517693	15.538973505168949
0.1	2.1	360.0	4.93	false	0.5	1.25	100	1.0	0.16	0.93	1.1	2000	0.5	1.0	0.3	1.5	1000	37.5	2.0	37.71005259046603	0.3070134864294975	11.890368406735293	24.24700266748949	14.492725048742486
0.1	2.1	360.0	4.93	false	0.5	1.25	100	1.0	0.16	0.93	1.1	2000	0.5	1.0	0.3	1.5	1000	37.5	2.0	44.135290991781645	23.16716931138787	16.915227641505503	32.13403183525427	11.696961495935945
0.1	2.1	360.0	4.93	false	0.5	1.25	100	1.0	0.16	0.93	1.1	2000	0.5	1.0	0.3	1.5	1000	37.5	1.0	35.03654997630646	22.769197220416515	21.646685524981386
0.1	2.1	360.0	4.93	false	0.5	1.25	100	1.0	0.16	0.93	1.1	2000	0.5	1.0	0.3	1.5	1000	37.5	1.0	34.425072847774004	19.291560804331578	20.78345664559575
0.1	2.1	360.0	4.93	false	0.5	1.25	100	1.0	0.16	0.93	1.1	2000	0.5	1.0	0.3	1.5	1000	37.5	1.0	38.12235257567295	5.353194110356375	22.742722172237492
0.1	2.1	360.0	4.93	false	0.5	1.25	100	1.0	0.16	0.93	1.1	2000	0.5	1.0	0.3	1.5	1000	37.5	2.0	25.50921659343519	0.33373578265575954	10.20922933178621	9.484133191744611	8.618253276410519
0.1	2.1	360.0	4.93	false	0.5	1.25	100	1.0	0.16	0.93	1.1	2000	0.5	1.0	0.3	1.5	1000	37.5	2.0	36.22494074164614	2.3585566352245384	9.867049089273767	34.707198067252804	12.43172062307734
0.1	2.1	360.0	4.93	false	0.5	1.25	100	1.0	0.16	0.93	1.1	2000	0.5	1.0	0.3	1.5	1000	37.5	2.0	39.32898760712319	9.253814466527885	8.16394236219138	17.673453383442894	17.996032481898176
0.1	2.1	360.0	4.93	false	0.5	1.25	100	1.0	0.16	0.93	1.1	2000	0.5	1.0	0.3	1.5	1000	37.5	2.0	37.5406836191302	10.572476737737922	13.848093751710469	35.09105885582692	11.811209931380054
0.1	2.1	360.0	4.93	false	0.5	1.25	100	1.0	0.16	0.93	1.1	2000	0.5	1.0	0.3	1.5	1000	37.5	1.0	35.01620966462643	34.84587819033935	23.183220064734737
0.1	2.1	360.0	4.93	false	0.5	1.25	100	1.0	0.16	0.93	1.1	2000	0.5	1.0	0.3	1.5	1000	37.5	2.0	40.388889465611186	1.633471800048876	10.884083458817022	39.65473491030222	14.616178616189458
0.1	2.1	360.0	4.93	false	0.5	1.25	100	1.0	0.16	0.93	1.1	2000	0.5	1.0	0.3	1.5	1000	37.5	2.0	38.34219629485503	17.465728741033413	17.077373733602254	36.100961594368215	9.927763084307406
0.1	2.1	360.0	4.93	false	0.5	1.25	100	1.0	0.16	0.93	1.1	2000	0.5	1.0	0.3	1.5	1000	37.5	3.0	40.15998642169243	2.820146113130343	8.193918710095824	17.81185922551531	8.04030893662965	39.05410095610908	9.23227775153416
0.1	2.1	360.0	4.93	false	0.5	1.25	100	1.0	0.16	0.93	1.1	2000	0.5	1.0	0.3	1.5	1000	37.5	2.0	37.51044444690962	12.100183153612173	14.908293069257516	30.322931626798844	10.98201071336599
0.1	2.1	360.0	4.93	false	0.5	1.25	100	1.0	0.16	0.93	1.1	2000	0.5	1.0	0.3	1.5	1000	37.5	1.0	36.781948324908214	19.954373693154242	22.111089851092245
0.1	2.1	360.0	4.93	false	0.5	1.25	100	1.0	0.16	0.93	1.1	2000	0.5	1.0	0.3	1.5	1000	37.5	1.0	33.90675457684346	17.504250769739482	19.384673945852605
0.1	2.1	360.0	4.93	false	0.5	1.25	100	1.0	0.16	0.93	1.1	2000	0.5	1.0	0.3	1.5	1000	37.5	1.0	29.73269465155547	6.989923658594702	19.26155169181351
0.1	2.1	360.0	4.93	false	0.5	1.25	100	1.0	0.16	0.93	1.1	2000	0.5	1.0	0.3	1.5	1000	37.5	2.0	41.103039740161655	14.100991192218537	16.271413203245547	40.901559044533144	11.20454078066828
0.1	2.1	360.0	4.93	false	0.5	1.25	100	1.0	0.16	0.93	1.1	2000	0.5	1.0	0.3	1.5	1000	37.5	1.0	39.95789282855406	21.421557535261435	26.762679346848294
0.1	2.1	360.0	4.93	false	0.5	1.25	100	1.0	0.16	0.93	1.1	2000	0.5	1.0	0.3	1.5	1000	37.5	2.0	39.527702620580364	6.46399362231095	12.356519568706164	21.281155705978307	15.397553143797982
0.1	2.1	360.0	4.93	false	0.5	1.25	100	1.0	0.16	0.93	1.1	2000	0.5	1.0	0.3	1.5	1000	37.5	2.0	33.95358438361353	6.051914172766221	9.205878761967494	32.69592541157207	12.403699973019112
0.1	2.1	360.0	4.93	false	0.5	1.25	100	1.0	0.16	0.93	1.1	2000	0.5	1.0	0.3	1.5	1000	37.5	1.0	34.499636065626675	26.96030290640277	22.174717256011295
0.1	2.1	360.0	4.93	false	0.5	1.25	100	1.0	0.16	0.93	1.1	2000	0.5	1.0	0.3	1.5	1000	37.5	2.0	44.24833529726734	21.69862515928506	16.850669659200282	35.517311075626814	11.592805644225919
0.1	2.1	360.0	4.93	false	0.5	1.25	100	1.0	0.16	0.93	1.1	2000	0.5	1.0	0.3	1.5	1000	37.5	1.0	41.060665692015114	19.568218995080287	26.794684427037932
0.1	2.1	360.0	4.93	false	0.5	1.25	100	1.0	0.16	0.93	1.1	2000	0.5	1.0	0.3	1.5	1000	37.5	1.0	27.2368414263808	10.36838189111211	18.559801222844527
0.1	2.1	360.0	4.93	false	0.5	1.25	100	1.0	0.16	0.93	1.1	2000	0.5	1.0	0.3	1.5	1000	37.5	1.0	35.89257780026793	19.174342967763412	24.685029440930347
0.1	2.1	360.0	4.93	false	0.5	1.25	100	1.0	0.16	0.93	1.1	2000	0.5	1.0	0.3	1.5	1000	37.5	2.0	35.70725119305745	10.444431583816371	11.622199690233007	28.54589595291358	12.64282275134524
0.1	2.1	360.0	4.93	false	0.5	1.25	100	1.0	0.16	0.93	1.1	2000	0.5	1.0	0.3	1.5	1000	37.5	2.0	38.360832410633975	0.8720945881444443	9.16711700820896	14.134693002560962	15.564756582365874
0.1	2.1	360.0	4.93	false	0.5	1.25	100	1.0	0.16	0.93	1.1	2000	0.5	1.0	0.3	1.5	1000	37.5	1.0	41.10454450057388	19.258535161329714	26.658364372278108
0.1	2.1	360.0	4.93	false	0.5	1.25	100	1.0	0.16	0.93	1.1	2000	0.5	1.0	0.3	1.5	1000	37.5	1.0	33.298109877339606	18.184384136477902	22.274760200053542
0.1	2.1	360.0	4.93	false	0.5	1.25	100	1.0	0.16	0.93	1.1	2000	0.5	1.0	0.3	1.5	1000	37.5	2.0	41.55289681273774	7.8380151080627956	11.350782155608302	26.190450377470047	15.000978510177598
0.1	2.1	360.0	4.93	false	0.5	1.25	100	1.0	0.16	0.93	1.1	2000	0.5	1.0	0.3	1.5	1000	37.5	2.0	41.591924920433115	11.875462143783176	14.278156045994479	27.773752173783492	12.783060519187682
0.1	2.1	360.0	4.93	false	0.5	1.25	100	1.0	0.16	0.93	1.1	2000	0.5	1.0	0.3	1.5	1000	37.5	1.0	36.03511324013252	27.389378805508045	23.117814375938437
0.1	2.1	360.0	4.93	false	0.5	1.25	100	1.0	0.16	0.93	1.1	2000	0.5	1.0	0.3	1.5	1000	37.5	1.0	41.89194201377105	20.841805539291084	25.656496941010015
0.1	2.1	360.0	4.93	false	0.5	1.25	100	1.0	0.16	0.93	1.1	2000	0.5	1.0	0.3	1.5	1000	37.5	1.0	37.53277868972222	23.371744296025597	24.481601639574517
0.1	2.1	360.0	4.93	false	0.5	1.25	100	1.0	0.16	0.93	1.1	2000	0.5	1.0	0.3	1.5	1000	37.5	2.0	42.83619363102686	8.739778043335772	14.425200828513795	32.143087240024826	13.549892694939249
0.1	2.1	360.0	4.93	false	0.5	1.25	100	1.0	0.16	0.93	1.1	2000	0.5	1.0	0.3	1.5	1000	37.5	1.0	30.47167438898704	11.95300601337343	18.11645553704551
0.1	2.1	360.0	4.93	false	0.5	1.25	100	1.0	0.16	0.93	1.1	2000	0.5	1.0	0.3	1.5	1000	37.5	2.0	43.90688309561755	16.63312781401036	18.50448501310479	40.053457210313695	7.654622247481942
0.1	2.1	360.0	4.93	false	0.5	1.25	100	1.0	0.16	0.93	1.1	2000	0.5	1.0	0.3	1.5	1000	37.5	2.0	41.319045449332044	9.366116633668975	14.014493418731528	28.900855085046533	17.07676249393312
0.1	2.1	360.0	4.93	false	0.5	1.25	100	1.0	0.16	0.93	1.1	2000	0.5	1.0	0.3	1.5	1000	37.5	1.0	39.790395669219	25.431067699851592	25.110607640461115
0.1	2.1	360.0	4.93	false	0.5	1.25	100	1.0	0.16	0.93	1.1	2000	0.5	1.0	0.3	1.5	1000	37.5	2.0	39.309897636303376	2.590161517498902	12.958550697780272	35.1944976715199	12.220060044953291
0.1	2.1	360.0	4.93	false	0.5	1.25	100	1.0	0.16	0.93	1.1	2000	0.5	1.0	0.3	1.5	1000	37.5	1.0	27.692075077056145	12.085178159534658	18.09576761353215
0.1	2.1	360.0	4.93	false	0.5	1.25	100	1.0	0.16	0.93	1.1	2000	0.5	1.0	0.3	1.5	1000	37.5	1.0	30.155877080030574	29.115469621864058	18.24164895280426
0.1	2.1	360.0	4.93	false	0.5	1.25	100	1.0	0.16	0.93	1.1	2000	0.5	1.0	0.3	1.5	1000	37.5	1.0	40.62636104972931	7.823050504571508	24.488682357320975
0.1	2.1	360.0	4.93	false	0.5	1.25	100	1.0	0.16	0.93	1.1	2000	0.5	1.0	0.3	1.5	1000	37.5	1.0	29.381783764063556	20.257112725166728	21.421697484459493
0.1	2.1	360.0	4.93	false	0.5	1.25	100	1.0	0.16	0.93	1.1	2000	0.5	1.0	0.3	1.5	1000	37.5	2.0	33.47791142350769	2.2206828405455554	9.465704882249335	23.73495078524761	13.049107484768463
0.1	2.1	360.0	4.93	false	0.5	1.25	100	1.0	0.16	0.93	1.1	2000	0.5	1.0	0.3	1.5	1000	37.5	2.0	45.92889177638329	8.521379065538735	12.733407437358027	32.2017988779309	15.951034058061001
0.1	2.1	360.0	4.93	false	0.5	1.25	100	1.0	0.16	0.93	1.1	2000	0.5	1.0	0.3	1.5	1000	37.5	2.0	42.7540476231037	12.797677520024141	18.206434800138563	39.14647546120888	8.890155262298277
0.1	2.1	360.0	4.93	false	0.5	1.25	100	1.0	0.16	0.93	1.1	2000	0.5	1.0	0.3	1.5	1000	37.5	2.0	39.033768210194516	20.209261358402593	13.99737742918163	29.28146631541251	12.641178814085176
0.1	2.1	360.0	4.93	false	0.5	1.25	100	1.0	0.16	0.93	1.1	2000	0.5	1.0	0.3	1.5	1000	37.5	1.0	35.74669073712661	12.427829358504713	23.03285746226026
0.1	2.1	360.0	4.93	false	0.5	1.25	100	1.0	0.16	0.93	1.1	2000	0.5	1.0	0.3	1.5	1000	37.5	2.0	47.213063123851285	10.85950722606485	14.68532620931952	30.190165570469954	16.265966451409348
0.1	2.1	360.0	4.93	false	0.5	1.25	100	1.0	0.16	0.93	1.1	2000	0.5	1.0	0.3	1.5	1000	37.5	1.0	41.19576981338336	13.662871797888736	19.972786042534683
0.1	2.1	360.0	4.93	false	0.5	1.25	100	1.0	0.16	0.93	1.1	2000	0.5	1.0	0.3	1.5	1000	37.5	2.0	35.37385404228213	4.5856432612811	12.540086969900148	33.025276082656724	9.21901714887863
0.1	2.1	360.0	4.93	false	0.5	1.25	100	1.0	0.16	0.93	1.1	2000	0.5	1.0	0.3	1.5	1000	37.5	1.0	36.49087964173474	3.2372431110366553	22.776783441598386
0.1	2.1	360.0	4.93	false	0.5	1.25	100	1.0	0.16	0.93	1.1	2000	0.5	1.0	0.3	1.5	1000	37.5	1.0	34.204420811391955	19.555338880202463	24.480094642435922
0.1	2.1	360.0	4.93	false	0.5	1.25	100	1.0	0.16	0.93	1.1	2000	0.5	1.0	0.3	1.5	1000	37.5	2.0	36.391757924691206	6.135310480120623	12.014942510509618	34.82378062337663	12.345994959552247
0.1	2.1	360.0	4.93	false	0.5	1.25	100	1.0	0.16	0.93	1.1	2000	0.5	1.0	0.3	1.5	1000	37.5	1.0	33.12527015517466	15.915052967140888	20.351820330958645
0.1	2.1	360.0	4.93	false	0.5	1.25	100	1.0	0.16	0.93	1.1	2000	0.5	1.0	0.3	1.5	1000	37.5	1.0	39.359861435313384	0.1272005688638212	25.299368891508877
0.1	2.1	360.0	4.93	false	0.5	1.25	100	1.0	0.16	0.93	1.1	2000	0.5	1.0	0.3	1.5	1000	37.5	2.0	39.36924041466035	1.1568759956637926	9.767837645202107	21.624551145209754	14.661062666756912
0.1	2.1	360.0	4.93	false	0.5	1.25	100	1.0	0.16	0.93	1.1	2000	0.5	1.0	0.3	1.5	1000	37.5	1.0	27.8934712879755	11.427073644023151	20.713487272217293
0.1	2.1	360.0	4.93	false	0.5	1.25	100	1.0	0.16	0.93	1.1	2000	0.5	1.0	0.3	1.5	1000	37.5	1.0	40.430670652445684	0.949864075901654	23.323779490367656
0.1	2.1	360.0	4.93	false	0.5	1.25	100	1.0	0.16	0.93	1.1	2000	0.5	1.0	0.3	1.5	1000	37.5	3.0	43.81211085183438	2.9632400386228226	10.462571420003414	20.684347293038623	8.488106718459475	33.709915697580044	11.145601421010054
0.1	2.1	360.0	4.93	false	0.5	1.25	100	1.0	0.16	0.93	1.1	2000	0.5	1.0	0.3	1.5	1000	37.5	2.0	39.600901947614226	1.7010030064555293	8.99854516002872	23.686899711459883	16.25763158363279
0.1	2.1	360.0	4.93	false	0.5	1.25	100	1.0	0.16	0.93	1.1	2000	0.5	1.0	0.3	1.5	1000	37.5	2.0	36.66787014432622	10.361993901394237	13.042238014532769	34.06362080464954	10.469917318780238
0.1	2.1	360.0	4.93	false	0.5	1.25	100	1.0	0.16	0.93	1.1	2000	0.5	1.0	0.3	1.5	1000	37.5	1.0	34.97400442544611	8.218604817546948	21.134247757723582
0.1	2.1	360.0	4.93	false	0.5	1.25	100	1.0	0.16	0.93	1.1	2000	0.5	1.0	0.3	1.5	1000	37.5	1.0	40.29215564792493	24.73728019786988	25.16676839105024
0.1	2.1	360.0	4.93	false	0.5	1.25	100	1.0	0.16	0.93	1.1	2000	0.5	1.0	0.3	1.5	1000	37.5	1.0	36.07932925766054	11.664309756203975	21.097976072544036
0.1	2.1	360.0	4.93	false	0.5	1.25	100	1.0	0.16	0.93	1.1	2000	0.5	1.0	0.3	1.5	1000	37.5	2.0	45.54171317376324	1.863676003798718	9.603581159038816	27.320660849201847	22.858996566705827
0.1	2.1	360.0	4.93	false	0.5	1.25	100	1.0	0.16	0.93	1.1	2000	0.5	1.0	0.3	1.5	1000	37.5	1.0	26.443417052674597	20.671971749943697	19.359481679772145
0.1	2.1	360.0	4.93	false	0.5	1.25	100	1.0	0.16	0.93	1.1	2000	0.5	1.0	0.3	1.5	1000	37.5	2.0	26.888204816505784	4.66842076058097	8.21841739357463	26.727976514481963	9.723552960172274
0.1	2.1	360.0	4.93	false	0.5	1.25	100	1.0	0.16	0.93	1.1	2000	0.5	1.0	0.3	1.5	1000	37.5	2.0	43.395049916954065	16.206257386989268	18.507314818294148	27.998515642848375	11.921824065721575
0.1	2.1	360.0	4.93	false	0.5	1.25	100	1.0	0.16	0.93	1.1	2000	0.5	1.0	0.3	1.5	1000	37.5	2.0	29.488412526471016	7.2845107092816574	10.775840727886175	29.10796989729178	9.125228923425079
0.1	2.1	360.0	4.93	false	0.5	1.25	100	1.0	0.16	0.93	1.1	2000	0.5	1.0	0.3	1.5	1000	37.5	2.0	42.995787967395614	1.70545658883482	8.982570054351303	25.943099755559007	17.173767040637067
0.1	2.1	360.0	4.93	false	0.5	1.25	100	1.0	0.16	0.93	1.1	2000	0.5	1.0	0.3	1.5	1000	37.5	1.0	38.018784974651666	19.47799270780942	17.593849303128362
0.1	2.1	360.0	4.93	false	0.5	1.25	100	1.0	0.16	0.93	1.1	2000	0.5	1.0	0.3	1.5	1000	37.5	1.0	31.419033651409475	26.212338559723964	20.00142099424985
0.1	2.1	360.0	4.93	false	0.5	1.25	100	1.0	0.16	0.93	1.1	2000	0.5	1.0	0.3	1.5	1000	37.5	2.0	48.47849185943701	24.691961295611417	20.738340604758687	46.93535656586271	9.828621385099597
0.1	2.1	360.0	4.93	false	0.5	1.25	100	1.0	0.16	0.93	1.1	2000	0.5	1.0	0.3	1.5	1000	37.5	2.0	36.87002887546393	0.02864093367314042	7.700442623045566	23.33791557503732	15.203649653677838
0.1	2.1	360.0	4.93	false	0.5	1.25	100	1.0	0.16	0.93	1.1	2000	0.5	1.0	0.3	1.5	1000	37.5	2.0	39.75589818894412	21.78394409959834	17.999452421096606	32.54601622979874	9.642565806948605
0.1	2.1	360.0	4.93	false	0.5	1.25	100	1.0	0.16	0.93	1.1	2000	0.5	1.0	0.3	1.5	1000	37.5	2.0	47.55482581491672	1.8650191997773493	13.537733083150098	26.843593361038163	17.923831233492287
0.1	2.1	360.0	4.93	false	0.5	1.25	100	1.0	0.16	0.93	1.1	2000	0.5	1.0	0.3	1.5	1000	37.5	1.0	29.907252169877356	16.61926170708616	18.064220806246798
0.1	2.1	360.0	4.93	false	0.5	1.25	100	1.0	0.16	0.93	1.1	2000	0.5	1.0	0.3	1.5	1000	37.5	3.0	46.55963797356987	3.224794112560967	11.23563274640684	31.452517573974696	11.785178738467149	46.218533385139814	9.82472877845614
0.1	2.1	360.0	4.93	false	0.5	1.25	100	1.0	0.16	0.93	1.1	2000	0.5	1.0	0.3	1.5	1000	37.5	1.0	37.00779656068482	20.3454735501929	23.227149461800728
0.1	2.1	360.0	4.93	false	0.5	1.25	100	1.0	0.16	0.93	1.1	2000	0.5	1.0	0.3	1.5	1000	37.5	1.0	33.81521710100507	18.05343393865443	22.965427725781836
0.1	2.1	360.0	4.93	false	0.5	1.25	100	1.0	0.16	0.93	1.1	2000	0.5	1.0	0.3	1.5	1000	37.5	1.0	40.7163392169587	5.3145725397911034	24.822847674179226
0.1	2.1	360.0	4.93	false	0.5	1.25	100	1.0	0.16	0.93	1.1	2000	0.5	1.0	0.3	1.5	1000	37.5	2.0	36.41077739897215	10.539392014676276	16.480383699148174	36.28100789485291	8.374128379461895
0.1	2.1	360.0	4.93	false	0.5	1.25	100	1.0	0.16	0.93	1.1	2000	0.5	1.0	0.3	1.5	1000	37.5	1.0	31.819936531911303	24.292998823153024	20.28577637269262
0.1	2.1	360.0	4.93	false	0.5	1.25	100	1.0	0.16	0.93	1.1	2000	0.5	1.0	0.3	1.5	1000	37.5	1.0	34.315361601341145	14.920492852256817	22.55485143896094
0.1	2.1	360.0	4.93	false	0.5	1.25	100	1.0	0.16	0.93	1.1	2000	0.5	1.0	0.3	1.5	1000	37.5	2.0	38.47534110748784	1.5823497689295216	10.414709638461545	20.14532685155201	15.074541750313243
0.1	2.1	360.0	4.93	false	0.5	1.25	100	1.0	0.16	0.93	1.1	2000	0.5	1.0	0.3	1.5	1000	37.5	2.0	35.74405762537606	7.949750528634193	8.209033698273966	26.202389340363133	13.890592025414055
0.1	2.1	360.0	4.93	false	0.5	1.25	100	1.0	0.16	0.93	1.1	2000	0.5	1.0	0.3	1.5	1000	37.5	2.0	35.09527289507579	0.6139161619504382	10.348595929759593	23.503538337705077	14.198704084928474
0.1	2.1	360.0	4.93	false	0.5	1.25	100	1.0	0.16	0.93	1.1	2000	0.5	1.0	0.3	1.5	1000	37.5	1.0	37.18357164273106	14.48295436870294	24.870903089191767
0.1	2.1	360.0	4.93	false	0.5	1.25	100	1.0	0.16	0.93	1.1	2000	0.5	1.0	0.3	1.5	1000	37.5	2.0	42.18642979561187	11.282858688141152	11.127003782830478	21.850039606861632	14.999656041204428
0.1	2.1	360.0	4.93	false	0.5	1.25	100	1.0	0.16	0.93	1.1	2000	0.5	1.0	0.3	1.5	1000	37.5	1.0	40.378000251322234	21.184485189483443	26.981667896341925
0.1	2.1	360.0	4.93	false	0.5	1.25	100	1.0	0.16	0.93	1.1	2000	0.5	1.0	0.3	1.5	1000	37.5	2.0	34.706672154687915	5.661837673120458	12.943454464537481	23.757467033206208	11.983745032393017
0.1	2.1	360.0	4.93	false	0.5	1.25	100	1.0	0.16	0.93	1.1	2000	0.5	1.0	0.3	1.5	1000	37.5	1.0	29.773583253901375	28.279836199762205	18.84205973830972
0.1	2.1	360.0	4.93	false	0.5	1.25	100	1.0	0.16	0.93	1.1	2000	0.5	1.0	0.3	1.5	1000	37.5	1.0	38.571858926297566	27.234661419838083	25.014391053392828
0.1	2.1	360.0	4.93	false	0.5	1.25	100	1.0	0.16	0.93	1.1	2000	0.5	1.0	0.3	1.5	1000	37.5	2.0	33.69616492128097	7.742888480563779	11.798663029343418	29.560528043552114	10.507106608189632
0.1	2.1	360.0	4.93	false	0.5	1.25	100	1.0	0.16	0.93	1.1	2000	0.5	1.0	0.3	1.5	1000	37.5	2.0	34.28514895796783	2.1835496396122323	8.081616520955372	14.543680300972675	14.944410403856372
0.1	2.1	360.0	4.93	false	0.5	1.25	100	1.0	0.16	0.93	1.1	2000	0.5	1.0	0.3	1.5	1000	37.5	2.0	36.03652097824661	2.256729320051114	8.612452893626081	30.275529030957376	12.081423359618162
0.1	2.1	360.0	4.93	false	0.5	1.25	100	1.0	0.16	0.93	1.1	2000	0.5	1.0	0.3	1.5	1000	37.5	1.0	27.778010273054747	2.390623268151626	16.526148228955133
0.1	2.1	360.0	4.93	false	0.5	1.25	100	1.0	0.16	0.93	1.1	2000	0.5	1.0	0.3	1.5	1000	37.5	2.0	38.10929031933754	9.242410131516658	10.324216060404241	31.75023749632895	13.120661909666632
0.1	2.1	360.0	4.93	false	0.5	1.25	100	1.0	0.16	0.93	1.1	2000	0.5	1.0	0.3	1.5	1000	37.5	2.0	36.69711029906397	13.378775568418282	13.85746767228266	34.93258275951019	11.54808498986149
0.1	2.1	360.0	4.93	false	0.5	1.25	100	1.0	0.16	0.93	1.1	2000	0.5	1.0	0.3	1.5	1000	37.5	2.0	40.52264816036362	9.354850159891242	11.022466542540663	22.564513435792097	13.809164412187398
0.1	2.1	360.0	4.93	false	0.5	1.25	100	1.0	0.16	0.93	1.1	2000	0.5	1.0	0.3	1.5	1000	37.5	2.0	42.04316816345379	11.371108782553009	12.619530321167396	28.275779214211653	16.8857625189059
0.1	2.1	360.0	4.93	false	0.5	1.25	100	1.0	0.16	0.93	1.1	2000	0.5	1.0	0.3	1.5	1000	37.5	1.0	35.58926743629922	8.134318299891317	22.57531375037792
0.1	2.1	360.0	4.93	false	0.5	1.25	100	1.0	0.16	0.93	1.1	2000	0.5	1.0	0.3	1.5	1000	37.5	2.0	43.95079952214368	18.26417750772491	15.641757690272742	27.201769342916048	16.023423990112693
0.1	2.1	360.0	4.93	false	0.5	1.25	100	1.0	0.16	0.93	1.1	2000	0.5	1.0	0.3	1.5	1000	37.5	2.0	30.907815084409062	2.7607485626470907	9.383415887460473	20.326145854254996	12.855630498483583
0.1	2.1	360.0	4.93	false	0.5	1.25	100	1.0	0.16	0.93	1.1	2000	0.5	1.0	0.3	1.5	1000	37.5	2.0	38.20689187491891	1.1181917541682662	8.852874274150759	21.530568152238754	17.26325200216115
0.1	2.1	360.0	4.93	false	0.5	1.25	100	1.0	0.16	0.93	1.1	2000	0.5	1.0	0.3	1.5	1000	37.5	1.0	33.40591510018546	9.155700778650735	21.76111103213667
0.1	2.1	360.0	4.93	false	0.5	1.25	100	1.0	0.16	0.93	1.1	2000	0.5	1.0	0.3	1.5	1000	37.5	1.0	26.564281810884793	15.616811750332802	16.04637440314055
0.1	2.1	360.0	4.93	false	0.5	1.25	100	1.0	0.16	0.93	1.1	2000	0.5	1.0	0.3	1.5	1000	37.5	2.0	35.36409987167627	14.660286699522347	14.769920109603438	33.963451077914634	9.075931586527812
0.1	2.1	360.0	4.93	false	0.5	1.25	100	1.0	0.16	0.93	1.1	2000	0.5	1.0	0.3	1.5	1000	37.5	3.0	46.80348116746313	0.8262292940088198	11.222997017914123	27.135930173863333	13.836090907243356	45.64878219081335	7.404906896566891
0.1	2.1	360.0	4.93	false	0.5	1.25	100	1.0	0.16	0.93	1.1	2000	0.5	1.0	0.3	1.5	1000	37.5	2.0	42.066501516398674	1.6523481197888343	11.008679792944532	39.51007535178389	16.981116658427243
0.1	2.1	360.0	4.93	false	0.5	1.25	100	1.0	0.16	0.93	1.1	2000	0.5	1.0	0.3	1.5	1000	37.5	1.0	36.97218726764074	22.103555813363876	22.91752363675563
0.1	2.1	360.0	4.93	false	0.5	1.25	100	1.0	0.16	0.93	1.1	2000	0.5	1.0	0.3	1.5	1000	37.5	1.0	32.202501457002946	13.772597025569052	20.543049417119338
0.1	2.1	360.0	4.93	false	0.5	1.25	100	1.0	0.16	0.93	1.1	2000	0.5	1.0	0.3	1.5	1000	37.5	1.0	33.278907152435785	21.458362772267943	21.286428509344205
0.1	2.1	360.0	4.93	false	0.5	1.25	100	1.0	0.16	0.93	1.1	2000	0.5	1.0	0.3	1.5	1000	37.5	3.0	44.37597710742094	5.093215190705211	9.161292415041212	17.847161385338946	14.253415817955112	41.003623218829816	7.281676723034853
0.1	2.1	360.0	4.93	false	0.5	1.25	100	1.0	0.16	0.93	1.1	2000	0.5	1.0	0.3	1.5	1000	37.5	1.0	47.9967655559922	15.908578522497498	28.57116401241993
0.1	2.1	360.0	4.93	false	0.5	1.25	100	1.0	0.16	0.93	1.1	2000	0.5	1.0	0.3	1.5	1000	37.5	1.0	36.97685537377759	4.003391318506416	22.293987761984972
0.1	2.1	360.0	4.93	false	0.5	1.25	100	1.0	0.16	0.93	1.1	2000	0.5	1.0	0.3	1.5	1000	37.5	2.0	39.50162448615988	16.89934676227671	17.38338263315343	37.735812682932	7.872465241084728
0.1	2.1	360.0	4.93	false	0.5	1.25	100	1.0	0.16	0.93	1.1	2000	0.5	1.0	0.3	1.5	1000	37.5	1.0	34.2743087266199	11.403654776605249	22.068295797557532
0.1	2.1	360.0	4.93	false	0.5	1.25	100	1.0	0.16	0.93	1.1	2000	0.5	1.0	0.3	1.5	1000	37.5	2.0	30.52332926294461	2.1361087319740415	5.209361659716127	21.57231973789931	12.604357836828843
0.1	2.1	360.0	4.93	false	0.5	1.25	100	1.0	0.16	0.93	1.1	2000	0.5	1.0	0.3	1.5	1000	37.5	2.0	45.06720051555011	12.98677821893938	19.019762708054813	42.963493701759575	11.531723150251539
0.1	2.1	360.0	4.93	false	0.5	1.25	100	1.0	0.16	0.93	1.1	2000	0.5	1.0	0.3	1.5	1000	37.5	2.0	40.672183292452694	4.886413258466663	11.915140396474655	38.86845949642484	14.569221349045185
0.1	2.1	360.0	4.93	false	0.5	1.25	100	1.0	0.16	0.93	1.1	2000	0.5	1.0	0.3	1.5	1000	37.5	1.0	28.978417393683486	11.414630267688498	17.851176709330037
0.1	2.1	360.0	4.93	false	0.5	1.25	100	1.0	0.16	0.93	1.1	2000	0.5	1.0	0.3	1.5	1000	37.5	2.0	37.04959758368167	4.254103948230381	12.945510906454313	36.46094468164439	12.688402923950997
0.1	2.1	360.0	4.93	false	0.5	1.25	100	1.0	0.16	0.93	1.1	2000	0.5	1.0	0.3	1.5	1000	37.5	1.0	40.67912847685974	29.24548592834531	23.227376346034944
0.1	2.1	360.0	4.93	false	0.5	1.25	100	1.0	0.16	0.93	1.1	2000	0.5	1.0	0.3	1.5	1000	37.5	2.0	36.74003063657909	11.934850158196047	11.529362696623037	29.194251337561358	14.657884953009683
0.1	2.1	360.0	4.93	false	0.5	1.25	100	1.0	0.16	0.93	1.1	2000	0.5	1.0	0.3	1.5	1000	37.5	2.0	34.64709007811331	18.31587704196276	9.39352920502292	24.362503059555035	12.900969841894462
0.1	2.1	360.0	4.93	false	0.5	1.25	100	1.0	0.16	0.93	1.1	2000	0.5	1.0	0.3	1.5	1000	37.5	2.0	38.90841803731108	13.215037664470891	14.041128173266245	31.194170814176715	11.917408764971924
0.1	2.1	360.0	4.93	false	0.5	1.25	100	1.0	0.16	0.93	1.1	2000	0.5	1.0	0.3	1.5	1000	37.5	1.0	39.63210874452101	27.521087414230443	26.380379488698722
0.1	2.1	360.0	4.93	false	0.5	1.25	100	1.0	0.16	0.93	1.1	2000	0.5	1.0	0.3	1.5	1000	37.5	2.0	31.635376425354238	9.144381377858805	8.89400497116811	23.059026768193068	11.440431032100973
0.1	2.1	360.0	4.93	false	0.5	1.25	100	1.0	0.16	0.93	1.1	2000	0.5	1.0	0.3	1.5	1000	37.5	2.0	37.60659790230359	7.900362104476719	15.386008417732778	31.61342669020831	9.723818234952347
0.1	2.1	360.0	4.93	false	0.5	1.25	100	1.0	0.16	0.93	1.1	2000	0.5	1.0	0.3	1.5	1000	37.5	1.0	46.35040899659828	31.2680727097344	20.57787378639956
0.1	2.1	360.0	4.93	false	0.5	1.25	100	1.0	0.16	0.93	1.1	2000	0.5	1.0	0.3	1.5	1000	37.5	2.0	31.294969049907845	5.2543743393325215	7.446970572904516	30.979360952867832	11.48919435554152
0.1	2.1	360.0	4.93	false	0.5	1.25	100	1.0	0.16	0.93	1.1	2000	0.5	1.0	0.3	1.5	1000	37.5	2.0	42.37864449051925	12.73582053176104	14.247904932362182	23.337848594077325	13.0930931142525
0.1	2.1	360.0	4.93	false	0.5	1.25	100	1.0	0.16	0.93	1.1	2000	0.5	1.0	0.3	1.5	1000	37.5	2.0	36.62561540806729	1.772533535302336	12.476906824947442	31.379010131551787	11.620500977159544
0.1	2.1	360.0	4.93	false	0.5	1.25	100	1.0	0.16	0.93	1.1	2000	0.5	1.0	0.3	1.5	1000	37.5	1.0	35.56045702832812	13.341807472490194	21.852513308946147
0.1	2.1	360.0	4.93	false	0.5	1.25	100	1.0	0.16	0.93	1.1	2000	0.5	1.0	0.3	1.5	1000	37.5	1.0	35.13037445327895	32.05030519591309	15.602177004523293
0.1	2.1	360.0	4.93	false	0.5	1.25	100	1.0	0.16	0.93	1.1	2000	0.5	1.0	0.3	1.5	1000	37.5	1.0	40.019477383133044	17.07822144506544	24.730760525284467
0.1	2.1	360.0	4.93	false	0.5	1.25	100	1.0	0.16	0.93	1.1	2000	0.5	1.0	0.3	1.5	1000	37.5	1.0	32.84241503808228	6.350023611923435	19.54393466716075
0.1	2.1	360.0	4.93	false	0.5	1.25	100	1.0	0.16	0.93	1.1	2000	0.5	1.0	0.3	1.5	1000	37.5	2.0	35.86013112978254	12.60927274386669	13.532470911708344	29.0007590426056	12.07091094938384
0.1	2.1	360.0	4.93	false	0.5	1.25	100	1.0	0.16	0.93	1.1	2000	0.5	1.0	0.3	1.5	1000	37.5	3.0	45.880694554938906	6.913330944924299	9.233349317328896	23.887888582217293	12.42323808762253	44.70383723344028	8.776699987508028
0.1	2.1	360.0	4.93	false	0.5	1.25	100	1.0	0.16	0.93	1.1	2000	0.5	1.0	0.3	1.5	1000	37.5	2.0	32.11618813781398	10.505044704489677	15.228251129454842	30.035950046824542	7.091681651488047
0.1	2.1	360.0	4.93	false	0.5	1.25	100	1.0	0.16	0.93	1.1	2000	0.5	1.0	0.3	1.5	1000	37.5	2.0	35.932409907467765	2.0704500784011173	13.121890075780957	34.69071814359562	10.369308164273955
0.1	2.1	360.0	4.93	false	0.5	1.25	100	1.0	0.16	0.93	1.1	2000	0.5	1.0	0.3	1.5	1000	37.5	2.0	41.8414151396651	14.50058863232239	14.325578363766965	40.71389999591414	10.948535227602015
0.1	2.1	360.0	4.93	false	0.5	1.25	100	1.0	0.16	0.93	1.1	2000	0.5	1.0	0.3	1.5	1000	37.5	2.0	34.187272988188084	0.649550615549355	11.94565321755691	22.97320129563974	10.152763950272664
0.1	2.1	360.0	4.93	false	0.5	1.25	100	1.0	0.16	0.93	1.1	2000	0.5	1.0	0.3	1.5	1000	37.5	1.0	36.21432040639041	6.594106467812846	20.257690572849985
0.1	2.1	360.0	4.93	false	0.5	1.25	100	1.0	0.16	0.93	1.1	2000	0.5	1.0	0.3	1.5	1000	37.5	1.0	37.684608685834036	17.23883547866112	23.638638303249852
0.1	2.1	360.0	4.93	false	0.5	1.25	100	1.0	0.16	0.93	1.1	2000	0.5	1.0	0.3	1.5	1000	37.5	2.0	47.031871135521214	6.356934434113658	13.221827511910638	45.80567349400554	17.900284534045532
0.1	2.1	360.0	4.93	false	0.5	1.25	100	1.0	0.16	0.93	1.1	2000	0.5	1.0	0.3	1.5	1000	37.5	2.0	39.780160884715	0.15468335387841425	11.399001404544	26.534915494198998	16.02893409911044
0.1	2.1	360.0	4.93	false	0.5	1.25	100	1.0	0.16	0.93	1.1	2000	0.5	1.0	0.3	1.5	1000	37.5	2.0	42.33831028825908	2.2642252213457628	13.057308677636753	25.707208013759132	15.601837502319947
0.1	2.1	360.0	4.93	false	0.5	1.25	100	1.0	0.16	0.93	1.1	2000	0.5	1.0	0.3	1.5	1000	37.5	1.0	41.66331784087675	25.749866884541113	19.22930089249188
0.1	2.1	360.0	4.93	false	0.5	1.25	100	1.0	0.16	0.93	1.1	2000	0.5	1.0	0.3	1.5	1000	37.5	1.0	36.90749953887291	2.6189699718616897	17.381875701088163
0.1	2.1	360.0	4.93	false	0.5	1.25	100	1.0	0.16	0.93	1.1	2000	0.5	1.0	0.3	1.5	1000	37.5	2.0	40.79017377596712	11.404282844978885	11.17586613952381	27.43063474878156	14.548055947923762
0.1	2.1	360.0	4.93	false	0.5	1.25	100	1.0	0.16	0.93	1.1	2000	0.5	1.0	0.3	1.5	1000	37.5	2.0	45.256355268684715	13.057855618467888	15.145205040256249	31.897936474329935	13.227506254713255
0.1	2.1	360.0	4.93	false	0.5	1.25	100	1.0	0.16	0.93	1.1	2000	0.5	1.0	0.3	1.5	1000	37.5	2.0	42.7069789820013	20.295394062613703	17.73525491863232	37.92492424830604	12.654820219950553
0.1	2.1	360.0	4.93	false	0.5	1.25	100	1.0	0.16	0.93	1.1	2000	0.5	1.0	0.3	1.5	1000	37.5	1.0	42.29988659864952	18.312552016851814	25.793498979507596
0.1	2.1	360.0	4.93	false	0.5	1.25	100	1.0	0.16	0.93	1.1	2000	0.5	1.0	0.3	1.5	1000	37.5	2.0	36.6897389837061	19.09746818289064	16.314116484504318	36.511528013169645	9.510686513227435
0.1	2.1	360.0	4.93	false	0.5	1.25	100	1.0	0.16	0.93	1.1	2000	0.5	1.0	0.3	1.5	1000	37.5	2.0	41.54377506141687	7.105994974615254	10.970829916099886	17.743291600240124	17.623611359272264
0.1	2.1	360.0	4.93	false	0.5	1.25	100	1.0	0.16	0.93	1.1	2000	0.5	1.0	0.3	1.5	1000	37.5	1.0	42.01209425691683	21.0920006906144	21.770392338005742
0.1	2.1	360.0	4.93	false	0.5	1.25	100	1.0	0.16	0.93	1.1	2000	0.5	1.0	0.3	1.5	1000	37.5	2.0	41.09796336660256	11.753263272289535	9.12129378403026	22.75272127618432	18.18942902321503
0.1	2.1	360.0	4.93	false	0.5	1.25	100	1.0	0.16	0.93	1.1	2000	0.5	1.0	0.3	1.5	1000	37.5	2.0	36.99763220959591	7.5586843691283905	9.60484077265872	17.249906631454593	13.764975173051416
0.1	2.1	360.0	4.93	false	0.5	1.25	100	1.0	0.16	0.93	1.1	2000	0.5	1.0	0.3	1.5	1000	37.5	2.0	38.944468969870634	3.129573106612332	9.131292060562282	23.907867780954458	14.856312630620657
0.1	2.1	360.0	4.93	false	0.5	1.25	100	1.0	0.16	0.93	1.1	2000	0.5	1.0	0.3	1.5	1000	37.5	2.0	41.408156247444104	14.198536738773196	10.094072728020874	24.44409236614739	15.407433991423908
0.1	2.1	360.0	4.93	false	0.5	1.25	100	1.0	0.16	0.93	1.1	2000	0.5	1.0	0.3	1.5	1000	37.5	1.0	38.408554169015986	13.14533332909422	22.932021398427906
0.1	2.1	360.0	4.93	false	0.5	1.25	100	1.0	0.16	0.93	1.1	2000	0.5	1.0	0.3	1.5	1000	37.5	2.0	42.49282863999177	3.94074621616163	10.411085444593922	37.232867585868505	18.36597465219295
0.1	2.1	360.0	4.93	false	0.5	1.25	100	1.0	0.16	0.93	1.1	2000	0.5	1.0	0.3	1.5	1000	37.5	1.0	32.13556409308761	1.142938507015172	18.528653735947497
0.1	2.1	360.0	4.93	false	0.5	1.25	100	1.0	0.16	0.93	1.1	2000	0.5	1.0	0.3	1.5	1000	37.5	1.0	36.36734911751783	15.09445923201322	23.05712242894427
0.1	2.1	360.0	4.93	false	0.5	1.25	100	1.0	0.16	0.93	1.1	2000	0.5	1.0	0.3	1.5	1000	37.5	1.0	35.73093502129311	11.287704977226356	22.045958820470272
0.1	2.1	360.0	4.93	false	0.5	1.25	100	1.0	0.16	0.93	1.1	2000	0.5	1.0	0.3	1.5	1000	37.5	2.0	32.38206906652203	0.0977218087198333	8.905375849696314	20.419307908926555	11.715599416627391
0.1	2.1	360.0	4.93	false	0.5	1.25	100	1.0	0.16	0.93	1.1	2000	0.5	1.0	0.3	1.5	1000	37.5	1.0	42.764789926260335	18.486149120400537	27.88659765442366
0.1	2.1	360.0	4.93	false	0.5	1.25	100	1.0	0.16	0.93	1.1	2000	0.5	1.0	0.3	1.5	1000	37.5	2.0	38.027465711925636	15.241335383345556	13.368993664714063	25.093611888424977	10.961715075987305
0.1	2.1	360.0	4.93	false	0.5	1.25	100	1.0	0.16	0.93	1.1	2000	0.5	1.0	0.3	1.5	1000	37.5	2.0	39.78524137986621	0.8456460195586336	10.872688391096172	29.33203540695821	12.566838376199737
0.1	2.1	360.0	4.93	false	0.5	1.25	100	1.0	0.16	0.93	1.1	2000	0.5	1.0	0.3	1.5	1000	37.5	1.0	35.50079649678859	21.276071812170525	24.085624387988464
0.1	2.1	360.0	4.93	false	0.5	1.25	100	1.0	0.16	0.93	1.1	2000	0.5	1.0	0.3	1.5	1000	37.5	2.0	44.18750891456273	9.30138873128742	17.275001407690702	36.09959140928274	12.04339753588552
0.1	2.1	360.0	4.93	false	0.5	1.25	100	1.0	0.16	0.93	1.1	2000	0.5	1.0	0.3	1.5	1000	37.5	2.0	37.59742980094478	3.1910819992833757	9.745538670833488	23.334586247363497	14.897874619525906
0.1	2.1	360.0	4.93	false	0.5	1.25	100	1.0	0.16	0.93	1.1	2000	0.5	1.0	0.3	1.5	1000	37.5	1.0	29.007858007550347	23.83856221395004	18.59243958571115
0.1	2.1	360.0	4.93	false	0.5	1.25	100	1.0	0.16	0.93	1.1	2000	0.5	1.0	0.3	1.5	1000	37.5	1.0	40.380586117854136	18.16853529355163	26.39741111166994
0.1	2.1	360.0	4.93	false	0.5	1.25	100	1.0	0.16	0.93	1.1	2000	0.5	1.0	0.3	1.5	1000	37.5	1.0	32.660052678702804	30.695466903292104	19.96140441838096
0.1	2.1	360.0	4.93	false	0.5	1.25	100	1.0	0.16	0.93	1.1	2000	0.5	1.0	0.3	1.5	1000	37.5	2.0	40.42485083940373	20.603020747745543	15.254861351570298	38.98557513768679	10.620469627812257
0.1	2.1	360.0	4.93	false	0.5	1.25	100	1.0	0.16	0.93	1.1	2000	0.5	1.0	0.3	1.5	1000	37.5	2.0	34.70030725379343	0.41839310880897984	14.840964454400819	30.710999602427698	9.139854043544425
0.1	2.1	360.0	4.93	false	0.5	1.25	100	1.0	0.16	0.93	1.1	2000	0.5	1.0	0.3	1.5	1000	37.5	1.0	46.026426696617015	26.2734505384656	28.754834258161807
0.1	2.1	360.0	4.93	false	0.5	1.25	100	1.0	0.16	0.93	1.1	2000	0.5	1.0	0.3	1.5	1000	37.5	1.0	38.633848170232945	14.86854547428514	22.85771346758189
0.1	2.1	360.0	4.93	false	0.5	1.25	100	1.0	0.16	0.93	1.1	2000	0.5	1.0	0.3	1.5	1000	37.5	3.0	37.26137620910227	1.2213866905962472	9.073599008985802	14.926124938711702	8.422403166812927	36.17373868387055	7.175055980056349
0.1	2.1	360.0	4.93	false	0.5	1.25	100	1.0	0.16	0.93	1.1	2000	0.5	1.0	0.3	1.5	1000	37.5	1.0	31.69363914775885	21.644753839738986	19.601733354593886
0.1	2.1	360.0	4.93	false	0.5	1.25	100	1.0	0.16	0.93	1.1	2000	0.5	1.0	0.3	1.5	1000	37.5	1.0	38.37292397429624	1.4229114521006614	22.778936437105816
0.1	2.1	360.0	4.93	false	0.5	1.25	100	1.0	0.16	0.93	1.1	2000	0.5	1.0	0.3	1.5	1000	37.5	1.0	26.51316059803203	15.610972476959542	18.860134276845837
0.1	2.1	360.0	4.93	false	0.5	1.25	100	1.0	0.16	0.93	1.1	2000	0.5	1.0	0.3	1.5	1000	37.5	2.0	35.61428753916469	9.451922228673876	10.954021707817162	25.501247987718703	13.389998135443266
0.1	2.1	360.0	4.93	false	0.5	1.25	100	1.0	0.16	0.93	1.1	2000	0.5	1.0	0.3	1.5	1000	37.5	2.0	43.35303310477089	12.692494432020748	16.822092343464085	40.94109371174224	11.856234246507096
0.1	2.1	360.0	4.93	false	0.5	1.25	100	1.0	0.16	0.93	1.1	2000	0.5	1.0	0.3	1.5	1000	37.5	2.0	36.44844797347474	1.7076374603279059	11.104901754949118	35.258981897315785	11.221081319652336
0.1	2.1	360.0	4.93	false	0.5	1.25	100	1.0	0.16	0.93	1.1	2000	0.5	1.0	0.3	1.5	1000	37.5	2.0	39.54349126353555	18.42149125393324	14.843177024159534	36.20413380546766	12.333549325420245
0.1	2.1	360.0	4.93	false	0.5	1.25	100	1.0	0.16	0.93	1.1	2000	0.5	1.0	0.3	1.5	1000	37.5	1.0	26.998209287393088	1.0734018410533834	16.666010855844664
0.1	2.1	360.0	4.93	false	0.5	1.25	100	1.0	0.16	0.93	1.1	2000	0.5	1.0	0.3	1.5	1000	37.5	2.0	34.208147089582084	1.8251978212047342	11.543457019235955	33.08626562215461	12.572282934680285
0.1	2.1	360.0	4.93	false	0.5	1.25	100	1.0	0.16	0.93	1.1	2000	0.5	1.0	0.3	1.5	1000	37.5	2.0	32.21479374654248	0.21225764687541823	8.909881813724644	27.01222245237152	12.355642162512037
0.1	2.1	360.0	4.93	false	0.5	1.25	100	1.0	0.16	0.93	1.1	2000	0.5	1.0	0.3	1.5	1000	37.5	2.0	36.47376499180948	2.284378827886764	13.451290262971847	25.434858617785792	9.200591582360223
0.1	2.1	360.0	4.93	false	0.5	1.25	100	1.0	0.16	0.93	1.1	2000	0.5	1.0	0.3	1.5	1000	37.5	2.0	27.4231204371385	4.594862697024155	9.704377216139632	26.6949578066696	8.293146571043827
0.1	2.1	360.0	4.93	false	0.5	1.25	100	1.0	0.16	0.93	1.1	2000	0.5	1.0	0.3	1.5	1000	37.5	2.0	34.99501146680291	8.443715062947579	10.980772872579873	20.63329045742002	14.048922855706804
0.1	2.1	360.0	4.93	false	0.5	1.25	100	1.0	0.16	0.93	1.1	2000	0.5	1.0	0.3	1.5	1000	37.5	2.0	41.067718985214405	3.4091023481679095	9.056596715655427	18.239168547344047	17.19031512085183
0.1	2.1	360.0	4.93	false	0.5	1.25	100	1.0	0.16	0.93	1.1	2000	0.5	1.0	0.3	1.5	1000	37.5	1.0	38.919596235714536	5.372874393454122	23.49564005776316
0.1	2.1	360.0	4.93	false	0.5	1.25	100	1.0	0.16	0.93	1.1	2000	0.5	1.0	0.3	1.5	1000	37.5	1.0	30.817210997605596	19.907110678128046	17.89583774860624
0.1	2.1	360.0	4.93	false	0.5	1.25	100	1.0	0.16	0.93	1.1	2000	0.5	1.0	0.3	1.5	1000	37.5	2.0	38.31088923787458	27.670249083419975	14.280781008040941	36.56197411729562	12.076204537653549
0.1	2.1	360.0	4.93	false	0.5	1.25	100	1.0	0.16	0.93	1.1	2000	0.5	1.0	0.3	1.5	1000	37.5	2.0	41.344700258190045	16.24891601151387	18.038024775589623	33.905872328354	9.492799306049891
0.1	2.1	360.0	4.93	false	0.5	1.25	100	1.0	0.16	0.93	1.1	2000	0.5	1.0	0.3	1.5	1000	37.5	2.0	44.4963250847537	16.480798040100733	14.935970583840694	39.3080327586686	13.17531248041016
0.1	2.1	360.0	4.93	false	0.5	1.25	100	1.0	0.16	0.93	1.1	2000	0.5	1.0	0.3	1.5	1000	37.5	2.0	43.95910256496705	12.410198546435499	16.293207349727474	34.112351385923446	15.906801695508717
0.1	2.1	360.0	4.93	false	0.5	1.25	100	1.0	0.16	0.93	1.1	2000	0.5	1.0	0.3	1.5	1000	37.5	1.0	37.71841021390322	21.614127072144008	24.08399800872571
0.1	2.1	360.0	4.93	false	0.5	1.25	100	1.0	0.16	0.93	1.1	2000	0.5	1.0	0.3	1.5	1000	37.5	1.0	27.41741141365727	4.84879799308376	17.916343545636224
0.1	2.1	360.0	4.93	false	0.5	1.25	100	1.0	0.16	0.93	1.1	2000	0.5	1.0	0.3	1.5	1000	37.5	2.0	35.91202421005551	5.279911639534418	12.556643447784426	35.24508868758816	11.791279177819158
0.1	2.1	360.0	4.93	false	0.5	1.25	100	1.0	0.16	0.93	1.1	2000	0.5	1.0	0.3	1.5	1000	37.5	1.0	33.2796979603128	24.413478147193118	19.848181595497294
0.1	2.1	360.0	4.93	false	0.5	1.25	100	1.0	0.16	0.93	1.1	2000	0.5	1.0	0.3	1.5	1000	37.5	2.0	39.9206841263798	7.886992182887785	14.907832957709214	26.7992128238098	10.12095384832107
0.1	2.1	360.0	4.93	false	0.5	1.25	100	1.0	0.16	0.93	1.1	2000	0.5	1.0	0.3	1.5	1000	37.5	2.0	40.85676078017484	12.419558623047552	14.057076241927426	31.83082862907792	12.8160072340155
0.1	2.1	360.0	4.93	false	0.5	1.25	100	1.0	0.16	0.93	1.1	2000	0.5	1.0	0.3	1.5	1000	37.5	2.0	37.821086978164026	6.4235191745869455	14.12867050306344	35.04970684872353	9.848890542188698
0.1	2.1	360.0	4.93	false	0.5	1.25	100	1.0	0.16	0.93	1.1	2000	0.5	1.0	0.3	1.5	1000	37.5	3.0	39.77510775893534	7.323194136094529	6.318827825007292	17.577830893964567	11.542623328729936	36.70548618728385	9.24444985586495
0.1	2.1	360.0	4.93	false	0.5	1.25	100	1.0	0.16	0.93	1.1	2000	0.5	1.0	0.3	1.5	1000	37.5	2.0	40.429744149411064	5.901354076798112	13.461596673103614	40.18727973681909	14.135754505007586
0.1	2.1	360.0	4.93	false	0.5	1.25	100	1.0	0.16	0.93	1.1	2000	0.5	1.0	0.3	1.5	1000	37.5	2.0	37.783658171676656	3.1678437817980205	12.410343823929898	35.968160603098426	11.535040685742535
0.1	2.1	360.0	4.93	false	0.5	1.25	100	1.0	0.16	0.93	1.1	2000	0.5	1.0	0.3	1.5	1000	37.5	2.0	34.10515198486622	8.464470425196858	12.63905768509129	27.74028752827552	9.74415857356736
0.1	2.1	360.0	4.93	false	0.5	1.25	100	1.0	0.16	0.93	1.1	2000	0.5	1.0	0.3	1.5	1000	37.5	2.0	41.98718671396719	0.37469148281140224	8.116551178331193	21.304665441216986	20.101694330337715
0.1	2.1	360.0	4.93	false	0.5	1.25	100	1.0	0.16	0.93	1.1	2000	0.5	1.0	0.3	1.5	1000	37.5	2.0	37.34135215580497	3.4598111835354843	12.236627458656603	33.51444325676777	12.327685328526918
0.1	2.1	360.0	4.93	false	0.5	1.25	100	1.0	0.16	0.93	1.1	2000	0.5	1.0	0.3	1.5	1000	37.5	1.0	31.15520050965504	20.309024282068478	20.877687341135523
0.1	2.1	360.0	4.93	false	0.5	1.25	100	1.0	0.16	0.93	1.1	2000	0.5	1.0	0.3	1.5	1000	37.5	2.0	35.466875842346326	7.694837794216846	6.978080527259721	17.879541990293013	16.873800603306098
0.1	2.1	360.0	4.93	false	0.5	1.25	100	1.0	0.16	0.93	1.1	2000	0.5	1.0	0.3	1.5	1000	37.5	2.0	38.737419528660965	12.19913998147769	13.233942639485802	23.38252103268132	13.260759621119819
0.1	2.1	360.0	4.93	false	0.5	1.25	100	1.0	0.16	0.93	1.1	2000	0.5	1.0	0.3	1.5	1000	37.5	1.0	29.610851183071894	1.5275968502582105	19.437363122726804
0.1	2.1	360.0	4.93	false	0.5	1.25	100	1.0	0.16	0.93	1.1	2000	0.5	1.0	0.3	1.5	1000	37.5	2.0	39.657061975107815	7.028705460035256	17.73563752809155	35.61288865547275	10.019898938654975
0.1	2.1	360.0	4.93	false	0.5	1.25	100	1.0	0.16	0.93	1.1	2000	0.5	1.0	0.3	1.5	1000	37.5	1.0	28.933936438755197	0.8404448807058786	17.940168714575243
0.1	2.1	360.0	4.93	false	0.5	1.25	100	1.0	0.16	0.93	1.1	2000	0.5	1.0	0.3	1.5	1000	37.5	2.0	42.941692937897685	17.312736253067193	11.244813186713966	24.061612202821514	16.036574913356162
0.1	2.1	360.0	4.93	false	0.5	1.25	100	1.0	0.16	0.93	1.1	2000	0.5	1.0	0.3	1.5	1000	37.5	2.0	38.203000496795205	2.2234996189729013	12.239990112040578	35.70111507882803	14.36265923280366
0.1	2.1	360.0	4.93	false	0.5	1.25	100	1.0	0.16	0.93	1.1	2000	0.5	1.0	0.3	1.5	1000	37.5	2.0	47.166837626621295	14.977723457538225	14.116425661439633	45.1521004811885	18.124180814738903
0.1	2.1	360.0	4.93	false	0.5	1.25	100	1.0	0.16	0.93	1.1	2000	0.5	1.0	0.3	1.5	1000	37.5	1.0	35.94219146246854	12.527719070251095	22.91313058165952
0.1	2.1	360.0	4.93	false	0.5	1.25	100	1.0	0.16	0.93	1.1	2000	0.5	1.0	0.3	1.5	1000	37.5	1.0	37.7436183172885	8.454869394994306	23.272001045593772
0.1	2.1	360.0	4.93	false	0.5	1.25	100	1.0	0.16	0.93	1.1	2000	0.5	1.0	0.3	1.5	1000	37.5	2.0	37.2218379369141	11.318473218309576	14.13926461753688	26.004344993643915	11.815400447271267
0.1	2.1	360.0	4.93	false	0.5	1.25	100	1.0	0.16	0.93	1.1	2000	0.5	1.0	0.3	1.5	1000	37.5	2.0	43.505236274680904	2.541592887674954	11.986502764708844	42.14261466502333	14.623522932616586
0.1	2.1	360.0	4.93	false	0.5	1.25	100	1.0	0.16	0.93	1.1	2000	0.5	1.0	0.3	1.5	1000	37.5	3.0	43.136145747547076	0.019227099418121146	7.772671989332737	15.63238918350418	10.708635347909881	40.949410089629595	11.753992075508155
0.1	2.1	360.0	4.93	false	0.5	1.25	100	1.0	0.16	0.93	1.1	2000	0.5	1.0	0.3	1.5	1000	37.5	2.0	31.13094912169546	10.91504435293677	13.97730413339422	31.079207511986493	7.342542663530154
0.1	2.1	360.0	4.93	false	0.5	1.25	100	1.0	0.16	0.93	1.1	2000	0.5	1.0	0.3	1.5	1000	37.5	2.0	35.809456586684895	11.595727111461565	11.875439178728762	26.424142528924698	11.95100700988179
0.1	2.1	360.0	4.93	false	0.5	1.25	100	1.0	0.16	0.93	1.1	2000	0.5	1.0	0.3	1.5	1000	37.5	1.0	43.6105409221537	0.28594259258576854	25.55063089526584
0.1	2.1	360.0	4.93	false	0.5	1.25	100	1.0	0.16	0.93	1.1	2000	0.5	1.0	0.3	1.5	1000	37.5	0.0	28.68170778246886
0.1	2.1	360.0	4.93	false	0.5	1.25	100	1.0	0.16	0.93	1.1	2000	0.5	1.0	0.3	1.5	1000	37.5	2.0	39.18568359813851	21.998840655321366	15.252651087560189	35.87109866400033	10.945870661681012
0.1	2.1	360.0	4.93	false	0.5	1.25	100	1.0	0.16	0.93	1.1	2000	0.5	1.0	0.3	1.5	1000	37.5	2.0	32.03525501651958	9.410623554577441	14.094895193104312	27.726443211328853	8.835332705171947
0.1	2.1	360.0	4.93	false	0.5	1.25	100	1.0	0.16	0.93	1.1	2000	0.5	1.0	0.3	1.5	1000	37.5	2.0	42.097631812691816	19.560770426037205	17.96732396595963	39.26176513805669	9.574626450412
0.1	2.1	360.0	4.93	false	0.5	1.25	100	1.0	0.16	0.93	1.1	2000	0.5	1.0	0.3	1.5	1000	37.5	2.0	30.120403737098364	14.484200671766978	11.523544783358782	28.082483272970777	11.086837198028224
0.1	2.1	360.0	4.93	false	0.5	1.25	100	1.0	0.16	0.93	1.1	2000	0.5	1.0	0.3	1.5	1000	37.5	0.0	32.64999101104465
0.1	2.1	360.0	4.93	false	0.5	1.25	100	1.0	0.16	0.93	1.1	2000	0.5	1.0	0.3	1.5	1000	37.5	1.0	32.81243553659505	21.83128914473971	21.790498588246987
0.1	2.1	360.0	4.93	false	0.5	1.25	100	1.0	0.16	0.93	1.1	2000	0.5	1.0	0.3	1.5	1000	37.5	1.0	37.78370004783092	13.500851959474069	22.141836334472703
0.1	2.1	360.0	4.93	false	0.5	1.25	100	1.0	0.16	0.93	1.1	2000	0.5	1.0	0.3	1.5	1000	37.5	1.0	29.059901046488402	22.931612079272586	18.372039786452156
0.1	2.1	360.0	4.93	false	0.5	1.25	100	1.0	0.16	0.93	1.1	2000	0.5	1.0	0.3	1.5	1000	37.5	2.0	41.906461604306045	2.2413187311647187	9.606428443876206	27.275070516363403	17.320770504471934
0.1	2.1	360.0	4.93	false	0.5	1.25	100	1.0	0.16	0.93	1.1	2000	0.5	1.0	0.3	1.5	1000	37.5	2.0	35.95651034923513	1.15229356210959	8.726549652629682	22.091439647734887	15.293350393456668
0.1	2.1	360.0	4.93	false	0.5	1.25	100	1.0	0.16	0.93	1.1	2000	0.5	1.0	0.3	1.5	1000	37.5	1.0	44.20473108527773	23.671531358017226	26.7601940935805
0.1	2.1	360.0	4.93	false	0.5	1.25	100	1.0	0.16	0.93	1.1	2000	0.5	1.0	0.3	1.5	1000	37.5	3.0	49.59919260783784	2.9474727043284443	7.9199678811759515	19.83849898903493	14.47662613708494	38.959546123142246	7.412601524651785
0.1	2.1	360.0	4.93	false	0.5	1.25	100	1.0	0.16	0.93	1.1	2000	0.5	1.0	0.3	1.5	1000	37.5	2.0	32.132639893481176	15.024777056415136	12.66478240948932	26.75236803076411	10.322348713926548
0.1	2.1	360.0	4.93	false	0.5	1.25	100	1.0	0.16	0.93	1.1	2000	0.5	1.0	0.3	1.5	1000	37.5	3.0	39.266336057290594	0.0038450164239332164	9.83966996069661	14.200756704664908	8.704564689262616	37.28050408917931	7.450406730649
0.1	2.1	360.0	4.93	false	0.5	1.25	100	1.0	0.16	0.93	1.1	2000	0.5	1.0	0.3	1.5	1000	37.5	1.0	41.04823126591507	21.99440081064613	19.93758172082226
0.1	2.1	360.0	4.93	false	0.5	1.25	100	1.0	0.16	0.93	1.1	2000	0.5	1.0	0.3	1.5	1000	37.5	2.0	38.86078462319129	11.1086536729687	16.175815601631896	38.163983980354345	8.75471384395379
0.1	2.1	360.0	4.93	false	0.5	1.25	100	1.0	0.16	0.93	1.1	2000	0.5	1.0	0.3	1.5	1000	37.5	1.0	33.20808721073849	22.894407137353436	22.309125921888157
0.1	2.1	360.0	4.93	false	0.5	1.25	100	1.0	0.16	0.93	1.1	2000	0.5	1.0	0.3	1.5	1000	37.5	1.0	40.713522578098576	16.614927788235132	26.10071265249734
0.1	2.1	360.0	4.93	false	0.5	1.25	100	1.0	0.16	0.93	1.1	2000	0.5	1.0	0.3	1.5	1000	37.5	1.0	35.964337829666725	0.16407264686470333	21.944986524994437
0.1	2.1	360.0	4.93	false	0.5	1.25	100	1.0	0.16	0.93	1.1	2000	0.5	1.0	0.3	1.5	1000	37.5	1.0	24.394745570193862	16.60962457369112	14.860604531695031
0.1	2.1	360.0	4.93	false	0.5	1.25	100	1.0	0.16	0.93	1.1	2000	0.5	1.0	0.3	1.5	1000	37.5	1.0	30.0420775125042	14.92776797211332	18.303098027630014
0.1	2.1	360.0	4.93	false	0.5	1.25	100	1.0	0.16	0.93	1.1	2000	0.5	1.0	0.3	1.5	1000	37.5	2.0	36.21882305054403	13.117415443787237	13.796116496227553	30.417458644917687	9.561137279216672
0.1	2.1	360.0	4.93	false	0.5	1.25	100	1.0	0.16	0.93	1.1	2000	0.5	1.0	0.3	1.5	1000	37.5	2.0	36.61720950663285	1.5844826749176826	9.60257026563919	24.68091779002252	13.075483753193911
0.1	2.1	360.0	4.93	false	0.5	1.25	100	1.0	0.16	0.93	1.1	2000	0.5	1.0	0.3	1.5	1000	37.5	2.0	41.1783456032626	0.4608623035394822	11.962821432055431	31.895781783546052	13.543524301991205
0.1	2.1	360.0	4.93	false	0.5	1.25	100	1.0	0.16	0.93	1.1	2000	0.5	1.0	0.3	1.5	1000	37.5	1.0	34.1207096302567	23.01891717996382	22.519500441191145
0.1	2.1	360.0	4.93	false	0.5	1.25	100	1.0	0.16	0.93	1.1	2000	0.5	1.0	0.3	1.5	1000	37.5	1.0	37.959010962470025	22.858362899296726	24.656211244412034
0.1	2.1	360.0	4.93	false	0.5	1.25	100	1.0	0.16	0.93	1.1	2000	0.5	1.0	0.3	1.5	1000	37.5	1.0	35.86669238314106	18.32740017170371	22.496911386152767
0.1	2.1	360.0	4.93	false	0.5	1.25	100	1.0	0.16	0.93	1.1	2000	0.5	1.0	0.3	1.5	1000	37.5	2.0	45.715691451834104	8.692871698616692	16.507757042187798	43.403680198908674	14.278653126513195
0.1	2.1	360.0	4.93	false	0.5	1.25	100	1.0	0.16	0.93	1.1	2000	0.5	1.0	0.3	1.5	1000	37.5	1.0	38.676856532800656	19.427465839994863	24.412781446357315
0.1	2.1	360.0	4.93	false	0.5	1.25	100	1.0	0.16	0.93	1.1	2000	0.5	1.0	0.3	1.5	1000	37.5	2.0	41.964945061814376	13.335729793746836	12.03724071939521	26.374779535864732	18.65763520110189
0.1	2.1	360.0	4.93	false	0.5	1.25	100	1.0	0.16	0.93	1.1	2000	0.5	1.0	0.3	1.5	1000	37.5	2.0	37.80633349068494	4.973413909494894	8.681916279289023	25.439248269345196	17.683997334389204
0.1	2.1	360.0	4.93	false	0.5	1.25	100	1.0	0.16	0.93	1.1	2000	0.5	1.0	0.3	1.5	1000	37.5	1.0	36.62968243781442	27.603993067213217	21.261937943301387
0.1	2.1	360.0	4.93	false	0.5	1.25	100	1.0	0.16	0.93	1.1	2000	0.5	1.0	0.3	1.5	1000	37.5	2.0	44.544914798389826	17.77316353008151	21.233966457051604	41.57634725032792	9.639878323357456
0.1	2.1	360.0	4.93	false	0.5	1.25	100	1.0	0.16	0.93	1.1	2000	0.5	1.0	0.3	1.5	1000	37.5	1.0	33.280201891900184	9.921252597613663	16.916457476762236
0.1	2.1	360.0	4.93	false	0.5	1.25	100	1.0	0.16	0.93	1.1	2000	0.5	1.0	0.3	1.5	1000	37.5	2.0	34.14231437659555	7.016843787070425	9.918679776899543	30.786774982472824	10.545952670243853
0.1	2.1	360.0	4.93	false	0.5	1.25	100	1.0	0.16	0.93	1.1	2000	0.5	1.0	0.3	1.5	1000	37.5	0.0	32.52346838610253
0.1	2.1	360.0	4.93	false	0.5	1.25	100	1.0	0.16	0.93	1.1	2000	0.5	1.0	0.3	1.5	1000	37.5	2.0	37.9982593633277	3.9149128892981837	8.784505018593224	26.020146758051084	16.33035814991935
0.1	2.1	360.0	4.93	false	0.5	1.25	100	1.0	0.16	0.93	1.1	2000	0.5	1.0	0.3	1.5	1000	37.5	2.0	31.549183854354332	14.027867367707588	17.092769207537422	30.960730262292127	7.839995069336301
0.1	2.1	360.0	4.93	false	0.5	1.25	100	1.0	0.16	0.93	1.1	2000	0.5	1.0	0.3	1.5	1000	37.5	2.0	32.40315139489534	4.220365933421244	11.091917819944427	30.874665271600087	13.347374144390578
0.1	2.1	360.0	4.93	false	0.5	1.25	100	1.0	0.16	0.93	1.1	2000	0.5	1.0	0.3	1.5	1000	37.5	2.0	39.28509585017098	18.86633370275776	15.993482483615972	29.732927632897887	9.032154182650414
0.1	2.1	360.0	4.93	false	0.5	1.25	100	1.0	0.16	0.93	1.1	2000	0.5	1.0	0.3	1.5	1000	37.5	1.0	40.18541373581445	25.490106318856956	23.8825163737388
0.1	2.1	360.0	4.93	false	0.5	1.25	100	1.0	0.16	0.93	1.1	2000	0.5	1.0	0.3	1.5	1000	37.5	2.0	37.08398337641885	9.153386919320027	12.550244232265692	36.81810641397277	11.4399173541227
0.1	2.1	360.0	4.93	false	0.5	1.25	100	1.0	0.16	0.93	1.1	2000	0.5	1.0	0.3	1.5	1000	37.5	2.0	34.50628267464232	13.919652652149033	14.940130602886944	34.32517843224327	7.462452945224256
0.1	2.1	360.0	4.93	false	0.5	1.25	100	1.0	0.16	0.93	1.1	2000	0.5	1.0	0.3	1.5	1000	37.5	1.0	36.46295469689247	35.9953453169841	20.123003557262805
0.1	2.1	360.0	4.93	false	0.5	1.25	100	1.0	0.16	0.93	1.1	2000	0.5	1.0	0.3	1.5	1000	37.5	1.0	33.16672425168719	19.170311903049743	20.303538585658295
0.1	2.1	360.0	4.93	false	0.5	1.25	100	1.0	0.16	0.93	1.1	2000	0.5	1.0	0.3	1.5	1000	37.5	2.0	31.183736861678284	2.2566438479626334	9.524773909152692	19.715043507636235	12.182747465584995
0.1	2.1	360.0	4.93	false	0.5	1.25	100	1.0	0.16	0.93	1.1	2000	0.5	1.0	0.3	1.5	1000	37.5	1.0	39.5932532851759	17.514536534008084	26.15966995017668
0.1	2.1	360.0	4.93	false	0.5	1.25	100	1.0	0.16	0.93	1.1	2000	0.5	1.0	0.3	1.5	1000	37.5	2.0	44.32246585570539	4.369034863323037	12.799456873787898	34.862863813758025	14.461785975226492
0.1	2.1	360.0	4.93	false	0.5	1.25	100	1.0	0.16	0.93	1.1	2000	0.5	1.0	0.3	1.5	1000	37.5	1.0	42.968748800187754	42.65138261664471	25.46506340520218
0.1	2.1	360.0	4.93	false	0.5	1.25	100	1.0	0.16	0.93	1.1	2000	0.5	1.0	0.3	1.5	1000	37.5	1.0	32.94710043828995	6.7962018288873125	20.161788463215224
0.1	2.1	360.0	4.93	false	0.5	1.25	100	1.0	0.16	0.93	1.1	2000	0.5	1.0	0.3	1.5	1000	37.5	2.0	36.96966524516355	8.38025033362963	14.292510656570252	33.95761069938508	11.167830542133792
0.1	2.1	360.0	4.93	false	0.5	1.25	100	1.0	0.16	0.93	1.1	2000	0.5	1.0	0.3	1.5	1000	37.5	2.0	30.267053847239545	2.67635060528255	13.66916799963863	25.382977283877384	6.24780469960401
0.1	2.1	360.0	4.93	false	0.5	1.25	100	1.0	0.16	0.93	1.1	2000	0.5	1.0	0.3	1.5	1000	37.5	1.0	37.62233296407675	18.759840408810504	24.244772561045625
0.1	2.1	360.0	4.93	false	0.5	1.25	100	1.0	0.16	0.93	1.1	2000	0.5	1.0	0.3	1.5	1000	37.5	2.0	31.253494234244897	0.5801591296879473	9.538564154781028	22.512869730290948	12.254113547243445
0.1	2.1	360.0	4.93	false	0.5	1.25	100	1.0	0.16	0.93	1.1	2000	0.5	1.0	0.3	1.5	1000	37.5	2.0	39.898180208990205	24.671827078033818	17.64995805416184	37.212607724499996	7.747460236615992
0.1	2.1	360.0	4.93	false	0.5	1.25	100	1.0	0.16	0.93	1.1	2000	0.5	1.0	0.3	1.5	1000	37.5	2.0	41.39547715761899	9.7240539713619	16.81836639927873	36.95463076843668	10.576448800023556
0.1	2.1	360.0	4.93	false	0.5	1.25	100	1.0	0.16	0.93	1.1	2000	0.5	1.0	0.3	1.5	1000	37.5	2.0	41.75600491092692	6.456721740103008	11.281258296766152	32.81697752713657	16.93441844920621
0.1	2.1	360.0	4.93	false	0.5	1.25	100	1.0	0.16	0.93	1.1	2000	0.5	1.0	0.3	1.5	1000	37.5	2.0	44.03833263450702	19.023885568032032	17.855351108447845	41.459012337897946	12.32077386738713
0.1	2.1	360.0	4.93	false	0.5	1.25	100	1.0	0.16	0.93	1.1	2000	0.5	1.0	0.3	1.5	1000	37.5	1.0	40.96197956150954	12.427710202853184	26.22710109633179
0.1	2.1	360.0	4.93	false	0.5	1.25	100	1.0	0.16	0.93	1.1	2000	0.5	1.0	0.3	1.5	1000	37.5	2.0	42.16479252230075	11.710827076554887	16.93388863671025	40.72611852036886	11.296379813191766
0.1	2.1	360.0	4.93	false	0.5	1.25	100	1.0	0.16	0.93	1.1	2000	0.5	1.0	0.3	1.5	1000	37.5	0.0	33.64515223760454
0.1	2.1	360.0	4.93	false	0.5	1.25	100	1.0	0.16	0.93	1.1	2000	0.5	1.0	0.3	1.5	1000	37.5	2.0	42.864430745487844	12.50903291060281	13.68327057941019	25.55806905669451	13.634329737204176
0.1	2.1	360.0	4.93	false	0.5	1.25	100	1.0	0.16	0.93	1.1	2000	0.5	1.0	0.3	1.5	1000	37.5	2.0	42.828471723853475	0.79167030185705	13.693947377967287	33.284170828835	13.215704394718099
0.1	2.1	360.0	4.93	false	0.5	1.25	100	1.0	0.16	0.93	1.1	2000	0.5	1.0	0.3	1.5	1000	37.5	1.0	35.202269389762535	14.834042623365766	23.22435406365667
0.1	2.1	360.0	4.93	false	0.5	1.25	100	1.0	0.16	0.93	1.1	2000	0.5	1.0	0.3	1.5	1000	37.5	2.0	43.160218459516145	17.022064638396	17.457139999515306	42.429295218518	11.763048168826575
0.1	2.1	360.0	4.93	false	0.5	1.25	100	1.0	0.16	0.93	1.1	2000	0.5	1.0	0.3	1.5	1000	37.5	2.0	27.45613667780801	10.155691522421968	9.48705861945872	21.346374337234977	9.308270107329696
0.1	2.1	360.0	4.93	false	0.5	1.25	100	1.0	0.16	0.93	1.1	2000	0.5	1.0	0.3	1.5	1000	37.5	2.0	31.766937352470322	11.521324637283202	9.822024976035872	23.61481079326386	11.394487223670506
0.1	2.1	360.0	4.93	false	0.5	1.25	100	1.0	0.16	0.93	1.1	2000	0.5	1.0	0.3	1.5	1000	37.5	2.0	31.55641856677549	3.9202448124979368	9.317536805381021	27.97553309725007	10.520405395096889
0.1	2.1	360.0	4.93	false	0.5	1.25	100	1.0	0.16	0.93	1.1	2000	0.5	1.0	0.3	1.5	1000	37.5	1.0	38.86761379997659	30.09285387989053	26.530383157610512
0.1	2.1	360.0	4.93	false	0.5	1.25	100	1.0	0.16	0.93	1.1	2000	0.5	1.0	0.3	1.5	1000	37.5	1.0	33.38451242245224	14.097961771512514	15.518181683925135
0.1	2.1	360.0	4.93	false	0.5	1.25	100	1.0	0.16	0.93	1.1	2000	0.5	1.0	0.3	1.5	1000	37.5	1.0	42.541985422954276	17.367285281604502	27.01007704745861
0.1	2.1	360.0	4.93	false	0.5	1.25	100	1.0	0.16	0.93	1.1	2000	0.5	1.0	0.3	1.5	1000	37.5	2.0	46.39500514562506	18.362594815207046	18.389156730742634	32.33819449721255	11.924827834803828
0.1	2.1	360.0	4.93	false	0.5	1.25	100	1.0	0.16	0.93	1.1	2000	0.5	1.0	0.3	1.5	1000	37.5	2.0	33.09531468193707	7.305606045964556	10.353552537423258	20.428681086932993	14.088086582416551
0.1	2.1	360.0	4.93	false	0.5	1.25	100	1.0	0.16	0.93	1.1	2000	0.5	1.0	0.3	1.5	1000	37.5	1.0	27.869333357749852	7.351690767083107	19.55845865459297
0.1	2.1	360.0	4.93	false	0.5	1.25	100	1.0	0.16	0.93	1.1	2000	0.5	1.0	0.3	1.5	1000	37.5	1.0	26.229842924884316	7.738226590178191	17.874037408946972
0.1	2.1	360.0	4.93	false	0.5	1.25	100	1.0	0.16	0.93	1.1	2000	0.5	1.0	0.3	1.5	1000	37.5	2.0	27.643267534322803	3.558217715565901	7.396054529128588	25.164142816408688	10.923785536412682
0.1	2.1	360.0	4.93	false	0.5	1.25	100	1.0	0.16	0.93	1.1	2000	0.5	1.0	0.3	1.5	1000	37.5	2.0	36.53577875189435	5.0680457736426385	13.389895045039495	34.67085997554113	11.13057362414426
0.1	2.1	360.0	4.93	false	0.5	1.25	100	1.0	0.16	0.93	1.1	2000	0.5	1.0	0.3	1.5	1000	37.5	2.0	42.21589173379809	5.65850846109493	13.489924131512192	36.41873602462078	13.152410435072827
0.1	2.1	360.0	4.93	false	0.5	1.25	100	1.0	0.16	0.93	1.1	2000	0.5	1.0	0.3	1.5	1000	37.5	2.0	38.206174651618014	13.217847138738993	13.903002379453206	27.919870924405153	11.96290156879639
0.1	2.1	360.0	4.93	false	0.5	1.25	100	1.0	0.16	0.93	1.1	2000	0.5	1.0	0.3	1.5	1000	37.5	2.0	40.37818105688687	5.481062071338323	9.599057982240849	26.151604292802247	18.070622709594065
0.1	2.1	360.0	4.93	false	0.5	1.25	100	1.0	0.16	0.93	1.1	2000	0.5	1.0	0.3	1.5	1000	37.5	1.0	34.13080192611372	14.873825381383233	22.927749790191193
0.1	2.1	360.0	4.93	false	0.5	1.25	100	1.0	0.16	0.93	1.1	2000	0.5	1.0	0.3	1.5	1000	37.5	2.0	28.68306242072362	1.0483822843964234	13.034106025230825	20.09226988085062	5.799537231786938
0.1	2.1	360.0	4.93	false	0.5	1.25	100	1.0	0.16	0.93	1.1	2000	0.5	1.0	0.3	1.5	1000	37.5	2.0	41.66612803828416	14.852041127087585	10.95766764860105	27.74429837188612	15.499796685458062
0.1	2.1	360.0	4.93	false	0.5	1.25	100	1.0	0.16	0.93	1.1	2000	0.5	1.0	0.3	1.5	1000	37.5	2.0	36.868798627497405	5.926448917615198	9.89672856348082	24.73386168717331	15.174267747199911
0.1	2.1	360.0	4.93	false	0.5	1.25	100	1.0	0.16	0.93	1.1	2000	0.5	1.0	0.3	1.5	1000	37.5	1.0	29.726862665538572	13.430996857821352	19.85249276817522
0.1	2.1	360.0	4.93	false	0.5	1.25	100	1.0	0.16	0.93	1.1	2000	0.5	1.0	0.3	1.5	1000	37.5	1.0	38.724679425748796	37.158034879949234	25.060061028700485
0.1	2.1	360.0	4.93	false	0.5	1.25	100	1.0	0.16	0.93	1.1	2000	0.5	1.0	0.3	1.5	1000	37.5	2.0	41.18836565610795	3.169722019869557	11.97781683317924	15.396975591877554	15.05399337999258
0.1	2.1	360.0	4.93	false	0.5	1.25	100	1.0	0.16	0.93	1.1	2000	0.5	1.0	0.3	1.5	1000	37.5	1.0	38.4857227956071	0.9249837720805812	24.038364458009614
0.1	2.1	360.0	4.93	false	0.5	1.25	100	1.0	0.16	0.93	1.1	2000	0.5	1.0	0.3	1.5	1000	37.5	2.0	37.78731331987943	12.544065428778127	15.247529378970837	29.20061967057405	10.34028990369911
0.1	2.1	360.0	4.93	false	0.5	1.25	100	1.0	0.16	0.93	1.1	2000	0.5	1.0	0.3	1.5	1000	37.5	2.0	38.07641620802461	13.289650029549426	11.99412715763989	31.814875215169373	12.949151683569916
0.1	2.1	360.0	4.93	false	0.5	1.25	100	1.0	0.16	0.93	1.1	2000	0.5	1.0	0.3	1.5	1000	37.5	2.0	40.49677792245729	5.637135987405616	9.670423360799166	17.84704961608544	17.812624012921354
0.1	2.1	360.0	4.93	false	0.5	1.25	100	1.0	0.16	0.93	1.1	2000	0.5	1.0	0.3	1.5	1000	37.5	2.0	35.559559683539256	15.241523576846195	15.273763901978459	35.06862231774852	11.302421510209271
0.1	2.1	360.0	4.93	false	0.5	1.25	100	1.0	0.16	0.93	1.1	2000	0.5	1.0	0.3	1.5	1000	37.5	1.0	34.24955113686095	31.21151828284489	20.614805059903233
0.1	2.1	360.0	4.93	false	0.5	1.25	100	1.0	0.16	0.93	1.1	2000	0.5	1.0	0.3	1.5	1000	37.5	1.0	36.31765706466581	30.874645807676306	20.208228290906728
0.1	2.1	360.0	4.93	false	0.5	1.25	100	1.0	0.16	0.93	1.1	2000	0.5	1.0	0.3	1.5	1000	37.5	2.0	35.40481957605536	3.7759781264016277	8.287720970372247	22.33978090517834	16.96990314220454
0.1	2.1	360.0	4.93	false	0.5	1.25	100	1.0	0.16	0.93	1.1	2000	0.5	1.0	0.3	1.5	1000	37.5	1.0	36.570660640895404	20.112944082141635	22.89181440675702
0.1	2.1	360.0	4.93	false	0.5	1.25	100	1.0	0.16	0.93	1.1	2000	0.5	1.0	0.3	1.5	1000	37.5	2.0	36.86630176891023	6.5661860434698625	12.501959711543192	30.009174595206968	12.237649658924491
0.1	2.1	360.0	4.93	false	0.5	1.25	100	1.0	0.16	0.93	1.1	2000	0.5	1.0	0.3	1.5	1000	37.5	1.0	36.8823579077413	0.9208968755585591	22.114033375184526
0.1	2.1	360.0	4.93	false	0.5	1.25	100	1.0	0.16	0.93	1.1	2000	0.5	1.0	0.3	1.5	1000	37.5	2.0	39.35698392644102	2.0097873733161924	13.664789226491013	34.7531111433053	11.739205546057706
0.1	2.1	360.0	4.93	false	0.5	1.25	100	1.0	0.16	0.93	1.1	2000	0.5	1.0	0.3	1.5	1000	37.5	2.0	39.21124107333505	21.304074421216807	14.993947852539561	36.048336146959265	9.982515370072752
0.1	2.1	360.0	4.93	false	0.5	1.25	100	1.0	0.16	0.93	1.1	2000	0.5	1.0	0.3	1.5	1000	37.5	2.0	41.44459481259927	1.8558862035812798	14.802572557397987	36.79662728123788	13.090000239859702
0.1	2.1	360.0	4.93	false	0.5	1.25	100	1.0	0.16	0.93	1.1	2000	0.5	1.0	0.3	1.5	1000	37.5	1.0	37.75455790734416	15.334480474383438	20.117326830205343
0.1	2.1	360.0	4.93	false	0.5	1.25	100	1.0	0.16	0.93	1.1	2000	0.5	1.0	0.3	1.5	1000	37.5	1.0	34.091819755532896	9.805479395122644	20.99386598874634
0.1	2.1	360.0	4.93	false	0.5	1.25	100	1.0	0.16	0.93	1.1	2000	0.5	1.0	0.3	1.5	1000	37.5	2.0	36.46026137011055	14.69686644728177	12.48956776005249	24.948062491488734	11.450220842274693
0.1	2.1	360.0	4.93	false	0.5	1.25	100	1.0	0.16	0.93	1.1	2000	0.5	1.0	0.3	1.5	1000	37.5	2.0	45.7923846645352	0.49205930946962145	11.472463922776011	30.37893997618073	18.82249175326341
0.1	2.1	360.0	4.93	false	0.5	1.25	100	1.0	0.16	0.93	1.1	2000	0.5	1.0	0.3	1.5	1000	37.5	2.0	38.57953144602799	11.551450094759636	12.25970544245502	22.699758276111293	13.62851688053769
0.1	2.1	360.0	4.93	false	0.5	1.25	100	1.0	0.16	0.93	1.1	2000	0.5	1.0	0.3	1.5	1000	37.5	1.0	37.69929837044126	20.77806638327551	24.546226935107892
0.1	2.1	360.0	4.93	false	0.5	1.25	100	1.0	0.16	0.93	1.1	2000	0.5	1.0	0.3	1.5	1000	37.5	2.0	48.24612221984851	0.4259567736590637	16.933056061244336	37.57022377575085	14.573002856101121
0.1	2.1	360.0	4.93	false	0.5	1.25	100	1.0	0.16	0.93	1.1	2000	0.5	1.0	0.3	1.5	1000	37.5	1.0	34.843975243485545	17.743754891387265	23.112939639685468
0.1	2.1	360.0	4.93	false	0.5	1.25	100	1.0	0.16	0.93	1.1	2000	0.5	1.0	0.3	1.5	1000	37.5	1.0	30.98416860414229	0.2762415055045911	16.9928306622727
0.1	2.1	360.0	4.93	false	0.5	1.25	100	1.0	0.16	0.93	1.1	2000	0.5	1.0	0.3	1.5	1000	37.5	1.0	37.867226549129875	17.64764219654049	26.306751647532415
0.1	2.1	360.0	4.93	false	0.5	1.25	100	1.0	0.16	0.93	1.1	2000	0.5	1.0	0.3	1.5	1000	37.5	3.0	45.01476958038898	0.9419565791104678	9.59997828273728	26.020020700155822	11.934300862811886	44.012748776501674	11.13815693601418
0.1	2.1	360.0	4.93	false	0.5	1.25	100	1.0	0.16	0.93	1.1	2000	0.5	1.0	0.3	1.5	1000	37.5	1.0	39.88218011087254	15.956562404569993	25.586031261380597
0.1	2.1	360.0	4.93	false	0.5	1.25	100	1.0	0.16	0.93	1.1	2000	0.5	1.0	0.3	1.5	1000	37.5	2.0	28.57950954554778	3.036707949486045	12.160233702368851	27.901337767295317	6.999664171750059
0.1	2.1	360.0	4.93	false	0.5	1.25	100	1.0	0.16	0.93	1.1	2000	0.5	1.0	0.3	1.5	1000	37.5	2.0	36.15214041783681	3.58477719457194	10.537424893144655	35.21223776565655	15.082373265952503
0.1	2.1	360.0	4.93	false	0.5	1.25	100	1.0	0.16	0.93	1.1	2000	0.5	1.0	0.3	1.5	1000	37.5	2.0	36.92256306528955	13.266727030745626	10.930009913843309	25.624793870134415	12.388621584331082
0.1	2.1	360.0	4.93	false	0.5	1.25	100	1.0	0.16	0.93	1.1	2000	0.5	1.0	0.3	1.5	1000	37.5	2.0	34.000065022953365	3.527041065421566	11.341953189715241	33.67111551545558	11.009213107457654
0.1	2.1	360.0	4.93	false	0.5	1.25	100	1.0	0.16	0.93	1.1	2000	0.5	1.0	0.3	1.5	1000	37.5	1.0	35.619532906684874	18.905937227603378	21.598776171289217
0.1	2.1	360.0	4.93	false	0.5	1.25	100	1.0	0.16	0.93	1.1	2000	0.5	1.0	0.3	1.5	1000	37.5	3.0	39.532422592065224	10.934397866784607	10.600430093952845	21.969604981734964	9.982491243164896	29.073501915011878	7.98007737721187
0.1	2.1	360.0	4.93	false	0.5	1.25	100	1.0	0.16	0.93	1.1	2000	0.5	1.0	0.3	1.5	1000	37.5	2.0	38.73407556727326	10.46906216907975	15.89673244831685	37.52463685636754	9.77704378575326
0.1	2.1	360.0	4.93	false	0.5	1.25	100	1.0	0.16	0.93	1.1	2000	0.5	1.0	0.3	1.5	1000	37.5	2.0	44.509595452449446	2.1012641423819858	10.266614961232474	22.74455333568197	17.01699863065095
0.1	2.1	360.0	4.93	false	0.5	1.25	100	1.0	0.16	0.93	1.1	2000	0.5	1.0	0.3	1.5	1000	37.5	1.0	39.528946499510255	18.961397741993842	17.941195833544487
0.1	2.1	360.0	4.93	false	0.5	1.25	100	1.0	0.16	0.93	1.1	2000	0.5	1.0	0.3	1.5	1000	37.5	1.0	40.01583518808258	37.32197641291732	18.996385828866313
0.1	2.1	360.0	4.93	false	0.5	1.25	100	1.0	0.16	0.93	1.1	2000	0.5	1.0	0.3	1.5	1000	37.5	1.0	39.17272296793819	31.780070023825353	25.19373525083636
0.1	2.1	360.0	4.93	false	0.5	1.25	100	1.0	0.16	0.93	1.1	2000	0.5	1.0	0.3	1.5	1000	37.5	2.0	41.64331791548584	7.20620249017432	12.310779092932451	27.249808916090235	14.477610403145293
0.1	2.1	360.0	4.93	false	0.5	1.25	100	1.0	0.16	0.93	1.1	2000	0.5	1.0	0.3	1.5	1000	37.5	1.0	35.53922903417316	30.16074781933801	21.0430519074048
0.1	2.1	360.0	4.93	false	0.5	1.25	100	1.0	0.16	0.93	1.1	2000	0.5	1.0	0.3	1.5	1000	37.5	2.0	34.23506982907109	4.599926209039665	15.28061042254749	31.54836286957425	6.274546328316025
0.1	2.1	360.0	4.93	false	0.5	1.25	100	1.0	0.16	0.93	1.1	2000	0.5	1.0	0.3	1.5	1000	37.5	2.0	38.32748182324713	17.97555616965149	14.939760256685624	37.0875642250285	10.600989615558909
0.1	2.1	360.0	4.93	false	0.5	1.25	100	1.0	0.16	0.93	1.1	2000	0.5	1.0	0.3	1.5	1000	37.5	1.0	29.43103405738804	7.669029287378187	19.822768222898958
0.1	2.1	360.0	4.93	false	0.5	1.25	100	1.0	0.16	0.93	1.1	2000	0.5	1.0	0.3	1.5	1000	37.5	2.0	33.027577730302866	14.982648750985044	11.403970347063572	19.72926231871382	11.028522081611486
0.1	2.1	360.0	4.93	false	0.5	1.25	100	1.0	0.16	0.93	1.1	2000	0.5	1.0	0.3	1.5	1000	37.5	2.0	28.632249099034592	16.12012544969069	11.598380020389776	25.43586450312494	7.398226685278849
0.1	2.1	360.0	4.93	false	0.5	1.25	100	1.0	0.16	0.93	1.1	2000	0.5	1.0	0.3	1.5	1000	37.5	1.0	28.323895281304715	28.208304955785934	18.211265378506308
0.1	2.1	360.0	4.93	false	0.5	1.25	100	1.0	0.16	0.93	1.1	2000	0.5	1.0	0.3	1.5	1000	37.5	1.0	32.14410266002589	31.025297023886637	19.660552564287205
0.1	2.1	360.0	4.93	false	0.5	1.25	100	1.0	0.16	0.93	1.1	2000	0.5	1.0	0.3	1.5	1000	37.5	2.0	33.81175580127246	1.8159322009404606	7.501014967993195	13.18949441865285	15.720030471797957
0.1	2.1	360.0	4.93	false	0.5	1.25	100	1.0	0.16	0.93	1.1	2000	0.5	1.0	0.3	1.5	1000	37.5	2.0	29.190735771814772	3.2688602698294793	12.784441932180256	27.392090412695378	5.31558041272163
0.1	2.1	360.0	4.93	false	0.5	1.25	100	1.0	0.16	0.93	1.1	2000	0.5	1.0	0.3	1.5	1000	37.5	1.0	36.88983923159805	13.78124446514642	24.681325162138716
0.1	2.1	360.0	4.93	false	0.5	1.25	100	1.0	0.16	0.93	1.1	2000	0.5	1.0	0.3	1.5	1000	37.5	1.0	30.21963087191895	27.83495321632198	19.727000950614517
0.1	2.1	360.0	4.93	false	0.5	1.25	100	1.0	0.16	0.93	1.1	2000	0.5	1.0	0.3	1.5	1000	37.5	2.0	38.78297682788293	9.475430388282776	11.441878144887246	29.020505925168536	13.799925314916086
0.1	2.1	360.0	4.93	false	0.5	1.25	100	1.0	0.16	0.93	1.1	2000	0.5	1.0	0.3	1.5	1000	37.5	1.0	36.603283666048604	12.08948652015777	24.167811389002818
0.1	2.1	360.0	4.93	false	0.5	1.25	100	1.0	0.16	0.93	1.1	2000	0.5	1.0	0.3	1.5	1000	37.5	1.0	28.56347715966456	9.069314473575325	18.756101647404364
0.1	2.1	360.0	4.93	false	0.5	1.25	100	1.0	0.16	0.93	1.1	2000	0.5	1.0	0.3	1.5	1000	37.5	2.0	41.26797467813324	0.5839810609089934	10.338469179181143	17.69046340615319	16.132823881148507
0.1	2.1	360.0	4.93	false	0.5	1.25	100	1.0	0.16	0.93	1.1	2000	0.5	1.0	0.3	1.5	1000	37.5	1.0	36.237963666439775	29.182328665408498	22.430589118558334
0.1	2.1	360.0	4.93	false	0.5	1.25	100	1.0	0.16	0.93	1.1	2000	0.5	1.0	0.3	1.5	1000	37.5	1.0	32.71550786579061	18.906016797017045	21.419945580291035
0.1	2.1	360.0	4.93	false	0.5	1.25	100	1.0	0.16	0.93	1.1	2000	0.5	1.0	0.3	1.5	1000	37.5	1.0	35.21532747684765	18.56217871663633	21.58043329088971
0.1	2.1	360.0	4.93	false	0.5	1.25	100	1.0	0.16	0.93	1.1	2000	0.5	1.0	0.3	1.5	1000	37.5	1.0	31.54671963638747	30.135966004970157	19.46453010730869
0.1	2.1	360.0	4.93	false	0.5	1.25	100	1.0	0.16	0.93	1.1	2000	0.5	1.0	0.3	1.5	1000	37.5	2.0	39.66772242893642	16.81165462737817	15.932332348137232	39.47010191161306	9.985671434131307
0.1	2.1	360.0	4.93	false	0.5	1.25	100	1.0	0.16	0.93	1.1	2000	0.5	1.0	0.3	1.5	1000	37.5	1.0	35.30027209127518	18.075102241911257	24.217384269097327
0.1	2.1	360.0	4.93	false	0.5	1.25	100	1.0	0.16	0.93	1.1	2000	0.5	1.0	0.3	1.5	1000	37.5	1.0	40.79449980788572	36.74000110541195	23.997301124793804
0.1	2.1	360.0	4.93	false	0.5	1.25	100	1.0	0.16	0.93	1.1	2000	0.5	1.0	0.3	1.5	1000	37.5	1.0	40.054109721210665	24.084306085145606	24.204018775193404
0.1	2.1	360.0	4.93	false	0.5	1.25	100	1.0	0.16	0.93	1.1	2000	0.5	1.0	0.3	1.5	1000	37.5	2.0	41.61759702804934	0.6670301561380427	8.987750024745404	23.820366239688624	18.09639790576465
0.1	2.1	360.0	4.93	false	0.5	1.25	100	1.0	0.16	0.93	1.1	2000	0.5	1.0	0.3	1.5	1000	37.5	2.0	37.07714872846581	1.3082906449596432	9.794039003022874	26.589420320050195	15.584211655551405
0.1	2.1	360.0	4.93	false	0.5	1.25	100	1.0	0.16	0.93	1.1	2000	0.5	1.0	0.3	1.5	1000	37.5	2.0	29.63933767452825	4.46882014979992	12.743772435732621	29.217287990214384	6.759958468239694
0.1	2.1	360.0	4.93	false	0.5	1.25	100	1.0	0.16	0.93	1.1	2000	0.5	1.0	0.3	1.5	1000	37.5	2.0	34.889666732375034	5.029579988690787	11.00808306560161	30.717895770469298	12.709149597027336
0.1	2.1	360.0	4.93	false	0.5	1.25	100	1.0	0.16	0.93	1.1	2000	0.5	1.0	0.3	1.5	1000	37.5	2.0	34.50154078115547	6.202149150857649	11.048165045564515	26.770150056969452	10.67480902374311
0.1	2.1	360.0	4.93	false	0.5	1.25	100	1.0	0.16	0.93	1.1	2000	0.5	1.0	0.3	1.5	1000	37.5	2.0	37.537555627118266	2.052644287745791	8.86388777356315	18.238043961985255	16.254854926399123
0.1	2.1	360.0	4.93	false	0.5	1.25	100	1.0	0.16	0.93	1.1	2000	0.5	1.0	0.3	1.5	1000	37.5	1.0	37.33961508612848	19.739716504427967	23.23095352299502
0.1	2.1	360.0	4.93	false	0.5	1.25	100	1.0	0.16	0.93	1.1	2000	0.5	1.0	0.3	1.5	1000	37.5	2.0	40.506400988080586	9.68873339630645	13.939056664732307	40.20201702077268	12.978210691214054
0.1	2.1	360.0	4.93	false	0.5	1.25	100	1.0	0.16	0.93	1.1	2000	0.5	1.0	0.3	1.5	1000	37.5	1.0	48.025250123437154	19.900383896378756	29.467544276409708
0.1	2.1	360.0	4.93	false	0.5	1.25	100	1.0	0.16	0.93	1.1	2000	0.5	1.0	0.3	1.5	1000	37.5	2.0	37.238145380472254	2.338880301436078	7.539038351715736	23.456602801832133	17.155455016307897
0.1	2.1	360.0	4.93	false	0.5	1.25	100	1.0	0.16	0.93	1.1	2000	0.5	1.0	0.3	1.5	1000	37.5	1.0	37.32256394690364	17.732939001202467	25.3876151662412
0.1	2.1	360.0	4.93	false	0.5	1.25	100	1.0	0.16	0.93	1.1	2000	0.5	1.0	0.3	1.5	1000	37.5	2.0	32.22412778638881	2.448504900207236	10.806338698787291	20.968999322079952	9.753323424241376
0.1	2.1	360.0	4.93	false	0.5	1.25	100	1.0	0.16	0.93	1.1	2000	0.5	1.0	0.3	1.5	1000	37.5	1.0	30.062038728834686	3.1403023572572173	18.879681498393108
0.1	2.1	360.0	4.93	false	0.5	1.25	100	1.0	0.16	0.93	1.1	2000	0.5	1.0	0.3	1.5	1000	37.5	2.0	37.89633970204569	1.0356235954532842	14.565906444577212	37.60702615122324	8.937455201460393
0.1	2.1	360.0	4.93	false	0.5	1.25	100	1.0	0.16	0.93	1.1	2000	0.5	1.0	0.3	1.5	1000	37.5	2.0	46.21277367231593	14.294960498343055	14.903427378013188	33.68552898509391	15.958589669844807
0.1	2.1	360.0	4.93	false	0.5	1.25	100	1.0	0.16	0.93	1.1	2000	0.5	1.0	0.3	1.5	1000	37.5	1.0	34.04839722263427	29.237095484970865	21.494333440850635
0.1	2.1	360.0	4.93	false	0.5	1.25	100	1.0	0.16	0.93	1.1	2000	0.5	1.0	0.3	1.5	1000	37.5	2.0	38.560691068098386	16.8335821182385	16.24145734308991	35.436371720804686	11.679579840390927
0.1	2.1	360.0	4.93	false	0.5	1.25	100	1.0	0.16	0.93	1.1	2000	0.5	1.0	0.3	1.5	1000	37.5	2.0	41.39274245714329	0.4705858251599296	17.931096770084846	41.120626327738414	10.6038639327149
0.1	2.1	360.0	4.93	false	0.5	1.25	100	1.0	0.16	0.93	1.1	2000	0.5	1.0	0.3	1.5	1000	37.5	2.0	31.909963334148777	12.946894226167627	12.622467855030475	30.428084892949634	10.260941772606596
0.1	2.1	360.0	4.93	false	0.5	1.25	100	1.0	0.16	0.93	1.1	2000	0.5	1.0	0.3	1.5	1000	37.5	1.0	40.7596035567228	23.327540103474867	26.116361576837097
0.1	2.1	360.0	4.93	false	0.5	1.25	100	1.0	0.16	0.93	1.1	2000	0.5	1.0	0.3	1.5	1000	37.5	1.0	37.71055470010309	10.605760594448906	23.02687758542634
0.1	2.1	360.0	4.93	false	0.5	1.25	100	1.0	0.16	0.93	1.1	2000	0.5	1.0	0.3	1.5	1000	37.5	2.0	38.73200630566256	20.13962864003006	16.882245373260375	32.80405528236078	9.702475866682398
0.1	2.1	360.0	4.93	false	0.5	1.25	100	1.0	0.16	0.93	1.1	2000	0.5	1.0	0.3	1.5	1000	37.5	1.0	36.55517497645168	30.319016573535976	21.94172454029017
0.1	2.1	360.0	4.93	false	0.5	1.25	100	1.0	0.16	0.93	1.1	2000	0.5	1.0	0.3	1.5	1000	37.5	1.0	35.22434981511088	14.079934419128012	23.862519627355503
0.1	2.1	360.0	4.93	false	0.5	1.25	100	1.0	0.16	0.93	1.1	2000	0.5	1.0	0.3	1.5	1000	37.5	2.0	33.07394406972968	0.3196766351001325	10.23116956461834	27.31432546316533	12.952611101316547
0.1	2.1	360.0	4.93	false	0.5	1.25	100	1.0	0.16	0.93	1.1	2000	0.5	1.0	0.3	1.5	1000	37.5	2.0	39.47545465361103	17.221364382808446	16.24620346107726	38.01717232698133	10.051365384436464
0.1	2.1	360.0	4.93	false	0.5	1.25	100	1.0	0.16	0.93	1.1	2000	0.5	1.0	0.3	1.5	1000	37.5	1.0	28.413325488410358	11.532596553781376	21.064056462567695
0.1	2.1	360.0	4.93	false	0.5	1.25	100	1.0	0.16	0.93	1.1	2000	0.5	1.0	0.3	1.5	1000	37.5	2.0	42.23170531961928	10.633615968407945	13.385032621339102	39.86872567963359	13.633358843598637
0.1	2.1	360.0	4.93	false	0.5	1.25	100	1.0	0.16	0.93	1.1	2000	0.5	1.0	0.3	1.5	1000	37.5	1.0	29.521173752180488	3.902433562241285	17.358456092169384
0.1	2.1	360.0	4.93	false	0.5	1.25	100	1.0	0.16	0.93	1.1	2000	0.5	1.0	0.3	1.5	1000	37.5	2.0	38.6526590382742	0.42711990080377915	13.756073676783267	34.890804291421844	11.84058991837929
0.1	2.1	360.0	4.93	false	0.5	1.25	100	1.0	0.16	0.93	1.1	2000	0.5	1.0	0.3	1.5	1000	37.5	2.0	38.7377380356111	1.9091665793119037	8.536572611048024	31.580921851546158	16.08350248727151
0.1	2.1	360.0	4.93	false	0.5	1.25	100	1.0	0.16	0.93	1.1	2000	0.5	1.0	0.3	1.5	1000	37.5	2.0	33.78925652015667	6.224483947758995	6.647261148552788	21.568158402730514	15.025165131890702
0.1	2.1	360.0	4.93	false	0.5	1.25	100	1.0	0.16	0.93	1.1	2000	0.5	1.0	0.3	1.5	1000	37.5	2.0	34.66137931613534	0.6600963946802825	11.358743250666748	29.337452376976245	10.7359042606428
0.1	2.1	360.0	4.93	false	0.5	1.25	100	1.0	0.16	0.93	1.1	2000	0.5	1.0	0.3	1.5	1000	37.5	1.0	28.650860885674273	10.279302603547173	18.734668902501475
0.1	2.1	360.0	4.93	false	0.5	1.25	100	1.0	0.16	0.93	1.1	2000	0.5	1.0	0.3	1.5	1000	37.5	2.0	36.557282578545276	9.255731584932112	9.726685631308564	16.099723002400637	14.092225928339866
0.1	2.1	360.0	4.93	false	0.5	1.25	100	1.0	0.16	0.93	1.1	2000	0.5	1.0	0.3	1.5	1000	37.5	2.0	41.28870422022999	13.793763887122452	17.401881351847297	39.39834839103361	8.965744380965361
0.1	2.1	360.0	4.93	false	0.5	1.25	100	1.0	0.16	0.93	1.1	2000	0.5	1.0	0.3	1.5	1000	37.5	2.0	38.249923430315754	23.354910341430823	13.504880216007995	35.51235555196717	11.112667198942951
0.1	2.1	360.0	4.93	false	0.5	1.25	100	1.0	0.16	0.93	1.1	2000	0.5	1.0	0.3	1.5	1000	37.5	1.0	33.8115399156678	25.0620029271501	23.211321396459713
0.1	2.1	360.0	4.93	false	0.5	1.25	100	1.0	0.16	0.93	1.1	2000	0.5	1.0	0.3	1.5	1000	37.5	2.0	38.86384467994116	1.450324656787071	9.200012389762955	31.086850497055824	13.389698886304927
0.1	2.1	360.0	4.93	false	0.5	1.25	100	1.0	0.16	0.93	1.1	2000	0.5	1.0	0.3	1.5	1000	37.5	2.0	42.97465300894289	3.301327764521369	12.070681827321001	42.24255723991481	17.183455792905193
0.1	2.1	360.0	4.93	false	0.5	1.25	100	1.0	0.16	0.93	1.1	2000	0.5	1.0	0.3	1.5	1000	37.5	1.0	34.04953015220259	25.054988213507013	21.004746662290767
0.1	2.1	360.0	4.93	false	0.5	1.25	100	1.0	0.16	0.93	1.1	2000	0.5	1.0	0.3	1.5	1000	37.5	1.0	33.27959810065384	28.455686975971506	19.645377397486765
0.1	2.1	360.0	4.93	false	0.5	1.25	100	1.0	0.16	0.93	1.1	2000	0.5	1.0	0.3	1.5	1000	37.5	1.0	34.40922184902295	13.678212034593098	19.049632157849626
0.1	2.1	360.0	4.93	false	0.5	1.25	100	1.0	0.16	0.93	1.1	2000	0.5	1.0	0.3	1.5	1000	37.5	2.0	39.44713391685846	17.476681711697122	10.645305284010293	26.835905666784516	16.17958759667804
0.1	2.1	360.0	4.93	false	0.5	1.25	100	1.0	0.16	0.93	1.1	2000	0.5	1.0	0.3	1.5	1000	37.5	2.0	38.93941027994009	1.0851737312567304	7.946259801316627	20.592178357032747	18.011203445819152
0.1	2.1	360.0	4.93	false	0.5	1.25	100	1.0	0.16	0.93	1.1	2000	0.5	1.0	0.3	1.5	1000	37.5	2.0	34.34778245749801	6.667063364514397	11.629695554304195	30.744393264157743	9.72471548174245
0.1	2.1	360.0	4.93	false	0.5	1.25	100	1.0	0.16	0.93	1.1	2000	0.5	1.0	0.3	1.5	1000	37.5	1.0	30.447147062334288	2.954874180947964	18.326126784142275
0.1	2.1	360.0	4.93	false	0.5	1.25	100	1.0	0.16	0.93	1.1	2000	0.5	1.0	0.3	1.5	1000	37.5	2.0	37.591762819690736	4.714823755540669	13.345377754396099	36.248814483382375	10.36743033173794
0.1	2.1	360.0	4.93	false	0.5	1.25	100	1.0	0.16	0.93	1.1	2000	0.5	1.0	0.3	1.5	1000	37.5	2.0	34.952220629247705	9.699376448501424	13.754088364161824	26.732689826934383	10.49745187280476
0.1	2.1	360.0	4.93	false	0.5	1.25	100	1.0	0.16	0.93	1.1	2000	0.5	1.0	0.3	1.5	1000	37.5	1.0	41.90061560949598	26.667821725945316	25.891895596078026
0.1	2.1	360.0	4.93	false	0.5	1.25	100	1.0	0.16	0.93	1.1	2000	0.5	1.0	0.3	1.5	1000	37.5	2.0	33.062698809010996	7.867383706651879	13.7889703736118	26.882914472993615	7.9890955195653675
0.1	2.1	360.0	4.93	false	0.5	1.25	100	1.0	0.16	0.93	1.1	2000	0.5	1.0	0.3	1.5	1000	37.5	2.0	37.28631346738151	16.09968817435702	13.778325047333743	27.142290455785588	10.115015536256916
0.1	2.1	360.0	4.93	false	0.5	1.25	100	1.0	0.16	0.93	1.1	2000	0.5	1.0	0.3	1.5	1000	37.5	1.0	40.75651925488383	39.37078075693485	24.117144337992716
0.1	2.1	360.0	4.93	false	0.5	1.25	100	1.0	0.16	0.93	1.1	2000	0.5	1.0	0.3	1.5	1000	37.5	1.0	36.203880835011695	22.618533264793545	23.22604478100798
0.1	2.1	360.0	4.93	false	0.5	1.25	100	1.0	0.16	0.93	1.1	2000	0.5	1.0	0.3	1.5	1000	37.5	2.0	36.48926262841212	11.348263847041016	14.038458238715176	35.19097137188381	8.003151106124884
0.1	2.1	360.0	4.93	false	0.5	1.25	100	1.0	0.16	0.93	1.1	2000	0.5	1.0	0.3	1.5	1000	37.5	1.0	31.601083908316575	30.90165848999365	20.930167907240552
0.1	2.1	360.0	4.93	false	0.5	1.25	100	1.0	0.16	0.93	1.1	2000	0.5	1.0	0.3	1.5	1000	37.5	1.0	36.04064964178116	11.63684038293075	21.93669506908002
0.1	2.1	360.0	4.93	false	0.5	1.25	100	1.0	0.16	0.93	1.1	2000	0.5	1.0	0.3	1.5	1000	37.5	1.0	37.47555874244263	3.741839489907046	22.26798282552573
0.1	2.1	360.0	4.93	false	0.5	1.25	100	1.0	0.16	0.93	1.1	2000	0.5	1.0	0.3	1.5	1000	37.5	1.0	40.84910213488472	12.883729594740363	26.30216723922293
0.1	2.1	360.0	4.93	false	0.5	1.25	100	1.0	0.16	0.93	1.1	2000	0.5	1.0	0.3	1.5	1000	37.5	1.0	42.50239598533233	25.062707234175893	26.74506091058672
0.1	2.1	360.0	4.93	false	0.5	1.25	100	1.0	0.16	0.93	1.1	2000	0.5	1.0	0.3	1.5	1000	37.5	1.0	36.79729897987207	14.921352095772788	22.162899269437688
0.1	2.1	360.0	4.93	false	0.5	1.25	100	1.0	0.16	0.93	1.1	2000	0.5	1.0	0.3	1.5	1000	37.5	2.0	41.739306402728076	3.2719882311992667	8.674889343605921	22.77077287328432	21.22515644938119
0.1	2.1	360.0	4.93	false	0.5	1.25	100	1.0	0.16	0.93	1.1	2000	0.5	1.0	0.3	1.5	1000	37.5	1.0	34.994945315353654	22.88674158291444	22.09768792568319
0.1	2.1	360.0	4.93	false	0.5	1.25	100	1.0	0.16	0.93	1.1	2000	0.5	1.0	0.3	1.5	1000	37.5	1.0	40.23355661107732	40.044182268542464	23.376562751378977
0.1	2.1	360.0	4.93	false	0.5	1.25	100	1.0	0.16	0.93	1.1	2000	0.5	1.0	0.3	1.5	1000	37.5	1.0	34.0687574217084	22.217787127933832	20.60437031807516
0.1	2.1	360.0	4.93	false	0.5	1.25	100	1.0	0.16	0.93	1.1	2000	0.5	1.0	0.3	1.5	1000	37.5	3.0	38.293161392154275	5.2488576652572645	7.7486242394341565	15.987661763013431	9.200055284003206	35.81271876744621	7.718473786013636
0.1	2.1	360.0	4.93	false	0.5	1.25	100	1.0	0.16	0.93	1.1	2000	0.5	1.0	0.3	1.5	1000	37.5	1.0	39.054512222106396	0.9735253310040315	24.063580994418327
0.1	2.1	360.0	4.93	false	0.5	1.25	100	1.0	0.16	0.93	1.1	2000	0.5	1.0	0.3	1.5	1000	37.5	1.0	41.42123348399366	17.287614146895777	26.569589589608476
0.1	2.1	360.0	4.93	false	0.5	1.25	100	1.0	0.16	0.93	1.1	2000	0.5	1.0	0.3	1.5	1000	37.5	1.0	37.76777937660563	24.326214319381513	23.022977844872727
0.1	2.1	360.0	4.93	false	0.5	1.25	100	1.0	0.16	0.93	1.1	2000	0.5	1.0	0.3	1.5	1000	37.5	2.0	47.95943184653643	0.7677265581769797	14.811583479071373	45.45236373427275	15.307193189450903
0.1	2.1	360.0	4.93	false	0.5	1.25	100	1.0	0.16	0.93	1.1	2000	0.5	1.0	0.3	1.5	1000	37.5	1.0	36.612326923807004	22.611915068258494	21.686865260899065
0.1	2.1	360.0	4.93	false	0.5	1.25	100	1.0	0.16	0.93	1.1	2000	0.5	1.0	0.3	1.5	1000	37.5	2.0	33.82971207171069	16.122367089411544	15.318318813049027	30.531423796021578	7.903660522038273
0.1	2.1	360.0	4.93	false	0.5	1.25	100	1.0	0.16	0.93	1.1	2000	0.5	1.0	0.3	1.5	1000	37.5	2.0	34.290899035846735	8.624582424061948	9.888831855238886	31.44064647018208	11.775022740108486
0.1	2.1	360.0	4.93	false	0.5	1.25	100	1.0	0.16	0.93	1.1	2000	0.5	1.0	0.3	1.5	1000	37.5	1.0	31.691804647083416	11.4317143785579	19.868023360750744
0.1	2.1	360.0	4.93	false	0.5	1.25	100	1.0	0.16	0.93	1.1	2000	0.5	1.0	0.3	1.5	1000	37.5	1.0	35.60866219930328	12.302295652787166	22.88877037270998
0.1	2.1	360.0	4.93	false	0.5	1.25	100	1.0	0.16	0.93	1.1	2000	0.5	1.0	0.3	1.5	1000	37.5	2.0	40.36217106683033	18.02543464457874	16.248552094771	31.14510794081618	10.169516887644436
0.1	2.1	360.0	4.93	false	0.5	1.25	100	1.0	0.16	0.93	1.1	2000	0.5	1.0	0.3	1.5	1000	37.5	2.0	42.236771631042735	18.53349934895945	15.947712609878606	33.982388282680674	11.549257445563411
0.1	2.1	360.0	4.93	false	0.5	1.25	100	1.0	0.16	0.93	1.1	2000	0.5	1.0	0.3	1.5	1000	37.5	1.0	29.265187546826134	0.07436083157575321	18.86281506849191
0.1	2.1	360.0	4.93	false	0.5	1.25	100	1.0	0.16	0.93	1.1	2000	0.5	1.0	0.3	1.5	1000	37.5	2.0	40.82808367229813	1.5454135017515107	10.495842096958077	23.960539407833284	15.535698014157749
0.1	2.1	360.0	4.93	false	0.5	1.25	100	1.0	0.16	0.93	1.1	2000	0.5	1.0	0.3	1.5	1000	37.5	3.0	43.55152714489509	1.043169030072086	9.802927318859517	27.848661920235468	13.750317522403925	43.50432237529851	7.749994920283479
0.1	2.1	360.0	4.93	false	0.5	1.25	100	1.0	0.16	0.93	1.1	2000	0.5	1.0	0.3	1.5	1000	37.5	1.0	34.30328861978678	2.417843436758834	21.475508231860566
0.1	2.1	360.0	4.93	false	0.5	1.25	100	1.0	0.16	0.93	1.1	2000	0.5	1.0	0.3	1.5	1000	37.5	1.0	39.6366298082232	10.127203412378137	26.860533002589385
0.1	2.1	360.0	4.93	false	0.5	1.25	100	1.0	0.16	0.93	1.1	2000	0.5	1.0	0.3	1.5	1000	37.5	2.0	34.30065381297917	14.842963710835924	13.425588246315591	33.65584458092475	9.832342116249533
0.1	2.1	360.0	4.93	false	0.5	1.25	100	1.0	0.16	0.93	1.1	2000	0.5	1.0	0.3	1.5	1000	37.5	1.0	35.40793380651623	0.9024068418099077	21.312261495316335
0.1	2.1	360.0	4.93	false	0.5	1.25	100	1.0	0.16	0.93	1.1	2000	0.5	1.0	0.3	1.5	1000	37.5	2.0	43.377885900718056	22.24738930441485	17.94516970177975	40.01568002777647	11.564348660603065
0.1	2.1	360.0	4.93	false	0.5	1.25	100	1.0	0.16	0.93	1.1	2000	0.5	1.0	0.3	1.5	1000	37.5	3.0	46.990406786210116	19.431367173056504	9.396717611206656	28.464202834780508	12.344665906560534	43.29968690200985	9.905463645144227
0.1	2.1	360.0	4.93	false	0.5	1.25	100	1.0	0.16	0.93	1.1	2000	0.5	1.0	0.3	1.5	1000	37.5	2.0	31.51229641405276	11.023830805856758	12.62862415398665	30.428350654867454	9.11543343576081
0.1	2.1	360.0	4.93	false	0.5	1.25	100	1.0	0.16	0.93	1.1	2000	0.5	1.0	0.3	1.5	1000	37.5	2.0	39.891882469562276	12.20368386643064	14.64348856459379	38.14071017994841	13.34814022221739
0.1	2.1	360.0	4.93	false	0.5	1.25	100	1.0	0.16	0.93	1.1	2000	0.5	1.0	0.3	1.5	1000	37.5	1.0	39.06619248421614	2.5987486306948493	22.864142146444458
0.1	2.1	360.0	4.93	false	0.5	1.25	100	1.0	0.16	0.93	1.1	2000	0.5	1.0	0.3	1.5	1000	37.5	2.0	46.24401283910181	2.5127946348322796	12.620898813555188	27.66218566223363	19.655551931787937
0.1	2.1	360.0	4.93	false	0.5	1.25	100	1.0	0.16	0.93	1.1	2000	0.5	1.0	0.3	1.5	1000	37.5	2.0	32.607003842657384	0.5999934359702119	10.978735688872812	23.743624739572773	10.31532721153504
0.1	2.1	360.0	4.93	false	0.5	1.25	100	1.0	0.16	0.93	1.1	2000	0.5	1.0	0.3	1.5	1000	37.5	2.0	34.29869276346343	1.7701638858465587	13.702974129913382	34.28535997207701	9.71614202906274
0.1	2.1	360.0	4.93	false	0.5	1.25	100	1.0	0.16	0.93	1.1	2000	0.5	1.0	0.3	1.5	1000	37.5	2.0	40.58872471007948	15.551980702797621	17.733240168088518	40.16795331225577	8.775764315717208
0.1	2.1	360.0	4.93	false	0.5	1.25	100	1.0	0.16	0.93	1.1	2000	0.5	1.0	0.3	1.5	1000	37.5	1.0	41.147815165765145	16.215510906349323	26.311981018419733
0.1	2.1	360.0	4.93	false	0.5	1.25	100	1.0	0.16	0.93	1.1	2000	0.5	1.0	0.3	1.5	1000	37.5	2.0	37.067222646081014	6.322032067821168	8.940991392004214	24.385991956467915	16.01929069606856
0.1	2.1	360.0	4.93	false	0.5	1.25	100	1.0	0.16	0.93	1.1	2000	0.5	1.0	0.3	1.5	1000	37.5	1.0	29.965690458688634	23.697642406781117	19.138562119841062
0.1	2.1	360.0	4.93	false	0.5	1.25	100	1.0	0.16	0.93	1.1	2000	0.5	1.0	0.3	1.5	1000	37.5	2.0	39.32133103043358	12.924511157008505	11.705029854170801	28.47412297044361	14.132346411547982
0.1	2.1	360.0	4.93	false	0.5	1.25	100	1.0	0.16	0.93	1.1	2000	0.5	1.0	0.3	1.5	1000	37.5	1.0	34.39321696930838	21.59605257230576	22.797743596047034
0.1	2.1	360.0	4.93	false	0.5	1.25	100	1.0	0.16	0.93	1.1	2000	0.5	1.0	0.3	1.5	1000	37.5	1.0	31.04774818989385	14.185625105202874	15.966198092759345
0.1	2.1	360.0	4.93	false	0.5	1.25	100	1.0	0.16	0.93	1.1	2000	0.5	1.0	0.3	1.5	1000	37.5	2.0	36.04786177497885	5.932732884086871	6.760365098589516	29.623130390769663	14.494281907724009
0.1	2.1	360.0	4.93	false	0.5	1.25	100	1.0	0.16	0.93	1.1	2000	0.5	1.0	0.3	1.5	1000	37.5	2.0	38.490412629879835	14.586696841424192	13.630908811523554	37.493263472980345	9.682296155713214
0.1	2.1	360.0	4.93	false	0.5	1.25	100	1.0	0.16	0.93	1.1	2000	0.5	1.0	0.3	1.5	1000	37.5	1.0	33.35694580568855	0.8615110332444351	19.259370700655282
0.1	2.1	360.0	4.93	false	0.5	1.25	100	1.0	0.16	0.93	1.1	2000	0.5	1.0	0.3	1.5	1000	37.5	1.0	44.24772609652914	14.291901646056385	28.125181710563723
0.1	2.1	360.0	4.93	false	0.5	1.25	100	1.0	0.16	0.93	1.1	2000	0.5	1.0	0.3	1.5	1000	37.5	2.0	35.83991529871199	2.768410762692331	8.35937287065436	19.32716394406438	18.75481419585491
0.1	2.1	360.0	4.93	false	0.5	1.25	100	1.0	0.16	0.93	1.1	2000	0.5	1.0	0.3	1.5	1000	37.5	2.0	40.71875542377362	16.489499465258756	15.170771262448195	39.75126894658551	9.992472114276485
0.1	2.1	360.0	4.93	false	0.5	1.25	100	1.0	0.16	0.93	1.1	2000	0.5	1.0	0.3	1.5	1000	37.5	1.0	39.44828297739875	11.539913621925821	20.777893151507463
0.1	2.1	360.0	4.93	false	0.5	1.25	100	1.0	0.16	0.93	1.1	2000	0.5	1.0	0.3	1.5	1000	37.5	2.0	30.602212949846887	6.075217638469664	13.456961598788556	30.003467399965484	5.7620031108893786
0.1	2.1	360.0	4.93	false	0.5	1.25	100	1.0	0.16	0.93	1.1	2000	0.5	1.0	0.3	1.5	1000	37.5	1.0	29.398353187476758	21.094934756288595	18.163667573116
0.1	2.1	360.0	4.93	false	0.5	1.25	100	1.0	0.16	0.93	1.1	2000	0.5	1.0	0.3	1.5	1000	37.5	2.0	31.51537326671358	14.01178450131035	12.216533599690433	28.536909060116525	9.67942440817916
0.1	2.1	360.0	4.93	false	0.5	1.25	100	1.0	0.16	0.93	1.1	2000	0.5	1.0	0.3	1.5	1000	37.5	2.0	40.89808223630327	0.7532164898350946	8.762813731977799	18.008639102776133	17.571773828080836
0.1	2.1	360.0	4.93	false	0.5	1.25	100	1.0	0.16	0.93	1.1	2000	0.5	1.0	0.3	1.5	1000	37.5	1.0	31.45488342635568	5.3873226988755825	19.63521260090707
0.1	2.1	360.0	4.93	false	0.5	1.25	100	1.0	0.16	0.93	1.1	2000	0.5	1.0	0.3	1.5	1000	37.5	2.0	36.164081377101034	0.012583323328835421	11.082334259442135	27.44636588443941	12.348348271503028
0.1	2.1	360.0	4.93	false	0.5	1.25	100	1.0	0.16	0.93	1.1	2000	0.5	1.0	0.3	1.5	1000	37.5	2.0	39.264364259325355	20.484610418469128	17.32987228840911	30.779266798542768	9.767692005093071
0.1	2.1	360.0	4.93	false	0.5	1.25	100	1.0	0.16	0.93	1.1	2000	0.5	1.0	0.3	1.5	1000	37.5	2.0	25.67697742844259	6.608553718733984	8.582557356791703	21.916194898668017	8.890288084360597
0.1	2.1	360.0	4.93	false	0.5	1.25	100	1.0	0.16	0.93	1.1	2000	0.5	1.0	0.3	1.5	1000	37.5	2.0	40.990376046608176	15.93726539329922	16.360452133908197	40.72314946664529	11.14743679962265
0.1	2.1	360.0	4.93	false	0.5	1.25	100	1.0	0.16	0.93	1.1	2000	0.5	1.0	0.3	1.5	1000	37.5	2.0	36.19080984727035	1.2042369959943613	11.73928590372851	32.13002944393701	13.088525973642051
0.1	2.1	360.0	4.93	false	0.5	1.25	100	1.0	0.16	0.93	1.1	2000	0.5	1.0	0.3	1.5	1000	37.5	2.0	36.353537261053276	15.646069762614559	11.619715970782996	26.63266107308019	12.099704394846226
0.1	2.1	360.0	4.93	false	0.5	1.25	100	1.0	0.16	0.93	1.1	2000	0.5	1.0	0.3	1.5	1000	37.5	2.0	38.480466905365205	8.96486548983477	16.62697876828873	30.93460362136414	8.407678122168766
0.1	2.1	360.0	4.93	false	0.5	1.25	100	1.0	0.16	0.93	1.1	2000	0.5	1.0	0.3	1.5	1000	37.5	2.0	33.43993086203274	13.15752145173515	13.070003314540063	23.826058852528117	9.32113536801284
0.1	2.1	360.0	4.93	false	0.5	1.25	100	1.0	0.16	0.93	1.1	2000	0.5	1.0	0.3	1.5	1000	37.5	1.0	42.10217189869354	37.14853558420378	23.663864979727226
0.1	2.1	360.0	4.93	false	0.5	1.25	100	1.0	0.16	0.93	1.1	2000	0.5	1.0	0.3	1.5	1000	37.5	0.0	32.00462286550145
0.1	2.1	360.0	4.93	false	0.5	1.25	100	1.0	0.16	0.93	1.1	2000	0.5	1.0	0.3	1.5	1000	37.5	2.0	45.6992644501796	0.2295287198055798	13.912815764453052	40.924382665150105	14.550818019107822
0.1	2.1	360.0	4.93	false	0.5	1.25	100	1.0	0.16	0.93	1.1	2000	0.5	1.0	0.3	1.5	1000	37.5	3.0	46.00093193963687	1.4744500422240912	10.104873892372225	30.062085716482162	13.710912830003698	44.66409961619333	8.294300394333343
0.1	2.1	360.0	4.93	false	0.5	1.25	100	1.0	0.16	0.93	1.1	2000	0.5	1.0	0.3	1.5	1000	37.5	1.0	27.243129986155385	9.72302889627585	17.96730522290902
0.1	2.1	360.0	4.93	false	0.5	1.25	100	1.0	0.16	0.93	1.1	2000	0.5	1.0	0.3	1.5	1000	37.5	2.0	45.75944574334917	14.420734089126354	19.697750007314106	42.95969219973688	12.541807920193769
0.1	2.1	360.0	4.93	false	0.5	1.25	100	1.0	0.16	0.93	1.1	2000	0.5	1.0	0.3	1.5	1000	37.5	1.0	34.241007036917715	24.525366201268646	21.338719196491837
0.1	2.1	360.0	4.93	false	0.5	1.25	100	1.0	0.16	0.93	1.1	2000	0.5	1.0	0.3	1.5	1000	37.5	2.0	34.19623192036894	7.118536861256339	15.578739216277624	33.11146262107104	6.4780672746105
0.1	2.1	360.0	4.93	false	0.5	1.25	100	1.0	0.16	0.93	1.1	2000	0.5	1.0	0.3	1.5	1000	37.5	1.0	38.736822742523046	18.144055193403915	24.22388738698113
0.1	2.1	360.0	4.93	false	0.5	1.25	100	1.0	0.16	0.93	1.1	2000	0.5	1.0	0.3	1.5	1000	37.5	1.0	35.272558901508944	16.23709641883692	24.70111363880987
0.1	2.1	360.0	4.93	false	0.5	1.25	100	1.0	0.16	0.93	1.1	2000	0.5	1.0	0.3	1.5	1000	37.5	2.0	40.68761301178109	18.95038985418712	16.693941591915728	37.28527159003097	10.107119609402256
0.1	2.1	360.0	4.93	false	0.5	1.25	100	1.0	0.16	0.93	1.1	2000	0.5	1.0	0.3	1.5	1000	37.5	1.0	31.960177800189072	16.279772964267917	19.46921591427222
0.1	2.1	360.0	4.93	false	0.5	1.25	100	1.0	0.16	0.93	1.1	2000	0.5	1.0	0.3	1.5	1000	37.5	1.0	29.32352467296397	2.58359562617638	19.083903894674414
0.1	2.1	360.0	4.93	false	0.5	1.25	100	1.0	0.16	0.93	1.1	2000	0.5	1.0	0.3	1.5	1000	37.5	2.0	39.68755525384604	16.349038033319676	16.897957790058342	37.52696700993637	9.133713577252324
0.1	2.1	360.0	4.93	false	0.5	1.25	100	1.0	0.16	0.93	1.1	2000	0.5	1.0	0.3	1.5	1000	37.5	1.0	35.80687114448054	11.228494910268152	20.583159585932286
0.1	2.1	360.0	4.93	false	0.5	1.25	100	1.0	0.16	0.93	1.1	2000	0.5	1.0	0.3	1.5	1000	37.5	2.0	37.356033866009795	16.275925989968766	14.53457338396899	35.460782817651825	10.822154207262754
0.1	2.1	360.0	4.93	false	0.5	1.25	100	1.0	0.16	0.93	1.1	2000	0.5	1.0	0.3	1.5	1000	37.5	1.0	37.658226748810605	20.897061707278	17.903355402957946
0.1	2.1	360.0	4.93	false	0.5	1.25	100	1.0	0.16	0.93	1.1	2000	0.5	1.0	0.3	1.5	1000	37.5	2.0	40.36599714238078	13.473107284253881	13.959472250307535	27.71211145058534	10.843017436402569
0.1	2.1	360.0	4.93	false	0.5	1.25	100	1.0	0.16	0.93	1.1	2000	0.5	1.0	0.3	1.5	1000	37.5	2.0	37.873510959522676	12.796352494550925	12.545662091110005	23.33223729376182	11.640510219952876
0.1	2.1	360.0	4.93	false	0.5	1.25	100	1.0	0.16	0.93	1.1	2000	0.5	1.0	0.3	1.5	1000	37.5	2.0	33.66571894464367	1.1574201412507505	13.22636295593723	25.479418409966133	7.7948044103411425
0.1	2.1	360.0	4.93	false	0.5	1.25	100	1.0	0.16	0.93	1.1	2000	0.5	1.0	0.3	1.5	1000	37.5	3.0	47.29126296998318	4.533273155659125	7.652215831494897	25.09691892085858	12.266374928060019	45.77646215938436	9.217958127592091
0.1	2.1	360.0	4.93	false	0.5	1.25	100	1.0	0.16	0.93	1.1	2000	0.5	1.0	0.3	1.5	1000	37.5	2.0	39.139402219768556	1.5482269366291745	10.06442874567271	29.187677574070605	14.657324623301237
0.1	2.1	360.0	4.93	false	0.5	1.25	100	1.0	0.16	0.93	1.1	2000	0.5	1.0	0.3	1.5	1000	37.5	1.0	38.4470743681137	20.864167075301882	17.71109850004362
0.1	2.1	360.0	4.93	false	0.5	1.25	100	1.0	0.16	0.93	1.1	2000	0.5	1.0	0.3	1.5	1000	37.5	2.0	37.799811249725806	0.18453690121504343	9.980656548814615	25.195158180939885	18.437099185582543
0.1	2.1	360.0	4.93	false	0.5	1.25	100	1.0	0.16	0.93	1.1	2000	0.5	1.0	0.3	1.5	1000	37.5	1.0	43.094387075077115	20.186788703861055	27.65695231696465
0.1	2.1	360.0	4.93	false	0.5	1.25	100	1.0	0.16	0.93	1.1	2000	0.5	1.0	0.3	1.5	1000	37.5	2.0	36.37855281348749	8.696867234406065	13.366626293625119	35.2201842928101	10.606747719341604
0.1	2.1	360.0	4.93	false	0.5	1.25	100	1.0	0.16	0.93	1.1	2000	0.5	1.0	0.3	1.5	1000	37.5	2.0	34.4998264975266	21.68142746435506	13.482414816945337	29.92308996083717	8.444553659585685
0.1	2.1	360.0	4.93	false	0.5	1.25	100	1.0	0.16	0.93	1.1	2000	0.5	1.0	0.3	1.5	1000	37.5	2.0	40.60932319586274	1.06494488176333	10.060301564326053	22.37327654776231	17.784726816565264
0.1	2.1	360.0	4.93	false	0.5	1.25	100	1.0	0.16	0.93	1.1	2000	0.5	1.0	0.3	1.5	1000	37.5	2.0	36.03202832031794	13.957296031890822	13.238486354630592	24.410288982668447	11.747362781268755
0.1	2.1	360.0	4.93	false	0.5	1.25	100	1.0	0.16	0.93	1.1	2000	0.5	1.0	0.3	1.5	1000	37.5	2.0	29.099117113663628	14.340780949671469	10.996157167967285	24.162374015608123	10.228081485826147
0.1	2.1	360.0	4.93	false	0.5	1.25	100	1.0	0.16	0.93	1.1	2000	0.5	1.0	0.3	1.5	1000	37.5	2.0	33.836571735784815	0.7377940024406897	10.984634950785114	29.528257313841717	11.203658811448735
0.1	2.1	360.0	4.93	false	0.5	1.25	100	1.0	0.16	0.93	1.1	2000	0.5	1.0	0.3	1.5	1000	37.5	2.0	44.197293712322924	3.5933147657593536	15.484950161482297	26.17742833613317	15.737471832701122
0.1	2.1	360.0	4.93	false	0.5	1.25	100	1.0	0.16	0.93	1.1	2000	0.5	1.0	0.3	1.5	1000	37.5	0.0	38.67209826333126
0.1	2.1	360.0	4.93	false	0.5	1.25	100	1.0	0.16	0.93	1.1	2000	0.5	1.0	0.3	1.5	1000	37.5	2.0	38.15855851331315	2.002027661270524	12.743869875454978	37.14704333568715	10.239973304566421
0.1	2.1	360.0	4.93	false	0.5	1.25	100	1.0	0.16	0.93	1.1	2000	0.5	1.0	0.3	1.5	1000	37.5	2.0	39.872160365332896	8.695997762306302	10.946275101749057	23.437553077394984	16.821792176383543
0.1	2.1	360.0	4.93	false	0.5	1.25	100	1.0	0.16	0.93	1.1	2000	0.5	1.0	0.3	1.5	1000	37.5	2.0	37.641074971408635	3.056811170066794	8.801154344438695	19.674819827837823	17.778966264656244
0.1	2.1	360.0	4.93	false	0.5	1.25	100	1.0	0.16	0.93	1.1	2000	0.5	1.0	0.3	1.5	1000	37.5	1.0	32.25358321845954	13.512032952905473	21.515747040562474
0.1	2.1	360.0	4.93	false	0.5	1.25	100	1.0	0.16	0.93	1.1	2000	0.5	1.0	0.3	1.5	1000	37.5	1.0	42.39708224884955	15.211674418312418	27.146806190201957
0.1	2.1	360.0	4.93	false	0.5	1.25	100	1.0	0.16	0.93	1.1	2000	0.5	1.0	0.3	1.5	1000	37.5	1.0	41.94699994161658	0.13981079702306712	25.97123475979756
0.1	2.1	360.0	4.93	false	0.5	1.25	100	1.0	0.16	0.93	1.1	2000	0.5	1.0	0.3	1.5	1000	37.5	2.0	42.59121845442204	10.188851714620865	15.230993221734773	38.40747342550029	12.322120328093778
0.1	2.1	360.0	4.93	false	0.5	1.25	100	1.0	0.16	0.93	1.1	2000	0.5	1.0	0.3	1.5	1000	37.5	2.0	34.655944750796095	0.6028700285798249	8.440482903785393	25.146706167142636	13.527667339801727
0.1	2.1	360.0	4.93	false	0.5	1.25	100	1.0	0.16	0.93	1.1	2000	0.5	1.0	0.3	1.5	1000	37.5	1.0	32.13036011351062	16.410314845312044	19.619760910091138
0.1	2.1	360.0	4.93	false	0.5	1.25	100	1.0	0.16	0.93	1.1	2000	0.5	1.0	0.3	1.5	1000	37.5	2.0	43.59425703507099	16.03100413470428	12.244603185396906	31.865620794540124	18.72009147299982
0.1	2.1	360.0	4.93	false	0.5	1.25	100	1.0	0.16	0.93	1.1	2000	0.5	1.0	0.3	1.5	1000	37.5	1.0	38.52263319704421	19.586567901890877	24.131306126371513
0.1	2.1	360.0	4.93	false	0.5	1.25	100	1.0	0.16	0.93	1.1	2000	0.5	1.0	0.3	1.5	1000	37.5	1.0	31.5787068954245	17.944258557177193	19.62461637222784
0.1	2.1	360.0	4.93	false	0.5	1.25	100	1.0	0.16	0.93	1.1	2000	0.5	1.0	0.3	1.5	1000	37.5	1.0	36.56454564500201	28.501803231399773	22.91012777655686
0.1	2.1	360.0	4.93	false	0.5	1.25	100	1.0	0.16	0.93	1.1	2000	0.5	1.0	0.3	1.5	1000	37.5	2.0	32.72949882883089	1.6118553970441374	6.509158865614708	25.41556529103795	14.163779905430614
0.1	2.1	360.0	4.93	false	0.5	1.25	100	1.0	0.16	0.93	1.1	2000	0.5	1.0	0.3	1.5	1000	37.5	1.0	36.03703512935064	25.879615186608856	22.64494110939305
0.1	2.1	360.0	4.93	false	0.5	1.25	100	1.0	0.16	0.93	1.1	2000	0.5	1.0	0.3	1.5	1000	37.5	1.0	38.83680170340972	23.237783921621645	26.65088692524038
0.1	2.1	360.0	4.93	false	0.5	1.25	100	1.0	0.16	0.93	1.1	2000	0.5	1.0	0.3	1.5	1000	37.5	2.0	35.34636053653111	1.5307080858858764	10.124106887714284	25.475803310047603	14.202580981483921
0.1	2.1	360.0	4.93	false	0.5	1.25	100	1.0	0.16	0.93	1.1	2000	0.5	1.0	0.3	1.5	1000	37.5	2.0	42.52201423759193	9.963312443518143	15.295295261811813	35.60937717603961	12.485717600782856
0.1	2.1	360.0	4.93	false	0.5	1.25	100	1.0	0.16	0.93	1.1	2000	0.5	1.0	0.3	1.5	1000	37.5	2.0	41.0536041334935	10.5142403938925	12.87821559270066	20.020017266773365	14.236859711494533
0.1	2.1	360.0	4.93	false	0.5	1.25	100	1.0	0.16	0.93	1.1	2000	0.5	1.0	0.3	1.5	1000	37.5	2.0	38.85359492151428	9.102846601659168	17.92454447394704	38.141902875732185	9.251711098568157
0.1	2.1	360.0	4.93	false	0.5	1.25	100	1.0	0.16	0.93	1.1	2000	0.5	1.0	0.3	1.5	1000	37.5	2.0	38.048531758123886	4.542444919273611	13.741973352442608	34.83249880529136	11.034520011062122
0.1	2.1	360.0	4.93	false	0.5	1.25	100	1.0	0.16	0.93	1.1	2000	0.5	1.0	0.3	1.5	1000	37.5	1.0	36.139048565665654	28.443519096502104	17.274925501942224
0.1	2.1	360.0	4.93	false	0.5	1.25	100	1.0	0.16	0.93	1.1	2000	0.5	1.0	0.3	1.5	1000	37.5	2.0	33.064907576786155	2.3388492588805696	8.352567227762046	30.160635600606255	13.683867746043525
0.1	2.1	360.0	4.93	false	0.5	1.25	100	1.0	0.16	0.93	1.1	2000	0.5	1.0	0.3	1.5	1000	37.5	2.0	38.452736125987606	3.829965469184886	12.785570619258873	29.56979473195367	11.88214237969445
0.1	2.1	360.0	4.93	false	0.5	1.25	100	1.0	0.16	0.93	1.1	2000	0.5	1.0	0.3	1.5	1000	37.5	2.0	36.198738795276064	2.3771634956154526	15.465689605880094	35.28968642470493	8.579893604580326
0.1	2.1	360.0	4.93	false	0.5	1.25	100	1.0	0.16	0.93	1.1	2000	0.5	1.0	0.3	1.5	1000	37.5	1.0	24.838351993787946	3.100725552046801	13.384353292386063
0.1	2.1	360.0	4.93	false	0.5	1.25	100	1.0	0.16	0.93	1.1	2000	0.5	1.0	0.3	1.5	1000	37.5	2.0	37.672042766075286	14.9779400968779	12.23521702848363	35.670104555294905	11.673418125385531
0.1	2.1	360.0	4.93	false	0.5	1.25	100	1.0	0.16	0.93	1.1	2000	0.5	1.0	0.3	1.5	1000	37.5	2.0	46.08405363992887	0.692437181142367	9.72316649049069	33.88168168149307	19.12395050951076
0.1	2.1	360.0	4.93	false	0.5	1.25	100	1.0	0.16	0.93	1.1	2000	0.5	1.0	0.3	1.5	1000	37.5	2.0	48.11387650256112	3.4561849511961893	12.120712727508558	31.768465022729057	18.830779804236194
0.1	2.1	360.0	4.93	false	0.5	1.25	100	1.0	0.16	0.93	1.1	2000	0.5	1.0	0.3	1.5	1000	37.5	2.0	41.01983002215532	0.5894575107837113	13.438695023444872	34.40309274770446	12.003528197510985
0.1	2.1	360.0	4.93	false	0.5	1.25	100	1.0	0.16	0.93	1.1	2000	0.5	1.0	0.3	1.5	1000	37.5	1.0	39.07702528972842	1.4200276950888702	24.25947512536426
0.1	2.1	360.0	4.93	false	0.5	1.25	100	1.0	0.16	0.93	1.1	2000	0.5	1.0	0.3	1.5	1000	37.5	1.0	32.15172443833926	23.490067676979084	20.810426525141967
0.1	2.1	360.0	4.93	false	0.5	1.25	100	1.0	0.16	0.93	1.1	2000	0.5	1.0	0.3	1.5	1000	37.5	2.0	43.51654825946389	18.79238746588382	19.232780274483094	34.26440828456936	9.455500249686857
0.1	2.1	360.0	4.93	false	0.5	1.25	100	1.0	0.16	0.93	1.1	2000	0.5	1.0	0.3	1.5	1000	37.5	2.0	36.18152478739135	14.199433291149173	13.266993738826814	34.931373191286404	13.46699946326342
0.1	2.1	360.0	4.93	false	0.5	1.25	100	1.0	0.16	0.93	1.1	2000	0.5	1.0	0.3	1.5	1000	37.5	2.0	36.450183176949835	11.324338712417317	16.35497575031881	36.02113792412564	7.288181944587055
0.1	2.1	360.0	4.93	false	0.5	1.25	100	1.0	0.16	0.93	1.1	2000	0.5	1.0	0.3	1.5	1000	37.5	3.0	43.06866856265407	4.398831951308444	7.509157116633361	23.144540980015538	14.333247631372304	41.33247290303495	8.080254927262036
0.1	2.1	360.0	4.93	false	0.5	1.25	100	1.0	0.16	0.93	1.1	2000	0.5	1.0	0.3	1.5	1000	37.5	1.0	32.87345253326859	15.877189310142647	20.628663423699553
0.1	2.1	360.0	4.93	false	0.5	1.25	100	1.0	0.16	0.93	1.1	2000	0.5	1.0	0.3	1.5	1000	37.5	2.0	37.84051146492509	9.152103532548942	12.367570970152821	25.86934581424819	14.188099181763807
0.1	2.1	360.0	4.93	false	0.5	1.25	100	1.0	0.16	0.93	1.1	2000	0.5	1.0	0.3	1.5	1000	37.5	2.0	43.68822943127056	1.2063714535470087	12.028162360631006	27.221555954246952	17.34814584494252
0.1	2.1	360.0	4.93	false	0.5	1.25	100	1.0	0.16	0.93	1.1	2000	0.5	1.0	0.3	1.5	1000	37.5	2.0	45.68989738914857	1.8871048745257675	14.777009230863005	35.54533677588385	15.917245262603812
0.1	2.1	360.0	4.93	false	0.5	1.25	100	1.0	0.16	0.93	1.1	2000	0.5	1.0	0.3	1.5	1000	37.5	1.0	37.10610867180915	25.20743461509488	25.384593717289185
0.1	2.1	360.0	4.93	false	0.5	1.25	100	1.0	0.16	0.93	1.1	2000	0.5	1.0	0.3	1.5	1000	37.5	1.0	28.151598211556504	20.090837007000285	17.700891897236843
0.1	2.1	360.0	4.93	false	0.5	1.25	100	1.0	0.16	0.93	1.1	2000	0.5	1.0	0.3	1.5	1000	37.5	2.0	38.47908152048857	19.527513889098632	14.711903369108159	35.89486142301188	8.673624735974629
0.1	2.1	360.0	4.93	false	0.5	1.25	100	1.0	0.16	0.93	1.1	2000	0.5	1.0	0.3	1.5	1000	37.5	1.0	31.756202140214967	14.622229955944507	21.26727252442324
0.1	2.1	360.0	4.93	false	0.5	1.25	100	1.0	0.16	0.93	1.1	2000	0.5	1.0	0.3	1.5	1000	37.5	2.0	45.179174755338366	15.607369850644796	16.020442821621835	36.246619229395385	13.025605697671033
0.1	2.1	360.0	4.93	false	0.5	1.25	100	1.0	0.16	0.93	1.1	2000	0.5	1.0	0.3	1.5	1000	37.5	1.0	31.479583957231657	0.6102856969907651	18.188882548302413
0.1	2.1	360.0	4.93	false	0.5	1.25	100	1.0	0.16	0.93	1.1	2000	0.5	1.0	0.3	1.5	1000	37.5	1.0	37.89546890094388	24.117132743852945	25.18411270876196
0.1	2.1	360.0	4.93	false	0.5	1.25	100	1.0	0.16	0.93	1.1	2000	0.5	1.0	0.3	1.5	1000	37.5	2.0	31.077493938691987	6.127743375023974	8.470080127760076	22.788374916567577	11.759625314732789
0.1	2.1	360.0	4.93	false	0.5	1.25	100	1.0	0.16	0.93	1.1	2000	0.5	1.0	0.3	1.5	1000	37.5	2.0	39.32601671665222	1.9198191557242619	9.435672657406423	38.65653973664964	17.584675340227623
0.1	2.1	360.0	4.93	false	0.5	1.25	100	1.0	0.16	0.93	1.1	2000	0.5	1.0	0.3	1.5	1000	37.5	1.0	31.882514069501124	10.780831579615308	20.88855731754966
0.1	2.1	360.0	4.93	false	0.5	1.25	100	1.0	0.16	0.93	1.1	2000	0.5	1.0	0.3	1.5	1000	37.5	1.0	35.61020879495295	21.785208182500902	22.95740086582192
0.1	2.1	360.0	4.93	false	0.5	1.25	100	1.0	0.16	0.93	1.1	2000	0.5	1.0	0.3	1.5	1000	37.5	1.0	34.68383836318013	13.91107100587797	17.134120207234417
0.1	2.1	360.0	4.93	false	0.5	1.25	100	1.0	0.16	0.93	1.1	2000	0.5	1.0	0.3	1.5	1000	37.5	2.0	34.0409144754978	9.782115440875645	13.274345541791735	28.807544134910444	11.083598964215904
0.1	2.1	360.0	4.93	false	0.5	1.25	100	1.0	0.16	0.93	1.1	2000	0.5	1.0	0.3	1.5	1000	37.5	0.0	38.052118077168494
0.1	2.1	360.0	4.93	false	0.5	1.25	100	1.0	0.16	0.93	1.1	2000	0.5	1.0	0.3	1.5	1000	37.5	2.0	38.986893119314566	8.18788576034775	11.490749987040651	37.27293247927016	14.511402577779545
0.1	2.1	360.0	4.93	false	0.5	1.25	100	1.0	0.16	0.93	1.1	2000	0.5	1.0	0.3	1.5	1000	37.5	1.0	29.719797115594098	14.32222375314178	20.247878743902167
0.1	2.1	360.0	4.93	false	0.5	1.25	100	1.0	0.16	0.93	1.1	2000	0.5	1.0	0.3	1.5	1000	37.5	1.0	36.474759083661304	21.656488111635756	21.747708861354408
0.1	2.1	360.0	4.93	false	0.5	1.25	100	1.0	0.16	0.93	1.1	2000	0.5	1.0	0.3	1.5	1000	37.5	1.0	36.19065056415761	21.82667647253683	18.04339540586924
0.1	2.1	360.0	4.93	false	0.5	1.25	100	1.0	0.16	0.93	1.1	2000	0.5	1.0	0.3	1.5	1000	37.5	1.0	35.87018141253514	16.31223941754243	21.66668076415687
0.1	2.1	360.0	4.93	false	0.5	1.25	100	1.0	0.16	0.93	1.1	2000	0.5	1.0	0.3	1.5	1000	37.5	1.0	44.74828372590282	6.115611778060968	25.629226570795755
0.1	2.1	360.0	4.93	false	0.5	1.25	100	1.0	0.16	0.93	1.1	2000	0.5	1.0	0.3	1.5	1000	37.5	1.0	38.04844757110033	1.3946037098226358	21.82662983617629
0.1	2.1	360.0	4.93	false	0.5	1.25	100	1.0	0.16	0.93	1.1	2000	0.5	1.0	0.3	1.5	1000	37.5	1.0	36.19857944711676	9.346875843405732	20.763854214749497
0.1	2.1	360.0	4.93	false	0.5	1.25	100	1.0	0.16	0.93	1.1	2000	0.5	1.0	0.3	1.5	1000	37.5	2.0	45.20152166177566	26.62113794629923	19.22331047553647	30.416726415400653	11.353136450293784
0.1	2.1	360.0	4.93	false	0.5	1.25	100	1.0	0.16	0.93	1.1	2000	0.5	1.0	0.3	1.5	1000	37.5	2.0	38.73943400109766	0.23507079361341307	11.681859688472603	34.978610086689855	11.186180138737647
0.1	2.1	360.0	4.93	false	0.5	1.25	100	1.0	0.16	0.93	1.1	2000	0.5	1.0	0.3	1.5	1000	37.5	1.0	37.31265819608338	16.595659128649597	22.654556474191107
0.1	2.1	360.0	4.93	false	0.5	1.25	100	1.0	0.16	0.93	1.1	2000	0.5	1.0	0.3	1.5	1000	37.5	2.0	39.3433639267924	3.9663595052170977	13.629937457743559	37.03793531551113	10.612232872920037
0.1	2.1	360.0	4.93	false	0.5	1.25	100	1.0	0.16	0.93	1.1	2000	0.5	1.0	0.3	1.5	1000	37.5	2.0	39.22578854064346	18.390734819141816	14.702032733448748	29.685807934633978	12.393072160875604
0.1	2.1	360.0	4.93	false	0.5	1.25	100	1.0	0.16	0.93	1.1	2000	0.5	1.0	0.3	1.5	1000	37.5	1.0	40.86483904502724	27.098419793991646	22.94880151080423
0.1	2.1	360.0	4.93	false	0.5	1.25	100	1.0	0.16	0.93	1.1	2000	0.5	1.0	0.3	1.5	1000	37.5	2.0	43.83090430679458	23.415235366816297	17.684677864285568	38.08407158309087	11.47276741161232
0.1	2.1	360.0	4.93	false	0.5	1.25	100	1.0	0.16	0.93	1.1	2000	0.5	1.0	0.3	1.5	1000	37.5	1.0	44.953413040338816	9.509605547172365	26.252786972259624
0.1	2.1	360.0	4.93	false	0.5	1.25	100	1.0	0.16	0.93	1.1	2000	0.5	1.0	0.3	1.5	1000	37.5	1.0	36.930583553937154	17.75796840709546	21.68044650902758
0.1	2.1	360.0	4.93	false	0.5	1.25	100	1.0	0.16	0.93	1.1	2000	0.5	1.0	0.3	1.5	1000	37.5	1.0	30.914314446722162	11.38316369409909	19.932265802244867
0.1	2.1	360.0	4.93	false	0.5	1.25	100	1.0	0.16	0.93	1.1	2000	0.5	1.0	0.3	1.5	1000	37.5	2.0	38.34245041173468	0.3992045517766389	7.567082369470307	15.203440034185853	16.959685385714725
0.1	2.1	360.0	4.93	false	0.5	1.25	100	1.0	0.16	0.93	1.1	2000	0.5	1.0	0.3	1.5	1000	37.5	2.0	41.872557856360835	22.99882636411407	19.41105418112014	41.17810932919111	9.767508985484108
0.1	2.1	360.0	4.93	false	0.5	1.25	100	1.0	0.16	0.93	1.1	2000	0.5	1.0	0.3	1.5	1000	37.5	2.0	49.05438663376146	3.2306536560477292	15.815593284162317	48.04981493884581	14.23919764466308
0.1	2.1	360.0	4.93	false	0.5	1.25	100	1.0	0.16	0.93	1.1	2000	0.5	1.0	0.3	1.5	1000	37.5	2.0	33.19195943995932	7.44886289217964	6.971009950232629	11.013100129640115	16.60873549863331
0.1	2.1	360.0	4.93	false	0.5	1.25	100	1.0	0.16	0.93	1.1	2000	0.5	1.0	0.3	1.5	1000	37.5	1.0	40.1397632948566	39.67279810403345	24.76274534259818
0.1	2.1	360.0	4.93	false	0.5	1.25	100	1.0	0.16	0.93	1.1	2000	0.5	1.0	0.3	1.5	1000	37.5	1.0	45.632673551393445	27.08761604287833	28.255722365067104
0.1	2.1	360.0	4.93	false	0.5	1.25	100	1.0	0.16	0.93	1.1	2000	0.5	1.0	0.3	1.5	1000	37.5	2.0	41.45142581642088	0.9017320977595901	13.239865401988888	27.10894198820295	14.84916593445314
0.1	2.1	360.0	4.93	false	0.5	1.25	100	1.0	0.16	0.93	1.1	2000	0.5	1.0	0.3	1.5	1000	37.5	1.0	45.67331112769017	38.132534518652534	27.07907362207492
0.1	2.1	360.0	4.93	false	0.5	1.25	100	1.0	0.16	0.93	1.1	2000	0.5	1.0	0.3	1.5	1000	37.5	1.0	44.32214672020627	1.4899806482835298	25.69018890188618
0.1	2.1	360.0	4.93	false	0.5	1.25	100	1.0	0.16	0.93	1.1	2000	0.5	1.0	0.3	1.5	1000	37.5	1.0	40.37558179063864	27.73970351934523	24.241321305871168
0.1	2.1	360.0	4.93	false	0.5	1.25	100	1.0	0.16	0.93	1.1	2000	0.5	1.0	0.3	1.5	1000	37.5	2.0	43.39883207677604	16.14536962601053	13.554439022075822	33.957565684823706	13.979871253773641
0.1	2.1	360.0	4.93	false	0.5	1.25	100	1.0	0.16	0.93	1.1	2000	0.5	1.0	0.3	1.5	1000	37.5	2.0	44.519237538743766	16.263996668010005	14.522020584312918	27.236259368555338	16.16138460754167
0.1	2.1	360.0	4.93	false	0.5	1.25	100	1.0	0.16	0.93	1.1	2000	0.5	1.0	0.3	1.5	1000	37.5	1.0	37.85125239291639	22.352859348114073	26.677150016759544
0.1	2.1	360.0	4.93	false	0.5	1.25	100	1.0	0.16	0.93	1.1	2000	0.5	1.0	0.3	1.5	1000	37.5	1.0	35.385449827072975	25.182956370131578	21.77000401028964
0.1	2.1	360.0	4.93	false	0.5	1.25	100	1.0	0.16	0.93	1.1	2000	0.5	1.0	0.3	1.5	1000	37.5	2.0	33.60928550761885	0.4219123919623723	11.577641130306306	32.990015169620136	10.799638575814372
0.1	2.1	360.0	4.93	false	0.5	1.25	100	1.0	0.16	0.93	1.1	2000	0.5	1.0	0.3	1.5	1000	37.5	2.0	37.206202692742465	0.9647365615187793	10.265125070736653	27.773371944933853	15.929154340366763
0.1	2.1	360.0	4.93	false	0.5	1.25	100	1.0	0.16	0.93	1.1	2000	0.5	1.0	0.3	1.5	1000	37.5	1.0	37.759611027483515	0.7009281947100041	22.381486825751253
0.1	2.1	360.0	4.93	false	0.5	1.25	100	1.0	0.16	0.93	1.1	2000	0.5	1.0	0.3	1.5	1000	37.5	2.0	40.709304222153264	0.45011750280219415	11.840819985041733	39.168572543152486	13.633410686641932
0.1	2.1	360.0	4.93	false	0.5	1.25	100	1.0	0.16	0.93	1.1	2000	0.5	1.0	0.3	1.5	1000	37.5	2.0	31.71868624912713	4.938757491143646	11.717509111768976	30.74767786202522	11.327502044361374
0.1	2.1	360.0	4.93	false	0.5	1.25	100	1.0	0.16	0.93	1.1	2000	0.5	1.0	0.3	1.5	1000	37.5	1.0	36.3438848420445	27.994403164427382	21.650456953030908
0.1	2.1	360.0	4.93	false	0.5	1.25	100	1.0	0.16	0.93	1.1	2000	0.5	1.0	0.3	1.5	1000	37.5	2.0	40.68316661917625	20.63827721110751	15.800605530818224	36.941572337332396	8.554059644169728
0.1	2.1	360.0	4.93	false	0.5	1.25	100	1.0	0.16	0.93	1.1	2000	0.5	1.0	0.3	1.5	1000	37.5	3.0	46.002219003673865	0.7233190903051151	8.388234110371268	12.130549818178432	10.487225851121968	38.74579602765577	14.99794270608484
0.1	2.1	360.0	4.93	false	0.5	1.25	100	1.0	0.16	0.93	1.1	2000	0.5	1.0	0.3	1.5	1000	37.5	1.0	36.90024894096899	35.545927782336356	22.88834961217946
0.1	2.1	360.0	4.93	false	0.5	1.25	100	1.0	0.16	0.93	1.1	2000	0.5	1.0	0.3	1.5	1000	37.5	2.0	36.034887421554984	0.1377682406724061	10.20122979574631	34.80739175424488	14.009432948382049
0.1	2.1	360.0	4.93	false	0.5	1.25	100	1.0	0.16	0.93	1.1	2000	0.5	1.0	0.3	1.5	1000	37.5	2.0	35.224779109838614	6.896427149159606	12.402891973712217	25.261233054363814	12.019417467470484
0.1	2.1	360.0	4.93	false	0.5	1.25	100	1.0	0.16	0.93	1.1	2000	0.5	1.0	0.3	1.5	1000	37.5	1.0	37.57394274282342	3.5316884014630396	23.454433349142928
0.1	2.1	360.0	4.93	false	0.5	1.25	100	1.0	0.16	0.93	1.1	2000	0.5	1.0	0.3	1.5	1000	37.5	1.0	36.41337754384692	10.789827932545553	23.303857610078676
0.1	2.1	360.0	4.93	false	0.5	1.25	100	1.0	0.16	0.93	1.1	2000	0.5	1.0	0.3	1.5	1000	37.5	2.0	33.63976554188617	5.3875760060005575	12.935621655514213	33.15483057648517	9.584459420266418
0.1	2.1	360.0	4.93	false	0.5	1.25	100	1.0	0.16	0.93	1.1	2000	0.5	1.0	0.3	1.5	1000	37.5	1.0	33.350671188454214	25.456899083917243	22.16641961659945
0.1	2.1	360.0	4.93	false	0.5	1.25	100	1.0	0.16	0.93	1.1	2000	0.5	1.0	0.3	1.5	1000	37.5	2.0	42.465378958638176	8.41933157418344	8.54320450654153	27.981223626385038	18.45341779636579
0.1	2.1	360.0	4.93	false	0.5	1.25	100	1.0	0.16	0.93	1.1	2000	0.5	1.0	0.3	1.5	1000	37.5	1.0	37.98491497652715	22.99890053843087	24.08617585677747
0.1	2.1	360.0	4.93	false	0.5	1.25	100	1.0	0.16	0.93	1.1	2000	0.5	1.0	0.3	1.5	1000	37.5	1.0	24.924985657040047	24.40958917301484	14.586265968301754
0.1	2.1	360.0	4.93	false	0.5	1.25	100	1.0	0.16	0.93	1.1	2000	0.5	1.0	0.3	1.5	1000	37.5	2.0	42.65042009990992	5.326306280407408	9.533649415662287	35.78416883073145	17.833119059346533
0.1	2.1	360.0	4.93	false	0.5	1.25	100	1.0	0.16	0.93	1.1	2000	0.5	1.0	0.3	1.5	1000	37.5	2.0	41.67142028630193	6.246423080531279	12.337113893197682	23.65183636750216	13.907094531046098
0.1	2.1	360.0	4.93	false	0.5	1.25	100	1.0	0.16	0.93	1.1	2000	0.5	1.0	0.3	1.5	1000	37.5	1.0	35.13927650889623	19.007590695998463	23.097167415744167
0.1	2.1	360.0	4.93	false	0.5	1.25	100	1.0	0.16	0.93	1.1	2000	0.5	1.0	0.3	1.5	1000	37.5	1.0	23.92727414357188	23.407417939766916	16.007647067580816
0.1	2.1	360.0	4.93	false	0.5	1.25	100	1.0	0.16	0.93	1.1	2000	0.5	1.0	0.3	1.5	1000	37.5	1.0	34.98289259662922	10.91656425675771	22.94740992309917
0.1	2.1	360.0	4.93	false	0.5	1.25	100	1.0	0.16	0.93	1.1	2000	0.5	1.0	0.3	1.5	1000	37.5	1.0	41.93878681441118	21.640188192863892	24.80611275237754
0.1	2.1	360.0	4.93	false	0.5	1.25	100	1.0	0.16	0.93	1.1	2000	0.5	1.0	0.3	1.5	1000	37.5	2.0	43.02082342463141	24.232298386407486	20.605509971422304	41.456662789681076	10.000169064293901
0.1	2.1	360.0	4.93	false	0.5	1.25	100	1.0	0.16	0.93	1.1	2000	0.5	1.0	0.3	1.5	1000	37.5	2.0	38.84072648457247	8.914882056540437	9.883821668372947	25.324894588902293	16.643714806912282
0.1	2.1	360.0	4.93	false	0.5	1.25	100	1.0	0.16	0.93	1.1	2000	0.5	1.0	0.3	1.5	1000	37.5	1.0	42.738214397667704	25.292053925910796	20.9832682460908
0.1	2.1	360.0	4.93	false	0.5	1.25	100	1.0	0.16	0.93	1.1	2000	0.5	1.0	0.3	1.5	1000	37.5	2.0	45.67768443175625	11.975226897569694	15.782454023575415	44.30722097542165	11.908706909043358
0.1	2.1	360.0	4.93	false	0.5	1.25	100	1.0	0.16	0.93	1.1	2000	0.5	1.0	0.3	1.5	1000	37.5	1.0	39.53646833714765	5.987074167242414	24.578230225923754
0.1	2.1	360.0	4.93	false	0.5	1.25	100	1.0	0.16	0.93	1.1	2000	0.5	1.0	0.3	1.5	1000	37.5	2.0	37.123693416107265	25.01318980354937	14.453854149406368	36.23189207711296	8.802336467538654
0.1	2.1	360.0	4.93	false	0.5	1.25	100	1.0	0.16	0.93	1.1	2000	0.5	1.0	0.3	1.5	1000	37.5	1.0	32.899503618495	21.359460568479	19.746798568620118
0.1	2.1	360.0	4.93	false	0.5	1.25	100	1.0	0.16	0.93	1.1	2000	0.5	1.0	0.3	1.5	1000	37.5	2.0	42.6660928437585	3.8571093940020775	8.930520165407154	23.377140434333942	18.621164264359063
0.1	2.1	360.0	4.93	false	0.5	1.25	100	1.0	0.16	0.93	1.1	2000	0.5	1.0	0.3	1.5	1000	37.5	2.0	41.99404686393417	0.1758121538110167	13.366451696721624	37.750938145231366	17.344297527574884
0.1	2.1	360.0	4.93	false	0.5	1.25	100	1.0	0.16	0.93	1.1	2000	0.5	1.0	0.3	1.5	1000	37.5	2.0	32.534681358450115	16.935586720288796	13.99294962018546	31.13298959873641	8.312387819565403
0.1	2.1	360.0	4.93	false	0.5	1.25	100	1.0	0.16	0.93	1.1	2000	0.5	1.0	0.3	1.5	1000	37.5	2.0	27.93111476881399	4.962709803517277	7.199106705652764	14.229823635709836	12.01524251890488
0.1	2.1	360.0	4.93	false	0.5	1.25	100	1.0	0.16	0.93	1.1	2000	0.5	1.0	0.3	1.5	1000	37.5	0.0	43.16350112494363
0.1	2.1	360.0	4.93	false	0.5	1.25	100	1.0	0.16	0.93	1.1	2000	0.5	1.0	0.3	1.5	1000	37.5	2.0	35.618979990897685	6.672279697981941	8.72683932424427	21.707111755463913	16.694521019247638
0.1	2.1	360.0	4.93	false	0.5	1.25	100	1.0	0.16	0.93	1.1	2000	0.5	1.0	0.3	1.5	1000	37.5	2.0	40.90774015535058	26.58227007978573	15.337447835079812	35.43366745962353	10.496300636626508
0.1	2.1	360.0	4.93	false	0.5	1.25	100	1.0	0.16	0.93	1.1	2000	0.5	1.0	0.3	1.5	1000	37.5	2.0	42.79399393197582	18.454448822378165	18.264958158456185	40.631003376116425	10.991946059760222
0.1	2.1	360.0	4.93	false	0.5	1.25	100	1.0	0.16	0.93	1.1	2000	0.5	1.0	0.3	1.5	1000	37.5	1.0	38.01550174515609	37.772659319554236	24.06414933702086
0.1	2.1	360.0	4.93	false	0.5	1.25	100	1.0	0.16	0.93	1.1	2000	0.5	1.0	0.3	1.5	1000	37.5	1.0	41.03731901490376	3.634909143995164	25.156589824530165
0.1	2.1	360.0	4.93	false	0.5	1.25	100	1.0	0.16	0.93	1.1	2000	0.5	1.0	0.3	1.5	1000	37.5	1.0	38.15021082564988	19.714142692791608	24.337246393549908
0.1	2.1	360.0	4.93	false	0.5	1.25	100	1.0	0.16	0.93	1.1	2000	0.5	1.0	0.3	1.5	1000	37.5	1.0	33.384264229600404	20.227491813358377	22.258890109235576
0.1	2.1	360.0	4.93	false	0.5	1.25	100	1.0	0.16	0.93	1.1	2000	0.5	1.0	0.3	1.5	1000	37.5	2.0	43.64459051474187	6.205822967999452	15.311674794353479	41.69177097297509	13.858927584479925
0.1	2.1	360.0	4.93	false	0.5	1.25	100	1.0	0.16	0.93	1.1	2000	0.5	1.0	0.3	1.5	1000	37.5	2.0	41.74996828168105	2.5840113127266053	8.637257571904136	13.717007510448903	18.74981464901188
0.1	2.1	360.0	4.93	false	0.5	1.25	100	1.0	0.16	0.93	1.1	2000	0.5	1.0	0.3	1.5	1000	37.5	2.0	33.77305807984124	4.999626775681137	9.735482851138956	33.3700348072317	12.597578955014662
0.1	2.1	360.0	4.93	false	0.5	1.25	100	1.0	0.16	0.93	1.1	2000	0.5	1.0	0.3	1.5	1000	37.5	2.0	36.328664512946645	7.306884217431936	15.863626615377157	31.76267357830435	8.981293122243514
0.1	2.1	360.0	4.93	false	0.5	1.25	100	1.0	0.16	0.93	1.1	2000	0.5	1.0	0.3	1.5	1000	37.5	2.0	43.561444137092884	12.89617613069888	13.924925834036324	38.968621368415384	14.045816055257886
0.1	2.1	360.0	4.93	false	0.5	1.25	100	1.0	0.16	0.93	1.1	2000	0.5	1.0	0.3	1.5	1000	37.5	2.0	31.509916278853908	0.6848314763222257	12.722703727567371	30.71409620553343	9.974428215480478
0.1	2.1	360.0	4.93	false	0.5	1.25	100	1.0	0.16	0.93	1.1	2000	0.5	1.0	0.3	1.5	1000	37.5	2.0	47.3834911659653	7.764784493027045	14.501455306834314	36.147605310986485	18.676605214152254
0.1	2.1	360.0	4.93	false	0.5	1.25	100	1.0	0.16	0.93	1.1	2000	0.5	1.0	0.3	1.5	1000	37.5	1.0	33.468951788722734	9.246514204390287	20.03462073034022
0.1	2.1	360.0	4.93	false	0.5	1.25	100	1.0	0.16	0.93	1.1	2000	0.5	1.0	0.3	1.5	1000	37.5	2.0	40.3955449170363	12.647989013300954	16.57943657177116	27.628270415850366	9.284470349975802
0.1	2.1	360.0	4.93	false	0.5	1.25	100	1.0	0.16	0.93	1.1	2000	0.5	1.0	0.3	1.5	1000	37.5	1.0	34.75733454779531	18.742087823035735	21.66160931183595
0.1	2.1	360.0	4.93	false	0.5	1.25	100	1.0	0.16	0.93	1.1	2000	0.5	1.0	0.3	1.5	1000	37.5	1.0	31.02604666768949	0.690881216257936	18.45412827977982
0.1	2.1	360.0	4.93	false	0.5	1.25	100	1.0	0.16	0.93	1.1	2000	0.5	1.0	0.3	1.5	1000	37.5	1.0	34.267665207862365	21.70730469517668	21.062461189054616
0.1	2.1	360.0	4.93	false	0.5	1.25	100	1.0	0.16	0.93	1.1	2000	0.5	1.0	0.3	1.5	1000	37.5	1.0	39.88888591803394	30.19107621235475	25.468327155733096
0.1	2.1	360.0	4.93	false	0.5	1.25	100	1.0	0.16	0.93	1.1	2000	0.5	1.0	0.3	1.5	1000	37.5	1.0	40.725647666429225	35.49694700349147	24.73209381382074
0.1	2.1	360.0	4.93	false	0.5	1.25	100	1.0	0.16	0.93	1.1	2000	0.5	1.0	0.3	1.5	1000	37.5	1.0	35.56038705721823	15.540626763833982	23.386607510652222
0.1	2.1	360.0	4.93	false	0.5	1.25	100	1.0	0.16	0.93	1.1	2000	0.5	1.0	0.3	1.5	1000	37.5	1.0	35.49014811557388	11.061931098219427	24.40632386232842
0.1	2.1	360.0	4.93	false	0.5	1.25	100	1.0	0.16	0.93	1.1	2000	0.5	1.0	0.3	1.5	1000	37.5	1.0	35.41021961149642	11.798343479029773	24.357237494413567
0.1	2.1	360.0	4.93	false	0.5	1.25	100	1.0	0.16	0.93	1.1	2000	0.5	1.0	0.3	1.5	1000	37.5	1.0	34.51881760984133	5.6225703941057965	21.5874308031719
0.1	2.1	360.0	4.93	false	0.5	1.25	100	1.0	0.16	0.93	1.1	2000	0.5	1.0	0.3	1.5	1000	37.5	2.0	37.61450836745456	3.239810312795217	11.366384815885462	33.752515134450995	12.120124664782816
0.1	2.1	360.0	4.93	false	0.5	1.25	100	1.0	0.16	0.93	1.1	2000	0.5	1.0	0.3	1.5	1000	37.5	2.0	42.14770882716392	12.308366349938682	14.731274608664476	26.26838183340431	15.531803309911933
0.1	2.1	360.0	4.93	false	0.5	1.25	100	1.0	0.16	0.93	1.1	2000	0.5	1.0	0.3	1.5	1000	37.5	1.0	34.23644661723916	16.61039423142079	23.00593825697979
0.1	2.1	360.0	4.93	false	0.5	1.25	100	1.0	0.16	0.93	1.1	2000	0.5	1.0	0.3	1.5	1000	37.5	1.0	33.553605704749494	1.00495948222822	21.370634156042826
0.1	2.1	360.0	4.93	false	0.5	1.25	100	1.0	0.16	0.93	1.1	2000	0.5	1.0	0.3	1.5	1000	37.5	2.0	40.34985434357624	1.0941010966315126	10.583618693302071	31.790061828166767	14.987518089636872
0.1	2.1	360.0	4.93	false	0.5	1.25	100	1.0	0.16	0.93	1.1	2000	0.5	1.0	0.3	1.5	1000	37.5	2.0	40.04756188416923	10.83179641684281	14.262169624374545	40.00390625965779	9.00077089188427
0.1	2.1	360.0	4.93	false	0.5	1.25	100	1.0	0.16	0.93	1.1	2000	0.5	1.0	0.3	1.5	1000	37.5	2.0	39.075054897246446	6.8683331310316325	16.161466640767095	38.83674400084466	14.34110445848946
0.1	2.1	360.0	4.93	false	0.5	1.25	100	1.0	0.16	0.93	1.1	2000	0.5	1.0	0.3	1.5	1000	37.5	1.0	36.435093690378025	27.219242734360567	23.253685325311565
0.1	2.1	360.0	4.93	false	0.5	1.25	100	1.0	0.16	0.93	1.1	2000	0.5	1.0	0.3	1.5	1000	37.5	2.0	45.752246017118	15.604463585329503	14.220616119995515	30.191361534042034	16.097506448621917
0.1	2.1	360.0	4.93	false	0.5	1.25	100	1.0	0.16	0.93	1.1	2000	0.5	1.0	0.3	1.5	1000	37.5	2.0	34.20508360060586	0.6804803747210078	9.513336291606116	23.339539741109544	13.721965602753583
0.1	2.1	360.0	4.93	false	0.5	1.25	100	1.0	0.16	0.93	1.1	2000	0.5	1.0	0.3	1.5	1000	37.5	1.0	34.07839354392812	27.527733439794222	21.197533520292602
0.1	2.1	360.0	4.93	false	0.5	1.25	100	1.0	0.16	0.93	1.1	2000	0.5	1.0	0.3	1.5	1000	37.5	2.0	35.399772793072394	2.755847211021942	12.875397798412436	34.827413045012726	11.919361417555905
0.1	2.1	360.0	4.93	false	0.5	1.25	100	1.0	0.16	0.93	1.1	2000	0.5	1.0	0.3	1.5	1000	37.5	1.0	37.64075529982879	14.026002832731493	16.56901721771646
0.1	2.1	360.0	4.93	false	0.5	1.25	100	1.0	0.16	0.93	1.1	2000	0.5	1.0	0.3	1.5	1000	37.5	2.0	33.10044061537123	5.45681617221337	7.147208804413707	15.189090859378378	14.490421067020534
0.1	2.1	360.0	4.93	false	0.5	1.25	100	1.0	0.16	0.93	1.1	2000	0.5	1.0	0.3	1.5	1000	37.5	2.0	42.92088941669683	3.1722983636420796	12.135321329576877	40.50171619858552	15.152928192400747
0.1	2.1	360.0	4.93	false	0.5	1.25	100	1.0	0.16	0.93	1.1	2000	0.5	1.0	0.3	1.5	1000	37.5	2.0	45.19033391016407	27.282928283654392	19.950314300824406	38.64304826926811	9.186542300600097
0.1	2.1	360.0	4.93	false	0.5	1.25	100	1.0	0.16	0.93	1.1	2000	0.5	1.0	0.3	1.5	1000	37.5	2.0	34.92480407123984	14.169217076771618	14.379094541813233	34.03622943703103	9.816606917663828
0.1	2.1	360.0	4.93	false	0.5	1.25	100	1.0	0.16	0.93	1.1	2000	0.5	1.0	0.3	1.5	1000	37.5	1.0	41.05501556678645	13.149803716035528	26.81813070295143
0.1	2.1	360.0	4.93	false	0.5	1.25	100	1.0	0.16	0.93	1.1	2000	0.5	1.0	0.3	1.5	1000	37.5	2.0	42.66156188851432	8.722114372712499	11.560898412326608	39.26108405456564	15.502096529213986
0.1	2.1	360.0	4.93	false	0.5	1.25	100	1.0	0.16	0.93	1.1	2000	0.5	1.0	0.3	1.5	1000	37.5	2.0	35.56141740521011	8.503459769075263	11.88599134337855	23.906714821591173	11.6990469824012
0.1	2.1	360.0	4.93	false	0.5	1.25	100	1.0	0.16	0.93	1.1	2000	0.5	1.0	0.3	1.5	1000	37.5	2.0	44.55963273047157	0.8868907591726968	11.714894740770575	35.955058489061145	17.388107194391445
0.1	2.1	360.0	4.93	false	0.5	1.25	100	1.0	0.16	0.93	1.1	2000	0.5	1.0	0.3	1.5	1000	37.5	2.0	33.452366078895	1.3063763125106227	8.096801651519204	14.848172298523322	13.357127326848445
0.1	2.1	360.0	4.93	false	0.5	1.25	100	1.0	0.16	0.93	1.1	2000	0.5	1.0	0.3	1.5	1000	37.5	1.0	28.140117078941238	18.47285242932409	19.195595060282265
0.1	2.1	360.0	4.93	false	0.5	1.25	100	1.0	0.16	0.93	1.1	2000	0.5	1.0	0.3	1.5	1000	37.5	2.0	41.28500076201388	4.638030870167765	11.52313176636162	41.107730971138366	14.182969974826715
0.1	2.1	360.0	4.93	false	0.5	1.25	100	1.0	0.16	0.93	1.1	2000	0.5	1.0	0.3	1.5	1000	37.5	2.0	37.4891762333384	13.749842147520758	15.390541655923867	36.391653070334165	11.305523367066996
0.1	2.1	360.0	4.93	false	0.5	1.25	100	1.0	0.16	0.93	1.1	2000	0.5	1.0	0.3	1.5	1000	37.5	1.0	34.83582861908498	21.71671586236806	22.711693439428277
0.1	2.1	360.0	4.93	false	0.5	1.25	100	1.0	0.16	0.93	1.1	2000	0.5	1.0	0.3	1.5	1000	37.5	1.0	41.09617415466031	32.15300369002191	25.962713722828322
0.1	2.1	360.0	4.93	false	0.5	1.25	100	1.0	0.16	0.93	1.1	2000	0.5	1.0	0.3	1.5	1000	37.5	2.0	41.93623418145593	9.486163472719044	8.579474942500543	21.5934232695182	16.899163792627498
0.1	2.1	360.0	4.93	false	0.5	1.25	100	1.0	0.16	0.93	1.1	2000	0.5	1.0	0.3	1.5	1000	37.5	2.0	40.78319341896773	0.8225607763977377	8.435617253638682	22.208437283618604	16.621977938727056
0.1	2.1	360.0	4.93	false	0.5	1.25	100	1.0	0.16	0.93	1.1	2000	0.5	1.0	0.3	1.5	1000	37.5	2.0	41.35763590918542	8.215108124473385	12.661584926294207	31.275265181361256	14.860944189716337
0.1	2.1	360.0	4.93	false	0.5	1.25	100	1.0	0.16	0.93	1.1	2000	0.5	1.0	0.3	1.5	1000	37.5	2.0	30.060330016301194	1.3086886598885499	7.523628618377888	21.338791067081157	10.975409840508364
0.1	2.1	360.0	4.93	false	0.5	1.25	100	1.0	0.16	0.93	1.1	2000	0.5	1.0	0.3	1.5	1000	37.5	1.0	25.632732052510693	12.244735951854851	17.398460943146862
0.1	2.1	360.0	4.93	false	0.5	1.25	100	1.0	0.16	0.93	1.1	2000	0.5	1.0	0.3	1.5	1000	37.5	0.0	29.109926714568438
0.1	2.1	360.0	4.93	false	0.5	1.25	100	1.0	0.16	0.93	1.1	2000	0.5	1.0	0.3	1.5	1000	37.5	2.0	45.00334648869426	7.86375988421325	12.166453177160296	31.275505511394307	16.169489282210748
0.1	2.1	360.0	4.93	false	0.5	1.25	100	1.0	0.16	0.93	1.1	2000	0.5	1.0	0.3	1.5	1000	37.5	2.0	32.22108174018451	15.555222993980072	11.707502692267274	22.160301572581275	8.776081328386685
0.1	2.1	360.0	4.93	false	0.5	1.25	100	1.0	0.16	0.93	1.1	2000	0.5	1.0	0.3	1.5	1000	37.5	2.0	37.12859916674746	1.0411165785524057	9.89431322224715	27.49110421115959	14.08568645092478
0.1	2.1	360.0	4.93	false	0.5	1.25	100	1.0	0.16	0.93	1.1	2000	0.5	1.0	0.3	1.5	1000	37.5	2.0	40.45342032167637	1.3988547862284266	9.263872180808798	26.016362395888653	14.596617612473812
0.1	2.1	360.0	4.93	false	0.5	1.25	100	1.0	0.16	0.93	1.1	2000	0.5	1.0	0.3	1.5	1000	37.5	1.0	33.491741663765346	10.413490870350648	21.66418321983648
0.1	2.1	360.0	4.93	false	0.5	1.25	100	1.0	0.16	0.93	1.1	2000	0.5	1.0	0.3	1.5	1000	37.5	1.0	31.48569886321673	22.08591584433564	19.657617230718973
0.1	2.1	360.0	4.93	false	0.5	1.25	100	1.0	0.16	0.93	1.1	2000	0.5	1.0	0.3	1.5	1000	37.5	1.0	35.261506537404436	23.268841109758718	24.923969218353196
0.1	2.1	360.0	4.93	false	0.5	1.25	100	1.0	0.16	0.93	1.1	2000	0.5	1.0	0.3	1.5	1000	37.5	2.0	29.83604743188976	1.838861291171547	10.219719806063289	24.75045878338478	11.491608634270948
0.1	2.1	360.0	5.06	false	0.5	1.25	100	1.0	0.16	0.93	1.1	2000	0.5	1.0	0.3	1.5	1000	40.4	2.0	41.90427720174944	0.8537941464848601	11.060959257064406	26.835341810922117	15.280759597868778
0.1	2.1	360.0	5.06	false	0.5	1.25	100	1.0	0.16	0.93	1.1	2000	0.5	1.0	0.3	1.5	1000	40.4	2.0	44.14248053902535	1.1979267126796387	9.841974093355079	33.18629339283216	18.644336862388112
0.1	2.1	360.0	5.06	false	0.5	1.25	100	1.0	0.16	0.93	1.1	2000	0.5	1.0	0.3	1.5	1000	40.4	3.0	46.42927221354861	6.502935551067878	10.082958603467217	25.871557637441146	12.538392657719626	46.35203963670924	10.070560159656639
0.1	2.1	360.0	5.06	false	0.5	1.25	100	1.0	0.16	0.93	1.1	2000	0.5	1.0	0.3	1.5	1000	40.4	2.0	31.488748696303144	13.963145202270772	11.684608456263218	25.56188308784896	10.24728100759448
0.1	2.1	360.0	5.06	false	0.5	1.25	100	1.0	0.16	0.93	1.1	2000	0.5	1.0	0.3	1.5	1000	40.4	2.0	47.80939407865028	14.405465432566466	14.932676805491777	38.38907879820862	15.517009744147774
0.1	2.1	360.0	5.06	false	0.5	1.25	100	1.0	0.16	0.93	1.1	2000	0.5	1.0	0.3	1.5	1000	40.4	2.0	33.75114143722536	14.47780540875532	15.819186827312802	31.583281781400686	8.43199924596418
0.1	2.1	360.0	5.06	false	0.5	1.25	100	1.0	0.16	0.93	1.1	2000	0.5	1.0	0.3	1.5	1000	40.4	1.0	47.459144162790594	0.5753253686909079	28.0807111449941
0.1	2.1	360.0	5.06	false	0.5	1.25	100	1.0	0.16	0.93	1.1	2000	0.5	1.0	0.3	1.5	1000	40.4	1.0	40.36142544081453	20.88048363628052	25.331326185533154
0.1	2.1	360.0	5.06	false	0.5	1.25	100	1.0	0.16	0.93	1.1	2000	0.5	1.0	0.3	1.5	1000	40.4	1.0	35.171814057822395	19.04865003339382	20.81589102508293
0.1	2.1	360.0	5.06	false	0.5	1.25	100	1.0	0.16	0.93	1.1	2000	0.5	1.0	0.3	1.5	1000	40.4	2.0	39.61326957878044	15.12485116006197	13.735841509129077	26.904931895398548	11.096182949168245
0.1	2.1	360.0	5.06	false	0.5	1.25	100	1.0	0.16	0.93	1.1	2000	0.5	1.0	0.3	1.5	1000	40.4	2.0	43.85725617780808	10.9795491465527	15.26029364156212	30.50488191763523	12.288979472121596
0.1	2.1	360.0	5.06	false	0.5	1.25	100	1.0	0.16	0.93	1.1	2000	0.5	1.0	0.3	1.5	1000	40.4	2.0	39.295416485252396	21.112050565348532	14.517711994469702	37.91323786929123	12.74795068490597
0.1	2.1	360.0	5.06	false	0.5	1.25	100	1.0	0.16	0.93	1.1	2000	0.5	1.0	0.3	1.5	1000	40.4	3.0	40.77931747103132	1.5071925920113625	8.959040224637826	23.017836255598876	10.89031524679904	36.52902920179952	8.212676624490133
0.1	2.1	360.0	5.06	false	0.5	1.25	100	1.0	0.16	0.93	1.1	2000	0.5	1.0	0.3	1.5	1000	40.4	1.0	47.26068855181812	20.04685080396099	22.90025913551641
0.1	2.1	360.0	5.06	false	0.5	1.25	100	1.0	0.16	0.93	1.1	2000	0.5	1.0	0.3	1.5	1000	40.4	2.0	36.433186120150694	12.167092688515671	10.56746163997967	17.453636531211114	12.228641526711348
0.1	2.1	360.0	5.06	false	0.5	1.25	100	1.0	0.16	0.93	1.1	2000	0.5	1.0	0.3	1.5	1000	40.4	2.0	33.874755227116374	2.329000983148666	11.061376352519037	29.362576691396306	11.312807910591822
0.1	2.1	360.0	5.06	false	0.5	1.25	100	1.0	0.16	0.93	1.1	2000	0.5	1.0	0.3	1.5	1000	40.4	1.0	39.780974574984185	1.1215003055107269	25.30644168886864
0.1	2.1	360.0	5.06	false	0.5	1.25	100	1.0	0.16	0.93	1.1	2000	0.5	1.0	0.3	1.5	1000	40.4	1.0	49.09322304136524	23.573171280082626	29.672221016728034
0.1	2.1	360.0	5.06	false	0.5	1.25	100	1.0	0.16	0.93	1.1	2000	0.5	1.0	0.3	1.5	1000	40.4	2.0	54.83237514332771	18.159429147873073	19.82519932951235	43.32992745010874	15.966530718855312
0.1	2.1	360.0	5.06	false	0.5	1.25	100	1.0	0.16	0.93	1.1	2000	0.5	1.0	0.3	1.5	1000	40.4	2.0	43.223485887187486	14.751149111897917	16.59975150929676	42.252386868669895	13.163562024233624
0.1	2.1	360.0	5.06	false	0.5	1.25	100	1.0	0.16	0.93	1.1	2000	0.5	1.0	0.3	1.5	1000	40.4	1.0	41.19190616738279	18.718445381192186	26.157046474231443
0.1	2.1	360.0	5.06	false	0.5	1.25	100	1.0	0.16	0.93	1.1	2000	0.5	1.0	0.3	1.5	1000	40.4	2.0	36.88469370557186	1.2973698772057745	10.645870423536833	35.74772135834779	13.919302613608656
0.1	2.1	360.0	5.06	false	0.5	1.25	100	1.0	0.16	0.93	1.1	2000	0.5	1.0	0.3	1.5	1000	40.4	1.0	41.86527884597354	16.72757504387516	26.134889358652682
0.1	2.1	360.0	5.06	false	0.5	1.25	100	1.0	0.16	0.93	1.1	2000	0.5	1.0	0.3	1.5	1000	40.4	2.0	48.81110158137304	11.841537715171732	13.80804773119713	44.89666088096294	17.417220770254424
0.1	2.1	360.0	5.06	false	0.5	1.25	100	1.0	0.16	0.93	1.1	2000	0.5	1.0	0.3	1.5	1000	40.4	3.0	49.53502974362641	3.6985297947970035	9.10203062158737	21.73626520162005	15.802253802676441	48.45711103535608	9.634125256367403
0.1	2.1	360.0	5.06	false	0.5	1.25	100	1.0	0.16	0.93	1.1	2000	0.5	1.0	0.3	1.5	1000	40.4	2.0	29.04538561678921	5.9391962941518335	7.035076776453689	19.351606939025487	11.894029714217968
0.1	2.1	360.0	5.06	false	0.5	1.25	100	1.0	0.16	0.93	1.1	2000	0.5	1.0	0.3	1.5	1000	40.4	2.0	44.30918434245572	8.225527528058974	12.73059524232239	43.24300544809525	15.806936660291472
0.1	2.1	360.0	5.06	false	0.5	1.25	100	1.0	0.16	0.93	1.1	2000	0.5	1.0	0.3	1.5	1000	40.4	2.0	38.90898119240959	12.331862440608223	11.314522653908044	25.04159129290048	12.706398131006193
0.1	2.1	360.0	5.06	false	0.5	1.25	100	1.0	0.16	0.93	1.1	2000	0.5	1.0	0.3	1.5	1000	40.4	2.0	45.72294516437538	8.972240008979558	18.398837518947662	29.24230192548177	16.060013102445584
0.1	2.1	360.0	5.06	false	0.5	1.25	100	1.0	0.16	0.93	1.1	2000	0.5	1.0	0.3	1.5	1000	40.4	2.0	40.72040500666055	16.371384999520632	11.877617877953957	26.717758624502533	14.834112157707828
0.1	2.1	360.0	5.06	false	0.5	1.25	100	1.0	0.16	0.93	1.1	2000	0.5	1.0	0.3	1.5	1000	40.4	2.0	40.46790372164006	17.89773316916919	16.973998271790105	39.359008127928206	7.748933909399348
0.1	2.1	360.0	5.06	false	0.5	1.25	100	1.0	0.16	0.93	1.1	2000	0.5	1.0	0.3	1.5	1000	40.4	2.0	49.40576960294374	6.7339070733869075	11.077453940786164	26.075421061518792	19.53128205071468
0.1	2.1	360.0	5.06	false	0.5	1.25	100	1.0	0.16	0.93	1.1	2000	0.5	1.0	0.3	1.5	1000	40.4	1.0	33.0819553886972	16.861349598791616	22.637176197803655
0.1	2.1	360.0	5.06	false	0.5	1.25	100	1.0	0.16	0.93	1.1	2000	0.5	1.0	0.3	1.5	1000	40.4	0.0	35.57310894841433
0.1	2.1	360.0	5.06	false	0.5	1.25	100	1.0	0.16	0.93	1.1	2000	0.5	1.0	0.3	1.5	1000	40.4	2.0	44.77762391075844	22.529558630196192	19.25143308905609	43.51012403375953	10.114280978452483
0.1	2.1	360.0	5.06	false	0.5	1.25	100	1.0	0.16	0.93	1.1	2000	0.5	1.0	0.3	1.5	1000	40.4	2.0	37.65322276933753	1.2730050842050022	14.096543383985146	36.77555431209837	11.293652674013787
0.1	2.1	360.0	5.06	false	0.5	1.25	100	1.0	0.16	0.93	1.1	2000	0.5	1.0	0.3	1.5	1000	40.4	2.0	49.00405241240362	3.0927532334640886	13.358770218843976	37.80172386718515	16.862300873443704
0.1	2.1	360.0	5.06	false	0.5	1.25	100	1.0	0.16	0.93	1.1	2000	0.5	1.0	0.3	1.5	1000	40.4	1.0	35.43293668549821	16.581820187000364	22.094600705876378
0.1	2.1	360.0	5.06	false	0.5	1.25	100	1.0	0.16	0.93	1.1	2000	0.5	1.0	0.3	1.5	1000	40.4	1.0	36.20679033898076	16.641278392220116	22.91076289869425
0.1	2.1	360.0	5.06	false	0.5	1.25	100	1.0	0.16	0.93	1.1	2000	0.5	1.0	0.3	1.5	1000	40.4	2.0	38.65970442829079	1.487517353790141	13.701291940003577	37.478333288308725	11.492792973821015
0.1	2.1	360.0	5.06	false	0.5	1.25	100	1.0	0.16	0.93	1.1	2000	0.5	1.0	0.3	1.5	1000	40.4	1.0	46.53334074178083	18.858818674128283	28.9667133812633
0.1	2.1	360.0	5.06	false	0.5	1.25	100	1.0	0.16	0.93	1.1	2000	0.5	1.0	0.3	1.5	1000	40.4	1.0	37.586504006699286	35.236081013335856	25.235003168214206
0.1	2.1	360.0	5.06	false	0.5	1.25	100	1.0	0.16	0.93	1.1	2000	0.5	1.0	0.3	1.5	1000	40.4	2.0	41.54081080488732	5.210759373641717	12.849471682456626	38.4201008260363	13.070885965112751
0.1	2.1	360.0	5.06	false	0.5	1.25	100	1.0	0.16	0.93	1.1	2000	0.5	1.0	0.3	1.5	1000	40.4	2.0	32.27718092740029	5.044798929614644	10.580100971301112	30.94294285885484	11.789599545870983
0.1	2.1	360.0	5.06	false	0.5	1.25	100	1.0	0.16	0.93	1.1	2000	0.5	1.0	0.3	1.5	1000	40.4	2.0	38.275271711909035	23.779931700238485	14.529116804818724	28.2477609065003	12.88525331259815
0.1	2.1	360.0	5.06	false	0.5	1.25	100	1.0	0.16	0.93	1.1	2000	0.5	1.0	0.3	1.5	1000	40.4	1.0	43.64589481606901	20.52638826895746	26.7602089746534
0.1	2.1	360.0	5.06	false	0.5	1.25	100	1.0	0.16	0.93	1.1	2000	0.5	1.0	0.3	1.5	1000	40.4	1.0	33.50501608042335	21.166330181065014	22.678460108087176
0.1	2.1	360.0	5.06	false	0.5	1.25	100	1.0	0.16	0.93	1.1	2000	0.5	1.0	0.3	1.5	1000	40.4	2.0	33.17950802194153	9.109287358416607	10.768277504101027	26.99928256756187	10.75767162480307
0.1	2.1	360.0	5.06	false	0.5	1.25	100	1.0	0.16	0.93	1.1	2000	0.5	1.0	0.3	1.5	1000	40.4	1.0	37.45867334967722	1.5135258553444604	23.198416847380603
0.1	2.1	360.0	5.06	false	0.5	1.25	100	1.0	0.16	0.93	1.1	2000	0.5	1.0	0.3	1.5	1000	40.4	2.0	45.65891291194798	0.6111625727115231	13.696557195949312	43.09310797509218	16.99902242579946
0.1	2.1	360.0	5.06	false	0.5	1.25	100	1.0	0.16	0.93	1.1	2000	0.5	1.0	0.3	1.5	1000	40.4	2.0	33.31930700118387	1.577583252079312	8.983254896348647	15.085029340529385	13.729923356588884
0.1	2.1	360.0	5.06	false	0.5	1.25	100	1.0	0.16	0.93	1.1	2000	0.5	1.0	0.3	1.5	1000	40.4	2.0	47.42284336405241	8.967480900377655	18.421364591073505	42.24519884726521	12.530618923910435
0.1	2.1	360.0	5.06	false	0.5	1.25	100	1.0	0.16	0.93	1.1	2000	0.5	1.0	0.3	1.5	1000	40.4	2.0	47.923240153819194	1.3610345475490297	14.207573425564506	39.779762108454584	16.457343690805793
0.1	2.1	360.0	5.06	false	0.5	1.25	100	1.0	0.16	0.93	1.1	2000	0.5	1.0	0.3	1.5	1000	40.4	2.0	34.64288813478012	8.735628085041723	12.474440857064156	33.6801626034422	9.767408539148233
0.1	2.1	360.0	5.06	false	0.5	1.25	100	1.0	0.16	0.93	1.1	2000	0.5	1.0	0.3	1.5	1000	40.4	2.0	42.06957741418462	19.891646336566396	16.401944885629007	40.312500422110695	11.204890773462886
0.1	2.1	360.0	5.06	false	0.5	1.25	100	1.0	0.16	0.93	1.1	2000	0.5	1.0	0.3	1.5	1000	40.4	1.0	36.85004285798298	23.435063614733714	23.001163683208514
0.1	2.1	360.0	5.06	false	0.5	1.25	100	1.0	0.16	0.93	1.1	2000	0.5	1.0	0.3	1.5	1000	40.4	2.0	34.321181730700154	1.6577477535591676	10.641102165288702	31.381356290532658	11.556753629200273
0.1	2.1	360.0	5.06	false	0.5	1.25	100	1.0	0.16	0.93	1.1	2000	0.5	1.0	0.3	1.5	1000	40.4	2.0	45.43392126094318	10.324904202341722	13.653801236695827	20.933461153456122	16.589373938666128
0.1	2.1	360.0	5.06	false	0.5	1.25	100	1.0	0.16	0.93	1.1	2000	0.5	1.0	0.3	1.5	1000	40.4	2.0	43.21959272924858	1.4854439746202481	10.33020285529641	25.29799907410792	18.452967420641418
0.1	2.1	360.0	5.06	false	0.5	1.25	100	1.0	0.16	0.93	1.1	2000	0.5	1.0	0.3	1.5	1000	40.4	1.0	39.775230090897416	13.523998580704989	19.880382615283235
0.1	2.1	360.0	5.06	false	0.5	1.25	100	1.0	0.16	0.93	1.1	2000	0.5	1.0	0.3	1.5	1000	40.4	2.0	47.19244884771134	11.576151247379174	13.275406454446026	28.929478563256897	12.784963587903992
0.1	2.1	360.0	5.06	false	0.5	1.25	100	1.0	0.16	0.93	1.1	2000	0.5	1.0	0.3	1.5	1000	40.4	1.0	45.68454474637741	19.730957503361406	26.92253331875095
0.1	2.1	360.0	5.06	false	0.5	1.25	100	1.0	0.16	0.93	1.1	2000	0.5	1.0	0.3	1.5	1000	40.4	2.0	39.6215284117187	4.78933385893137	7.204645438099815	28.266502949789924	16.63382503648913
0.1	2.1	360.0	5.06	false	0.5	1.25	100	1.0	0.16	0.93	1.1	2000	0.5	1.0	0.3	1.5	1000	40.4	1.0	28.253317638707045	27.5834892183018	18.463794076834255
0.1	2.1	360.0	5.06	false	0.5	1.25	100	1.0	0.16	0.93	1.1	2000	0.5	1.0	0.3	1.5	1000	40.4	1.0	41.93032527904908	20.030655562450384	19.133110874184407
0.1	2.1	360.0	5.06	false	0.5	1.25	100	1.0	0.16	0.93	1.1	2000	0.5	1.0	0.3	1.5	1000	40.4	1.0	42.684268625365114	26.530597134769554	20.86066071884678
0.1	2.1	360.0	5.06	false	0.5	1.25	100	1.0	0.16	0.93	1.1	2000	0.5	1.0	0.3	1.5	1000	40.4	1.0	45.416844767612034	18.305830612966695	21.853491519020498
0.1	2.1	360.0	5.06	false	0.5	1.25	100	1.0	0.16	0.93	1.1	2000	0.5	1.0	0.3	1.5	1000	40.4	1.0	46.354623626899745	23.508736607372622	22.312460150577714
0.1	2.1	360.0	5.06	false	0.5	1.25	100	1.0	0.16	0.93	1.1	2000	0.5	1.0	0.3	1.5	1000	40.4	2.0	39.59538796418332	23.98994771399979	14.340445208700682	29.315635371123754	11.64729337951745
0.1	2.1	360.0	5.06	false	0.5	1.25	100	1.0	0.16	0.93	1.1	2000	0.5	1.0	0.3	1.5	1000	40.4	2.0	40.08714198367487	9.477917261946565	18.234832594275403	33.60298518295789	8.635138980856564
0.1	2.1	360.0	5.06	false	0.5	1.25	100	1.0	0.16	0.93	1.1	2000	0.5	1.0	0.3	1.5	1000	40.4	2.0	38.98781051974942	5.750262357838127	13.595699573272137	37.03776224984031	9.23037884540527
0.1	2.1	360.0	5.06	false	0.5	1.25	100	1.0	0.16	0.93	1.1	2000	0.5	1.0	0.3	1.5	1000	40.4	2.0	41.02176763366168	1.721731221323291	13.924357462899483	39.73680215957082	14.050674335339352
0.1	2.1	360.0	5.06	false	0.5	1.25	100	1.0	0.16	0.93	1.1	2000	0.5	1.0	0.3	1.5	1000	40.4	2.0	36.639241213460274	0.9354311893921422	13.87464046108001	36.438619042905046	10.180712493292951
0.1	2.1	360.0	5.06	false	0.5	1.25	100	1.0	0.16	0.93	1.1	2000	0.5	1.0	0.3	1.5	1000	40.4	2.0	41.72209889278043	1.3912230768846983	12.435369621329436	37.794597756760425	14.05834953318358
0.1	2.1	360.0	5.06	false	0.5	1.25	100	1.0	0.16	0.93	1.1	2000	0.5	1.0	0.3	1.5	1000	40.4	2.0	43.070485532559616	4.103236589533238	16.953187012301235	34.98550101390015	13.505908758560386
0.1	2.1	360.0	5.06	false	0.5	1.25	100	1.0	0.16	0.93	1.1	2000	0.5	1.0	0.3	1.5	1000	40.4	2.0	43.303307821367426	11.600193110237123	17.631278742374665	41.70000530686688	13.483028264739783
0.1	2.1	360.0	5.06	false	0.5	1.25	100	1.0	0.16	0.93	1.1	2000	0.5	1.0	0.3	1.5	1000	40.4	2.0	41.32514478923047	6.889956329724777	13.643321523736676	38.31097158211963	11.966378090635732
0.1	2.1	360.0	5.06	false	0.5	1.25	100	1.0	0.16	0.93	1.1	2000	0.5	1.0	0.3	1.5	1000	40.4	1.0	42.058708601470045	1.9785053208109484	23.30210679933864
0.1	2.1	360.0	5.06	false	0.5	1.25	100	1.0	0.16	0.93	1.1	2000	0.5	1.0	0.3	1.5	1000	40.4	2.0	41.70672084230145	4.486881030060015	14.150161654542302	41.68180607322233	15.42594900700782
0.1	2.1	360.0	5.06	false	0.5	1.25	100	1.0	0.16	0.93	1.1	2000	0.5	1.0	0.3	1.5	1000	40.4	2.0	37.754332375333256	16.5071148236355	16.83581948024164	34.2472111529921	8.310529918002226
0.1	2.1	360.0	5.06	false	0.5	1.25	100	1.0	0.16	0.93	1.1	2000	0.5	1.0	0.3	1.5	1000	40.4	3.0	53.03642073729452	4.91052615711044	6.769195293662718	20.033157309278995	16.141684035288403	48.59713013254467	11.034098461746886
0.1	2.1	360.0	5.06	false	0.5	1.25	100	1.0	0.16	0.93	1.1	2000	0.5	1.0	0.3	1.5	1000	40.4	2.0	32.489432949222696	7.435075383812891	7.663425233494631	18.570305097892586	12.284108997841082
0.1	2.1	360.0	5.06	false	0.5	1.25	100	1.0	0.16	0.93	1.1	2000	0.5	1.0	0.3	1.5	1000	40.4	2.0	48.12024652554707	10.939582910678014	12.337887419711484	25.559317519949886	18.473721218606617
0.1	2.1	360.0	5.06	false	0.5	1.25	100	1.0	0.16	0.93	1.1	2000	0.5	1.0	0.3	1.5	1000	40.4	1.0	34.150418577988646	2.7325421788377224	20.45858517928819
0.1	2.1	360.0	5.06	false	0.5	1.25	100	1.0	0.16	0.93	1.1	2000	0.5	1.0	0.3	1.5	1000	40.4	1.0	37.985297374391735	23.2945795287704	24.015755213598755
0.1	2.1	360.0	5.06	false	0.5	1.25	100	1.0	0.16	0.93	1.1	2000	0.5	1.0	0.3	1.5	1000	40.4	2.0	36.60150621879419	6.820875594822133	9.020205306462007	28.534075177380796	13.824098469300695
0.1	2.1	360.0	5.06	false	0.5	1.25	100	1.0	0.16	0.93	1.1	2000	0.5	1.0	0.3	1.5	1000	40.4	2.0	35.634709603781126	6.564236385162811	12.284094838473372	34.92535861820073	9.807100029272387
0.1	2.1	360.0	5.06	false	0.5	1.25	100	1.0	0.16	0.93	1.1	2000	0.5	1.0	0.3	1.5	1000	40.4	2.0	43.1744374936346	21.03858980282135	17.14394755422267	41.636096299931744	11.315211930182251
0.1	2.1	360.0	5.06	false	0.5	1.25	100	1.0	0.16	0.93	1.1	2000	0.5	1.0	0.3	1.5	1000	40.4	1.0	41.266594047906665	19.21115319549913	25.622554561480705
0.1	2.1	360.0	5.06	false	0.5	1.25	100	1.0	0.16	0.93	1.1	2000	0.5	1.0	0.3	1.5	1000	40.4	1.0	34.53549009542684	25.527767684262507	18.354987684894194
0.1	2.1	360.0	5.06	false	0.5	1.25	100	1.0	0.16	0.93	1.1	2000	0.5	1.0	0.3	1.5	1000	40.4	1.0	42.21014511037507	17.247894257935	28.05771969227291
0.1	2.1	360.0	5.06	false	0.5	1.25	100	1.0	0.16	0.93	1.1	2000	0.5	1.0	0.3	1.5	1000	40.4	2.0	41.02479925502961	0.9349563523407305	11.574404903740913	37.92552881837183	14.836693609000609
0.1	2.1	360.0	5.06	false	0.5	1.25	100	1.0	0.16	0.93	1.1	2000	0.5	1.0	0.3	1.5	1000	40.4	2.0	49.39758585829876	13.186543530689722	18.07592524430868	39.25640760729774	15.622381645702674
0.1	2.1	360.0	5.06	false	0.5	1.25	100	1.0	0.16	0.93	1.1	2000	0.5	1.0	0.3	1.5	1000	40.4	2.0	46.127130539789945	9.634663044429576	18.440862413787265	36.08721128289761	13.537198056554768
0.1	2.1	360.0	5.06	false	0.5	1.25	100	1.0	0.16	0.93	1.1	2000	0.5	1.0	0.3	1.5	1000	40.4	1.0	40.426706304941774	25.84782876931896	26.42675058380577
0.1	2.1	360.0	5.06	false	0.5	1.25	100	1.0	0.16	0.93	1.1	2000	0.5	1.0	0.3	1.5	1000	40.4	1.0	39.01472388339581	18.924185360102147	21.356073087892497
0.1	2.1	360.0	5.06	false	0.5	1.25	100	1.0	0.16	0.93	1.1	2000	0.5	1.0	0.3	1.5	1000	40.4	1.0	51.312160368684545	14.179182301960784	28.676717750903567
0.1	2.1	360.0	5.06	false	0.5	1.25	100	1.0	0.16	0.93	1.1	2000	0.5	1.0	0.3	1.5	1000	40.4	1.0	39.14190467254175	17.844884988287827	25.762081928620713
0.1	2.1	360.0	5.06	false	0.5	1.25	100	1.0	0.16	0.93	1.1	2000	0.5	1.0	0.3	1.5	1000	40.4	2.0	37.04615932124512	7.5434884318006485	14.246361541607458	29.339349831388148	11.62535499604889
0.1	2.1	360.0	5.06	false	0.5	1.25	100	1.0	0.16	0.93	1.1	2000	0.5	1.0	0.3	1.5	1000	40.4	2.0	37.0698315809235	12.021857406920741	14.533633332216597	36.05984568162604	10.861333843027523
0.1	2.1	360.0	5.06	false	0.5	1.25	100	1.0	0.16	0.93	1.1	2000	0.5	1.0	0.3	1.5	1000	40.4	2.0	39.50800925667215	16.559427391740893	10.76555964243089	31.760763459166085	18.684830178841082
0.1	2.1	360.0	5.06	false	0.5	1.25	100	1.0	0.16	0.93	1.1	2000	0.5	1.0	0.3	1.5	1000	40.4	1.0	40.0735371173553	28.79416691727961	25.21549010073433
0.1	2.1	360.0	5.06	false	0.5	1.25	100	1.0	0.16	0.93	1.1	2000	0.5	1.0	0.3	1.5	1000	40.4	0.0	33.28168945257094
0.1	2.1	360.0	5.06	false	0.5	1.25	100	1.0	0.16	0.93	1.1	2000	0.5	1.0	0.3	1.5	1000	40.4	0.0	44.38801035066352
0.1	2.1	360.0	5.06	false	0.5	1.25	100	1.0	0.16	0.93	1.1	2000	0.5	1.0	0.3	1.5	1000	40.4	3.0	43.699804459459905	1.1628135323155218	12.018155196982253	12.391549821476692	10.643794055131268	39.74587906541841	9.091609858293339
0.1	2.1	360.0	5.06	false	0.5	1.25	100	1.0	0.16	0.93	1.1	2000	0.5	1.0	0.3	1.5	1000	40.4	1.0	38.66735575729771	18.736077548738493	23.889352391490192
0.1	2.1	360.0	5.06	false	0.5	1.25	100	1.0	0.16	0.93	1.1	2000	0.5	1.0	0.3	1.5	1000	40.4	2.0	44.620521313803856	10.80851279475926	15.706878761850401	43.697293312642906	16.649961542681
0.1	2.1	360.0	5.06	false	0.5	1.25	100	1.0	0.16	0.93	1.1	2000	0.5	1.0	0.3	1.5	1000	40.4	2.0	38.822234498286086	3.774853915524982	9.056228332930495	28.491238812270492	15.53916052495544
0.1	2.1	360.0	5.06	false	0.5	1.25	100	1.0	0.16	0.93	1.1	2000	0.5	1.0	0.3	1.5	1000	40.4	2.0	33.27639046970488	1.358599841307794	11.265199729538322	30.67580009984454	10.789275533113637
0.1	2.1	360.0	5.06	false	0.5	1.25	100	1.0	0.16	0.93	1.1	2000	0.5	1.0	0.3	1.5	1000	40.4	2.0	38.955645288832	14.539886596810888	16.34958720520683	33.26989446202532	8.51930441140651
0.1	2.1	360.0	5.06	false	0.5	1.25	100	1.0	0.16	0.93	1.1	2000	0.5	1.0	0.3	1.5	1000	40.4	2.0	44.29398895273952	1.8519683246737055	9.515367629619	35.71749871211809	18.022584292317063
0.1	2.1	360.0	5.06	false	0.5	1.25	100	1.0	0.16	0.93	1.1	2000	0.5	1.0	0.3	1.5	1000	40.4	2.0	34.87459808904499	13.790738275370192	13.62641449936802	24.965917540199488	9.043644753242015
0.1	2.1	360.0	5.06	false	0.5	1.25	100	1.0	0.16	0.93	1.1	2000	0.5	1.0	0.3	1.5	1000	40.4	2.0	35.428645861928054	7.584623951663221	14.023939628971396	24.78754652067966	10.932406675557955
0.1	2.1	360.0	5.06	false	0.5	1.25	100	1.0	0.16	0.93	1.1	2000	0.5	1.0	0.3	1.5	1000	40.4	3.0	49.12841105461878	2.24922472089039	8.01719806710222	22.92294088299783	12.769288844408488	40.308435155588434	13.53670306984603
0.1	2.1	360.0	5.06	false	0.5	1.25	100	1.0	0.16	0.93	1.1	2000	0.5	1.0	0.3	1.5	1000	40.4	2.0	37.90535401123021	8.065406504502509	14.289704912285487	37.48134699654753	11.82797391486612
0.1	2.1	360.0	5.06	false	0.5	1.25	100	1.0	0.16	0.93	1.1	2000	0.5	1.0	0.3	1.5	1000	40.4	2.0	47.46036934890698	8.159220974811891	18.793188812311453	44.34327520530547	11.449902775399242
0.1	2.1	360.0	5.06	false	0.5	1.25	100	1.0	0.16	0.93	1.1	2000	0.5	1.0	0.3	1.5	1000	40.4	1.0	35.13818678213005	23.732055397122036	22.073374931094577
0.1	2.1	360.0	5.06	false	0.5	1.25	100	1.0	0.16	0.93	1.1	2000	0.5	1.0	0.3	1.5	1000	40.4	2.0	48.389073892732235	15.747506144909655	18.07891022820265	41.53352073851695	12.278318292658597
0.1	2.1	360.0	5.06	false	0.5	1.25	100	1.0	0.16	0.93	1.1	2000	0.5	1.0	0.3	1.5	1000	40.4	3.0	43.000155553447414	4.510113127505383	6.890890227471434	25.71059731761644	9.701635623264202	42.79021380352614	13.126686972350347
0.1	2.1	360.0	5.06	false	0.5	1.25	100	1.0	0.16	0.93	1.1	2000	0.5	1.0	0.3	1.5	1000	40.4	1.0	35.74753749324506	14.207775427544057	23.85050371941324
0.1	2.1	360.0	5.06	false	0.5	1.25	100	1.0	0.16	0.93	1.1	2000	0.5	1.0	0.3	1.5	1000	40.4	2.0	39.054109849478074	0.9911515907173838	15.229942012657396	28.745713444423853	11.981951762887457
0.1	2.1	360.0	5.06	false	0.5	1.25	100	1.0	0.16	0.93	1.1	2000	0.5	1.0	0.3	1.5	1000	40.4	1.0	39.75223520346273	32.80877219808171	23.609227330772317
0.1	2.1	360.0	5.06	false	0.5	1.25	100	1.0	0.16	0.93	1.1	2000	0.5	1.0	0.3	1.5	1000	40.4	2.0	46.42275547779056	14.541647565348269	16.863062619810222	32.767981577509296	11.971573718424555
0.1	2.1	360.0	5.06	false	0.5	1.25	100	1.0	0.16	0.93	1.1	2000	0.5	1.0	0.3	1.5	1000	40.4	2.0	44.251381011013635	13.291627853535783	14.753148853281672	26.869399244606477	15.11332490755167
0.1	2.1	360.0	5.06	false	0.5	1.25	100	1.0	0.16	0.93	1.1	2000	0.5	1.0	0.3	1.5	1000	40.4	2.0	42.71920618509911	17.95101944833611	13.418212765467212	36.86197417846573	10.762757221885638
0.1	2.1	360.0	5.06	false	0.5	1.25	100	1.0	0.16	0.93	1.1	2000	0.5	1.0	0.3	1.5	1000	40.4	2.0	44.623015150817615	8.465107961635361	10.170716774785054	16.2158033926094	17.392586236699206
0.1	2.1	360.0	5.06	false	0.5	1.25	100	1.0	0.16	0.93	1.1	2000	0.5	1.0	0.3	1.5	1000	40.4	2.0	41.20613358708299	14.854985741083386	12.326307563016067	26.795995432703016	14.125051818976909
0.1	2.1	360.0	5.06	false	0.5	1.25	100	1.0	0.16	0.93	1.1	2000	0.5	1.0	0.3	1.5	1000	40.4	2.0	42.836442566654966	13.378676887425058	13.793445041047285	35.818584051791774	13.800546698898492
0.1	2.1	360.0	5.06	false	0.5	1.25	100	1.0	0.16	0.93	1.1	2000	0.5	1.0	0.3	1.5	1000	40.4	2.0	48.5491128643228	1.024743274780824	11.712996990770627	25.371417290463345	18.725649201978634
0.1	2.1	360.0	5.06	false	0.5	1.25	100	1.0	0.16	0.93	1.1	2000	0.5	1.0	0.3	1.5	1000	40.4	2.0	41.72042623509846	6.584323170838409	10.612296330241316	30.79294816548771	16.843753248750005
0.1	2.1	360.0	5.06	false	0.5	1.25	100	1.0	0.16	0.93	1.1	2000	0.5	1.0	0.3	1.5	1000	40.4	2.0	47.28870726425652	23.88615352377824	17.95782691827111	38.44736856825245	13.296920653008724
0.1	2.1	360.0	5.06	false	0.5	1.25	100	1.0	0.16	0.93	1.1	2000	0.5	1.0	0.3	1.5	1000	40.4	2.0	42.317580811762674	3.945404583059752	9.920717713643988	30.934978455767023	18.485448538000323
0.1	2.1	360.0	5.06	false	0.5	1.25	100	1.0	0.16	0.93	1.1	2000	0.5	1.0	0.3	1.5	1000	40.4	2.0	48.65741393251146	0.794598358512478	10.983175805413948	40.04286743653471	18.421790629260485
0.1	2.1	360.0	5.06	false	0.5	1.25	100	1.0	0.16	0.93	1.1	2000	0.5	1.0	0.3	1.5	1000	40.4	1.0	36.90537708732917	0.20365904475736984	24.144734496328162
0.1	2.1	360.0	5.06	false	0.5	1.25	100	1.0	0.16	0.93	1.1	2000	0.5	1.0	0.3	1.5	1000	40.4	1.0	40.38072253211576	39.581972940721116	24.28292149359916
0.1	2.1	360.0	5.06	false	0.5	1.25	100	1.0	0.16	0.93	1.1	2000	0.5	1.0	0.3	1.5	1000	40.4	2.0	44.430662733659084	4.223848186041763	15.073753181160525	42.37058470156294	14.182608340044297
0.1	2.1	360.0	5.06	false	0.5	1.25	100	1.0	0.16	0.93	1.1	2000	0.5	1.0	0.3	1.5	1000	40.4	1.0	39.16589178188642	15.439867521993305	21.135946850979288
0.1	2.1	360.0	5.06	false	0.5	1.25	100	1.0	0.16	0.93	1.1	2000	0.5	1.0	0.3	1.5	1000	40.4	2.0	47.39672464159459	3.1778985877961583	8.940485612766832	22.117610641279455	16.72411459674885
0.1	2.1	360.0	5.06	false	0.5	1.25	100	1.0	0.16	0.93	1.1	2000	0.5	1.0	0.3	1.5	1000	40.4	3.0	46.64399002252219	0.7268872312795653	9.139779528699092	18.84296421145672	11.916702837019043	44.55790336852445	12.892373009173992
0.1	2.1	360.0	5.06	false	0.5	1.25	100	1.0	0.16	0.93	1.1	2000	0.5	1.0	0.3	1.5	1000	40.4	1.0	43.132865405108966	25.738129056001863	19.815182532058298
0.1	2.1	360.0	5.06	false	0.5	1.25	100	1.0	0.16	0.93	1.1	2000	0.5	1.0	0.3	1.5	1000	40.4	1.0	35.21190109576559	20.474609420057686	22.276247960313093
0.1	2.1	360.0	5.06	false	0.5	1.25	100	1.0	0.16	0.93	1.1	2000	0.5	1.0	0.3	1.5	1000	40.4	1.0	39.34697388400807	19.9550973933476	24.93420208925002
0.1	2.1	360.0	5.06	false	0.5	1.25	100	1.0	0.16	0.93	1.1	2000	0.5	1.0	0.3	1.5	1000	40.4	2.0	36.40736720093857	2.3443372993691294	8.244983081843518	35.44995733808958	13.752214941338236
0.1	2.1	360.0	5.06	false	0.5	1.25	100	1.0	0.16	0.93	1.1	2000	0.5	1.0	0.3	1.5	1000	40.4	1.0	41.72277095976662	28.850418582970967	26.686366712154648
0.1	2.1	360.0	5.06	false	0.5	1.25	100	1.0	0.16	0.93	1.1	2000	0.5	1.0	0.3	1.5	1000	40.4	1.0	42.98401614143901	34.752081907652006	26.750749134822254
0.1	2.1	360.0	5.06	false	0.5	1.25	100	1.0	0.16	0.93	1.1	2000	0.5	1.0	0.3	1.5	1000	40.4	2.0	42.28245843422531	2.5481820759395113	15.627205281725146	38.8086023558185	10.769972282479893
0.1	2.1	360.0	5.06	false	0.5	1.25	100	1.0	0.16	0.93	1.1	2000	0.5	1.0	0.3	1.5	1000	40.4	2.0	49.670623960900386	2.806571986223295	17.67673209076944	47.41333238911587	13.511692095877017
0.1	2.1	360.0	5.06	false	0.5	1.25	100	1.0	0.16	0.93	1.1	2000	0.5	1.0	0.3	1.5	1000	40.4	2.0	35.70163559113778	1.0699964494456482	8.845353783742956	7.651022657389579	14.927771558190319
0.1	2.1	360.0	5.06	false	0.5	1.25	100	1.0	0.16	0.93	1.1	2000	0.5	1.0	0.3	1.5	1000	40.4	2.0	45.27891386183512	9.500099755718189	16.584957344798354	33.68515025314821	14.616057170407167
0.1	2.1	360.0	5.06	false	0.5	1.25	100	1.0	0.16	0.93	1.1	2000	0.5	1.0	0.3	1.5	1000	40.4	2.0	36.23975259880709	5.124581541512437	9.912630913588291	23.931567508592536	15.248074753671693
0.1	2.1	360.0	5.06	false	0.5	1.25	100	1.0	0.16	0.93	1.1	2000	0.5	1.0	0.3	1.5	1000	40.4	1.0	42.43893090849626	19.35152186539975	28.49516700260929
0.1	2.1	360.0	5.06	false	0.5	1.25	100	1.0	0.16	0.93	1.1	2000	0.5	1.0	0.3	1.5	1000	40.4	2.0	39.017356639361665	1.505393264318961	9.424923008995071	30.50282912774201	15.191914071911969
0.1	2.1	360.0	5.06	false	0.5	1.25	100	1.0	0.16	0.93	1.1	2000	0.5	1.0	0.3	1.5	1000	40.4	1.0	37.211124136084905	21.46635628665675	22.983931697218335
0.1	2.1	360.0	5.06	false	0.5	1.25	100	1.0	0.16	0.93	1.1	2000	0.5	1.0	0.3	1.5	1000	40.4	1.0	40.530851287193606	10.79692320921026	24.985102527431604
0.1	2.1	360.0	5.06	false	0.5	1.25	100	1.0	0.16	0.93	1.1	2000	0.5	1.0	0.3	1.5	1000	40.4	1.0	42.73662460916242	25.96602288691164	26.416073836282223
0.1	2.1	360.0	5.06	false	0.5	1.25	100	1.0	0.16	0.93	1.1	2000	0.5	1.0	0.3	1.5	1000	40.4	2.0	49.10611822668358	10.149049552601765	17.889437956966027	48.60460835147324	14.497781858513537
0.1	2.1	360.0	5.06	false	0.5	1.25	100	1.0	0.16	0.93	1.1	2000	0.5	1.0	0.3	1.5	1000	40.4	1.0	35.48461504486561	11.81757561140433	22.290007920495736
0.1	2.1	360.0	5.06	false	0.5	1.25	100	1.0	0.16	0.93	1.1	2000	0.5	1.0	0.3	1.5	1000	40.4	2.0	45.28952835622329	0.13521142566701094	12.947037972293092	33.01909367063047	16.150076744572246
0.1	2.1	360.0	5.06	false	0.5	1.25	100	1.0	0.16	0.93	1.1	2000	0.5	1.0	0.3	1.5	1000	40.4	2.0	52.93317937892084	22.12408464558224	18.262039302569324	30.991317373319042	14.46767178543875
0.1	2.1	360.0	5.06	false	0.5	1.25	100	1.0	0.16	0.93	1.1	2000	0.5	1.0	0.3	1.5	1000	40.4	2.0	45.14486618868722	10.775067010051847	13.836144481016689	32.88159571526203	15.410882419219512
0.1	2.1	360.0	5.06	false	0.5	1.25	100	1.0	0.16	0.93	1.1	2000	0.5	1.0	0.3	1.5	1000	40.4	2.0	35.23040647447641	10.780307687058569	10.56102586707477	34.350426680422835	14.471791723881891
0.1	2.1	360.0	5.06	false	0.5	1.25	100	1.0	0.16	0.93	1.1	2000	0.5	1.0	0.3	1.5	1000	40.4	1.0	37.91797935859175	1.192222969947861	24.990568639135358
0.1	2.1	360.0	5.06	false	0.5	1.25	100	1.0	0.16	0.93	1.1	2000	0.5	1.0	0.3	1.5	1000	40.4	2.0	43.46358288483412	11.171522187906154	14.196692413061564	43.09989798448924	14.707229705226265
0.1	2.1	360.0	5.06	false	0.5	1.25	100	1.0	0.16	0.93	1.1	2000	0.5	1.0	0.3	1.5	1000	40.4	2.0	52.237204613017695	27.85631697382396	18.23288603721822	51.178035123415235	12.287564171727352
0.1	2.1	360.0	5.06	false	0.5	1.25	100	1.0	0.16	0.93	1.1	2000	0.5	1.0	0.3	1.5	1000	40.4	2.0	33.467720079844746	1.0885860908252472	9.412894991331566	31.93992264846775	13.063318602100622
0.1	2.1	360.0	5.06	false	0.5	1.25	100	1.0	0.16	0.93	1.1	2000	0.5	1.0	0.3	1.5	1000	40.4	2.0	46.156533914402516	3.295348950185517	15.06516250187263	35.89158584381253	12.700473624692378
0.1	2.1	360.0	5.06	false	0.5	1.25	100	1.0	0.16	0.93	1.1	2000	0.5	1.0	0.3	1.5	1000	40.4	3.0	42.36283629411024	7.688906893749796	7.787651397858041	22.590412152633323	9.108828096515305	38.390569747987676	12.826436012165301
0.1	2.1	360.0	5.06	false	0.5	1.25	100	1.0	0.16	0.93	1.1	2000	0.5	1.0	0.3	1.5	1000	40.4	2.0	49.53243255220373	6.682618263596263	16.82047774104552	45.24149722252633	16.27943372941969
0.1	2.1	360.0	5.06	false	0.5	1.25	100	1.0	0.16	0.93	1.1	2000	0.5	1.0	0.3	1.5	1000	40.4	2.0	37.37245896275188	1.3461193547892865	12.990786868070641	33.66695340497119	11.568954702081559
0.1	2.1	360.0	5.06	false	0.5	1.25	100	1.0	0.16	0.93	1.1	2000	0.5	1.0	0.3	1.5	1000	40.4	2.0	36.95326694694711	0.3443655220898538	12.192623603561863	32.682741992185086	10.834298870164039
0.1	2.1	360.0	5.06	false	0.5	1.25	100	1.0	0.16	0.93	1.1	2000	0.5	1.0	0.3	1.5	1000	40.4	1.0	45.68372961982633	15.319993164878227	20.26173198543984
0.1	2.1	360.0	5.06	false	0.5	1.25	100	1.0	0.16	0.93	1.1	2000	0.5	1.0	0.3	1.5	1000	40.4	2.0	34.223124554473884	14.052061719266153	15.076672397790606	32.51798145253583	7.717774381072026
0.1	2.1	360.0	5.06	false	0.5	1.25	100	1.0	0.16	0.93	1.1	2000	0.5	1.0	0.3	1.5	1000	40.4	2.0	36.834679967208466	1.801649021957627	14.890275222025691	35.040303963806096	11.341742485935978
0.1	2.1	360.0	5.06	false	0.5	1.25	100	1.0	0.16	0.93	1.1	2000	0.5	1.0	0.3	1.5	1000	40.4	2.0	34.79885503778963	13.427301327816474	8.926564387098438	25.976590234247947	12.496523528827767
0.1	2.1	360.0	5.06	false	0.5	1.25	100	1.0	0.16	0.93	1.1	2000	0.5	1.0	0.3	1.5	1000	40.4	1.0	35.97022843719016	16.119724143941635	22.420775738106187
0.1	2.1	360.0	5.06	false	0.5	1.25	100	1.0	0.16	0.93	1.1	2000	0.5	1.0	0.3	1.5	1000	40.4	2.0	41.613491557043886	22.703346522254318	14.721180557405036	40.58476484333291	13.431364366393392
0.1	2.1	360.0	5.06	false	0.5	1.25	100	1.0	0.16	0.93	1.1	2000	0.5	1.0	0.3	1.5	1000	40.4	1.0	48.76398978694672	30.764606899001958	30.32616031189838
0.1	2.1	360.0	5.06	false	0.5	1.25	100	1.0	0.16	0.93	1.1	2000	0.5	1.0	0.3	1.5	1000	40.4	2.0	35.80862671978177	0.334245021137421	11.227616805285313	33.79109274428132	10.374502200165301
0.1	2.1	360.0	5.06	false	0.5	1.25	100	1.0	0.16	0.93	1.1	2000	0.5	1.0	0.3	1.5	1000	40.4	3.0	41.340895953857675	2.1116173774088343	7.064616191092549	17.993077907412616	11.129975821436675	40.216095749198104	9.670382905485575
0.1	2.1	360.0	5.06	false	0.5	1.25	100	1.0	0.16	0.93	1.1	2000	0.5	1.0	0.3	1.5	1000	40.4	2.0	41.605900442881605	6.863354387382382	17.587291228916563	36.330864672675986	10.985414859425667
0.1	2.1	360.0	5.06	false	0.5	1.25	100	1.0	0.16	0.93	1.1	2000	0.5	1.0	0.3	1.5	1000	40.4	1.0	34.90612422976734	33.42606308633403	20.69699485562331
0.1	2.1	360.0	5.06	false	0.5	1.25	100	1.0	0.16	0.93	1.1	2000	0.5	1.0	0.3	1.5	1000	40.4	2.0	40.367134876631745	10.826161195194935	12.494324758224716	28.36406408675186	13.724752741448977
0.1	2.1	360.0	5.06	false	0.5	1.25	100	1.0	0.16	0.93	1.1	2000	0.5	1.0	0.3	1.5	1000	40.4	2.0	46.98982948056443	3.157202719192586	9.016300103467033	22.73432127803843	21.634956974967775
0.1	2.1	360.0	5.06	false	0.5	1.25	100	1.0	0.16	0.93	1.1	2000	0.5	1.0	0.3	1.5	1000	40.4	2.0	40.2982077021007	9.68340113155082	12.268780476063792	29.770984991789355	16.339369101201115
0.1	2.1	360.0	5.06	false	0.5	1.25	100	1.0	0.16	0.93	1.1	2000	0.5	1.0	0.3	1.5	1000	40.4	2.0	39.46519408221426	0.6320408858542292	8.624831648092822	25.126564573007773	18.575893989648662
0.1	2.1	360.0	5.06	false	0.5	1.25	100	1.0	0.16	0.93	1.1	2000	0.5	1.0	0.3	1.5	1000	40.4	1.0	44.9376974689922	43.93365249699073	25.762231267098866
0.1	2.1	360.0	5.06	false	0.5	1.25	100	1.0	0.16	0.93	1.1	2000	0.5	1.0	0.3	1.5	1000	40.4	2.0	37.205726354979674	6.601933823715224	12.914153557387623	33.36562188373001	12.991291277303345
0.1	2.1	360.0	5.06	false	0.5	1.25	100	1.0	0.16	0.93	1.1	2000	0.5	1.0	0.3	1.5	1000	40.4	2.0	41.110629690680604	1.1564978976339697	14.34244084409333	41.08588334593586	10.584807062704408
0.1	2.1	360.0	5.06	false	0.5	1.25	100	1.0	0.16	0.93	1.1	2000	0.5	1.0	0.3	1.5	1000	40.4	2.0	45.07077963079696	20.69123299930131	19.92228122616243	44.576223296976195	9.95994401663344
0.1	2.1	360.0	5.06	false	0.5	1.25	100	1.0	0.16	0.93	1.1	2000	0.5	1.0	0.3	1.5	1000	40.4	2.0	41.22339967270936	2.640266247339048	13.96616674992574	35.0874725606118	13.95437932132886
0.1	2.1	360.0	5.06	false	0.5	1.25	100	1.0	0.16	0.93	1.1	2000	0.5	1.0	0.3	1.5	1000	40.4	2.0	45.69006182022734	10.355866607277026	15.759421006839183	24.79007050675342	16.244600558166333
0.1	2.1	360.0	5.06	false	0.5	1.25	100	1.0	0.16	0.93	1.1	2000	0.5	1.0	0.3	1.5	1000	40.4	1.0	47.353076486499276	24.08534547405046	23.238214404097317
0.1	2.1	360.0	5.06	false	0.5	1.25	100	1.0	0.16	0.93	1.1	2000	0.5	1.0	0.3	1.5	1000	40.4	1.0	31.327868747639638	2.325611485919971	20.001441531352356
0.1	2.1	360.0	5.06	false	0.5	1.25	100	1.0	0.16	0.93	1.1	2000	0.5	1.0	0.3	1.5	1000	40.4	1.0	33.352304073261706	7.598518043160013	21.77690566897308
0.1	2.1	360.0	5.06	false	0.5	1.25	100	1.0	0.16	0.93	1.1	2000	0.5	1.0	0.3	1.5	1000	40.4	1.0	50.23754362854641	30.133761378117832	33.76906010070864
0.1	2.1	360.0	5.06	false	0.5	1.25	100	1.0	0.16	0.93	1.1	2000	0.5	1.0	0.3	1.5	1000	40.4	1.0	43.065942133635225	25.501634668852546	22.454934776353223
0.1	2.1	360.0	5.06	false	0.5	1.25	100	1.0	0.16	0.93	1.1	2000	0.5	1.0	0.3	1.5	1000	40.4	2.0	41.10170462712253	12.116761742245721	14.130842767995365	40.12531585745348	13.304265967163234
0.1	2.1	360.0	5.06	false	0.5	1.25	100	1.0	0.16	0.93	1.1	2000	0.5	1.0	0.3	1.5	1000	40.4	1.0	32.50536583606595	3.9960692917402167	19.001647371335416
0.1	2.1	360.0	5.06	false	0.5	1.25	100	1.0	0.16	0.93	1.1	2000	0.5	1.0	0.3	1.5	1000	40.4	1.0	44.17862203655587	26.21673805947552	27.296513092704487
0.1	2.1	360.0	5.06	false	0.5	1.25	100	1.0	0.16	0.93	1.1	2000	0.5	1.0	0.3	1.5	1000	40.4	2.0	46.510145965865526	3.0118978576960393	9.303760088209366	26.63220128920241	20.05607422888736
0.1	2.1	360.0	5.06	false	0.5	1.25	100	1.0	0.16	0.93	1.1	2000	0.5	1.0	0.3	1.5	1000	40.4	1.0	52.498461468065784	13.667802307372304	33.30812054921253
0.1	2.1	360.0	5.06	false	0.5	1.25	100	1.0	0.16	0.93	1.1	2000	0.5	1.0	0.3	1.5	1000	40.4	2.0	38.85638763350381	1.797780340839117	12.19714848621351	37.39706776257113	12.207930582766117
0.1	2.1	360.0	5.06	false	0.5	1.25	100	1.0	0.16	0.93	1.1	2000	0.5	1.0	0.3	1.5	1000	40.4	2.0	42.4726352001309	2.895917497158665	10.832745840943334	20.745978954852685	18.67404537481292
0.1	2.1	360.0	5.06	false	0.5	1.25	100	1.0	0.16	0.93	1.1	2000	0.5	1.0	0.3	1.5	1000	40.4	1.0	38.337999166898975	11.127566934381901	22.279365692390098
0.1	2.1	360.0	5.06	false	0.5	1.25	100	1.0	0.16	0.93	1.1	2000	0.5	1.0	0.3	1.5	1000	40.4	1.0	43.83210181582023	30.827002628799914	27.839323872610777
0.1	2.1	360.0	5.06	false	0.5	1.25	100	1.0	0.16	0.93	1.1	2000	0.5	1.0	0.3	1.5	1000	40.4	2.0	44.90818904350493	10.883921593280581	18.048148897495604	42.67047702692813	12.841853209172143
0.1	2.1	360.0	5.06	false	0.5	1.25	100	1.0	0.16	0.93	1.1	2000	0.5	1.0	0.3	1.5	1000	40.4	2.0	47.09062326582577	2.6735422172064363	9.749940134100418	28.19999690985294	21.14345670904955
0.1	2.1	360.0	5.06	false	0.5	1.25	100	1.0	0.16	0.93	1.1	2000	0.5	1.0	0.3	1.5	1000	40.4	1.0	42.2433032396636	25.06244998153542	27.125365092868652
0.1	2.1	360.0	5.06	false	0.5	1.25	100	1.0	0.16	0.93	1.1	2000	0.5	1.0	0.3	1.5	1000	40.4	1.0	41.55535745097535	25.7218835258084	25.755344401933513
0.1	2.1	360.0	5.06	false	0.5	1.25	100	1.0	0.16	0.93	1.1	2000	0.5	1.0	0.3	1.5	1000	40.4	2.0	43.83919912020817	16.27704674454886	17.12307077087821	35.0086013454712	11.113042097316887
0.1	2.1	360.0	5.06	false	0.5	1.25	100	1.0	0.16	0.93	1.1	2000	0.5	1.0	0.3	1.5	1000	40.4	3.0	42.96373924446654	1.5521544732577066	8.552493974210634	24.270809591292963	12.151360308352883	34.78099437748919	7.331099491526546
0.1	2.1	360.0	5.06	false	0.5	1.25	100	1.0	0.16	0.93	1.1	2000	0.5	1.0	0.3	1.5	1000	40.4	3.0	52.33213340970576	7.917735889446662	11.135504131273299	21.965706805488058	14.22155771182977	51.023150685946135	8.902996534218067
0.1	2.1	360.0	5.06	false	0.5	1.25	100	1.0	0.16	0.93	1.1	2000	0.5	1.0	0.3	1.5	1000	40.4	2.0	45.576878474233624	0.28433263948433873	16.974916563385527	42.04328864498288	14.995363802347807
0.1	2.1	360.0	5.06	false	0.5	1.25	100	1.0	0.16	0.93	1.1	2000	0.5	1.0	0.3	1.5	1000	40.4	1.0	33.268973295251	13.041966463945146	21.45467251955853
0.1	2.1	360.0	5.06	false	0.5	1.25	100	1.0	0.16	0.93	1.1	2000	0.5	1.0	0.3	1.5	1000	40.4	1.0	42.07147426794325	21.72499670799622	19.904168353095717
0.1	2.1	360.0	5.06	false	0.5	1.25	100	1.0	0.16	0.93	1.1	2000	0.5	1.0	0.3	1.5	1000	40.4	2.0	33.89762085315661	13.917413773703975	11.604861159665283	32.964058515590814	10.904882884650075
0.1	2.1	360.0	5.06	false	0.5	1.25	100	1.0	0.16	0.93	1.1	2000	0.5	1.0	0.3	1.5	1000	40.4	2.0	47.06372628953815	0.9860897813206192	14.80406798713348	44.16235562752921	16.857235026550494
0.1	2.1	360.0	5.06	false	0.5	1.25	100	1.0	0.16	0.93	1.1	2000	0.5	1.0	0.3	1.5	1000	40.4	2.0	35.310432490850225	15.771424545934934	14.440170647032605	30.526977346943283	9.534089964481332
0.1	2.1	360.0	5.06	false	0.5	1.25	100	1.0	0.16	0.93	1.1	2000	0.5	1.0	0.3	1.5	1000	40.4	1.0	25.22	0.453606827753235	17.598049235807125
0.1	2.1	360.0	5.06	false	0.5	1.25	100	1.0	0.16	0.93	1.1	2000	0.5	1.0	0.3	1.5	1000	40.4	1.0	35.75859339154347	10.64509257883495	24.29793288060017
0.1	2.1	360.0	5.06	false	0.5	1.25	100	1.0	0.16	0.93	1.1	2000	0.5	1.0	0.3	1.5	1000	40.4	2.0	45.55477314485362	10.813877163722132	16.85522534092869	39.55218659314232	11.806835923431258
0.1	2.1	360.0	5.06	false	0.5	1.25	100	1.0	0.16	0.93	1.1	2000	0.5	1.0	0.3	1.5	1000	40.4	1.0	37.969696960650204	37.28614346361288	22.793762366961356
0.1	2.1	360.0	5.06	false	0.5	1.25	100	1.0	0.16	0.93	1.1	2000	0.5	1.0	0.3	1.5	1000	40.4	1.0	41.53199521049426	25.302904116313492	24.686355290801817
0.1	2.1	360.0	5.06	false	0.5	1.25	100	1.0	0.16	0.93	1.1	2000	0.5	1.0	0.3	1.5	1000	40.4	2.0	41.38777766015073	7.406387566678245	12.771872510226641	30.38498613793969	14.093331552074353
0.1	2.1	360.0	5.06	false	0.5	1.25	100	1.0	0.16	0.93	1.1	2000	0.5	1.0	0.3	1.5	1000	40.4	1.0	41.2886162188549	0.3150095970881468	27.346726001647035
0.1	2.1	360.0	5.06	false	0.5	1.25	100	1.0	0.16	0.93	1.1	2000	0.5	1.0	0.3	1.5	1000	40.4	2.0	46.7619128665065	2.3838502520843274	14.640884023076035	44.94682151588677	13.631514715301686
0.1	2.1	360.0	5.06	false	0.5	1.25	100	1.0	0.16	0.93	1.1	2000	0.5	1.0	0.3	1.5	1000	40.4	2.0	35.527842857869594	23.30452716875736	10.312547743827212	27.605551094770775	13.193026901005314
0.1	2.1	360.0	5.06	false	0.5	1.25	100	1.0	0.16	0.93	1.1	2000	0.5	1.0	0.3	1.5	1000	40.4	2.0	41.80326370734172	12.026615237348524	17.142673741459763	40.129547880104234	12.452901632760213
0.1	2.1	360.0	5.06	false	0.5	1.25	100	1.0	0.16	0.93	1.1	2000	0.5	1.0	0.3	1.5	1000	40.4	1.0	39.548490009740576	0.09439434673159061	24.20037078803709
0.1	2.1	360.0	5.06	false	0.5	1.25	100	1.0	0.16	0.93	1.1	2000	0.5	1.0	0.3	1.5	1000	40.4	3.0	45.39901602306571	3.1993007540702574	9.29582075827452	28.226794642720396	11.823936186393091	38.39551308524306	7.500689427415612
0.1	2.1	360.0	5.06	false	0.5	1.25	100	1.0	0.16	0.93	1.1	2000	0.5	1.0	0.3	1.5	1000	40.4	3.0	43.59044011249842	4.25534043343534	8.15643276585605	23.855712201082465	10.018295288879427	42.00741961586501	10.95730372626754
0.1	2.1	360.0	5.06	false	0.5	1.25	100	1.0	0.16	0.93	1.1	2000	0.5	1.0	0.3	1.5	1000	40.4	1.0	29.318199693668323	10.55176978592114	18.873875579950024
0.1	2.1	360.0	5.06	false	0.5	1.25	100	1.0	0.16	0.93	1.1	2000	0.5	1.0	0.3	1.5	1000	40.4	1.0	26.51333171816377	19.087076320649192	15.831852086709707
0.1	2.1	360.0	5.06	false	0.5	1.25	100	1.0	0.16	0.93	1.1	2000	0.5	1.0	0.3	1.5	1000	40.4	2.0	44.195014990984205	15.209301944286299	18.04882006061227	43.530863297448825	10.850241317366981
0.1	2.1	360.0	5.06	false	0.5	1.25	100	1.0	0.16	0.93	1.1	2000	0.5	1.0	0.3	1.5	1000	40.4	2.0	30.335427643895574	0.4509387751667063	10.668106101083847	26.397901366283065	9.91981544134756
0.1	2.1	360.0	5.06	false	0.5	1.25	100	1.0	0.16	0.93	1.1	2000	0.5	1.0	0.3	1.5	1000	40.4	2.0	48.87037083670643	16.668511184131727	16.56505018042387	45.682901156353836	12.919498159173507
0.1	2.1	360.0	5.06	false	0.5	1.25	100	1.0	0.16	0.93	1.1	2000	0.5	1.0	0.3	1.5	1000	40.4	2.0	35.24860482309297	1.4104453997564237	9.463691151483014	19.040495840270186	15.223630762092979
0.1	2.1	360.0	5.06	false	0.5	1.25	100	1.0	0.16	0.93	1.1	2000	0.5	1.0	0.3	1.5	1000	40.4	2.0	36.60683479295175	0.9937974397099665	9.040533254779946	24.643020395429048	14.865987790377304
0.1	2.1	360.0	5.06	false	0.5	1.25	100	1.0	0.16	0.93	1.1	2000	0.5	1.0	0.3	1.5	1000	40.4	2.0	44.72454384904713	17.216765046575045	17.09852254885353	25.211845537566	12.813621402036821
0.1	2.1	360.0	5.06	false	0.5	1.25	100	1.0	0.16	0.93	1.1	2000	0.5	1.0	0.3	1.5	1000	40.4	2.0	41.842224649871284	13.863693923831109	16.753120689384396	31.42673701048142	12.292658216929427
0.1	2.1	360.0	5.06	false	0.5	1.25	100	1.0	0.16	0.93	1.1	2000	0.5	1.0	0.3	1.5	1000	40.4	3.0	48.80661375456008	15.950745893946166	10.55343269828681	20.21775767031923	13.132194914460685	46.56100527382721	7.073262308706597
0.1	2.1	360.0	5.06	false	0.5	1.25	100	1.0	0.16	0.93	1.1	2000	0.5	1.0	0.3	1.5	1000	40.4	2.0	44.75065740664673	1.1181951500034322	9.852297515689784	19.69326073565064	20.706841652912804
0.1	2.1	360.0	5.06	false	0.5	1.25	100	1.0	0.16	0.93	1.1	2000	0.5	1.0	0.3	1.5	1000	40.4	2.0	35.49694280037477	3.750809154221526	8.612128285151865	34.25956202268512	15.568042658287679
0.1	2.1	360.0	5.06	false	0.5	1.25	100	1.0	0.16	0.93	1.1	2000	0.5	1.0	0.3	1.5	1000	40.4	1.0	39.782358633835734	8.131753775525048	25.390651354637896
0.1	2.1	360.0	5.06	false	0.5	1.25	100	1.0	0.16	0.93	1.1	2000	0.5	1.0	0.3	1.5	1000	40.4	2.0	38.54110107514088	10.622145921182877	14.06072490037596	32.156078412795196	11.765673385336813
0.1	2.1	360.0	5.06	false	0.5	1.25	100	1.0	0.16	0.93	1.1	2000	0.5	1.0	0.3	1.5	1000	40.4	1.0	32.58474569296266	21.156855055491572	19.628054106029644
0.1	2.1	360.0	5.06	false	0.5	1.25	100	1.0	0.16	0.93	1.1	2000	0.5	1.0	0.3	1.5	1000	40.4	3.0	40.82157125029686	5.73396657992261	8.598338247690586	14.652617707428835	10.598048855210354	31.407691185378653	7.623757132343913
0.1	2.1	360.0	5.06	false	0.5	1.25	100	1.0	0.16	0.93	1.1	2000	0.5	1.0	0.3	1.5	1000	40.4	2.0	40.8146661741569	1.5852622510400136	11.631843309198501	28.06825323381024	14.768094949823567
0.1	2.1	360.0	5.06	false	0.5	1.25	100	1.0	0.16	0.93	1.1	2000	0.5	1.0	0.3	1.5	1000	40.4	2.0	42.25502953811083	12.858279948621353	16.85348364060186	30.107808157691764	10.627355009037998
0.1	2.1	360.0	5.06	false	0.5	1.25	100	1.0	0.16	0.93	1.1	2000	0.5	1.0	0.3	1.5	1000	40.4	2.0	35.04210040432661	0.6687335099313494	12.173016206672441	26.126458328963615	11.652183179426855
0.1	2.1	360.0	5.06	false	0.5	1.25	100	1.0	0.16	0.93	1.1	2000	0.5	1.0	0.3	1.5	1000	40.4	2.0	34.00650627988302	0.9102402358925015	13.59358891743933	32.72605537562057	8.727282305134622
0.1	2.1	360.0	5.06	false	0.5	1.25	100	1.0	0.16	0.93	1.1	2000	0.5	1.0	0.3	1.5	1000	40.4	2.0	38.95334665298107	10.045641409254863	16.697155662063157	36.61072726736166	9.626665204892229
0.1	2.1	360.0	5.06	false	0.5	1.25	100	1.0	0.16	0.93	1.1	2000	0.5	1.0	0.3	1.5	1000	40.4	2.0	40.955796921712846	0.7299785226762121	8.365723641304431	17.325458847784702	18.678999984839113
0.1	2.1	360.0	5.06	false	0.5	1.25	100	1.0	0.16	0.93	1.1	2000	0.5	1.0	0.3	1.5	1000	40.4	2.0	37.190171606235054	1.7505120748776193	12.448921573844084	28.95948829684879	14.472866345692356
0.1	2.1	360.0	5.06	false	0.5	1.25	100	1.0	0.16	0.93	1.1	2000	0.5	1.0	0.3	1.5	1000	40.4	2.0	41.05674199790538	0.822262854369597	9.578497586894901	23.62169677797946	17.56269205147085
0.1	2.1	360.0	5.06	false	0.5	1.25	100	1.0	0.16	0.93	1.1	2000	0.5	1.0	0.3	1.5	1000	40.4	2.0	40.296853441507416	3.1576251283578403	8.96632976811842	22.854521868489574	17.187173232039754
0.1	2.1	360.0	5.06	false	0.5	1.25	100	1.0	0.16	0.93	1.1	2000	0.5	1.0	0.3	1.5	1000	40.4	2.0	27.716774518047377	0.32294328493572255	9.694150582004816	25.04408306631586	10.543256065251015
0.1	2.1	360.0	5.06	false	0.5	1.25	100	1.0	0.16	0.93	1.1	2000	0.5	1.0	0.3	1.5	1000	40.4	2.0	39.78821162945915	7.121929399710624	12.624607683922333	17.90175401413584	14.418323006748592
0.1	2.1	360.0	5.06	false	0.5	1.25	100	1.0	0.16	0.93	1.1	2000	0.5	1.0	0.3	1.5	1000	40.4	2.0	42.515355251862864	12.522923816418059	16.452423558135763	29.279664214855682	11.82604093371686
0.1	2.1	360.0	5.06	false	0.5	1.25	100	1.0	0.16	0.93	1.1	2000	0.5	1.0	0.3	1.5	1000	40.4	2.0	42.21314182476402	9.946690786538905	13.202417703056401	39.80915557978503	13.102740470812916
0.1	2.1	360.0	5.06	false	0.5	1.25	100	1.0	0.16	0.93	1.1	2000	0.5	1.0	0.3	1.5	1000	40.4	1.0	31.743316181762218	25.819889065826334	20.944917662685576
0.1	2.1	360.0	5.06	false	0.5	1.25	100	1.0	0.16	0.93	1.1	2000	0.5	1.0	0.3	1.5	1000	40.4	2.0	39.62818386902568	15.571164670210296	14.818556263348002	38.46251034728713	8.783719689190269
0.1	2.1	360.0	5.06	false	0.5	1.25	100	1.0	0.16	0.93	1.1	2000	0.5	1.0	0.3	1.5	1000	40.4	3.0	40.80444107098408	9.09864705695147	8.283320104594699	20.28176123341576	11.246756901727721	35.201473674572	8.220784763908965
0.1	2.1	360.0	5.06	false	0.5	1.25	100	1.0	0.16	0.93	1.1	2000	0.5	1.0	0.3	1.5	1000	40.4	2.0	38.935998485096064	6.20212076669649	14.042063969888927	37.973491585618156	11.997178808372924
0.1	2.1	360.0	5.06	false	0.5	1.25	100	1.0	0.16	0.93	1.1	2000	0.5	1.0	0.3	1.5	1000	40.4	2.0	45.73348192029394	10.266539953570424	11.250654432636235	26.344552431947825	16.955850543278338
0.1	2.1	360.0	5.06	false	0.5	1.25	100	1.0	0.16	0.93	1.1	2000	0.5	1.0	0.3	1.5	1000	40.4	3.0	55.58	10.873644307306591	17.141177247122425	40.09694619794767	10.918234770780453	54.7831687956497	7.266019667829403
0.1	2.1	360.0	5.06	false	0.5	1.25	100	1.0	0.16	0.93	1.1	2000	0.5	1.0	0.3	1.5	1000	40.4	2.0	41.32696531343759	12.408077531843622	14.804513266647824	41.094392357683205	14.84973443543625
0.1	2.1	360.0	5.06	false	0.5	1.25	100	1.0	0.16	0.93	1.1	2000	0.5	1.0	0.3	1.5	1000	40.4	1.0	42.704587346562214	29.97530841955519	24.57618979916009
0.1	2.1	360.0	5.06	false	0.5	1.25	100	1.0	0.16	0.93	1.1	2000	0.5	1.0	0.3	1.5	1000	40.4	2.0	38.750741401189174	0.04998387492662623	9.62615299157624	21.686759859742377	16.494627644141293
0.1	2.1	360.0	5.06	false	0.5	1.25	100	1.0	0.16	0.93	1.1	2000	0.5	1.0	0.3	1.5	1000	40.4	1.0	34.86075005525616	25.85443574693909	21.075049880069233
0.1	2.1	360.0	5.06	false	0.5	1.25	100	1.0	0.16	0.93	1.1	2000	0.5	1.0	0.3	1.5	1000	40.4	1.0	37.06867984176678	30.04593422323771	23.145882534864825
0.1	2.1	360.0	5.06	false	0.5	1.25	100	1.0	0.16	0.93	1.1	2000	0.5	1.0	0.3	1.5	1000	40.4	2.0	37.56385242973264	15.483585052958905	16.307977829678027	26.127121441070564	10.4220475283749
0.1	2.1	360.0	5.06	false	0.5	1.25	100	1.0	0.16	0.93	1.1	2000	0.5	1.0	0.3	1.5	1000	40.4	2.0	30.511653187045546	5.191481141269461	9.222592540058509	28.58991076799118	9.114757495252144
0.1	2.1	360.0	5.06	false	0.5	1.25	100	1.0	0.16	0.93	1.1	2000	0.5	1.0	0.3	1.5	1000	40.4	1.0	37.14521417257494	13.654701912304933	23.439464387130183
0.1	2.1	360.0	5.06	false	0.5	1.25	100	1.0	0.16	0.93	1.1	2000	0.5	1.0	0.3	1.5	1000	40.4	2.0	39.00705109281849	10.747454856020003	14.959409648661342	37.90263404622774	10.867875666463629
0.1	2.1	360.0	5.06	false	0.5	1.25	100	1.0	0.16	0.93	1.1	2000	0.5	1.0	0.3	1.5	1000	40.4	2.0	40.615591502587854	0.5195016228764301	10.853028928080429	22.019634514039733	16.190594810219025
0.1	2.1	360.0	5.06	false	0.5	1.25	100	1.0	0.16	0.93	1.1	2000	0.5	1.0	0.3	1.5	1000	40.4	2.0	47.2102580970416	14.493550937320904	14.327333659027035	30.449249446616978	17.661505207723536
0.1	2.1	360.0	5.06	false	0.5	1.25	100	1.0	0.16	0.93	1.1	2000	0.5	1.0	0.3	1.5	1000	40.4	2.0	37.871590847892634	15.551160891130174	15.684345098580808	33.17772123157755	8.331938693792049
0.1	2.1	360.0	5.06	false	0.5	1.25	100	1.0	0.16	0.93	1.1	2000	0.5	1.0	0.3	1.5	1000	40.4	2.0	37.24398957601145	16.680919375226743	14.655044674061813	35.203534753527016	8.098946766689513
0.1	2.1	360.0	5.06	false	0.5	1.25	100	1.0	0.16	0.93	1.1	2000	0.5	1.0	0.3	1.5	1000	40.4	1.0	41.03876349551828	9.120996491029564	24.020889403237142
0.1	2.1	360.0	5.06	false	0.5	1.25	100	1.0	0.16	0.93	1.1	2000	0.5	1.0	0.3	1.5	1000	40.4	1.0	28.093029607055186	0.26727926625913506	20.469225166254734
0.1	2.1	360.0	5.06	false	0.5	1.25	100	1.0	0.16	0.93	1.1	2000	0.5	1.0	0.3	1.5	1000	40.4	2.0	39.09131848939745	2.545182592855066	15.116833224260057	37.45348110291831	9.400738995783147
0.1	2.1	360.0	5.06	false	0.5	1.25	100	1.0	0.16	0.93	1.1	2000	0.5	1.0	0.3	1.5	1000	40.4	2.0	42.27721648925828	9.43925896209897	9.4921929547442	18.714262295156615	18.347020699720513
0.1	2.1	360.0	5.06	false	0.5	1.25	100	1.0	0.16	0.93	1.1	2000	0.5	1.0	0.3	1.5	1000	40.4	2.0	40.44175641233241	1.940274335322997	13.644304846007406	38.46304636104102	13.64384793309443
0.1	2.1	360.0	5.06	false	0.5	1.25	100	1.0	0.16	0.93	1.1	2000	0.5	1.0	0.3	1.5	1000	40.4	1.0	37.85071417910948	35.5572278269398	23.848545136993483
0.1	2.1	360.0	5.06	false	0.5	1.25	100	1.0	0.16	0.93	1.1	2000	0.5	1.0	0.3	1.5	1000	40.4	1.0	43.36506707829464	25.953705173607585	28.2155448541515
0.1	2.1	360.0	5.06	false	0.5	1.25	100	1.0	0.16	0.93	1.1	2000	0.5	1.0	0.3	1.5	1000	40.4	2.0	41.2644043107437	13.281764028973742	13.086691769889306	23.56089136286077	12.316468604405777
0.1	2.1	360.0	5.06	false	0.5	1.25	100	1.0	0.16	0.93	1.1	2000	0.5	1.0	0.3	1.5	1000	40.4	3.0	43.13012805147336	0.45073765479992023	8.880028968241147	25.384920004225005	11.473923271833735	35.585316681574604	8.390456259549001
0.1	2.1	360.0	5.06	false	0.5	1.25	100	1.0	0.16	0.93	1.1	2000	0.5	1.0	0.3	1.5	1000	40.4	2.0	40.410719858288566	8.499268361858906	13.769626782871509	28.025721318033273	13.73620398120985
0.1	2.1	360.0	5.06	false	0.5	1.25	100	1.0	0.16	0.93	1.1	2000	0.5	1.0	0.3	1.5	1000	40.4	1.0	39.66301389939869	25.512818298265866	18.73130774571626
0.1	2.1	360.0	5.06	false	0.5	1.25	100	1.0	0.16	0.93	1.1	2000	0.5	1.0	0.3	1.5	1000	40.4	1.0	36.712003683332235	16.698317269330182	20.544756333032613
0.1	2.1	360.0	5.06	false	0.5	1.25	100	1.0	0.16	0.93	1.1	2000	0.5	1.0	0.3	1.5	1000	40.4	2.0	32.42787726914212	3.074105872656115	10.26965144062045	32.08702037860575	10.724141321052231
0.1	2.1	360.0	5.06	false	0.5	1.25	100	1.0	0.16	0.93	1.1	2000	0.5	1.0	0.3	1.5	1000	40.4	2.0	44.098048901666935	13.877515850386613	15.83215883859879	43.88188713784764	13.108826751669618
0.1	2.1	360.0	5.06	false	0.5	1.25	100	1.0	0.16	0.93	1.1	2000	0.5	1.0	0.3	1.5	1000	40.4	2.0	42.92270541835366	19.643313087494896	16.58113382778195	25.725998877494483	10.870369475431595
0.1	2.1	360.0	5.06	false	0.5	1.25	100	1.0	0.16	0.93	1.1	2000	0.5	1.0	0.3	1.5	1000	40.4	2.0	42.48117145236037	4.879778760916602	11.486170945947968	15.650445689018088	16.973430530723498
0.1	2.1	360.0	5.06	false	0.5	1.25	100	1.0	0.16	0.93	1.1	2000	0.5	1.0	0.3	1.5	1000	40.4	2.0	36.760068353161145	21.885780471423654	12.28393754219231	33.32867138129858	10.610756908575944
0.1	2.1	360.0	5.06	false	0.5	1.25	100	1.0	0.16	0.93	1.1	2000	0.5	1.0	0.3	1.5	1000	40.4	1.0	37.32051896390892	22.22828926653834	24.45452963511783
0.1	2.1	360.0	5.06	false	0.5	1.25	100	1.0	0.16	0.93	1.1	2000	0.5	1.0	0.3	1.5	1000	40.4	2.0	47.326283286850455	13.080038565275935	15.210630717568545	41.26702612463618	16.014659383494116
0.1	2.1	360.0	5.06	false	0.5	1.25	100	1.0	0.16	0.93	1.1	2000	0.5	1.0	0.3	1.5	1000	40.4	2.0	44.05455748511085	17.844305546321973	15.99375066967567	28.88226712928597	12.40182103311371
0.1	2.1	360.0	5.06	false	0.5	1.25	100	1.0	0.16	0.93	1.1	2000	0.5	1.0	0.3	1.5	1000	40.4	2.0	29.866210470078464	9.097768936100604	12.484268432649987	17.641248554821455	8.053262157412842
0.1	2.1	360.0	5.06	false	0.5	1.25	100	1.0	0.16	0.93	1.1	2000	0.5	1.0	0.3	1.5	1000	40.4	1.0	38.75019141366242	20.700922189726306	25.09414891601735
0.1	2.1	360.0	5.06	false	0.5	1.25	100	1.0	0.16	0.93	1.1	2000	0.5	1.0	0.3	1.5	1000	40.4	2.0	38.55997789794538	9.118668033844092	14.343037351830231	38.52539874267645	12.03091806610334
0.1	2.1	360.0	5.06	false	0.5	1.25	100	1.0	0.16	0.93	1.1	2000	0.5	1.0	0.3	1.5	1000	40.4	2.0	41.283531845397135	0.9385391932183219	11.143449927502665	19.935149962276157	16.17016929364536
0.1	2.1	360.0	5.06	false	0.5	1.25	100	1.0	0.16	0.93	1.1	2000	0.5	1.0	0.3	1.5	1000	40.4	2.0	44.0995933413598	11.329749870358627	8.53634038227011	17.74538301686745	18.12870850002095
0.1	2.1	360.0	5.06	false	0.5	1.25	100	1.0	0.16	0.93	1.1	2000	0.5	1.0	0.3	1.5	1000	40.4	1.0	36.08730952927757	19.141794771386316	23.866299724818496
0.1	2.1	360.0	5.06	false	0.5	1.25	100	1.0	0.16	0.93	1.1	2000	0.5	1.0	0.3	1.5	1000	40.4	3.0	44.559768331126364	7.636749426547468	11.807757377762345	21.126807615277666	7.092987011109269	43.33659113367669	8.666646232698561
0.1	2.1	360.0	5.06	false	0.5	1.25	100	1.0	0.16	0.93	1.1	2000	0.5	1.0	0.3	1.5	1000	40.4	2.0	44.59982557756421	10.357834272242052	12.88749525566956	29.330679069101475	15.436276534614795
0.1	2.1	360.0	5.06	false	0.5	1.25	100	1.0	0.16	0.93	1.1	2000	0.5	1.0	0.3	1.5	1000	40.4	1.0	38.89648539453763	28.18863268424498	24.135438419221487
0.1	2.1	360.0	5.06	false	0.5	1.25	100	1.0	0.16	0.93	1.1	2000	0.5	1.0	0.3	1.5	1000	40.4	2.0	44.90775387214635	0.9267266989688767	12.143115806707314	44.90663513449335	16.744542697309374
0.1	2.1	360.0	5.06	false	0.5	1.25	100	1.0	0.16	0.93	1.1	2000	0.5	1.0	0.3	1.5	1000	40.4	1.0	40.43364303651003	25.178118940201553	25.682361506245943
0.1	2.1	360.0	5.06	false	0.5	1.25	100	1.0	0.16	0.93	1.1	2000	0.5	1.0	0.3	1.5	1000	40.4	3.0	45.87690461926895	5.1584552492505304	11.693359975367029	25.00103774337077	9.315840293119319	44.75643892149008	9.867392808351319
0.1	2.1	360.0	5.06	false	0.5	1.25	100	1.0	0.16	0.93	1.1	2000	0.5	1.0	0.3	1.5	1000	40.4	2.0	33.18634328768243	2.876365693707591	8.374181517218906	31.412152646985266	13.561235232925933
0.1	2.1	360.0	5.06	false	0.5	1.25	100	1.0	0.16	0.93	1.1	2000	0.5	1.0	0.3	1.5	1000	40.4	2.0	46.97582727460949	3.3692256693136855	15.045787221591738	44.118032607726505	13.391033951550561
0.1	2.1	360.0	5.06	false	0.5	1.25	100	1.0	0.16	0.93	1.1	2000	0.5	1.0	0.3	1.5	1000	40.4	2.0	44.3197505017485	2.5068234028473575	11.825693581970636	24.87470137236801	20.340396116882467
0.1	2.1	360.0	5.06	false	0.5	1.25	100	1.0	0.16	0.93	1.1	2000	0.5	1.0	0.3	1.5	1000	40.4	2.0	42.75079149822477	10.566187047889192	9.827420383373244	22.905623713574023	16.991065933762528
0.1	2.1	360.0	5.06	false	0.5	1.25	100	1.0	0.16	0.93	1.1	2000	0.5	1.0	0.3	1.5	1000	40.4	2.0	42.25762313178399	14.312194494657334	16.97619841613562	37.83362227690078	9.473977796193765
0.1	2.1	360.0	5.06	false	0.5	1.25	100	1.0	0.16	0.93	1.1	2000	0.5	1.0	0.3	1.5	1000	40.4	1.0	30.333448253530243	7.87242246163975	19.752010087937773
0.1	2.1	360.0	5.06	false	0.5	1.25	100	1.0	0.16	0.93	1.1	2000	0.5	1.0	0.3	1.5	1000	40.4	1.0	32.86221866631941	31.728439758095295	19.949002217963564
0.1	2.1	360.0	5.06	false	0.5	1.25	100	1.0	0.16	0.93	1.1	2000	0.5	1.0	0.3	1.5	1000	40.4	2.0	43.60880059059438	6.136865142336839	11.011141413397606	40.75787743261508	15.495461265839344
0.1	2.1	360.0	5.06	false	0.5	1.25	100	1.0	0.16	0.93	1.1	2000	0.5	1.0	0.3	1.5	1000	40.4	1.0	32.06771315337963	18.46523692423179	23.11383450109165
0.1	2.1	360.0	5.06	false	0.5	1.25	100	1.0	0.16	0.93	1.1	2000	0.5	1.0	0.3	1.5	1000	40.4	2.0	36.27185229268741	1.8357411320791324	10.006269500954252	23.287568286869966	14.595322094955394
0.1	2.1	360.0	5.06	false	0.5	1.25	100	1.0	0.16	0.93	1.1	2000	0.5	1.0	0.3	1.5	1000	40.4	2.0	49.051154642697654	2.666135332959275	14.098564416875773	43.0795377159374	18.285452991505043
0.1	2.1	360.0	5.06	false	0.5	1.25	100	1.0	0.16	0.93	1.1	2000	0.5	1.0	0.3	1.5	1000	40.4	2.0	45.792592489433005	9.645020613932223	14.817298247235925	34.97059453511736	13.905429860816318
0.1	2.1	360.0	5.06	false	0.5	1.25	100	1.0	0.16	0.93	1.1	2000	0.5	1.0	0.3	1.5	1000	40.4	1.0	41.97421240234974	25.631207935113352	27.048136576698457
0.1	2.1	360.0	5.06	false	0.5	1.25	100	1.0	0.16	0.93	1.1	2000	0.5	1.0	0.3	1.5	1000	40.4	2.0	38.60045742999202	9.510661328438802	13.313530722166846	25.980420711924083	11.03004816234178
0.1	2.1	360.0	5.06	false	0.5	1.25	100	1.0	0.16	0.93	1.1	2000	0.5	1.0	0.3	1.5	1000	40.4	2.0	50.36918852062627	10.593446681833473	13.337473646136866	25.11199839899836	18.778079876580094
0.1	2.1	360.0	5.06	false	0.5	1.25	100	1.0	0.16	0.93	1.1	2000	0.5	1.0	0.3	1.5	1000	40.4	2.0	44.19322418980118	14.097624570104811	14.170857091127694	21.14124630656786	15.48247222147123
0.1	2.1	360.0	5.06	false	0.5	1.25	100	1.0	0.16	0.93	1.1	2000	0.5	1.0	0.3	1.5	1000	40.4	1.0	38.21778934157152	3.614508931623443	22.590858564994413
0.1	2.1	360.0	5.06	false	0.5	1.25	100	1.0	0.16	0.93	1.1	2000	0.5	1.0	0.3	1.5	1000	40.4	1.0	39.36426997711517	25.223970824798744	23.92013134809449
0.1	2.1	360.0	5.06	false	0.5	1.25	100	1.0	0.16	0.93	1.1	2000	0.5	1.0	0.3	1.5	1000	40.4	1.0	37.01751912893373	16.983614539125696	19.227073180520993
0.1	2.1	360.0	5.06	false	0.5	1.25	100	1.0	0.16	0.93	1.1	2000	0.5	1.0	0.3	1.5	1000	40.4	2.0	39.26253450282708	1.5296576309537344	8.131519597883395	16.41448406312384	17.86670114874159
0.1	2.1	360.0	5.06	false	0.5	1.25	100	1.0	0.16	0.93	1.1	2000	0.5	1.0	0.3	1.5	1000	40.4	1.0	35.90991216738008	16.925992817398154	21.47431255856835
0.1	2.1	360.0	5.06	false	0.5	1.25	100	1.0	0.16	0.93	1.1	2000	0.5	1.0	0.3	1.5	1000	40.4	2.0	42.30890443462185	2.747121443231166	14.233551008558345	34.95779394295205	12.48809224457651
0.1	2.1	360.0	5.06	false	0.5	1.25	100	1.0	0.16	0.93	1.1	2000	0.5	1.0	0.3	1.5	1000	40.4	1.0	42.31853072985423	16.054062307318937	25.949021182509053
0.1	2.1	360.0	5.06	false	0.5	1.25	100	1.0	0.16	0.93	1.1	2000	0.5	1.0	0.3	1.5	1000	40.4	2.0	30.54015511504179	7.66883890171227	14.435421654745543	30.416894689889276	7.921176727583176
0.1	2.1	360.0	5.06	false	0.5	1.25	100	1.0	0.16	0.93	1.1	2000	0.5	1.0	0.3	1.5	1000	40.4	1.0	43.40795000027894	19.41457513011646	24.06143257771653
0.1	2.1	360.0	5.06	false	0.5	1.25	100	1.0	0.16	0.93	1.1	2000	0.5	1.0	0.3	1.5	1000	40.4	2.0	46.878555965574435	19.830640161456255	17.61904046353282	33.06641003834289	14.109161207870311
0.1	2.1	360.0	5.06	false	0.5	1.25	100	1.0	0.16	0.93	1.1	2000	0.5	1.0	0.3	1.5	1000	40.4	1.0	42.55630098477241	21.35238852926548	19.843409638457725
0.1	2.1	360.0	5.06	false	0.5	1.25	100	1.0	0.16	0.93	1.1	2000	0.5	1.0	0.3	1.5	1000	40.4	1.0	39.54592757206708	8.14012228940264	25.419220679027283
0.1	2.1	360.0	5.06	false	0.5	1.25	100	1.0	0.16	0.93	1.1	2000	0.5	1.0	0.3	1.5	1000	40.4	2.0	37.807396022871664	6.629112247976771	13.029337350153579	29.18778295110257	11.09476809958186
0.1	2.1	360.0	5.06	false	0.5	1.25	100	1.0	0.16	0.93	1.1	2000	0.5	1.0	0.3	1.5	1000	40.4	2.0	43.265782470284	19.872425833501207	15.078697481766214	28.15188360706035	11.789804015279085
0.1	2.1	360.0	5.06	false	0.5	1.25	100	1.0	0.16	0.93	1.1	2000	0.5	1.0	0.3	1.5	1000	40.4	1.0	38.941867351675924	6.664229694091549	21.899674171893402
0.1	2.1	360.0	5.06	false	0.5	1.25	100	1.0	0.16	0.93	1.1	2000	0.5	1.0	0.3	1.5	1000	40.4	1.0	48.65376646232089	27.9172731336028	23.947911418014087
0.1	2.1	360.0	5.06	false	0.5	1.25	100	1.0	0.16	0.93	1.1	2000	0.5	1.0	0.3	1.5	1000	40.4	1.0	29.051864155483457	16.646196738645163	20.714747935835007
0.1	2.1	360.0	5.06	false	0.5	1.25	100	1.0	0.16	0.93	1.1	2000	0.5	1.0	0.3	1.5	1000	40.4	2.0	29.508380602742243	12.364579713871638	9.572867314588034	27.68303421771416	10.150173143257948
0.1	2.1	360.0	5.06	false	0.5	1.25	100	1.0	0.16	0.93	1.1	2000	0.5	1.0	0.3	1.5	1000	40.4	2.0	46.45049748068713	15.840273375737052	16.39892059832904	22.231640934410493	15.26216446274588
0.1	2.1	360.0	5.06	false	0.5	1.25	100	1.0	0.16	0.93	1.1	2000	0.5	1.0	0.3	1.5	1000	40.4	2.0	32.17715362757471	6.7059526717347735	10.739287506305732	30.69704444524588	10.675343196642888
0.1	2.1	360.0	5.06	false	0.5	1.25	100	1.0	0.16	0.93	1.1	2000	0.5	1.0	0.3	1.5	1000	40.4	1.0	46.04070732556223	11.978002317623	20.707596754233123
0.1	2.1	360.0	5.06	false	0.5	1.25	100	1.0	0.16	0.93	1.1	2000	0.5	1.0	0.3	1.5	1000	40.4	2.0	40.93246490298934	2.1609573354086806	11.023444196397962	35.79183527505045	13.673199937565697
0.1	2.1	360.0	5.06	false	0.5	1.25	100	1.0	0.16	0.93	1.1	2000	0.5	1.0	0.3	1.5	1000	40.4	1.0	34.15868362599025	20.509426768393784	21.51035357877372
0.1	2.1	360.0	5.06	false	0.5	1.25	100	1.0	0.16	0.93	1.1	2000	0.5	1.0	0.3	1.5	1000	40.4	2.0	51.66798555958444	17.64653334176306	10.815652498455155	25.068642114736146	22.139843669148938
0.1	2.1	360.0	5.06	false	0.5	1.25	100	1.0	0.16	0.93	1.1	2000	0.5	1.0	0.3	1.5	1000	40.4	1.0	39.75341706082099	14.049104303569663	24.9009438485552
0.1	2.1	360.0	5.06	false	0.5	1.25	100	1.0	0.16	0.93	1.1	2000	0.5	1.0	0.3	1.5	1000	40.4	2.0	42.71538434808464	19.389979224768798	15.439825996133147	32.56819163561971	13.189131501799686
0.1	2.1	360.0	5.06	false	0.5	1.25	100	1.0	0.16	0.93	1.1	2000	0.5	1.0	0.3	1.5	1000	40.4	2.0	50.71996320963055	0.3762440504778555	13.556365538726844	28.630239820141856	18.86897949825666
0.1	2.1	360.0	5.06	false	0.5	1.25	100	1.0	0.16	0.93	1.1	2000	0.5	1.0	0.3	1.5	1000	40.4	1.0	32.60703772405262	11.98443189168244	19.272931961786178
0.1	2.1	360.0	5.06	false	0.5	1.25	100	1.0	0.16	0.93	1.1	2000	0.5	1.0	0.3	1.5	1000	40.4	2.0	49.69853309254839	4.748625209253354	9.771290925275629	37.436170900849035	17.455879798114115
0.1	2.1	360.0	5.06	false	0.5	1.25	100	1.0	0.16	0.93	1.1	2000	0.5	1.0	0.3	1.5	1000	40.4	2.0	39.89481756532762	2.135622947249763	13.791018683937216	38.47351235337623	12.789074604026645
0.1	2.1	360.0	5.06	false	0.5	1.25	100	1.0	0.16	0.93	1.1	2000	0.5	1.0	0.3	1.5	1000	40.4	1.0	36.618052440382485	20.425613968433463	24.205730897277235
0.1	2.1	360.0	5.06	false	0.5	1.25	100	1.0	0.16	0.93	1.1	2000	0.5	1.0	0.3	1.5	1000	40.4	2.0	43.7011514072639	0.4718733480034909	13.728478341692153	43.20407769262274	14.63411360679349
0.1	2.1	360.0	5.06	false	0.5	1.25	100	1.0	0.16	0.93	1.1	2000	0.5	1.0	0.3	1.5	1000	40.4	2.0	39.2820555048274	8.522195126392326	14.666049433914292	29.43046599289843	12.578657966773726
0.1	2.1	360.0	5.06	false	0.5	1.25	100	1.0	0.16	0.93	1.1	2000	0.5	1.0	0.3	1.5	1000	40.4	1.0	34.570157982042836	23.232133964278905	22.619315905850947
0.1	2.1	360.0	5.06	false	0.5	1.25	100	1.0	0.16	0.93	1.1	2000	0.5	1.0	0.3	1.5	1000	40.4	2.0	37.13138533525075	6.288606737218379	15.127685518824588	36.90377608352503	10.034480961585047
0.1	2.1	360.0	5.06	false	0.5	1.25	100	1.0	0.16	0.93	1.1	2000	0.5	1.0	0.3	1.5	1000	40.4	2.0	41.401060041356686	1.7026738660187901	10.4336424189275	21.677205777170986	17.131970114448787
0.1	2.1	360.0	5.06	false	0.5	1.25	100	1.0	0.16	0.93	1.1	2000	0.5	1.0	0.3	1.5	1000	40.4	2.0	38.59775488527441	3.001737332825413	10.603344903187496	35.69111098097302	13.53286322316625
0.1	2.1	360.0	5.06	false	0.5	1.25	100	1.0	0.16	0.93	1.1	2000	0.5	1.0	0.3	1.5	1000	40.4	2.0	37.93186224119341	0.1280636423499497	8.89578179209062	23.751544992913455	16.387638587578852
0.1	2.1	360.0	5.06	false	0.5	1.25	100	1.0	0.16	0.93	1.1	2000	0.5	1.0	0.3	1.5	1000	40.4	1.0	40.07522769010531	14.081402891081318	25.90049058953133
0.1	2.1	360.0	5.06	false	0.5	1.25	100	1.0	0.16	0.93	1.1	2000	0.5	1.0	0.3	1.5	1000	40.4	2.0	45.21000705188561	0.19070638841025503	8.465658220685608	16.468940257570537	21.0861495178027
0.1	2.1	360.0	5.06	false	0.5	1.25	100	1.0	0.16	0.93	1.1	2000	0.5	1.0	0.3	1.5	1000	40.4	1.0	43.35389072448083	19.5479026317364	29.09557952868117
0.1	2.1	360.0	5.06	false	0.5	1.25	100	1.0	0.16	0.93	1.1	2000	0.5	1.0	0.3	1.5	1000	40.4	2.0	37.53301442245859	2.663258067567855	13.490632648381665	25.692159387225217	12.979334916000235
0.1	2.1	360.0	5.06	false	0.5	1.25	100	1.0	0.16	0.93	1.1	2000	0.5	1.0	0.3	1.5	1000	40.4	1.0	32.46984406992717	19.281168631684505	19.467483568255126
0.1	2.1	360.0	5.06	false	0.5	1.25	100	1.0	0.16	0.93	1.1	2000	0.5	1.0	0.3	1.5	1000	40.4	2.0	41.50012295478005	23.424320353213243	18.18526799238249	34.50300915034978	8.550244334497066
0.1	2.1	360.0	5.06	false	0.5	1.25	100	1.0	0.16	0.93	1.1	2000	0.5	1.0	0.3	1.5	1000	40.4	2.0	36.495860953687966	5.055434439616846	11.003977635164924	30.0636271812331	13.517353464421003
0.1	2.1	360.0	5.06	false	0.5	1.25	100	1.0	0.16	0.93	1.1	2000	0.5	1.0	0.3	1.5	1000	40.4	2.0	37.10037600959781	13.161988937175165	16.473024748779213	28.507454790045983	9.420902072010886
0.1	2.1	360.0	5.06	false	0.5	1.25	100	1.0	0.16	0.93	1.1	2000	0.5	1.0	0.3	1.5	1000	40.4	2.0	38.89793025353506	1.7917232001102725	12.171525499873313	37.26030153020654	10.99021214604039
0.1	2.1	360.0	5.06	false	0.5	1.25	100	1.0	0.16	0.93	1.1	2000	0.5	1.0	0.3	1.5	1000	40.4	1.0	30.42164948917992	17.729842028181896	18.011181058231017
0.1	2.1	360.0	5.06	false	0.5	1.25	100	1.0	0.16	0.93	1.1	2000	0.5	1.0	0.3	1.5	1000	40.4	2.0	41.02535679834644	20.878192156955166	14.033820375568737	29.16889456088182	12.656999632179556
0.1	2.1	360.0	5.06	false	0.5	1.25	100	1.0	0.16	0.93	1.1	2000	0.5	1.0	0.3	1.5	1000	40.4	2.0	39.575938765367894	22.848458331786095	18.3593535722845	38.79789787376495	11.657732044561067
0.1	2.1	360.0	5.06	false	0.5	1.25	100	1.0	0.16	0.93	1.1	2000	0.5	1.0	0.3	1.5	1000	40.4	2.0	43.50235287858822	4.906229038302692	9.350943037773458	21.550652492108245	19.346561774999966
0.1	2.1	360.0	5.06	false	0.5	1.25	100	1.0	0.16	0.93	1.1	2000	0.5	1.0	0.3	1.5	1000	40.4	2.0	45.06296772963006	17.531992447049245	19.29176187815832	44.122246761815354	13.529056976192692
0.1	2.1	360.0	5.06	false	0.5	1.25	100	1.0	0.16	0.93	1.1	2000	0.5	1.0	0.3	1.5	1000	40.4	2.0	38.43888300764179	0.9159050200933985	13.830427354941513	31.8815862203864	9.806348117795173
0.1	2.1	360.0	5.06	false	0.5	1.25	100	1.0	0.16	0.93	1.1	2000	0.5	1.0	0.3	1.5	1000	40.4	2.0	47.020901740780324	13.954911051308216	20.72044902805261	45.33506701881193	14.78135682354067
0.1	2.1	360.0	5.06	false	0.5	1.25	100	1.0	0.16	0.93	1.1	2000	0.5	1.0	0.3	1.5	1000	40.4	2.0	33.63398465052938	0.7093428818550555	10.741820945684115	17.07917144642566	12.77840629951957
0.1	2.1	360.0	5.06	false	0.5	1.25	100	1.0	0.16	0.93	1.1	2000	0.5	1.0	0.3	1.5	1000	40.4	2.0	41.12553202577884	12.782409052639682	16.21132636871825	38.90920560223643	11.445315909047013
0.1	2.1	360.0	5.06	false	0.5	1.25	100	1.0	0.16	0.93	1.1	2000	0.5	1.0	0.3	1.5	1000	40.4	2.0	36.19795748619441	6.646574188220481	14.27590580732126	35.20356097217436	9.261443303269003
0.1	2.1	360.0	5.06	false	0.5	1.25	100	1.0	0.16	0.93	1.1	2000	0.5	1.0	0.3	1.5	1000	40.4	1.0	29.175916016851325	28.67914521643005	18.815963886537
0.1	2.1	360.0	5.06	false	0.5	1.25	100	1.0	0.16	0.93	1.1	2000	0.5	1.0	0.3	1.5	1000	40.4	2.0	38.207777961598765	12.00897772806142	13.342660814373815	36.90553181999559	12.18212237452684
0.1	2.1	360.0	5.06	false	0.5	1.25	100	1.0	0.16	0.93	1.1	2000	0.5	1.0	0.3	1.5	1000	40.4	3.0	49.94880622867413	0.8817542173677092	7.216640030058369	17.847046019260898	13.688893829974882	40.38729014316235	13.039814434699593
0.1	2.1	360.0	5.06	false	0.5	1.25	100	1.0	0.16	0.93	1.1	2000	0.5	1.0	0.3	1.5	1000	40.4	2.0	45.086916363687074	1.770988287475556	10.543536883319858	32.11622208575556	20.306339888376947
0.1	2.1	360.0	5.06	false	0.5	1.25	100	1.0	0.16	0.93	1.1	2000	0.5	1.0	0.3	1.5	1000	40.4	1.0	39.85826928484019	15.020825544041394	24.49948800107199
0.1	2.1	360.0	5.06	false	0.5	1.25	100	1.0	0.16	0.93	1.1	2000	0.5	1.0	0.3	1.5	1000	40.4	2.0	34.9628108260517	2.5979249721530837	6.971122237144719	14.40391551280474	14.166913870038206
0.1	2.1	360.0	5.06	false	0.5	1.25	100	1.0	0.16	0.93	1.1	2000	0.5	1.0	0.3	1.5	1000	40.4	1.0	36.06760044448784	20.75614072319708	22.941142032128724
0.1	2.1	360.0	5.06	false	0.5	1.25	100	1.0	0.16	0.93	1.1	2000	0.5	1.0	0.3	1.5	1000	40.4	2.0	47.457290905385385	3.888651518721297	15.989809244701876	33.865055740873885	17.130570478337205
0.1	2.1	360.0	5.06	false	0.5	1.25	100	1.0	0.16	0.93	1.1	2000	0.5	1.0	0.3	1.5	1000	40.4	0.0	51.173556534142094
0.1	2.1	360.0	5.06	false	0.5	1.25	100	1.0	0.16	0.93	1.1	2000	0.5	1.0	0.3	1.5	1000	40.4	2.0	39.86306048505367	13.369470833392988	11.941487397084638	38.002595610685916	12.224876497709477
0.1	2.1	360.0	5.06	false	0.5	1.25	100	1.0	0.16	0.93	1.1	2000	0.5	1.0	0.3	1.5	1000	40.4	1.0	42.45440565922292	14.734643926826458	19.009570329796013
0.1	2.1	360.0	5.06	false	0.5	1.25	100	1.0	0.16	0.93	1.1	2000	0.5	1.0	0.3	1.5	1000	40.4	2.0	37.08924993036444	1.522500783647097	9.814981899442294	25.949038860028583	15.079606562563141
0.1	2.1	360.0	5.06	false	0.5	1.25	100	1.0	0.16	0.93	1.1	2000	0.5	1.0	0.3	1.5	1000	40.4	1.0	33.23936025770786	21.148656099059437	20.284868311546557
0.1	2.1	360.0	5.06	false	0.5	1.25	100	1.0	0.16	0.93	1.1	2000	0.5	1.0	0.3	1.5	1000	40.4	2.0	48.16674129993581	4.08671198225705	11.896551012567222	26.173221851842634	19.335576315788924
0.1	2.1	360.0	5.06	false	0.5	1.25	100	1.0	0.16	0.93	1.1	2000	0.5	1.0	0.3	1.5	1000	40.4	2.0	43.65583112775063	5.244872902399784	9.733660276779952	34.240471669281064	18.641404836360557
0.1	2.1	360.0	5.06	false	0.5	1.25	100	1.0	0.16	0.93	1.1	2000	0.5	1.0	0.3	1.5	1000	40.4	2.0	31.65371034726946	2.612307093840625	10.94189139948675	30.63248866283157	9.273052908734712
0.1	2.1	360.0	5.06	false	0.5	1.25	100	1.0	0.16	0.93	1.1	2000	0.5	1.0	0.3	1.5	1000	40.4	2.0	39.93772084653737	5.7558616184359455	12.521135116602649	38.051808271556425	13.98880530165948
0.1	2.1	360.0	5.06	false	0.5	1.25	100	1.0	0.16	0.93	1.1	2000	0.5	1.0	0.3	1.5	1000	40.4	3.0	43.662959450894576	0.19748700688297668	10.247318393060056	18.41985412898941	7.469010542559797	43.186423923758426	10.42037301568105
0.1	2.1	360.0	5.06	false	0.5	1.25	100	1.0	0.16	0.93	1.1	2000	0.5	1.0	0.3	1.5	1000	40.4	2.0	39.619990876488885	2.190599034357396	11.31700112712386	31.482716579133584	17.258255636107396
0.1	2.1	360.0	5.06	false	0.5	1.25	100	1.0	0.16	0.93	1.1	2000	0.5	1.0	0.3	1.5	1000	40.4	2.0	37.47186121607572	10.847749475740889	7.165841694843662	23.69093408790575	17.072247014603782
0.1	2.1	360.0	5.06	false	0.5	1.25	100	1.0	0.16	0.93	1.1	2000	0.5	1.0	0.3	1.5	1000	40.4	2.0	41.84555684965397	7.751569079536158	12.345612697962167	28.489746780809707	15.741972038146535
0.1	2.1	360.0	5.06	false	0.5	1.25	100	1.0	0.16	0.93	1.1	2000	0.5	1.0	0.3	1.5	1000	40.4	1.0	42.58833067896071	23.85988309855332	27.868698529496335
0.1	2.1	360.0	5.06	false	0.5	1.25	100	1.0	0.16	0.93	1.1	2000	0.5	1.0	0.3	1.5	1000	40.4	1.0	34.380731178963984	10.549560592149833	21.561448223713274
0.1	2.1	360.0	5.06	false	0.5	1.25	100	1.0	0.16	0.93	1.1	2000	0.5	1.0	0.3	1.5	1000	40.4	2.0	40.50940880033594	8.170654242762655	13.270988722421952	23.94326659854784	13.240653078504925
0.1	2.1	360.0	5.06	false	0.5	1.25	100	1.0	0.16	0.93	1.1	2000	0.5	1.0	0.3	1.5	1000	40.4	2.0	49.48378692145787	19.00928052848655	20.91035550215821	44.37293762135338	10.855268615806523
0.1	2.1	360.0	5.06	false	0.5	1.25	100	1.0	0.16	0.93	1.1	2000	0.5	1.0	0.3	1.5	1000	40.4	1.0	34.03134754412448	30.925118123545825	20.900762008909854
0.1	2.1	360.0	5.06	false	0.5	1.25	100	1.0	0.16	0.93	1.1	2000	0.5	1.0	0.3	1.5	1000	40.4	2.0	45.4072902884437	3.1905637588630746	13.413882165634044	40.302243233366106	16.573623818262657
0.1	2.1	360.0	5.06	false	0.5	1.25	100	1.0	0.16	0.93	1.1	2000	0.5	1.0	0.3	1.5	1000	40.4	2.0	39.50255861355385	1.2998341326649723	13.085774225219454	30.306115889219488	13.362964413866424
0.1	2.1	360.0	5.06	false	0.5	1.25	100	1.0	0.16	0.93	1.1	2000	0.5	1.0	0.3	1.5	1000	40.4	1.0	38.40931289317247	13.39107834487979	23.8061762696546
0.1	2.1	360.0	5.06	false	0.5	1.25	100	1.0	0.16	0.93	1.1	2000	0.5	1.0	0.3	1.5	1000	40.4	2.0	37.96788939829441	27.25804626299008	15.29950558892669	32.872679632543864	8.709612020000874
0.1	2.1	360.0	5.06	false	0.5	1.25	100	1.0	0.16	0.93	1.1	2000	0.5	1.0	0.3	1.5	1000	40.4	2.0	42.98591390642053	17.71955368739256	19.135550417347048	40.704255577065794	7.804769626063168
0.1	2.1	360.0	5.06	false	0.5	1.25	100	1.0	0.16	0.93	1.1	2000	0.5	1.0	0.3	1.5	1000	40.4	2.0	35.61959839608445	12.464202285046998	11.954331332481527	32.69587283464286	10.756550388258665
0.1	2.1	360.0	5.06	false	0.5	1.25	100	1.0	0.16	0.93	1.1	2000	0.5	1.0	0.3	1.5	1000	40.4	2.0	38.71688915146037	12.304710996544655	14.819496284725108	30.424787490920014	12.223004878475813
0.1	2.1	360.0	5.06	false	0.5	1.25	100	1.0	0.16	0.93	1.1	2000	0.5	1.0	0.3	1.5	1000	40.4	3.0	49.00168650060667	2.8636057605024123	11.382662345212262	25.512840178685302	10.956009672048337	47.74477454486097	11.257541224163639
0.1	2.1	360.0	5.06	false	0.5	1.25	100	1.0	0.16	0.93	1.1	2000	0.5	1.0	0.3	1.5	1000	40.4	2.0	34.87422149641759	3.030122413429923	11.065394862846443	26.458265053768738	12.466983498290757
0.1	2.1	360.0	5.06	false	0.5	1.25	100	1.0	0.16	0.93	1.1	2000	0.5	1.0	0.3	1.5	1000	40.4	1.0	38.79107386040302	1.1630449157068705	24.326444372541882
0.1	2.1	360.0	5.06	false	0.5	1.25	100	1.0	0.16	0.93	1.1	2000	0.5	1.0	0.3	1.5	1000	40.4	2.0	44.85589464639055	15.545288653143478	14.112940759993403	43.64714727655416	12.961681234802692
0.1	2.1	360.0	5.06	false	0.5	1.25	100	1.0	0.16	0.93	1.1	2000	0.5	1.0	0.3	1.5	1000	40.4	2.0	36.99991913189284	2.016914028328461	12.254031535887046	24.863246344130715	10.23862581868205
0.1	2.1	360.0	5.06	false	0.5	1.25	100	1.0	0.16	0.93	1.1	2000	0.5	1.0	0.3	1.5	1000	40.4	1.0	39.080418104733354	0.22753244707941933	23.071547261414977
0.1	2.1	360.0	5.06	false	0.5	1.25	100	1.0	0.16	0.93	1.1	2000	0.5	1.0	0.3	1.5	1000	40.4	1.0	40.58947666335096	18.567668201036437	24.628294643090218
0.1	2.1	360.0	5.06	false	0.5	1.25	100	1.0	0.16	0.93	1.1	2000	0.5	1.0	0.3	1.5	1000	40.4	3.0	50.18321865025098	3.3797508716927913	7.75131874739917	28.063921415000262	14.199290687892363	49.85014469469006	10.630321552743707
0.1	2.1	360.0	5.06	false	0.5	1.25	100	1.0	0.16	0.93	1.1	2000	0.5	1.0	0.3	1.5	1000	40.4	2.0	42.74028683096509	15.397685206212316	14.618473560362267	27.202727143338095	13.653394772847069
0.1	2.1	360.0	5.06	false	0.5	1.25	100	1.0	0.16	0.93	1.1	2000	0.5	1.0	0.3	1.5	1000	40.4	3.0	45.36589250681358	2.845663131819671	9.048037304047886	12.973473757880779	11.555867302434137	44.54039713549796	9.59951325436469
0.1	2.1	360.0	5.06	false	0.5	1.25	100	1.0	0.16	0.93	1.1	2000	0.5	1.0	0.3	1.5	1000	40.4	2.0	44.673101069946526	14.095844140466046	12.088621700134594	25.76032470592638	16.5728259123036
0.1	2.1	360.0	5.06	false	0.5	1.25	100	1.0	0.16	0.93	1.1	2000	0.5	1.0	0.3	1.5	1000	40.4	2.0	39.79187579446185	1.1954689472174758	8.67079653303362	15.420280535590647	16.585906029146273
0.1	2.1	360.0	5.06	false	0.5	1.25	100	1.0	0.16	0.93	1.1	2000	0.5	1.0	0.3	1.5	1000	40.4	1.0	43.776932922189374	23.122017619167828	19.91507732339125
0.1	2.1	360.0	5.06	false	0.5	1.25	100	1.0	0.16	0.93	1.1	2000	0.5	1.0	0.3	1.5	1000	40.4	2.0	48.360883906601345	13.900546064410573	17.500970865119083	44.486686867840696	12.20917552437117
0.1	2.1	360.0	5.06	false	0.5	1.25	100	1.0	0.16	0.93	1.1	2000	0.5	1.0	0.3	1.5	1000	40.4	2.0	45.74428268740905	13.06370569852221	15.577140153253946	36.04479555609731	18.029026134813666
0.1	2.1	360.0	5.06	false	0.5	1.25	100	1.0	0.16	0.93	1.1	2000	0.5	1.0	0.3	1.5	1000	40.4	2.0	45.32645561646381	13.38212083254334	17.047894479355875	43.16602666017828	10.380981078573578
0.1	2.1	360.0	5.06	false	0.5	1.25	100	1.0	0.16	0.93	1.1	2000	0.5	1.0	0.3	1.5	1000	40.4	2.0	39.56837307455433	19.019815287698236	17.881571530828634	38.44537500491107	10.31918225717249
0.1	2.1	360.0	5.06	false	0.5	1.25	100	1.0	0.16	0.93	1.1	2000	0.5	1.0	0.3	1.5	1000	40.4	2.0	44.5504060468092	14.547253770387288	20.27826763434588	44.50203514872567	10.092351668446417
0.1	2.1	360.0	5.06	false	0.5	1.25	100	1.0	0.16	0.93	1.1	2000	0.5	1.0	0.3	1.5	1000	40.4	2.0	45.03107443002011	1.629696144077673	16.065085825891043	44.53949637706476	11.773130124916296
0.1	2.1	360.0	5.06	false	0.5	1.25	100	1.0	0.16	0.93	1.1	2000	0.5	1.0	0.3	1.5	1000	40.4	3.0	44.092838668358816	12.584904882098892	10.26469233458077	22.759158575834523	11.508145926186215	42.4610833762777	7.46049545468307
0.1	2.1	360.0	5.06	false	0.5	1.25	100	1.0	0.16	0.93	1.1	2000	0.5	1.0	0.3	1.5	1000	40.4	2.0	39.88438518875361	14.232742195030843	17.479760709929614	36.737163325645625	9.231771134270494
0.1	2.1	360.0	5.06	false	0.5	1.25	100	1.0	0.16	0.93	1.1	2000	0.5	1.0	0.3	1.5	1000	40.4	1.0	41.88255841532361	15.254462477173222	25.899259991771142
0.1	2.1	360.0	5.06	false	0.5	1.25	100	1.0	0.16	0.93	1.1	2000	0.5	1.0	0.3	1.5	1000	40.4	1.0	44.41121107749841	25.230126809318257	26.31428752683792
0.1	2.1	360.0	5.06	false	0.5	1.25	100	1.0	0.16	0.93	1.1	2000	0.5	1.0	0.3	1.5	1000	40.4	1.0	41.33251198686022	27.945885954515646	25.211315420461997
0.1	2.1	360.0	5.06	false	0.5	1.25	100	1.0	0.16	0.93	1.1	2000	0.5	1.0	0.3	1.5	1000	40.4	2.0	45.52448537897736	12.92167021991664	11.680196932259156	33.824326909386365	19.791361623287678
0.1	2.1	360.0	5.06	false	0.5	1.25	100	1.0	0.16	0.93	1.1	2000	0.5	1.0	0.3	1.5	1000	40.4	1.0	34.89410837951791	0.7219491769975929	19.987068102653037
0.1	2.1	360.0	5.06	false	0.5	1.25	100	1.0	0.16	0.93	1.1	2000	0.5	1.0	0.3	1.5	1000	40.4	2.0	39.23748205570795	1.631270356799797	13.428808235786262	36.80548664860567	13.03087162989216
0.1	2.1	360.0	5.06	false	0.5	1.25	100	1.0	0.16	0.93	1.1	2000	0.5	1.0	0.3	1.5	1000	40.4	1.0	38.58428624903512	11.473737529795388	23.32923960448258
0.1	2.1	360.0	5.06	false	0.5	1.25	100	1.0	0.16	0.93	1.1	2000	0.5	1.0	0.3	1.5	1000	40.4	2.0	35.14711348409766	0.10606609151167994	13.012219659507632	30.4526939098931	10.403203098375563
0.1	2.1	360.0	5.06	false	0.5	1.25	100	1.0	0.16	0.93	1.1	2000	0.5	1.0	0.3	1.5	1000	40.4	2.0	45.80361805819012	12.465162675351156	20.120787331616565	44.75348543268667	10.938186350933922
0.1	2.1	360.0	5.06	false	0.5	1.25	100	1.0	0.16	0.93	1.1	2000	0.5	1.0	0.3	1.5	1000	40.4	2.0	40.941374544085946	14.34102582604962	13.410990820137346	26.441035119479217	13.149410597740417
0.1	2.1	360.0	5.06	false	0.5	1.25	100	1.0	0.16	0.93	1.1	2000	0.5	1.0	0.3	1.5	1000	40.4	1.0	42.745501294548276	31.514514276501906	25.191212668746502
0.1	2.1	360.0	5.06	false	0.5	1.25	100	1.0	0.16	0.93	1.1	2000	0.5	1.0	0.3	1.5	1000	40.4	2.0	38.3480791630325	18.296916038392553	15.096971516505487	27.63225020738968	9.90325779061402
0.1	2.1	360.0	5.06	false	0.5	1.25	100	1.0	0.16	0.93	1.1	2000	0.5	1.0	0.3	1.5	1000	40.4	2.0	47.26385296301975	6.7441369396733535	13.326472244705842	24.765987090575443	18.823443878691467
0.1	2.1	360.0	5.06	false	0.5	1.25	100	1.0	0.16	0.93	1.1	2000	0.5	1.0	0.3	1.5	1000	40.4	2.0	40.49999894376888	1.287181741646724	11.206559420850676	25.136045824806818	14.929056824833486
0.1	2.1	360.0	5.06	false	0.5	1.25	100	1.0	0.16	0.93	1.1	2000	0.5	1.0	0.3	1.5	1000	40.4	1.0	31.68392728563991	22.670991211734417	20.04244417524769
0.1	2.1	360.0	5.06	false	0.5	1.25	100	1.0	0.16	0.93	1.1	2000	0.5	1.0	0.3	1.5	1000	40.4	2.0	43.356544778162664	14.973632348985602	19.082148986681368	42.41244529135964	9.904069673111248
0.1	2.1	360.0	5.06	false	0.5	1.25	100	1.0	0.16	0.93	1.1	2000	0.5	1.0	0.3	1.5	1000	40.4	1.0	35.43242729294851	27.010981883277157	23.109013303799546
0.1	2.1	360.0	5.06	false	0.5	1.25	100	1.0	0.16	0.93	1.1	2000	0.5	1.0	0.3	1.5	1000	40.4	2.0	43.40197672360708	7.873167657989892	13.05037964134155	40.48695058570079	16.251098710454773
0.1	2.1	360.0	5.06	false	0.5	1.25	100	1.0	0.16	0.93	1.1	2000	0.5	1.0	0.3	1.5	1000	40.4	2.0	37.526481684420844	1.4650067179432267	10.911435522841701	19.15306973088211	12.903882425367751
0.1	2.1	360.0	5.06	false	0.5	1.25	100	1.0	0.16	0.93	1.1	2000	0.5	1.0	0.3	1.5	1000	40.4	1.0	49.15126147766371	15.600903448265704	30.99144621848288
0.1	2.1	360.0	5.06	false	0.5	1.25	100	1.0	0.16	0.93	1.1	2000	0.5	1.0	0.3	1.5	1000	40.4	2.0	41.563746803525085	1.1173007133124284	13.02341604476336	31.480509478639913	12.69174876153859
0.1	2.1	360.0	5.06	false	0.5	1.25	100	1.0	0.16	0.93	1.1	2000	0.5	1.0	0.3	1.5	1000	40.4	2.0	40.155083898186106	2.1498697001172635	15.55836719983281	38.98298075762023	11.094245019081255
0.1	2.1	360.0	5.06	false	0.5	1.25	100	1.0	0.16	0.93	1.1	2000	0.5	1.0	0.3	1.5	1000	40.4	1.0	34.44053024090462	18.851806545127857	21.148151259327253
0.1	2.1	360.0	5.06	false	0.5	1.25	100	1.0	0.16	0.93	1.1	2000	0.5	1.0	0.3	1.5	1000	40.4	1.0	41.29594225353732	1.531300278217162	25.129956042069846
0.1	2.1	360.0	5.06	false	0.5	1.25	100	1.0	0.16	0.93	1.1	2000	0.5	1.0	0.3	1.5	1000	40.4	2.0	29.123446780130237	10.105819377991496	9.518815468311614	19.878628120993287	11.339391742068141
0.1	2.1	360.0	5.06	false	0.5	1.25	100	1.0	0.16	0.93	1.1	2000	0.5	1.0	0.3	1.5	1000	40.4	2.0	38.464562869812035	6.168663291910117	9.417840654748408	25.73890333035342	15.800327470372752
0.1	2.1	360.0	5.06	false	0.5	1.25	100	1.0	0.16	0.93	1.1	2000	0.5	1.0	0.3	1.5	1000	40.4	2.0	46.40737272010967	10.073283792565775	15.512574880732299	43.136269697662144	14.519062489150611
0.1	2.1	360.0	5.06	false	0.5	1.25	100	1.0	0.16	0.93	1.1	2000	0.5	1.0	0.3	1.5	1000	40.4	1.0	39.32071942105115	37.45807829891474	24.553159599951584
0.1	2.1	360.0	5.06	false	0.5	1.25	100	1.0	0.16	0.93	1.1	2000	0.5	1.0	0.3	1.5	1000	40.4	2.0	42.49737642869977	19.797570299977764	15.33919152566263	41.9051446273368	13.284186383489692
0.1	2.1	360.0	5.06	false	0.5	1.25	100	1.0	0.16	0.93	1.1	2000	0.5	1.0	0.3	1.5	1000	40.4	1.0	29.6212858000424	1.1776908006628797	17.948061598382203
0.1	2.1	360.0	5.06	false	0.5	1.25	100	1.0	0.16	0.93	1.1	2000	0.5	1.0	0.3	1.5	1000	40.4	2.0	37.0213436659808	13.053183784319257	15.150923249799826	35.80720133756524	10.495998002525408
0.1	2.1	360.0	5.06	false	0.5	1.25	100	1.0	0.16	0.93	1.1	2000	0.5	1.0	0.3	1.5	1000	40.4	2.0	34.975427253043605	0.23044697866458275	10.352993172304094	23.10941206362049	12.136225363747567
0.1	2.1	360.0	5.06	false	0.5	1.25	100	1.0	0.16	0.93	1.1	2000	0.5	1.0	0.3	1.5	1000	40.4	1.0	39.34670402810466	27.438293092458064	24.32622533156505
0.1	2.1	360.0	5.06	false	0.5	1.25	100	1.0	0.16	0.93	1.1	2000	0.5	1.0	0.3	1.5	1000	40.4	2.0	30.05740150343221	18.533057879362612	13.201777758453568	28.367701219208175	5.93366203726227
0.1	2.1	360.0	5.06	false	0.5	1.25	100	1.0	0.16	0.93	1.1	2000	0.5	1.0	0.3	1.5	1000	40.4	1.0	37.828957002438685	16.820364391327747	19.23894780426192
0.1	2.1	360.0	5.06	false	0.5	1.25	100	1.0	0.16	0.93	1.1	2000	0.5	1.0	0.3	1.5	1000	40.4	2.0	44.06179676778598	2.30813725403628	10.676485716389754	25.79779546869432	16.77725051973068
0.1	2.1	360.0	5.06	false	0.5	1.25	100	1.0	0.16	0.93	1.1	2000	0.5	1.0	0.3	1.5	1000	40.4	1.0	41.85702980785305	23.023611763885526	24.04515509535738
0.1	2.1	360.0	5.06	false	0.5	1.25	100	1.0	0.16	0.93	1.1	2000	0.5	1.0	0.3	1.5	1000	40.4	1.0	33.54099140930716	1.0996904452655192	19.75412208227227
0.1	2.1	360.0	5.06	false	0.5	1.25	100	1.0	0.16	0.93	1.1	2000	0.5	1.0	0.3	1.5	1000	40.4	2.0	41.23227171270697	16.061243038042264	13.926000757048955	39.34999372624659	15.828822013504768
0.1	2.1	360.0	5.06	false	0.5	1.25	100	1.0	0.16	0.93	1.1	2000	0.5	1.0	0.3	1.5	1000	40.4	1.0	44.34608180658045	16.623037045241126	21.361354094536253
0.1	2.1	360.0	5.06	false	0.5	1.25	100	1.0	0.16	0.93	1.1	2000	0.5	1.0	0.3	1.5	1000	40.4	2.0	47.58081235879386	14.478043339708616	13.370322661061925	35.01452437774755	17.738889116276706
0.1	2.1	360.0	5.06	false	0.5	1.25	100	1.0	0.16	0.93	1.1	2000	0.5	1.0	0.3	1.5	1000	40.4	2.0	47.02942372793778	8.037421353829282	14.417296647416087	28.21635525097425	20.15013857064887
0.1	2.1	360.0	5.06	false	0.5	1.25	100	1.0	0.16	0.93	1.1	2000	0.5	1.0	0.3	1.5	1000	40.4	1.0	40.62416950960452	17.51388323171378	24.960598644258724
0.1	2.1	360.0	5.06	false	0.5	1.25	100	1.0	0.16	0.93	1.1	2000	0.5	1.0	0.3	1.5	1000	40.4	1.0	30.05154193774965	11.265021416017651	19.624948713500547
0.1	2.1	360.0	5.06	false	0.5	1.25	100	1.0	0.16	0.93	1.1	2000	0.5	1.0	0.3	1.5	1000	40.4	2.0	38.770150609103624	14.555759211055216	14.706020937134204	34.98697082582086	10.96466977922868
0.1	2.1	360.0	5.06	false	0.5	1.25	100	1.0	0.16	0.93	1.1	2000	0.5	1.0	0.3	1.5	1000	40.4	2.0	36.06841210531091	1.259709527152197	8.943995217493493	31.257890607147985	13.655782932665783
0.1	2.1	360.0	5.06	false	0.5	1.25	100	1.0	0.16	0.93	1.1	2000	0.5	1.0	0.3	1.5	1000	40.4	2.0	42.88451555364742	5.405056401361745	14.675977219174728	28.788866832287933	11.46121315281379
0.1	2.1	360.0	5.06	false	0.5	1.25	100	1.0	0.16	0.93	1.1	2000	0.5	1.0	0.3	1.5	1000	40.4	2.0	43.845275770321436	3.688509421027432	12.539560731282563	28.610081555413764	16.49487437271172
0.1	2.1	360.0	5.06	false	0.5	1.25	100	1.0	0.16	0.93	1.1	2000	0.5	1.0	0.3	1.5	1000	40.4	2.0	40.72955377474847	4.752938255636961	11.61233563226153	31.34160017958888	13.081600950413618
0.1	2.1	360.0	5.06	false	0.5	1.25	100	1.0	0.16	0.93	1.1	2000	0.5	1.0	0.3	1.5	1000	40.4	2.0	42.73510045846102	18.226259626217644	17.383642283894346	35.52647865184542	11.209327291456034
0.1	2.1	360.0	5.06	false	0.5	1.25	100	1.0	0.16	0.93	1.1	2000	0.5	1.0	0.3	1.5	1000	40.4	2.0	43.40699906612981	20.872813188848554	17.341444329608102	41.36148717620996	11.791191663810954
0.1	2.1	360.0	5.06	false	0.5	1.25	100	1.0	0.16	0.93	1.1	2000	0.5	1.0	0.3	1.5	1000	40.4	1.0	40.69113800176143	15.77693586731112	24.615438448331997
0.1	2.1	360.0	5.06	false	0.5	1.25	100	1.0	0.16	0.93	1.1	2000	0.5	1.0	0.3	1.5	1000	40.4	2.0	36.91563266600873	9.082645125440228	12.952142947527538	29.643518790528354	11.33805299508997
0.1	2.1	360.0	5.06	false	0.5	1.25	100	1.0	0.16	0.93	1.1	2000	0.5	1.0	0.3	1.5	1000	40.4	3.0	45.00551009587707	0.5602837648504536	8.28707996051123	22.767373626477163	13.352027153562508	44.42876037259316	8.934599244141287
0.1	2.1	360.0	5.06	false	0.5	1.25	100	1.0	0.16	0.93	1.1	2000	0.5	1.0	0.3	1.5	1000	40.4	2.0	40.23716874409192	11.00362700861888	15.314080809198446	39.51794487255817	11.24079370863222
0.1	2.1	360.0	5.06	false	0.5	1.25	100	1.0	0.16	0.93	1.1	2000	0.5	1.0	0.3	1.5	1000	40.4	1.0	33.887893423702735	18.58482046326237	20.9983132929729
0.1	2.1	360.0	5.06	false	0.5	1.25	100	1.0	0.16	0.93	1.1	2000	0.5	1.0	0.3	1.5	1000	40.4	2.0	38.313264049142475	7.112231833928818	12.82405950368112	36.18919758597255	12.655430803846308
0.1	2.1	360.0	5.06	false	0.5	1.25	100	1.0	0.16	0.93	1.1	2000	0.5	1.0	0.3	1.5	1000	40.4	1.0	41.67004925254046	18.685786895391917	20.53749745051762
0.1	2.1	360.0	5.06	false	0.5	1.25	100	1.0	0.16	0.93	1.1	2000	0.5	1.0	0.3	1.5	1000	40.4	1.0	32.302820889724906	0.9729584513545805	20.3969709341008
0.1	2.1	360.0	5.06	false	0.5	1.25	100	1.0	0.16	0.93	1.1	2000	0.5	1.0	0.3	1.5	1000	40.4	2.0	42.613941905485916	7.253619601173674	17.825197795369537	35.93142837314715	12.468964388891873
0.1	2.1	360.0	5.06	false	0.5	1.25	100	1.0	0.16	0.93	1.1	2000	0.5	1.0	0.3	1.5	1000	40.4	1.0	31.608056466551986	20.41445394547963	20.53542656147475
0.1	2.1	360.0	5.06	false	0.5	1.25	100	1.0	0.16	0.93	1.1	2000	0.5	1.0	0.3	1.5	1000	40.4	2.0	45.98518585512419	24.35315270565131	19.669587303693916	35.85449344562232	8.404202574895967
0.1	2.1	360.0	5.06	false	0.5	1.25	100	1.0	0.16	0.93	1.1	2000	0.5	1.0	0.3	1.5	1000	40.4	2.0	41.12153803525025	7.567426930008627	10.031447733655702	27.896733703719494	18.580546471890894
0.1	2.1	360.0	5.06	false	0.5	1.25	100	1.0	0.16	0.93	1.1	2000	0.5	1.0	0.3	1.5	1000	40.4	2.0	50.32174409547743	12.003294843017846	13.296793639634764	46.38563606997032	19.588150896768077
0.1	2.1	360.0	5.06	false	0.5	1.25	100	1.0	0.16	0.93	1.1	2000	0.5	1.0	0.3	1.5	1000	40.4	1.0	38.8011133468744	11.594203160500198	23.8378620484587
0.1	2.1	360.0	5.06	false	0.5	1.25	100	1.0	0.16	0.93	1.1	2000	0.5	1.0	0.3	1.5	1000	40.4	1.0	40.65004232971193	7.1844480931296	24.839900622373676
0.1	2.1	360.0	5.06	false	0.5	1.25	100	1.0	0.16	0.93	1.1	2000	0.5	1.0	0.3	1.5	1000	40.4	1.0	40.114503034642055	20.737159554752495	26.916835306458946
0.1	2.1	360.0	5.06	false	0.5	1.25	100	1.0	0.16	0.93	1.1	2000	0.5	1.0	0.3	1.5	1000	40.4	1.0	46.56358936103151	45.10517748881537	28.932685355721173
0.1	2.1	360.0	5.06	false	0.5	1.25	100	1.0	0.16	0.93	1.1	2000	0.5	1.0	0.3	1.5	1000	40.4	2.0	46.18476622364872	15.36985681140145	15.049705340305742	32.607165486899376	15.506651814735793
0.1	2.1	360.0	5.06	false	0.5	1.25	100	1.0	0.16	0.93	1.1	2000	0.5	1.0	0.3	1.5	1000	40.4	2.0	33.86300254681116	6.697061697047117	9.198912969321926	23.82569253034506	13.417351404911066
0.1	2.1	360.0	5.06	false	0.5	1.25	100	1.0	0.16	0.93	1.1	2000	0.5	1.0	0.3	1.5	1000	40.4	2.0	38.66487836280437	7.922919506698255	9.740655707212756	25.897275810213884	14.296557134235714
0.1	2.1	360.0	5.06	false	0.5	1.25	100	1.0	0.16	0.93	1.1	2000	0.5	1.0	0.3	1.5	1000	40.4	2.0	46.671670804482304	2.1829042458556995	12.943673188817268	40.72478097107105	13.27814127268522
0.1	2.1	360.0	5.06	false	0.5	1.25	100	1.0	0.16	0.93	1.1	2000	0.5	1.0	0.3	1.5	1000	40.4	1.0	31.349176750363576	27.440649872324713	18.28403821481247
0.1	2.1	360.0	5.06	false	0.5	1.25	100	1.0	0.16	0.93	1.1	2000	0.5	1.0	0.3	1.5	1000	40.4	2.0	42.13013367273445	18.968083235216334	13.219876900339624	30.470178329638536	14.408175176605763
0.1	2.1	360.0	5.06	false	0.5	1.25	100	1.0	0.16	0.93	1.1	2000	0.5	1.0	0.3	1.5	1000	40.4	2.0	34.79115423602212	8.334129219748887	14.805935152746768	28.027388550947702	9.63695782087128
0.1	2.1	360.0	5.06	false	0.5	1.25	100	1.0	0.16	0.93	1.1	2000	0.5	1.0	0.3	1.5	1000	40.4	2.0	45.118867540004175	19.929749388573153	19.604410994263507	44.60954788919275	10.730629192709278
0.1	2.1	360.0	5.06	false	0.5	1.25	100	1.0	0.16	0.93	1.1	2000	0.5	1.0	0.3	1.5	1000	40.4	2.0	32.82580992083524	15.261273435122112	11.35047104123691	29.282608530877074	12.414415926965125
0.1	2.1	360.0	5.06	false	0.5	1.25	100	1.0	0.16	0.93	1.1	2000	0.5	1.0	0.3	1.5	1000	40.4	1.0	35.42210030748193	34.424601038029444	19.53844093723436
0.1	2.1	360.0	5.06	false	0.5	1.25	100	1.0	0.16	0.93	1.1	2000	0.5	1.0	0.3	1.5	1000	40.4	1.0	35.58882836007525	13.831960396290311	22.918879126959993
0.1	2.1	360.0	5.06	false	0.5	1.25	100	1.0	0.16	0.93	1.1	2000	0.5	1.0	0.3	1.5	1000	40.4	2.0	40.69118098215506	14.265128129378995	14.56691715191175	38.791443566556595	10.653036551193768
0.1	2.1	360.0	5.06	false	0.5	1.25	100	1.0	0.16	0.93	1.1	2000	0.5	1.0	0.3	1.5	1000	40.4	1.0	31.73734265623353	3.5323687971309816	18.750979628889034
0.1	2.1	360.0	5.06	false	0.5	1.25	100	1.0	0.16	0.93	1.1	2000	0.5	1.0	0.3	1.5	1000	40.4	2.0	44.92265633220864	0.7527195900110824	8.681343455421942	26.109360061607017	19.8149135853753
0.1	2.1	360.0	5.06	false	0.5	1.25	100	1.0	0.16	0.93	1.1	2000	0.5	1.0	0.3	1.5	1000	40.4	2.0	38.81580981077683	0.7883775473090767	9.20064594190715	23.453112857258617	16.009812358288713
0.1	2.1	360.0	5.06	false	0.5	1.25	100	1.0	0.16	0.93	1.1	2000	0.5	1.0	0.3	1.5	1000	40.4	2.0	47.28152926805381	15.635351328630536	18.621008935095475	44.75569928583653	12.307624666313611
0.1	2.1	360.0	5.06	false	0.5	1.25	100	1.0	0.16	0.93	1.1	2000	0.5	1.0	0.3	1.5	1000	40.4	1.0	52.81823825469766	28.27674180545217	31.748363657730028
0.1	2.1	360.0	5.06	false	0.5	1.25	100	1.0	0.16	0.93	1.1	2000	0.5	1.0	0.3	1.5	1000	40.4	2.0	34.89110707119975	14.89933851309452	12.84504410773699	27.3870433506956	11.716200172166076
0.1	2.1	360.0	5.06	false	0.5	1.25	100	1.0	0.16	0.93	1.1	2000	0.5	1.0	0.3	1.5	1000	40.4	2.0	42.212912870160324	13.167892951443227	16.78114107499126	40.428709020709384	11.009270295430174
0.1	2.1	360.0	5.06	false	0.5	1.25	100	1.0	0.16	0.93	1.1	2000	0.5	1.0	0.3	1.5	1000	40.4	3.0	44.04179517353555	2.9385082678421965	8.766165835252584	20.41397090548284	12.302616249866906	35.83398100856965	8.391970390474672
0.1	2.1	360.0	5.06	false	0.5	1.25	100	1.0	0.16	0.93	1.1	2000	0.5	1.0	0.3	1.5	1000	40.4	2.0	41.79666738201784	6.529473835305814	15.370279470455285	41.04722433853251	11.0657384768508
0.1	2.1	360.0	5.06	false	0.5	1.25	100	1.0	0.16	0.93	1.1	2000	0.5	1.0	0.3	1.5	1000	40.4	2.0	35.9949130398249	20.830307251920388	14.016055634167332	30.10835836683985	9.014964340431078
0.1	2.1	360.0	5.06	false	0.5	1.25	100	1.0	0.16	0.93	1.1	2000	0.5	1.0	0.3	1.5	1000	40.4	2.0	43.69826049597947	0.17530133005152654	13.57938249240935	35.666598409232144	15.309136029834738
0.1	2.1	360.0	5.06	false	0.5	1.25	100	1.0	0.16	0.93	1.1	2000	0.5	1.0	0.3	1.5	1000	40.4	1.0	38.82384369535773	1.6294884170084383	22.62085077841559
0.1	2.1	360.0	5.06	false	0.5	1.25	100	1.0	0.16	0.93	1.1	2000	0.5	1.0	0.3	1.5	1000	40.4	1.0	26.94917090977301	11.370230021609194	15.783575950880497
0.1	2.1	360.0	5.06	false	0.5	1.25	100	1.0	0.16	0.93	1.1	2000	0.5	1.0	0.3	1.5	1000	40.4	1.0	32.74541829883798	16.157101488062967	20.57306443524864
0.1	2.1	360.0	5.06	false	0.5	1.25	100	1.0	0.16	0.93	1.1	2000	0.5	1.0	0.3	1.5	1000	40.4	2.0	39.08503947986872	11.094353029767076	14.909838011086912	36.09348017453443	12.930688545707502
0.1	2.1	360.0	5.06	false	0.5	1.25	100	1.0	0.16	0.93	1.1	2000	0.5	1.0	0.3	1.5	1000	40.4	2.0	39.49393105548929	19.069597560801643	17.18565001677472	37.32941249966325	7.780393451263158
0.1	2.1	360.0	5.06	false	0.5	1.25	100	1.0	0.16	0.93	1.1	2000	0.5	1.0	0.3	1.5	1000	40.4	2.0	44.17534051775025	5.265592943767652	11.141158120844299	30.42468588267447	15.224520870271416
0.1	2.1	360.0	5.06	false	0.5	1.25	100	1.0	0.16	0.93	1.1	2000	0.5	1.0	0.3	1.5	1000	40.4	2.0	36.93160055356976	8.591835602566542	10.739890176441861	18.87988018202975	13.407818790061908
0.1	2.1	360.0	5.06	false	0.5	1.25	100	1.0	0.16	0.93	1.1	2000	0.5	1.0	0.3	1.5	1000	40.4	1.0	40.871114699817106	24.06493423382918	25.939772777584547
0.1	2.1	360.0	5.06	false	0.5	1.25	100	1.0	0.16	0.93	1.1	2000	0.5	1.0	0.3	1.5	1000	40.4	1.0	38.72362341961334	19.78725372633479	24.513427258428596
0.1	2.1	360.0	5.06	false	0.5	1.25	100	1.0	0.16	0.93	1.1	2000	0.5	1.0	0.3	1.5	1000	40.4	2.0	48.83233240289666	6.724242580972071	15.635363199810058	41.66982278735682	16.583783071620676
0.1	2.1	360.0	5.06	false	0.5	1.25	100	1.0	0.16	0.93	1.1	2000	0.5	1.0	0.3	1.5	1000	40.4	2.0	41.60788926084611	14.439650767738136	15.332354120530924	38.82872065245748	11.031003020919185
0.1	2.1	360.0	5.06	false	0.5	1.25	100	1.0	0.16	0.93	1.1	2000	0.5	1.0	0.3	1.5	1000	40.4	2.0	44.982681949854104	11.454470022709389	15.453132490578543	35.52357413547992	15.636317044638346
0.1	2.1	360.0	5.06	false	0.5	1.25	100	1.0	0.16	0.93	1.1	2000	0.5	1.0	0.3	1.5	1000	40.4	2.0	40.7144112500742	21.31593229739336	18.675726548014858	35.981745565782035	9.499769596213142
0.1	2.1	360.0	5.06	false	0.5	1.25	100	1.0	0.16	0.93	1.1	2000	0.5	1.0	0.3	1.5	1000	40.4	2.0	39.50673288749309	0.9003686206639433	12.662149714899792	32.787761585986985	11.996784769723613
0.1	2.1	360.0	5.06	false	0.5	1.25	100	1.0	0.16	0.93	1.1	2000	0.5	1.0	0.3	1.5	1000	40.4	2.0	47.630683342769274	13.052416688569418	16.6796407802667	29.19001122675115	15.28506583172993
0.1	2.1	360.0	5.06	false	0.5	1.25	100	1.0	0.16	0.93	1.1	2000	0.5	1.0	0.3	1.5	1000	40.4	2.0	36.06892932515515	5.604063012441574	14.273908992742722	34.121385069839015	10.627500325087858
0.1	2.1	360.0	5.06	false	0.5	1.25	100	1.0	0.16	0.93	1.1	2000	0.5	1.0	0.3	1.5	1000	40.4	2.0	36.95377499910213	12.923425094625449	9.218601536615731	25.406842377116277	13.589516036041555
0.1	2.1	360.0	5.06	false	0.5	1.25	100	1.0	0.16	0.93	1.1	2000	0.5	1.0	0.3	1.5	1000	40.4	1.0	35.29224138614174	18.61718955297118	21.228765645035065
0.1	2.1	360.0	5.06	false	0.5	1.25	100	1.0	0.16	0.93	1.1	2000	0.5	1.0	0.3	1.5	1000	40.4	1.0	40.91139804836474	23.466342236893784	20.87014017371821
0.1	2.1	360.0	5.06	false	0.5	1.25	100	1.0	0.16	0.93	1.1	2000	0.5	1.0	0.3	1.5	1000	40.4	2.0	34.29226578154826	13.058576368871552	13.750948169134873	26.73944782576201	12.10370005661198
0.1	2.1	360.0	5.06	false	0.5	1.25	100	1.0	0.16	0.93	1.1	2000	0.5	1.0	0.3	1.5	1000	40.4	2.0	35.16875173593721	0.031032824151406176	11.614774292063291	34.65609110627728	11.52861788650796
0.1	2.1	360.0	5.06	false	0.5	1.25	100	1.0	0.16	0.93	1.1	2000	0.5	1.0	0.3	1.5	1000	40.4	1.0	42.23216734317752	16.81696480433609	19.69563115093119
0.1	2.1	360.0	5.06	false	0.5	1.25	100	1.0	0.16	0.93	1.1	2000	0.5	1.0	0.3	1.5	1000	40.4	1.0	43.15622586272233	22.48944149038758	26.034517467305857
0.1	2.1	360.0	5.06	false	0.5	1.25	100	1.0	0.16	0.93	1.1	2000	0.5	1.0	0.3	1.5	1000	40.4	2.0	39.973013364032326	9.098184780244335	9.112959399146645	26.98678048447395	16.768063745729926
0.1	2.1	360.0	5.06	false	0.5	1.25	100	1.0	0.16	0.93	1.1	2000	0.5	1.0	0.3	1.5	1000	40.4	2.0	37.3273408384767	8.915028676199242	13.888082876579961	37.13143043436089	11.35227684439706
0.1	2.1	360.0	5.06	false	0.5	1.25	100	1.0	0.16	0.93	1.1	2000	0.5	1.0	0.3	1.5	1000	40.4	1.0	39.33560867470099	38.83115971455508	22.401869405972224
0.1	2.1	360.0	5.06	false	0.5	1.25	100	1.0	0.16	0.93	1.1	2000	0.5	1.0	0.3	1.5	1000	40.4	1.0	35.95245937394263	24.061237686739474	22.020150190719225
0.1	2.1	360.0	5.06	false	0.5	1.25	100	1.0	0.16	0.93	1.1	2000	0.5	1.0	0.3	1.5	1000	40.4	1.0	33.91718225559678	12.623381756561137	23.339412212738807
0.1	2.1	360.0	5.06	false	0.5	1.25	100	1.0	0.16	0.93	1.1	2000	0.5	1.0	0.3	1.5	1000	40.4	2.0	42.54845063346654	1.0347144339767265	14.856452679269175	41.49024492665203	12.838533212831672
0.1	2.1	360.0	5.06	false	0.5	1.25	100	1.0	0.16	0.93	1.1	2000	0.5	1.0	0.3	1.5	1000	40.4	2.0	47.40236860646435	4.672632649094206	12.212052556209358	39.47451017396117	17.130484611156433
0.1	2.1	360.0	5.06	false	0.5	1.25	100	1.0	0.16	0.93	1.1	2000	0.5	1.0	0.3	1.5	1000	40.4	2.0	46.012955158002036	0.4848974398729915	12.930267698699117	45.67310453679967	15.257765862994109
0.1	2.1	360.0	5.06	false	0.5	1.25	100	1.0	0.16	0.93	1.1	2000	0.5	1.0	0.3	1.5	1000	40.4	1.0	35.72704426323472	4.485800436865654	21.80775474213093
0.1	2.1	360.0	5.06	false	0.5	1.25	100	1.0	0.16	0.93	1.1	2000	0.5	1.0	0.3	1.5	1000	40.4	1.0	39.8556807587277	12.98941516073852	19.971112251250535
0.1	2.1	360.0	5.06	false	0.5	1.25	100	1.0	0.16	0.93	1.1	2000	0.5	1.0	0.3	1.5	1000	40.4	2.0	32.976327072420304	1.3338893598399726	11.063651392696409	22.939111012068647	10.940067827662169
0.1	2.1	360.0	5.06	false	0.5	1.25	100	1.0	0.16	0.93	1.1	2000	0.5	1.0	0.3	1.5	1000	40.4	1.0	40.52555878260209	19.473587798060823	25.948838577191555
0.1	2.1	360.0	5.06	false	0.5	1.25	100	1.0	0.16	0.93	1.1	2000	0.5	1.0	0.3	1.5	1000	40.4	2.0	33.988779072064744	8.216351366104707	10.030571533546311	23.3418603485612	11.884714598331836
0.1	2.1	360.0	5.06	false	0.5	1.25	100	1.0	0.16	0.93	1.1	2000	0.5	1.0	0.3	1.5	1000	40.4	2.0	42.86141822667149	24.423408008911785	18.240287582658937	42.8510528805696	10.394412034609713
0.1	2.1	360.0	5.06	false	0.5	1.25	100	1.0	0.16	0.93	1.1	2000	0.5	1.0	0.3	1.5	1000	40.4	2.0	44.39819765061908	8.542281277473405	15.36298286761848	32.654457192318894	12.288046079438883
0.1	2.1	360.0	5.06	false	0.5	1.25	100	1.0	0.16	0.93	1.1	2000	0.5	1.0	0.3	1.5	1000	40.4	2.0	44.76823222095136	10.369048524651737	11.239218050102496	32.69222112219435	18.07301342945739
0.1	2.1	360.0	5.06	false	0.5	1.25	100	1.0	0.16	0.93	1.1	2000	0.5	1.0	0.3	1.5	1000	40.4	2.0	47.11074302852039	10.180181836476255	12.872950151046668	34.18783280283507	19.062633917365677
0.1	2.1	360.0	5.06	false	0.5	1.25	100	1.0	0.16	0.93	1.1	2000	0.5	1.0	0.3	1.5	1000	40.4	2.0	43.953269083415464	9.006636883164886	15.461477181085455	41.53938630830044	12.88397736443639
0.1	2.1	360.0	5.06	false	0.5	1.25	100	1.0	0.16	0.93	1.1	2000	0.5	1.0	0.3	1.5	1000	40.4	2.0	45.18779922167177	10.264157329750523	16.78632178079299	43.40876078456384	12.998067666415379
0.1	2.1	360.0	5.06	false	0.5	1.25	100	1.0	0.16	0.93	1.1	2000	0.5	1.0	0.3	1.5	1000	40.4	1.0	36.44350310796734	2.4746961034814956	21.12515103096873
0.1	2.1	360.0	5.06	false	0.5	1.25	100	1.0	0.16	0.93	1.1	2000	0.5	1.0	0.3	1.5	1000	40.4	2.0	45.90588632295507	13.396614228095961	19.89211295619107	41.57014749243843	9.914705236393111
0.1	2.1	360.0	5.06	false	0.5	1.25	100	1.0	0.16	0.93	1.1	2000	0.5	1.0	0.3	1.5	1000	40.4	2.0	45.86897909182527	0.8478730868016312	11.071613500312287	23.181091557341798	18.373446730581428
0.1	2.1	360.0	5.06	false	0.5	1.25	100	1.0	0.16	0.93	1.1	2000	0.5	1.0	0.3	1.5	1000	40.4	1.0	38.041680144462156	15.37023504203869	24.028027945915827
0.1	2.1	360.0	5.06	false	0.5	1.25	100	1.0	0.16	0.93	1.1	2000	0.5	1.0	0.3	1.5	1000	40.4	3.0	46.209473713012514	16.978614139059417	13.158562980031633	28.093788179265882	8.798667028232554	45.76917605831515	9.421979499026994
0.1	2.1	360.0	5.06	false	0.5	1.25	100	1.0	0.16	0.93	1.1	2000	0.5	1.0	0.3	1.5	1000	40.4	1.0	30.091288354910454	17.321718665150055	19.744153525479014
0.1	2.1	360.0	5.06	false	0.5	1.25	100	1.0	0.16	0.93	1.1	2000	0.5	1.0	0.3	1.5	1000	40.4	2.0	34.515761258316395	12.30855117862449	10.536905559391805	23.479721077928946	12.202857753189635
0.1	2.1	360.0	5.06	false	0.5	1.25	100	1.0	0.16	0.93	1.1	2000	0.5	1.0	0.3	1.5	1000	40.4	1.0	34.29969126731927	23.939042696848695	20.67251798396812
0.1	2.1	360.0	5.06	false	0.5	1.25	100	1.0	0.16	0.93	1.1	2000	0.5	1.0	0.3	1.5	1000	40.4	2.0	41.803676638515526	25.60182241393349	10.374395094889328	31.870566423462208	13.848647385331594
0.1	2.1	360.0	5.06	false	0.5	1.25	100	1.0	0.16	0.93	1.1	2000	0.5	1.0	0.3	1.5	1000	40.4	2.0	36.17599043764874	13.374030415153177	14.756673154581465	35.56005617482226	8.675232823202387
0.1	2.1	360.0	5.06	false	0.5	1.25	100	1.0	0.16	0.93	1.1	2000	0.5	1.0	0.3	1.5	1000	40.4	2.0	45.57493838542569	10.83768403031842	16.7898726099028	32.95600333031556	13.010456629397813
0.1	2.1	360.0	5.06	false	0.5	1.25	100	1.0	0.16	0.93	1.1	2000	0.5	1.0	0.3	1.5	1000	40.4	2.0	49.52955903384641	17.69029436913231	20.65001058131788	34.52303773585705	11.549770709371135
0.1	2.1	360.0	5.06	false	0.5	1.25	100	1.0	0.16	0.93	1.1	2000	0.5	1.0	0.3	1.5	1000	40.4	2.0	35.879166793225465	6.918159055527804	10.11953880094605	21.858906198425654	15.728492544279943
0.1	2.1	360.0	5.06	false	0.5	1.25	100	1.0	0.16	0.93	1.1	2000	0.5	1.0	0.3	1.5	1000	40.4	2.0	30.51538068767023	0.4642843659865493	11.90757458970645	22.28058389203404	9.228498418084971
0.1	2.1	360.0	5.06	false	0.5	1.25	100	1.0	0.16	0.93	1.1	2000	0.5	1.0	0.3	1.5	1000	40.4	1.0	28.832658255560773	7.519639398176004	19.934855177655404
0.1	2.1	360.0	5.06	false	0.5	1.25	100	1.0	0.16	0.93	1.1	2000	0.5	1.0	0.3	1.5	1000	40.4	1.0	30.28335369648547	24.431461150558633	18.808399235152557
0.1	2.1	360.0	5.06	false	0.5	1.25	100	1.0	0.16	0.93	1.1	2000	0.5	1.0	0.3	1.5	1000	40.4	2.0	39.410353039469655	3.338063323854962	10.958072171394402	26.91103083197995	15.690935726028044
0.1	2.1	360.0	5.06	false	0.5	1.25	100	1.0	0.16	0.93	1.1	2000	0.5	1.0	0.3	1.5	1000	40.4	2.0	45.24024587687998	7.791416284880489	15.586967826246998	39.78502378422012	13.140889917621369
0.1	2.1	360.0	5.06	false	0.5	1.25	100	1.0	0.16	0.93	1.1	2000	0.5	1.0	0.3	1.5	1000	40.4	1.0	41.12479588989597	20.65656397732635	23.244693049401427
0.1	2.1	360.0	5.06	false	0.5	1.25	100	1.0	0.16	0.93	1.1	2000	0.5	1.0	0.3	1.5	1000	40.4	3.0	43.35407629773785	6.2620563125927475	8.581969845035216	26.57255103702674	15.106759290085849	42.30644837820324	6.231805684567702
0.1	2.1	360.0	5.06	false	0.5	1.25	100	1.0	0.16	0.93	1.1	2000	0.5	1.0	0.3	1.5	1000	40.4	2.0	36.941958974875334	15.533862582546922	14.865758314565632	25.794244548788196	9.380298135948347
0.1	2.1	360.0	5.06	false	0.5	1.25	100	1.0	0.16	0.93	1.1	2000	0.5	1.0	0.3	1.5	1000	40.4	2.0	31.35056710930254	11.201705278788559	15.321218853663574	30.578457545092323	6.689271046838246
0.1	2.1	360.0	5.06	false	0.5	1.25	100	1.0	0.16	0.93	1.1	2000	0.5	1.0	0.3	1.5	1000	40.4	2.0	44.675985369922486	12.692809029762358	9.937310824934903	29.386184881482077	17.594788111977888
0.1	2.1	360.0	5.06	false	0.5	1.25	100	1.0	0.16	0.93	1.1	2000	0.5	1.0	0.3	1.5	1000	40.4	2.0	39.752154372238714	12.430173026082015	17.04208132669258	35.30292069049839	11.908305971234778
0.1	2.1	360.0	5.06	false	0.5	1.25	100	1.0	0.16	0.93	1.1	2000	0.5	1.0	0.3	1.5	1000	40.4	1.0	32.42189149850409	11.213763138490556	21.265708025138718
0.1	2.1	360.0	5.06	false	0.5	1.25	100	1.0	0.16	0.93	1.1	2000	0.5	1.0	0.3	1.5	1000	40.4	2.0	41.65697320370972	1.5365619489710065	11.428702639168275	30.64351593450676	17.092442323310088
0.1	2.1	360.0	5.06	false	0.5	1.25	100	1.0	0.16	0.93	1.1	2000	0.5	1.0	0.3	1.5	1000	40.4	3.0	44.18562479105603	2.592398020095581	10.871124207253095	12.647270958509477	9.115716325848549	36.55952356830892	8.79006777392266
0.1	2.1	360.0	5.06	false	0.5	1.25	100	1.0	0.16	0.93	1.1	2000	0.5	1.0	0.3	1.5	1000	40.4	2.0	41.4117154859578	20.751311638173593	15.555006061519101	36.747140981495384	11.141333403392649
0.1	2.1	360.0	5.06	false	0.5	1.25	100	1.0	0.16	0.93	1.1	2000	0.5	1.0	0.3	1.5	1000	40.4	2.0	40.69488953318254	11.617167641168681	13.738129886291743	29.07687404099921	12.572508927070372
0.1	2.1	360.0	5.06	false	0.5	1.25	100	1.0	0.16	0.93	1.1	2000	0.5	1.0	0.3	1.5	1000	40.4	2.0	40.99161582405771	13.370599219652753	11.487422974483954	32.60783758950262	15.2657925621044
0.1	2.1	360.0	5.06	false	0.5	1.25	100	1.0	0.16	0.93	1.1	2000	0.5	1.0	0.3	1.5	1000	40.4	2.0	43.4758004640231	16.049073610429595	19.44781653376658	40.080308200366424	9.834210063384138
0.1	2.1	360.0	5.06	false	0.5	1.25	100	1.0	0.16	0.93	1.1	2000	0.5	1.0	0.3	1.5	1000	40.4	2.0	38.4083918861478	14.405591239214553	15.37991311900427	36.67254899664854	13.386242310865612
0.1	2.1	360.0	5.06	false	0.5	1.25	100	1.0	0.16	0.93	1.1	2000	0.5	1.0	0.3	1.5	1000	40.4	1.0	37.06383950355303	33.776171246009476	23.925798556563127
0.1	2.1	360.0	5.06	false	0.5	1.25	100	1.0	0.16	0.93	1.1	2000	0.5	1.0	0.3	1.5	1000	40.4	1.0	39.18647966474827	23.94406967734823	22.243781839136325
0.1	2.1	360.0	5.06	false	0.5	1.25	100	1.0	0.16	0.93	1.1	2000	0.5	1.0	0.3	1.5	1000	40.4	1.0	38.249571410718076	20.59691677570474	27.522150142130563
0.1	2.1	360.0	5.06	false	0.5	1.25	100	1.0	0.16	0.93	1.1	2000	0.5	1.0	0.3	1.5	1000	40.4	2.0	39.44615473487439	14.481729198380394	16.198326264090753	37.910615009955634	10.279676012365009
0.1	2.1	360.0	5.06	false	0.5	1.25	100	1.0	0.16	0.93	1.1	2000	0.5	1.0	0.3	1.5	1000	40.4	2.0	39.74959167356709	0.4787739991450603	10.650218657814706	24.60946043554307	17.252210711769738
0.1	2.1	360.0	5.06	false	0.5	1.25	100	1.0	0.16	0.93	1.1	2000	0.5	1.0	0.3	1.5	1000	40.4	1.0	39.76607119942616	13.18123056849469	23.08335153763987
0.1	2.1	360.0	5.06	false	0.5	1.25	100	1.0	0.16	0.93	1.1	2000	0.5	1.0	0.3	1.5	1000	40.4	2.0	42.305951048233574	11.506864998984682	18.293079059100943	30.478667698005697	8.47913812762557
0.1	2.1	360.0	5.06	false	0.5	1.25	100	1.0	0.16	0.93	1.1	2000	0.5	1.0	0.3	1.5	1000	40.4	2.0	42.15636507729724	20.494989880748665	15.370974868811281	37.63387848914792	10.91876994389656
0.1	2.1	360.0	5.06	false	0.5	1.25	100	1.0	0.16	0.93	1.1	2000	0.5	1.0	0.3	1.5	1000	40.4	2.0	44.448610497312835	3.7469342125078713	13.712774996744708	32.48094979983796	15.029553069914975
0.1	2.1	360.0	5.06	false	0.5	1.25	100	1.0	0.16	0.93	1.1	2000	0.5	1.0	0.3	1.5	1000	40.4	2.0	40.66127038765952	16.10663455953258	19.32008284872971	40.06233331785278	9.884726023968037
0.1	2.1	360.0	5.06	false	0.5	1.25	100	1.0	0.16	0.93	1.1	2000	0.5	1.0	0.3	1.5	1000	40.4	1.0	36.90194887687555	6.028525432498023	17.244139674894445
0.1	2.1	360.0	5.06	false	0.5	1.25	100	1.0	0.16	0.93	1.1	2000	0.5	1.0	0.3	1.5	1000	40.4	2.0	39.332844327131724	18.658383597591254	17.19801348551082	32.972959211847424	9.288096945813406
0.1	2.1	360.0	5.06	false	0.5	1.25	100	1.0	0.16	0.93	1.1	2000	0.5	1.0	0.3	1.5	1000	40.4	2.0	48.911047951835315	8.039166796274928	14.171654148568189	29.920171334159974	16.65565882493827
0.1	2.1	360.0	5.06	false	0.5	1.25	100	1.0	0.16	0.93	1.1	2000	0.5	1.0	0.3	1.5	1000	40.4	2.0	41.507997792474974	3.6808461242896926	13.735243585857367	33.49120913768188	14.911264459746182
0.1	2.1	360.0	5.06	false	0.5	1.25	100	1.0	0.16	0.93	1.1	2000	0.5	1.0	0.3	1.5	1000	40.4	1.0	40.6045537027247	21.544044498942185	25.266519605004735
0.1	2.1	360.0	5.06	false	0.5	1.25	100	1.0	0.16	0.93	1.1	2000	0.5	1.0	0.3	1.5	1000	40.4	3.0	51.42948852584857	0.03889756443164384	10.68420806678233	10.465296617412845	10.189891997641165	40.04917501522277	12.723370092752532
0.1	2.1	360.0	5.06	false	0.5	1.25	100	1.0	0.16	0.93	1.1	2000	0.5	1.0	0.3	1.5	1000	40.4	2.0	37.67393807952066	10.865835020642683	13.002858551963707	25.89040170862434	12.027747530425836
0.1	2.1	360.0	5.06	false	0.5	1.25	100	1.0	0.16	0.93	1.1	2000	0.5	1.0	0.3	1.5	1000	40.4	1.0	33.7123515490791	0.3005648098872215	19.428129130757053
0.1	2.1	360.0	5.06	false	0.5	1.25	100	1.0	0.16	0.93	1.1	2000	0.5	1.0	0.3	1.5	1000	40.4	2.0	40.77691000782904	17.581751220341133	15.441227950507821	30.474303121840776	12.54233805285874
0.1	2.1	360.0	5.06	false	0.5	1.25	100	1.0	0.16	0.93	1.1	2000	0.5	1.0	0.3	1.5	1000	40.4	3.0	48.1129278046183	0.41835457872764054	9.619834383793043	26.417259711988116	12.38025238074967	47.04194254698947	13.122558931280434
0.1	2.1	360.0	5.06	false	0.5	1.25	100	1.0	0.16	0.93	1.1	2000	0.5	1.0	0.3	1.5	1000	40.4	1.0	42.84499621927283	11.995903679340108	19.913359900096935
0.1	2.1	360.0	5.06	false	0.5	1.25	100	1.0	0.16	0.93	1.1	2000	0.5	1.0	0.3	1.5	1000	40.4	1.0	31.244283630927335	1.1390693870921118	20.76239745001582
0.1	2.1	360.0	5.06	false	0.5	1.25	100	1.0	0.16	0.93	1.1	2000	0.5	1.0	0.3	1.5	1000	40.4	2.0	39.01659848159316	0.5009260215971085	12.085687673328657	36.090075494681294	15.964950587431773
0.1	2.1	360.0	5.06	false	0.5	1.25	100	1.0	0.16	0.93	1.1	2000	0.5	1.0	0.3	1.5	1000	40.4	1.0	39.807336533542625	15.889787670918649	26.241812829366488
0.1	2.1	360.0	5.06	false	0.5	1.25	100	1.0	0.16	0.93	1.1	2000	0.5	1.0	0.3	1.5	1000	40.4	2.0	36.80777464830508	15.461832668719536	13.012729254984206	34.29761459717494	9.995372982595187
0.1	2.1	360.0	5.06	false	0.5	1.25	100	1.0	0.16	0.93	1.1	2000	0.5	1.0	0.3	1.5	1000	40.4	1.0	38.46994655331145	14.269155700334537	23.281027399736683
0.1	2.1	360.0	5.06	false	0.5	1.25	100	1.0	0.16	0.93	1.1	2000	0.5	1.0	0.3	1.5	1000	40.4	1.0	42.48601588556796	23.30928719570672	29.93591209601716
0.1	2.1	360.0	5.06	false	0.5	1.25	100	1.0	0.16	0.93	1.1	2000	0.5	1.0	0.3	1.5	1000	40.4	2.0	41.66661711367194	3.6149298488788273	11.560916208498856	26.128602494445325	15.335581910075481
0.1	2.1	360.0	5.06	false	0.5	1.25	100	1.0	0.16	0.93	1.1	2000	0.5	1.0	0.3	1.5	1000	40.4	1.0	47.59443265504953	29.32935459027605	28.725333145818738
0.1	2.1	360.0	5.06	false	0.5	1.25	100	1.0	0.16	0.93	1.1	2000	0.5	1.0	0.3	1.5	1000	40.4	2.0	42.48244813134318	11.97719228164242	14.795885217680242	42.12989011135049	11.135942234871122
0.1	2.1	360.0	5.06	false	0.5	1.25	100	1.0	0.16	0.93	1.1	2000	0.5	1.0	0.3	1.5	1000	40.4	2.0	42.98217566971559	0.6599678615705208	8.873517237836074	42.15287558094268	18.57841118582344
0.1	2.1	360.0	5.06	false	0.5	1.25	100	1.0	0.16	0.93	1.1	2000	0.5	1.0	0.3	1.5	1000	40.4	2.0	42.11683128149437	9.818914325760826	10.403513482005737	29.621192049976457	15.505192491515343
0.1	2.1	360.0	5.06	false	0.5	1.25	100	1.0	0.16	0.93	1.1	2000	0.5	1.0	0.3	1.5	1000	40.4	3.0	44.65257376315585	3.172205740732644	9.517173970027681	22.25557448583927	11.287855936070978	41.75491546351978	7.863091945560064
0.1	2.1	360.0	5.06	false	0.5	1.25	100	1.0	0.16	0.93	1.1	2000	0.5	1.0	0.3	1.5	1000	40.4	1.0	38.38752513446576	32.29417134733281	23.627264830872914
0.1	2.1	360.0	5.06	false	0.5	1.25	100	1.0	0.16	0.93	1.1	2000	0.5	1.0	0.3	1.5	1000	40.4	2.0	37.04897633572002	3.311101773575501	14.342419048786843	34.14143903375468	10.282465688439359
0.1	2.1	360.0	5.06	false	0.5	1.25	100	1.0	0.16	0.93	1.1	2000	0.5	1.0	0.3	1.5	1000	40.4	2.0	41.249301830756686	4.737042760019681	12.310289565865666	40.21112900173517	15.506497202435314
0.1	2.1	360.0	5.06	false	0.5	1.25	100	1.0	0.16	0.93	1.1	2000	0.5	1.0	0.3	1.5	1000	40.4	1.0	32.118262135980416	8.369257175953397	21.78393457094727
0.1	2.1	360.0	5.06	false	0.5	1.25	100	1.0	0.16	0.93	1.1	2000	0.5	1.0	0.3	1.5	1000	40.4	2.0	35.80964367450964	13.263987832886638	9.765940133465103	19.047148647640405	14.270440591594785
0.1	2.1	360.0	5.06	false	0.5	1.25	100	1.0	0.16	0.93	1.1	2000	0.5	1.0	0.3	1.5	1000	40.4	1.0	31.298413882579112	23.873401650769985	21.51840612437889
0.1	2.1	360.0	5.06	false	0.5	1.25	100	1.0	0.16	0.93	1.1	2000	0.5	1.0	0.3	1.5	1000	40.4	2.0	30.981929031115993	9.475887506075832	10.169613064580268	30.855491222109183	9.873339723450233
0.1	2.1	360.0	5.06	false	0.5	1.25	100	1.0	0.16	0.93	1.1	2000	0.5	1.0	0.3	1.5	1000	40.4	1.0	34.90287210136531	22.5682736588379	21.360688142471723
0.1	2.1	360.0	5.06	false	0.5	1.25	100	1.0	0.16	0.93	1.1	2000	0.5	1.0	0.3	1.5	1000	40.4	2.0	36.61449986905449	1.9664595274003513	14.352510385735185	35.95446727928242	10.70035875468391
0.1	2.1	360.0	5.06	false	0.5	1.25	100	1.0	0.16	0.93	1.1	2000	0.5	1.0	0.3	1.5	1000	40.4	2.0	31.871627384458975	2.1503332821412413	10.305657227222628	21.957874559655888	9.098764929428926
0.1	2.1	360.0	5.06	false	0.5	1.25	100	1.0	0.16	0.93	1.1	2000	0.5	1.0	0.3	1.5	1000	40.4	2.0	39.77374979957123	9.42747389958466	15.297772799009609	37.338327604855465	10.827293508792815
0.1	2.1	360.0	5.06	false	0.5	1.25	100	1.0	0.16	0.93	1.1	2000	0.5	1.0	0.3	1.5	1000	40.4	1.0	32.92765359267949	27.874132220875502	21.41631351188937
0.1	2.1	360.0	5.06	false	0.5	1.25	100	1.0	0.16	0.93	1.1	2000	0.5	1.0	0.3	1.5	1000	40.4	2.0	41.71680785985551	2.88003831180666	10.161098852326473	26.73151942661816	16.4707241631066
0.1	2.1	360.0	5.06	false	0.5	1.25	100	1.0	0.16	0.93	1.1	2000	0.5	1.0	0.3	1.5	1000	40.4	2.0	39.47963800207017	8.706391756323837	16.10301474299253	30.834267680080284	10.095441188818201
0.1	2.1	360.0	5.06	false	0.5	1.25	100	1.0	0.16	0.93	1.1	2000	0.5	1.0	0.3	1.5	1000	40.4	2.0	31.227828484361595	5.711824692119688	12.232142303525679	30.38888452622349	11.136576305202672
0.1	2.1	360.0	5.06	false	0.5	1.25	100	1.0	0.16	0.93	1.1	2000	0.5	1.0	0.3	1.5	1000	40.4	2.0	44.26733303678584	0.54711218224304	8.876918263041821	16.36584924231086	18.118702564824357
0.1	2.1	360.0	5.06	false	0.5	1.25	100	1.0	0.16	0.93	1.1	2000	0.5	1.0	0.3	1.5	1000	40.4	1.0	39.104684817887474	22.437688303006844	25.373429131994655
0.1	2.1	360.0	5.06	false	0.5	1.25	100	1.0	0.16	0.93	1.1	2000	0.5	1.0	0.3	1.5	1000	40.4	1.0	35.48934478720091	10.97175082991932	24.366490161027215
0.1	2.1	360.0	5.06	false	0.5	1.25	100	1.0	0.16	0.93	1.1	2000	0.5	1.0	0.3	1.5	1000	40.4	1.0	38.055082562444035	14.260376071289995	22.603543132406962
0.1	2.1	360.0	5.06	false	0.5	1.25	100	1.0	0.16	0.93	1.1	2000	0.5	1.0	0.3	1.5	1000	40.4	1.0	34.289736584202956	32.75631659746335	21.18135942366574
0.1	2.1	360.0	5.06	false	0.5	1.25	100	1.0	0.16	0.93	1.1	2000	0.5	1.0	0.3	1.5	1000	40.4	2.0	42.62488346661629	7.909993292081871	12.77898117532465	39.50103831988769	14.36608627331704
0.1	2.1	360.0	5.06	false	0.5	1.25	100	1.0	0.16	0.93	1.1	2000	0.5	1.0	0.3	1.5	1000	40.4	2.0	38.14226709571043	17.111507963509144	17.579457350794502	36.78691307209177	8.71496350603051
0.1	2.1	360.0	5.06	false	0.5	1.25	100	1.0	0.16	0.93	1.1	2000	0.5	1.0	0.3	1.5	1000	40.4	2.0	43.78137302797196	0.648011517763798	9.544726947899177	31.684752682128035	17.151932650487066
0.1	2.1	360.0	5.06	false	0.5	1.25	100	1.0	0.16	0.93	1.1	2000	0.5	1.0	0.3	1.5	1000	40.4	1.0	43.02145947045151	12.637498369287536	26.54675922098634
0.1	2.1	360.0	5.06	false	0.5	1.25	100	1.0	0.16	0.93	1.1	2000	0.5	1.0	0.3	1.5	1000	40.4	2.0	44.626174637308246	6.0674286739115315	11.11426113200332	22.9476151177261	17.053696702386876
0.1	2.1	360.0	5.06	false	0.5	1.25	100	1.0	0.16	0.93	1.1	2000	0.5	1.0	0.3	1.5	1000	40.4	2.0	39.96599849209675	27.073709771406875	13.927719599853868	37.2876190357011	8.536586407743602
0.1	2.1	360.0	5.06	false	0.5	1.25	100	1.0	0.16	0.93	1.1	2000	0.5	1.0	0.3	1.5	1000	40.4	2.0	32.332058546270375	2.198428117991817	9.706330538260556	23.829922050407387	11.28728586515224
0.1	2.1	360.0	5.06	false	0.5	1.25	100	1.0	0.16	0.93	1.1	2000	0.5	1.0	0.3	1.5	1000	40.4	2.0	37.720834414973154	0.22356485755742286	8.463151465621866	25.745801569038406	19.4220124781266
0.1	2.1	360.0	5.06	false	0.5	1.25	100	1.0	0.16	0.93	1.1	2000	0.5	1.0	0.3	1.5	1000	40.4	2.0	37.322473905202166	3.8585798524224875	13.170184691287771	36.92490808349766	10.6765068099122
0.1	2.1	360.0	5.06	false	0.5	1.25	100	1.0	0.16	0.93	1.1	2000	0.5	1.0	0.3	1.5	1000	40.4	2.0	40.438545937772496	8.208364202960999	15.396999596225518	28.865910179002775	11.068361620004415
0.1	2.1	360.0	5.06	false	0.5	1.25	100	1.0	0.16	0.93	1.1	2000	0.5	1.0	0.3	1.5	1000	40.4	1.0	40.23538586933268	20.514484927793294	24.41658585099265
0.1	2.1	360.0	5.06	false	0.5	1.25	100	1.0	0.16	0.93	1.1	2000	0.5	1.0	0.3	1.5	1000	40.4	2.0	43.48567728188392	1.0721260255756198	10.962438846036576	30.140239560690066	18.677070304034945
0.1	2.1	360.0	5.06	false	0.5	1.25	100	1.0	0.16	0.93	1.1	2000	0.5	1.0	0.3	1.5	1000	40.4	3.0	51.20279221594158	7.909618554678753	8.605067305095076	18.92472094709009	15.46277302459966	47.86153145849318	7.790434937301211
0.1	2.1	360.0	5.06	false	0.5	1.25	100	1.0	0.16	0.93	1.1	2000	0.5	1.0	0.3	1.5	1000	40.4	1.0	40.13124049192486	22.971588219551947	20.724427769561636
0.1	2.1	360.0	5.06	false	0.5	1.25	100	1.0	0.16	0.93	1.1	2000	0.5	1.0	0.3	1.5	1000	40.4	1.0	40.21788510574694	18.224387427504052	26.299896902939732
0.1	2.1	360.0	5.06	false	0.5	1.25	100	1.0	0.16	0.93	1.1	2000	0.5	1.0	0.3	1.5	1000	40.4	1.0	34.98500742375809	22.649991979177656	21.1492503228421
0.1	2.1	360.0	5.06	false	0.5	1.25	100	1.0	0.16	0.93	1.1	2000	0.5	1.0	0.3	1.5	1000	40.4	1.0	32.7659058758425	9.143619100688644	19.443453511160634
0.1	2.1	360.0	5.06	false	0.5	1.25	100	1.0	0.16	0.93	1.1	2000	0.5	1.0	0.3	1.5	1000	40.4	1.0	40.80679085037549	23.59861053038632	24.15613738446706
0.1	2.1	360.0	5.06	false	0.5	1.25	100	1.0	0.16	0.93	1.1	2000	0.5	1.0	0.3	1.5	1000	40.4	2.0	49.34252226813765	11.26944352203557	12.787475383188223	25.194814411556425	19.470652471087647
0.1	2.1	360.0	5.06	false	0.5	1.25	100	1.0	0.16	0.93	1.1	2000	0.5	1.0	0.3	1.5	1000	40.4	1.0	36.857381327896434	13.901761987177752	22.439495346497218
0.1	2.1	360.0	5.06	false	0.5	1.25	100	1.0	0.16	0.93	1.1	2000	0.5	1.0	0.3	1.5	1000	40.4	2.0	41.488660609447834	14.091592814051749	17.441496374070162	40.056799135534945	12.221316628002953
0.1	2.1	360.0	5.06	false	0.5	1.25	100	1.0	0.16	0.93	1.1	2000	0.5	1.0	0.3	1.5	1000	40.4	2.0	44.39539083836614	1.688575289520681	17.707684671712148	44.10353528105773	11.88203086975631
0.1	2.1	360.0	5.06	false	0.5	1.25	100	1.0	0.16	0.93	1.1	2000	0.5	1.0	0.3	1.5	1000	40.4	2.0	34.66255871618515	10.789659189513864	13.622488294052365	33.141297071306056	10.977355118100881
0.1	2.1	360.0	5.06	false	0.5	1.25	100	1.0	0.16	0.93	1.1	2000	0.5	1.0	0.3	1.5	1000	40.4	1.0	43.74555659168709	20.22541315913441	27.930845894509385
0.1	2.1	360.0	5.06	false	0.5	1.25	100	1.0	0.16	0.93	1.1	2000	0.5	1.0	0.3	1.5	1000	40.4	1.0	40.61610685243846	4.3582677363118	24.127474839410034
0.1	2.1	360.0	5.06	false	0.5	1.25	100	1.0	0.16	0.93	1.1	2000	0.5	1.0	0.3	1.5	1000	40.4	2.0	41.66449328735346	17.126988318109454	18.640387469991943	39.177707205519674	10.949106863822612
0.1	2.1	360.0	5.06	false	0.5	1.25	100	1.0	0.16	0.93	1.1	2000	0.5	1.0	0.3	1.5	1000	40.4	2.0	39.430260726337835	0.03655366011073046	12.52200210118923	38.9298170096098	12.723499881768094
0.1	2.1	360.0	5.06	false	0.5	1.25	100	1.0	0.16	0.93	1.1	2000	0.5	1.0	0.3	1.5	1000	40.4	1.0	38.0643428122639	10.273986733346142	18.288233120794438
0.1	2.1	360.0	5.06	false	0.5	1.25	100	1.0	0.16	0.93	1.1	2000	0.5	1.0	0.3	1.5	1000	40.4	2.0	35.857232655746884	0.34657854700440144	8.779374961157709	27.22855019838103	15.625898605102385
0.1	2.1	360.0	5.06	false	0.5	1.25	100	1.0	0.16	0.93	1.1	2000	0.5	1.0	0.3	1.5	1000	40.4	2.0	42.42754574995371	5.921757289189671	9.419253649799929	29.529053355054344	16.79466903863978
0.1	2.1	360.0	5.06	false	0.5	1.25	100	1.0	0.16	0.93	1.1	2000	0.5	1.0	0.3	1.5	1000	40.4	2.0	31.073717438409005	10.088055768873176	12.319114178953111	20.18093102785211	11.15253687089561
0.1	2.1	360.0	5.06	false	0.5	1.25	100	1.0	0.16	0.93	1.1	2000	0.5	1.0	0.3	1.5	1000	40.4	2.0	45.25647645380803	11.39522988832575	12.107634389598482	42.9537475456899	16.71327409261533
0.1	2.1	360.0	5.06	false	0.5	1.25	100	1.0	0.16	0.93	1.1	2000	0.5	1.0	0.3	1.5	1000	40.4	1.0	32.210778739560496	4.257975142668724	18.01351901677867
0.1	2.1	360.0	5.06	false	0.5	1.25	100	1.0	0.16	0.93	1.1	2000	0.5	1.0	0.3	1.5	1000	40.4	2.0	41.583053698512664	0.45950136970498984	11.659663202467978	30.630304666655864	14.961396869466437
0.1	2.1	360.0	5.06	false	0.5	1.25	100	1.0	0.16	0.93	1.1	2000	0.5	1.0	0.3	1.5	1000	40.4	2.0	41.67037615825399	19.58987665452761	9.993645884703549	28.54190297834569	17.148765950931462
0.1	2.1	360.0	5.06	false	0.5	1.25	100	1.0	0.16	0.93	1.1	2000	0.5	1.0	0.3	1.5	1000	40.4	1.0	36.59140730060705	20.157844562540852	20.953444227077398
0.1	2.1	360.0	5.06	false	0.5	1.25	100	1.0	0.16	0.93	1.1	2000	0.5	1.0	0.3	1.5	1000	40.4	1.0	37.48652724942086	0.7138989265469846	23.130190393546318
0.1	2.1	360.0	5.06	false	0.5	1.25	100	1.0	0.16	0.93	1.1	2000	0.5	1.0	0.3	1.5	1000	40.4	1.0	31.317516446554123	1.4805345538647263	20.119338102091373
0.1	2.1	360.0	5.06	false	0.5	1.25	100	1.0	0.16	0.93	1.1	2000	0.5	1.0	0.3	1.5	1000	40.4	2.0	39.43242390414586	13.366299749781776	16.547174677845483	22.592538704290995	10.839361375111938
0.1	2.1	360.0	5.06	false	0.5	1.25	100	1.0	0.16	0.93	1.1	2000	0.5	1.0	0.3	1.5	1000	40.4	1.0	44.2886091996681	2.223359667826972	27.775136382792706
0.1	2.1	360.0	5.06	false	0.5	1.25	100	1.0	0.16	0.93	1.1	2000	0.5	1.0	0.3	1.5	1000	40.4	2.0	41.1696982875046	17.600714070087182	12.278717273094452	32.78953949587978	14.625265162818573
0.1	2.1	360.0	5.06	false	0.5	1.25	100	1.0	0.16	0.93	1.1	2000	0.5	1.0	0.3	1.5	1000	40.4	2.0	36.61427829072598	18.007804758427966	8.336502764001988	25.254338789782942	16.469804991219622
0.1	2.1	360.0	5.06	false	0.5	1.25	100	1.0	0.16	0.93	1.1	2000	0.5	1.0	0.3	1.5	1000	40.4	1.0	41.79980812991932	25.217722310353455	24.417102595555125
0.1	2.1	360.0	5.06	false	0.5	1.25	100	1.0	0.16	0.93	1.1	2000	0.5	1.0	0.3	1.5	1000	40.4	2.0	46.019015055831844	18.86932593820868	13.64781479592709	34.16502538109188	15.797700752604682
0.1	2.1	360.0	5.06	false	0.5	1.25	100	1.0	0.16	0.93	1.1	2000	0.5	1.0	0.3	1.5	1000	40.4	1.0	36.85854413187527	25.577470318736232	22.50722046393946
0.1	2.1	360.0	5.06	false	0.5	1.25	100	1.0	0.16	0.93	1.1	2000	0.5	1.0	0.3	1.5	1000	40.4	1.0	36.06830961243578	23.295254194045718	21.15322957186218
0.1	2.1	360.0	5.06	false	0.5	1.25	100	1.0	0.16	0.93	1.1	2000	0.5	1.0	0.3	1.5	1000	40.4	1.0	37.2277205996057	31.38798844909679	21.819958345870834
0.1	2.1	360.0	5.06	false	0.5	1.25	100	1.0	0.16	0.93	1.1	2000	0.5	1.0	0.3	1.5	1000	40.4	2.0	42.398478218925725	14.146926399450782	10.319509531801799	27.440097784470815	17.293899945349928
0.1	2.1	360.0	5.06	false	0.5	1.25	100	1.0	0.16	0.93	1.1	2000	0.5	1.0	0.3	1.5	1000	40.4	2.0	41.87736633194662	7.2093535578215535	8.944958570849336	19.265247946462527	19.07921598152169
0.1	2.1	360.0	5.06	false	0.5	1.25	100	1.0	0.16	0.93	1.1	2000	0.5	1.0	0.3	1.5	1000	40.4	2.0	37.164661102421896	7.213832531900785	10.321081698831383	33.26575617729807	13.331886700140776
0.1	2.1	360.0	5.06	false	0.5	1.25	100	1.0	0.16	0.93	1.1	2000	0.5	1.0	0.3	1.5	1000	40.4	2.0	33.16116919582383	8.82327689224148	6.57599285522111	31.39028847163508	13.648932034339603
0.1	2.1	360.0	5.06	false	0.5	1.25	100	1.0	0.16	0.93	1.1	2000	0.5	1.0	0.3	1.5	1000	40.4	1.0	40.49418252893207	4.263749949274096	24.250911339281014
0.1	2.1	360.0	5.06	false	0.5	1.25	100	1.0	0.16	0.93	1.1	2000	0.5	1.0	0.3	1.5	1000	40.4	2.0	37.78503780608385	5.594119036229998	10.0346369948811	23.560589464219397	15.260916891359749
0.1	2.1	360.0	5.06	false	0.5	1.25	100	1.0	0.16	0.93	1.1	2000	0.5	1.0	0.3	1.5	1000	40.4	1.0	44.91665618337721	25.95566169165474	26.935712944123253
0.1	2.1	360.0	5.06	false	0.5	1.25	100	1.0	0.16	0.93	1.1	2000	0.5	1.0	0.3	1.5	1000	40.4	2.0	35.8456908668551	11.14798731405595	16.25157111802768	35.249380088697784	7.949252495566215
0.1	2.1	360.0	5.06	false	0.5	1.25	100	1.0	0.16	0.93	1.1	2000	0.5	1.0	0.3	1.5	1000	40.4	2.0	40.18067873122727	12.26545608018849	12.982622026795797	28.6291345176809	14.061263824045723
0.1	2.1	360.0	5.06	false	0.5	1.25	100	1.0	0.16	0.93	1.1	2000	0.5	1.0	0.3	1.5	1000	40.4	2.0	43.74239095937366	11.858183193098954	13.77792925690932	42.25513158951282	14.562178427857054
0.1	2.1	360.0	5.06	false	0.5	1.25	100	1.0	0.16	0.93	1.1	2000	0.5	1.0	0.3	1.5	1000	40.4	1.0	39.06970325053938	13.158246704291193	25.66039441882922
0.1	2.1	360.0	5.06	false	0.5	1.25	100	1.0	0.16	0.93	1.1	2000	0.5	1.0	0.3	1.5	1000	40.4	2.0	39.36261032449601	12.241883104615647	14.032035294756973	38.27963534629337	11.569132056630716
0.1	2.1	360.0	5.06	false	0.5	1.25	100	1.0	0.16	0.93	1.1	2000	0.5	1.0	0.3	1.5	1000	40.4	1.0	34.34553439677117	24.473302722267885	21.91506200287216
0.1	2.1	360.0	5.06	false	0.5	1.25	100	1.0	0.16	0.93	1.1	2000	0.5	1.0	0.3	1.5	1000	40.4	1.0	38.902167786493436	8.230372579315905	23.287165326869072
0.1	2.1	360.0	5.06	false	0.5	1.25	100	1.0	0.16	0.93	1.1	2000	0.5	1.0	0.3	1.5	1000	40.4	1.0	40.374914246807236	0.3029360517626849	23.88039298518988
0.1	2.1	360.0	5.06	false	0.5	1.25	100	1.0	0.16	0.93	1.1	2000	0.5	1.0	0.3	1.5	1000	40.4	2.0	43.837415172924274	9.518111879474919	17.530013456804834	41.551080671842584	9.711378610070211
0.1	2.1	360.0	5.06	false	0.5	1.25	100	1.0	0.16	0.93	1.1	2000	0.5	1.0	0.3	1.5	1000	40.4	1.0	45.53430500725793	26.198991106519358	29.61365993792157
0.1	2.1	360.0	5.06	false	0.5	1.25	100	1.0	0.16	0.93	1.1	2000	0.5	1.0	0.3	1.5	1000	40.4	1.0	39.67876933836768	6.81376585972911	24.093782638246346
0.1	2.1	360.0	5.06	false	0.5	1.25	100	1.0	0.16	0.93	1.1	2000	0.5	1.0	0.3	1.5	1000	40.4	2.0	44.75109338697851	22.506479019883287	20.840684087508833	35.69495821300263	11.17508578599734
0.1	2.1	360.0	5.06	false	0.5	1.25	100	1.0	0.16	0.93	1.1	2000	0.5	1.0	0.3	1.5	1000	40.4	1.0	37.828889106630726	17.646811185545413	24.88532198921061
0.1	2.1	360.0	5.06	false	0.5	1.25	100	1.0	0.16	0.93	1.1	2000	0.5	1.0	0.3	1.5	1000	40.4	1.0	43.2056382255682	43.0022746648505	27.457481575040756
0.1	2.1	360.0	5.06	false	0.5	1.25	100	1.0	0.16	0.93	1.1	2000	0.5	1.0	0.3	1.5	1000	40.4	2.0	36.87827840848772	0.5872388526024709	10.989462482282864	32.134348185785974	12.186647370332297
0.1	2.1	360.0	5.06	false	0.5	1.25	100	1.0	0.16	0.93	1.1	2000	0.5	1.0	0.3	1.5	1000	40.4	2.0	41.21407639843826	10.946983814681982	17.69965238611301	37.74409905364793	11.50793733064827
0.1	2.1	360.0	5.06	false	0.5	1.25	100	1.0	0.16	0.93	1.1	2000	0.5	1.0	0.3	1.5	1000	40.4	1.0	41.99550341660413	1.046836435488463	25.07201515547974
0.1	2.1	360.0	5.06	false	0.5	1.25	100	1.0	0.16	0.93	1.1	2000	0.5	1.0	0.3	1.5	1000	40.4	2.0	44.42463314990018	17.27187607505439	19.62209197645422	42.71992873889839	8.961092963058436
0.1	2.1	360.0	5.06	false	0.5	1.25	100	1.0	0.16	0.93	1.1	2000	0.5	1.0	0.3	1.5	1000	40.4	1.0	40.674840496069876	24.195226345006294	23.754477630987417
0.1	2.1	360.0	5.06	false	0.5	1.25	100	1.0	0.16	0.93	1.1	2000	0.5	1.0	0.3	1.5	1000	40.4	1.0	51.1352383658163	39.72130052033475	23.30103190537879
0.1	2.1	360.0	5.06	false	0.5	1.25	100	1.0	0.16	0.93	1.1	2000	0.5	1.0	0.3	1.5	1000	40.4	1.0	39.48891972301489	20.829216458013914	23.669697619171217
0.1	2.1	360.0	5.06	false	0.5	1.25	100	1.0	0.16	0.93	1.1	2000	0.5	1.0	0.3	1.5	1000	40.4	2.0	36.632929631410974	8.535177864747995	9.570383579308125	25.54480341280029	13.93767377452878
0.1	2.1	360.0	5.06	false	0.5	1.25	100	1.0	0.16	0.93	1.1	2000	0.5	1.0	0.3	1.5	1000	40.4	2.0	37.10627771224837	3.326138643719204	9.61280749192173	30.093163125231694	14.77711080017687
0.1	2.1	360.0	5.06	false	0.5	1.25	100	1.0	0.16	0.93	1.1	2000	0.5	1.0	0.3	1.5	1000	40.4	2.0	34.438647365972024	7.588677581716967	11.422127698923415	32.62551258779883	11.337989499621914
0.1	2.1	360.0	5.06	false	0.5	1.25	100	1.0	0.16	0.93	1.1	2000	0.5	1.0	0.3	1.5	1000	40.4	2.0	38.45878919441675	6.3008686139257595	14.444175676287076	37.9218676185091	9.850791689000658
0.1	2.1	360.0	5.06	false	0.5	1.25	100	1.0	0.16	0.93	1.1	2000	0.5	1.0	0.3	1.5	1000	40.4	2.0	43.3376441375581	17.543620317372902	15.37547442624998	30.41086437270421	12.883268898130812
0.1	2.1	360.0	5.06	false	0.5	1.25	100	1.0	0.16	0.93	1.1	2000	0.5	1.0	0.3	1.5	1000	40.4	2.0	45.26167635965035	15.260290993088775	15.14494937331946	30.904318312650915	14.92566244729132
0.1	2.1	360.0	5.06	false	0.5	1.25	100	1.0	0.16	0.93	1.1	2000	0.5	1.0	0.3	1.5	1000	40.4	2.0	31.94804239086009	11.429771223167387	7.27143579245971	21.062964254783765	12.578385457777962
0.1	2.1	360.0	5.06	false	0.5	1.25	100	1.0	0.16	0.93	1.1	2000	0.5	1.0	0.3	1.5	1000	40.4	2.0	43.81584247095913	0.9836366811454185	11.332038476516795	24.201921351623408	18.377184625534785
0.1	2.1	360.0	5.06	false	0.5	1.25	100	1.0	0.16	0.93	1.1	2000	0.5	1.0	0.3	1.5	1000	40.4	3.0	46.61110088299577	1.116453545634306	6.7252893273525896	25.929789405721763	14.928394125267388	43.50567709280941	9.772242567866778
0.1	2.1	360.0	5.06	false	0.5	1.25	100	1.0	0.16	0.93	1.1	2000	0.5	1.0	0.3	1.5	1000	40.4	2.0	37.1189939992132	18.725611509044025	14.24775779039234	35.830854995069394	9.4139465275862
0.1	2.1	360.0	5.06	false	0.5	1.25	100	1.0	0.16	0.93	1.1	2000	0.5	1.0	0.3	1.5	1000	40.4	2.0	42.59297095935282	9.562993115210283	19.972973447072476	42.29831112721415	9.69876238964334
0.1	2.1	360.0	5.06	false	0.5	1.25	100	1.0	0.16	0.93	1.1	2000	0.5	1.0	0.3	1.5	1000	40.4	2.0	37.1162897147413	10.469428450866348	13.5643517744716	36.41855006236722	12.497527602131925
0.1	2.1	360.0	5.06	false	0.5	1.25	100	1.0	0.16	0.93	1.1	2000	0.5	1.0	0.3	1.5	1000	40.4	2.0	38.252767760846275	0.4595090420730812	8.698777741040992	29.802101233520744	15.302445910995123
0.1	2.1	360.0	5.06	false	0.5	1.25	100	1.0	0.16	0.93	1.1	2000	0.5	1.0	0.3	1.5	1000	40.4	2.0	46.43288086361731	21.85382177368153	18.94161431917621	46.32658362100381	12.593693540509316
0.1	2.1	360.0	5.06	false	0.5	1.25	100	1.0	0.16	0.93	1.1	2000	0.5	1.0	0.3	1.5	1000	40.4	2.0	50.14066092053209	21.814170657949383	16.85835819154666	35.68887335785432	17.611731613655486
0.1	2.1	360.0	5.06	false	0.5	1.25	100	1.0	0.16	0.93	1.1	2000	0.5	1.0	0.3	1.5	1000	40.4	2.0	34.25440565012312	7.820328616978363	12.294155383334868	31.99686649083867	11.225930347123342
0.1	2.1	360.0	5.06	false	0.5	1.25	100	1.0	0.16	0.93	1.1	2000	0.5	1.0	0.3	1.5	1000	40.4	3.0	42.854954421092316	7.1722838747594615	10.692993700831106	27.89044598415519	12.084948270202608	42.769252729059126	7.6110543985394505
0.1	2.1	360.0	5.06	false	0.5	1.25	100	1.0	0.16	0.93	1.1	2000	0.5	1.0	0.3	1.5	1000	40.4	2.0	42.0074916775119	0.9442438386194021	12.924779572205315	40.040282510842665	11.918496761738572
0.1	2.1	360.0	5.06	false	0.5	1.25	100	1.0	0.16	0.93	1.1	2000	0.5	1.0	0.3	1.5	1000	40.4	3.0	49.37458518577184	3.14071144917497	9.986194268574973	22.474027876585772	17.329413873909438	47.77003842691464	7.522621775165192
0.1	2.1	360.0	5.06	false	0.5	1.25	100	1.0	0.16	0.93	1.1	2000	0.5	1.0	0.3	1.5	1000	40.4	2.0	35.37797960321427	2.327192205228799	8.948444762132228	25.761381689539537	14.254229533805844
0.1	2.1	360.0	5.06	false	0.5	1.25	100	1.0	0.16	0.93	1.1	2000	0.5	1.0	0.3	1.5	1000	40.4	2.0	37.11427695398072	1.9154768715625468	14.448513459136619	37.099849671999515	9.863480577444806
0.1	2.1	360.0	5.06	false	0.5	1.25	100	1.0	0.16	0.93	1.1	2000	0.5	1.0	0.3	1.5	1000	40.4	2.0	43.57017181196799	14.676137399430406	18.975681472649857	43.118492626980235	8.478680436540607
0.1	2.1	360.0	5.06	false	0.5	1.25	100	1.0	0.16	0.93	1.1	2000	0.5	1.0	0.3	1.5	1000	40.4	2.0	44.14400501800642	0.43226993779239187	11.329487730144596	29.436102019070272	16.414417578245423
0.1	2.1	360.0	5.06	false	0.5	1.25	100	1.0	0.16	0.93	1.1	2000	0.5	1.0	0.3	1.5	1000	40.4	2.0	39.95581066717443	2.124456177132557	9.600603783427193	32.67989487395289	17.13973515872955
0.1	2.1	360.0	5.06	false	0.5	1.25	100	1.0	0.16	0.93	1.1	2000	0.5	1.0	0.3	1.5	1000	40.4	2.0	32.66701698194006	4.313462271304498	6.040472463145839	25.368701745487378	14.186811377880277
0.1	2.1	360.0	5.06	false	0.5	1.25	100	1.0	0.16	0.93	1.1	2000	0.5	1.0	0.3	1.5	1000	40.4	2.0	42.26935801500891	11.877472576170627	7.74930255531368	23.607708912981636	19.209879913541553
0.1	2.1	360.0	5.06	false	0.5	1.25	100	1.0	0.16	0.93	1.1	2000	0.5	1.0	0.3	1.5	1000	40.4	2.0	37.211293684523405	17.60780965991225	15.246464178715096	25.13018938319282	9.46757152834954
0.1	2.1	360.0	5.06	false	0.5	1.25	100	1.0	0.16	0.93	1.1	2000	0.5	1.0	0.3	1.5	1000	40.4	2.0	33.777607675631415	12.14175719123458	13.102755012550055	28.17054138118232	10.413377058218646
0.1	2.1	360.0	5.06	false	0.5	1.25	100	1.0	0.16	0.93	1.1	2000	0.5	1.0	0.3	1.5	1000	40.4	1.0	38.909570097645634	30.356376456247734	22.68944567388245
0.1	2.1	360.0	5.06	false	0.5	1.25	100	1.0	0.16	0.93	1.1	2000	0.5	1.0	0.3	1.5	1000	40.4	2.0	41.41652898726004	5.988326016213737	12.48113375042496	40.35626643675518	13.44280301850395
0.1	2.1	360.0	5.06	false	0.5	1.25	100	1.0	0.16	0.93	1.1	2000	0.5	1.0	0.3	1.5	1000	40.4	1.0	36.14769691212658	35.28730432607997	20.41568442503854
0.1	2.1	360.0	5.06	false	0.5	1.25	100	1.0	0.16	0.93	1.1	2000	0.5	1.0	0.3	1.5	1000	40.4	2.0	47.32565802199543	1.2162300479934054	17.433695382921876	45.85879876583573	14.144641290351805
0.1	2.1	360.0	5.06	false	0.5	1.25	100	1.0	0.16	0.93	1.1	2000	0.5	1.0	0.3	1.5	1000	40.4	1.0	38.696140245736856	20.353958811083558	22.050719085419622
0.1	2.1	360.0	5.06	false	0.5	1.25	100	1.0	0.16	0.93	1.1	2000	0.5	1.0	0.3	1.5	1000	40.4	2.0	43.703631327443105	13.98648788048098	15.78970089400501	43.169968728993496	12.070339079070393
0.1	2.1	360.0	5.06	false	0.5	1.25	100	1.0	0.16	0.93	1.1	2000	0.5	1.0	0.3	1.5	1000	40.4	2.0	42.399657579236845	8.596770500146626	16.695569661990056	36.291828964721276	9.291352624644952
0.1	2.1	360.0	5.06	false	0.5	1.25	100	1.0	0.16	0.93	1.1	2000	0.5	1.0	0.3	1.5	1000	40.4	2.0	33.32032404183068	12.03460924674132	9.79826431994916	32.66839747124742	12.620732185801717
0.1	2.1	360.0	5.06	false	0.5	1.25	100	1.0	0.16	0.93	1.1	2000	0.5	1.0	0.3	1.5	1000	40.4	1.0	32.084719498708395	29.62969187057222	19.302449148086023
0.1	2.1	360.0	5.06	false	0.5	1.25	100	1.0	0.16	0.93	1.1	2000	0.5	1.0	0.3	1.5	1000	40.4	2.0	34.25756363682976	13.07116479644872	10.991646297440365	28.57829023232701	11.85776786781211
0.1	2.1	360.0	5.06	false	0.5	1.25	100	1.0	0.16	0.93	1.1	2000	0.5	1.0	0.3	1.5	1000	40.4	2.0	43.887686838883276	9.752306171439235	15.877470644974878	29.542585349842856	11.615854059807333
0.1	2.1	360.0	5.06	false	0.5	1.25	100	1.0	0.16	0.93	1.1	2000	0.5	1.0	0.3	1.5	1000	40.4	2.0	34.19547872968757	0.9925965939355449	8.61824948091682	31.76834031153687	13.020378354085299
0.1	2.1	360.0	5.06	false	0.5	1.25	100	1.0	0.16	0.93	1.1	2000	0.5	1.0	0.3	1.5	1000	40.4	2.0	39.02885431402256	5.468137436625748	10.429075498374718	24.31512616130956	14.773849676778868
0.1	2.1	360.0	5.06	false	0.5	1.25	100	1.0	0.16	0.93	1.1	2000	0.5	1.0	0.3	1.5	1000	40.4	2.0	42.21088907752258	14.294218750307433	14.439548162792862	29.860019594382084	14.25140285271221
0.1	2.1	360.0	5.06	false	0.5	1.25	100	1.0	0.16	0.93	1.1	2000	0.5	1.0	0.3	1.5	1000	40.4	1.0	28.265214155764603	19.877391745606722	18.912227556117152
0.1	2.1	360.0	5.06	false	0.5	1.25	100	1.0	0.16	0.93	1.1	2000	0.5	1.0	0.3	1.5	1000	40.4	2.0	43.98241436021041	14.264573597160208	15.212596578821413	33.645947609314796	13.11860213064946
0.1	2.1	360.0	5.06	false	0.5	1.25	100	1.0	0.16	0.93	1.1	2000	0.5	1.0	0.3	1.5	1000	40.4	2.0	39.0562875917217	4.6585739229179755	9.295898008553303	27.85607326665852	17.1204908501715
0.1	2.1	360.0	5.06	false	0.5	1.25	100	1.0	0.16	0.93	1.1	2000	0.5	1.0	0.3	1.5	1000	40.4	2.0	39.22330599207496	8.996665245100688	10.402610129539088	25.809100099834257	16.88044514071688
0.1	2.1	360.0	5.06	false	0.5	1.25	100	1.0	0.16	0.93	1.1	2000	0.5	1.0	0.3	1.5	1000	40.4	2.0	41.406321002261244	3.170604723868859	13.496048776474248	28.61098857861669	14.12807194011328
0.1	2.1	360.0	5.06	false	0.5	1.25	100	1.0	0.16	0.93	1.1	2000	0.5	1.0	0.3	1.5	1000	40.4	2.0	36.23287021539262	12.405448993447008	13.787364597133154	33.39879287999382	10.736365163389666
0.1	2.1	360.0	5.06	false	0.5	1.25	100	1.0	0.16	0.93	1.1	2000	0.5	1.0	0.3	1.5	1000	40.4	2.0	45.12352734429803	9.039425502124534	12.810482009413679	34.01122573793061	14.969798090539541
0.1	2.1	360.0	5.06	false	0.5	1.25	100	1.0	0.16	0.93	1.1	2000	0.5	1.0	0.3	1.5	1000	40.4	1.0	34.75971434065666	2.3567931712647123	20.609446469318787
0.1	2.1	360.0	5.06	false	0.5	1.25	100	1.0	0.16	0.93	1.1	2000	0.5	1.0	0.3	1.5	1000	40.4	2.0	48.81547223486993	0.24518015735219315	12.278885392915187	43.71499387911869	17.83559478659975
0.1	2.1	360.0	5.06	false	0.5	1.25	100	1.0	0.16	0.93	1.1	2000	0.5	1.0	0.3	1.5	1000	40.4	2.0	49.12509444514453	20.395624373362658	19.457177048700245	44.394897263171934	14.576374598377283
0.1	2.1	360.0	5.06	false	0.5	1.25	100	1.0	0.16	0.93	1.1	2000	0.5	1.0	0.3	1.5	1000	40.4	1.0	29.87266485394447	8.456713536080677	20.553438769556212
0.1	2.1	360.0	5.06	false	0.5	1.25	100	1.0	0.16	0.93	1.1	2000	0.5	1.0	0.3	1.5	1000	40.4	2.0	48.877240458691034	13.81994587997825	19.046691636010525	40.173292753610916	13.905649815917304
0.1	2.1	360.0	5.06	false	0.5	1.25	100	1.0	0.16	0.93	1.1	2000	0.5	1.0	0.3	1.5	1000	40.4	1.0	37.05507010279993	17.325399309003	24.711185817870373
0.1	2.1	360.0	5.06	false	0.5	1.25	100	1.0	0.16	0.93	1.1	2000	0.5	1.0	0.3	1.5	1000	40.4	1.0	37.009114303664674	35.835115043035344	23.419796179109813
0.1	2.1	360.0	5.06	false	0.5	1.25	100	1.0	0.16	0.93	1.1	2000	0.5	1.0	0.3	1.5	1000	40.4	2.0	41.669436729648396	11.301318104184624	12.64369089984166	24.181707501956677	13.111890132324621
0.1	2.1	360.0	5.06	false	0.5	1.25	100	1.0	0.16	0.93	1.1	2000	0.5	1.0	0.3	1.5	1000	40.4	3.0	38.11382313217754	7.173944595740916	6.1630493720579675	16.112720899211286	13.34097830285178	29.144782165090636	5.791373496677355
0.1	2.1	360.0	5.06	false	0.5	1.25	100	1.0	0.16	0.93	1.1	2000	0.5	1.0	0.3	1.5	1000	40.4	2.0	43.671667715945695	12.471938615847804	14.082490953200944	33.77405853694424	14.521516146287135
0.1	2.1	360.0	5.06	false	0.5	1.25	100	1.0	0.16	0.93	1.1	2000	0.5	1.0	0.3	1.5	1000	40.4	1.0	34.71409729593442	15.978069647376131	21.269253499467283
0.1	2.1	360.0	5.06	false	0.5	1.25	100	1.0	0.16	0.93	1.1	2000	0.5	1.0	0.3	1.5	1000	40.4	2.0	32.00791781849851	2.8201083396748112	7.3807186831476175	30.358354981422714	13.75795563506495
0.1	2.1	360.0	5.06	false	0.5	1.25	100	1.0	0.16	0.93	1.1	2000	0.5	1.0	0.3	1.5	1000	40.4	2.0	42.64523926662494	2.560505783651545	13.863196002505624	35.63221571366637	13.045856942321862
0.1	2.1	360.0	5.06	false	0.5	1.25	100	1.0	0.16	0.93	1.1	2000	0.5	1.0	0.3	1.5	1000	40.4	2.0	38.66222474463925	11.753428688854145	13.254414939369592	38.20114286693738	8.847025810340151
0.1	2.1	360.0	5.06	false	0.5	1.25	100	1.0	0.16	0.93	1.1	2000	0.5	1.0	0.3	1.5	1000	40.4	2.0	40.2522375987849	14.384909683436181	14.329119840709566	36.6091065141995	12.978495146693488
0.1	2.1	360.0	5.06	false	0.5	1.25	100	1.0	0.16	0.93	1.1	2000	0.5	1.0	0.3	1.5	1000	40.4	1.0	40.56239905658857	22.04711986027953	25.892906462242067
0.1	2.1	360.0	5.06	false	0.5	1.25	100	1.0	0.16	0.93	1.1	2000	0.5	1.0	0.3	1.5	1000	40.4	2.0	43.34157110353889	2.4063141512827033	14.514036503771004	41.629773922985066	13.327483862266346
0.1	2.1	360.0	5.06	false	0.5	1.25	100	1.0	0.16	0.93	1.1	2000	0.5	1.0	0.3	1.5	1000	40.4	2.0	40.78336013289751	12.277724084747726	11.113350773389794	21.823099609570146	13.48792226738998
0.1	2.1	360.0	5.06	false	0.5	1.25	100	1.0	0.16	0.93	1.1	2000	0.5	1.0	0.3	1.5	1000	40.4	1.0	36.46461214196693	14.917167046990555	15.487316663520485
0.1	2.1	360.0	5.06	false	0.5	1.25	100	1.0	0.16	0.93	1.1	2000	0.5	1.0	0.3	1.5	1000	40.4	2.0	50.44945043166631	2.614185227585082	14.16519533491016	46.883955066861105	16.502368540613794
0.1	2.1	360.0	5.06	false	0.5	1.25	100	1.0	0.16	0.93	1.1	2000	0.5	1.0	0.3	1.5	1000	40.4	2.0	42.08263189290647	1.060309282660272	7.667643281829205	22.451830600755425	17.923172741010237
0.1	2.1	360.0	5.06	false	0.5	1.25	100	1.0	0.16	0.93	1.1	2000	0.5	1.0	0.3	1.5	1000	40.4	1.0	41.372047931573086	15.570306782764018	19.562166247928467
0.1	2.1	360.0	5.06	false	0.5	1.25	100	1.0	0.16	0.93	1.1	2000	0.5	1.0	0.3	1.5	1000	40.4	3.0	40.70771702304515	0.19873316047381365	8.55603571498677	23.57807142676303	12.948054200058845	39.37641831438908	8.711229934653815
0.1	2.1	360.0	5.06	false	0.5	1.25	100	1.0	0.16	0.93	1.1	2000	0.5	1.0	0.3	1.5	1000	40.4	2.0	46.14190640971404	18.79721700258231	19.945530797257437	45.53671111517924	8.573616115182885
0.1	2.1	360.0	5.06	false	0.5	1.25	100	1.0	0.16	0.93	1.1	2000	0.5	1.0	0.3	1.5	1000	40.4	1.0	39.248981183822856	2.6226558102434274	26.390401116918003
0.1	2.1	360.0	5.06	false	0.5	1.25	100	1.0	0.16	0.93	1.1	2000	0.5	1.0	0.3	1.5	1000	40.4	1.0	37.320714417339666	26.806966198493726	24.266921518029527
0.1	2.1	360.0	5.06	false	0.5	1.25	100	1.0	0.16	0.93	1.1	2000	0.5	1.0	0.3	1.5	1000	40.4	2.0	43.59131346269076	3.0787893341882167	9.95032208438848	16.229370663714796	19.171470994986397
0.1	2.1	360.0	5.06	false	0.5	1.25	100	1.0	0.16	0.93	1.1	2000	0.5	1.0	0.3	1.5	1000	40.4	2.0	38.8933191279531	9.9458056226646	13.653452233278342	30.536332211208833	12.138718753433885
0.1	2.1	360.0	5.06	false	0.5	1.25	100	1.0	0.16	0.93	1.1	2000	0.5	1.0	0.3	1.5	1000	40.4	2.0	31.7775928184864	12.174315596367373	11.358169815329685	24.981752682811123	11.35404872356846
0.1	2.1	360.0	5.06	false	0.5	1.25	100	1.0	0.16	0.93	1.1	2000	0.5	1.0	0.3	1.5	1000	40.4	1.0	36.63997017912194	8.480179873587792	22.316097455541446
0.1	2.1	360.0	5.06	false	0.5	1.25	100	1.0	0.16	0.93	1.1	2000	0.5	1.0	0.3	1.5	1000	40.4	2.0	47.273895777759435	3.1604090602892856	13.876705581196894	20.764813839809765	20.35633127578477
0.1	2.1	360.0	5.06	false	0.5	1.25	100	1.0	0.16	0.93	1.1	2000	0.5	1.0	0.3	1.5	1000	40.4	1.0	41.60300551976798	38.03534798194696	24.98853767143864
0.1	2.1	360.0	5.06	false	0.5	1.25	100	1.0	0.16	0.93	1.1	2000	0.5	1.0	0.3	1.5	1000	40.4	1.0	41.07592415362364	31.819042845050944	24.844150030691154
0.1	2.1	360.0	5.06	false	0.5	1.25	100	1.0	0.16	0.93	1.1	2000	0.5	1.0	0.3	1.5	1000	40.4	3.0	42.834712261376154	6.153055268251627	9.82940977212784	21.88527721517253	8.256706295244571	39.89431802729208	10.883169801558907
0.1	2.1	360.0	5.06	false	0.5	1.25	100	1.0	0.16	0.93	1.1	2000	0.5	1.0	0.3	1.5	1000	40.4	2.0	40.544795001080665	11.15645793540894	10.905624623352523	18.670257607949434	16.45786136702665
0.1	2.1	360.0	5.06	false	0.5	1.25	100	1.0	0.16	0.93	1.1	2000	0.5	1.0	0.3	1.5	1000	40.4	1.0	35.01523957107612	12.64617630096109	24.645694613831754
0.1	2.1	360.0	5.06	false	0.5	1.25	100	1.0	0.16	0.93	1.1	2000	0.5	1.0	0.3	1.5	1000	40.4	1.0	45.426214235127524	8.162812734425657	29.181964055814092
0.1	2.1	360.0	5.06	false	0.5	1.25	100	1.0	0.16	0.93	1.1	2000	0.5	1.0	0.3	1.5	1000	40.4	1.0	44.96426363176063	3.3849409470135385	26.085554326413067
0.1	2.1	360.0	5.06	false	0.5	1.25	100	1.0	0.16	0.93	1.1	2000	0.5	1.0	0.3	1.5	1000	40.4	3.0	45.62546965098895	7.157570382517179	9.918705325019575	24.028377651553427	13.133168845180439	41.614596201797596	6.802239343315723
0.1	2.1	360.0	5.06	false	0.5	1.25	100	1.0	0.16	0.93	1.1	2000	0.5	1.0	0.3	1.5	1000	40.4	1.0	37.48094937911323	21.961871114081397	17.57793309175592
0.1	2.1	360.0	5.06	false	0.5	1.25	100	1.0	0.16	0.93	1.1	2000	0.5	1.0	0.3	1.5	1000	40.4	2.0	34.888767175327324	8.463383352119305	8.808697249839026	18.233316758744028	11.935162922547182
0.1	2.1	360.0	5.06	false	0.5	1.25	100	1.0	0.16	0.93	1.1	2000	0.5	1.0	0.3	1.5	1000	40.4	3.0	46.654957524839595	13.557003093316531	11.467426960527398	32.08082561585876	11.777179206716928	46.10506316529801	10.235145377544562
0.1	2.1	360.0	5.06	false	0.5	1.25	100	1.0	0.16	0.93	1.1	2000	0.5	1.0	0.3	1.5	1000	40.4	2.0	41.449599183984525	14.87490479545824	16.854830025485896	38.43362338804871	10.678455560745856
0.1	2.1	360.0	5.06	false	0.5	1.25	100	1.0	0.16	0.93	1.1	2000	0.5	1.0	0.3	1.5	1000	40.4	1.0	34.32256732065881	16.61105221286311	21.386741308039195
0.1	2.1	360.0	5.06	false	0.5	1.25	100	1.0	0.16	0.93	1.1	2000	0.5	1.0	0.3	1.5	1000	40.4	1.0	39.43987849162478	20.60664384063364	22.59224077700925
0.1	2.1	360.0	5.06	false	0.5	1.25	100	1.0	0.16	0.93	1.1	2000	0.5	1.0	0.3	1.5	1000	40.4	1.0	35.50370468030108	13.985044771969903	22.846079699855178
0.1	2.1	360.0	5.06	false	0.5	1.25	100	1.0	0.16	0.93	1.1	2000	0.5	1.0	0.3	1.5	1000	40.4	2.0	38.89845796237611	3.3063497894398592	11.845485026764266	36.51450428039473	13.170689954456128
0.1	2.1	360.0	5.06	false	0.5	1.25	100	1.0	0.16	0.93	1.1	2000	0.5	1.0	0.3	1.5	1000	40.4	2.0	41.77205205258685	20.339327677491987	17.017649727778334	27.534400332467968	11.957531683535912
0.1	2.1	360.0	5.06	false	0.5	1.25	100	1.0	0.16	0.93	1.1	2000	0.5	1.0	0.3	1.5	1000	40.4	2.0	38.18957085493862	1.2428651010836098	9.905873502913872	22.140735002760316	16.56528653779183
0.1	2.1	360.0	5.06	false	0.5	1.25	100	1.0	0.16	0.93	1.1	2000	0.5	1.0	0.3	1.5	1000	40.4	2.0	45.55444057651424	8.375688566063612	13.013327236055689	31.53890373403781	17.404280921511305
0.1	2.1	360.0	5.06	false	0.5	1.25	100	1.0	0.16	0.93	1.1	2000	0.5	1.0	0.3	1.5	1000	40.4	2.0	44.047309719163714	10.384684272663103	10.301830895903773	15.348026675613989	17.950367831881803
0.1	2.1	360.0	5.06	false	0.5	1.25	100	1.0	0.16	0.93	1.1	2000	0.5	1.0	0.3	1.5	1000	40.4	2.0	41.78928809388687	5.207644242723422	15.293046316701304	26.04425877291368	14.508660876379523
0.1	2.1	360.0	5.06	false	0.5	1.25	100	1.0	0.16	0.93	1.1	2000	0.5	1.0	0.3	1.5	1000	40.4	2.0	40.96299608440302	4.890389848015418	12.096518842046503	37.50061950462705	13.7743951332241
0.1	2.1	360.0	5.06	false	0.5	1.25	100	1.0	0.16	0.93	1.1	2000	0.5	1.0	0.3	1.5	1000	40.4	1.0	39.00316140816799	23.321467926876327	25.724514376652138
0.1	2.1	360.0	5.06	false	0.5	1.25	100	1.0	0.16	0.93	1.1	2000	0.5	1.0	0.3	1.5	1000	40.4	1.0	35.84795787799958	15.916895165793793	19.853930742075775
0.1	2.1	360.0	5.06	false	0.5	1.25	100	1.0	0.16	0.93	1.1	2000	0.5	1.0	0.3	1.5	1000	40.4	2.0	41.37785898529357	1.5458090346233162	12.990794157123958	32.97357352789286	14.991308772408052
0.1	2.1	360.0	5.06	false	0.5	1.25	100	1.0	0.16	0.93	1.1	2000	0.5	1.0	0.3	1.5	1000	40.4	2.0	39.06442561949227	2.5653525412868983	13.552617724172283	27.193344167992212	13.431230949178667
0.1	2.1	360.0	5.06	false	0.5	1.25	100	1.0	0.16	0.93	1.1	2000	0.5	1.0	0.3	1.5	1000	40.4	0.0	27.40447486583509
0.1	2.1	360.0	5.06	false	0.5	1.25	100	1.0	0.16	0.93	1.1	2000	0.5	1.0	0.3	1.5	1000	40.4	1.0	40.57657939073852	15.293260917596127	24.94216167692169
0.1	2.1	360.0	5.06	false	0.5	1.25	100	1.0	0.16	0.93	1.1	2000	0.5	1.0	0.3	1.5	1000	40.4	2.0	49.21040799554565	12.342757713166986	12.702686136588108	29.895788820128224	18.435317348286965
0.1	2.1	360.0	5.06	false	0.5	1.25	100	1.0	0.16	0.93	1.1	2000	0.5	1.0	0.3	1.5	1000	40.4	2.0	51.29375559897753	3.6846065850064007	11.420019432483821	32.3593452516496	21.132394544655437
0.1	2.1	360.0	5.06	false	0.5	1.25	100	1.0	0.16	0.93	1.1	2000	0.5	1.0	0.3	1.5	1000	40.4	2.0	44.012645012597545	3.476478123168263	13.223987430167	30.171089483395146	13.279346934150404
0.1	2.1	360.0	5.06	false	0.5	1.25	100	1.0	0.16	0.93	1.1	2000	0.5	1.0	0.3	1.5	1000	40.4	2.0	42.01861013509651	0.6481348721154674	9.139077072925618	28.711069720008787	16.91699083727764
0.1	2.1	360.0	5.06	false	0.5	1.25	100	1.0	0.16	0.93	1.1	2000	0.5	1.0	0.3	1.5	1000	40.4	1.0	34.910694859634205	23.553902537281168	22.23963724746462
0.1	2.1	360.0	5.06	false	0.5	1.25	100	1.0	0.16	0.93	1.1	2000	0.5	1.0	0.3	1.5	1000	40.4	2.0	46.57519963344569	19.359385896768817	18.615125647450977	33.2782517373874	11.981042360818133
0.1	2.1	360.0	5.06	false	0.5	1.25	100	1.0	0.16	0.93	1.1	2000	0.5	1.0	0.3	1.5	1000	40.4	2.0	39.04675769253555	5.215705076004001	8.492321057000932	29.404432466143906	20.427371265725174
0.1	2.1	360.0	5.06	false	0.5	1.25	100	1.0	0.16	0.93	1.1	2000	0.5	1.0	0.3	1.5	1000	40.4	2.0	39.322500380398814	5.598646242060603	10.818510666254276	34.70020071542741	14.878919335103285
0.1	2.1	360.0	5.06	false	0.5	1.25	100	1.0	0.16	0.93	1.1	2000	0.5	1.0	0.3	1.5	1000	40.4	3.0	46.11550972150701	3.8706481220286437	8.659062244670848	24.39742865590752	12.222257899068044	38.77994953790607	10.072563111718386
0.1	2.1	360.0	5.06	false	0.5	1.25	100	1.0	0.16	0.93	1.1	2000	0.5	1.0	0.3	1.5	1000	40.4	2.0	35.65145432420671	13.059645323671019	14.672868501026162	29.050656799838737	8.693864070050713
0.1	2.1	360.0	5.06	false	0.5	1.25	100	1.0	0.16	0.93	1.1	2000	0.5	1.0	0.3	1.5	1000	40.4	2.0	40.74949046907119	7.748933176208323	11.839444715834151	27.858044722147365	15.70415108238805
0.1	2.1	360.0	5.06	false	0.5	1.25	100	1.0	0.16	0.93	1.1	2000	0.5	1.0	0.3	1.5	1000	40.4	2.0	46.75140789497546	0.052089448723754504	11.266198382738725	25.082338901942148	19.874426826746525
0.1	2.1	360.0	5.06	false	0.5	1.25	100	1.0	0.16	0.93	1.1	2000	0.5	1.0	0.3	1.5	1000	40.4	2.0	48.80585817222957	2.1693223224111664	13.25779033080854	34.169626585919765	18.555964785681965
0.1	2.1	360.0	5.06	false	0.5	1.25	100	1.0	0.16	0.93	1.1	2000	0.5	1.0	0.3	1.5	1000	40.4	1.0	39.99572208506172	25.653465631346965	26.89966849182712
0.1	2.1	360.0	5.06	false	0.5	1.25	100	1.0	0.16	0.93	1.1	2000	0.5	1.0	0.3	1.5	1000	40.4	1.0	30.80508863092817	17.165999164535062	19.02439234403351
0.1	2.1	360.0	5.06	false	0.5	1.25	100	1.0	0.16	0.93	1.1	2000	0.5	1.0	0.3	1.5	1000	40.4	1.0	41.40489908593756	31.194772895747057	26.986137374598034
0.1	2.1	360.0	5.06	false	0.5	1.25	100	1.0	0.16	0.93	1.1	2000	0.5	1.0	0.3	1.5	1000	40.4	1.0	34.50474296744173	14.116998614391898	22.957265543087463
0.1	2.1	360.0	5.06	false	0.5	1.25	100	1.0	0.16	0.93	1.1	2000	0.5	1.0	0.3	1.5	1000	40.4	2.0	48.28166820730469	5.917639465422648	12.893425052268341	36.33783774130728	17.678600307711275
0.1	2.1	360.0	5.06	false	0.5	1.25	100	1.0	0.16	0.93	1.1	2000	0.5	1.0	0.3	1.5	1000	40.4	2.0	34.22083059302073	0.1562087265011506	15.196796918779754	34.00671670386845	6.940420100325699
0.1	2.1	360.0	5.06	false	0.5	1.25	100	1.0	0.16	0.93	1.1	2000	0.5	1.0	0.3	1.5	1000	40.4	2.0	40.80589708697283	16.66354714998459	12.199566026558726	25.417399574657775	16.215501136366647
0.1	2.1	360.0	5.06	false	0.5	1.25	100	1.0	0.16	0.93	1.1	2000	0.5	1.0	0.3	1.5	1000	40.4	1.0	33.80813779508752	19.270292715225107	22.028289941021555
0.1	2.1	360.0	5.06	false	0.5	1.25	100	1.0	0.16	0.93	1.1	2000	0.5	1.0	0.3	1.5	1000	40.4	2.0	42.27416725887632	29.114324893745692	18.659403793579	40.495768253339094	9.224695211428278
0.1	2.1	360.0	5.06	false	0.5	1.25	100	1.0	0.16	0.93	1.1	2000	0.5	1.0	0.3	1.5	1000	40.4	1.0	34.63438563725673	7.466095334594492	22.56547903934033
0.1	2.1	360.0	5.06	false	0.5	1.25	100	1.0	0.16	0.93	1.1	2000	0.5	1.0	0.3	1.5	1000	40.4	2.0	38.46037657250749	1.0169670729680464	7.100508268186857	25.672037637510048	17.145066268842463
0.1	2.1	360.0	5.06	false	0.5	1.25	100	1.0	0.16	0.93	1.1	2000	0.5	1.0	0.3	1.5	1000	40.4	2.0	37.509578522858305	10.592474194978813	15.04437406540411	24.539772934493737	9.680173249424573
0.1	2.1	360.0	5.06	false	0.5	1.25	100	1.0	0.16	0.93	1.1	2000	0.5	1.0	0.3	1.5	1000	40.4	2.0	36.84970126694095	7.44178832773126	13.183141092210109	30.196521548902023	12.654732984581976
0.1	2.1	360.0	5.06	false	0.5	1.25	100	1.0	0.16	0.93	1.1	2000	0.5	1.0	0.3	1.5	1000	40.4	1.0	40.96667697169829	34.35074960926452	24.038720919360482
0.1	2.1	360.0	5.06	false	0.5	1.25	100	1.0	0.16	0.93	1.1	2000	0.5	1.0	0.3	1.5	1000	40.4	2.0	41.92610125430663	16.606625811777505	11.853930622843382	37.283226952127144	16.353105853921146
0.1	2.1	360.0	5.06	false	0.5	1.25	100	1.0	0.16	0.93	1.1	2000	0.5	1.0	0.3	1.5	1000	40.4	1.0	32.414639635883596	14.89793422640084	21.386942769266366
0.1	2.1	360.0	5.06	false	0.5	1.25	100	1.0	0.16	0.93	1.1	2000	0.5	1.0	0.3	1.5	1000	40.4	1.0	39.34772433333189	17.83111532835571	22.282397951248413
0.1	2.1	360.0	5.06	false	0.5	1.25	100	1.0	0.16	0.93	1.1	2000	0.5	1.0	0.3	1.5	1000	40.4	2.0	39.05612410844574	0.14618814173770547	12.805743033644625	37.34225523169626	13.537370154401856
0.1	2.1	360.0	5.06	false	0.5	1.25	100	1.0	0.16	0.93	1.1	2000	0.5	1.0	0.3	1.5	1000	40.4	2.0	38.72720445181091	2.192557814693381	7.601873908266842	21.624919510981726	15.883590028140986
0.1	2.1	360.0	5.06	false	0.5	1.25	100	1.0	0.16	0.93	1.1	2000	0.5	1.0	0.3	1.5	1000	40.4	1.0	47.83941493977044	5.5772092600215455	26.92473517353074
0.1	2.1	360.0	5.06	false	0.5	1.25	100	1.0	0.16	0.93	1.1	2000	0.5	1.0	0.3	1.5	1000	40.4	1.0	40.962909677437665	36.11943523675937	23.283676919710942
0.1	2.1	360.0	5.06	false	0.5	1.25	100	1.0	0.16	0.93	1.1	2000	0.5	1.0	0.3	1.5	1000	40.4	2.0	39.06426206945452	4.7919152539663505	11.756639182538258	28.771142503154227	11.680548490338454
0.1	2.1	360.0	5.06	false	0.5	1.25	100	1.0	0.16	0.93	1.1	2000	0.5	1.0	0.3	1.5	1000	40.4	2.0	48.30460438308009	24.604548085471745	20.92121937294974	30.51282320568362	11.374887657873947
0.1	2.1	360.0	5.06	false	0.5	1.25	100	1.0	0.16	0.93	1.1	2000	0.5	1.0	0.3	1.5	1000	40.4	1.0	41.67211684493999	23.629961582227352	24.37081359536139
0.1	2.1	360.0	5.06	false	0.5	1.25	100	1.0	0.16	0.93	1.1	2000	0.5	1.0	0.3	1.5	1000	40.4	2.0	40.207718148515596	14.486891985482306	16.01850115716742	38.44507106810411	8.305851318806702
0.1	2.1	360.0	5.06	false	0.5	1.25	100	1.0	0.16	0.93	1.1	2000	0.5	1.0	0.3	1.5	1000	40.4	2.0	42.291971900521204	2.8390379465342694	14.081298478233892	40.93599929294968	12.560196178531
0.1	2.1	360.0	5.06	false	0.5	1.25	100	1.0	0.16	0.93	1.1	2000	0.5	1.0	0.3	1.5	1000	40.4	2.0	42.17129614922026	2.200909489544903	8.980031244294862	26.27348285597254	20.64182003913485
0.1	2.1	360.0	5.06	false	0.5	1.25	100	1.0	0.16	0.93	1.1	2000	0.5	1.0	0.3	1.5	1000	40.4	1.0	43.85356705229976	40.47311895095319	25.787638171514068
0.1	2.1	360.0	5.06	false	0.5	1.25	100	1.0	0.16	0.93	1.1	2000	0.5	1.0	0.3	1.5	1000	40.4	2.0	46.897844988312485	22.6441146388686	17.01015744286988	36.384827137863546	14.260127062884404
0.1	2.1	360.0	5.06	false	0.5	1.25	100	1.0	0.16	0.93	1.1	2000	0.5	1.0	0.3	1.5	1000	40.4	1.0	48.04995334363375	4.820514887692355	28.427012918280774
0.1	2.1	360.0	5.06	false	0.5	1.25	100	1.0	0.16	0.93	1.1	2000	0.5	1.0	0.3	1.5	1000	40.4	1.0	39.81556851580568	18.563960205549545	24.27811211689767
0.1	2.1	360.0	5.06	false	0.5	1.25	100	1.0	0.16	0.93	1.1	2000	0.5	1.0	0.3	1.5	1000	40.4	2.0	33.64065539562153	8.830691234489382	9.259213672032027	21.032223557610667	11.866566542121156
0.1	2.1	360.0	5.06	false	0.5	1.25	100	1.0	0.16	0.93	1.1	2000	0.5	1.0	0.3	1.5	1000	40.4	2.0	41.264665128474135	12.10503380336107	14.59180436946805	30.90583564593226	11.18539414134924
0.1	2.1	360.0	5.06	false	0.5	1.25	100	1.0	0.16	0.93	1.1	2000	0.5	1.0	0.3	1.5	1000	40.4	2.0	44.88785857062593	24.103079138053737	19.90318618324223	44.14340184603061	11.175398692951537
0.1	2.1	360.0	5.06	false	0.5	1.25	100	1.0	0.16	0.93	1.1	2000	0.5	1.0	0.3	1.5	1000	40.4	3.0	52.25906620016896	2.6693319719862068	8.544292805376726	22.440936792705532	8.703049513603611	38.61175448469514	14.211637241645752
0.1	2.1	360.0	5.06	false	0.5	1.25	100	1.0	0.16	0.93	1.1	2000	0.5	1.0	0.3	1.5	1000	40.4	1.0	35.97835999314283	10.798501996224672	24.194319575361416
0.1	2.1	360.0	5.06	false	0.5	1.25	100	1.0	0.16	0.93	1.1	2000	0.5	1.0	0.3	1.5	1000	40.4	2.0	43.109371657601294	1.7395947267612282	11.537202199806531	42.53662760990438	16.00943319230179
0.1	2.1	360.0	5.06	false	0.5	1.25	100	1.0	0.16	0.93	1.1	2000	0.5	1.0	0.3	1.5	1000	40.4	2.0	48.74712538946264	5.083447060058869	10.065113129976282	22.89145101708721	20.541022134978213
0.1	2.1	360.0	5.06	false	0.5	1.25	100	1.0	0.16	0.93	1.1	2000	0.5	1.0	0.3	1.5	1000	40.4	2.0	44.45562162902427	0.9670852126120658	11.76321850559342	25.156752050661883	17.571863053783122
0.1	2.1	360.0	5.06	false	0.5	1.25	100	1.0	0.16	0.93	1.1	2000	0.5	1.0	0.3	1.5	1000	40.4	1.0	48.78883454485036	28.62309181749806	21.100131700667834
0.1	2.1	360.0	5.06	false	0.5	1.25	100	1.0	0.16	0.93	1.1	2000	0.5	1.0	0.3	1.5	1000	40.4	1.0	47.40204105562753	43.649941833543	27.977752775324575
0.1	2.1	360.0	5.06	false	0.5	1.25	100	1.0	0.16	0.93	1.1	2000	0.5	1.0	0.3	1.5	1000	40.4	2.0	43.351408491000306	1.722166780235259	10.417643557990628	27.658988575471152	16.38685131686747
0.1	2.1	360.0	5.06	false	0.5	1.25	100	1.0	0.16	0.93	1.1	2000	0.5	1.0	0.3	1.5	1000	40.4	2.0	46.454379372918204	16.482257919894458	12.701088281247962	34.55209936186455	15.889086345460441
0.1	2.1	360.0	5.06	false	0.5	1.25	100	1.0	0.16	0.93	1.1	2000	0.5	1.0	0.3	1.5	1000	40.4	3.0	47.60432899514066	12.602668734224249	10.046538056360747	19.708776609961415	14.047624274635004	43.812145311856156	9.136459644492334
0.1	2.1	360.0	5.06	false	0.5	1.25	100	1.0	0.16	0.93	1.1	2000	0.5	1.0	0.3	1.5	1000	40.4	1.0	40.760514626401005	22.223567032802915	27.179731811107366
0.1	2.1	360.0	5.06	false	0.5	1.25	100	1.0	0.16	0.93	1.1	2000	0.5	1.0	0.3	1.5	1000	40.4	2.0	38.22969089756374	3.8345761769582305	7.385546118964199	27.207132949328397	16.473980460668606
0.1	2.1	360.0	5.06	false	0.5	1.25	100	1.0	0.16	0.93	1.1	2000	0.5	1.0	0.3	1.5	1000	40.4	1.0	36.40669060214024	23.082972527229124	22.332178564766036
0.1	2.1	360.0	5.06	false	0.5	1.25	100	1.0	0.16	0.93	1.1	2000	0.5	1.0	0.3	1.5	1000	40.4	2.0	40.098455502084555	1.0397311008263876	11.214966927478855	28.18405021787664	17.05109287863929
0.1	2.1	360.0	5.06	false	0.5	1.25	100	1.0	0.16	0.93	1.1	2000	0.5	1.0	0.3	1.5	1000	40.4	1.0	40.666456754374565	33.467062936284336	23.382399479881798
0.1	2.1	360.0	5.06	false	0.5	1.25	100	1.0	0.16	0.93	1.1	2000	0.5	1.0	0.3	1.5	1000	40.4	1.0	43.693930905496046	30.901506802616495	27.648323632616982
0.1	2.1	360.0	5.06	false	0.5	1.25	100	1.0	0.16	0.93	1.1	2000	0.5	1.0	0.3	1.5	1000	40.4	2.0	34.466237813505735	7.002532754609755	12.152116852862202	32.93998375122555	12.526905847381007
0.1	2.1	360.0	5.06	false	0.5	1.25	100	1.0	0.16	0.93	1.1	2000	0.5	1.0	0.3	1.5	1000	40.4	1.0	39.21339904680429	22.17706409931983	24.57387948238962
0.1	2.1	360.0	5.06	false	0.5	1.25	100	1.0	0.16	0.93	1.1	2000	0.5	1.0	0.3	1.5	1000	40.4	1.0	43.667104075665684	22.152007176724503	26.16471511940596
0.1	2.1	360.0	5.06	false	0.5	1.25	100	1.0	0.16	0.93	1.1	2000	0.5	1.0	0.3	1.5	1000	40.4	3.0	49.12641544798981	6.138957362525089	13.764976559259043	28.739033660464	10.123812250778402	42.06346727590433	11.059467350624665
0.1	2.1	360.0	5.06	false	0.5	1.25	100	1.0	0.16	0.93	1.1	2000	0.5	1.0	0.3	1.5	1000	40.4	1.0	39.78443400432111	25.21166143697055	25.388701818612855
0.1	2.1	360.0	5.06	false	0.5	1.25	100	1.0	0.16	0.93	1.1	2000	0.5	1.0	0.3	1.5	1000	40.4	2.0	38.896253621312006	2.18841599478413	10.168651807110306	37.57128811673835	15.705838265466449
0.1	2.1	360.0	5.06	false	0.5	1.25	100	1.0	0.16	0.93	1.1	2000	0.5	1.0	0.3	1.5	1000	40.4	2.0	38.06478342713659	7.433823807607582	15.919868646290377	37.075400580777966	10.318239910661758
0.1	2.1	360.0	5.06	false	0.5	1.25	100	1.0	0.16	0.93	1.1	2000	0.5	1.0	0.3	1.5	1000	40.4	2.0	40.475892551457704	0.3448405399704666	11.41575776121415	38.962452842006535	14.539821971064804
0.1	2.1	360.0	5.06	false	0.5	1.25	100	1.0	0.16	0.93	1.1	2000	0.5	1.0	0.3	1.5	1000	40.4	1.0	39.28472421336012	0.9422593203747698	25.367895278336153
0.1	2.1	360.0	5.06	false	0.5	1.25	100	1.0	0.16	0.93	1.1	2000	0.5	1.0	0.3	1.5	1000	40.4	2.0	36.43797436956268	5.2872861741277895	13.345975500362501	34.547863079368334	11.124014121280199
0.1	2.1	360.0	5.06	false	0.5	1.25	100	1.0	0.16	0.93	1.1	2000	0.5	1.0	0.3	1.5	1000	40.4	1.0	36.14125683845402	20.137459276604343	23.49444221508812
0.1	2.1	360.0	5.06	false	0.5	1.25	100	1.0	0.16	0.93	1.1	2000	0.5	1.0	0.3	1.5	1000	40.4	1.0	45.496311872354795	26.9624866526062	29.572205005120434
0.1	2.1	360.0	5.06	false	0.5	1.25	100	1.0	0.16	0.93	1.1	2000	0.5	1.0	0.3	1.5	1000	40.4	2.0	40.89770178118203	19.315876456089175	15.763288709800758	29.159356733393107	9.134353823433715
0.1	2.1	360.0	5.06	false	0.5	1.25	100	1.0	0.16	0.93	1.1	2000	0.5	1.0	0.3	1.5	1000	40.4	1.0	27.493392986738872	26.924887220105212	17.372397124235125
0.1	2.1	360.0	5.06	false	0.5	1.25	100	1.0	0.16	0.93	1.1	2000	0.5	1.0	0.3	1.5	1000	40.4	3.0	45.68623239463371	1.4128017868696214	10.921115270641852	30.978788540688118	11.022287269821522	44.69501269893093	8.846995110581426
0.1	2.1	360.0	5.06	false	0.5	1.25	100	1.0	0.16	0.93	1.1	2000	0.5	1.0	0.3	1.5	1000	40.4	1.0	44.68141717011922	6.200952820436661	26.967810432380777
0.1	2.1	360.0	5.06	false	0.5	1.25	100	1.0	0.16	0.93	1.1	2000	0.5	1.0	0.3	1.5	1000	40.4	1.0	37.977026193715	20.408997426016487	23.849322216357216
0.1	2.1	360.0	5.06	false	0.5	1.25	100	1.0	0.16	0.93	1.1	2000	0.5	1.0	0.3	1.5	1000	40.4	1.0	26.469372650400345	17.999690545650505	17.096827107863895
0.1	2.1	360.0	5.06	false	0.5	1.25	100	1.0	0.16	0.93	1.1	2000	0.5	1.0	0.3	1.5	1000	40.4	2.0	37.816518567737084	9.50693718758702	13.972989766569958	34.73241726147894	11.11252308257709
0.1	2.1	360.0	5.06	false	0.5	1.25	100	1.0	0.16	0.93	1.1	2000	0.5	1.0	0.3	1.5	1000	40.4	2.0	44.95583393122121	15.554748894841628	17.92572420990124	41.35783827134299	9.512236815263286
0.1	2.1	360.0	5.06	false	0.5	1.25	100	1.0	0.16	0.93	1.1	2000	0.5	1.0	0.3	1.5	1000	40.4	3.0	46.06640294698477	6.8001574144165	8.03674354679914	24.702969112778646	13.701891604803924	44.34374669503878	11.152693141977137
0.1	2.1	360.0	5.06	false	0.5	1.25	100	1.0	0.16	0.93	1.1	2000	0.5	1.0	0.3	1.5	1000	40.4	2.0	41.776080326964845	12.532790069223475	11.530926844231368	30.19132161502689	17.93786484960232
0.1	2.1	360.0	5.06	false	0.5	1.25	100	1.0	0.16	0.93	1.1	2000	0.5	1.0	0.3	1.5	1000	40.4	2.0	45.77634175500985	4.36704971097695	11.913613328583295	35.363736682962134	19.818914292186967
0.1	2.1	360.0	5.06	false	0.5	1.25	100	1.0	0.16	0.93	1.1	2000	0.5	1.0	0.3	1.5	1000	40.4	2.0	48.79332316930763	3.2674329731410756	12.93345603926606	44.36896224212872	16.223518329965213
0.1	2.1	360.0	5.06	false	0.5	1.25	100	1.0	0.16	0.93	1.1	2000	0.5	1.0	0.3	1.5	1000	40.4	1.0	42.490168313583595	3.8609718850028556	25.718466706810936
0.1	2.1	360.0	5.06	false	0.5	1.25	100	1.0	0.16	0.93	1.1	2000	0.5	1.0	0.3	1.5	1000	40.4	2.0	40.013770524442755	21.50440918245611	13.513746957681578	37.33747309960736	11.22297591158956
0.1	2.1	360.0	5.06	false	0.5	1.25	100	1.0	0.16	0.93	1.1	2000	0.5	1.0	0.3	1.5	1000	40.4	1.0	35.678192354885326	18.637436440389422	23.600909163339576
0.1	2.1	360.0	5.06	false	0.5	1.25	100	1.0	0.16	0.93	1.1	2000	0.5	1.0	0.3	1.5	1000	40.4	2.0	45.702318415703445	13.272346811738576	17.961192300344536	43.3711566404976	11.12840174769397
0.1	2.1	360.0	5.06	false	0.5	1.25	100	1.0	0.16	0.93	1.1	2000	0.5	1.0	0.3	1.5	1000	40.4	3.0	45.01255114229349	1.1501482171513469	11.158473255174476	28.69124624168811	12.02479155842726	41.60877303859888	10.165547782659072
0.1	2.1	360.0	5.06	false	0.5	1.25	100	1.0	0.16	0.93	1.1	2000	0.5	1.0	0.3	1.5	1000	40.4	2.0	35.303750035244946	8.925970694237037	10.153454416762859	24.999032336521527	15.473278801219084
0.1	2.1	360.0	5.06	false	0.5	1.25	100	1.0	0.16	0.93	1.1	2000	0.5	1.0	0.3	1.5	1000	40.4	1.0	30.578791223164053	7.2229399159493965	20.94756656255523
0.1	2.1	360.0	5.06	false	0.5	1.25	100	1.0	0.16	0.93	1.1	2000	0.5	1.0	0.3	1.5	1000	40.4	1.0	46.212842939597316	7.252873881183655	24.654463829060795
0.1	2.1	360.0	5.06	false	0.5	1.25	100	1.0	0.16	0.93	1.1	2000	0.5	1.0	0.3	1.5	1000	40.4	2.0	38.469379057594786	0.5566329412554291	11.801734366592342	30.25794041224781	15.941359744193333
0.1	2.1	360.0	5.06	false	0.5	1.25	100	1.0	0.16	0.93	1.1	2000	0.5	1.0	0.3	1.5	1000	40.4	2.0	43.897599429223916	20.71837856816606	13.887239443771577	35.09125908485761	12.583624976373088
0.1	2.1	360.0	5.06	false	0.5	1.25	100	1.0	0.16	0.93	1.1	2000	0.5	1.0	0.3	1.5	1000	40.4	3.0	45.833592149249014	9.586569588479056	9.73217636239165	19.765242805067082	10.940786281831151	43.5169673649972	10.582087714787486
0.1	2.1	360.0	5.06	false	0.5	1.25	100	1.0	0.16	0.93	1.1	2000	0.5	1.0	0.3	1.5	1000	40.4	2.0	40.92909509746243	2.7142287693763905	8.995460741743818	28.67530924333957	16.69245901095743
0.1	2.1	360.0	5.06	false	0.5	1.25	100	1.0	0.16	0.93	1.1	2000	0.5	1.0	0.3	1.5	1000	40.4	1.0	44.030595175540164	17.78256371688751	25.81809491729379
0.1	2.1	360.0	5.06	false	0.5	1.25	100	1.0	0.16	0.93	1.1	2000	0.5	1.0	0.3	1.5	1000	40.4	2.0	41.067356344378986	14.853653961354528	17.47898732480809	37.31977257094982	9.971297828183724
0.1	2.1	360.0	5.06	false	0.5	1.25	100	1.0	0.16	0.93	1.1	2000	0.5	1.0	0.3	1.5	1000	40.4	1.0	36.175735700157816	15.694560255963019	22.274708460941437
0.1	2.1	360.0	5.06	false	0.5	1.25	100	1.0	0.16	0.93	1.1	2000	0.5	1.0	0.3	1.5	1000	40.4	2.0	46.70661825650991	24.8267844375032	17.376126060029023	45.928201158342645	12.970121437252171
0.1	2.1	360.0	5.06	false	0.5	1.25	100	1.0	0.16	0.93	1.1	2000	0.5	1.0	0.3	1.5	1000	40.4	2.0	44.7620364108126	2.7448439403834044	14.746004698868965	26.617902314918098	15.526518604583378
0.1	2.1	360.0	5.06	false	0.5	1.25	100	1.0	0.16	0.93	1.1	2000	0.5	1.0	0.3	1.5	1000	40.4	2.0	36.57478172089182	3.5519659877259464	10.037018121941124	36.13832470271816	14.213493190350578
0.1	2.1	360.0	5.06	false	0.5	1.25	100	1.0	0.16	0.93	1.1	2000	0.5	1.0	0.3	1.5	1000	40.4	2.0	39.197777370286005	2.7005547065412823	12.40988485275556	25.49183859107432	14.584814267095027
0.1	2.1	360.0	5.06	false	0.5	1.25	100	1.0	0.16	0.93	1.1	2000	0.5	1.0	0.3	1.5	1000	40.4	2.0	46.62127937803042	8.629682918567244	12.3351954413176	38.85977852021696	16.960373044826603
0.1	2.1	360.0	5.06	false	0.5	1.25	100	1.0	0.16	0.93	1.1	2000	0.5	1.0	0.3	1.5	1000	40.4	2.0	34.25196275273849	0.20155942333297985	13.04665094751717	33.386889063934454	11.811240855239545
0.1	2.1	360.0	5.06	false	0.5	1.25	100	1.0	0.16	0.93	1.1	2000	0.5	1.0	0.3	1.5	1000	40.4	2.0	50.54411060847554	8.282718655995412	13.259703097455759	29.89331457926368	21.653547692243343
0.1	2.1	360.0	5.06	false	0.5	1.25	100	1.0	0.16	0.93	1.1	2000	0.5	1.0	0.3	1.5	1000	40.4	2.0	36.26265639978439	6.063200636374276	14.236714589983164	36.04453443081736	7.61835913501728
0.1	2.1	360.0	5.06	false	0.5	1.25	100	1.0	0.16	0.93	1.1	2000	0.5	1.0	0.3	1.5	1000	40.4	2.0	43.37189802843888	12.07533976042247	19.10031957342612	42.68491001177798	10.34447732414466
0.1	2.1	360.0	5.06	false	0.5	1.25	100	1.0	0.16	0.93	1.1	2000	0.5	1.0	0.3	1.5	1000	40.4	1.0	37.5850127407392	20.266847811594726	23.7132800856451
0.1	2.1	360.0	5.06	false	0.5	1.25	100	1.0	0.16	0.93	1.1	2000	0.5	1.0	0.3	1.5	1000	40.4	2.0	33.75533390233444	0.7516563870163956	10.706853734559841	30.42637847496861	8.848093513264983
0.1	2.1	360.0	5.06	false	0.5	1.25	100	1.0	0.16	0.93	1.1	2000	0.5	1.0	0.3	1.5	1000	40.4	2.0	37.08243122754231	16.58395757628126	14.830075392861831	33.37243516095657	9.704336715656313
0.1	2.1	360.0	5.06	false	0.5	1.25	100	1.0	0.16	0.93	1.1	2000	0.5	1.0	0.3	1.5	1000	40.4	1.0	42.85187885299224	30.87421286787536	26.737368459515807
0.1	2.1	360.0	5.06	false	0.5	1.25	100	1.0	0.16	0.93	1.1	2000	0.5	1.0	0.3	1.5	1000	40.4	2.0	43.71070531280566	6.908076358781471	11.412455040141067	33.40132804419637	17.079512185652437
0.1	2.1	360.0	5.06	false	0.5	1.25	100	1.0	0.16	0.93	1.1	2000	0.5	1.0	0.3	1.5	1000	40.4	1.0	38.4092410769826	16.773444623846906	24.036564693130956
0.1	2.1	360.0	5.06	false	0.5	1.25	100	1.0	0.16	0.93	1.1	2000	0.5	1.0	0.3	1.5	1000	40.4	1.0	38.337149992860816	11.429078666901406	25.293469951054536
0.1	2.1	360.0	5.06	false	0.5	1.25	100	1.0	0.16	0.93	1.1	2000	0.5	1.0	0.3	1.5	1000	40.4	1.0	38.25511384060282	12.746234783991053	26.852621272920583
0.1	2.1	360.0	5.06	false	0.5	1.25	100	1.0	0.16	0.93	1.1	2000	0.5	1.0	0.3	1.5	1000	40.4	2.0	37.34020630949232	2.0769004194662886	13.667563136642679	30.444886834595387	9.634097218782523
0.1	2.1	360.0	5.06	false	0.5	1.25	100	1.0	0.16	0.93	1.1	2000	0.5	1.0	0.3	1.5	1000	40.4	2.0	40.517527857874256	0.6569299395238529	11.445231928365585	38.780793467596645	14.523707025513131
0.1	2.1	360.0	5.06	false	0.5	1.25	100	1.0	0.16	0.93	1.1	2000	0.5	1.0	0.3	1.5	1000	40.4	2.0	45.170265043701704	8.278378800270625	13.725180062430503	24.307777548537285	17.75835642045323
0.1	2.1	360.0	5.06	false	0.5	1.25	100	1.0	0.16	0.93	1.1	2000	0.5	1.0	0.3	1.5	1000	40.4	2.0	37.05038942864709	9.017216594086728	10.419059012887084	19.970483309225393	15.3276132739132
0.1	2.1	360.0	5.06	false	0.5	1.25	100	1.0	0.16	0.93	1.1	2000	0.5	1.0	0.3	1.5	1000	40.4	1.0	36.349542569174936	1.088700207095177	22.099922158256298
0.1	2.1	360.0	5.06	false	0.5	1.25	100	1.0	0.16	0.93	1.1	2000	0.5	1.0	0.3	1.5	1000	40.4	2.0	43.32500263255493	9.908858829606492	9.824751937400558	30.519049290578668	17.214415840595127
0.1	2.1	360.0	5.06	false	0.5	1.25	100	1.0	0.16	0.93	1.1	2000	0.5	1.0	0.3	1.5	1000	40.4	2.0	43.01473897239275	14.749735570092357	13.728323624373182	39.48062634054253	12.496859879107694
0.1	2.1	360.0	5.06	false	0.5	1.25	100	1.0	0.16	0.93	1.1	2000	0.5	1.0	0.3	1.5	1000	40.4	2.0	42.01658778500345	4.6300915611598885	15.337169487771826	34.99510896020798	16.229846779687616
0.1	2.1	360.0	5.06	false	0.5	1.25	100	1.0	0.16	0.93	1.1	2000	0.5	1.0	0.3	1.5	1000	40.4	2.0	39.30701299661517	18.60117877850027	15.634600415411878	38.32471813543886	10.31637245380954
0.1	2.1	360.0	5.06	false	0.5	1.25	100	1.0	0.16	0.93	1.1	2000	0.5	1.0	0.3	1.5	1000	40.4	2.0	48.86985088166674	16.461257529688968	16.560332548069223	38.27981037804801	15.715601942393738
0.1	2.1	360.0	5.06	false	0.5	1.25	100	1.0	0.16	0.93	1.1	2000	0.5	1.0	0.3	1.5	1000	40.4	2.0	37.018199395348	11.950177090444004	15.128999120700428	28.07106116656728	10.795259085901558
0.1	2.1	360.0	5.06	false	0.5	1.25	100	1.0	0.16	0.93	1.1	2000	0.5	1.0	0.3	1.5	1000	40.4	1.0	36.888168627236574	23.787358716129475	23.13855628421637
0.1	2.1	360.0	5.06	false	0.5	1.25	100	1.0	0.16	0.93	1.1	2000	0.5	1.0	0.3	1.5	1000	40.4	2.0	38.24439154826497	1.095404751373503	12.374974698643742	31.589012305991915	13.382206486432418
0.1	2.1	360.0	5.06	false	0.5	1.25	100	1.0	0.16	0.93	1.1	2000	0.5	1.0	0.3	1.5	1000	40.4	1.0	40.54446690002712	26.33049430409963	25.447104199445338
0.1	2.1	360.0	5.06	false	0.5	1.25	100	1.0	0.16	0.93	1.1	2000	0.5	1.0	0.3	1.5	1000	40.4	2.0	35.88442789326134	5.524195822436021	9.61557609273359	15.354110025535112	14.316011109104153
0.1	2.1	360.0	5.06	false	0.5	1.25	100	1.0	0.16	0.93	1.1	2000	0.5	1.0	0.3	1.5	1000	40.4	2.0	45.96383376237038	22.002197003039417	15.344695228650094	36.260661259691595	14.81424260838655
0.1	2.1	360.0	5.06	false	0.5	1.25	100	1.0	0.16	0.93	1.1	2000	0.5	1.0	0.3	1.5	1000	40.4	2.0	48.29312161976272	6.937023366987044	12.407968238926266	36.16390257359007	17.572169574905107
0.1	2.1	360.0	5.06	false	0.5	1.25	100	1.0	0.16	0.93	1.1	2000	0.5	1.0	0.3	1.5	1000	40.4	2.0	37.756898296242106	10.876279793328798	12.510317110280937	32.47041675229813	12.594393973444877
0.1	2.1	360.0	5.06	false	0.5	1.25	100	1.0	0.16	0.93	1.1	2000	0.5	1.0	0.3	1.5	1000	40.4	3.0	44.048758370778785	1.374278704998178	9.881800995395956	13.251828347077572	13.109938105954045	43.29606672488922	5.319461488515718
0.1	2.1	360.0	5.06	false	0.5	1.25	100	1.0	0.16	0.93	1.1	2000	0.5	1.0	0.3	1.5	1000	40.4	2.0	45.69766798293762	3.0347135293598377	10.496658831015198	44.137882796000085	19.99575945210672
0.1	2.1	360.0	5.06	false	0.5	1.25	100	1.0	0.16	0.93	1.1	2000	0.5	1.0	0.3	1.5	1000	40.4	1.0	38.41029859439415	8.173354185335036	24.538625410887803
0.1	2.1	360.0	5.06	false	0.5	1.25	100	1.0	0.16	0.93	1.1	2000	0.5	1.0	0.3	1.5	1000	40.4	2.0	47.645789374479946	0.9483159469763369	8.638180128024175	26.42914456083471	21.20623601409498
0.1	2.1	360.0	5.06	false	0.5	1.25	100	1.0	0.16	0.93	1.1	2000	0.5	1.0	0.3	1.5	1000	40.4	2.0	36.24563333858188	2.090073234623954	13.550379927158245	35.86078920793987	9.58765049141425
0.1	2.1	360.0	5.06	false	0.5	1.25	100	1.0	0.16	0.93	1.1	2000	0.5	1.0	0.3	1.5	1000	40.4	1.0	30.79330475039405	18.179016116855166	21.691941941054846
0.1	2.1	360.0	5.06	false	0.5	1.25	100	1.0	0.16	0.93	1.1	2000	0.5	1.0	0.3	1.5	1000	40.4	2.0	44.284808084338785	14.984753558143403	11.081485133575343	33.48739243666462	14.654468962546815
0.1	2.1	360.0	5.06	false	0.5	1.25	100	1.0	0.16	0.93	1.1	2000	0.5	1.0	0.3	1.5	1000	40.4	2.0	40.38889081961304	12.169042155590871	11.930532817627927	30.10328044130813	14.830934117594433
0.1	2.1	360.0	5.06	false	0.5	1.25	100	1.0	0.16	0.93	1.1	2000	0.5	1.0	0.3	1.5	1000	40.4	2.0	37.665576635409735	16.216812271770728	14.78418502183856	24.34070866131834	11.109389401910043
0.1	2.1	360.0	5.06	false	0.5	1.25	100	1.0	0.16	0.93	1.1	2000	0.5	1.0	0.3	1.5	1000	40.4	1.0	44.09100227638563	31.88941001538534	27.119685680493507
0.1	2.1	360.0	5.06	false	0.5	1.25	100	1.0	0.16	0.93	1.1	2000	0.5	1.0	0.3	1.5	1000	40.4	2.0	44.95321398745781	8.228376050806409	10.623865756614801	19.799621932142642	16.459649404880647
0.1	2.1	360.0	5.06	false	0.5	1.25	100	1.0	0.16	0.93	1.1	2000	0.5	1.0	0.3	1.5	1000	40.4	2.0	43.76976849898107	1.5071168400260444	16.730907207027375	43.15187676967413	10.387710725500412
0.1	2.1	360.0	5.06	false	0.5	1.25	100	1.0	0.16	0.93	1.1	2000	0.5	1.0	0.3	1.5	1000	40.4	2.0	44.35935855993473	4.1824034883340255	12.094740303719336	31.870097147724774	16.484336093366107
0.1	2.1	360.0	5.06	false	0.5	1.25	100	1.0	0.16	0.93	1.1	2000	0.5	1.0	0.3	1.5	1000	40.4	1.0	32.764152105980536	27.388829311601608	20.655437373984128
0.1	2.1	360.0	5.06	false	0.5	1.25	100	1.0	0.16	0.93	1.1	2000	0.5	1.0	0.3	1.5	1000	40.4	1.0	28.21980206606574	11.677919453341547	19.13189268091081
0.1	2.1	360.0	5.06	false	0.5	1.25	100	1.0	0.16	0.93	1.1	2000	0.5	1.0	0.3	1.5	1000	40.4	0.0	31.788687459577343
0.1	2.1	360.0	5.06	false	0.5	1.25	100	1.0	0.16	0.93	1.1	2000	0.5	1.0	0.3	1.5	1000	40.4	2.0	48.10120349549553	7.531958915324104	11.961037801811662	31.881470266667023	17.735785666511713
0.1	2.1	360.0	5.06	false	0.5	1.25	100	1.0	0.16	0.93	1.1	2000	0.5	1.0	0.3	1.5	1000	40.4	1.0	34.9818810558486	7.0107382732780845	21.269949756656505
0.1	2.1	360.0	5.06	false	0.5	1.25	100	1.0	0.16	0.93	1.1	2000	0.5	1.0	0.3	1.5	1000	40.4	2.0	40.018805635647496	1.1221603544486465	11.468046916794286	29.6310978821155	13.856659522336042
0.1	2.1	360.0	5.06	false	0.5	1.25	100	1.0	0.16	0.93	1.1	2000	0.5	1.0	0.3	1.5	1000	40.4	1.0	43.43129955936763	26.417395430899276	18.71510515068338
0.1	2.1	360.0	5.06	false	0.5	1.25	100	1.0	0.16	0.93	1.1	2000	0.5	1.0	0.3	1.5	1000	40.4	1.0	36.286047224878835	3.079541319045303	22.868164937827647
0.1	2.1	360.0	5.06	false	0.5	1.25	100	1.0	0.16	0.93	1.1	2000	0.5	1.0	0.3	1.5	1000	40.4	2.0	34.22710674399121	7.395595288153028	11.27517307224145	33.07550545220204	10.641472044601263
0.1	2.1	360.0	5.06	false	0.5	1.25	100	1.0	0.16	0.93	1.1	2000	0.5	1.0	0.3	1.5	1000	40.4	1.0	38.102479326423214	21.772719868646597	25.42880317219821
[truncated: 3,001 more rows]
