# Supplementary material for: Diffusion-mediated HEI10 coarsening can explain meiotic crossover positioning in Arabidopsis
Source: Nat Commun. 2021 Aug 3;12:4674. doi: 10.1038/s41467-021-24827-w (PMC8333306; doi:10.1038/s41467-021-24827-w)
Supplement: Supplementary file 4 — Source Data File [file 41467_2021_24827_MOESM4_ESM.zip › source_data/Suppl_Fig_6h_kymo1.csv]

52.682516832291476	36000.0
0.2243200810078817	3.0923270783388594	3.9017413051942116	7.378771953450265	15.146700673156452	15.629544888119499	18.59455890934502	20.581681159428914	21.791405591263004	23.912843460508565	24.4669156801264	25.657325392208506	26.838781697363775	29.27108286875566	29.35602273589718	33.40887154179304	37.137869541293234	41.022739735245814	42.54756422675565	47.86863647021789	49.1961309076477	51.10682727313283	51.346382495385505	52.07310473310619	52.594882322092246	52.65659058913705
1.5323619340495795	1.0060978247382926	1.5162795218328904	1.0327508150803124	0.751319779392882	1.1138813636214366	1.116613306156009	0.7113239712722427	1.1200365301291488	1.136229006080959	0.8894719197766838	1.0778467226361403	0.9770129263311899	1.3018735313383907	0.5668667033510368	0.83575033149458	1.1501600080287913	0.4716520982322311	1.3112237969738945	1.0585161147837665	0.87192120740151	1.878205823560522	0.8229275831978478	1.029030388010016	1.170587369747562	1.8774228475804484
0.26686231829729834	0.12613717352217516	6.342499253135037	0.3033329771822085	0.9758811627071268	1.1681588440836597	1.2481882322229296	1.1132458354995847	1.157923166434629	1.1654422119911862	1.1357632106796347	1.147732386505056	1.1345992160797465	1.1684302867904466	1.1288482208419228	1.0798975062212537	1.5291821129758596	0.9143495485677561	0.9371345876187065	0.31719848096768455	0.2339297287016694	7.809888726734719	0.17754898656942183	0.35159130747082923	0.5323936431309066	1.0435225664167993
0.02420206854461708	0.023135444908138666	8.48757328278301	0.16066237400509484	0.600255374771895	0.6350156630338871	0.8665444218315234	1.0258779742890287	1.0949392707653525	1.1387090190637632	1.1397919104601162	1.1409896372736021	1.1365152125635611	1.1261551540829806	1.123389079843235	1.0366126783620566	0.928128687128891	0.5538735328928661	0.4522566457103088	0.16268107061058398	0.10343904873965369	11.85006833145183	0.022352953311388066	0.02332397352234783	0.023817804825583537	0.023854587780737894
0.01731300901090741	0.016996190941275746	9.874765870575686	0.1295182230099394	0.4570781881313993	0.48147670253914393	0.6458373598324124	0.7786593594189621	0.8639466738932253	1.01625162715948	1.0522191104959517	1.088729621305366	1.08640877325998	1.01293839535364	1.007537799614911	0.7474645768054478	0.5569015346422641	0.383482482758701	0.32022700804381765	0.12080046176050958	0.07712618704984502	13.330761762500169	0.016263632938120196	0.01649379169817133	0.016606461359745278	0.016614810822569763
0.014588746821640075	0.01443140241964032	11.065001701063071	0.11321872924454415	0.38911816338215016	0.4090588730222226	0.5420723917710897	0.6450238252381002	0.7104483518761966	0.8291003002369299	0.8562562163471831	0.8903523252102682	0.8868310960074315	0.8095029381159892	0.8056937697362347	0.5988466231473882	0.4462948720176606	0.3079371373285368	0.2577978153931455	0.09873781124476438	0.06316285716869302	14.491060727916354	0.013298619828502225	0.013413993847910022	0.013470475616603621	0.013474661010940825
0.012943671569507695	0.01282028696195109	12.132109780320695	0.10119672809476966	0.3392796800074608	0.35573679174303047	0.46145665767215327	0.5367517411835595	0.5802092412155496	0.6472826216728875	0.6599359374615603	0.6728688908975008	0.6690802958591232	0.628308969574213	0.6261840783698609	0.49274515604124686	0.3764337535654383	0.2636006212509976	0.22166864987499946	0.08596538211389859	0.05510670072777101	15.48143325291628	0.011614917215331373	0.011694531867058251	0.011733303953916457	0.011736174985535397
0.011334019819441933	0.011196050079149422	13.083509743872366	0.08791953545505386	0.2859322140794235	0.29884654885016565	0.3777978098127325	0.4295012073047367	0.4570334978776759	0.4954912579041818	0.5021470393926517	0.5082475843819502	0.5054380477275536	0.4814063872757605	0.48013245873862737	0.3944808116294173	0.31029892443839113	0.22216657884399982	0.18808062086186678	0.07415982225321169	0.04769664621394749	16.349409638555198	0.010101399485631843	0.010183131931496605	0.010222871382576416	0.010225813373274604
0.009555026176649474	0.009409521349363273	13.900692633318283	0.07324626195720123	0.2312093758746184	0.24100352675189105	0.29869693542931114	0.33446168444691204	0.352688945587433	0.37699406017544485	0.3810549746584428	0.38460930339473315	0.38267186803596936	0.36719015975364183	0.36636421218628806	0.3089620624474623	0.24841508476659535	0.1813314307167107	0.15447577078070654	0.061932660816147594	0.03997357118143053	17.093174983864223	0.008513785542525009	0.008597737885034833	0.008638586934772933	0.008641611308548954
0.007786344903484144	0.00764950277898971	14.576229290346134	0.05902684841536103	0.181693198024579	0.18901627860917924	0.2311441234533987	0.25642259258683536	0.2690173925450037	0.28545614943674824	0.2881671539318593	0.2905252748991799	0.28922603309423844	0.2787972853058566	0.2782364621226903	0.2384616192779549	0.19465135096296074	0.14418510950912347	0.12345484069445649	0.050219377025637085	0.032517426378372176	17.710528532019268	0.0069618641197565275	0.007040877118962795	0.007079350772165724	0.007082199491995795
0.006187853817053349	0.006068674704844286	15.118659131416665	0.04647258207562264	0.14023463471678094	0.14568132528304573	0.17654901408399395	0.19470796687130934	0.203645000069809	0.21518782294294542	0.21708365043281783	0.21874846127177963	0.21787562006079106	0.2106550892409389	0.2102635759236602	0.18211106048378392	0.15021725975459674	0.11247993247528021	0.09668608183173259	0.03980144062351301	0.02584194620805929	18.209251881798266	0.0055573037025452255	0.005626820625654153	0.0056606871976749365	0.00566319490938882
0.004829115292606122	0.004730226291112835	15.545168986036652	0.035996003568614376	0.10697736744452098	0.11102044743322365	0.13371057132009953	0.1468913996997187	0.15333180706052021	0.161603171685556	0.16296046055171032	0.16416699562241796	0.16357157844982356	0.1584744168202735	0.15819609513921318	0.13798957853055277	0.11466000148773932	0.08653628851395162	0.07460639450290024	0.031003551945191242	0.020174464878428996	18.603676431475165	0.004354369019003376	0.0044127031601077496	0.004441131762706273	0.004443236871141066
0.0037190705773431716	0.003639593735877581	15.875452623586872	0.027557432253532486	0.08095973030984226	0.08395860208311408	0.10067779146546103	0.11030892526949794	0.11499359826978754	0.12099005152349497	0.1219741380591188	0.12285818267029583	0.12244461808286662	0.11879568920616228	0.11859536459416181	0.10395327743486968	0.08682658134541353	0.06590820965291105	0.05694841409845757	0.023839338612086133	0.015539944611555227	18.91056237024067	0.003363850759006786	0.0034111718782866385	0.00343423896537736	0.0034359470890933594
0.0028362777011516353	0.002773805645921336	16.128360172794206	0.02091889872218386	0.060926750620749544	0.06315035436721195	0.07549078706280338	0.08255867819808134	0.08598628651072002	0.09036434898845215	0.0910830704527136	0.09173400764531006	0.09144214964595229	0.08880374558190543	0.08865832249862393	0.07797846775803041	0.06537212854443798	0.04983131863963201	0.04312821896727168	0.01815516569998026	0.01185086289454185	19.14639932267532	0.0025711363354145055	0.0026085929624910555	0.0026268546985395245	0.0026282069996459113
0.0021474012523976824	0.0020990610393632784	16.320410981984097	0.015781076336431533	0.04566590385556979	0.04731439739152209	0.05643365743534644	0.06163556595255835	0.06415308676455757	0.06736411770498327	0.06789142693826268	0.06837189637925611	0.0681633080937579	0.0662421269522062	0.0661359299416394	0.05831045297039945	0.04901364071621301	0.037476437001121285	0.0324749782421432	0.013728472165198234	0.008970732950380067	19.32596150000413	0.0019496856961589194	0.001978814291658411	0.001993017486377722	0.0019940692551138517
0.0016171323676142243	0.0015801496012871718	16.465342652940226	0.011850731845893718	0.03412720500616663	0.03534924087903863	0.04209382065039286	0.045930081207680405	0.04778401340794794	0.050146327487287756	0.05053436907339406	0.05088950283532682	0.050738987165437385	0.04933308192925414	0.04925520501694194	0.043502706128471624	0.03663706590678069	0.028076095177296437	0.024351207378033465	0.01032694863098277	0.006753425316176635	19.46173040029665	0.001469747031423386	0.001492110579447062	0.0015030160641469044	0.0015038236356642986
0.0012129910939920887	0.0011849301136594903	16.574211589744483	0.008869221615874286	0.02544922933801179	0.026355088017594726	0.031346320783596775	0.034179433560438476	0.03554717499882188	0.03728877621096979	0.03757492094879784	0.0378376308984525	0.03772823426886946	0.03669576975675002	0.03663849076376413	0.03240014301751358	0.02732487870214562	0.02097441780071358	0.018203911606544575	0.007738334384096925	0.0050636208540440295	19.56386001679711	0.0011031192679473924	0.0011201297162174377	0.001128425344383418	0.00112903965341582
0.0009071892331263232	0.0008860295877830126	16.655718597661195	0.006621125588425265	0.018947296567400688	0.019618730661168447	0.02331381687480801	0.025408057081037525	0.026418345924089825	0.02770414390953954	0.027915433945938314	0.028109874454603383	0.028029960048451957	0.02726986700737907	0.02722765213015883	0.024100014417795808	0.020345721053153968	0.015636234967641424	0.013577593179910087	0.005781987546345867	0.003785191822670242	19.64040005077021	0.0008252515249694018	0.0008381015765169224	0.0008443685641987016	0.0008448326489964337
0.0006770571385899201	0.0006611739767152065	16.716576783169234	0.004933773557586194	0.01409008885779121	0.01458775374040982	0.017324124852628107	0.0188732817686008	0.01962021601959653	0.020570484257404868	0.02072665434711932	0.020870625447757744	0.020812033065087002	0.020251436241233885	0.020220277262808325	0.017909595521166166	0.015130981664157895	0.011638956389591396	0.010110300993348148	0.004311150489633174	0.0028232641632120995	19.697593016617713	0.0006158956676660834	0.0006255542225197165	0.0006302648254625677	0.0006306136561246993
0.0005046017266294691	0.0004927168966007718	16.76191738716495	0.0036717793112857463	0.010470056218716437	0.010838958479900608	0.012866028175397367	0.014012705513884163	0.014565365900058207	0.015268287616041818	0.015383817510789502	0.015490453441210552	0.01544735598911103	0.015033293981730034	0.015010266353425597	0.013301446673295162	0.011243938604271302	0.008654669621726415	0.007520004859854405	0.0032097640006170146	0.002102528333452375	19.74022703678145	0.0004588768597405748	0.00046611064883928525	0.0004696387446449814	0.0004699000081804362
0.00037566391685976306	0.00036679352293473135	16.795673367587344	0.0027295963670723638	0.007774277551395471	0.008047692454633047	0.009549349779082124	0.010398313144796511	0.010807365661503024	0.011327535815390132	0.011413034602088654	0.011492016350518792	0.01146024867012971	0.011154167351490232	0.011137137454357262	0.009872789028790714	0.008349035966061506	0.006429555900051629	0.005587744726249702	0.0023867739917465157	0.0015637380048981924	19.771981191449537	0.0003414107074598649	0.0003468133242148553	0.0003494483823510197	0.00034964351487833036
0.00027950910781723246	0.0002729007310123797	16.820767000373987	0.002027741371490689	0.0057699544061537685	0.005972596264595708	0.007085160808349568	0.007713867313143094	0.00801672979452548	0.008401800625830945	0.00846509467428737	0.008523604470244578	0.008500159140042242	0.008273736627536606	0.00826113554880092	0.007325249196854343	0.006196534016896315	0.004773638026240289	0.0041492517305541194	0.00177330112232619	0.001161979025703118	19.795594335645742	0.00025377089476308606	0.00025779787912954736	0.0002597619926505694	0.0002599074397744067
0.0002079525568502999	0.00020303514196542673	16.839396617960432	0.001505852066895169	0.004281706291200419	0.004431921149781617	0.0052564298903415435	0.005722211822728646	0.005946553080130276	0.006231759629132999	0.006278639902884917	0.006321990386841002	0.006304653770838554	0.006137032043042909	0.006127701295835355	0.005434540975436899	0.004598166039978331	0.0035432424245977674	0.003080131637331754	0.0013169196422646618	0.0008630258362672489	19.813129287318397	0.00018853058437923615	0.00019152815930298468	0.00019299022158052057	0.0001930984909507178
0.00015467635996719876	0.00015102201081617077	16.853243563207915	0.001117519237675796	0.0031754325176461553	0.0032867408435341794	0.0038975772938585162	0.004242563072065305	0.004408702987377806	0.004619895148623004	0.004654608670727162	0.004686717992048459	0.00467389660390893	0.004549805375673069	0.004542897132349056	0.004029601116418345	0.0034100067092413507	0.0026281953254294874	0.002284873028152633	0.0009772098148412081	0.0006404583146415121	19.8261652275707	0.00013994518405155028	0.000142173441073036	0.0001432602665916007	0.00014334074858279205
0.00011515391727313726	0.00011243901058416654	16.8635016904879	0.0008295688173950945	0.0023557914466502284	0.0024383120612828284	0.0028911016449738387	0.003146782045189741	0.003269901690031435	0.003426396576753423	0.003452118836383585	0.003475911726600297	0.0034664126933930594	0.003374465969309178	0.0033693468654956995	0.0029889492370538616	0.002529665382323543	0.0019499727539332788	0.0016953506956394247	0.0007252487395648077	0.000475358682231096	19.83582432712249	0.0001038964488383624	0.00010555218114053951	0.00010635977056589492	0.00010641957458333188
8.574407284639776e-5	8.372936508698384e-5	16.871128013205787	0.0006153643471977564	0.001746394470229269	0.0018075305669570522	0.0021429456970952923	0.002332318417578202	0.002423501060453386	0.002539391479315427	0.002558438492227392	0.0025760565966699246	0.0025690211326338135	0.0025009220773914015	0.002497130799481466	0.0022153813270684164	0.001875132186550806	0.0014455895439814523	0.001256887151393565	0.0005377808104804785	0.0003525066745596997	19.843006486310657	7.706791348494719e-5	7.82968018871351e-5	7.889619381707873e-5	7.894058021148682e-5
6.39691728299993e-5	6.24737277801775e-5	16.876769932155913	0.00045680898156286436	0.0012955201527661982	0.001340846235402259	0.0015895002206964817	0.0017298739861673104	0.0017974588003812559	0.0018833513608196059	0.0018974669368987823	0.001910519800403137	0.001905299149729945	0.0018548109539992185	0.0018520002681744754	0.0016431225369441561	0.0013908513430722588	0.00107233073461311	0.0009323850077730833	0.0003989963875691392	0.0002615513083052936	19.84832076808078	5.720245665753317e-5	5.811470966273608e-5	5.855966774675351e-5	5.859261801766832e-5
4.777373698284473e-5	4.66647585297205e-5	16.880963901693978	0.0003389011526781291	0.0009603313731066641	0.000993909645648727	0.0011781033618832142	0.001282076235224156	0.0013321319552743634	0.001395740896277773	0.0014061929287025254	0.0014158548467525453	0.0014119822912509099	0.001374571489715153	0.001372489167161735	0.0012177415529056963	0.0010308280398983402	0.0007948047887941042	0.0006910966681322874	0.00029578008202844127	0.00019390249464274368	19.852271941370088	4.242601808612787e-5	4.3102570429048325e-5	4.3432561213097486e-5	4.345699781418288e-5
3.577973104313759e-5	3.495727132155109e-5	16.88406830028872	0.0002515932320595732	0.0007121923514772951	0.0007370772192932691	0.0008735748969592447	0.0009506186510609955	0.0009877071358850244	0.0010348333758560546	0.0010425756571468213	0.0010497279740268768	0.001046850535501686	0.001019110754185383	0.0010175670472342118	0.000902855514762768	0.000764299184044428	0.0005893288991108259	0.0005124431833542752	0.0002193451685706009	0.0001438045209416079	19.855197312729352	3.148244653430276e-5	3.1984233005566546e-5	3.222898339488486e-5	3.224710777290779e-5
2.689200609262378e-5	2.628192413684572e-5	16.886367740571345	0.00018690336391185763	0.0005283689699667124	0.0005468155570665628	0.0006479926310473202	0.0007050954889121064	0.0007325822917422388	0.0007675036195250881	0.0007732393250745528	0.0007785335027815787	0.000776392965996271	0.0007558127670527883	0.0007546678716342219	0.000669601250073889	0.0005668529959979913	0.00043709850037588647	0.0003800800063349849	0.00016270808147687428	0.00010668144456198926	19.857364787216092	2.3372718189792728e-5	2.3744946505110886e-5	2.392650323647668e-5	2.3939947953406834e-5
2.027596665429346e-5	1.9824055811161504e-5	16.8880788282292	0.00013875136167844156	0.0003915554603117194	0.0004052111561799819	0.0004801065318653053	0.0005223726891405736	0.0005427157086386772	0.0005685567337535916	0.0005727995776444111	0.0005767110592007071	0.0005751183634605186	0.0005598642022190342	0.0005590159875269829	0.0004960041565546657	0.0004198994675361749	0.0003237921665351675	0.00028155899986099587	0.00012054856766605771	7.904724383998112e-5	19.858978277325107	1.733568298192672e-5	1.7611415497007458e-5	1.7745905793668932e-5	1.7755865125183987e-5
1.5401178347668428e-5	1.5065867074457016e-5	16.889339044475502	0.00010327457910030638	0.00029076691794626	0.00030089386880133176	0.0003564322607833216	0.00038777176832629644	0.00040285379758870656	0.00042200798102167797	0.000425151476316941	0.0004280444917391862	0.00042685488799356014	0.0004155224903419841	0.00041489273077736395	0.00036812181238838384	0.00031164007245462267	0.00024031651316073498	0.00020897469804675032	8.948576638722693e-5	5.8686222506252884e-5	19.860167224057257	1.2887426098225941e-5	1.3092020665256947e-5	1.319181371867628e-5	1.3199203646404385e-5
1.177159407236855e-5	1.152308954132378e-5	16.890276964936692	7.686077953011845e-5	0.00021573069897824735	0.00022323079245531948	0.0002643599381820544	0.0002875656205475027	0.00029873144487823944	0.00031290785899251803	0.00031523295324763413	0.000317367957314022	0.00031647859285966157	0.0003080653495013668	0.00030759821710418366	0.000272917324518948	0.00023104245194641762	0.0001781680766811259	0.00015493423634150576	6.635783847318762e-5	4.352613685206829e-5	19.861052683785935	9.575347594569173e-6	9.72697826054169e-6	9.800937195540662e-6	9.806414034008078e-6
9.073411433316698e-6	8.889459633229414e-6	16.890973850300956	5.722571503352094e-5	0.0001599542201217242	0.00016550185670858046	0.00019592129332293048	0.00021308179229641028	0.000221337058086401	0.00023181407834650512	0.00023353096068331919	0.00023510251736738656	0.00023443613710633313	0.0002281922741251734	0.0002278459941072527	0.00020215001147706556	0.0001711316069565603	0.000131970211980124	0.00011476310012806946	4.916509251644194e-5	3.225641571095443e-5	19.861711171544595	7.113177562714643e-6	7.2254213958845e-6	7.280169154769665e-6	7.2842233592660185e-6
7.091745315341139e-6	6.955216350754889e-6	16.89148532665014	4.2805254592090364e-5	0.00011899259584734937	0.00012310648248293836	0.00014566160037687376	0.00015838319761310232	0.00016450129787609098	0.0001722619925854788	0.0001735322917973358	0.00017469007603608346	0.0001741873465877292	0.00016953631096352156	0.0001692787631098964	0.00015017995444119292	0.0001271335406022967	9.804218444951388e-5	8.526090750856563e-5	3.653813236277462e-5	2.3979473894089452e-5	19.86219506636155	5.304835338918536e-6	5.3881435259460904e-6	5.428777950140697e-6	5.431787031591413e-6
5.616649850751965e-6	5.515415763157646e-6	16.891865743325805	3.2071200526601067e-5	8.850300782059393e-5	9.154972997709189e-5	0.00010825137188580472	0.00011766899748509065	0.0001221963763823867	0.00012793521226264176	0.00012887309473463834	0.00012972294346571243	0.00012934208743190894	0.00012587660367803074	0.00012568510528074677	0.00011149686284943539	9.438400073574684e-5	7.278784416951179e-5	6.330080744318899e-5	2.7139019125989918e-5	1.781833928322636e-5	19.862555544929826	3.958742811280968e-6	4.020515025514585e-6	4.050644947601683e-6	4.052876142397384e-6
4.513262781151691e-6	4.438432468158166e-6	16.89215000096864	2.404209548801482e-5	6.569710040848486e-5	6.794561710323399e-5	8.026907323570762e-5	8.721548982994073e-5	9.055309078754983e-5	9.477969663597617e-5	9.546895234871317e-5	9.608846979875101e-5	9.579874826666065e-5	9.321997348306306e-5	9.30778748753528e-5	8.25624163212154e-5	6.98876144321414e-5	5.3897672231177586e-5	4.6874670993159715e-5	2.0108411833728945e-5	1.3209752614131225e-5	19.86282547183578	2.9518479924421735e-6	2.9975091222093005e-6	3.019780675154336e-6	3.021429937541025e-6
3.703426580209004e-6	3.647979201090621e-6	16.892358319717054	1.814916998025351e-5	4.895915312389391e-5	5.062186274657138e-5	5.9732170903532195e-5	6.486502009601533e-5	6.732947056015038e-5	7.044631087782595e-5	7.095311159303811e-5	7.14035772646532e-5	7.118070735730491e-5	6.925264420302662e-5	6.914679643212705e-5	6.132661300475132e-5	5.19088878057426e-5	4.0033430842949304e-5	3.48188473399775e-5	1.4948292625697131e-5	9.827268978150155e-6	19.86302388799993	2.2128309467957053e-6	2.2466648231395944e-6	2.263167600742517e-6	2.2643896721936267e-6
3.109724888098711e-6	3.0684879078617305e-6	16.892510728749063	1.3829021520644527e-5	3.668861060495544e-5	3.792187670295307e-5	4.46767052202991e-5	4.8480079751697755e-5	5.030445108401694e-5	5.2607757064337564e-5	5.2980805335192336e-5	5.330734459616814e-5	5.313348100432428e-5	5.1682426281410545e-5	5.1603152740885587e-5	4.575878782863564e-5	3.872873415025667e-5	2.9869527483347682e-5	2.5980674194956544e-5	1.1165351219175512e-5	7.347525579532331e-6	19.863169654393534	1.6710454300300292e-6	1.6962082313533284e-6	1.7084816556343757e-6	1.7093905336686431e-6
2.6618286920649754e-6	2.63131052599298e-6	16.892625423385518	1.056984175897645e-5	2.743155136781804e-5	2.8340839907970847e-5	3.331866903442883e-5	3.6119050579569576e-5	3.746053031688522e-5	3.9150070130753875e-5	3.942220774072851e-5	3.9655264444706434e-5	3.9518390178068454e-5	3.84272071785316e-5	3.836798330320868e-5	3.4014280429606724e-5	2.8785506025787742e-5	2.2201765742785776e-5	1.9313048579253982e-5	8.311446701628333e-6	5.476768720588962e-6	19.863279905156638	1.2623135575239584e-6	1.2809358500997747e-6	1.2900190331419655e-6	1.290691665150001e-6
2.327096724435657e-6	2.304589889560443e-6	16.892710847351545	8.13412630977607e-6	2.0513434032925816e-5	2.118060615935988e-5	2.4830442806952714e-5	2.688127534223615e-5	2.7861884253435613e-5	2.9092754845937484e-5	2.9289482232806547e-5	2.945267434836875e-5	2.9343435879971782e-5	2.852118539377163e-5	2.8476944316622744e-5	2.5237209875704034e-5	2.13545717548061e-5	1.647135631343968e-5	1.4330074563395307e-5	6.1786043637419274e-6	4.078672908716752e-6	19.86336259175331	9.56850344984323e-7	9.705841563835986e-7	9.772829286739926e-7	9.777789890149227e-7
2.082604778940274e-6	2.065950094397322e-6	16.892772930203378	6.355059502114376e-6	1.5460426804961837e-5	1.595075912822781e-5	1.8630643710966698e-5	2.013402193619804e-5	2.085105866988398e-5	2.1746931881147553e-5	2.1888582519054516e-5	2.2000743921555375e-5	2.1911684606982938e-5	2.1285853210815452e-5	2.1252554791041228e-5	1.882642121834936e-5	1.592698616498349e-5	1.2285829914980319e-5	1.0690476036463924e-5	4.6207540069215025e-6	3.057488357254931e-6	19.86342329803033	7.337361720057348e-7	7.43898987561727e-7	7.488559882872811e-7	7.492230663591649e-7
1.9052444393446703e-6	1.8928352479727015e-6	16.89281764916436	5.06448367078632e-6	1.179487996933963e-5	1.2156930574944339e-5	1.4133201889065212e-5	1.5239453690384097e-5	1.5765293860610127e-5	1.641815946608407e-5	1.651985743680786e-5	1.6595000092664503e-5	1.6520577393207825e-5	1.6037227958997293e-5	1.6011867272402226e-5	1.4175919040124462e-5	1.1989708594668978e-5	9.249559604190946e-6	8.050231102279924e-6	3.4906509200337874e-6	2.3166953011148797e-6	19.86346765271605	5.718832351873024e-7	5.794554285107287e-7	5.831488444681552e-7	5.834223511979385e-7
1.7722249832543551e-6	1.762999595466285e-6	16.892850899289954	4.096553394601904e-6	9.045713849863134e-6	9.311552382805334e-6	1.076010968071071e-5	1.1568509248450826e-5	1.1950948739812248e-5	1.2421551251955665e-5	1.249328311256192e-5	1.2540663236226797e-5	1.2477221903939874e-5	1.2100737530097998e-5	1.2081330572813879e-5	1.0688042794585482e-5	9.036753978875314e-6	6.9723590086275454e-6	6.070048708336115e-6	2.643074941329545e-6	1.761101079437009e-6	19.863501207162567	4.5049366337492156e-7	4.56123103717173e-7	4.5886891884862216e-7	4.590722533112948e-7
1.6704734329231426e-6	1.663683389976464e-6	16.892876062119036	3.356144856724782e-6	6.942765739727857e-6	7.13500772837838e-6	8.179895089465894e-6	8.760454398340286e-6	9.033200477846031e-6	9.364381397469629e-6	9.413190699736157e-6	9.439334482591324e-6	9.384293993102195e-6	9.08955558248652e-6	9.074702948681482e-6	8.020027634931825e-6	6.77792194620883e-6	5.230437542911738e-6	4.555328037991076e-6	1.9947300656141165e-6	1.3361046559512164e-6	19.86352714576939	3.5763786248398467e-7	3.617812608814648e-7	3.6380223823461715e-7	3.639518965541061e-7
1.594971741947846e-6	1.5899888625660078e-6	16.892894435574323	2.8067456750171253e-6	5.3823392226836965e-6	5.5199716054908165e-6	6.265330806860923e-6	6.67683131840382e-6	6.868184220000296e-6	7.095914333480998e-6	7.1277151979867675e-6	7.138100911376058e-6	7.089292907572174e-6	6.855210017172584e-6	6.843736637136699e-6	6.040310694956703e-6	5.101823991694171e-6	3.937895963941797e-6	3.4313736568686637e-6	1.5136434386743234e-6	1.0207475581167647e-6	19.863546690799442	2.887366471805899e-7	2.9177731021006334e-7	2.9326041711185885e-7	2.9337024477600846e-7
1.540423726465483e-6	1.5367465459926608e-6	16.89290738947709	2.4098173151389697e-6	4.2549713845832985e-6	4.353150030736974e-6	4.882109680768584e-6	5.171471732098031e-6	5.304021182627301e-6	5.457012686579786e-6	5.476525781325376e-6	5.475526464460794e-6	5.431220455799445e-6	5.240958474660043e-6	5.231926414877589e-6	4.6100161647102055e-6	3.890884445609681e-6	3.004065326039418e-6	2.6193429071845324e-6	1.166068702354524e-6	7.929087621372223e-7	19.863561132218095	2.389569169114073e-7	2.412008332505788e-7	2.422953218686175e-7	2.4237637142281767e-7
1.50153320261307e-6	1.498786973014168e-6	16.892916293648618	2.1268212427503512e-6	3.4511993112793072e-6	3.521249020711187e-6	3.8959245590616615e-6	4.09820736287952e-6	4.188832582079312e-6	4.288539083356004e-6	4.299291623763616e-6	4.2901750837253265e-6	4.249078446233635e-6	4.090058595452752e-6	4.0827670586022115e-6	3.590268234242413e-6	3.0275276382337e-6	2.338276683526296e-6	2.040393131154337e-6	9.182594984990752e-7	6.304672442161581e-7	19.863571759990712	2.0346557112310738e-7	2.0514141155062124e-7	2.0595881889316337e-7	2.0601934994034957e-7
1.4730039865276246e-6	1.470940676388274e-6	16.892922517910183	1.9192189235113063e-6	2.861560088624366e-6	2.9109745920077875e-6	3.1724682896129424e-6	3.3108699342048925e-6	3.3707396347085915e-6	3.4313561503996656e-6	3.4356818993131185e-6	3.4206107110494522e-6	3.3818686873243782e-6	3.2457680200545683e-6	3.239753345008628e-6	2.8421910936034105e-6	2.3941778998445734e-6	1.8498610907241265e-6	1.6156816709937349e-6	7.364694689523356e-7	5.113019805571414e-7	19.86357986408265	1.7742950926236042e-7	1.7868862665780096e-7	1.7930277457376696e-7	1.7934825377442016e-7
1.4504804276959417e-6	1.448956243648801e-6	16.892927188831074	1.7553161578082285e-6	2.3960335679918806e-6	2.4291561370834175e-6	2.6012902665826325e-6	2.689255479935565e-6	2.7248426325010456e-6	2.7545957586236152e-6	2.75384719212076e-6	2.734074906304041e-6	2.6971924600855465e-6	2.579187465753955e-6	2.5741809605223583e-6	2.251576032863834e-6	1.8941425476693393e-6	1.4642531678658493e-6	1.2803688476219352e-6	5.929454509266639e-7	4.1722051250835003e-7	19.863586505388206	1.5687394275901747e-7	1.578040851184116e-7	1.5825777090253994e-7	1.582913674613394e-7
1.4331994177065949e-6	1.4320888854474638e-6	16.89293050380786	1.6295610263813481e-6	2.038856340109027e-6	2.0594788800641305e-6	2.1630516680457746e-6	2.212319521475987e-6	2.22927588317572e-6	2.235349124588133e-6	2.2307073044995194e-6	2.2073280575631194e-6	2.1718722994469495e-6	2.0677511688035427e-6	2.0635181758032894e-6	1.798424022492407e-6	1.5104879902995422e-6	1.1683934507276414e-6	1.0230982522284145e-6	4.82825728138724e-7	3.4503588264341095e-7	19.863591869796984	1.4110252539860858e-7	1.4178025670128173e-7	1.4211082578544025e-7	1.4213530523420134e-7
1.4203879083413367e-6	1.419584056976698e-6	16.892932662783508	1.5363284229012289e-6	1.77405168730092e-6	1.7854069688452696e-6	1.8381498458383436e-6	1.8587284511787996e-6	1.8618724104717855e-6	1.8503900555520844e-6	1.8428618961361798e-6	1.8168084815904333e-6	1.782410337523025e-6	1.6885822979460624e-6	1.6849227593035773e-6	1.462465327943765e-6	1.2260531720161823e-6	9.490480137983713e-7	8.323620768061868e-7	4.011846232702801e-7	2.915192622630844e-7	19.863596145596336	1.2940980338422105e-7	1.2990039677340212e-7	1.301396873508598e-7	1.3015740739627959e-7
1.4112217224332393e-6	1.4106373053721844e-6	16.89293387892405	1.4696211543333205e-6	1.5845857919591872e-6	1.5893104406095852e-6	1.6056850328178415e-6	1.6057368993996925e-6	1.5989982827648515e-6	1.5749552171350175e-6	1.565361941421398e-6	1.5373951466121965e-6	1.5037536231158846e-6	1.4172900847785128e-6	1.4140408370306346e-6	1.2220890669161988e-6	1.022541665968146e-6	7.921074282877562e-7	6.958912189789002e-7	3.4277064633144913e-7	2.5322825219733513e-7	19.863599533525818	1.2104366291426357e-7	1.2140035600860782e-7	1.2157433563301064e-7	1.2158721924320949e-7
1.4048766828153761e-6	1.404444177769604e-6	16.892934365395547	1.4234420276430758e-6	1.4534248364754657e-6	1.4535593325398389e-6	1.4447574618417802e-6	1.4305994964943678e-6	1.4170195684305382e-6	1.3842812749564938e-6	1.3732584147458434e-6	1.3439670208546372e-6	1.3108492050276538e-6	1.2294837608979043e-6	1.2265185349918867e-6	1.055684357108011e-6	8.816570453043298e-7	6.834622654055207e-7	6.01416576370208e-7	3.0233230733235094e-7	2.267204532761299e-7	19.863602234325	1.1525199018714524e-7	1.1551598508073426e-7	1.1564475066610525e-7	1.1565428607062662e-7
1.4005286123208197e-6	1.400200221304638e-6	16.89293433536403	1.3917938497959469e-6	1.363535003241388e-6	1.3605236818187871e-6	1.334467365767668e-6	1.3105708728185227e-6	1.2923023358444622e-6	1.2536048946360698e-6	1.2416022905001799e-6	1.2114030725439778e-6	1.178644132060452e-6	1.1007725579012428e-6	1.0980019791947549e-6	9.416403162174986e-7	7.851028831736259e-7	6.090030963613867e-7	5.366690466037622e-7	2.7461811628310425e-7	2.085534663294345e-7	19.863604448733447	1.11282671401275e-7	1.1148313466361678e-7	1.1158091248435598e-7	1.115881531741665e-7
1.3973533337826432e-6	1.3971009831129667e-6	16.892934001995545	1.368679427757385e-6	1.297882474648588e-6	1.2925735256291874e-6	1.2539149774530137e-6	1.2229056587278543e-6	1.2012126533822392e-6	1.1581627417933017e-6	1.1454445430750725e-6	1.1145822699064411e-6	1.0820854530163992e-6	1.006765707385534e-6	1.0041372956466594e-6	8.583460619429604e-7	7.145827527249266e-7	5.546204923650761e-7	4.893795273032141e-7	2.5437658319382774e-7	1.9528489218721487e-7	19.863606377490715	1.0838359275506183e-7	1.0853765543109066e-7	1.0861280112197514e-7	1.0861836584946462e-7
1.3946485777806498e-6	1.3944610013495326e-6	16.89293354692624	1.348988661751913e-6	1.2419531916821684e-6	1.2346868538341126e-6	1.1852922239024795e-6	1.148223245172652e-6	1.1236128172552235e-6	1.0768548242074414e-6	1.0635269669499755e-6	1.0320998429157297e-6	9.998263920439974e-7	9.266806389961234e-7	9.241733485593876e-7	7.873875700343886e-7	6.545067395860486e-7	5.082921419190144e-7	4.49093794772982e-7	2.3713300793112448e-7	1.839815219598994e-7	19.863608191644484	1.0591388989216593e-7	1.0602842714638749e-7	1.0608429383184917e-7	1.0608843089940588e-7
1.3924694426081806e-6	1.3923340594176419e-6	16.89293295590754	1.3331225807831012e-6	1.1968869010340153e-6	1.188043340541038e-6	1.129997799411596e-6	1.088046064874575e-6	1.0610848333074529e-6	1.0113389317292728e-6	9.975198203514502e-7	9.656375461083126e-7	9.335440749949577e-7	8.621500637788977e-7	8.597403700543451e-7	7.302109772425233e-7	6.060989774147421e-7	4.7096190145850125e-7	4.1663254443088006e-7	2.2323855248671926e-7	1.7487353375480608e-7	19.86360987777676	1.0392384781307006e-7	1.040065366328872e-7	1.0404686883983862e-7	1.0404985553904885e-7
1.3907950671059512e-6	1.3906997960145558e-6	16.89293223433533	1.3209294018996438e-6	1.162252596242471e-6	1.152196900684879e-6	1.087502917238227e-6	1.0417986684503398e-6	1.0130307863881905e-6	9.609886038476596e-7	9.467919506992021e-7	9.145598724385332e-7	8.826047061777525e-7	8.125569249252257e-7	8.102222353080162e-7	6.862694805270787e-7	5.688964954373729e-7	4.422727270649194e-7	3.916852951796148e-7	2.125603062057124e-7	1.6787380180940182e-7	19.86361144096886	1.0239443001533399e-7	1.0245264230372787e-7	1.0248103579131917e-7	1.0248313839778151e-7
1.3895556339815171e-6	1.3894900648648735e-6	16.892931400267283	1.3119010960363123e-6	1.1366073369436735e-6	1.1256540950065043e-6	1.0560371564982536e-6	1.0075542989308324e-6	9.774486517409263e-7	9.237061486743083e-7	9.092299371371304e-7	8.76738829729654e-7	8.448860584270979e-7	7.758350861506037e-7	7.735559331090638e-7	6.53732414453264e-7	5.413493924511167e-7	4.2102939824101236e-7	3.7321272122002783e-7	2.0465340892778038e-7	1.6269071612581487e-7	19.863612898225792	1.012619238840624e-7	1.013020118953219e-7	1.013215650710971e-7	1.013230130301538e-7
1.3886813259424326e-6	1.3886367196931923e-6	16.89293047176108	1.305529634127876e-6	1.1185081827737595e-6	1.1069214842467838e-6	1.0338300963075563e-6	9.833861993469386e-7	9.523364046091508e-7	8.973938743209264e-7	8.827203588091335e-7	8.500464258049373e-7	8.182659045777108e-7	7.499184111705278e-7	7.476784522461512e-7	6.307691135862895e-7	5.219077672531484e-7	4.060366944895236e-7	3.601754967529609e-7	1.9907300049259976e-7	1.590326667061736e-7	19.863614266552574	1.0046261680435997e-7	1.0048991314408174e-7	1.0050322706397867e-7	1.0050421299071571e-7
1.3881023256962526e-6	1.388071614224111e-6	16.89292946687441	1.3013069871091059e-6	1.1065121933688672e-6	1.0945056291465867e-6	1.0191113157820157e-6	9.67367612729545e-7	9.356920202363546e-7	8.799540888992203e-7	8.651497948591108e-7	8.323546684876458e-7	8.006220174643078e-7	7.327407637004944e-7	7.305267815079415e-7	6.15548912491365e-7	5.09021718640644e-7	3.9609939531319666e-7	3.515342959792558e-7	1.95374220739847e-7	1.5660804355260617e-7	19.863615562954216	9.993279616133137e-8	9.995161378641975e-8	9.996079215477026e-8	9.996147183401722e-8
1.387748815950531e-6	1.387726602182228e-6	16.892928403664943	1.2987251259147716e-6	1.0991764283651335e-6	1.0869130904467821e-6	1.0101103940375135e-6	9.575717821095373e-7	9.255134738660283e-7	8.692891005208977e-7	8.544048244309611e-7	8.215355656010419e-7	7.898321699216059e-7	7.222360074559998e-7	7.200379096830982e-7	6.062411457337006e-7	5.011413454107786e-7	3.9002228021477506e-7	3.4624979309975423e-7	1.9311220950919868e-7	1.55125236667241e-7	19.86361680443573	9.96087493400813e-8	9.962238155874835e-8	9.962903072827814e-8	9.962952311460829e-8
1.3875509794128231e-6	1.387533537292141e-6	16.89292730019036	1.2972760214796436e-6	1.0950579473986962e-6	1.0826504288882396e-6	1.0050569101899297e-6	9.520719505178017e-7	9.197987407416618e-7	8.633012172976647e-7	8.483720266685831e-7	8.154611249683876e-7	7.83774134784321e-7	7.163380061525398e-7	7.141488255602842e-7	6.010151478785056e-7	4.96716746360728e-7	3.866101286970021e-7	3.43282662315298e-7	1.9184210664033117e-7	1.5429263605220626e-7	19.86361800800213	9.94267637257144e-8	9.943748419747994e-8	9.944271316930858e-8	9.944310038703887e-8
1.387438998790683e-6	1.3874242732784489e-6	16.892926174508347	1.2964516447384922e-6	1.0927138101056928e-6	1.0802242052118286e-6	1.0021804433551457e-6	9.489413609852245e-7	9.165457961067459e-7	8.598927473412288e-7	8.449379807158759e-7	8.120033544129458e-7	7.803256848871701e-7	7.12980623505611e-7	7.107965179281629e-7	5.980402534909904e-7	4.941980202876673e-7	3.846677202626216e-7	3.415935778267288e-7	1.9111905197292105e-7	1.538186317096303e-7	19.86361919065843	9.932312670333536e-8	9.933218943902691e-8	9.933660986266793e-8	9.933693720585898e-8
1.387343056791666e-6	1.3873306638657498e-6	16.89292504467658	1.2957439666260878e-6	1.0907010761222608e-6	1.0781409801584188e-6	9.997105726490423e-7	9.462532565426916e-7	9.137526152047711e-7	8.569659987632968e-7	8.419892657167384e-7	8.090342617579786e-7	7.773645930648698e-7	7.100977232307095e-7	7.079179755753973e-7	5.954857971363648e-7	4.920352659887722e-7	3.829998344143769e-7	3.401432138348884e-7	1.9049818534664482e-7	1.5341161364164138e-7	19.863620369409638	9.923412565804886e-8	9.924176501980168e-8	9.924549119316247e-8	9.924576712561854e-8
1.387214086529478e-6	1.3872048165636163e-6	16.89292392338583	1.294795950578106e-6	1.088005673023564e-6	1.0753511920450953e-6	9.964030814456615e-7	9.42653553071003e-7	9.10012218370707e-7	8.530467610299209e-7	8.380406175637975e-7	8.050583423817558e-7	7.733994055729055e-7	7.06237270177814e-7	7.04063359494728e-7	5.920652225488409e-7	4.8913924047827e-7	3.807664896033735e-7	3.38201148358534e-7	1.896668645338856e-7	1.528666417749763e-7	19.863621556206716	9.911498404561104e-8	9.912071777765913e-8	9.91235144581965e-8	9.912372155933125e-8
1.3871004667379777e-6	1.3870939522984179e-6	16.892922798123376	1.293959631767377e-6	1.0856275121353926e-6	1.0728897482791543e-6	9.934848284250393e-7	9.394774567920942e-7	9.067119756144606e-7	8.495887082326065e-7	8.345566120204929e-7	8.015502692736929e-7	7.699007975290708e-7	7.028310656650619e-7	7.006623049850197e-7	5.890471322228038e-7	4.865839737078067e-7	3.7879592581709093e-7	3.3648758958511565e-7	1.8893335230111542e-7	1.523857845103789e-7	19.86362273926638	9.900985062437112e-8	9.901390293636007e-8	9.901587948356019e-8	9.901602585170154e-8
1.3870085607638644e-6	1.3870042821284656e-6	16.892921667243392	1.2932813140164076e-6	1.0836981132958779e-6	1.0708927717696462e-6	9.911171840437196e-7	9.369005891855247e-7	9.040343695546503e-7	8.46783043989507e-7	8.31729886601981e-7	7.98704008055771e-7	7.670622087339939e-7	7.000674363962945e-7	6.97902853853946e-7	5.865983872744817e-7	4.845107344722537e-7	3.771970827940602e-7	3.3509726768442217e-7	1.883381950141035e-7	1.5199562028091785e-7	19.863623917038737	9.892453236534847e-8	9.892722038997169e-8	9.892853148955384e-8	9.892862857958494e-8
1.386936297773863e-6	1.3869337847860186e-6	16.892920531281497	1.2927459288518317e-6	1.0821746782462827e-6	1.069315966454578e-6	9.892476369480103e-7	9.348658020022353e-7	9.019200195178671e-7	8.445675501858325e-7	8.294977566823977e-7	7.964564419100237e-7	7.648206933388292e-7	6.978851001582098e-7	6.957238165754614e-7	5.846646894409066e-7	4.828735519995754e-7	3.7593450969085945e-7	3.339993557062544e-7	1.8786819783869894e-7	1.5168749974379304e-7	19.863625090028183	9.885713950846971e-8	9.885875013376606e-8	9.885953571919488e-8	9.885959389355551e-8
1.386881606934697e-6	1.386880439003337e-6	16.892919390773283	1.2923384078002818e-6	1.08101440872787e-6	1.0681150362719568e-6	9.878236757842198e-7	9.333159469931663e-7	9.00309544830703e-7	8.428800087067934e-7	8.277975376358786e-7	7.947444540184848e-7	7.63113305494731e-7	6.962227747375052e-7	6.94064003623521e-7	5.831917404591113e-7	4.816264555177356e-7	3.749727556640668e-7	3.331630267004136e-7	1.8751016594075082e-7	1.5145277355620442e-7	19.863626258739085	9.88057822936614e-8	9.88065721630152e-8	9.88069574155008e-8	9.880698594418729e-8
1.386842417413092e-6	1.3868422235126806e-6	16.892918246254357	1.2920436823883919e-6	1.0801745064819034e-6	1.06724568515979e-6	9.867927891986566e-7	9.321938759092584e-7	8.991435648197494e-7	8.416582014375999e-7	8.265665448365602e-7	7.935049275631878e-7	7.618770993528537e-7	6.950191779208783e-7	6.928622254720789e-7	5.821252420661285e-7	4.807234742546991e-7	3.742763698702604e-7	3.325574537167006e-7	1.8725090448610817e-7	1.512827923753519e-7	19.863627423675833	9.876857096085016e-8	9.876876647299115e-8	9.876886182148904e-8	9.876886888205435e-8
1.3868166583757727e-6	1.3868171170463091e-6	16.892917098260323	1.2918466841427947e-6	1.079612173249646e-6	1.0666636170560845e-6	9.86102465837629e-7	9.31442440501452e-7	8.983626988115978e-7	8.408399102634622e-7	8.257420936585779e-7	7.926747457261665e-7	7.610491290643515e-7	6.942130274950268e-7	6.920572925950899e-7	5.814108959989903e-7	4.801186374384297e-7	3.738099014660184e-7	3.3215180980491653e-7	1.8707721864062002e-7	1.5116890685843546e-7	19.86362858534281	9.874361574996257e-8	9.8743413058966e-8	9.874331418017713e-8	9.874330685773075e-8
1.3868022589894634e-6	1.3868030983364822e-6	16.89291594732679	1.2917323445901241e-6	1.0792846107723613e-6	1.0663245358988483e-6	9.857001943474453e-7	9.310044925206873e-7	8.979075661328399e-7	8.403629170695902e-7	8.252614994760678e-7	7.921907916894541e-7	7.60566448780379e-7	6.937430412466485e-7	6.915880154665084e-7	5.809944039947294e-7	4.79765974296892e-7	3.7353789960791893e-7	3.3191526801486237e-7	1.8697591357013552e-7	1.51102467662655e-7	19.86362974424439	9.872902690092523e-8	9.872859191621174e-8	9.872837973458251e-8	9.872836402179054e-8
1.3867971484208886e-6	1.3867981461154602e-6	16.892914793989362	1.291685595257013e-6	1.079149020791312e-6	1.066184145626088e-6	9.855334633744134e-7	9.308228837179053e-7	8.97718786110067e-7	8.401650037411945e-7	8.250620776631662e-7	7.919899486350845e-7	7.603661126520905e-7	6.935479369624407e-7	6.913932045602891e-7	5.808214677903784e-7	4.7961951405805e-7	3.734249134525402e-7	3.3181700139633915e-7	1.8693379444050369e-7	1.5107482544521046e-7	19.863630900884964	9.872291465366474e-8	9.872238304000046e-8	9.872212372772264e-8	9.872210452480775e-8
1.3867992558367732e-6	1.3868002391155022e-6	16.892913638783643	1.2916913676700947e-6	1.0791626050477618e-6	1.066198150175811e-6	9.855497615648421e-7	9.308404658440458e-7	8.977369780698707e-7	8.40183952163485e-7	8.250811435940086e-7	7.920090997450912e-7	7.603851748306401e-7	6.935664324291013e-7	6.914116703503863e-7	5.808377891229697e-7	4.796332859498681e-7	3.7343549215646027e-7	3.3182618299914783e-7	1.8693766641757357e-7	1.5107733086330178e-7	19.863632055768907	9.87233892481077e-8	9.872286642560415e-8	9.8722611402615e-8	9.872259251735648e-8
1.3868065104038417e-6	1.3868073560688682e-6	16.892912482245233	1.2917345933560027e-6	1.0792825652829735e-6	1.0663222534860241e-6	9.856965775650397e-7	9.310000906500499e-7	8.979027613388428e-7	8.403575442216722e-7	8.252560126427309e-7	7.921851282015078e-7	7.605606894671823e-7	6.937372454333278e-7	6.915822233107548e-7	5.809890697295356e-7	4.797613192003105e-7	3.7353418487625725e-7	3.319119858730895e-7	1.8697433466719423e-7	1.511013345741289e-7	19.863633209400607	9.872856092418071e-8	9.872812206829492e-8	9.872790800227707e-8	9.872789215001077e-8
1.386816841288819e-6	1.3868174757078186e-6	16.892911324909747	1.2918002038413704e-6	1.0794661032382104e-6	1.0665121594947353e-6	9.859214000213146e-7	9.312446098868577e-7	8.981567552435745e-7	8.40623561800966e-7	8.255240001834693e-7	7.92454917186368e-7	7.608297107128715e-7	6.93999093761818e-7	6.918436739153489e-7	5.812210113471088e-7	4.799576430373415e-7	3.7368554076850937e-7	3.320435830679652e-7	1.8703060435521475e-7	1.5113818723489172e-7	19.86363436228444	9.873653992181037e-8	9.873622996334476e-8	9.873607876972631e-8	9.873606757334467e-8
1.3868281776584292e-6	1.3868285767646123e-6	16.892910167312778	1.2918731306528303e-6	1.0796704206547358e-6	1.0667235721399515e-6	9.861717175799747e-7	9.315168753054098e-7	8.984395791106574e-7	8.409197867865769e-7	8.258224215903598e-7	7.927553498817052e-7	7.611292927188622e-7	6.942906952012693e-7	6.921348326381235e-7	5.814793157127219e-7	4.801762866889252e-7	3.7385410898979474e-7	3.3219014763357584e-7	1.8709328064748416e-7	1.511792395027902e-7	19.863635514924788	9.874543648092324e-8	9.874527010602574e-8	9.87451889479802e-8	9.874518293793222e-8
1.3868384486793974e-6	1.3868386379715096e-6	16.892909009989935	1.2919383053170167e-6	1.0798527192738133e-6	1.0669121953596798e-6	9.863950188873283e-7	9.317597386566467e-7	8.986918522666831e-7	8.411840010637147e-7	8.26088592237538e-7	7.930233094695531e-7	7.613964896363085e-7	6.945507675383794e-7	6.92394509953033e-7	5.817096845634072e-7	4.803712793830261e-7	3.740044386966914e-7	3.3232085261972257e-7	1.8714916870985155e-7	1.5121584203502426e-7	19.863636667826032	9.875336084144592e-8	9.875332249160988e-8	9.875330378005621e-8	9.875330239434751e-8
1.3868455835184482e-6	1.3868456380607701e-6	16.892907853476828	1.2919806593605624e-6	1.0799702008367052e-6	1.0670337330919276e-6	9.865387925896843e-7	9.319160516915089e-7	8.988541940382432e-7	8.413539865175902e-7	8.262598274991401e-7	7.931956791319455e-7	7.615683556163648e-7	6.947180285598462e-7	6.925615163340318e-7	5.818578196361973e-7	4.804966503476082e-7	3.7410107904577773e-7	3.3240487107620636e-7	1.87185073708166e-7	1.5123934548879386e-7	19.86363782149256	9.875842324330505e-8	9.875846711536925e-8	9.87584885089718e-8	9.875849009316459e-8
1.3868477385784402e-6	1.3868477775619026e-6	16.89290669825028	1.2919867778027042e-6	1.07998476344345e-6	1.0670487499923953e-6	9.865562895426669e-7	9.319349371956655e-7	8.988737397595787e-7	8.413743524067801e-7	8.262803213154254e-7	7.932162680423719e-7	7.615888520388978e-7	6.947379207237658e-7	6.925813767553893e-7	5.818753809576909e-7	4.805114732964558e-7	3.741124692965047e-7	3.324147587631861e-7	1.871892487028229e-7	1.5124204962985216e-7	19.863638976373398	9.875894129313534e-8	9.875899465805014e-8	9.875902068199984e-8	9.875902260908795e-8
1.386848270759627e-6	1.3868483330280862e-6	16.892905543442065	1.2919810872782414e-6	1.0799657853916103e-6	1.0670290524061026e-6	9.865326336826201e-7	9.319090359237458e-7	8.988467491409842e-7	8.413459582224536e-7	8.262516894461714e-7	7.93187392563657e-7	7.615600180760764e-7	6.9470978630568e-7	6.925532832355069e-7	5.818503891037548e-7	4.804902693282468e-7	3.7409607706186724e-7	3.3240048768461867e-7	1.8718308307948104e-7	1.5123797539932562e-7	19.863640131650936	9.87579783656517e-8	9.875801752141653e-8	9.875803661467295e-8	9.87580380285294e-8
1.3868489562037565e-6	1.3868490380892057e-6	16.89290438859279	1.2919765119543917e-6	1.0799499747748548e-6	1.0670126331045388e-6	9.865128641060128e-7	9.318873641048063e-7	8.988241531935359e-7	8.413221687052775e-7	8.262276967705145e-7	7.931631882648222e-7	7.615358426402327e-7	6.946861872949061e-7	6.925297182633263e-7	5.818294157884029e-7	4.804724675966559e-7	3.740823085010899e-7	3.323884980724822e-7	1.8717789399232887e-7	1.5123454129824207e-7	19.863641286892555	9.875715529754484e-8	9.875718248254182e-8	9.875719573690594e-8	9.875719671838065e-8
1.3868497834312008e-6	1.3868498815403753e-6	16.892903233705425	1.2919729682992403e-6	1.079937094341961e-6	1.0669992465334613e-6	9.864966897173977e-7	9.318696049387569e-7	8.988056227417091e-7	8.41302638950233e-7	8.262079957972653e-7	7.931433052588011e-7	7.615159767920702e-7	6.946667839742174e-7	6.925103426354316e-7	5.818121600097682e-7	4.804578132629307e-7	3.7407096709238136e-7	3.323786190374611e-7	1.8717360829564236e-7	1.512316993788346e-7	19.86364244210106	9.8756461612896e-8	9.875647889784558e-8	9.875648732333909e-8	9.875648794722606e-8
1.386850740962331e-6	1.38685085217671e-6	16.892902078782946	1.2919703727808724e-6	1.0799269068417085e-6	1.0669886471386266e-6	9.864838194213267e-7	9.318554416255082e-7	8.987908286099798e-7	8.412870240523015e-7	8.261922390352348e-7	7.93127393658527e-7	7.615000715922921e-7	6.946512366263868e-7	6.924948171484071e-7	5.817983207659844e-7	4.804460514883187e-7	3.740618563139502e-7	3.3237067969024025e-7	1.871701528436975e-7	1.5122940169333637e-7	19.86364359727925	9.875588683578636e-8	9.875589612374743e-8	9.875590064861276e-8	9.875590098365015e-8
1.3868518173175186e-6	1.3868519387933234e-6	16.892900923828318	1.2919686418673733e-6	1.0799191750228752e-6	1.066980589365792e-6	9.864739621223524e-7	9.318445573649704e-7	8.987794416228242e-7	8.412749791064636e-7	8.261800789932337e-7	7.931151035769333e-7	7.614877781016021e-7	6.946392055341869e-7	6.924828025988369e-7	5.817875970551843e-7	4.804369274340673e-7	3.7405477964400494e-7	3.3236450914150415e-7	1.8716745449077018e-7	1.5122760029398045e-7	19.86364475242991	9.875542049029713e-8	9.875542351666696e-8	9.87554249873673e-8	9.875542509623726e-8
1.386853001017135e-6	1.3868531301853298e-6	16.892899768844508	1.2919676920268276e-6	1.0799136616342402e-6	1.0669748276607143e-6	9.864668267250267e-7	9.318366353570535e-7	8.987711326047175e-7	8.412661592077009e-7	8.261711681800729e-7	7.93106085126953e-7	7.614787473807035e-7	6.94630350980391e-7	6.924739597833048e-7	5.817796878755012e-7	4.804301862614243e-7	3.7404954056075436e-7	3.323599365019374e-7	1.8716544009113643e-7	1.5122624723299987e-7	19.863645907555846	9.875505210050954e-8	9.875505043302378e-8	9.875504961424305e-8	9.875504955357188e-8
1.3868542805815512e-6	1.3868544151478438e-6	16.89289861383449	1.291967439727321e-6	1.0799101294245819e-6	1.0669711164691505e-6	9.86462122133902e-7	9.318313588016681e-7	8.987655723801358e-7	8.412602194509942e-7	8.261651591045634e-7	7.930999884215198e-7	7.614726304902995e-7	6.946243332477716e-7	6.924679494983952e-7	5.817742922250681e-7	4.804255731316372e-7	3.7404594254240706e-7	3.3235679088222467e-7	1.871640364990722e-7	1.5122529456262778e-7	19.86364706265985	9.875477119050478e-8	9.875476622923745e-8	9.875476380388032e-8	9.87547636242384e-8
1.386855644531139e-6	1.38685578247598e-6	16.89289745880123	1.2919678014369382e-6	1.0799083411426792e-6	1.0669692102368578e-6	9.864595572535304e-7	9.318284108987244e-7	8.987624317735547e-7	8.412568149313248e-7	8.261617042755159e-7	7.930964635735668e-7	7.614690784910938e-7	6.946208126191019e-7	6.92464432540692e-7	5.817711091020186e-7	4.804228332059535e-7	3.7404378906717163e-7	3.323549013930506e-7	1.8716317056885346e-7	1.5122469433509728e-7	19.863648217744718	9.875456728436408e-8	9.875456026172756e-8	9.87545568309195e-8	9.875455657682126e-8
1.3868570813862698e-6	1.3868572209648517e-6	16.892896303747694	1.2919686936237645e-6	1.0799080595373098e-6	1.0669688634095929e-6	9.86458840988464e-7	9.318274748481322e-7	8.987613816094502e-7	8.412556007436736e-7	8.261604562017414e-7	7.930951606960274e-7	7.614677424437896e-7	6.946194493771545e-7	6.924630697067794e-7	5.817698375044852e-7	4.804217116456208e-7	3.740428836132567e-7	3.323540971450996e-7	1.8716276915475615e-7	1.5122439860264144e-7	19.863649372813246	9.875442990616861e-8	9.875442188691374e-8	9.875441797000087e-8	9.875441767990489e-8
1.3868585796673148e-6	1.386858719409574e-6	16.892895148676857	1.291970032755885e-6	1.0799090473572534e-6	1.066969830433113e-6	9.86459682243255e-7	9.318282338498023e-7	8.98762092712298e-7	8.412562319830219e-7	8.261610673920505e-7	7.930957299018348e-7	7.614682734090903e-7	6.946199038047025e-7	6.924635217932413e-7	5.817701764306018e-7	4.804219536118866e-7	3.740430296588709e-7	3.3235420724905653e-7	1.8716275911105626e-7	1.5122435941749336e-7	19.86365052786823	9.875434857999962e-8	9.875434046121556e-8	9.875433649576481e-8	9.875433620207371e-8
1.3868601278946454e-6	1.3868602666052608e-6	16.892893993591684	1.2919717353013848e-6	1.0799110673512881e-6	1.0669718657531754e-6	9.864617899224557e-7	9.318303711036444e-7	8.987642359065738e-7	8.412583637443506e-7	8.261631903552543e-7	7.930978213039222e-7	7.614703224476994e-7	6.946218361845186e-7	6.924654495966621e-7	5.817718248785012e-7	4.804233042659987e-7	3.740440306822228e-7	3.32355060815606e-7	1.8716306729202975e-7	1.512245288318861e-7	19.86365168291247	9.875431282993829e-8	9.87543053410526e-8	9.875430168285164e-8	9.875430141191215e-8
1.386861714588633e-6	1.3868618513470264e-6	16.892892838495147	1.291973717728349e-6	1.0799138822681924e-6	1.0669747238155365e-6	9.864648729306184e-7	9.318335698095691e-7	8.987674820167535e-7	8.412616511226411e-7	8.261664776001636e-7	7.931010850152233e-7	7.614735406203204e-7	6.946249067993758e-7	6.924685139136259e-7	5.817744818463165e-7	4.804255087692044e-7	3.7404569016152116e-7	3.3235648695543236e-7	1.8716362055195255e-7	1.5122485889805278e-7	19.86365283794876	9.875431218006584e-8	9.875430588284447e-8	9.875430280590171e-8	9.875430257800465e-8
1.3868633282696495e-6	1.386863462429985e-6	16.892891683390214	1.2919758965048627e-6	1.0799172548567452e-6	1.0669781590659536e-6	9.864686401722951e-7	9.318375131674867e-7	8.987715018673129e-7	8.412657492128741e-7	8.261705816355892e-7	7.931051711486712e-7	7.614775789876565e-7	6.94628775932047e-7	6.924723755407165e-7	5.817778463321812e-7	4.804283122827514e-7	3.7404781157497453e-7	3.323583147792205e-7	1.8716434574510066e-7	1.5122530166822653e-7	19.86365399297989	9.875433615446349e-8	9.875433144301076e-8	9.875432913955536e-8	9.875432896893562e-8
1.3868649574580653e-6	1.3868650886492516e-6	16.892890528279853	1.2919781880990111e-6	1.079920947865725e-6	1.0669819259501839e-6	9.86472800552038e-7	9.318418843773073e-7	8.987759662827279e-7	8.412703131100312e-7	8.261751549703419e-7	7.931097298171992e-7	7.614820886104113e-7	6.94633103865305e-7	6.92476695274518e-7	5.817816173342282e-7	4.804314599678873e-7	3.7405019840079155e-7	3.323603733976549e-7	1.8716516972575006e-7	1.512258091946404e-7	19.86365514800866	9.875437427721244e-8	9.875437137797107e-8	9.875436995845293e-8	9.875436985328949e-8
1.3868665906742526e-6	1.3868667187999394e-6	16.892889373167034	1.291980508978879e-6	1.0799247240439103e-6	1.066985778913984e-6	9.864770629743996e-7	9.318463666389413e-7	8.987805460874741e-7	8.412749979090932e-7	8.261798501132326e-7	7.931144111337406e-7	7.614867205492881e-7	6.946375508819229e-7	6.924811339116148e-7	5.817854938505909e-7	4.804346969858593e-7	3.740526541171809e-7	3.323624919214202e-7	1.8716601934817666e-7	1.5122633352952746e-7	19.863656303037867	9.875441607239388e-8	9.8754415044145e-8	9.875441453723474e-8	9.87544144996507e-8
1.3868682164385823e-6	1.3868683416771633e-6	16.89288821805473	1.2919827756125522e-6	1.07992834614008e-6	1.066989472403111e-6	9.864811363439318e-7	9.318506431522987e-7	8.987849121060272e-7	8.412794587050412e-7	8.261843195730723e-7	7.931188652112287e-7	7.614911258649903e-7	6.946417772646733e-7	6.924853522485907e-7	5.817891748794022e-7	4.804377684979155e-7	3.7405498220235115e-7	3.3236449946120103e-7	1.8716682146665648e-7	1.5122682672512088e-7	19.86365745807031	9.875445106408903e-8	9.875445179795209e-8	9.875445215054116e-8	9.875445217660365e-8
1.3868698232714261e-6	1.3868699460760376e-6	16.892887062945903	1.2919849044681148e-6	1.0799315769030123e-6	1.0669927608633221e-6	9.864847295651867e-7	9.318543971172899e-7	8.987887351628632e-7	8.412833505928565e-7	8.261882158586717e-7	7.931227421625971e-7	7.614949556182213e-7	6.946454432963293e-7	6.924890110820299e-7	5.817923594187954e-7	4.804404196653032e-7	3.7405698613451087e-7	3.323662251276821e-7	1.8716750293546548e-7	1.5122724083365367e-7	19.86365861310878	9.875446877637911e-8	9.8754470995812e-8	9.875447207301251e-8	9.87544721527328e-8
1.3868713996931554e-6	1.3868715207916764e-6	16.892885907843525	1.291986812013653e-6	1.0799341790814859e-6	1.0669953987403743e-6	9.86487551542717e-7	9.318573117338251e-7	8.987916860824579e-7	8.412863286675201e-7	8.261911914788417e-7	7.931256921007787e-7	7.614978608696846e-7	6.946482092596635e-7	6.924917712085166e-7	5.817947464669039e-7	4.8044239564927e-7	3.740584693918688e-7	3.3236749803154783e-7	1.8716799060887956e-7	1.51227527907359e-7	19.863659768156076	9.875445873334533e-8	9.875446199414428e-8	9.875446357928913e-8	9.875446369662256e-8
1.3868729342241413e-6	1.386873054619194e-6	16.892884752750565	1.2919884147172512e-6	1.0799359154242796e-6	1.0669971404800245e-6	9.864893111810743e-7	9.318590702018145e-7	8.987934356892871e-7	8.412880480240131e-7	8.261928989423931e-7	7.93127365138707e-7	7.614994926800835e-7	6.946497354374492e-7	6.924932934246347e-7	5.817960350218605e-7	4.804434416110635e-7	3.740592354526335e-7	3.3236814728348293e-7	1.8716821134117476e-7	1.5122763999846986e-7	19.863660923214994	9.875441045906889e-8	9.875441414936855e-8	9.875441594401136e-8	9.875441607685736e-8
