# Supplementary material for: Diffusion-mediated HEI10 coarsening can explain meiotic crossover positioning in Arabidopsis
Source: Nat Commun. 2021 Aug 3;12:4674. doi: 10.1038/s41467-021-24827-w (PMC8333306; doi:10.1038/s41467-021-24827-w)
Supplement: Supplementary file 4 — Source Data File [file 41467_2021_24827_MOESM4_ESM.zip › source_data/Suppl_Fig_6h_kymo2.csv]

50.034177066934504	36000.0
1.1353182343867292	1.3578139815327017	4.696155109804551	6.926257480051902	7.196696938440561	7.58829121278755	10.520007480769477	10.842192725538519	12.121181712908227	20.186729292072275	20.8076916075955	25.08569282117805	26.195853695819157	26.211833372336542	27.026036945885615	27.986881685717563	34.28028390079784	34.48746960629367	34.50189486116556	35.590462277416066	37.6156677091184	39.295996524042806	40.99490934724735	45.0068006433506	46.09896438133509
1.2585858427346075	1.4067672631997676	0.21989982462326083	0.9755701141747668	0.6902769429882936	1.1502824025725331	0.5821096471396501	1.1630773788371376	0.7756885254914284	0.9173789613671546	1.0075544926899738	0.433116846824813	1.2122240238996498	0.9136495165927279	0.951578816450092	1.5977598788217668	0.951813339613708	0.6630491759738797	1.5511133505797239	0.9778368036193482	0.6183765576186206	1.4348831815551764	1.1667543861658953	0.5823359391539722	1.2990802862814972
0.2945873024880402	3.3769124078458135	0.5978933071676029	0.8418011762698662	0.8721674536177486	0.9025132883746406	1.03549889241278	1.0512518417177696	1.0781337679418452	0.9794845189649777	0.8632098580507412	0.3504150019454324	0.24959719207493491	0.24959719207487943	0.16382412972580898	6.5006148090045235	0.09370311076860031	0.09341557646729873	5.511671445769461	0.20135098450746333	0.44998806488583876	1.1548857980928475	0.7184467604081677	0.5831472629532733	2.4045912662336226
0.05703516921503331	6.063929340109515	0.2711337959947628	0.4435506237148023	0.46476011889405305	0.4908103304763673	0.6600740183410824	0.6704807703254705	0.6600421627930694	0.3614596307159586	0.33562762041775657	0.14595837033785058	0.09933555142727646	0.09933555142727649	0.0637081560528212	9.020764424011306	0.021212685155167797	0.021031206905099048	7.92654297390731	0.05278250608088899	0.11377821109558305	0.16417733795953024	0.21449633723152942	0.3423675700875876	2.6047312696920923
0.021861580866841417	7.8618534301736345	0.12998563999348534	0.20263257155219716	0.21045820959493192	0.21956729827595114	0.2675339334018035	0.2699585177943999	0.2677500004677715	0.17106393604215098	0.16047418776807093	0.07482224206848762	0.05168813734132131	0.051688137341321286	0.033586346923240036	10.302416216618099	0.020682376135134024	0.020931846522614775	9.237645689487573	0.06341135816092666	0.14994809482705074	0.22984072444020906	0.3205830879590565	0.5978299332359447	0.6740781965429985
0.009471925680588284	8.732262767043935	0.05336966073028313	0.08053909250446746	0.08335019703241922	0.08659440439047646	0.1031238056597181	0.10398542525868877	0.10366798915872368	0.07213629108540298	0.06816890315707319	0.03362980180654257	0.023692012569753437	0.023692012569753437	0.01562533803398696	10.99374648210597	0.01257738213970427	0.01272551470042071	10.55478396571807	0.03896382413892225	0.08882811361785986	0.12871891508518898	0.16538695832155745	0.23678666688061223	0.24783716349613444
0.004547801844636853	9.087050922826712	0.0213127688318889	0.031388595294293616	0.03241877992285283	0.03360665637932903	0.03961658225062565	0.0399324323150402	0.03986045230809632	0.028521412533154395	0.027028217922721087	0.0136848044690406	0.009747076328457893	0.009747076328457893	0.006500282287473662	11.30096368818849	0.005541185202219984	0.005604216514568512	11.224336946435407	0.016878268229536003	0.03761503206889719	0.05345039879084971	0.06732336063755981	0.09241007661738807	0.0961476209440049
0.002650632754330049	9.22292364178988	0.008885020553289647	0.012585314767417683	0.012960852489315269	0.013391688932717461	0.015543355663363078	0.01565237061281327	0.015598552098554022	0.011207922470804491	0.010632309500676881	0.005476285252375181	0.0039441916899056306	0.0039441916899056306	0.0026762069702137826	11.424605640458703	0.002320265207067987	0.002344786482775321	11.504130618569963	0.00682659639933773	0.014962403086424268	0.021072565678314833	0.02634586366650016	0.03568495980033588	0.03706354224470718
0.0019333148014844279	9.273129820632303	0.004174620998504889	0.005491915394933967	0.00562395056939621	0.0057729449036754334	0.006489176955831105	0.006520319784978007	0.006463588881706898	0.004592975674119761	0.004359217785669941	0.0022978766224793223	0.001687632740963952	0.001687632740963952	0.0011846271687215302	11.473140940358533	0.0010114966044266684	0.0010202304697924584	11.614643312585295	0.0027557821898226836	0.005890394410914166	0.008229953397303254	0.01023833305085563	0.013769772845762189	0.014289520010510056
0.001665275078775206	9.290729061963816	0.002405056259051641	0.0028310250086387755	0.0028721395982351646	0.002915855296807628	0.0030959728839378333	0.0030978968432255295	0.0030386860631877793	0.0020995075655989024	0.0019933727095361	0.0010934831400940786	0.0008309889464584418	0.0008309889464584418	0.0006175101901659186	11.492574971331775	0.0005007294691929668	0.0005032176951931547	11.657496353432123	0.0011689010856907821	0.0023690454875462666	0.003262691591862884	0.004028320379546733	0.005371045568779235	0.005568453981832646
0.0015664081490217065	9.296054589725827	0.001742664524790602	0.001834759276495766	0.0018418351574447385	0.0018461257746663785	0.0018254242407523442	0.0018163732837250715	0.00175595673322942	0.0011634302909474105	0.0011050017876151755	0.0006402226617465134	0.0005082660243446916	0.0005082660243446916	0.0004036153850252767	11.500964636122768	0.00030416918560825687	0.0003042207061083032	11.674113971096062	0.0005583684800920825	0.001016422044936596	0.001357189728561135	0.0016489223842568374	0.0021600413816947215	0.0022351572307297307
0.001531130041936769	9.296765467388022	0.0014963192905135432	0.0014634368639866566	0.0014577707124756021	0.0014472959907763123	0.0013513201498432795	0.0013381405390823422	0.0012771514999503075	0.0008134042541503766	0.0007727598116553016	0.000470410392782528	0.0003872331779024159	0.0003872331779024159	0.0003232796240977542	11.505185622747243	0.00022903714136244708	0.00022814688320265436	11.68064807553266	0.00032503017435679	0.0004997984917809609	0.0006297725075042012	0.0007410118806980347	0.0009358323669127661	0.0009644592460105791
0.0015196421929416296	9.295747637229674	0.0014055592539758649	0.0013257325038280282	0.0013152770709570203	0.0012992465830689868	0.0011748827285930118	0.0011601337514058774	0.0010988341192942229	0.0006826785181897422	0.0006486455078685917	0.0004068041968484021	0.0003418155181329103	0.0003418155181329103	0.0002930489150669473	11.507844740924694	0.00020032231347424023	0.00019907076759407855	11.683334655677625	0.00023590877497351752	0.0003025582478834588	0.0003521179606766312	0.00039452906078585586	0.00046879508787766233	0.0004797070747624342
0.0015170662450821916	9.29407977102755	0.0013730310266532838	0.0012754504030039163	0.0012631803289431596	0.0012450389560643032	0.0011098259836238998	0.0010944654606863187	0.0010329573609395516	0.0006340566221366174	0.0006024567016029223	0.00038298993999572354	0.00032473950162340405	0.00032473950162340405	0.0002816081913151498	11.509920804429402	0.00018931837847425764	0.00018793046429055189	11.684553357912375	0.00020183736646141315	0.00022720221604415346	0.00024606147771735797	0.00026219925885406905	0.00029045565876759333	0.000294607311896871
0.0015178432087982782	9.292164841755458	0.0013623665830862922	0.001257986442012988	0.001245017988149733	0.0012260584849516738	0.001086578431550968	0.0010709658985259619	0.0010092883710310719	0.000616263488216646	0.0005855287945918036	0.00037412466492120174	0.00031831421184036647	0.00031831421184036647	0.00027723201508354696	11.511780937537774	0.00018508451517665746	0.00018364748957965484	11.685210281242915	0.00018881903234991453	0.00019845713529896583	0.00020562228303604513	0.00021175282251624427	0.00022248591140586093	0.00022406286997272865
0.0015198895091062458	9.290153869949922	0.0013599366397728664	0.0012528785861365295	0.00123963173878259	0.001220340493228069	0.001079069742785882	0.0010633404634226532	0.0010015081656980544	0.0006100773216806608	0.0005796178208115681	0.0003708899363777493	0.00031590163018709505	0.00031590163018709505	0.00027551857453527394	11.51356325117029	0.00018344452958534127	0.00018199231202172146	11.685651206580491	0.00018387082211328106	0.0001875796335394962	0.00019033595498288463	0.00019269368951806194	0.00019682055081678173	0.0001974268461551914
0.0015224035630016976	9.288104943377226	0.0013604983872290072	0.0012522558710269692	0.0012388828006704297	0.0012194360287905233	0.0010772715757794624	0.0010614745118420546	0.0009994925113847764	0.0006081020485301291	0.0005777037204533283	0.0003696985079161656	0.0003149455655565794	0.0003149455655565794	0.00027477199372964115	11.515321083945079	0.00018276282199892107	0.00018130813614796845	11.686011557940617	0.00018190543337917383	0.0001833065866287736	0.00018434702204094087	0.0001852364177990948	0.00018679220949561223	0.00018702074130105289
0.0015251098516577616	9.286038013182313	0.0013622501880150412	0.0012534135608795462	0.0012399744073083988	0.001220441731022455	0.0010777377539977972	0.0010618921968636554	0.0009997621781497623	0.0006077953468516062	0.0005773733489921091	0.00036931668783404787	0.0003145666189009171	0.0003145666189009171	0.0002744085358102333	11.517072856446656	0.0001824660750935066	0.00018101409856493612	11.686338809605703	0.0001811386283307796	0.0001816874430830864	0.00018209411449338227	0.00018244117947545605	0.00018304735125038805	0.00018313635655834996
0.0015278902990786595	9.28396162701828	0.0013644192630302698	0.0012551914582864306	0.0012417068809576972	0.0012221121940964941	0.0010789899922150374	0.0010631025012277128	0.001000824679140608	0.0006080664665112128	0.0005775913564238939	0.0003692150043205529	0.00031438728759360096	0.00031438728759360096	0.0002741775292198983	11.518826505374458	0.00018230510701359935	0.00018085770380458878	11.686653595939259	0.0001807946303882686	0.00018100443625107402	0.00018115903636537164	0.0001812903976175358	0.0001815188745237265	0.00018155238586372053
0.001530709922923651	9.281878301162244	0.0013667769162133637	0.001257246228228469	0.001243725203310887	0.0012240788660475698	0.001080590803054263	0.0010646641669107251	0.0010022383072948345	0.0006085924906908492	0.0005780512147313311	0.00036923660527730424	0.00031429568894316274	0.00031429568894316274	0.00027400462853760765	11.520584408368265	0.00018220429371474406	0.00018076230333261066	11.686962178469583	0.0001806378312030354	0.00018073580808534285	0.00018080725931775453	0.00018086746903825588	0.0001809713632751124	0.00018098656963136696
0.0015335483170639994	9.27978950252452	0.0013691891226797535	0.0012593766095031814	0.0012458212609467111	0.0012261256962070254	0.0010822837056538468	0.0010663185011269374	0.0010037441034151655	0.000609184088904829	0.000578573200810898	0.00036928951531492297	0.0003142262117519475	0.0003142262117519475	0.00027384623039763246	11.522347970478924	0.00018211904996583766	0.0001806827052155787	11.687268247630632	0.00018052930163835608	0.00018057389058951645	0.00018060564794552896	0.0001806318926384868	0.00018067631735409095	0.00018068278620829995
0.0015364030079048688	9.27769539639767	0.0013716392295147282	0.0012615575596444516	0.001247969156280377	0.0012282257961684854	0.0010840367620203722	0.001068033289010926	0.0010053098144209357	0.0006098176554416125	0.0005791349042763227	0.00036936224781139064	0.0003141706528001084	0.0003141706528001084	0.0002736968736589868	11.52411738920288	0.00018204347928667754	0.00018061292936810913	11.687572288909047	0.00018045063856770023	0.00018047791777882685	0.00018049680784189986	0.00018051204392854404	0.00018053719652890942	0.00018054083388957957
0.0015392714416679221	9.275596149243373	0.00137411045481973	0.001263763874428678	0.0012501428264759008	0.0012303521080894307	0.0010858178419867162	0.0010697761224341942	0.0010069029953846333	0.0006104694496476709	0.0005797137872231485	0.00036944325558122107	0.00031412076801816565	0.00031412076801816565	0.00027355107251568136	11.525892862214544	0.00018197178939548624	0.00018054710283626783	11.687874779029112	0.00018038377569839627	0.00018040787402789473	0.00018042440258630822	0.0001804376202732889	0.00018045924277034788	0.00018046236157623092
0.0015421520748511203	9.273491859414243	0.0013765921799806329	0.0012659795632127219	0.0012523257332224277	0.0012324874589558922	0.001087606536221423	0.0010715264143921679	0.0010085030332778414	0.000611124383443745	0.0005802955258009455	0.0003695252005019736	0.00031407131903200765	0.00031407131903200765	0.00027340534216337733	11.527674523661421	0.0001819002750462747	0.00018048146839048698	11.68817602181899	0.00018031715266836877	0.00018033815251820073	0.0001803523808790842	0.00018036363268582052	0.00018038181695005277	0.00018038443074186434
0.0015450452365832717	9.271382491936835	0.001379085791126606	0.001268206637598179	0.0012545199517857558	0.0012346339976303793	0.001089405366405708	0.0010732867063543512	0.001010112467304066	0.0006117843022277947	0.0005808818712866134	0.0003696089788158767	0.00031402294573693333	0.00031402294573693333	0.0002732601088744749	11.529462383503304	0.0001818293467847433	0.0001804164417731851	11.688475980058744	0.00018025204470920871	0.0001802715756997044	0.00018028471562326462	0.0001802950385191444	0.00018031160035616133	0.0001803139759261498
0.0015479509179873593	9.26926803036479	0.0013815909616725136	0.0012704445826311368	0.0012567249478847274	0.0012367911672187322	0.0010912136581066696	0.0010750563170835476	0.001011730612632524	0.0006124486951508875	0.0005814723380390013	0.0003696943387822519	0.00031397546711124853	0.00031397546711124853	0.0002731152510212842	11.531256469082095	0.0001817588656940336	0.0001803518820748283	11.688774661997021	0.0001801880174635032	0.00018020718098950763	0.00018022005145854292	0.0001802301462925245	0.0001802463129368585	0.00018024863059981533
0.001550869107071973	9.267148458453676	0.0013841073466929873	0.0012726928560044283	0.0012589401589660962	0.0012389583814899278	0.0010930307021285654	0.0010768345302837009	0.0010133567493446544	0.000613117025707439	0.0005820664160604423	0.0003697810161763246	0.00031392869321620156	0.00031392869321620156	0.0002729706410370873	11.533056807928213	0.0001816886867044274	0.00018028764214913172	11.689072076392097	0.00018012461739963176	0.0001801439633415483	0.0001801569732445611	0.00018016718992665382	0.00018018357409343899	0.00018018592387440775
0.001553799791845702	9.265023759959048	0.0013866346012626613	0.001274950915410887	0.0012611650224766155	0.0012411350542129438	0.0010948557892756536	0.0010786206296587537	0.0010149901575218952	0.0006137887573918644	0.0005826635953532701	0.00036986874677332057	0.0003138824341130406	0.0003138824341130406	0.0002728261513551663	11.534863427572086	0.0001816186647462066	0.00018022357484981036	11.689368232002245	0.00018006139098597366	0.00018008091770976438	0.000180094065840961	0.0001801044033422253	0.0001801210032271974	0.00018012338486147404
0.0015567430463845073	9.26289391619443	0.0013891726331107866	0.0012772185687142514	0.001263399335925961	0.001243320970615432	0.0010966886390946459	0.0010804143305713227	0.0010166305475894628	0.0006144636665199031	0.000583263663016033	0.00036995742107344686	0.0003138366118994835	0.0003138366118994835	0.00027268173080259475	11.536676353020258	0.00018154873638085963	0.0001801596157023106	11.689663130851766	0.0001799981381057896	0.00018001759982681304	0.00018003070343501246	0.00018004100537101064	0.00018005754713916133	0.00018005992039337574
0.0015596990397213231	9.260758903988076	0.001391721727486612	0.001279496167909839	0.0012656434579144302	0.001245516496633263	0.0010985296513628833	0.0010822160339057766	0.0010182783149461278	0.0006151420292874804	0.0005838668808124048	0.00037004717473879307	0.000313791324928766	0.000313791324928766	0.00027253744692128557	11.53849560593854	0.0001814789679255268	0.0001800958317639302	11.689956764271809	0.0001799350628757156	0.0001799544605522643	0.00017996752035909046	0.0001799777873559977	0.0001799942721207894	0.00017999663715918278
0.001562667843576895	9.258618701703114	0.0013942819515981582	0.0012817837771053164	0.0012678974521092032	0.0012477216952078373	0.00110037888296328	0.0010840257957745987	0.0010199335123233682	0.0006158238741480719	0.0005844732751578932	0.00037013801946802837	0.0003137465809250906	0.0003137465809250906	0.0002723933044514844	11.540321210465578	0.00018140936057694753	0.0001800322242251969	11.690249128972816	0.00017987216822673232	0.00017989150595776654	0.00017990452502089407	0.00017991475970381487	0.00017993119207807587	0.00017993354957900387
0.0015656495284038024	9.256473287732016	0.0013968533692973952	0.001284081455834583	0.001270161377480383	0.0012499366244417224	0.00110223638523072	0.0010858436667069728	0.0010215961868920878	0.0006165092255204135	0.0005850828686357646	0.00037022996495645423	0.0003137023861573185	0.0003137023861573185	0.0002722493071356402	11.54215319077515	0.00018133991447643198	0.00017996879320821	11.690540221752334	0.00017980945381863725	0.00017982873487844845	0.00017984171564306946	0.00017985192011278538	0.00017986830379017785	0.00017987065429690498
0.0015686441646546236	9.25432264046725	0.0013994360444362951	0.0012863892636315378	0.0012724352929980713	0.0012521613424374854	0.0011041022095000888	0.0010876696972320825	0.0010232663858231906	0.0006171981078232408	0.0005856956838292858	0.0003703230208993721	0.0003136587468943108	0.0003136587468943108	0.0002721054587162021	11.543991571041024	0.00018127062976529038	0.00017990553883506883	11.690830039407906	0.000179746919311228	0.00017976614614943884	0.00017977909044826273	0.00017978926628123247	0.0001798056040362523	0.00017980794795695212
0.0015716518227819377	9.25216673830128	0.0014020300408668289	0.0012887072600300795	0.001274719257632371	0.0012543959072976933	0.00110597640710627	0.0010895039378791107	0.0010249441562875797	0.0006178905454752897	0.0005863117433217234	0.00037041719699208345	0.00031361566940492846	0.00031361566940492846	0.00027196176293561923	11.545836375436975	0.00018120150658483284	0.00017984246122787267	11.69111857873708	0.00017968456436430203	0.0001797037386058664	0.00017971664765912006	0.00017972679590747944	0.00017974308959545627	0.00017974542720321124
0.0015746725732383227	9.250005559626576	0.001404635422440968	0.0012910355045641071	0.0012770133303533838	0.0012566403771249136	0.0011078590293841482	0.0010913464391772416	0.0010266295454561594	0.0006185865628952955	0.0005869310696963438	0.00037051250292988977	0.00031357315995803254	0.00031357315995803254	0.0002718182235363406	11.547687628136776	0.00018113254507636957	0.0001797795605087208	11.6914058365374	0.00017962238863765694	0.0001796415110828599	0.00017965438549828746	0.00017966450668984948	0.00017968075724694675	0.00017968308867974826
0.0015777064864763576	9.247839082835606	0.0014072522530106835	0.0012933740567675199	0.0012793175701312123	0.0012588948100217133	0.001109750127668608	0.0010931972516556585	0.0010283226004998332	0.0006192861845019942	0.0005875536855364138	0.0003706089484080923	0.00031353122482248396	0.00031353122482248396	0.0002716748442608153	11.549545353314194	0.00018106374538121077	0.00017971683679971252	11.691691809606413	0.0001795603917910902	0.00017957946241554807	0.00017959230218841116	0.00017960239632666594	0.00017961860376988076	0.0001796209290306292
0.001580753632948621	9.245667286320836	0.0014098805964279468	0.0012957229761742166	0.0012816320359359588	0.0012611592640906597	0.0011116497532945339	0.0010950564258435447	0.0010300233685895048	0.0006199894347141214	0.0005881796134251997	0.00037070654312199274	0.00031348987026714385	0.00031348987026714385	0.00027153162885149235	11.551409575143007	0.0001809951076406666	0.00017965429022294714	11.691976494741665	0.00017949857348439945	0.0001795175914390597	0.0001795303959521373	0.00017954046251625195	0.00017955662594341536	0.00017955894489992002
0.0015838140890556465	9.243490148658292	0.0014125205205014616	0.0012980823248810705	0.0012839567891458176	0.0012634337996446066	0.0011135579586121138	0.0010969240131870602	0.001031731897554669	0.0006206963380158639	0.000588808876015973	0.0003708052971168369	0.00031344910301195404	0.00031344910301195404	0.0002713885815883547	11.553280317604155	0.0001809266321463267	0.00017959192103416554	11.692259888718992	0.0001794369335948144	0.000179455897357852	0.0001794686654935611	0.000179478703534134	0.0001794948212916546	0.00017949713370128535
0.0015868879885384982	9.241307649364208	0.0014151721318984407	0.001300452190951775	0.0012862919156715414	0.0012657184996934863	0.0011154748075345652	0.001098800075768855	0.0010334482433734956	0.0006214069206654595	0.0005894414976934956	0.00037090522409893574	0.00031340893419136776	0.00031340893419136776	0.0002712457118283097	11.555157603567428	0.00018085832059004377	0.00017952973073751926	11.692541988169332	0.00017937547411731966	0.00017939438306977117	0.0001794071143746838	0.0001794171235087917	0.0001794331949351388	0.00017943550070105481
0.0015899754342448113	9.239119765422112	0.0014178355180948573	0.001302832651535064	0.0012886374914254904	0.001268013438412249	0.0011174003620819345	0.0011006846743298307	0.0010351724620303647	0.000622121210757901	0.0005900775044910018	0.00037100633650441445	0.00031336937272247823	0.00031336937272247823	0.0002711030259361904	11.557041458328117	0.00018079017379079326	0.0001794677200669671	11.692822789959003	0.00017931419595874798	0.00017933304980750464	0.00017934574406925285	0.00017935572412010805	0.00017937174891519256	0.0001793740479936814
0.0015930765159524755	9.236926473254291	0.0014205107580083228	0.0013052237783875897	0.001290993587279483	0.0012703186853835512	0.0011193346823812752	0.0011025778679380268	0.0010369046084051487	0.0006228392364620072	0.0005907169224890847	0.00037110864605518167	0.00031333042654374744	0.00031333042654374744	0.0002709605290756667	11.5589319077476	0.00018072219222810176	0.0001794058894552049	11.69310229101428	0.00017925309955227494	0.00017927189801750408	0.0001792845550343351	0.00017929450583457852	0.00017931048371522105	0.00017931277606506786
0.0015961913234393793	9.23472774928302	0.0014231979305564485	0.001307625643266004	0.0012933602741053384	0.0012726343101900496	0.0011212778285596401	0.001104479715661481	0.0010386447373777195	0.0006235610259465959	0.0005913597777683369	0.000371212164473146	0.0003132921035936371	0.0003132921035936371	0.00027081822641040863	11.560828977687258	0.00018065437638149586	0.00017934423933492849	11.693380488261443	0.0001791921853310759	0.0001792109281462211	0.00017922354772699728	0.0001792334691186984	0.0001792493998186294	0.00017925168540111692
0.001599319946483412	9.232523569930585	0.0014258971146568467	0.0013100383179269585	0.0012957376227748757	0.0012749603824144008	0.0011232298607440833	0.0011063902765682339	0.0010403929038279491	0.0006242866073804854	0.0005920060964093515	0.00037131690348021605	0.00031325441181060944	0.00031325441181060944	0.00027067612310408635	11.562732694008478	0.00018058672673050213	0.00017928277013883376	11.693657378626769	0.00017913145372832644	0.00017915014064010746	0.00017916272260430616	0.00017917261443896307	0.00017918849770882296	0.00017919077648773145
0.001602462474862463	9.230313911619268	0.001428608389227128	0.0013124618741271051	0.0012981257041599138	0.0012772969716392617	0.0011251908390616577	0.001108309609726324	0.00104214916263571	0.0006250160089324937	0.0005926559044927212	0.0003714228747983004	0.00031321735913312625	0.00031321735913312625	0.00027053422432036996	11.564643082572633	0.00018051924375464716	0.00017922148229961653	11.693932959036536	0.00017907090517720194	0.0001790895359456148	0.00017910208012332857	0.000179111942261868	0.0001791277778692068	0.00017913004981081408
0.0016056189983544202	9.228098750771341	0.001431331833184904	0.0013148963836230952	0.0013005245891322707	0.0012796441474472885	0.0011271608236394163	0.0011102377742037903	0.001043913568680874	0.000625749258771439	0.0005933092280990387	0.00037153009014930774	0.0003131809534996496	0.0003131809534996496	0.0002703925352229293	11.56656016924111	0.00018045192793345751	0.00017916037624997257	11.69420722641702	0.00017901054011087796	0.00017902911450919473	0.0001790416207411312	0.00017905145305390852	0.00017906724078318613	0.00017906950585626772
0.001608789606737174	9.225878063809093	0.0014340675254477867	0.0013173419181715812	0.0013029343485637663	0.0012820019794211382	0.001129139874604413	0.001112174829068672	0.0010456861768433133	0.0006264863850661397	0.0005939660933088969	0.0003716385612551466	0.00031314520284864145	0.00031314520284864145	0.00027025106097543444	11.56848397987529	0.00018038477974645982	0.00017909945242259784	11.694480177694501	0.00017895035896252993	0.0001789688767772989	0.0001789813449147809	0.00017899114728158006	0.0001790068869341662	0.00017900914510999506
0.0016119743897886126	9.223651827154804	0.001436815544933387	0.0013197985495292145	0.0013053550533262193	0.0012843705371434675	0.0011311280520837008	0.0011141208333890083	0.0010474670420029001	0.0006272274159854135	0.0005946265262028887	0.0003717482998377257	0.0003131101151185638	0.0003131101151185638	0.00027010980674155554	11.570414540336555	0.00018031779967318063	0.0001790387112501881	11.694751809795259	0.00017889036216533336	0.00017890882319637904	0.0001789212531013444	0.00017893102541137796	0.00017894671680555215	0.00017894896805789885
0.0016151734372866254	9.221420017230749	0.0014395759705593165	0.001322266349452647	0.0013077867742914483	0.0012867498901969322	0.0011331254162043332	0.0011160758462328386	0.0010492562190395067	0.0006279723796980789	0.0005952905528616067	0.00037185931761895354	0.0003130756982478785	0.0003130756982478785	0.0002699687776849627	11.572351876486284	0.00018025098819314655	0.00017897815316543923	11.695022119645568	0.00017883055015246367	0.00017884895421288677	0.0001788613457578885	0.00017887108790979765	0.00017888673088074916	0.00017888897518588196
0.0016183868390091012	9.219182610459216	0.0014423488812431871	0.0013247453896985304	0.0013102295823312724	0.0012891401081641899	0.0011351320270933634	0.0011180399266682013	0.0010510537628330055	0.0006287213043729541	0.0005959581993656438	0.00037197162632073873	0.0003130419601750476	0.0003130419601750476	0.00026982797896932573	11.57429601418586	0.00018018434578588417	0.00017891777860104712	11.695291104171705	0.0001787709233570964	0.00017878927027327376	0.0001788016233414799	0.0001788113352433345	0.00017882692964316248	0.00017882916697984708
0.0016216146847339292	9.216939583262482	0.00144513435590261	0.0013272357420235168	0.0013126835483175104	0.0012915412606278969	0.001137147944877845	0.0011200131337631362	0.0010528597282632678	0.0006294742181788569	0.0005966294917955931	0.00037208523766498993	0.00031300890883853306	0.00031300890883853306	0.00026968741575831483	11.576246979296661	0.00018011787293092002	0.0001788575879897075	11.695558760299953	0.00017871148221240699	0.00017872977182399166	0.00017874208630918548	0.0001787517678784839	0.0001787673135761973	0.000178769543925697
0.0016248570642389982	9.214690912062828	0.0014479324734551964	0.001329737478184258	0.0013151487431219812	0.0012939534171707095	0.0011391732296848309	0.001121995526585682	0.0010546741702101663	0.0006302311492846058	0.0005973044562320469	0.00037220016337361574	0.0003129765521767968	0.0003129765521767968	0.0002695470932156	11.57820479768007	0.00018005157010778076	0.0001787975817641163	11.695825084956583	0.00017865222715157092	0.00017867045931149216	0.00017868273511807193	0.00017869238628174126	0.0001787078831632588	0.0001787101065093345
0.0016281140673021976	9.212436573282536	0.001450743312818558	0.0013322506699374053	0.0013176252376165037	0.0012963766473752848	0.0011412079416413747	0.0011239871642038783	0.001056497143553573	0.0006309921258590189	0.0005979831187555985	0.0003723164151685248	0.00031294489812830085	0.00031294489812830085	0.0002694070165048513	11.580169495197472	0.00017998543779599295	0.00017873776035696933	11.69609007506788	0.0001785931586077637	0.0001786113331822269	0.00017862357022520607	0.00017863319091960197	0.00017864863888775217	0.00017865085521666233
0.0016313857837014162	9.210176543343888	0.0014535669529103063	0.0013347753890396107	0.001320113102672897	0.001298811020824279	0.0011432521408745297	0.0011259881056857634	0.0010583287031733603	0.0006317571760709142	0.0005986655054468405	0.0003724340047716257	0.0003129139546315072	0.0003129139546315072	0.0002692671907897387	11.582141097710242	0.00017991947647508314	0.00017867812420096243	11.696353727560117	0.00017853427701416074	0.00017855239388264756	0.00017856459208765466	0.00017857418225856138	0.0001785895812330826	0.00017859179053358325
0.001634672303214543	9.207910798669161	0.0014564034726480526	0.0013373117072475263	0.0013226124091629795	0.001301256607100349	0.0011453058875113492	0.0011279984100993775	0.0010601689039494001	0.0006325263280891099	0.0005993516423863656	0.0003725529439048269	0.00031288372962487773	0.00031288372962487773	0.0002691276212339324	11.584119631079766	0.00017985368662457791	0.00017861867372879144	11.696616039359576	0.00017847558280393758	0.00017849364185920576	0.00017850580116248447	0.0001785153607651149	0.0001785307106826553	0.0001785329129460001
0.0016379737156194674	9.205639315680639	0.001459252950949409	0.0013398596963178036	0.0013251232279585703	0.0013037134757861515	0.0011473692416788866	0.0011300181365127588	0.0010620178007615644	0.0006332996100824243	0.0006000415556547667	0.0003726732442900373	0.00031285423104687445	0.00031285423104687445	0.00026898831300110226	11.586105121167424	0.00017978806872400393	0.00017855940937315222	11.69687700739253	0.0001784170764102697	0.00017843507755835322	0.00017844719790676227	0.00017845672690575793	0.00017847202771987546	0.0001784742229398156
0.001641290107980618	9.203362071220488	0.0014621154642890572	0.0013424194256935313	0.0013276456276337231	0.0013061816941904057	0.0011494422614183946	0.0011320473419333202	0.0010638754465447035	0.0006340770491519537	0.0006007352703412836	0.00037279491722181453	0.00031282546656013154	0.00031282546656013154	0.0002688492710897035	11.588097593477354	0.0001797226232775406	0.00017850033159310392	11.697136628548611	0.00017835875829213467	0.00017837670144967713	0.00017838878279814765	0.00017839828116510595	0.00017841353284153645	0.00017841572101361127
0.001644621531122197	9.20107904784571	0.001464991056153454	0.0013449909331647001	0.0013301796452739193	0.0013086612983903444	0.0011515249756815062	0.0011340860545912051	0.0010657418669738404	0.0006348586572671524	0.0006014327974870348	0.00037291796807285724	0.00031279744009873834	0.00031279744009873834	0.00026871049837220957	11.590097068660393	0.00017965735121907168	0.0001784414412954016	11.697394899212883	0.00017830062934367236	0.00017831851439027867	0.00017833055665715376	0.000178340024327539	0.0001783552267621735	0.00017835740787142834
0.0016479680846288064	9.198790220816692	0.0014678798130886488	0.0013475742963435602	0.0013327253573950319	0.0013111523633232243	0.0011536174480371285	0.001136134336825993	0.0010676171196943548	0.0006356444635586798	0.0006021341640697662	0.0003730424093972161	0.00031277016044954756	0.00031277016044954756	0.0002685720008772881	11.592103573596242	0.0001795922532729538	0.00017838273913525787	11.697651816393948	0.00017824269020585108	0.00017826051700403135	0.0001782725200918872	0.0001782819569860717	0.00017829711004623442	0.00017829928407344257
0.0016513298876821465	9.196495562394464	0.0014707818391721211	0.0013501696093178857	0.0013352828568599766	0.001313654980082307	0.0011557197567365672	0.001138192265470461	0.0010695012760016873	0.0006364345045985849	0.0006028394039767521	0.00037316825676898325	0.00031274363837765747	0.00031274363837765747	0.00026843378585177677	11.59411713771927	0.0001795273300166056	0.00017832422560709152	11.697907377360428	0.0001781849413613372	0.0001782027097720379	0.0001782146735827341	0.00017822407962073965	0.0001782391831735333	0.00017824135009944975
0.001654707059463919	9.194195044840065	0.001473697238481351	0.0013527769661754508	0.001337852236531669	0.0013161692397608553	0.0011578319800311285	0.0011402599173573863	0.0010713944071912799	0.0006372288169589165	0.0006035485510952668	0.00037329552576225095	0.0003127178846481665	0.0003127178846481665	0.0002682958605425131	11.59613779046384	0.00017946258202744582	0.00017826590120532132	11.698161579380944	0.00017812738329279733	0.00017814509317540115	0.0001781570176100808	0.0001781663927115785	0.000178181446623884	0.00017818360642924566
0.0016580997191558249	9.191888640414522	0.0014766261150938184	0.0013553964610040303	0.0013404335892730254	0.0013186952334521308	0.0011599541961721178	0.0011423373693195456	0.0010732965845585737	0.0006380274372117236	0.0006042616393125847	0.0003734242319511113	0.0003126929100261732	0.0003126929100261732	0.0002681582321963347	11.59816556126432	0.00017939800988289303	0.00017820776642436603	11.698414419724115	0.00017807001648289785	0.0001780876676952238	0.00017809955265431332	0.00017810889673862396	0.00017812390087710049	0.0001781260535426261
0.0016615079859395642	9.189576321378865	0.001479568573087003	0.001358028187891398	0.0013430270079469607	0.0013212330522493956	0.0011620864834108403	0.0011444246981897161	0.00107520787939901	0.0006388304019290549	0.0006049787025159801	0.00037355439090965643	0.00031266872527677613	0.00031266872527677613	0.00026802090806007917	11.600200479555074	0.00017933361416036582	0.0001781498217586444	11.698665895658568	0.0001780128414143053	0.00017803043381260864	0.0001780422791958179	0.0001780515921819115	0.00017806654641299672	0.0001780686919193868
0.0016649319789968375	9.187258059994132	0.0014825247165383849	0.0013606722409253284	0.001345632585416391	0.0013237827872459116	0.0011642289199986025	0.0011465219808006748	0.00107712836300803	0.0006396377476829592	0.0006056997745927274	0.00037368601821197856	0.0003126453411650735	0.0003126453411650735	0.0002678838953805841	11.602242574770465	0.00017926939543728296	0.00017809206770257524	11.698916004452917	0.00017795585856968614	0.00017797339200865847	0.00017798519771498072	0.00017799447952147686	0.0001780093837113866	0.00017801152203932355
0.0016683718175093468	9.184933828521348	0.001485494649525444	0.0013633287141935953	0.0013482504145442315	0.0013263445295349414	0.0011663815841867098	0.0011486292939851984	0.0010790581066810751	0.0006404495110454855	0.0006064248894301009	0.0003738191294321698	0.0003126227684561639	0.0003126227684561639	0.00026774720140468713	11.60429187634486	0.00017920535429106303	0.00017803450475057728	11.699164743375787	0.00017789906843170686	0.00017791654276447602	0.00017792830869218796	0.00017793755923735556	0.00017795241325208405	0.00017795454438223213
0.0016718276206587916	9.18260359922155	0.00148847847612566	0.0013659977017839733	0.0013508805881933983	0.0013289183702097464	0.0011685445542264673	0.0011507467145760641	0.0010809971817135862	0.0006412657285886825	0.0006071540809153749	0.0003739537401443223	0.0003126010179151458	0.0003126010179151458	0.0002676108333792257	11.606348413712624	0.0001791414912991247	0.00017797713339706933	11.699412109695796	0.00017784247148303393	0.00017785988656116407	0.00017787161260782576	0.00017788083180958331	0.00017789563551490312	0.00017789775942790828
0.001675299507626874	9.180267344355766	0.0014914763004165127	0.0013686792977842368	0.0013535231992268077	0.001331504400363589	0.0011707179083691817	0.0011528743194060493	0.0010829456594010052	0.0006420864368845992	0.0006078873829358239	0.00037408986592252837	0.00031258010030711767	0.00031258010030711767	0.00026747479855103765	11.608412216308125	0.00017907780703888665	0.0001779199541364701	11.699658100681571	0.00017778606820633387	0.00017780342387982542	0.00017781510994228035	0.00017782429771819576	0.00017783905097965765	0.00017784116765614787
0.0016787875975952937	9.17792503618503	0.001494488226475482	0.0013713735962821594	0.001356178340507374	0.001334102711089731	0.0011729017248661574	0.0011550121853079302	0.0010849036110387729	0.0006429116725052842	0.000608624829378722	0.00037422752234087984	0.0003125600263971779	0.0003125600263971779	0.00026733910416696044	11.610483313565723	0.00017901430208776747	0.00017786296746319835	11.699902713601729	0.00017772985908427307	0.0001777471552015628	0.00017775880117593788	0.0001777679574432284	0.00017778266012616166	0.00017778476954674656
0.0016822920097457523	9.175576646970374	0.0014975143583800482	0.0013740806913655164	0.001358846104898014	0.0013367133934814347	0.0011750960819687014	0.0011571603891144843	0.001086871107922331	0.0006437414720227867	0.0006093664541313438	0.00037436672497346917	0.000312540806950425	0.000312540806950425	0.0002672037574738317	11.612561734919788	0.00017895097702318587	0.00017780617387167294	11.70014594572489	0.0001776738445995181	0.000177691081007479	0.00017770268678918454	0.000177711811464717	0.00017772646343422905	0.0001777285655795002
0.0016858128632599504	9.173222148972828	0.0015005548002076908	0.0013768006771220814	0.0013615265852616428	0.001339336538631962	0.0011773010579281186	0.0011593190076584889	0.00108884822134712	0.0006445758720091552	0.0006101122910809635	0.00037450748939438835	0.0003125224527319575	0.0003125224527319575	0.00026706876571848897	11.614647509804684	0.00017888783242256046	0.00017774957385631256	11.700387794319678	0.0001776180252347354	0.00017763520177867674	0.00017764676726240652	0.00017765586026269708	0.00017767046138367375	0.0001776725562342045
0.0016893502773195886	9.170861514453424	0.0015036096560358896	0.0013795336476396284	0.0013642198744611763	0.001341972237634575	0.001179516730995715	0.0011614881177727202	0.0010908350226085817	0.0006454149090364389	0.0006108623741148556	0.0003746498311777296	0.0003125049745068737	0.0003125049745068737	0.0002669341361477699	11.616740667654776	0.0001788248688633099	0.00017769316791153597	11.700628256654712	0.0001775624014725915	0.00017757951799625887	0.00017759104307598993	0.00017760010431720432	0.00017761465445430977	0.00017761674199065532
0.0016929043711063677	9.168494715673198	0.0015066790299421244	0.001382279697005932	0.0013669260653595304	0.001344620581582536	0.0011817431794227957	0.0011636677962899556	0.0010928315830021577	0.0006462586196766863	0.0006116167371202943	0.0003747937658975851	0.0003124883830402721	0.0003124883830402721	0.00026679987600851206	11.618841237904428	0.00017876208692285287	0.000177636956531762	11.700867329998616	0.00017750697379575285	0.00017752403014132808	0.00017753551471032104	0.0001775445441082743	0.00017755904312595098	0.00017756112332864836
0.0016964752638019887	9.166121724893177	0.0015097630260038756	0.001385038919308767	0.0013696452508196203	0.0013472816615691062	0.001183980481460667	0.0011658581200429722	0.0010948379738232885	0.0006471070405019465	0.0006123754139845538	0.00037493930912804697	0.00031247268909725127	0.00031247268909725127	0.00026666599254755307	11.620949249988008	0.00017869948717860802	0.00017758094021140937	11.701105011620005	0.0001774517426868859	0.00017746873869498717	0.00017748018264578596	0.00017748918011594272	0.0001775036278784114	0.00017750570072797941
0.0017000630745881524	9.163742514374395	0.0015128617482986224	0.0013878114086359067	0.0013723775237043621	0.0013499555686875486	0.0011862287153606346	0.0011680591658645469	0.0010968542663674162	0.0006479602080842681	0.0006131384385949088	0.0003750864764432074	0.0003124579034429096	0.0003124579034429096	0.00026653249301173044	11.623064733339882	0.00017863707020799392	0.0001775251194448969	11.701341298787508	0.00017739670862865716	0.00017741364413833896	0.00017742504736277092	0.00017743401282024508	0.00017744840919150487	0.00017745047466844428
0.00170366792264656	9.161357056377884	0.001515975300903845	0.0013905972590751256	0.0013751229768766712	0.0013526423940311248	0.0011884879593740039	0.0011702710105874565	0.0010988805319299814	0.0006488181589957002	0.0006139058448386334	0.00037523528341715847	0.0003124440368423455	0.0003124440368423455	0.00026639938464788197	11.625187717394411	0.0001785748365884293	0.00017746949472664326	11.70157618876974	0.00017734187210373314	0.00017735874695248613	0.00017737010934166204	0.00017737904270121715	0.00017739338754504543	0.0001773954456298387
0.0017072899271589113	9.158965323164672	0.0015191037878970234	0.0013933965647141987	0.0013778817031994636	0.0013553422286930968	0.0011907582917520803	0.0011724937310444786	0.001100916841806426	0.0006496809298082915	0.0006146776666030021	0.0003753857456239924	0.0003124311000606575	0.0003124311000606575	0.00026626667470284505	11.627318231585964	0.00017851278689733283	0.0001774140665510673	11.701809678835327	0.00017728723359478028	0.00017730404761853152	0.00017731536906284554	0.0001773242702388944	0.00017733856341884703	0.0001773406140919585
0.001710929207306908	9.156567286995797	0.0015222473133556372	0.0013962094196408993	0.0013806537955356546	0.001358055163766727	0.00119303979074617	0.0011747274040683894	0.0011029632672921905	0.0006505485570940908	0.0006154539377752891	0.00037553787863780136	0.00031241910386294405	0.00031241910386294405	0.0002661343704234574	11.629456305348903	0.00017845092171212308	0.00017735883541258773	11.702041766252886	0.00017723279358446508	0.00017724954661757784	0.00017726082700670763	0.0001772696959133126	0.00017728393729272353	0.0001772859805345994
0.0017145858822722505	9.154162920132288	0.0015254059813571664	0.0013990359179430023	0.0013834393467481603	0.0013607812903452768	0.0011953325346075786	0.0011769721064919666	0.0011050198796827171	0.0006514210774251471	0.0006162346922427688	0.00037569169803267744	0.00031240805901430367	0.00031240805901430367	0.00026600247905655657	11.631601968117597	0.00017838924161021877	0.0001773038018056234	11.70227244829104	0.000177178552555454	0.0001771952444307279	0.0001772064836536344	0.0001772153202045073	0.00017722950964648893	0.00017723154543755723
0.00171826007123664	9.151752194835177	0.0015285798959790912	0.0014018761537082814	0.0013862384496998962	0.001363520699522009	0.0011976366015876115	0.0011792279151479868	0.0011070867502734462	0.0006522985273735093	0.0006170199638927155	0.0003758472193827129	0.00031239797627983465	0.00031239797627983465	0.00026587100784898014	11.633755249326407	0.00017832774716903852	0.000177248966224593	11.70250172221841	0.00017712451099041355	0.00017714114153908448	0.0001771523394840121	0.00017716114359251413	0.00017717528095995716	0.00017717730928062768
0.0017219518933817772	9.149335083365493	0.0015317691612988908	0.0014047302210245113	0.0013890511972537779	0.0013662734823901852	0.0011999520699375746	0.001181494906869227	0.0011091639503598195	0.0006531809435112261	0.0006178097866124037	0.0003760044582619998	0.0003123888664246356	0.0003123888664246356	0.0002657399640475657	11.635916178409705	0.000178266438966001	0.00017719432916391532	11.702729585303617	0.00017707066937201022	0.0001770872384237503	0.00017709839497822687	0.0001771071665573687	0.00017712125171294218	0.0001771232725436066
0.0017256614678893625	9.146911557984273	0.0015349738813940457	0.0014075982139794662	0.0013918776822727213	0.0013690397300430675	0.0012022790179087735	0.0011837731584884643	0.0011112515512372784	0.0006540683624103464	0.0006186041942891076	0.0003761634302446303	0.00031238074021380487	0.00031238074021380487	0.00026560935489915096	11.63808478480185	0.0001782053175785248	0.00017713989111800915	11.702956034815282	0.00017701702818291045	0.00017703353556582815	0.0001770446506166649	0.00017705338957910665	0.00017706742238525792	0.00017706943570628973
0.001729388913941097	9.144481590952546	0.0015381941603420351	0.00141048022666092	0.0013947179976196418	0.0013718195335739182	0.001204617523752514	0.0011860627468384757	0.0011133496242012638	0.000654960820642919	0.0006194032208101017	0.00037632415090469665	0.000312373608412441	0.000312373608412441	0.00026547918765057335	11.64026109793721	0.00017814438358402867	0.00017708565258129323	11.703181068022024	0.00017696358790578076	0.00017698003344642082	0.00017699110687971237	0.00017699981313776361	0.00017701379345671833	0.00017701579924847284
0.0017331343507186816	9.142045154531344	0.0015414301022203395	0.0014133763531566476	0.0013975722361574553	0.001374612984075999	0.0012069676657201019	0.0011883637487520382	0.0011154582405472175	0.0006558583547809926	0.0006202069000626601	0.0003764866358162909	0.0003123674817856424	0.0003123674817856424	0.00026534946954867057	11.64244514725015	0.00017808363755993117	0.00017703161404818637	11.703404682192469	0.0001769103490232876	0.00017692673254663104	0.00017693776424775547	0.00017694643771337519	0.00017696036540713737	0.00017696236364995175
0.0017368978974038173	9.139602220981697	0.0015446818111064385	0.0014162866875544228	0.0014004404907490774	0.0013774201726425718	0.0012093295220628423	0.0011906762410619288	0.0011175774715705801	0.0006567610013966164	0.0006210152659340574	0.00037665090055350527	0.00031236237109850756	0.00031236237109850756	0.00026522020784028024	11.644636962175033	0.000178023080083651	0.00017697777601310724	11.703626874595233	0.0001768573120180975	0.00017687363334756162	0.00017688462320118037	0.00017689326378597702	0.00017690713871632897	0.00017690912939052216
0.0017406796731782043	9.137152762564641	0.001547949391077812	0.00141921132394202	0.0014033228542574237	0.001380241190366899	0.0012117031710320411	0.0011930003006009246	0.0011197073885667935	0.000657668797061839	0.0006218283523115678	0.0003768169606904319	0.000312358287116135	0.000312358287116135	0.00026509140977223986	11.64683657214623	0.00017796271173260684	0.00017692413897047474	11.703847642498943	0.0001768044773728769	0.0001768207363303153	0.00017683168422037322	0.00017684029183560472	0.00017685411386410705	0.00017685609694997992
0.001744479797223544	9.134696751541204	0.0015512329462119398	0.0014221503564072133	0.0014062194195454101	0.0013830761283422427	0.0012140886908790043	0.0011953360042018023	0.0011218480628312987	0.0006585817783487094	0.0006226461930824656	0.0003769848318011629	0.00031235524060362307	0.00031235524060362307	0.0002649630825913871	11.649044006598102	0.00017790253308421725	0.00017687070341470754	11.704066983172215	0.00017675184557029228	0.00017676804197599486	0.00017677894778572023	0.00017678752234229393	0.00017680129133028558	0.00017680326680812077
0.0017482983887215369	9.132234160172422	0.001554532580586302	0.001425103879037777	0.0014091302794759523	0.0013859250776618649	0.0012164861598550373	0.0011976834286973389	0.0011239995656595369	0.0006594999818292764	0.0006234688221340254	0.00037715452945979056	0.00031235324232607026	0.00031235324232607026	0.00026483523354455955	11.651259294965014	0.00017784254471590096	0.00017681746984022444	11.70428489388367	0.00017669941709301014	0.00017671555076570307	0.0001767264143776076	0.00017673495578608025	0.0001767486715946785	0.00017675063944474047
0.0017521355668538839	9.129764960719323	0.001557848398278378	0.0014280719859214859	0.0014120555269119656	0.0013887881294190275	0.001218895656211446	0.001200042650920312	0.0011261619683469496	0.0006604234440755887	0.0006242962733535211	0.0003773260692404069	0.00031235230304857507	0.00031235230304857507	0.00026470786987859476	11.653482466681334	0.0001777827472050766	0.0001767644387414442	11.704501371901934	0.00017664719242369695	0.00017666326318054268	0.00017667408447642142	0.00017668259264699932	0.00017669625513709976	0.00017669821533963483
0.0017559913910797408	9.127289120708022	0.0015611804603191959	0.0014310547365010732	0.0014149952209270827	0.0013916653419477286	0.0012213172313779602	0.0012024137214494668	0.0011283353178745737	0.0006613521878292822	0.00062512856756015	0.0003774994586127497	0.00031235242663518704	0.00031235242663518704	0.00026458099265514053	11.65571355587174	0.00017772314094818842	0.00017671161059225327	11.704716414959249	0.00017659517207537152	0.00017661117976655434	0.00017662195864307404	0.00017663043349303042	0.0001766440425295085	0.00017664599506504025
0.0017598659099589574	9.124806602275976	0.0015645288217699617	0.001434052186609479	0.0014179494172084511	0.0013945567704379905	0.0012237509347863904	0.0012047966889498316	0.0011305196594992883	0.000662286234361679	0.0006259657240878997	0.0003776747032889454	0.0003123536150749586	0.0003123536150749586	0.00026445460090886765	11.657952601607844	0.0001776637262554778	0.0001766589858459528	11.704930021285676	0.00017654335656414736	0.0001765593010917724	0.00017657003747008988	0.00017657847892934867	0.00017659203438683845	0.00017659397923686928
0.0017637592793603586	9.122317372941225	0.0015678936163409543	0.001437064456204542	0.0014209182340769013	0.001397462530900474	0.0012261968660635491	0.0012071916512482854	0.00113271508404108	0.0006632256305227394	0.0006268077863731883	0.000377851823350424	0.00031235588233125206	0.00031235588233125206	0.00026432870416717567	11.660199637361165	0.00017760450372560795	0.00017660656498109874	11.70514218856383	0.00017649174634991178	0.0001765076276145612	0.0001765183214169963	0.00017652672941772762	0.0001765402311765366	0.0001765421683234642
0.0017676716563233084	9.11982140029663	0.001571274978593643	0.0014400916659339145	0.001423901790526573	0.001400382739999177	0.0012286551253734574	0.001209598706697715	0.0011349216828072748	0.000664170423437683	0.00062765479811214	0.00037803083903635045	0.0003123592425002406	0.0003123592425002406	0.0002642033120751211	11.662454696527544	0.00017754547396057755	0.0001765543484765826	11.705352914468872	0.00017644034189194757	0.00017645615979205266	0.00017646681094180968	0.00017647518541830134	0.0001764886333643478	0.00017649056279146215
0.0017716031978871698	9.117318651935049	0.0015746730430894996	0.0014431339364452493	0.0014269002055516049	0.001403317514398099	0.0012311258128801373	0.0012120179536510086	0.001137139547105199	0.0006651206602317294	0.0006285068030008788	0.00037821177058588963	0.0003123637096780973	0.0003123637096780973	0.0002640784342777603	11.664717812502833	0.00017748663756238548	0.00017650233681129583	11.705562196675963	0.00017638914364953744	0.0001764048980813787	0.00017641550650254634	0.0001764238473912038	0.00017643724141601705	0.0001764391631075001
0.0017755540610913069	9.114809095449338	0.001578087944389993	0.001446191388386199	0.0014299135981461358	0.001406266970761237	0.0012336090287476096	0.001214449490461052	0.001139368768242178	0.0006660763880300985	0.0006293638447355288	0.00037839463823820637	0.0003123692979609953	0.0003123692979609953	0.00026395408042014976	11.666989018682871	0.0001774279951330306	0.00017645053046412988	11.705770032860274	0.00017633815208196402	0.00017635384293967124	0.00017636440855722254	0.00017637271579656904	0.00017638605579728924	0.0001763879697382152
0.0017795244029750834	9.112292698432361	0.0015815198170565945	0.0014492641424044162	0.0014329420873043055	0.0014092312257525902	0.0012361048731398961	0.0012168934154807344	0.001141609437525538	0.0006670376539580101	0.0006302259670122141	0.00037857946223246566	0.00031237602144510774	0.00031237602144510774	0.00026383026014734583	11.669268348463511	0.0001773695472745116	0.00017639892991397625	11.705976420696965	0.00017628736764851015	0.0001763029948240623	0.00017631351756385475	0.00017632179109453104	0.00017633507697390927	0.00017633698315024454
0.0017835143805778623	9.109769428476971	0.001584968795650773	0.0014523523191475529	0.0014359857920202522	0.0014122103960361565	0.0012386134462210178	0.0012193498270629411	0.0011438616462626046	0.0006680045051406838	0.0006310932135270587	0.0003787662628078324	0.0003123838942266078	0.0003123838942266078	0.00026370698310440507	11.671555835240595	0.00017731129458882738	0.00017634753563972643	11.706181357861201	0.0001762367908084585	0.0001762523541916837	0.00017626283398045918	0.0001762710737452238	0.0001762843054116221	0.00017628620381022512
0.0017875241509390087	9.10723925317603	0.001588435014734	0.0014554560392632623	0.0014390448312881158	0.001415204598275934	0.0012411348481549962	0.0012218188235605608	0.0011461254857607038	0.0006689769887033395	0.0006319656279761866	0.00037895506020347154	0.00031239293040166867	0.00031239293040166867	0.00026358425893638387	11.673851512409971	0.0001772532376779767	0.00017629634812027186	11.706384842028145	0.00017618642202109182	0.00017620192149966744	0.00017621235826505225	0.00017622056420878136	0.00017623374157617265	0.0001762356321847941
0.001791553871097885	9.104702140122395	0.0015919186088677452	0.0014585754233991971	0.0014421193241020347	0.0014182139491359215	0.0012436691791058527	0.00122430050332648	0.0011484010473271616	0.0006699551517711968	0.0006328432540557221	0.00037914587465854785	0.00031240314406646335	0.00031240314406646335	0.0002634620972883387	11.676155413367486	0.0001771953771439584	0.00017624536783450404	11.706586870872963	0.00017613626174569277	0.00017615169720514544	0.00017616209087565024	0.0001761702629453377	0.00017618338593330582	0.00017618526874058852
0.0017956036980938555	9.102158056908923	0.0015954197126134793	0.0014617105922030095	0.0014452093894561484	0.0014212385652801168	0.0012462165392376089	0.0012267949647135866	0.0011506884222693037	0.0006709390414694758	0.0006337261354617891	0.00037933872641222633	0.00031241454931716506	0.00031241454931716506	0.0002633405078053259	11.678467571508987	0.00017713771358877125	0.0001761945952613144	11.706787442070821	0.0001760863104415441	0.0001761016817652496	0.00017611203227026952	0.00017612017041502683	0.00017613323894876654	0.0001761351139442454
0.0017996737889662837	9.099606971128477	0.0015989384605326717	0.0014648616663223521	0.0014483151463445954	0.0014242785633725187	0.0012487770287142852	0.0012293023060747674	0.0011529877018944563	0.0006719287049233957	0.0006346143158905116	0.00037953363570367187	0.00031242716024994693	0.00031242716024994693	0.0002632195001324019	11.680788020230318	0.00017708024761441409	0.00017614403087959444	11.70698655329688	0.00017603656856792854	0.00017605187563711185	0.0001760621829069264	0.00017607028707798274	0.00017608330108829975	0.00017608516826240193
0.0018037643007545333	9.097048850373909	0.0016024749871867935	0.0014680287664048778	0.0014514367137615153	0.001427334060077125	0.0012513507476999044	0.0012318226257629094	0.0011552989775099449	0.0006729241892581766	0.000635507839038014	0.0003797306227720495	0.0003124409909609822	0.0003124409909609822	0.0002630990839146232	11.683116792927326	0.0001770229798228857	0.00017609367516823563	11.707184202226307	0.00017598703658412885	0.00017600227927786418	0.00017601254324363722	0.00017602061339433948	0.00017603357281765033	0.00017603543216169505
0.001807875390497968	9.094483662238085	0.0016060294271373144	0.001471212013098239	0.0014545742107010472	0.0014304051720579346	0.0012539377963584869	0.0012343560221309007	0.0011576223404230956	0.0006739255415990382	0.0006364067486004199	0.0003799297078565238	0.0003124560555464439	0.0003124560555464439	0.0002629792687970463	11.68545392299586	0.0001769659108161849	0.00017604352860612946	11.707380386534263	0.00017593771494942768	0.00017595289314463846	0.00017596311373841832	0.00017597114982423104	0.00017598405460256326	0.00017598590610876197
