# Supplementary material for: Diffusion-mediated HEI10 coarsening can explain meiotic crossover positioning in Arabidopsis
Source: Nat Commun. 2021 Aug 3;12:4674. doi: 10.1038/s41467-021-24827-w (PMC8333306; doi:10.1038/s41467-021-24827-w)
Supplement: Supplementary file 4 — Source Data File [file 41467_2021_24827_MOESM4_ESM.zip › source_data/Suppl_Fig_6h_kymo3.csv]

38.143095974486556	36000.0
1.9688127595953189	2.158355435330622	2.6224634666526367	6.3152403953136735	7.581774035137918	10.933320842633588	15.114035861362586	18.327482888302164	18.68227215317265	20.597262815306234	20.783042916029835	22.144712430486944	22.15623152926262	23.511200402418822	24.07195589282435	25.882241914739296	33.062366747424335	33.14872227250074	33.93507057075891
1.608980136161188	0.6806163902553289	1.2731137794544742	0.783554540458303	0.8779252244396619	0.9287809666604664	1.0711939658463905	0.5954392078513951	1.1191972428320671	1.2191023917917418	0.9101426336060873	0.6586499005917374	0.7494299840570668	1.6482457438839186	0.7740685546703929	0.7072432728660103	1.1148777414309614	0.9552527171111826	0.7495058625712145
5.645086882149162	0.09086101193454683	0.12466101995032643	0.44578856162766056	0.5707696982618025	0.9339151922372306	1.2594907356934926	0.7970849514985102	0.7505483248396702	0.4866469525275309	0.4604635929933636	0.26992025866611274	0.2699202586661132	7.490301697856942	0.13102937529309333	0.24402262441047692	1.0908002588108554	0.9848946799239315	1.0250472889561737
7.686275600902378	0.028786726954239655	0.042966480063645084	0.1605705224561838	0.1959819612969693	0.2647429142791739	0.2871362673444027	0.24614279899047095	0.2371490615382501	0.17206023231231793	0.16460838222606294	0.10537951241568913	0.10537951241568913	12.272116048201148	0.0660019792480294	0.14059821290634142	0.5068255654255152	0.511414180407001	0.53309542342408
8.420019768431418	0.00944967439920775	0.013251665363712391	0.042722446391574236	0.05080494399703099	0.06537486509155077	0.0705793275333164	0.06383207035565329	0.06213787019985142	0.04888153867046456	0.047234260407046	0.03328661741097396	0.03328661741097396	14.498405405451816	0.028892154305806293	0.06638107117735416	0.21398812605436013	0.21543912546228697	0.222351350271157
8.611198077804094	0.004351674493696	0.005298648667371268	0.012532882907749156	0.014493161904067079	0.018035643363147568	0.019404309202839965	0.01791803432258891	0.01752197912737565	0.014349056282234554	0.01394483048270346	0.010454498641584976	0.010454498641584976	15.347542644528586	0.011208683860240386	0.026686526869299426	0.08278500578902356	0.08329974108322118	0.08578371350796356
8.658641354703528	0.0030742692216310717	0.0032997684455876547	0.005006588703480604	0.005455499827170527	0.006214553231948522	0.0063646463094131096	0.005804325100664006	0.0056784413501734824	0.0047143076936385095	0.0045927475721766545	0.003547772484063801	0.003547772484063801	15.657873087964587	0.004190826931444338	0.010110322912038464	0.030931678697069726	0.03111843397523017	0.03202469390136265
8.668788625219333	0.0027363777012385368	0.002766862958652433	0.0029805401383424146	0.0030157994842961756	0.002985218576219235	0.002718500188759319	0.0023155110614773767	0.0022511206502472464	0.0018208537921952934	0.0017699794636711979	0.0013503518304758644	0.0013503518304758644	15.772374332179375	0.0015706393703685574	0.003768615185848725	0.011417404056844433	0.011485464775289785	0.011816460358721751
8.668479173813878	0.0026445496104894792	0.0026173957134612647	0.0023886141655667385	0.0022994481356155582	0.0020236343479749976	0.0016095947102837819	0.0012293532224566678	0.0011802930871885478	0.0008925261701357679	0.0008611595398372336	0.000617642473301922	0.000617642473301922	15.81670394082317	0.0006126395601626962	0.0014193663982210584	0.004216225360178734	0.004241042110194495	0.004361831873272754
8.664974936301277	0.002623257786667303	0.0025776199655549066	0.002206552867801566	0.0020768577645335863	0.0017191242671574973	0.0012512970814243412	0.000871893105068181	0.0008269602172322033	0.0005805487183368175	0.0005550254193549019	0.00036521673794427017	0.00036521673794427017	15.835897341753967	0.00026440225391549595	0.0005589528000884317	0.001578850573894307	0.0015878910713712278	0.0016319046675618396
8.660415590443133	0.0026239906935482315	0.00257200270474345	0.0021519156016545312	0.002008085701995277	0.001621111949627773	0.001132566649790524	0.0007511257411716975	0.0007073069214678294	0.0004733248560481648	0.00044962388845237267	0.00027689520302108403	0.00027689520302108403	15.84604745604827	0.00013819853003382027	0.0002455967537861319	0.0006173403947595895	0.0006206344367564822	0.0006366730311879665
8.655482842232303	0.0026320469105924576	0.002577689177168708	0.002139238612903719	0.001990025429249738	0.0015915703954391413	0.0010940866674813956	0.0007105516384771389	0.0006669616489458199	0.0004364622576766852	0.0004133123145290815	0.00024593882263050854	0.00024593882263050854	15.85295033423648	9.247771767572624e-5	0.00013156011081057469	0.00026684474471977903	0.00026804338644625047	0.0002738798786107358
8.650403958890896	0.002642692352755117	0.002587328569073771	0.0021410306970755994	0.0019894520919044104	0.0015856998294742294	0.0010835065290025593	0.0006980397394271836	0.0006543962676185586	0.0004244233387021526	0.0004013982895783397	0.00023541898415179648	0.00023541898415179648	15.858690556053695	7.600743894306024e-5	9.017013650124813e-5	0.00013921647239451804	0.00013965104043381327	0.00014176716043303432
8.645257618367678	0.0026543214772750652	0.002598429628059505	0.0021479728633331525	0.0019950901812728085	0.0015882262377193838	0.0010828396137878087	0.0006955285470835136	0.0006517359212339568	0.0004212689810083568	0.0003982206096906594	0.0002322520942286479	0.0002322520942286479	15.864023297876887	7.01748638883382e-5	7.524077385221246e-5	9.280796202955627e-5	9.296364094530671e-5	9.372181608460359e-5
8.640071328537166	0.0026663782209131147	0.002610129513850151	0.0021568351754733673	0.0020030287512366567	0.0015938366487648992	0.001085800137211314	0.0006966746507350975	0.0006526981323882666	0.00042136755207854626	0.0003982421521917149	0.00023178297326726855	0.00023178297326726855	15.869220796220988	6.826338086643105e-5	7.007144695973708e-5	7.63652421207559e-5	7.64210475235484e-5	7.669288345488518e-5
8.634855183773784	0.0026786583475397964	0.002622110767856933	0.002166426076948128	0.002011824184174841	0.0016005662963806389	0.0010900570200682318	0.0006991186970476293	0.0006549452071840878	0.00042261713888312784	0.0003993954841496113	0.00023226715395746776	0.00023226715395746776	15.874385939021748	6.773584503187252e-5	6.83464128846939e-5	7.049661083719624e-5	7.051570775376908e-5	7.060878899813656e-5
8.629612455596966	0.00269109362432356	0.0026342670363323673	0.0021763446887382003	0.0020209904953479626	0.0016077526195397993	0.0010948223703030112	0.0007020614701166931	0.0006576850173905308	0.0004243039439350064	0.00040097832541942364	0.0002331105429886454	0.0002331105429886454	15.879554086864436	6.772340184032493e-5	6.790106380486695e-5	6.85535368044431e-5	6.855936545877977e-5	6.858783982601481e-5
8.624344235450213	0.002703659834464595	0.002646559627509015	0.002186440578471267	0.0020303449720338127	0.001615145910642587	0.0010997987681659904	0.0007052009536791144	0.0006606181852225497	0.0004261579626961555	0.000402725000665428	0.0002340881806895729	0.0002340881806895729	15.884738792550824	6.789639314061409e-5	6.791387037824121e-5	6.80123887850036e-5	6.801331033656294e-5	6.801789027820139e-5
8.619050725248798	0.0027163495012783043	0.0026589763624756866	0.00219666519232048	0.002039828505985509	0.001622665018721051	0.0011048891675099243	0.0007084383391944179	0.0006636467360620601	0.0004280906787747083	0.0004045483957341045	0.0002351261799699643	0.0002351261799699643	15.889944672323177	6.814618702259334e-5	6.811398808045273e-5	6.804097651986763e-5	6.804037895225733e-5	6.80375619717713e-5
8.613731916924575	0.002729160192824862	0.0026715122576117857	0.002206993817144404	0.002049410678042685	0.001630267650929235	0.0011100427019289118	0.0007117217240800411	0.0006667191959605135	0.00043005555019990277	0.0004064027024497985	0.0002361856661809442	0.0002361856661809442	15.89517426503845	6.841557233799093e-5	6.835875547049101e-5	6.820093436488122e-5	6.819958593474608e-5	6.819311376964694e-5
8.60838758967645	0.0027420931875543056	0.0026841683177924605	0.00221742535463572	0.002059089770814554	0.0016379507525964272	0.0011152552274660537	0.0007150466421191759	0.000669831112979377	0.00043204844904275305	0.0004082838477331325	0.00023726311521033718	0.00023726311521033718	15.900428019498921	6.869918652557264e-5	6.863473858995536e-5	6.845089773605376e-5	6.84493192922098e-5	6.844172797993984e-5
8.603017529043981	0.0027551492270915393	0.0026969449737417484	0.002227957836509796	0.0020688630974956368	0.0016457100549219323	0.0011205211843754441	0.0007184071871263699	0.0006729766070462243	0.0004340639539822223	0.00041018648528330697	0.0002383539210147668	0.0002383539210147668	15.905706450187376	6.899007308298621e-5	6.892452941459541e-5	6.873728992556713e-5	6.873568188056782e-5	6.872794730426594e-5
8.597621510928203	0.0027683297176475416	0.0027098433856219987	0.0022385904969179494	0.002078729319072646	0.001653542967443345	0.0011258369468210951	0.0007217994076215972	0.0006761517360151989	0.00043609839825307174	0.0004121069961975519	0.00023945494866270758	0.00023945494866270758	15.91100998269952	6.928345762536202e-5	6.921616635224526e-5	6.902327788001423e-5	6.902162030047124e-5	6.901364548496917e-5
8.592199278755238	0.0027816370969823033	0.0027228659509256074	0.0022493253792085968	0.002088690371477769	0.001661451176274735	0.0011312039005691608	0.0007252244266380633	0.0006793575878418545	0.0004381526573785423	0.00041404623193857555	0.0002405668567524292	0.0002405668567524292	15.916338824942237	6.958015148810415e-5	6.951161641519985e-5	6.931482890859155e-5	6.931313730609673e-5	6.930499780017714e-5
8.586750573741925	0.002795073041579051	0.002736014311106913	0.002260163862621716	0.002098747541697582	0.001669435709564833	0.001136622736627581	0.0007286826718045437	0.0006825945604011763	0.0004402269731303221	0.0004160044188048274	0.00024168976119101667	0.00024168976119101667	15.921693226330019	6.988012980657585e-5	6.981074966709642e-5	6.96114490019363e-5	6.96097356621383e-5	6.960149130313579e-5
8.58127513725396	0.0028086392090693295	0.0027492900876764565	0.0022711072989931146	0.0021089020868988416	0.00167749755974038	0.0011420941054385903	0.0007321745298120478	0.0006858630109757203	0.0004423215504443217	0.0004179817468176517	0.0002428237468940978	0.0002428237468940978	15.92707343823185	7.01833214527058e-5	7.011332060833285e-5	6.991228874222551e-5	6.991056059983087e-5	6.990224516828273e-5
8.575772710657045	0.002822337257084685	0.0027626949021447808	0.002282157040158601	0.0021191552642483005	0.0016856377192281152	0.0011476186574444235	0.0007357003873515852	0.0006891632968480425	0.0004444365942564518	0.0004199784059983929	0.0002439688987773003	0.0002439688987773003	15.93247971201672	7.048965529842268e-5	7.041908373930705e-5	7.021649871163633e-5	7.021475735040928e-5	7.020637857005555e-5
8.570243036486012	0.002836168882559602	0.00277623041392723	0.0022933144586525724	0.002129508346794996	0.0016938571878134178	0.0011531970457303244	0.0007392606330060592	0.0006924957772398299	0.0004465723122270577	0.00042199458919053515	0.0002451253053844871	0.0002451253053844871	15.937912297356682	7.079906951184483e-5	7.07278180305441e-5	7.052330667648727e-5	7.05215487965222e-5	7.051309061015079e-5
8.564685859901664	0.0028501363593181777	0.002789898840894627	0.0023045812701151277	0.0021399628898731795	0.001702157135944744	0.0011588300222732167	0.0007428557303005683	0.0006958608848833915	0.00044872898292989055	0.0004240305599946051	0.0002462931252605754	0.0002462931252605754	15.943371433166833	7.111164002809989e-5	7.10396570667717e-5	7.083304774916018e-5	7.083127183855752e-5	7.082272690074753e-5
8.559100895728173	0.0028642419455270373	0.002803702390107957	0.00231595926269025	0.002150520543531155	0.0017105388599005262	0.001164518461507144	0.0007464862389544471	0.0006992591443193977	0.0004509069474072859	0.0004260866411720883	0.00024747254992020675	0.00024747254992020675	15.948857388119869	7.142744178612964e-5	7.13547153148529e-5	7.114597375351761e-5	7.114417951799847e-5	7.113554641380636e-5
8.553487852503409	0.002878487800595097	0.0028176431738646283	0.0023274501815642033	0.0021611829292363174	0.0017190036519034325	0.0011702632450707893	0.0007501527248013359	0.000702691085594572	0.00045310654698037754	0.00042816315515133076	0.0002486637656192739	0.0002486637656192739	15.954370438412534	7.174652666953898e-5	7.167304470446024e-5	7.146213668056526e-5	7.1460323826268e-5	7.145160114248619e-5
8.547846438765234	0.0028928760839312733	0.0028317233044620493	0.0023390557719232515	0.002171951668456064	0.00172755280417613	0.0011760652546028367	0.0007538557536748754	0.0007061572387556372	0.0004553281229702992	0.00043026042436067894	0.0002498669586136699	0.0002498669586136699	15.959910860241573	7.206894656193284e-5	7.199469716526625e-5	7.178158852130891e-5	7.177975675478913e-5	7.177094307994591e-5
8.54217636305151	0.00290740895494448	0.0028459448941976265	0.002350777778953657	0.0021828283826577886	0.0017361876089412864	0.0011819253717419685	0.0007575958914087054	0.0007096581338493161	0.0004575720166981842	0.0004323787712284787	0.00025108231515928725	0.00025108231515928725	15.96547892980372	7.239475334691604e-5	7.231972462694346e-5	7.210438126675424e-5	7.21025302949848e-5	7.209362421934438e-5
8.5364773339001	0.0029220885730436344	0.002860310055368769	0.0023626179478416836	0.0021938146933088887	0.001744909358421569	0.0011878444781268688	0.0007613737038364667	0.0007131943009223321	0.0004598385694851664	0.0004345185181830762	0.000252310021512019	0.000252310021512019	15.971074923295715	7.272399890809352e-5	7.264817901916444e-5	7.243056690790698e-5	7.2428696438278e-5	7.241969655384047e-5
8.53074905984887	0.0029369170976376517	0.0028748209002728833	0.0023745780237735955	0.0022049122218767594	0.001753719344839645	0.0011938234553962208	0.0007651897567917995	0.0007167662700214081	0.0004621281226523793	0.00043667998765281775	0.000253550263927758	0.000253550263927758	15.976699116914304	7.305673512907015e-5	7.298011227160172e-5	7.276019743577286e-5	7.27583071760917e-5	7.274921207659311e-5
8.524991249435683	0.0029518966881354487	0.002889479541207378	0.002386659751935656	0.002216122589828797	0.0017626188604181823	0.0011998631851887077	0.0007690446161083441	0.0007203745711932671	0.0004644410175209567	0.00043886350206604944	0.00025480322866239697	0.00025480322866239697	15.982351786856224	7.339301389345085e-5	7.331557631392783e-5	7.309332484135762e-5	7.30914144998489e-5	7.308222278076111e-5
8.5192036111984	0.002967029503945939	0.0029042880904696605	0.0023988648775141288	0.0022274474186323966	0.001771609197379848	0.0012059645491430127	0.0007729388476197408	0.0007240197344846323	0.0004667775954120321	0.0004410693838511173	0.00025606910197182887	0.00025606910197182887	15.988033209318218	7.373288708484048e-5	7.365462307581533e-5	7.343000111566693e-5	7.342807040097256e-5	7.341878065950341e-5
8.513385861333276	0.0029823175686005876	0.002919248528399936	0.0024111950373355215	0.002238888228689961	0.001780691565880841	0.0012121283712804155	0.0007768729791757592	0.0007277022542492901	0.0004691381743459462	0.0004432979333974064	0.0002573480573067553	0.0002573480573067553	15.993743653814942	7.40764030379054e-5	7.399730090549822e-5	7.377027462942897e-5	7.376832325036005e-5	7.375893408445256e-5
8.507537751635697	0.0029977621539300095	0.0029343621067172672	0.00242365126415363	0.002250445973876558	0.0017898667086210488	0.0012183551408949317	0.0007808473142847851	0.0007314224136391519	0.0004715229333709696	0.0004455493195516256	0.00025864019141728873	0.00025864019141728873	15.999483359801264	7.442358879094986e-5	7.434363643030756e-5	7.411417125090837e-5	7.411219891041564e-5	7.410270889128731e-5
8.501658940561244	0.0030133659681356325	0.0029496314746169797	0.002436235727776653	0.002262122662866329	0.0017991362112286466	0.0012246459271312339	0.0007848625319950733	0.0007351808479801308	0.00047393227943235707	0.0004478239265393811	0.00025994572569836265	0.00025994572569836265	16.005252650004135	7.47745058562042e-5	7.469369064732459e-5	7.446175059198019e-5	7.445975698125441e-5	7.445016462386663e-5
8.495749067239354	0.003029132041676601	0.002965059594493714	0.002448950854216147	0.0022739205427530387	0.0018085018516565835	0.0012310019330390985	0.0007889193989995244	0.0007389782748894192	0.00047636667300768494	0.0004501221892030293	0.000261264910907959	0.000261264910907959	16.011051864184918	7.512922387713554e-5	7.504753271989753e-5	7.481308042553719e-5	7.481106522379709e-5	7.480136898546157e-5
8.489807770799462	0.003045063405012063	0.002980649428742116	0.0024617990694836677	0.002285841860630451	0.001817965407857808	0.0012374243616683012	0.0007930186819910393	0.0007428154119842096	0.0004788265745745295	0.00045244454238492667	0.0002625979978040597	0.0002625979978040597	16.016881342104973	7.548781249721101e-5	7.540523181137468e-5	7.516822852447213e-5	7.51661913989645e-5	7.515638967934323e-5
8.483834690371014	0.003061163088601163	0.002996403939756828	0.002474782799590771	0.002297888863592331	0.001827528657785269	0.0012439144160686186	0.0007971611476625184	0.0007466929768816941	0.00048131244461046706	0.0004547914209274296	0.00026394523714464655	0.00026394523714464655	16.022741423525666	7.585034135989768e-5	7.576685708510426e-5	7.55272626616778e-5	7.552520326767734e-5	7.55152944087827e-5
8.477829465083436	0.003077434122903046	0.003012326089932492	0.0024879044705490108	0.0023100637987324424	0.0018371933793919148	0.0012504732992898262	0.0008013475627068624	0.0007506116871990649	0.0004838247435930738	0.0004571632596728943	0.0002653068796877015	0.0002653068796877015	16.02863244820835	7.621688010866267e-5	7.613247770443449e-5	7.589025061004694e-5	7.588816859085638e-5	7.5878150877051e-5
8.471791734066178	0.0030938795383768595	0.003028418841663754	0.0025011665083699455	0.0023223689131445513	0.0018469613506306949	0.001257102214381701	0.000805578693816972	0.0007545722605535145	0.00048636393199992615	0.0004595604934636774	0.0002666831761912064	0.0002666831761912064	16.03455475591439	7.658749838697309e-5	7.650216283271364e-5	7.625726014247235e-5	7.625515512942236e-5	7.624502678741925e-5
8.465721136448671	0.0031105023654817484	0.003044685157345255	0.0025145713390651294	0.002334806453922422	0.0018568343494545572	0.0012638023643940185	0.0008098553076857479	0.0007585754145622351	0.0004889304703086004	0.00046198355714213523	0.00026807437741314315	0.00026807437741314315	16.040508686405147	7.696226583829605e-5	7.687598163328997e-5	7.662835903184679e-5	7.662623064429606e-5	7.66159898431585e-5
8.459617311360356	0.003127305634676859	0.00306112799937164	0.0025281213886461187	0.002347378668159818	0.001866814153816451	0.0012705749523765548	0.0008141781710060907	0.0007626218668424188	0.0004915248189966728	0.0004644328855506241	0.0002694807341114936	0.0002694807341114936	16.04649457944198	7.734125210609867e-5	7.72540032695117e-5	7.700361505106301e-5	7.70014628963982e-5	7.699110774753984e-5
8.453479897930666	0.003144292376421337	0.003077750330137551	0.002541819083124469	0.002360087802950504	0.0018769025416693246	0.0012774211813790862	0.0008185480504709011	0.0007667123350112582	0.0004941474385417196	0.0004669089135315006	0.00027090249704423965	0.00027090249704423965	16.052512774786255	7.772452683384805e-5	7.763629690472708e-5	7.73830959730138e-5	7.738091964664957e-5	7.737044820383433e-5
8.447308535289045	0.003161465621174329	0.003094555112037632	0.002555666848511736	0.002372936105388246	0.0018871012909661272	0.0012843422544513892	0.0008229657127730799	0.0007708475366859455	0.0004967987894213172	0.00046941207592712087	0.0002723399169693631	0.0002723399169693631	16.058563612199325	7.811215966501127e-5	7.802293170228437e-5	7.776686957059192e-5	7.776466865597091e-5	7.775407891531306e-5
8.441102862564932	0.0031788283993949796	0.0031115453074665256	0.0025696671108194754	0.0023859258225668073	0.001897412179659807	0.0012913393746432392	0.0008274319246055273	0.0007750281894836729	0.0004994793321130418	0.0004719428075798416	0.000273793244644846	0.000273793244644846	16.064647431442555	7.850422024305549e-5	7.841397682553181e-5	7.815500361669017e-5	7.815277768528296e-5	7.814206758524709e-5
8.434862518887758	0.0031963837415424357	0.003128723878818876	0.002583822296059244	0.0023990592015799526	0.0019078369857033132	0.001298413745004413	0.0008319474526611443	0.0007792550110216328	0.0005021895270944697	0.0004745015433320189	0.00027526273082867	0.00027526273082867	16.07076457227731	7.890077821144776e-5	7.880950143781764e-5	7.854756588420128e-5	7.854531449550649e-5	7.853448191690751e-5
8.428587143386967	0.003214134678075842	0.003146093788489326	0.002598134830242596	0.002412338489521447	0.001918377487049594	0.001305566568584686	0.0008365130636328315	0.0007835287189170173	0.0005049298348431773	0.00047708871802600933	0.00027674862627881716	0.00027674862627881716	16.07691537446494	7.930190321365524e-5	7.92095747024901e-5	7.894462414601803e-5	7.894234684756223e-5	7.893138961356538e-5
8.422276375191993	0.0032320842394543453	0.003163657998872519	0.0026126071393810877	0.0024257659334850543	0.0019290354616515986	0.0013127990484338352	0.0008411295242134897	0.000787850030787019	0.0005077007158367409	0.00047970476650416934	0.00027825118175326926	0.00027825118175326926	16.083100177766813	7.970766489314502e-5	7.961426578289744e-5	7.93462461750332e-5	7.934394250237098e-5	7.933285837849177e-5
8.415929853432278	0.0032502354561370914	0.0031814194723630983	0.0026272416494862757	0.00243934378056454	0.0019398126874622754	0.0013201123876016364	0.0008457976010960193	0.0007922196642488299	0.0005105026305527367	0.00048235012360885513	0.00027977064801000816	0.00027977064801000816	16.08931932194429	8.011813289338421e-5	8.002364384238794e-5	7.975249974413955e-5	7.975016922085344e-5	7.973895591495779e-5
8.409547240662167	0.003268590243654727	0.003199380092694363	0.0026420399591606837	0.0024530735255285743	0.0019507103679792125	0.0013275074139884294	0.0008505178287466783	0.000796638120286948	0.0005133359024123582	0.00048502509493239114	0.0002813072017860135	0.0002813072017860135	16.09557313046464	8.05333567572602e-5	8.043775914245044e-5	8.016343713931697e-5	8.01610793063356e-5	8.014973460966008e-5
8.403128205369118	0.0032871481913707788	0.003217539499215371	0.002657001975385808	0.0024669551329806337	0.0019617285501327213	0.0013349842080981075	0.0008552902830997436	0.0008011054725959277	0.0005162005857186059	0.0004877297323887805	0.000282860874867192	0.000282860874867192	16.101861935408103	8.09533469884309e-5	8.085662597428113e-5	8.057908343144497e-5	8.057669792222797e-5	8.056522007106242e-5
8.396672264754661	0.0033059135975682216	0.003235901894475642	0.0026721311419876806	0.0024809917931048362	0.0019728697582380404	0.0013425444779310302	0.0008601160525779932	0.0008056227399212845	0.00051909733415732	0.0004904646532718006	0.00028443202323205256	0.00028443202323205256	16.108186189619463	8.137820251910036e-5	8.128034268721776e-5	8.09995353140436e-5	8.099712174784398e-5	8.098550891017263e-5
8.390178924450897	0.0033248912022859046	0.003254471908736705	0.0026874312324749335	0.002495186996274085	0.0019841367464566986	0.0013501900820103055	0.000864996319001234	0.0008101910281580522	0.0005220268566156691	0.0004932305269383917	0.000286021032693039	0.000286021032693039	16.114546354669933	8.180803040013724e-5	8.170901530456981e-5	8.142489588840807e-5	8.142245385940276e-5	8.141070408262382e-5
8.383647690089914	0.0033440857455626764	0.0032732541722600896	0.0027029060203561965	0.002509544232861283	0.001995532268950224	0.001357922878859041	0.0008699322641892728	0.0008148114432012645	0.0005249898619808212	0.0004960280227454937	0.00028762828906259505	0.00028762828906259505	16.120942892130703	8.224293768241024e-5	8.214274984964666e-5	8.185526825583358e-5	8.185279733312334e-5	8.184090854404907e-5
8.37707806730381	0.003363501967437386	0.0032922533153073264	0.0027185592791401	0.002524066993239335	0.0020070590798801444	0.0013657447270003452	0.0008749250699619162	0.0008194850909459549	0.0005279870591399444	0.0004988578100500464	0.00028925417815316433	0.00028925417815316433	16.127376263572984	8.268303141678803e-5	8.258165234575779e-5	8.22907555176153e-5	8.228825524522484e-5	8.227622525008144e-5
8.370469561724674	0.003383144607948881	0.0033114739681399446	0.002734394782335276	0.002538758767781145	0.0020187199334079885	0.0013736574849573255	0.0008799759181389708	0.0008242130772871574	0.000531019156980207	0.0005017205582089899	0.0002908990857771906	0.0002908990857771906	16.133846930567973	8.312841865413928e-5	8.30258288162126e-5	8.273146077504842e-5	8.272893067192631e-5	8.271675715635402e-5
8.363821678984603	0.0034030184071360114	0.003330920761019474	0.0027504163034503533	0.0025536230468596165	0.0020305175836952843	0.00138166301125309	0.0008850859905402439	0.0008289965081199052	0.0005340868643887773	0.0005046169365792643	0.0002925633977471175	0.0002925633977471175	16.140355354686868	8.357920644533268e-5	8.347538528432056e-5	8.317748712942818e-5	8.317492668944684e-5	8.316260721849992e-5
8.357133924715695	0.0034231281050376267	0.003350598324207445	0.0027666276159939635	0.0025686633208476537	0.002042454784903561	0.0013897631644107472	0.000890256468985542	0.0008338364893392328	0.0005371908902528233	0.0005075476145178096	0.00029424749987538883	0.00029424749987538883	16.146901997500883	8.403550184123693e-5	8.39304277733911e-5	8.362893768204974e-5	8.362634637400552e-5	8.361387839215219e-5
8.350405804550036	0.003443478441692574	0.003370511287965387	0.002783032493474737	0.0025838830801181603	0.0020545342911943458	0.0013979598029534046	0.0008954885352946719	0.0008387341268401732	0.0005403319434595132	0.0005105132613815658	0.0002959517779744482	0.0002959517779744482	16.15348732058121	8.449741189272067e-5	8.439106230673361e-5	8.408591553420832e-5	8.40832928018214e-5	8.407067363294393e-5
8.343636824119725	0.003464074157139702	0.0033906642825548288	0.0027996347094013047	0.00259928581504404	0.0020667588567291673	0.00140625478540417	0.0009007833712874404	0.0008436905265177603	0.0005435107328960153	0.0005135145465274728	0.0002976766178567393	0.0002976766178567393	16.16011178549905	8.49650436506526e-5	8.485739490765759e-5	8.454852378719908e-5	8.454586904911357e-5	8.453309589650821e-5
8.336826489056852	0.0034849199914178605	0.003411061938237301	0.0028164380372822967	0.002614875015998197	0.002079131235669554	0.0014146499702861518	0.0009061421587836543	0.000848706794267028	0.0005467279674494979	0.0005165521393124706	0.00029942240533470605	0.00029942240533470605	16.166775853825612	8.543850416590141e-5	8.532953159947242e-5	8.501686554231726e-5	8.501417819210113e-5	8.500124813847812e-5
8.329974304993517	0.003506020684565898	0.0034317088852743346	0.002833446250626344	0.002630654173353535	0.002091654182177034	0.0014231472161224579	0.0009115660796031203	0.0008537840359830098	0.0005499843560071288	0.0005196267090934992	0.00030118952622079187	0.00030118952622079187	16.173479987132094	8.591790048933576e-5	8.580757840548758e-5	8.549104390085805e-5	8.548832330700312e-5	8.547523331448675e-5
8.323079777561805	0.003527380976622663	0.003452609753927457	0.002850663122942077	0.0026466267774829587	0.0021043304504131367	0.0014317483814361963	0.0009170563155656451	0.0008589233575607394	0.0005532806074560767	0.0005227389252274988	0.00030297836632744063	0.00030297836632744063	16.180224646989693	8.640333967182434e-5	8.629164134901249e-5	8.597116196411662e-5	8.596840747003865e-5	8.595515438016716e-5
8.316142412393818	0.0035490056076270047	0.0034737691744582003	0.002868092427738126	0.0026627963187593703	0.0021171627945393884	0.0014404553247504745	0.0009226140484910357	0.0008641258648952506	0.0005566174306835094	0.0005258894570714092	0.00030478931146709596	0.00030478931146709596	16.187010294969614	8.689492876423582e-5	8.678182645335658e-5	8.645732283338818e-5	8.645453375742679e-5	8.644111429115244e-5
8.309161715121645	0.003570899317617771	0.0034951917771280923	0.0028857379385231223	0.002679166287555675	0.0021301539687173187	0.0014492699045884011	0.0009282404601990989	0.0008693926638815771	0.0005599955345765951	0.0005290789739821705	0.0003066227474522015	0.0003066227474522015	16.193837392643065	8.739277481743887e-5	8.727823974182927e-5	8.694962960996795e-5	8.694680524538662e-5	8.69332160030757e-5
8.302137191377382	0.003593066846633811	0.0035168821921986635	0.002903603428805696	0.002695740174244776	0.0021433067271084552	0.001458193979473084	0.000933936732509641	0.0008747248604147524	0.0005634156280225022	0.0005323081453167225	0.0003084790600952011	0.0003084790600952011	16.20070640158124	8.78969848823022e-5	8.778098723774003e-5	8.744818539515107e-5	8.744532501013721e-5	8.743156247156998e-5
8.295068346793121	0.0036155129347139746	0.003538845049931444	0.0029216926720944778	0.002712521469199578	0.0021566238238743276	0.0014672294079276307	0.0009397040472424695	0.0008801235603898104	0.0005668784199083988	0.0005355776404320056	0.0003103586352085385	0.0003103586352085385	16.207617783355346	8.840766600969447e-5	8.829017496439829e-5	8.79530932902328e-5	8.795019612789764e-5	8.793625665226839e-5
8.287954687000957	0.0036382423218971087	0.003561084980587963	0.0029400094418980983	0.002729513662792984	0.002170108013176462	0.0014763780484751497	0.0009455435862173906	0.0008855898697017849	0.0005703846191214532	0.0005388881286849593	0.0003122618586046572	0.0003122618586046572	16.21457199953658	8.892492525048436e-5	8.880590894511344e-5	8.84644563965083e-5	8.8461521674887e-5	8.8447401500804e-5
8.280795718082691	0.0036612597287057637	0.0035836065955596294	0.0029585574973045627	0.0027467202322952774	0.0021837620391706503	0.001485641753089648	0.0009514565271889292	0.000891124890451982	0.000573934932142735	0.0005422402771628397	0.0003141891147930503	0.0003141891147930503	16.2215695113707	8.944886929941846e-5	8.932829486667243e-5	8.89823775340923e-5	8.897940444661823e-5	8.896509969438388e-5
8.273591098197977	0.0036845619184908917	0.0036064068183629693	0.00297733475133961	0.002764139350876821	0.0021975846066163013	0.0014950197368239556	0.0009574424146091786	0.0008967282009211697	0.0005775290999519386	0.0005456338422747995	0.0003161402656965491	0.0003161402656965491	16.228610678370547	8.997946221598359e-5	8.985730423257017e-5	8.950684920348452e-5	8.950383712353095e-5	8.948934477832236e-5
8.266340282839025	0.003708149529191701	0.0036294863399802795	0.0029963421014331587	0.002781771931076178	0.002211576552226793	0.0015045126355559956	0.00096350168771582	0.0009024002157820858	0.0005811673974467024	0.0005490690843824198	0.00031811546327826205	0.00031811546327826205	16.235696036898258	9.051674805106103e-5	9.039298631735668e-5	9.00379354007436e-5	9.003488382782627e-5	9.00202014810963e-5
8.259042525530816	0.003732030851493546	0.0036528532555438835	0.003015586127095099	0.002799624054453604	0.002225742669060567	0.0015141236804660043	0.0009696363996503801	0.0009081428561161309	0.0005848510557155702	0.0005525471658958319	0.00032011537750431497	0.00032011537750431497	16.24282627629967	9.106091259816426e-5	9.093552483046213e-5	9.057581392095312e-5	9.05727223038514e-5	9.055784730311268e-5
8.251697079798335	0.003756214176081786	0.003676515660186106	0.003035073407835322	0.0028177018025693553	0.0022400877501760653	0.0015238561027342177	0.000975848603554385	0.0009139580430047067	0.0005885813058470861	0.000556069249225167	0.0003221406783408339	0.0003221406783408339	16.25000208592062	9.161214165080677e-5	9.148510348131654e-5	9.11206625591966e-5	9.111753029595362e-5	9.110245974477842e-5
8.244303199166561	0.0037807077936417763	0.0037004816490392714	0.0030548105231637166	0.002836011256983687	0.002254616588631731	0.0015337131335408732	0.0009821403525693616	0.0009198476975292141	0.0005923593789297937	0.0005596364967805562	0.00032419203575394495	0.00032419203575394495	16.257224155106954	9.217062100250205e-5	9.204190597935002e-5	9.167265911055766e-5	9.166948554848008e-5	9.165421630650049e-5
8.236860137160479	0.0038055199948588744	0.0037247593172357028	0.003074804052590174	0.0028545584992568564	0.002269333977486005	0.0015436980040662064	0.0009885136998368364	0.0009258137407710544	0.0005961865060522369	0.0005632500709721306	0.000326270119709774	0.000326270119709774	16.264493173204503	9.273653644676358e-5	9.26061160339927e-5	9.223198137011982e-5	9.222876580577804e-5	9.221329448868578e-5
8.22936714730507	0.0038306590704184386	0.0037493567599077267	0.003095060575624584	0.002873349610949119	0.0022842447097973307	0.0015538139454904542	0.0009949706984983364	0.0009318580938116289	0.0006000639183029597	0.0005669111342100215	0.0003283756001744471	0.0003283756001744471	16.271809829559114	9.331007377710488e-5	9.317791735467468e-5	9.27988071329667e-5	9.279554881219474e-5	9.277987179174132e-5
8.221823483125315	0.003856133311005823	0.003774282072187665	0.0031155866717768365	0.00289239067362073	0.0022993535786241495	0.0015640641889938525	0.0010015134016953873	0.0009379826777323385	0.0006039928467705057	0.0005706208489043598	0.00033050914711409	0.00033050914711409	16.27917481351662	9.389141878703939e-5	9.375749365082599e-5	9.33733141941818e-5	9.337001231207738e-5	9.3354125716074e-5
8.214228398146197	0.003881951007306387	0.0037995433492078443	0.003136388920556823	0.002911687768831947	0.002314665377024904	0.0015744519657566382	0.0010081438625695167	0.000944189413614585	0.0006079745225434192	0.0005743803774652768	0.000332671430494829	0.000332671430494829	16.286588814422867	9.448075727008064e-5	9.43450286318768e-5	9.395568034884876e-5	9.395233404977318e-5	9.39362337620908e-5
8.2065811458927	0.003908120450005486	0.0038251486861005865	0.0031574739014744316	0.002931246978143024	0.0023301848980580363	0.0015849805069590474	0.0010148641342622503	0.0009504802225397686	0.0006120101767102435	0.0005781908823029035	0.0003348631202827897	0.0003348631202827897	16.29405252162369	9.507827501974207e-5	9.494070600725718e-5	9.454608339205108e-5	9.454269176962936e-5	9.452637343019862e-5
8.198880979889806	0.003934649929788478	0.0038511061779982177	0.0031788481940395546	0.002951074383114218	0.0023459169347819883	0.001595653043781317	0.001021676269915115	0.0009568570255892915	0.000616101040359523	0.0005820535258273714	0.0003370848864440985	0.0003370848864440985	16.30156662446493	9.568415782953724e-5	9.554470948639722e-5	9.514470111887235e-5	9.514126321599317e-5	9.512472222080448e-5
8.191127153662494	0.00396154773734072	0.003877423920033061	0.003200518377762081	0.0029711760653057854	0.002361866280255203	0.001606472807403683	0.0010285823226696372	0.0009633217438445546	0.0006202483445798012	0.0005859694704488114	0.0003393373989448811	0.0003393373989448811	16.309131812292428	9.629859149297956e-5	9.615722277872702e-5	9.575171132439615e-5	9.57482261332118e-5	9.573145763431523e-5
8.183318920735747	0.0039888221633475685	0.003904110007337442	0.0032224910321519023	0.0029915581062779817	0.0023780377275361216	0.001617443029006382	0.0010355843456673441	0.0009698762983869589	0.000624453320459622	0.0005899398785773546	0.0003416213277512635	0.0003416213277512635	16.31674877445202	9.692176180358258e-5	9.677842959367669e-5	9.636729180370604e-5	9.63637582656325e-5	9.63467571711379e-5
8.175455534634551	0.00401648149849438	0.003931172535043684	0.0032447727367189067	0.003012226587591063	0.0023944360696831874	0.0016285669397696505	0.0010426843920497617	0.0009765226102979057	0.0006287171990875294	0.0005939659126231322	0.0003439373428293717	0.0003439373428293717	16.324418200289543	9.755385455485974e-5	9.740851364067634e-5	9.699162035188558e-5	9.69880373576025e-5	9.697079833167941e-5
8.167536248883884	0.004044534033466513	0.003958619598284112	0.003267370070972986	0.0030331875908052846	0.002411066099754842	0.0016398477708737247	0.0010498845149584167	0.0009832626006587963	0.0006330412115520673	0.0005980487349962757	0.00034628611414533176	0.00034628611414533176	16.332140779150844	9.819505554032455e-5	9.804765862915601e-5	9.762487476401834e-5	9.7621241153469e-5	9.76037586163467e-5
8.159560317008731	0.0040729880589493225	0.0039864592921910495	0.0032902896144240304	0.0030544471974809037	0.002427932610809527	0.0016512887534988413	0.001057186767534836	0.0009900981905510318	0.0006374265889417793	0.0006021895081069156	0.00034866831166526955	0.00034866831166526955	16.33991720038176	9.88455505534905e-5	9.869604826854585e-5	9.826723283518788e-5	9.826354739757921e-5	9.824581552554672e-5
8.151526992534071	0.0041018518656281665	0.00401469971189682	0.0033135379465819292	0.0030760114891781754	0.0024450403959056853	0.0016628931188252365	0.0010645932029205453	0.0009970313010560132	0.0006418745623452095	0.0006063893943651836	0.00035108460535531106	0.00035108460535531106	16.347748153328123	9.950552538787108e-5	9.935386626827594e-5	9.891887236047778e-5	9.89151338342804e-5	9.889714655968641e-5
8.143435528984892	0.004131133744188402	0.00404334895253375	0.0033371216469565736	0.003097886547457356	0.002462394248101759	0.0016746640980331467	0.0010721058742570722	0.0010040638532551422	0.0006463863628509015	0.0006106495561812106	0.0003535356651815823	0.0003535356651815823	16.355634327335782	0.00010017516583697978	0.00010002129633777638	9.957997113497161e-5	9.957617820791977e-5	9.955792921917273e-5
8.13528517988617	0.004160841985315386	0.004072415109234163	0.003361047295057853	0.003120078453878701	0.00247999896045619	0.0016866049223028085	0.0010797268346859426	0.0010111977682298197	0.0006509632215473994	0.0006149711559651277	0.00035602216111020927	0.00035602216111020927	16.36357641175057	0.00010085465769433006	0.00010069852218647726	0.0001002507069537529	0.00010024685826284452	0.0001002283410044126
8.127075198762888	0.004190984879694475	0.004101906277130382	0.003385321470395658	0.0031425932900024673	0.0024978593260274215	0.0016987188228144586	0.0010874581373486836	0.001018434967061447	0.0006556063695232471	0.0006193553561270662	0.000358544763107318	0.000358544763107318	16.371575095918335	0.00010154418675343545	0.0001013857275238087	0.00010093125761190525	0.0001009273517434019	0.00010090855941581302
8.118804839140033	0.004221570718011026	0.004131830551354732	0.0034099507524798785	0.0031654371373889103	0.0025159801378738943	0.0017110090307483328	0.0010953018353868213	0.0010257773708314249	0.0006603170378669882	0.0006238033190771573	0.0003611041411390342	0.0003611041411390342	16.379631069184907	0.00010224393880780941	0.00010208309605920075	0.00010162180090451222	0.00010161783639393913	0.00010159876195378088
8.110473354542583	0.004252607790950397	0.004162196027039538	0.003434941720820406	0.0031886160775982863	0.0025343661890540516	0.001723478777284668	0.0011032599819418825	0.0010332269006211555	0.0006650964576671668	0.0006283162072255321	0.00036370096517148413	0.00036370096517148413	16.38774502089613	0.00010295409965096542	0.00010279081150208357	0.00010232251462665737	0.00010231848995880346	0.00010229912611872316
8.102079953861633	0.004284101109774862	0.004193007740349167	0.0034602989994803627	0.0032121344998664514	0.0025530210849255895	0.001736130583012789	0.0011113342275979458	0.0010407851062336174	0.0006699456367590192	0.0006328949735316556	0.00036633578832946087	0.00036633578832946087	16.395917701669607	0.00010367482688226726	0.00010350903915296383	0.00010303358564861771	0.00010302949949278918	0.0001030098398510074
8.093623410685087	0.004316035793545633	0.00422425215054193	0.003486015477025752	0.003235986703358035	0.0025719414715313403	0.0017489628885724888	0.0011195239536887641	0.0010484514493236286	0.0006748643384876457	0.0006375394044153076	0.000369008515162708	0.000369008515162708	16.404150396417183	0.0001044061233704737	0.00010423784958100556	0.00010375527414770086	0.00010375112679544002	0.00010373117273833947
8.085102617762539	0.004348427752060706	0.004255944397771839	0.003512102631074714	0.0032601831958220377	0.002591135592810578	0.001761981226147433	0.0011278326356823642	0.0010562291762734885	0.0006798546222816323	0.0006422514422646599	0.00037172025688449347	0.00037172025688449347	16.412444111156773	0.00010514828638585218	0.00010497751705708272	0.00010448778836960829	0.00010448357954542696	0.00010446332973583086
8.076516539386592	0.004381300208643967	0.004288106440344783	0.003538576321535324	0.0032847382889034664	0.0026106143831039013	0.001775192751812059	0.0011362646761581417	0.0010641223893527194	0.0006849190641169038	0.000647033514251464	0.0003744723955129691	0.0003744723955129691	16.42079974293032	0.00010590167884619645	0.00010572835978693793	0.0001052313194274988	0.00010522704776605759	0.00010520649563298779
8.06786413984985	0.0044146763866193045	0.004320760236566649	0.003565452408315653	0.0033096662942473263	0.002630388776751909	0.0017886046216408042	0.0011448244776954921	0.001072135190830843	0.0006900602399693843	0.0006518880475474702	0.000377266313066286	0.000377266313066286	16.429218188779778	0.00010666666366930015	0.00010649069597631379	0.00010598605843453112	0.00010598172148063957	0.00010596085521931642
